# Supplementary material for: Multiomic profiling of medulloblastoma reveals subtype-specific targetable alterations at the proteome and N-glycan level
Source: Nat Commun. 2024 Jul 24;15:6237. doi: 10.1038/s41467-024-50554-z (PMC11266559; doi:10.1038/s41467-024-50554-z)
Supplement: Supplementary file 4 — Supplementary Data 1 [file 41467_2024_50554_MOESM4_ESM.xlsx]

## Sheet: Info
Supplementary Data 1a	Harmonized Protein abundances across all considered studies. log 2 transformed,median normalized and centered protein abundances after HarmonizR usage (ComBat, parametric, L/S Scaling) for data integration and harmonisazion of independent proteome datasets.
Supplementary Data 1b	Considered Proteins for the characterisation of proteome subtypes. log 2 transformed,median normalized and centered protein abundances after HarmonizR usage (ComBat, parametric, L/S Scaling) for all proteins found in >= 30% of all defined proteome subtypes (pWNT, pSHHt, pSHHs, pG3, pG4, pG3myc)
Supplementary Data 1c	Clinical sample information
Supplementary Data 1d	M-Values

## Sheet: Supplementary Data 1a
Protein name	UniProt ID	ENSG	Gene name	FFPE2TMT1	FFPE3TMT1	FFPE4TMT1	FFPE5TMT1	FFPE6TMT1	FFPE7TMT1	FFPE8TMT1	FFPE1TMT2	FFPE3TMT2	FFPE5TMT2	FFPE6TMT2	FFPE7TMT2	FFPE8TMT2	FFPE10TMT2	FFPE1TMT3	FFPE2TMT3	FFPE4TMT3	FFPE5TMT3	FFPE6TMT3	FFPE7TMT3	FFPE8TMT3	FFPE9TMT3	FFPE1TMT4	FFPE2TMT4	FFPE3TMT4	FFPE5TMT4	FFPE6TMT4	FFPE7TMT4	FFPE8TMT4	FFPE9TMT4	FFPE10TMT4	FFPE1TMT5	FFPE2TMT5	FFPE3TMT5	FFPE4TMT5	FFPE5TMT5	FFPE6TMT5	FFPE8TMT5	FFPE9TMT5	FFPE10TMT5	FF1TMT1	FF2TMT1	FF3TMT1	FF4TMT1	FF5TMT1	FF6TMT1
Ig heavy chain V-III region BUT;Ig heavy chain V-III region JON;Ig heavy chain V-III region KOL;Ig heavy chain V-III region TRO;Ig heavy chain V-III region WEA	A0A0B4J1X5;A0A0C4DH42;P0DP02;A0A0B4J1V1;P01767;P01780;P01772;P01763;P01762	ENSG00000211947;ENSG00000211972;ENSG00000224650	IGHV3-21;IGHV3-66;IGHV3-74	-0.953796	-0.761054	-0.108497	-0.337562	1.76901	0.234774	0.00776694	-0.446308	0.0658278	1.1545	0.264935	0.0747488	-0.209615	0.564406	-0.958976	-2.15243	0.107167	0.373259	0.907867	1.58399e-05	0.624299	0.488552	0.548142	-0.430123	-0.302419	-1.59121	1.56668	0.356688	-0.220665	0.293908	-1.01055	-1.91136	-0.0545684	0.294563	1.03364	1.00652	-0.569284	-0.369271	-0.191541	0.841962	NaN	NaN	NaN	NaN	NaN	NaN
Ig heavy chain V-I region EU;Ig heavy chain V-I region HG3	P0DP01;A0A0C4DH29;P01743;A0A0C4DH33;A0A0B4J2H0;P01742	ENSG00000211935;ENSG00000211950;ENSG00000280411	IGHV1-24;IGHV1-3;IGHV1-69-2	-1.99727	-0.420915	0.347637	-0.845009	1.98281	0.0541091	0.403107	0.0948391	1.23401	0.489719	1.03204	-0.416127	-0.495962	0.0451201	-0.584141	-2.04127	0.0688201	-0.0278319	0.675322	-0.241087	0.352794	0.986915	0.177655	-0.398483	-0.342814	-1.32065	1.76919	1.36641	-0.411029	0.327123	-1.49711	-2.2289	-0.385171	0.287286	1.17578	1.39576	-0.408514	-0.00056956	-0.822483	0.618875	NaN	NaN	NaN	NaN	NaN	NaN
Ig heavy chain V-II region ARH-77;Ig heavy chain V-II region NEWM;Ig heavy chain V-II region WAH	P0DP08;P0DP06;A0A0C4DH41;P01825;P06331;P01824;A0A075B6R2;P0DP07;A0A087WSY4	ENSG00000211970;ENSG00000231475;ENSG00000276775	IGHV4-31;IGHV4-4;IGHV4-61	-0.759948	-0.872849	0.196618	-0.3988	1.57255	0.159962	-0.400763	-0.0334818	-0.109078	1.00022	0.218508	-0.536867	-0.147906	1.23186	-1.49714	-1.38851	0.224087	0.499306	0.978525	-0.694754	0.49353	0.62122	0.271872	-0.865582	-0.793114	-1.03397	1.43402	0.233339	0.168893	0.958135	-0.671478	-1.2347	-0.270937	0.590306	0.60224	0.968375	-0.791605	-0.318187	-0.028525	0.424644	NaN	NaN	NaN	NaN	NaN	NaN
Kinesin-like protein KIF2A;Kinesin-like protein KIF2C	O00139;Q99661	ENSG00000068796;ENSG00000142945	KIF2A;KIF2C	-0.405495	0.0364907	-0.104623	0.0231826	-0.142686	0.0235824	-0.0901145	-0.425979	-0.356365	-0.295813	0.0798118	0.889876	-0.322282	0.0437132	0.48133	0.44515	-0.11562	0.0517423	0.105781	-1.07311	-0.0493001	-0.0066433	-0.425799	-0.320242	0.239799	0.803615	-0.425409	0.173846	0.592562	0.0807728	0.0302684	0.0548338	0.180065	0.348869	1.06554	-0.155347	-0.320009	-0.523859	-0.346364	0.154235	NaN	NaN	NaN	NaN	NaN	NaN
Importin-5;Ran-binding protein 6	O00410;O60518	ENSG00000065150;ENSG00000137040	IPO5;RANBP6	-0.141501	0.399812	-0.424707	-0.0579592	-0.498267	0.0218718	0.260598	0.402766	-0.0651512	0.168367	-0.164326	0.0942832	0.295382	-0.909369	-0.127156	-0.00692919	0.0938242	-0.207883	-0.0330332	0.0445218	-0.0945102	0.272514	-0.150726	-0.352397	0.247041	0.238044	0.683202	-0.341548	-0.164217	0.0482718	-0.00899519	0.291262	0.425084	-0.0954962	-0.136073	-0.413006	0.0404778	0.0783621	0.74743	-0.45986	NaN	NaN	NaN	NaN	NaN	NaN
Importin subunit alpha-3;Importin subunit alpha-4	O00629;O00505	ENSG00000102753;ENSG00000186432	KPNA3;KPNA4	-0.467673	0.333153	-0.215721	-0.507703	0.410382	-0.271906	0.314481	0.435143	-0.544401	0.50352	-0.148505	0.364685	0.19358	-0.508453	0.652775	0.324822	0.0641926	0.0414674	0.0698102	-0.446336	0.0319173	-0.171845	-0.274876	-0.25096	0.0625544	0.400829	-0.584976	0.0798698	0.493139	-0.143422	-0.513016	-0.470127	-0.0411962	0.470511	0.132709	0.0917406	0.425124	0.00379956	0.247316	-0.586392	NaN	NaN	NaN	NaN	NaN	NaN
Myosin regulatory light chain 12A;Myosin regulatory light chain 12B	P19105;O14950	ENSG00000101608;ENSG00000118680	MYL12A;MYL12B	0.377965	0.0524522	-0.224136	-0.0197328	-0.664677	0.329021	-0.0713362	-0.177309	0.721477	0.586904	0.0166379	0.0212629	-0.0120077	-0.158673	-0.447183	0.0695738	0.0348128	0.0225123	-0.204435	0.820005	-0.125989	0.00213495	0.297086	-0.0700794	0.45352	-0.354241	-0.487581	0.052243	-0.505627	0.67023	-0.40919	-0.1674	0.736114	-0.631797	-0.487029	0.00703235	-0.10068	-0.252124	0.4835	-0.183251	NaN	NaN	NaN	NaN	NaN	NaN
Mothers against decapentaplegic homolog 2;Mothers against decapentaplegic homolog 3;Mothers against decapentaplegic homolog 9	P84022;Q15796;O15198	ENSG00000120693;ENSG00000166949;ENSG00000175387	SMAD2;SMAD3;SMAD9	0.230236	0.444435	-1.02703	-0.223072	-0.229788	0.610074	-0.119749	0.699658	0.883736	0.21479	-0.70944	-0.671825	-0.230021	-0.105771	-0.0539595	-0.183361	0.315819	-0.517593	-0.257069	-0.314586	NaN	0.257313	0.51456	-0.615135	0.0866391	0.731747	0.0141558	-0.00299254	0.483603	-0.284086	-0.516883	0.0100288	-0.085544	0.785548	-0.751629	0.265711	0.395053	0.0959461	-0.227264	0.0877551	NaN	NaN	NaN	NaN	NaN	NaN
ATP-dependent RNA helicase DHX8;Pre-mRNA-splicing factor ATP-dependent RNA helicase DHX15	O43143;Q14562	ENSG00000067596;ENSG00000109606	DHX15;DHX8	0.251714	0.464747	-0.127628	-0.0805625	-0.0779978	-0.00539673	-0.158182	0.511253	-0.0402662	0.278264	-0.0931443	-0.194767	-0.0191573	-0.181833	0.122755	0.286443	-0.082806	-0.0743679	-0.0569666	0.000121966	-0.586911	-0.0417763	-0.011166	-0.132054	-0.117737	0.287833	0.388658	-0.290417	-0.055224	-0.00124873	-0.0291325	-0.116885	0.128582	0.0113078	-0.229813	0.0283371	0.289069	-0.131191	-0.0274428	-0.0850125	NaN	NaN	NaN	NaN	NaN	NaN
Asparagine--tRNA ligase, cytoplasmic	O43776;REV__H7BZ55	ENSG00000134440	NARS	-0.287348	0.242389	0.0174609	-0.119318	-0.327026	0.608215	-0.370061	1.22733	0.0900158	0.237327	-0.109093	-0.464333	-0.245639	0.0288726	-0.00601385	0.40614	-0.0207458	0.121018	0.108063	0.0308245	-0.781606	0.0332421	-0.161799	-0.726986	0.45504	0.234031	0.0987848	0.282762	-0.221523	-0.0148179	-0.217399	-0.0878389	-0.0503748	-0.0150478	-0.327935	0.154153	0.277596	0.231711	0.158149	-0.488222	NaN	NaN	NaN	NaN	NaN	NaN
Putative adenosylhomocysteinase 2;Putative adenosylhomocysteinase 3	O43865;Q96HN2	ENSG00000158467;ENSG00000168710	AHCYL1;AHCYL2	0.329174	-0.433802	0.458365	-0.0789235	0.000495907	0.226952	-0.499348	0.0898946	0.10819	-0.817608	0.546837	-0.323615	0.509899	0.0782728	-0.816593	-0.16314	0.414913	-0.530037	-0.17443	0.098739	0.713414	-0.529397	0.323821	-0.712985	-0.702623	0.656964	0.0083493	-0.121867	0.94964	-0.794689	-0.327325	0.546918	-0.699631	0.975897	-0.296698	-0.639285	0.229677	0.990085	0.0404341	0.365063	NaN	NaN	NaN	NaN	NaN	NaN
Copine-3;Copine-5;Copine-7;Copine-8;Copine-9	O75131;Q8IYJ1;Q86YQ8;Q9HCH3;Q9UBL6	ENSG00000085719;ENSG00000124772;ENSG00000139117;ENSG00000144550;ENSG00000178773	CPNE3;CPNE5;CPNE7;CPNE8;CPNE9	-0.455625	0.0333017	-0.0375546	0.478907	-0.18481	-0.00157034	-0.705167	0.509379	-0.166898	-0.352971	-0.376449	-0.402591	0.557706	0.250003	0.350589	-0.118482	-0.534635	0.351853	-0.00368425	0.309158	-0.615156	0.0970774	-0.498419	-0.342495	-0.219055	0.425549	-0.187995	0.267372	0.761472	-0.255667	0.16768	0.176081	0.0138757	0.867893	0.124824	-0.483895	0.503863	0.054824	-0.018143	-0.340139	NaN	NaN	NaN	NaN	NaN	NaN
Serine/arginine-rich splicing factor 10;Serine/arginine-rich splicing factor 12	O75494;Q8WXF0	ENSG00000154548;ENSG00000188529	SRSF10;SRSF12	-0.481239	0.321915	-0.191618	-0.68016	-0.240145	0.279233	0.0251687	-0.385241	0.595911	0.569268	-0.492089	0.319361	-0.220904	0.189133	-0.252926	0.400071	-0.485063	0.31466	0.0269286	0.575602	-0.665891	-0.232155	0.663927	-0.930388	0.172089	-0.0596706	-0.0576085	-0.0114417	-0.0915233	-0.0952416	0.432426	-0.0584454	0.517627	0.404171	-0.304168	0.00773329	0.158308	0.328184	0.095973	-0.461771	NaN	NaN	NaN	NaN	NaN	NaN
Paralemmin-1;Paralemmin-2	O75781;Q8IXS6	ENSG00000099864;ENSG00000243444	PALM;PALM2	-0.0193795	-1.23305	1.70135	-0.726331	0.170659	0.55721	0.644299	-2.01319	-0.0467201	0.796151	-0.00953631	0.944092	0.225394	-1.26054	-0.71521	-0.433817	-0.38828	1.65798	1.40618	-0.500275	0.301867	-0.686924	0.00346319	0.352582	0.134056	-0.948306	-1.01904	0.00338289	-0.225384	1.01792	-0.0572689	0.219968	0.592246	-0.130928	1.04545	-1.40733	-0.68888	-0.100998	0.237779	0.599379	NaN	NaN	NaN	NaN	NaN	NaN
Misshapen-like kinase 1;Mitogen-activated protein kinase kinase kinase kinase 4;PRKCA-binding protein	O95819;Q8N4C8;Q9NRD5	ENSG00000100151	MAP4K4;MINK1;PICK1	-0.851344	-0.0515305	-0.0115249	-0.135902	0.526741	-0.82289	0.552883	0.130165	-0.86063	0.396786	-0.12986	0.619832	0.184455	0.146535	0.708857	-0.0651711	-0.276799	0.30833	0.583768	-0.429243	-0.901152	0.137282	-0.707635	-0.00538833	-0.211897	0.49065	-0.458613	-0.139985	0.402446	0.110852	0.451215	-0.988605	0.330009	0.319829	0.860842	-0.0658025	0.0564152	0.0718498	-0.0619208	-0.213851	NaN	NaN	NaN	NaN	NaN	NaN
Actin-like protein 6A;Actin-like protein 6B	O96019;O94805	ENSG00000077080;ENSG00000136518	ACTL6A;ACTL6B	0.207947	-0.0399439	-0.205887	0.451083	0.350262	0.196519	0.168906	0.121594	-0.131471	0.339049	0.230844	0.680938	-0.223	-0.446275	-0.762123	-0.188173	-0.111815	0.107628	-0.167663	-0.0284135	-0.211793	0.210975	0.180899	-0.0701834	0.126165	-0.186152	0.220655	0.656037	-0.0455479	-0.1354	-0.521851	-0.193497	0.528277	-0.631072	0.476539	0.0265737	-0.444376	-0.133031	0.270669	-0.673883	NaN	NaN	NaN	NaN	NaN	NaN
L-lactate dehydrogenase A chain;L-lactate dehydrogenase A-like 6A;L-lactate dehydrogenase A-like 6B;L-lactate dehydrogenase C chain	P00338;Q6ZMR3;P07864;Q9BYZ2	ENSG00000134333;ENSG00000166796;ENSG00000166800;ENSG00000171989	LDHA;LDHAL6A;LDHAL6B;LDHC	-0.0610104	-0.554871	0.0488496	-0.241989	-0.467837	1.18161	-0.274289	1.09058	0.583474	-0.677258	0.196677	-0.467698	-0.931446	0.344209	0.681731	0.774761	-0.10983	0.277045	-0.343999	0.0720791	-0.165309	-1.27318	0.349596	-1.07217	-0.679368	0.35353	1.49469	0.0852331	0.34657	-0.224792	-0.718625	-0.498363	-0.547049	0.129385	0.394511	1.63668	-0.151603	0.321302	-0.548253	-0.353579	NaN	NaN	NaN	NaN	NaN	NaN
Glutamate dehydrogenase 1, mitochondrial;Glutamate dehydrogenase 2, mitochondrial	P00367;P49448	ENSG00000148672;ENSG00000182890	GLUD1;GLUD2	0.653185	-0.221433	0.562388	-0.591944	-0.631779	-0.452427	-0.891512	-0.634895	0.0679909	0.206825	0.631439	-0.904068	1.42625	-0.626955	-0.348977	-0.0428601	-0.772295	0.338349	0.317053	0.979197	-0.487847	-0.590022	0.218568	-0.27882	-0.0304781	0.502539	-0.732482	-0.777069	0.926032	-0.19328	0.517896	1.14523	-0.684797	0.791118	-0.544139	-0.902847	0.433233	1.60086	0.325805	-0.303034	NaN	NaN	NaN	NaN	NaN	NaN
GTPase HRas;GTPase HRas, N-terminally processed;GTPase KRas;GTPase KRas, N-terminally processed;GTPase NRas	P01116;P01112;P01111	ENSG00000133703;ENSG00000174775;ENSG00000213281;ENSG00000276536	HRAS;KRAS;NRAS	-0.247161	-0.721568	0.558539	0.0108242	0.100123	-0.0980922	-0.244523	-0.224183	-1.10583	-0.134362	0.305104	0.174035	0.109302	0.458878	0.246548	0.1424	-0.170868	0.553772	0.513364	-0.72203	0.00123498	0.0241145	-0.808743	-0.367991	-0.509513	0.74876	-0.0468353	0.245664	0.866799	0.176979	-0.229728	-0.00701452	-0.55573	0.113954	1.35967	-0.260576	0.00316208	-0.262392	-0.267692	0.271615	NaN	NaN	NaN	NaN	NaN	NaN
HLA class I histocompatibility antigen, A-11 alpha chain;HLA class I histocompatibility antigen, A-2 alpha chain;HLA class I histocompatibility antigen, A-23 alpha chain;HLA class I histocompatibility antigen, A-24 alpha chain;HLA class I histocompatibility antigen, A-25 alpha chain;HLA class I histocompatibility antigen, A-26 alpha chain;HLA class I histocompatibility antigen, A-29 alpha chain;H…	P30459;P30453;P16190;P16189;P16188;P10316;P01892;P01891;P30457;P13746;P04439;P30512;P10314;P30456;P30450;P30447;P18462;P05534	ENSG00000206503;ENSG00000206505;ENSG00000223980;ENSG00000224320;ENSG00000227715;ENSG00000229215;ENSG00000231834;ENSG00000235657	HLA-A	0.301464	-1.1673	1.04947	-0.409645	-0.229412	0.292727	0.17516	-0.831921	1.34243	-0.0502912	-0.234027	0.212142	0.0448601	-0.0760364	-0.897087	0.708025	0.297162	0.35668	-0.967479	1.18593	-0.190777	-0.556233	1.62982	-0.555102	0.642775	-0.611745	0.845947	-0.387885	-0.21031	-0.718124	-0.742433	0.0750582	-1.52841	-0.288003	-0.930337	-0.21363	0.305303	1.07264	0.326996	0.931562	NaN	NaN	NaN	NaN	NaN	NaN
Hemoglobin subunit delta;Hemoglobin subunit epsilon	P02042;P02100	ENSG00000213931;ENSG00000223609	HBD;HBE1	-0.359945	-1.25437	-0.272957	0.978963	-1.41104	0.530973	-0.263651	-1.12572	2.18216	-0.406739	0.802324	0.0458807	-0.466865	-0.817542	-1.01176	-1.46192	0.920501	-0.650235	-0.932142	0.57183	2.29412	0.93502	0.859314	-0.604275	0.891208	0.911166	-0.83726	-0.294112	-0.287249	0.474867	-0.829	-0.882123	-0.616191	0.645178	0.705381	2.08198	-0.119106	-0.151031	-0.677955	-0.0976811	NaN	NaN	NaN	NaN	NaN	NaN
Keratin, type I cuticular Ha5;Keratin, type I cuticular Ha7;Keratin, type I cuticular Ha8;Keratin, type I cytoskeletal 12;Keratin, type I cytoskeletal 14;Keratin, type I cytoskeletal 20;Keratin, type I cytoskeletal 26;Keratin-like protein KRT222	P02533;Q99456;Q8N1A0;P35900;O76014;Q92764;O76015;Q7Z3Y9	ENSG00000108417;ENSG00000171360;ENSG00000171431;ENSG00000186393;ENSG00000186847;ENSG00000187242;ENSG00000197079;ENSG00000213424;ENSG00000263022;ENSG00000263057;ENSG00000263243;ENSG00000264058	KRT12;KRT14;KRT20;KRT222;KRT26;KRT35;KRT37;KRT38	2.07424	-0.676808	-0.602232	-0.423839	0.951856	-0.614573	-0.175746	-0.822432	-0.136337	-0.238311	-0.363427	2.40066	-0.545585	0.0104327	-0.456223	0.0182879	0.403201	-0.343487	-0.193543	-0.771855	0.626981	-0.366711	0.852649	-0.465641	-1.02821	0.491883	-0.426471	-0.409219	-0.0757454	-0.483009	1.79633	0.795714	-0.161763	-0.820187	-0.639917	0.37591	0.805789	-0.0174833	-0.465338	0.120165	NaN	NaN	NaN	NaN	NaN	NaN
Keratin, type II cytoskeletal 6A;Keratin, type II cytoskeletal 78	P02538;Q8N1N4	ENSG00000170423;ENSG00000205420	KRT6A;KRT78	1.97411	-0.53013	-0.801186	-0.918966	1.28614	-0.352765	-0.0827786	-0.824653	-0.301479	0.0752221	-0.388617	2.76313	-0.660824	-0.266739	0.230277	0.111072	0.0959992	-0.456444	-0.107888	-1.37048	1.07403	-0.788145	1.2493	-0.84047	-0.851346	0.461591	-0.475629	-0.601435	-0.0947963	-0.513366	1.96203	0.209427	-0.360221	-1.25565	0.0461101	0.598581	1.01504	0.0629595	-0.598801	0.227767	NaN	NaN	NaN	NaN	NaN	NaN
Myelin basic protein;Neutral amino acid transporter A	P02686;P43007	ENSG00000115902;ENSG00000197971	MBP;SLC1A4	-0.562246	-0.51478	-0.0323784	0.381303	-0.984486	-1.5595	-0.242384	-1.87714	1.67799	-0.322732	0.0852237	-0.612976	2.86967	-0.147631	0.872373	-1.56005	-1.45236	1.46654	0.429373	-1.36726	1.14007	-0.684441	1.93354	0.451875	-1.40244	-1.48758	-0.462107	-1.31079	2.27978	-1.2568	1.25255	2.57937	-0.913035	2.46575	-0.792307	0.304524	0.942642	0.558881	-0.778752	-1.36729	NaN	NaN	NaN	NaN	NaN	NaN
Proto-oncogene tyrosine-protein kinase Src;Tyrosine-protein kinase Fyn;Tyrosine-protein kinase Lck;Tyrosine-protein kinase Yes	P07947;P12931;P06241;P06239	ENSG00000010810;ENSG00000176105;ENSG00000182866;ENSG00000197122	FYN;LCK;SRC;YES1	-1.05741	0.612576	0.621034	0.104799	0.200088	-0.274295	0.255168	-1.09808	-0.209805	-0.285688	0.193718	0.0874699	0.789028	0.790274	0.144346	-0.258573	-0.842486	0.144624	0.61868	-0.413518	-0.162798	0.588882	-1.04714	-0.339087	-0.014074	1.00241	-0.337986	-0.239712	0.714817	-0.0013477	0.178032	-0.366755	0.387339	0.754269	-0.173049	-0.824799	0.803804	0.111779	-0.00654089	-1.14999	NaN	NaN	NaN	NaN	NaN	NaN
Guanine nucleotide-binding protein G(k) subunit alpha;Guanine nucleotide-binding protein G(olf) subunit alpha;Guanine nucleotide-binding protein G(t) subunit alpha-1;Guanine nucleotide-binding protein G(t) subunit alpha-2;Guanine nucleotide-binding protein G(t) subunit alpha-3	P08754;P11488;P19087;A8MTJ3;P38405	ENSG00000065135;ENSG00000114349;ENSG00000134183;ENSG00000141404;ENSG00000214415	GNAI3;GNAL;GNAT1;GNAT2;GNAT3	-0.807876	-0.180584	0.57148	0.321031	0.579243	-0.561308	-0.0764575	0.410372	-0.701681	0.300677	-0.123263	0.0696971	0.696375	-0.102273	-0.243835	-0.608301	-0.19343	0.771256	0.869001	-0.280837	-0.437737	0.133678	-1.14394	-0.110292	-0.66276	0.633279	-0.237483	-0.283696	0.385689	0.715968	0.187617	-0.124081	0.378361	0.27367	0.312717	-0.74695	0.590147	-0.356888	0.208004	-0.424593	NaN	NaN	NaN	NaN	NaN	NaN
High mobility group protein B1;Nuclear autoantigen Sp-100;Putative high mobility group protein B1-like 1	P09429;B2RPK0;P23497	ENSG00000067066;ENSG00000189403	HMGB1;HMGB1P1;SP100	0.204213	0.378928	-0.788846	-0.281125	-0.472637	0.584139	-0.0250727	0.462631	0.319402	0.393639	0.33666	-0.544169	-0.290976	-0.809421	0.0496372	0.973789	-0.269621	0.0489762	-0.260296	0.267214	-0.442981	0.25848	-0.524394	0.429482	0.200328	0.925585	-0.222518	-0.258128	-0.109997	-0.14383	-0.136003	0.540427	0.344173	-0.942118	-0.5178	-0.0696802	-0.0761662	0.116873	0.765416	-0.414207	NaN	NaN	NaN	NaN	NaN	NaN
Histone H2A type 1;Histone H2A type 1-A;Histone H2A type 1-D;Histone H2A type 1-H;Histone H2A type 1-J;Histone H2A type 2-A;Histone H2A type 2-C;Histone H2A.J	Q99878;Q96KK5;Q6FI13;P0C0S8;Q9BTM1;Q16777;P20671;Q96QV6;REV__Q8NB25	ENSG00000164508;ENSG00000184260;ENSG00000196747;ENSG00000196787;ENSG00000196866;ENSG00000203812;ENSG00000246705;ENSG00000272196;ENSG00000274997;ENSG00000275221;ENSG00000276368;ENSG00000276903;ENSG00000278677	H2AFJ;HIST1H2AA;HIST1H2AD;HIST1H2AG;HIST1H2AH;HIST1H2AJ;HIST2H2AA3;HIST2H2AC	1.61411	-0.202701	-0.0705323	0.123408	-0.482098	0.792937	-0.476939	0.396248	-0.203141	0.646593	-0.67296	-0.490675	0.678683	-0.789017	-0.350397	-0.0428593	-0.818081	-0.177376	-0.344164	0.552636	-0.498795	0.671822	-1.54972	0.989946	-0.715422	-0.225233	1.27576	0.897838	-0.218909	-0.0258153	-0.0430243	1.18932	0.00594749	0.00477878	-0.606315	-1.24104	0.59746	-0.0474373	0.834633	-0.979468	NaN	NaN	NaN	NaN	NaN	NaN
Ig lambda-6 chain C region;Ig lambda-7 chain C region	P0DOY3;P0DOY2;P0CF74;A0M8Q6		IGLC6;IGLC7	0.227305	-0.790991	-1.35098	0.116534	0.84563	0.62131	-0.0948282	-0.229679	1.64349	0.207607	0.949437	-0.700734	-0.247716	-0.27716	-1.14008	-0.939451	0.10193	-0.935952	0.47766	-0.135887	0.718747	1.11544	1.09879	1.01553	-0.17161	-1.03241	1.12986	-0.772582	-0.636066	-0.4922	-0.298949	-0.61882	-0.815051	0.108788	0.50019	0.399213	-0.428806	-0.964584	0.446466	1.35064	NaN	NaN	NaN	NaN	NaN	NaN
Troponin C, skeletal muscle	P0DP25;P0DP24;P0DP23;P02585	ENSG00000101470	TNNC2	-0.822891	-0.0786455	0.623939	0.483948	-0.370534	0.413927	0.438337	0.3075	-0.617718	0.381216	-0.112321	0.183154	0.023516	0.319499	-0.0434451	0.519876	0.00663698	0.534025	0.269514	-0.839211	-0.316923	0.242826	-0.295777	0.458108	-0.232522	-0.127077	-0.763885	0.481019	0.032591	-0.32648	-0.039748	0.29392	0.477647	0.063767	0.064111	-0.323311	-0.0823982	-0.876989	0.383697	-0.732898	NaN	NaN	NaN	NaN	NaN	NaN
Polyadenylate-binding protein 1;Polyadenylate-binding protein 1-like;Polyadenylate-binding protein 1-like 2;Polyadenylate-binding protein 3	P11940;Q9H361;Q4VXU2;Q5JQF8	ENSG00000070756;ENSG00000101104;ENSG00000151846;ENSG00000184388;ENSG00000186288	PABPC1;PABPC1L;PABPC1L2A;PABPC3	0.33177	0.155493	-0.142116	-0.321949	-0.212823	-0.189367	0.044123	0.357973	0.10744	0.142084	-0.453943	0.0875719	0.0105496	-0.515394	-0.0705914	0.450083	0.0943537	0.123773	0.132138	-0.147693	-0.593993	0.0628894	-0.0502314	0.0745998	0.220883	0.130737	0.286543	-0.0148174	-0.332768	0.0293426	-0.0789114	0.284835	0.259691	-0.462569	-0.232026	0.0771971	-0.23478	0.530733	0.105578	-0.0464004	NaN	NaN	NaN	NaN	NaN	NaN
Keratin, type I cytoskeletal 10;Keratin, type I cytoskeletal 24;Keratin, type I cytoskeletal 25;Keratin, type I cytoskeletal 27;Keratin, type I cytoskeletal 28	P13645;Q7Z3Y7;Q7Z3Y8;Q2M2I5;Q7Z3Z0	ENSG00000167916;ENSG00000171446;ENSG00000173908;ENSG00000186395;ENSG00000204897	KRT10;KRT24;KRT25;KRT27;KRT28	2.31406	-0.164164	-0.51317	-0.376518	0.407243	-0.803998	-0.0601957	0.160845	0.591698	-0.821959	-0.200387	0.222503	-0.597973	0.396153	-0.177233	0.0788622	0.604165	0.309678	-0.0898349	-1.16434	0.85804	-0.856097	1.20404	-0.791449	-0.97053	0.992317	-0.584052	-0.446247	-0.20048	-0.315193	1.0386	1.12673	-0.053251	-0.583416	-0.686708	0.449269	0.0602942	0.141485	-0.56205	0.0632722	NaN	NaN	NaN	NaN	NaN	NaN
Putative translationally-controlled tumor protein-like protein TPT1P8;Translationally-controlled tumor protein	P13693;Q9HAU6	ENSG00000133112	TPT1;TPT1P8	-0.484506	0.0296715	0.106146	0.0984208	-0.863789	0.74968	-0.0816107	0.43411	-0.00717469	0.335901	0.0365036	-0.0410317	0.0449356	-1.59593	0.100967	0.126088	-0.0809947	-0.155006	0.133833	-0.821595	1.88011	-0.613549	0.209746	0.895652	0.602007	-0.0434047	0.452183	-0.248672	0.0522132	-0.0801187	-0.411603	0.384232	0.392237	-0.453721	-0.474698	0.140234	-0.185558	-0.12575	-0.808669	0.372492	NaN	NaN	NaN	NaN	NaN	NaN
Eukaryotic peptide chain release factor GTP-binding subunit ERF3A;Eukaryotic peptide chain release factor GTP-binding subunit ERF3B	P15170;Q8IYD1	ENSG00000103342;ENSG00000189369	GSPT1;GSPT2	-0.0450405	0.159994	-0.664654	-0.546222	0.0635434	0.386261	0.426627	0.539844	-0.443514	-0.226427	-0.247956	0.279253	-0.456564	-0.189249	0.100996	0.781002	0.272796	-0.0881405	0.134103	-0.874862	0.387421	-0.0870995	0.38375	0.24941	0.458089	0.184887	-0.299366	-0.0568435	0.00173952	-0.126315	-0.619958	-0.509599	0.0309177	-0.57124	0.413896	-0.188924	-0.291206	0.837241	0.100151	0.341259	NaN	NaN	NaN	NaN	NaN	NaN
Cyclic AMP-dependent transcription factor ATF-1;Cyclic AMP-responsive element-binding protein 1	P16220;P18846	ENSG00000118260;ENSG00000123268	ATF1;CREB1	-0.343686	0.0364129	-0.2938	0.764839	NaN	0.206627	0.0880382	-0.449116	-0.237407	0.927271	-0.314312	-0.00247194	-0.154037	-0.559015	0.0743819	-0.201082	-0.281248	-0.381208	-0.48471	0.562479	NaN	0.391711	0.379932	-1.42831	-0.0729549	0.655698	-0.187341	-0.142222	0.606855	0.344397	-0.0782448	0.103309	-0.168414	-0.125255	0.487284	-0.320777	0.588546	-0.399411	0.34648	0.0607585	NaN	NaN	NaN	NaN	NaN	NaN
Histone H1.1;Histone H1.3;Histone H1t	P16402;Q02539;P22492	ENSG00000124575;ENSG00000124610;ENSG00000187475	HIST1H1A;HIST1H1D;HIST1H1T	0.332919	0.0598305	-0.789388	-0.153408	0.304822	0.930013	-0.110792	0.110158	0.270669	0.398823	0.286071	-0.144149	-0.852196	0.303731	0.234507	-0.0842625	-0.492434	-0.498382	-0.239639	0.136387	-0.226521	0.725451	-0.490087	0.96625	-0.703859	0.182751	-0.0735074	-0.331495	0.200914	0.149779	-0.0259606	0.448999	0.116068	-0.365619	-0.0559393	-1.14974	0.0847147	0.0354789	0.36941	0.139645	NaN	NaN	NaN	NaN	NaN	NaN
Stathmin;Stathmin-3;Stathmin-4	P16949;Q9H169;Q9NZ72	ENSG00000015592;ENSG00000117632;ENSG00000197457	STMN1;STMN3;STMN4	-1.29263	0.0885168	-0.805285	0.614105	1.03191	0.212312	0.410385	-0.353958	-1.52149	0.524217	0.0601738	-0.117533	0.736553	0.25245	0.353231	0.3508	-0.240693	-0.0798015	0.585065	-0.285464	-0.394022	0.800244	-1.60576	-0.10779	-0.783176	0.843112	0.0293465	0.476986	0.673614	0.329051	-0.0521445	0.200274	0.579881	0.393366	0.298859	-0.818947	0.575008	-1.29848	0.671105	-1.33336	NaN	NaN	NaN	NaN	NaN	NaN
60S ribosomal protein L7;Transformation/transcription domain-associated protein	P18124;Q9Y4A5	ENSG00000147604;ENSG00000196367	RPL7;TRRAP	0.601965	0.145681	-0.632317	-0.706525	-0.094993	-0.133836	0.11781	0.806914	-0.00555798	0.21385	-0.279212	0.169611	-0.203293	-0.659283	0.108527	0.522942	-0.106327	-0.21905	0.0526114	1.0185	-0.2364	-0.604127	0.309447	0.318304	0.344902	-0.043396	0.0878882	-0.183263	-0.468318	-0.329084	0.268532	0.123428	0.233079	-0.844958	-0.402539	0.233991	-0.69031	0.621936	0.0172484	0.525617	NaN	NaN	NaN	NaN	NaN	NaN
Ras-related protein Rab-3A;Ras-related protein Rab-3D	P20336;O95716	ENSG00000105514;ENSG00000105649	RAB3A;RAB3D	-0.734329	-0.890491	2.64229	-0.163684	0.49112	0.24513	0.347221	0.164237	-0.763202	0.341096	-0.0088466	-0.579531	0.0534761	0.0013854	-0.367001	-0.881146	-0.196063	2.37064	1.35272	-0.735435	-0.355122	0.109482	-1.29547	-0.825508	NaN	0.544659	-0.747972	-0.535984	1.67473	0.177674	-0.887783	0.28588	0.0606793	0.979479	-0.270919	0.400707	0.329574	-0.782174	-0.184739	-1.36678	NaN	NaN	NaN	NaN	NaN	NaN
Ras-related protein Rab-39A;Ras-related protein Rab-6A	P20340;Q14964	ENSG00000175582;ENSG00000179331	RAB39A;RAB6A	-0.0556427	-0.184456	0.820094	0.0039932	-0.158914	-0.0723952	-0.0336749	0.122316	-0.138329	0.189134	-0.179713	-0.0722109	0.189241	0.154351	-0.233387	-0.646284	-0.166183	0.441673	0.342446	-0.522259	0.310497	-0.0921308	-0.204473	-0.158901	-0.202267	-0.201432	-0.0780139	0.3298	0.304339	0.125612	0.0745725	0.323769	0.295191	-0.0786446	-0.219101	-0.480581	0.180312	-0.0448998	0.0157978	0.000754904	NaN	NaN	NaN	NaN	NaN	NaN
Calcium-independent phospholipase A2-gamma;Ubiquitin-like modifier-activating enzyme 1	P22314;Q9NP80	ENSG00000130985;ENSG00000135241	PNPLA8;UBA1	-0.068416	-0.0595516	-0.0217064	0.0366017	0.0621564	0.499393	0.0757009	0.0515801	0.227569	-0.138822	0.232182	-0.238834	0.0556075	0.274766	-0.328004	0.272203	-0.051225	0.00617	0.325362	-0.62172	-0.268036	0.0258133	0.0647303	0.59927	-0.174919	-0.309772	-0.28321	0.266433	-0.103304	0.104499	-0.169242	-0.741391	0.0483591	-0.0484641	0.033126	-0.158881	0.274669	-0.044628	0.259912	0.0340273	NaN	NaN	NaN	NaN	NaN	NaN
Moesin	P26038;REV__Q9H446	ENSG00000147065	MSN	0.0473069	-0.416833	-0.354716	-0.429941	-0.740166	0.0631155	0.36116	-0.349005	0.342297	0.479301	0.130498	0.00590197	0.84009	-0.831817	-0.54416	0.0117473	0.177136	-0.0360113	-0.388171	0.992879	0.150189	-0.141679	0.147741	0.809817	0.225598	-0.62066	-0.78467	-0.561121	-0.311419	0.701442	0.661799	1.30533	0.184252	-0.243636	-0.691663	-0.417055	-0.31844	0.259986	0.457029	-0.173451	NaN	NaN	NaN	NaN	NaN	NaN
Catenin alpha-2	P26232	ENSG00000066032	CTNNA2	0.49431	-0.673216	1.80322	0.677225	-0.344143	-1.31732	0.418658	0.238065	-0.0482491	-0.509845	0.211543	-0.704445	2.0135	0.187616	-0.285961	-0.850599	-0.0606184	1.01402	-0.185758	-0.841897	0.991279	0.328446	0.0602114	-0.505126	-1.8899	1.49291	-1.38875	-1.20146	0.330612	0.683187	0.697085	1.28882	-1.57863	0.482494	0.299445	-1.21703	0.891251	-0.841766	0.768859	-0.92804	NaN	NaN	NaN	NaN	NaN	NaN
Non-receptor tyrosine-protein kinase TYK2;Replication protein A 70 kDa DNA-binding subunit;Replication protein A 70 kDa DNA-binding subunit, N-terminally processed	P27694;P29597	ENSG00000105397;ENSG00000132383	RPA1;TYK2	0.594489	0.754971	-0.51194	-0.196643	-0.427981	-0.0695224	-0.322312	-0.207603	0.345713	0.546989	-0.450475	0.0214532	0.109	-0.114007	0.0766735	0.944313	-0.265001	-0.132357	-0.333458	0.0790343	-0.611269	-0.31713	0.129541	0.48795	0.265638	-0.504862	0.0995037	0.138671	-0.944687	0.435531	0.0985341	0.41522	0.420158	-0.629249	-0.609443	-0.0352779	-0.375196	0.336927	0.553879	0.204213	NaN	NaN	NaN	NaN	NaN	NaN
HLA class I histocompatibility antigen, A-1 alpha chain;HLA class I histocompatibility antigen, A-36 alpha chain;HLA class I histocompatibility antigen, B-15 alpha chain;HLA class I histocompatibility antigen, B-35 alpha chain;HLA class I histocompatibility antigen, B-46 alpha chain;HLA class I histocompatibility antigen, B-51 alpha chain;HLA class I histocompatibility antigen, B-52 alpha chain;H…	P30508;Q29960;P30510;P30504;Q29940;P30493;P30492;Q95604;P30685;P30498;P30495;P30491;P30490;P30484;P30464;P18465;P18464;P10319;P30455;P30443	ENSG00000206435;ENSG00000206450;ENSG00000206452;ENSG00000224320;ENSG00000224608;ENSG00000228299;ENSG00000229215;ENSG00000232126;ENSG00000237022	HLA-A;HLA-B;HLA-C	0.141951	-1.12614	0.879213	-0.33011	-0.273383	0.685223	-0.323216	-0.472927	0.538659	0.00498381	-0.130762	0.477176	-0.191956	-0.537141	-1.31627	1.19602	0.342386	0.578316	-0.386217	0.829992	-0.368158	-0.3564	1.10744	-0.212589	1.21235	-0.613398	0.260651	-0.172378	-0.268484	-0.343876	-0.744179	-0.273647	-0.452163	-0.267735	-0.971992	-0.304394	-0.312423	1.3916	0.221393	0.882598	NaN	NaN	NaN	NaN	NaN	NaN
Catenin alpha-1	P35221;REV__Q9P2T0	ENSG00000044115	CTNNA1	0.371711	-0.280137	0.319112	0.512962	-0.237822	-0.533106	-0.176972	-0.409807	0.0736083	0.0239233	0.125405	0.663994	0.501573	-0.708022	0.0482196	0.777286	0.732218	-0.49701	-0.678144	-0.2769	0.0798143	-0.15484	0.951211	-0.0773812	-0.329146	0.419069	-0.363986	-0.710103	0.249361	0.13753	-0.401457	-0.157074	0.313821	0.230141	-0.482331	-1.04709	0.569423	-0.353513	0.255588	0.518863	NaN	NaN	NaN	NaN	NaN	NaN
Cytospin-A;Radixin	P35241;Q69YQ0	ENSG00000100014;ENSG00000137710	RDX;SPECC1L	-0.235059	-0.126262	-0.232468	-0.0893201	-0.659121	-0.12977	0.228881	0.611282	-0.25346	0.264522	-0.155755	0.098243	0.0152335	-0.217537	-0.0503031	0.512562	-0.0887991	0.0416594	-0.616252	-0.315368	0.195885	0.0393947	-0.0810341	0.126004	0.0821466	0.480194	-0.133281	-0.128172	0.15288	-0.132203	0.244405	0.841446	-0.0273661	-0.0569301	-0.355454	-0.295752	0.488537	-0.0574651	0.256438	-0.242578	NaN	NaN	NaN	NaN	NaN	NaN
Myosin-9	P35579;REV__P0DO97;REV__Q86UP2	ENSG00000100345	MYH9	0.882356	-0.372833	-0.40171	-0.123127	-0.688788	0.19839	0.0107007	0.215558	0.92816	0.205948	0.396266	-0.0183792	-0.200545	-1.01475	-0.571834	0.216066	0.553017	-0.2624	-0.71417	0.38446	0.63308	0.35169	0.460945	-0.362447	0.657638	-0.199282	-0.357707	-0.288855	-0.252848	0.618893	-0.492548	-0.330415	0.412468	-0.551958	-0.451715	0.346568	-0.164011	-0.200512	0.511876	0.0367365	NaN	NaN	NaN	NaN	NaN	NaN
Myosin-10	P35580;REV__Q08AF3	ENSG00000133026	MYH10	-0.00629721	0.657105	-0.676147	-0.111696	-0.45287	-0.223464	0.404898	0.0377221	-0.182584	0.83832	-0.223988	0.463	0.542111	-0.139256	0.0936547	-0.275456	-0.422813	-0.0274985	0.217411	0.773209	-0.562147	-0.149533	-0.606299	0.20296	0.73474	-0.411701	-0.36349	0.255634	-0.474702	0.742016	0.0462777	-0.0463799	1.05464	-0.710124	-0.239506	-0.372407	-0.590613	-0.213185	0.710263	-0.291795	NaN	NaN	NaN	NaN	NaN	NaN
Keratin, type II cytoskeletal 2 epidermal	P35908	ENSG00000172867	KRT2	2.19867	-0.11075	-0.634476	-0.450477	0.484503	-0.789898	0.01054	-0.330991	0.774425	-0.715484	0.0823645	0.350419	-0.636153	0.166341	-0.196194	-0.139455	0.60081	0.476757	-0.0693756	-1.27392	0.91323	-0.672971	1.19234	-0.773828	-0.922695	1.039	-0.329835	-0.733491	-0.205687	-0.0720397	0.928082	0.856946	-0.120425	-0.808065	-0.49074	0.760899	-0.635807	0.184695	-0.300532	0.393267	NaN	NaN	NaN	NaN	NaN	NaN
V-type proton ATPase subunit E 1;V-type proton ATPase subunit E 2	P36543;Q96A05	ENSG00000131100;ENSG00000250565	ATP6V1E1;ATP6V1E2	0.123154	-0.58629	1.5298	0.371534	-0.0788612	0.15052	-0.509807	-0.0852148	0.289575	-0.181023	-0.65883	-0.306043	0.677795	0.0844214	0.0173212	0.0562734	-0.399521	1.30748	0.176635	-0.0902263	-1.03791	0.233097	-0.19942	-0.485815	-0.719725	0.610285	0.00366876	0.454082	0.692851	-0.205034	-0.831724	0.159825	-0.211936	0.121086	-0.293542	0.338134	0.98737	-0.791946	0.103792	-0.815844	NaN	NaN	NaN	NaN	NaN	NaN
E3 ubiquitin-protein ligase Hakai;RNA-binding motif protein, X chromosome;RNA-binding motif protein, X chromosome, N-terminally processed;RNA-binding motif protein, X-linked-like-3	P38159;Q75N03;Q8N7X1	ENSG00000105879;ENSG00000147274;ENSG00000175718	CBLL1;RBMX;RBMXL3	0.0447258	0.380455	-0.516883	-0.0678789	-0.175739	0.215935	-0.159206	-0.235857	0.0703433	0.453466	-0.320958	0.0286273	0.0113395	0.0516251	0.379017	0.165372	-0.0212399	-0.0488364	0.251487	0.304604	-0.679013	-0.198368	-0.238185	0.0929691	-0.136487	0.0731486	0.535387	0.366067	-0.253971	-0.269842	-0.0123507	0.556845	0.293257	-0.372784	-0.200192	0.0449046	0.0234836	-0.169688	0.00490413	-0.270488	NaN	NaN	NaN	NaN	NaN	NaN
Acidic leucine-rich nuclear phosphoprotein 32 family member A;Acidic leucine-rich nuclear phosphoprotein 32 family member D	P39687;O95626	ENSG00000139223;ENSG00000140350	ANP32A;ANP32D	0.0289339	0.355973	0.290442	0.212411	0.271423	-0.645942	0.309318	0.329657	-0.372437	0.687193	-0.483198	0.110511	0.0133388	-0.624197	0.112378	0.350845	-0.361851	0.432186	0.245778	-0.615301	-0.511996	0.553763	0.16236	-0.767938	0.459599	0.219756	0.299708	0.25801	-0.498984	-0.105288	-0.514285	-0.179791	0.207271	-0.257462	0.166006	0.961759	-0.265277	0.084976	-0.189027	-0.730619	NaN	NaN	NaN	NaN	NaN	NaN
MAP1 light chain LC1;MAP1B heavy chain;Microtubule-associated protein 1B;Sterile alpha motif domain-containing protein 9;Sterile alpha motif domain-containing protein 9-like	P46821;Q8IVG5;Q5K651	ENSG00000131711;ENSG00000177409;ENSG00000205413	MAP1B;SAMD9;SAMD9L	-1.10252	-0.0858464	0.39638	0.222172	0.12477	0.859189	0.452791	0.136968	-1.06452	0.184812	0.154724	0.143703	0.87894	0.71896	-0.393596	-0.811656	-0.575672	0.712066	0.970889	-0.350019	-0.644054	0.780047	-1.05194	0.825626	-0.982444	0.193829	-0.100478	0.682949	-0.0922365	0.242219	-0.286452	-0.196863	0.594925	-0.435251	0.701663	-0.591082	0.19447	-1.24325	0.885857	-1.05006	NaN	NaN	NaN	NaN	NaN	NaN
Acyl-coenzyme A thioesterase 1;Acyl-coenzyme A thioesterase 2, mitochondrial	Q86TX2;P49753	ENSG00000119673;ENSG00000184227	ACOT1;ACOT2	-0.0277471	-0.41446	-0.41126	-0.275014	0.180222	0.629869	0.0829985	0.488443	-0.262541	0.207471	-0.612728	0.00935414	-0.135475	0.00137007	-0.056512	0.35264	-0.705208	-0.0745623	0.275356	0.402612	-0.294536	0.0276228	0.0588224	0.236062	0.701453	-0.108566	-0.0505564	0.400765	-0.342226	-0.116214	-0.474623	0.276914	0.0285213	0.118521	-0.757891	0.00741631	-0.176116	0.532139	-0.0651505	0.342813	NaN	NaN	NaN	NaN	NaN	NaN
E3 SUMO-protein ligase RanBP2;RANBP2-like and GRIP domain-containing protein 2;RanBP2-like and GRIP domain-containing protein 3;RanBP2-like and GRIP domain-containing protein 4	P49792;P0DJD1;Q7Z3J3;A6NKT7	ENSG00000153165;ENSG00000153201;ENSG00000185304;ENSG00000196862	RANBP2;RGPD2;RGPD3;RGPD4	0.359594	0.670188	-0.151523	-0.806318	-0.241946	-0.305257	0.36351	NaN	-0.0464124	0.217273	-0.935814	NaN	-0.129659	NaN	0.128923	0.556494	0.250133	-0.0176932	0.0997508	NaN	-0.860647	-0.285538	0.0441361	0.0635582	0.857537	0.0965117	0.125837	0.0758889	-0.680131	0.141063	0.073902	0.215231	0.280639	-0.297079	-0.212513	0.64854	-0.394457	-0.262212	0.0850175	0.273463	NaN	NaN	NaN	NaN	NaN	NaN
Guanine nucleotide-binding protein G(q) subunit alpha;Guanine nucleotide-binding protein G(z) subunit alpha;Guanine nucleotide-binding protein subunit alpha-12;Guanine nucleotide-binding protein subunit alpha-14	P50148;P19086;O95837;Q03113	ENSG00000128266;ENSG00000146535;ENSG00000156049;ENSG00000156052	GNA12;GNA14;GNAQ;GNAZ	0.484486	-0.250138	0.921334	0.437037	0.162928	-1.25575	-0.211181	-0.119076	-1.13961	-0.144023	0.157597	0.503338	0.881086	0.492603	-1.01436	-0.608848	-0.930645	0.237203	1.12129	-0.0733714	0.112612	0.469613	0.128333	-0.892076	-0.823011	1.01497	-0.417339	0.915253	1.11627	0.0187268	-1.30075	0.678602	-0.556383	0.400945	0.541273	0.0619705	0.506947	-0.923674	0.0556834	-0.759859	NaN	NaN	NaN	NaN	NaN	NaN
Sodium/potassium-transporting ATPase subunit alpha-2;Sodium/potassium-transporting ATPase subunit alpha-4	P50993;Q13733	ENSG00000018625;ENSG00000132681	ATP1A2;ATP1A4	-0.862279	-0.490845	1.31767	0.592522	0.051023	-0.806033	-0.943135	-1.0249	0.157975	-0.363106	0.938726	-0.426861	1.41213	-0.418139	0.060844	-1.43365	0.440156	-0.146438	0.126439	-1.15917	2.71848	-0.975105	0.120633	-0.384653	-0.287465	0.787426	-0.841394	0.137663	0.7803	-0.03149	0.074061	1.11878	-0.907979	0.859187	0.10533	-0.836714	0.039813	1.09323	-0.0964327	-0.496571	NaN	NaN	NaN	NaN	NaN	NaN
26S proteasome non-ATPase regulatory subunit 4;Putative PIP5K1A and PSMD4-like protein	P55036;A2A3N6	ENSG00000159352	PIPSL;PSMD4	0.425274	0.125998	-0.513544	0.100063	-0.462387	0.790344	-0.117507	0.54598	-0.258978	-0.0825509	-0.189943	-0.53179	-0.180454	-0.0134089	0.00930907	0.59272	0.0664924	-0.102481	0.0322631	-0.000590935	-0.522196	0.346208	-0.632707	0.13732	-0.411734	0.527038	0.743058	0.617747	-0.365172	0.0890175	-0.226197	-0.0642999	0.0292421	-0.0561539	0.232666	-0.256241	0.369479	-0.287709	0.280458	-0.784634	NaN	NaN	NaN	NaN	NaN	NaN
Ribose-phosphate pyrophosphokinase 1;Ribose-phosphate pyrophosphokinase 2;Ribose-phosphate pyrophosphokinase 3	P60891;P21108;P11908	ENSG00000101911;ENSG00000147224	PRPS1;PRPS1L1;PRPS2	-0.314578	-0.0950645	-0.34939	-0.0460735	-0.300187	0.501744	-0.224578	0.334454	-0.0536925	-0.351347	-0.0424118	-0.169156	-0.0700111	0.579363	0.156578	-0.0199913	0.0610699	-0.271871	0.0552861	-0.111804	0.410641	-0.28515	-0.157012	-0.368526	-0.269359	0.343276	-0.350334	0.529891	0.34804	0.282006	0.276367	-0.181757	-0.156359	-0.0113458	-0.0115982	0.0456252	0.222346	0.764347	-0.235856	-0.463581	NaN	NaN	NaN	NaN	NaN	NaN
ADP-ribosylation factor 1;ADP-ribosylation factor 3	P61204;P84077	ENSG00000134287;ENSG00000143761	ARF1;ARF3	-0.517767	0.0515853	0.524878	0.108179	-0.141412	0.300289	-0.231963	0.739138	-0.185373	0.0667353	0.18493	-0.282603	-0.32576	0.446356	0.167074	0.414337	-0.389799	0.544943	0.265736	-0.955136	-0.160847	-0.164396	0.343759	-0.734173	-0.295188	0.505329	-0.317162	0.243412	0.35315	-0.0593776	-0.0667974	0.118768	0.220028	-0.0868708	-0.37931	-0.117871	0.52293	-0.412629	-0.00631179	-0.290819	NaN	NaN	NaN	NaN	NaN	NaN
Ras-related protein Rap-1A;Ras-related protein Rap-1b;Ras-related protein Rap-1b-like protein	P61224;A6NIZ1;P62834	ENSG00000116473;ENSG00000127314	RAP1A;RAP1B	0.491279	-0.481525	-0.136799	-0.224188	0.0287155	-0.0375396	-0.288644	0.151155	0.508901	-0.238815	0.08505	-0.0777912	-0.36861	-0.0568604	-0.183213	0.609658	-0.0651082	-0.304987	-0.383235	-0.241756	0.758748	0.137421	0.0916564	-0.367141	-0.542737	0.395828	-0.300846	0.095905	0.74416	0.0790768	-0.1118	0.0822636	-0.416795	-0.152045	0.427074	-0.0181266	-0.243022	0.136613	-0.104671	0.522758	NaN	NaN	NaN	NaN	NaN	NaN
Syntaxin-1B;Syntaxin-2	P61266;P32856	ENSG00000099365;ENSG00000111450	STX1B;STX2	-0.581543	-0.841143	3.80499	-1.07261	1.15131	-1.21656	-0.443651	-3.10881	-0.822687	1.40467	0.00483691	0.703802	0.888009	0.243281	-0.802209	-0.33123	-0.156183	3.57106	0.396977	-0.358665	-0.681065	-0.169975	-1.73784	-1.55344	-0.881708	2.27474	-0.792632	-0.691653	1.79303	-0.547559	0.519027	1.50686	-0.977705	1.81164	0.146299	-0.634318	1.26005	-0.345964	0.152878	-2.88433	NaN	NaN	NaN	NaN	NaN	NaN
Pterin-4-alpha-carbinolamine dehydratase;Pterin-4-alpha-carbinolamine dehydratase 2	P61457;Q9H0N5	ENSG00000132570;ENSG00000166228	PCBD1;PCBD2	-0.105692	-0.023556	-0.726255	0.0139789	-0.153662	0.696632	-0.579023	-0.262989	-0.334751	-0.521285	0.343525	0.11692	0.777031	0.573028	-0.228422	1.11359	0.149065	-0.079391	-0.342646	0.507146	0.446507	-0.348585	0.779912	-0.00694711	-0.280546	-0.976955	0.0782684	0.260613	0.295304	-0.565359	0.0222997	-0.22862	NaN	0.201051	-0.287846	0.472019	-0.57595	0.710327	-1.32003	0.391289	NaN	NaN	NaN	NaN	NaN	NaN
Small ubiquitin-related modifier 2;Small ubiquitin-related modifier 3;Small ubiquitin-related modifier 4	P61956;Q6EEV6;P55854	ENSG00000177688;ENSG00000184900;ENSG00000188612	SUMO2;SUMO3;SUMO4	-0.017499	-0.0937316	-0.883815	0.176203	0.107783	0.799269	0.0847933	0.0451579	-0.546261	0.108162	-0.0486516	-0.239991	-0.424442	0.770747	0.0754559	0.816641	0.218608	-0.552221	-0.100815	-0.281989	-0.432672	0.259195	-0.622426	0.78825	-0.382829	0.438535	0.00782954	0.174059	0.174253	-0.0307149	-0.168282	0.302856	0.349176	-0.337123	0.320538	-0.187872	0.0900445	-0.838157	0.157567	-0.0756386	NaN	NaN	NaN	NaN	NaN	NaN
26S protease regulatory subunit 8;Spermatogenesis-associated protein 5	P62195;Q8NB90	ENSG00000087191;ENSG00000145375	PSMC5;SPATA5	-0.174826	0.43554	-0.322014	-0.0880795	0.105516	0.198267	-0.204525	0.287674	-0.299687	0.148005	0.066964	-0.273867	0.109772	0.23383	0.161412	0.165291	-0.0398936	0.0168332	0.0996925	-0.112777	-0.320705	0.0537507	0.0865105	-0.335684	-0.0781828	0.3572	0.0951745	0.294054	0.00373148	-0.193815	-0.327981	-0.611251	0.217867	0.287237	-0.12644	0.200437	0.0110971	0.0580565	0.00949708	-0.193683	NaN	NaN	NaN	NaN	NaN	NaN
Hematopoietic system regulatory peptide;Thymosin beta-4;Thymosin beta-4, Y-chromosomal	P62328;O14604	ENSG00000154620;ENSG00000205542	TMSB4X;TMSB4Y	-0.30695	-1.03614	-0.824369	0.639385	0.567922	1.20216	0.075552	-0.284269	-1.19859	0.13406	-0.392217	-0.549873	-0.21189	0.99784	-0.0927262	0.283627	0.520821	-0.142878	0.503472	-0.240592	0.248804	1.16086	0.869608	-0.0472532	-0.375662	-0.708617	-0.294345	0.214568	-0.16925	0.606137	-1.29454	-1.26189	0.310744	-0.464708	0.926928	1.0164	0.275076	-1.05464	0.462496	-0.0650292	NaN	NaN	NaN	NaN	NaN	NaN
40S ribosomal protein S4, X isoform;40S ribosomal protein S4, Y isoform 1;40S ribosomal protein S4, Y isoform 2	P62701;Q8TD47;P22090	ENSG00000129824;ENSG00000198034;ENSG00000280969	RPS4X;RPS4Y1;RPS4Y2	0.0687748	0.31673	-0.393799	-0.618886	0.0466095	-0.106613	0.144561	0.267755	0.235734	0.203388	-0.241797	-0.179566	0.0762318	-0.307488	-0.385167	0.265102	0.111877	-0.000397123	0.246826	0.27393	-0.376624	-0.376587	0.247985	0.441817	0.0920307	-0.37518	0.139673	0.214393	-0.529891	0.0782269	0.093459	0.135675	0.464714	-0.552201	-0.342424	0.119443	-0.449361	0.469742	0.117364	0.363943	NaN	NaN	NaN	NaN	NaN	NaN
Histone H2B type 1-C/E/F/G/I;Histone H2B type 1-D;Histone H2B type 1-M;Histone H2B type 1-N	P62807;Q99879;Q99877;P58876	ENSG00000158373;ENSG00000180596;ENSG00000233822;ENSG00000273703;ENSG00000273802;ENSG00000274290;ENSG00000277224;ENSG00000278588	HIST1H2BC;HIST1H2BD;HIST1H2BM;HIST1H2BN	1.19195	-0.0408224	-1.22172	-0.996047	0.601018	0.56207	-0.127531	-0.425537	-0.275468	0.262484	0.469071	-0.17621	-1.0985	0.362548	0.149081	1.11407	-0.201611	-0.819799	0.168891	0.327211	-0.447588	-0.340878	-0.225191	0.854564	-1.60194	0.324189	0.607496	0.453104	0.504441	-0.160364	-0.0406164	0.935439	-0.205462	-0.812402	-0.174427	-0.868867	-0.370294	0.409064	0.184715	1.14986	NaN	NaN	NaN	NaN	NaN	NaN
40S ribosomal protein S27a;60S ribosomal protein L40;Polyubiquitin-B;Polyubiquitin-C;Ubiquitin;Ubiquitin-40S ribosomal protein S27a;Ubiquitin-60S ribosomal protein L40	P62979;P62987;P0CG47;P0CG48	ENSG00000143947;ENSG00000150991;ENSG00000170315;ENSG00000221983	RPS27A;UBA52;UBB;UBC	-0.013925	0.0994087	0.123709	-0.0637393	-0.0584159	0.236063	0.0661757	-0.035521	0.0680247	0.333162	0.101181	-0.0500226	-0.257706	0.184727	0.222878	0.0428457	-0.0105595	0.216831	0.0650257	-0.222021	-0.257655	-0.080656	0.00437212	0.204179	-0.105416	-0.0370264	-0.164217	-0.0753269	0.00657041	-0.0691204	-0.00886148	0.373647	0.145342	-0.0606928	-0.185936	-0.189894	-0.152427	-0.245093	-0.0138826	-0.136023	NaN	NaN	NaN	NaN	NaN	NaN
Serine/threonine-protein phosphatase 2A 55 kDa regulatory subunit B alpha isoform;Serine/threonine-protein phosphatase 2A 55 kDa regulatory subunit B delta isoform;Serine/threonine-protein phosphatase 2A 55 kDa regulatory subunit B gamma isoform	P63151;Q9Y2T4;Q66LE6	ENSG00000074211;ENSG00000175470;ENSG00000221914	PPP2R2A;PPP2R2C;PPP2R2D	-0.17368	0.641447	0.389985	-0.317104	0.0929688	-0.708113	-0.237508	-0.443671	0.956717	0.258052	-0.615668	-0.447787	0.606573	-0.123296	-0.153539	-0.143343	0.533629	-0.655982	0.19203	0.00950699	NaN	0.0227941	-0.323467	-0.255786	0.261553	0.163385	-0.947323	-0.167879	0.193848	0.587438	0.588466	0.136642	0.703723	0.267604	-0.525272	-0.235114	0.443179	-0.152639	0.234935	-0.657298	NaN	NaN	NaN	NaN	NaN	NaN
Eukaryotic translation initiation factor 5A-1;Eukaryotic translation initiation factor 5A-1-like;Eukaryotic translation initiation factor 5A-2	P63241;Q6IS14;Q9GZV4	ENSG00000132507;ENSG00000163577;ENSG00000253626	EIF5A;EIF5A2;EIF5AL1	0.531792	0.134141	-0.528792	-0.660725	-0.828043	0.162803	0.161225	0.539656	-0.215921	-0.0348389	-0.332745	-0.505096	-0.477216	-0.114746	-0.0989308	1.21769	0.124777	0.248971	0.0893912	0.117548	-0.223259	-0.715772	0.0196732	0.382886	0.101527	-0.109451	0.680446	0.346981	-0.575924	0.274288	-0.670203	0.323988	0.431107	-1.0143	-0.453999	0.839071	-0.616434	0.848273	0.492366	0.107792	NaN	NaN	NaN	NaN	NaN	NaN
Coiled-coil domain-containing protein 57;RING finger protein 214;Tropomyosin alpha-4 chain	P67936;REV__Q5T655;Q8ND24;Q2TAC2	ENSG00000167257;ENSG00000167460;ENSG00000176155	CCDC57;RNF214;TPM4	0.904538	-0.0568632	0.147635	-0.724164	-0.0179803	-0.125291	0.0356308	-0.232032	-0.513069	0.714976	-0.438437	0.376452	0.163971	-0.508711	-0.0994768	-0.206766	0.313767	0.426732	-0.354139	0.610572	0.19056	0.232587	-0.298196	-0.256444	0.439405	-0.507269	-0.377702	0.460781	-0.401524	0.886701	-0.331921	-0.0687873	0.716815	-0.448045	-0.308761	-0.0793499	-0.492716	-0.395515	0.50222	0.119809	NaN	NaN	NaN	NaN	NaN	NaN
Actin, alpha cardiac muscle 1;Actin, alpha skeletal muscle;Actin, aortic smooth muscle;Actin, gamma-enteric smooth muscle	P68032;P63267;P62736;P68133	ENSG00000107796;ENSG00000143632;ENSG00000159251;ENSG00000163017	ACTA1;ACTA2;ACTC1;ACTG2	1.47313	-0.766233	-0.399968	-0.151913	0.0974823	1.01004	-0.447272	0.401362	0.475463	0.298298	0.424017	-1.00661	-0.410092	0.740766	-0.552963	0.255213	-0.365242	0.0438643	-0.110353	-0.430909	-0.33458	1.02871	-0.425603	-0.548664	-0.359878	-0.0507185	-0.0362377	1.49639	-0.106552	0.41231	-0.689198	0.502726	-0.0553918	-0.823234	-0.621994	-0.0229799	0.159203	-0.619834	0.685917	-0.168468	NaN	NaN	NaN	NaN	NaN	NaN
Tubulin alpha-1B chain	P68363	ENSG00000123416	TUBA1B	-0.674361	0.000964634	0.588609	-0.424235	-0.0450468	0.233991	0.253589	0.098653	-1.00373	0.334866	-0.155001	-0.0679768	0.380089	0.457306	0.0312396	0.227461	-0.267082	0.652195	0.651363	-0.65707	-0.40593	-0.0243042	-0.174655	-0.744243	-0.33149	0.783421	0.0245896	0.148453	0.317218	0.170633	-0.394763	0.0432222	0.535413	-0.467222	0.218704	-0.223594	-0.0867698	-0.153436	0.484743	-0.335819	NaN	NaN	NaN	NaN	NaN	NaN
Histone H3.1;Histone H3.1t	P68431;Q16695	ENSG00000168148;ENSG00000197153;ENSG00000197409;ENSG00000273983;ENSG00000274267;ENSG00000274750;ENSG00000275379;ENSG00000275714;ENSG00000277775;ENSG00000278272;ENSG00000278828	HIST1H3A;HIST3H3	0.220056	0.300179	-0.572665	-0.134835	0.149582	0.177361	0.117076	-0.0230312	0.00629715	0.387349	0.323876	0.219239	-0.305179	-0.0619535	0.308434	-0.296596	-0.0402421	-0.291006	-0.394958	0.214783	0.0118771	0.141392	0.264792	0.270959	-0.363931	-0.193229	0.142688	0.039614	-0.171913	-0.0634007	-0.0852051	-0.135049	0.390938	0.111605	-0.0424546	-0.413647	-0.202935	-0.306809	0.0115214	0.289419	NaN	NaN	NaN	NaN	NaN	NaN
Nodal modulator 1;Nodal modulator 2;Nodal modulator 3	Q15155;P69849;Q5JPE7	ENSG00000103226;ENSG00000103512;ENSG00000185164;ENSG00000274779;ENSG00000278087	NOMO1;NOMO2;NOMO3	-0.0391974	0.270833	0.360771	0.00629997	-0.354424	-0.42561	-0.198392	0.477458	0.363463	0.152592	-0.178632	-0.0271916	-0.34777	-0.751237	NaN	-0.437558	0.39416	-0.332443	-0.0347852	-0.0735053	0.323722	-0.247991	0.358091	-0.228841	-0.175329	-0.40248	0.564731	-0.0752236	-0.219559	0.310848	0.20713	-0.0133619	-0.401894	-0.0865453	-0.296781	0.542679	0.241295	0.384849	-0.301447	0.691287	NaN	NaN	NaN	NaN	NaN	NaN
General transcription factor II-I;General transcription factor II-I repeat domain-containing protein 2A;General transcription factor II-I repeat domain-containing protein 2B	P78347;Q86UP8;Q6EKJ0	ENSG00000174428;ENSG00000196275;ENSG00000263001	GTF2I;GTF2IRD2;GTF2IRD2B	0.430393	0.0985865	-0.602684	-0.00181262	0.421747	0.37636	-0.190502	0.110327	-0.373237	0.534318	0.374877	0.160303	-0.372387	-0.290961	0.369953	0.191602	-0.138042	-0.290116	-0.127895	-0.693558	-0.122225	0.171403	-0.0745489	-0.215078	0.535326	0.0200928	0.39197	0.285442	-0.374681	-0.0456092	-0.0700502	0.02737	0.173718	-0.356308	-0.116697	0.0191751	-0.118317	-0.232453	-0.0279021	0.142099	NaN	NaN	NaN	NaN	NaN	NaN
RNA-binding protein 10;RNA-binding protein 6	P98175;P78332	ENSG00000004534;ENSG00000182872	RBM10;RBM6	-0.343064	0.657	-0.261015	0.179811	-0.441716	-0.38395	-0.692706	0.508029	0.376009	0.469702	-0.455419	0.232937	-0.112523	-0.415441	0.0673677	0.548085	0.352426	0.148623	-0.0666944	0.300264	-0.623726	-0.146179	-0.378574	-0.115887	-0.361037	-0.0308928	-0.104721	0.0220172	-0.538086	0.123571	0.731832	0.385391	0.674454	-0.257955	0.0421355	0.055493	0.152174	-0.0585516	0.309056	-0.548238	NaN	NaN	NaN	NaN	NaN	NaN
Fatty acid-binding protein, epidermal;Putative fatty acid-binding protein 5-like protein 3	Q01469;A8MUU1	ENSG00000164687	FABP5;FABP5P3	-0.130548	-0.622691	-0.762647	-0.58589	0.243168	-0.222942	-0.0801392	-0.267335	-1.01148	0.449028	0.0355939	0.187331	0.0283214	0.692883	0.165462	-0.146851	-1.28493	0.197176	-0.100145	-0.0399021	0.171696	0.802975	0.766838	-1.55398	0.340173	0.395113	0.205564	-0.316897	0.270411	1.30011	-0.139164	-0.117557	-0.52814	0.0116036	-0.0804852	-0.364949	0.0552946	2.12307	-0.76492	0.679806	NaN	NaN	NaN	NaN	NaN	NaN
2-oxoglutarate dehydrogenase, mitochondrial;2-oxoglutarate dehydrogenase-like, mitochondrial	Q02218;Q9ULD0	ENSG00000105953;ENSG00000197444	OGDH;OGDHL	-0.13164	-0.152443	1.36899	-0.377692	-0.0762154	-0.0220491	-0.363929	-0.447288	0.15708	-0.0274554	-0.268777	-0.421952	0.996239	-0.145636	-0.341776	-0.73263	-0.528238	0.846642	-0.128462	0.621024	-0.586908	-0.0390689	0.14286	-0.338009	0.0480365	-0.444523	-0.00416692	-0.366142	-0.436857	0.610283	0.883264	0.447667	0.339455	-0.150996	-0.146158	0.286409	-0.653481	0.670267	-0.1003	0.0145911	NaN	NaN	NaN	NaN	NaN	NaN
Eukaryotic translation initiation factor 4 gamma 1;Eukaryotic translation initiation factor 4 gamma 3	Q04637;O43432	ENSG00000075151;ENSG00000114867	EIF4G1;EIF4G3	0.140006	0.00981739	-0.255395	-0.26214	-0.30081	-0.0795976	0.369957	-0.0768026	0.383485	-0.0560956	-0.317171	0.187885	-0.0834556	0.153557	0.0171508	0.477412	0.268629	-0.250371	0.138341	-0.757556	-0.29687	0.169679	0.402416	0.0615232	0.759171	0.140145	-0.0234455	-0.12129	-0.215027	-0.357129	0.0343129	-0.207931	0.421156	-0.348904	0.0112388	0.235462	-0.203078	-0.216454	-0.0227331	0.0709032	NaN	NaN	NaN	NaN	NaN	NaN
Keratin, type I cytoskeletal 17	Q04695	ENSG00000128422	KRT17	2.6116	-0.226108	-0.394537	-0.794119	1.57635	-0.342825	-0.681912	-1.15309	-0.104112	-0.737733	-0.0841584	2.47247	-0.630459	-0.105807	-0.848268	0.540722	0.833462	NaN	0.143206	-1.73901	-0.313747	-0.0085109	0.763954	-1.08568	-0.630859	0.942538	-1.28869	-0.763576	0.547347	-0.123346	2.47774	1.10478	-0.95291	0.922017	0.795363	0.231705	0.0270363	-1.52263	-0.923124	-0.535075	NaN	NaN	NaN	NaN	NaN	NaN
PAK-2p27;PAK-2p34;Serine/threonine-protein kinase PAK 2;Serine/threonine-protein kinase PAK 3	Q13177;O75914	ENSG00000077264;ENSG00000180370	PAK2;PAK3	-0.599994	0.0935475	-0.391785	-0.245066	-0.227433	0.320951	0.368523	0.671428	0.0188833	0.190528	-0.0791687	-0.377825	0.2137	-0.49909	-0.133434	0.417659	-0.202521	0.209008	0.0838113	-0.824377	-0.180089	0.964518	-0.982031	0.603159	-0.0183357	0.61081	-0.129877	0.0596251	-0.175061	0.275223	0.119107	-0.703058	-0.658648	0.0135363	1.34416	0.616308	0.442797	-0.682737	-0.0064717	-0.520288	NaN	NaN	NaN	NaN	NaN	NaN
Calcium/calmodulin-dependent protein kinase type II subunit alpha;Calcium/calmodulin-dependent protein kinase type II subunit delta	Q13557;Q9UQM7	ENSG00000070808;ENSG00000145349	CAMK2A;CAMK2D	0.618579	-0.223644	1.17356	-0.194485	-0.399175	0.386067	-1.83564	-0.921106	-0.167151	-0.136958	-0.350725	-0.477314	1.27653	0.485672	0.340281	-0.119852	-0.554184	0.776974	0.685457	-0.450935	0.715273	-0.782509	0.0771671	-0.767457	-1.88601	0.114399	0.537058	-0.00599102	0.679344	0.46728	0.0823186	0.848884	-1.00606	0.015632	0.122969	-0.0846192	0.679798	0.756356	-0.179218	-0.29655	NaN	NaN	NaN	NaN	NaN	NaN
Cytoplasmic dynein 1 heavy chain 1	Q14204;REV__Q9BQG2	ENSG00000197102	DYNC1H1	-0.0975667	-0.294673	0.182428	0.336808	0.125525	0.01977	0.175729	-0.150243	-0.486137	0.292096	0.271832	-0.00868431	0.366036	0.381209	0.19708	0.216114	-0.321579	0.226597	0.261062	-0.335559	-0.620427	0.0291069	-0.20297	-0.391028	-0.138844	0.646162	-0.43934	0.471209	0.365443	-0.277548	-0.323215	-0.0593148	0.192591	0.289867	0.0384219	-0.71891	0.352723	-0.332312	0.0747629	-0.314218	NaN	NaN	NaN	NaN	NaN	NaN
Probable RNA-binding protein 23;RNA-binding protein 39	Q14498;Q86U06	ENSG00000100461;ENSG00000131051	RBM23;RBM39	0.487463	0.343045	-0.162157	-0.133711	-0.242592	-0.0402286	-0.072381	0.455166	0.341281	0.360774	-0.243466	-0.116636	0.0348065	-0.486257	0.053993	0.135061	-0.274207	0.0602384	0.0544143	0.128988	-0.431612	-0.337142	-0.0360918	0.0795255	0.229295	-0.0803094	0.407489	-0.100071	-0.5043	-0.0946533	0.238993	0.320253	0.301079	-0.344741	-0.435372	0.203311	0.04111	-0.0519204	0.121672	-0.210102	NaN	NaN	NaN	NaN	NaN	NaN
Chromodomain-helicase-DNA-binding protein 3;Chromodomain-helicase-DNA-binding protein 4;Chromodomain-helicase-DNA-binding protein 5	Q14839;Q8TDI0;Q12873	ENSG00000111642;ENSG00000116254;ENSG00000170004	CHD3;CHD4;CHD5	-0.415387	0.671737	0.0797046	0.0581706	-0.233472	-0.282412	0.2238	0.164517	-0.157847	0.481443	-0.274749	0.31338	0.169026	-0.521427	0.257891	-0.120898	0.0976616	0.0523956	0.0795656	0.237066	-1.13982	0.0211461	-0.0114094	-0.135122	0.247757	0.253173	0.377189	-0.0728572	-0.445668	0.122991	0.0161057	-0.127635	0.587652	-0.570342	0.00693198	0.0669546	-0.0140158	0.0203104	-0.032062	-0.0514345	NaN	NaN	NaN	NaN	NaN	NaN
Nuclear mitotic apparatus protein 1;Trichoplein keratin filament-binding protein;Zinc finger CCCH domain-containing protein 6	Q14980;REV__Q8NBT2;REV__Q569K6;Q9BT92;P61129	ENSG00000137497;ENSG00000139437;ENSG00000188177	NUMA1;TCHP;ZC3H6	0.361377	0.604864	-0.538276	-0.13651	-0.0984076	-0.230465	0.135738	0.121737	0.432166	0.530502	-0.0231107	-0.027716	0.132483	-0.543444	0.0527555	0.436476	0.433072	-0.546938	-0.174483	0.0441753	-0.541499	-0.0481203	0.319326	0.0260708	0.234543	-0.078708	-0.00352894	-0.33189	-0.365696	-0.308939	0.470196	0.280542	0.251822	-0.183628	0.0789452	-0.331836	0.31789	-0.747296	0.213463	-0.217657	NaN	NaN	NaN	NaN	NaN	NaN
Bromodomain testis-specific protein;Bromodomain-containing protein 3;Bromodomain-containing protein 4	Q15059;O60885;Q58F21	ENSG00000137948;ENSG00000141867;ENSG00000169925	BRD3;BRD4;BRDT	0.310197	0.506588	-0.224465	0.269469	-0.200037	-0.022507	0.106514	0.283201	0.43753	0.376082	0.0772461	-0.052785	-0.162258	-0.379698	-0.0670064	0.0187124	0.216988	0.0489564	0.00354555	-0.577362	-0.659873	0.0611331	-0.0934047	0.0688181	0.237436	-0.0573864	0.476021	0.181601	-0.345433	-0.0441385	-0.0497493	-0.184851	0.318565	-0.00352495	0.154007	-0.224244	0.132911	-0.343081	0.0321897	-0.625911	NaN	NaN	NaN	NaN	NaN	NaN
Ras-related protein Rab-11A;Ras-related protein Rab-11B	Q15907;P62491	ENSG00000103769;ENSG00000185236	RAB11A;RAB11B	0.109347	-0.24432	-0.0914989	0.0912193	0.248649	0.299281	-0.138512	-0.00664479	-0.0334864	-0.115719	0.0202514	-0.0500246	-0.125599	0.367692	0.0573584	0.0548064	0.0435561	0.0678345	0.212808	-0.464448	-0.256971	0.1606	0.209683	0.0097007	-0.298553	0.380138	-0.484863	0.147721	0.312541	0.0220048	-0.297617	0.462938	-0.140945	-0.074168	0.218549	-0.433506	-0.167438	-0.234662	-0.122039	0.284341	NaN	NaN	NaN	NaN	NaN	NaN
AMP deaminase 3;MICOS complex subunit MIC60	Q16891;REV__Q7Z4L5;Q01432	ENSG00000132305;ENSG00000133805	AMPD3;IMMT	0.017095	0.399026	0.499732	-0.436089	-0.342734	-0.420846	-0.0522862	0.183971	0.107875	0.274486	-0.377966	0.185666	0.408479	-0.440841	0.109696	-0.181612	-0.150533	0.150394	0.208825	0.250545	-0.438868	0.113753	-0.00909168	-0.119327	0.536586	-0.42136	0.232308	-0.269257	-0.386866	0.0824589	0.339939	0.545973	0.157644	-0.311438	-0.255453	-0.0158182	-0.460775	0.219178	0.0849835	-0.017453	NaN	NaN	NaN	NaN	NaN	NaN
Transcription elongation factor A protein-like 3;Transcription elongation factor A protein-like 5	Q5H9L2;Q969E4	ENSG00000196507;ENSG00000204065	TCEAL3;TCEAL5	0.16253	0.0404994	1.0028	0.102142	-0.0852551	0.91822	-0.380146	-0.430098	-1.36367	0.357969	-0.587339	-0.131666	0.39345	1.05624	-0.343638	0.504925	-0.344434	0.997571	0.367881	-0.0853976	-0.0597539	-0.341338	-0.385653	-0.301974	-0.851012	0.459363	-0.705624	1.16685	0.513517	-0.27636	-0.405257	0.780851	-0.744493	0.587878	-0.0476104	-0.768551	0.471627	-0.558375	-0.450773	-0.235902	NaN	NaN	NaN	NaN	NaN	NaN
Keratinocyte proline-rich protein	Q5T749	ENSG00000203786	KPRP	1.74412	-0.299398	-0.271794	-0.340926	-0.215305	-0.416678	0.00335202	-0.0683854	0.567863	-0.276709	-0.382922	0.745158	0.197833	-0.407432	-0.344095	0.144486	0.0937844	0.601301	-0.0376226	-0.476729	0.384067	-0.753024	0.893895	-0.410364	-0.581212	0.741057	-0.238366	-0.157261	-0.737571	-0.164342	0.667821	0.652204	-0.16078	-0.541628	-0.460163	0.155009	-0.102624	0.817907	-0.333213	-0.231331	NaN	NaN	NaN	NaN	NaN	NaN
Microtubule cross-linking factor 1;Protein SOGA3	Q5TF21;Q9Y4B5	ENSG00000168502;ENSG00000214338;ENSG00000255330	MTCL1;SOGA3	-0.326462	-0.0897146	0.35951	0.533064	0.205285	-0.378788	0.266823	0.100614	-0.861635	0.194005	0.140596	0.120913	0.700942	0.266415	0.0809551	-0.73922	-0.415195	-0.140394	0.224354	-0.390728	0.327651	0.829454	-1.26529	-0.0394025	-0.37577	0.52235	-0.477919	0.388866	0.176213	0.420934	0.342891	0.192387	0.292826	-0.00631315	0.317032	-1.17056	0.378339	-0.611681	0.507012	-0.600354	NaN	NaN	NaN	NaN	NaN	NaN
Tubulin alpha-1A chain;Tubulin alpha-3E chain;Tubulin alpha-8 chain	Q71U36;P0DPH8;P0DPH7;Q6PEY2;Q9NY65	ENSG00000152086;ENSG00000167552;ENSG00000183785	TUBA1A;TUBA3E;TUBA8	-0.744503	-0.464371	0.457842	0.178284	0.754331	0.0189555	0.339036	-0.433228	-0.784041	0.18521	0.442102	-0.00805679	0.27274	0.856654	0.0656908	-0.135393	-0.423981	0.626301	0.725719	-0.858145	-0.491674	0.463142	-0.682841	-0.293231	-0.998011	0.93702	-0.356324	0.155078	0.709682	0.119835	-0.196263	-0.138596	0.35882	0.241189	0.437829	-0.876851	0.609271	-0.565403	0.313245	-0.817057	NaN	NaN	NaN	NaN	NaN	NaN
Protein RUFY3;RUN and FYVE domain-containing protein 1;RUN and FYVE domain-containing protein 2	Q7L099;Q8WXA3;Q96T51	ENSG00000018189;ENSG00000176783;ENSG00000204130	RUFY1;RUFY2;RUFY3	-0.555548	0.176606	0.860422	0.203758	0.332391	-0.518086	0.0871499	-0.259096	-0.889215	-0.15926	0.546406	0.210472	1.03519	0.265938	-0.944681	-0.44411	-0.385801	0.662948	0.815786	-0.366474	-0.413824	0.662922	-1.27812	0.194075	0.137332	0.458137	-0.753133	-0.861539	0.247578	0.526996	0.634394	0.0847689	0.72237	-0.252464	0.368275	-1.0385	0.693909	-0.520003	0.551369	-0.839329	NaN	NaN	NaN	NaN	NaN	NaN
Cytoplasmic FMR1-interacting protein 1;Cytoplasmic FMR1-interacting protein 2	Q7L576;Q96F07;REV__Q8IUG5	ENSG00000055163;ENSG00000273749	CYFIP1;CYFIP2	0.0215313	-0.0370564	0.706601	0.0187248	-0.490232	-0.340904	-0.12464	-0.086643	-0.0213964	0.357211	0.118529	-0.269785	0.446953	-0.25435	0.234271	-0.363036	0.010413	0.328131	-0.215641	0.113229	-0.170789	0.0785638	-0.422809	-0.116287	0.225437	0.327145	-0.3016	-0.13582	0.136425	0.2967	0.13441	0.441275	-0.0646305	0.102316	-0.126378	-0.404314	0.237401	-0.0624487	0.0561972	-0.382712	NaN	NaN	NaN	NaN	NaN	NaN
Carnosine synthase 1;E3 ubiquitin-protein ligase HUWE1	Q7Z6Z7;A5YM72	ENSG00000086758;ENSG00000172508	CARNS1;HUWE1	-0.294519	0.16007	0.0569867	-0.232924	0.0542168	0.417116	-0.174389	-0.0530073	0.0245624	-0.0757479	-0.204893	-0.119349	0.375824	0.446475	0.00151664	0.0620723	-0.180652	0.0748387	-0.0120556	0.409329	-0.797932	-0.0480692	0.0155372	0.0273446	-0.200097	-0.010724	-0.205174	0.444903	-0.0257646	0.0197883	0.206743	0.28027	-0.0379183	0.155002	-0.315907	-0.2281	0.0724877	-0.188353	-0.0316972	0.132195	NaN	NaN	NaN	NaN	NaN	NaN
Cullin-associated NEDD8-dissociated protein 1;Cullin-associated NEDD8-dissociated protein 2	Q86VP6;O75155	ENSG00000111530;ENSG00000144712	CAND1;CAND2	-0.0117342	0.132256	0.0380221	0.222394	-0.157987	0.279202	-0.235266	0.171135	-0.424017	0.05891	0.067423	0.0124583	0.0405286	0.307462	0.307103	0.315347	-0.348255	-0.0610344	-0.267561	-0.0993934	-0.16068	0.0900341	-0.278524	-0.433797	-0.29719	0.580503	-0.113088	-0.203007	0.298877	0.084348	0.223772	0.094076	-0.108309	0.076564	0.094568	-0.0234339	0.531384	-0.233135	-0.0152728	-0.554683	NaN	NaN	NaN	NaN	NaN	NaN
ELKS/Rab6-interacting/CAST family member 1;ERC protein 2	Q8IUD2;O15083	ENSG00000082805;ENSG00000187672	ERC1;ERC2	-1.21268	-0.133631	1.25613	0.571792	0.832474	0.361008	0.138096	-0.687045	-0.164592	-0.786585	-0.127272	0.20948	-0.505916	0.460094	0.372472	0.0617031	-0.495384	0.836254	0.054568	-1.20216	0.422519	0.433881	-0.648059	-0.409008	-0.328801	1.62784	-0.185436	-0.450102	0.872058	-0.405791	-0.625163	-0.878927	-0.0194945	0.734155	1.18405	-0.293498	0.79367	-0.56495	-0.44413	-0.653645	NaN	NaN	NaN	NaN	NaN	NaN
Transmembrane protein 256	Q8N2U0	ENSG00000205544	TMEM256	-0.160895	0.761349	-0.963915	-1.53696	0.569717	-1.21832	1.28132	-0.442634	-0.328258	-0.762332	0.0199118	2.08491	-0.394877	-0.27811	0.361533	0.0868684	0.813362	-0.139576	-0.508672	-0.672149	1.25334	-0.295915	0.834098	-0.662111	0.510797	0.576469	-1.20836	-1.24758	1.05512	-0.419569	0.126103	-0.756048	0.214944	-0.0846212	1.02341	0.397499	-1.16437	0.626894	-0.583524	1.23119	NaN	NaN	NaN	NaN	NaN	NaN
Histone deacetylase 2;Histone deacetylase 3	Q92769;O15379	ENSG00000171720;ENSG00000196591	HDAC2;HDAC3	0.502918	0.183022	-0.590623	-0.208977	-0.0795389	0.023299	-0.713632	0.108359	0.48212	0.476988	-0.123162	-0.212725	0.0252371	-0.486594	-0.121167	0.471809	0.263818	-0.0304128	-0.43836	0.0947769	-0.386256	0.0254365	-0.305603	0.10251	0.0297216	0.471195	0.177255	0.23323	-0.242514	0.22018	0.175175	0.232213	0.127818	-0.493254	-0.158744	0.105875	0.0270531	-0.339554	0.221268	0.149849	NaN	NaN	NaN	NaN	NaN	NaN
Probable ubiquitin carboxyl-terminal hydrolase FAF-X;Probable ubiquitin carboxyl-terminal hydrolase FAF-Y	Q93008;O00507;REV__Q01970;REV__O43432	ENSG00000114374;ENSG00000124486	USP9X;USP9Y	0.260484	0.137842	-0.117833	-0.661651	0.63488	-1.0225	0.375745	0.0767399	-0.559831	0.119044	0.0306026	0.419021	0.776639	0.599394	-0.539248	-0.600068	0.26418	0.145389	0.298462	-1.08055	0.471273	0.0419659	0.0703959	0.0469559	0.351305	0.175294	-0.365073	0.28445	0.0411079	-0.197784	-0.0528787	0.0814129	-0.617748	-0.0055911	0.28297	-0.424648	0.150641	0.270889	-0.842701	0.681025	NaN	NaN	NaN	NaN	NaN	NaN
Pyridoxal phosphate phosphatase	Q96GD0;Q6ZT62	ENSG00000241360	PDXP	-1.10446	-0.425243	0.891892	0.913214	0.811465	0.0615859	-0.238027	-0.260638	-0.98738	-0.532079	0.869854	-0.311182	0.190622	1.33682	0.759476	-0.880939	-0.784637	0.529929	0.14637	-0.509271	-0.347503	0.575122	-0.996694	-0.491049	-1.05189	1.12827	0.167572	0.336375	0.987124	-0.153274	-0.249315	-0.358784	-0.51213	1.44117	0.292628	-0.013846	1.04761	-0.503859	-0.697176	-1.07774	NaN	NaN	NaN	NaN	NaN	NaN
Protein transport protein Sec31B;Synaptic vesicle membrane protein VAT-1 homolog	Q99536;Q9NQW1	ENSG00000075826;ENSG00000108828	SEC31B;VAT1	-0.675835	0.0746902	-0.296235	0.841896	0.431341	-0.368371	-0.262713	0.41361	-0.0988645	-0.159029	0.631845	-0.364614	0.634611	-0.144235	-0.279447	0.150045	-0.488996	-0.520429	-0.0744952	-0.0879029	-0.129131	0.928175	-0.244743	-0.352616	-0.28668	0.727531	-0.563863	0.17361	0.644904	0.12097	0.151196	-0.32758	-0.0771133	-0.0254538	0.286086	-0.727769	0.815552	-0.599527	0.525352	-0.395778	NaN	NaN	NaN	NaN	NaN	NaN
N-alpha-acetyltransferase 15, NatA auxiliary subunit;N-alpha-acetyltransferase 16, NatA auxiliary subunit	Q9BXJ9;Q6N069	ENSG00000164134;ENSG00000172766	NAA15;NAA16	-0.131929	0.0399436	-0.205409	0.188388	0.158035	0.202482	-0.128216	1.17046	0.0386136	-0.172474	0.0947266	-0.404959	-0.00179689	-0.19283	-0.855502	0.0725088	0.116945	-0.0577066	0.215968	-0.705998	0.608665	-0.0740736	0.0677226	0.0309537	0.539768	-0.0848946	0.402297	-0.504575	0.136472	-0.300072	-0.193458	-0.645225	0.0030702	-0.65657	0.137921	0.214714	0.71673	0.22016	0.0358314	-0.0966956	NaN	NaN	NaN	NaN	NaN	NaN
Transcription factor COE3;Transcription factor COE4	Q9H4W6;Q9BQW3	ENSG00000088881;ENSG00000108001	EBF3;EBF4	0.65639	0.121238	-1.55352	-0.208361	-0.610569	-0.97083	1.55945	-0.556745	-2.06502	1.90729	-0.538786	1.25048	-0.498851	0.0968709	0.220696	0.759605	0.601615	-0.215707	1.35465	-0.759442	0.127518	-1.56209	-0.305154	-0.124301	1.91932	1.13747	-1.85455	-1.08839	0.981353	0.67164	-0.363979	-2.04881	2.13553	-0.0130582	0.778527	-0.689825	0.282549	-0.986043	0.451838	NaN	NaN	NaN	NaN	NaN	NaN	NaN
Protein lin-7 homolog A;Protein lin-7 homolog B;Protein lin-7 homolog C	Q9NUP9;O14910;Q9HAP6	ENSG00000104863;ENSG00000111052;ENSG00000148943	LIN7A;LIN7B;LIN7C	-0.000132099	-0.552945	1.05404	0.254669	-0.0031497	0.190809	-0.316159	0.646513	-0.0784467	0.0254791	-0.287922	0.0828898	0.265796	0.0733288	-0.102946	-0.682088	-0.301968	0.743276	0.432984	-0.71566	-0.147509	0.200908	-0.380055	-0.59397	-0.562324	0.0880898	0.962814	0.496667	0.43188	-0.488057	-0.613734	0.188955	-0.217419	0.301152	-0.291259	0.442135	-0.222786	0.439917	-0.497039	-0.266731	NaN	NaN	NaN	NaN	NaN	NaN
Protein FAM49A;Protein FAM49B	Q9NUQ9;Q9H0Q0	ENSG00000153310;ENSG00000197872	FAM49A;FAM49B	-0.155316	0.417817	0.781513	-0.0783278	-0.882391	-0.156563	-0.0814096	0.351619	-0.461568	0.289016	0.437122	-0.058739	0.260621	0.0916445	0.302095	-0.216516	-0.22759	0.683814	0.0684234	-0.461334	NaN	-0.44697	-0.00958136	-0.248142	-0.169065	0.735173	-0.327124	-0.0194408	0.402341	-0.0115481	-0.186344	-0.634694	0.544359	0.565441	0.195755	-0.384785	0.573528	-0.422623	-0.0643815	-0.995841	NaN	NaN	NaN	NaN	NaN	NaN
Septin-10;Septin-11;Septin-6	Q9NVA2;Q14141;Q9P0V9	ENSG00000125354;ENSG00000138758;ENSG00000186522	SEPT10;SEPT11;SEPT6	0.0944336	-0.315323	0.667479	0.506859	-0.501415	0.371268	-0.291873	0.31323	-0.584542	0.39359	0.361152	-0.416742	0.237284	-0.20834	-0.193944	0.423256	-0.355878	0.627138	-0.0997763	-0.414081	-0.866011	0.266236	-0.917322	-0.274095	-0.04313	0.509628	0.120776	-0.0873358	0.169291	0.558862	-0.170066	0.229939	0.0874196	-0.0594111	-0.539332	-0.415598	0.604241	0.226578	0.549396	-0.563829	NaN	NaN	NaN	NaN	NaN	NaN
ATPase family AAA domain-containing protein 3A;ATPase family AAA domain-containing protein 3B;ATPase family AAA domain-containing protein 3C	Q9NVI7;Q5T9A4;Q5T2N8	ENSG00000160072;ENSG00000197785;ENSG00000215915	ATAD3A;ATAD3B;ATAD3C	-0.139713	0.511703	0.469272	-0.187161	0.286452	-0.719508	0.100715	-0.469002	0.0470242	-0.379835	-0.0243695	0.478383	0.563599	-0.575642	0.80761	-0.0908521	-0.330425	0.151177	0.320407	0.0691086	-1.43593	-0.0569076	0.170357	0.382735	0.719166	-0.067836	-0.146713	-0.556414	-1.05061	0.0981937	0.692711	0.0172437	0.180212	-0.357175	-0.176907	0.191528	-0.457595	1.21677	-0.236562	-0.0152077	NaN	NaN	NaN	NaN	NaN	NaN
Protein argonaute-1;Protein argonaute-3;Protein argonaute-4	Q9UL18;Q9HCK5;Q9H9G7	ENSG00000092847;ENSG00000126070;ENSG00000134698	AGO1;AGO3;AGO4	-0.045264	-0.083197	0.0353373	0.477578	0.268041	0.36264	-0.0886717	0.0758423	0.0376703	-0.0265902	0.0100113	0.403105	-0.244177	0.219323	0.709693	0.150334	-0.168179	0.105381	0.0205493	-0.408612	-1.03223	0.129572	-0.146777	-0.768076	-0.64353	0.32843	0.0222696	0.0285481	0.465629	-0.160386	0.155339	0.113692	-0.258315	0.672216	-0.449254	-0.65175	0.444732	0.0985033	-0.357723	0.198291	NaN	NaN	NaN	NaN	NaN	NaN
Metallothionein-1A;Metallothionein-1E;Metallothionein-1G;Metallothionein-1H;Metallothionein-1M;Metallothionein-1X;Metallothionein-2	P80297;P02795;P13640;Q8N339;P04732;P80294;P04731	ENSG00000125144;ENSG00000125148;ENSG00000169715;ENSG00000187193;ENSG00000205358;ENSG00000205362;ENSG00000205364	MT1A;MT1E;MT1G;MT1H;MT1M;MT1X;MT2A	-0.694962	0.587319	-0.101977	-1.55647	0.252135	0.250457	1.18043	-0.446549	-0.500206	-0.0138806	-0.845632	0.401511	0.196871	-0.454304	0.979728	0.325969	0.0492084	0.655817	-0.866221	0.705071	NaN	-0.730632	0.237301	0.0481024	-0.661601	0.0545634	0.832874	0.397692	-0.355849	0.216364	-0.143136	NaN	NaN	NaN	NaN	NaN	NaN	NaN	NaN	NaN	NaN	NaN	NaN	NaN	NaN	NaN
Cholecystokinin;Cholecystokinin-12;Cholecystokinin-18;Cholecystokinin-25;Cholecystokinin-33;Cholecystokinin-39;Cholecystokinin-5;Cholecystokinin-58;Cholecystokinin-58 desnonopeptide;Cholecystokinin-7;Cholecystokinin-8	P06307	ENSG00000187094	CCK	0.384386	0.421009	-0.207984	0.74183	-0.735339	-0.482815	0.905301	-0.177416	0.261645	1.29492	-0.453391	-0.259717	0.461206	0.107286	0.169853	-0.0331295	-0.397421	0.786722	-1.22525	-0.140474	0.247801	-1.02885	-0.268288	-0.465521	-0.542815	0.913681	-0.426962	-0.635624	0.422281	-0.615528	0.978601	NaN	NaN	NaN	NaN	NaN	NaN	NaN	NaN	NaN	NaN	NaN	NaN	NaN	NaN	NaN
HLA class I histocompatibility antigen, A-80 alpha chain;HLA class I histocompatibility antigen, alpha chain E;HLA class I histocompatibility antigen, B-14 alpha chain;HLA class I histocompatibility antigen, B-18 alpha chain;HLA class I histocompatibility antigen, B-27 alpha chain;HLA class I histocompatibility antigen, B-37 alpha chain;HLA class I histocompatibility antigen, B-38 alpha chain;HLA…	Q29963;P10321;P30480;P30460;Q07000;Q29865;P30499;P30462;P18463;P01889;Q31612;P30505;P30501;Q95365;Q31610;Q29836;Q29718;P30486;P30475;P01893;P30466;Q9TNN7;P04222;P13747;P03989;Q09160	ENSG00000204525;ENSG00000206435;ENSG00000206450;ENSG00000206452;ENSG00000206493;ENSG00000223532;ENSG00000224320;ENSG00000224608;ENSG00000225691;ENSG00000228299;ENSG00000229215;ENSG00000229252;ENSG00000230254;ENSG00000233904;ENSG00000234745;ENSG00000237022	HLA-A;HLA-B;HLA-C;HLA-E;HLA-H	-1.30439	0.175668	-0.284773	1.2814	0.156304	-0.199596	-1.20233	-1.5372	1.0907	0.382	NaN	NaN	NaN	NaN	-0.208985	1.16287	0.296458	1.58804	-2.44394	1.42761	NaN	-0.254861	NaN	1.18156	1.36034	-1.58868	-0.279467	0.383689	NaN	-0.0542407	-1.12813	NaN	NaN	NaN	NaN	NaN	NaN	NaN	NaN	NaN	NaN	NaN	NaN	NaN	NaN	NaN
40S ribosomal protein S27;40S ribosomal protein S27-like	Q71UM5;P42677	ENSG00000177954;ENSG00000185088	RPS27;RPS27L	0.337685	0.0817521	-0.540259	-0.284444	-0.429734	-0.0138129	0.183348	0.254375	-0.0754119	0.140318	0.271614	0.285262	-0.119026	-0.575008	-0.543644	1.17263	0.00281107	-0.4872	-0.0592049	0.153224	0.314243	-0.453262	0.261136	0.167959	-0.228148	-0.579226	0.713308	-0.0672629	0.0643253	0.126346	-0.0746899	NaN	NaN	NaN	NaN	NaN	NaN	NaN	NaN	NaN	NaN	NaN	NaN	NaN	NaN	NaN
Receptor-type tyrosine-protein phosphatase delta;Receptor-type tyrosine-protein phosphatase S	Q13332;P23468	ENSG00000105426;ENSG00000153707	PTPRD;PTPRS	0.691253	-0.835951	0.548421	0.0661963	-0.559806	-0.437099	0.215773	-0.907893	-0.957072	0.177188	0.426101	0.541994	0.319098	0.850915	-0.599556	-0.760634	-0.0389023	0.521817	0.882215	-0.428372	0.0611263	0.281507	-0.603556	-0.424902	-0.150928	1.05587	-1.00059	-0.246143	0.634589	1.02235	-0.345007	NaN	NaN	NaN	NaN	NaN	NaN	NaN	NaN	NaN	NaN	NaN	NaN	NaN	NaN	NaN
Mitochondrial Rho GTPase 1;Mitochondrial Rho GTPase 2	Q8IXI2;Q8IXI1	ENSG00000126858;ENSG00000140983	RHOT1;RHOT2	0.323304	0.288824	-0.579766	-0.042336	0.485619	0.543135	-0.25757	-0.207543	-0.821264	-0.850118	-0.203164	0.224139	-0.521031	0.094082	0.786722	0.0270403	0.298485	0.860177	0.336304	0.306405	-0.484142	-1.20374	0.113534	-0.040305	-0.0741414	0.965974	0.26625	-0.0495884	0.0177516	-0.421179	-0.181853	NaN	NaN	NaN	NaN	NaN	NaN	NaN	NaN	NaN	NaN	NaN	NaN	NaN	NaN	NaN
GTP-binding protein SAR1a;GTP-binding protein SAR1b	Q9NR31;Q9Y6B6	ENSG00000079332;ENSG00000152700	SAR1A;SAR1B	0.243297	0.218602	-0.805788	-0.554502	0.215396	-0.13466	0.240656	0.0297641	0.583016	-0.274735	0.13781	-0.0627961	-0.0966671	-1.00987	0.519075	0.602188	0.473528	-0.499572	0.210989	-1.12583	0.115478	0.0285257	0.432397	-0.418333	-0.0332341	0.620065	-0.270433	-0.608076	0.479382	0.477344	0.266982	NaN	NaN	NaN	NaN	NaN	NaN	NaN	NaN	NaN	NaN	NaN	NaN	NaN	NaN	NaN
	REV__P08581			-0.766535	-1.51314	0.0159519	0.820457	-0.689286	-0.166952	0.418358	-1.19406	1.76896	-1.56277	1.03697	1.15009	-0.500146	-1.71297	0.100264	-2.0282	1.50278	-0.504002	-0.730384	0.853888	3.2321	-0.302552	0.521753	-1.56131	1.68569	0.671743	-0.894019	-0.514207	-0.0809821	0.263624	0.678873	NaN	NaN	NaN	NaN	NaN	NaN	NaN	NaN	NaN	NaN	NaN	NaN	NaN	NaN	NaN
	REV__Q01850			-0.0158063	0.0135177	0.422032	-0.547259	-0.162406	-0.156426	0.0485549	0.532813	-0.148337	0.0402569	0.437936	-0.163879	0.161157	0.402387	-0.253265	0.490621	-0.35462	0.427713	0.0534009	-0.137428	-0.879888	0.0483209	-0.0685165	-0.0863861	0.279882	-0.673685	0.166784	-0.0703453	-0.13684	0.595213	-0.2655	NaN	NaN	NaN	NaN	NaN	NaN	NaN	NaN	NaN	NaN	NaN	NaN	NaN	NaN	NaN
	REV__Q03001			-0.543409	0.342875	1.1067	-0.213762	0.303949	-0.36138	-0.0465732	-0.0137755	-0.662735	0.2261	-0.786833	0.197256	0.557278	-0.289613	0.178957	-0.403928	-0.0205953	0.612555	0.42138	0.510539	-0.390748	-0.491649	-0.105448	-0.280408	0.656352	-0.778068	0.408897	-0.192054	-0.228189	0.133062	0.153266	NaN	NaN	NaN	NaN	NaN	NaN	NaN	NaN	NaN	NaN	NaN	NaN	NaN	NaN	NaN
	REV__Q86Z20			-0.249068	-0.0710761	-0.790958	0.19224	0.492432	0.426546	-0.013069	-0.415756	0.0957761	-0.767226	0.677058	-0.599497	1.44503	0.257637	0.209338	0.120546	-0.0023831	0.19508	0.55005	-1.32243	-0.484116	0.322266	0.0608201	0.271432	-0.135427	-0.263642	-0.202242	-0.0482021	-0.11192	-0.157554	0.318317	NaN	NaN	NaN	NaN	NaN	NaN	NaN	NaN	NaN	NaN	NaN	NaN	NaN	NaN	NaN
Heat shock 70 kDa protein 12A;Heat shock 70 kDa protein 12B	O43301;Q96MM6	ENSG00000132622;ENSG00000165868	HSPA12A;HSPA12B	-0.648859	0.792078	1.67508	-0.876021	-0.273901	-0.407074	0.645938	-1.41939	-0.911981	0.441996	-0.44882	0.693483	0.608856	0.338483	-1.71493	-0.375801	0.645003	0.75015	0.444733	-0.403859	-0.334048	0.789615	NaN	NaN	NaN	NaN	NaN	NaN	NaN	NaN	NaN	0.305629	0.503557	NaN	NaN	-0.256283	-0.762627	-0.926586	0.364234	0.761339	NaN	NaN	NaN	NaN	NaN	NaN
Actin, cytoplasmic 1;Actin, cytoplasmic 1, N-terminally processed;POTE ankyrin domain family member E;POTE ankyrin domain family member F;Putative beta-actin-like protein 3;Putative beta-actin-like protein 3, N-terminally processed	P60709;Q6S8J3;A5A3E0;Q9BYX7	ENSG00000075624;ENSG00000188219;ENSG00000196604	ACTB;POTEE;POTEF;POTEKP	0.62904	-0.0980112	-1.40832	-0.849731	1.13141	-0.0552062	0.421336	-0.946891	0.277516	-0.249342	0.266045	0.384726	-0.140302	-0.822341	-0.697121	0.106703	-0.401245	-0.945401	0.345674	1.36677	0.182859	1.15257	NaN	NaN	NaN	NaN	NaN	NaN	NaN	NaN	NaN	-0.623792	0.227604	-0.478493	0.290583	1.36809	0.36507	-0.341773	1.34177	-1.79979	NaN	NaN	NaN	NaN	NaN	NaN
	REV__P08F94			-1.00251	-0.499289	0.820459	1.32967	-0.263113	1.17963	-0.850522	1.31853	-0.5814	-1.08433	0.819695	-1.40487	0.469151	0.655163	-0.505357	0.551782	-0.886272	1.25375	-0.802803	-1.67195	NaN	1.38016	NaN	NaN	NaN	NaN	NaN	NaN	NaN	NaN	NaN	-0.0710944	-1.21217	0.892683	-0.228927	-0.630105	1.84289	-1.14767	0.328823	NaN	NaN	NaN	NaN	NaN	NaN	NaN
Insulin-like growth factor 2 mRNA-binding protein 2;Insulin-like growth factor 2 mRNA-binding protein 3	O00425;Q9Y6M1	ENSG00000073792;ENSG00000136231	IGF2BP2;IGF2BP3	0.147293	NaN	NaN	NaN	NaN	-1.0332	NaN	2.14024	0.780216	1.55769	-0.642472	0.776169	-1.05262	-2.77056	NaN	NaN	NaN	NaN	NaN	NaN	NaN	NaN	0.893071	-1.19418	1.70741	-0.945077	1.99123	0.994572	-1.28347	0.288671	-1.94274	-0.365519	0.494559	NaN	0.854772	1.64129	-0.544203	-0.877793	-1.61538	NaN	NaN	NaN	NaN	NaN	NaN	NaN
HLA class II histocompatibility antigen, DR beta 3 chain;HLA class II histocompatibility antigen, DR beta 5 chain;HLA class II histocompatibility antigen, DRB1-1 beta chain;HLA class II histocompatibility antigen, DRB1-10 beta chain;HLA class II histocompatibility antigen, DRB1-11 beta chain;HLA class II histocompatibility antigen, DRB1-12 beta chain;HLA class II histocompatibility antigen, DRB1-…	Q30154;Q29974;P04229;P13760;Q5Y7A7;P01911;Q30167;Q9GIY3;Q95IE3;P20039;P01912;Q30134;P79483;P13761	ENSG00000196101;ENSG00000196126;ENSG00000198502;ENSG00000206240;ENSG00000206306;ENSG00000228080;ENSG00000229074;ENSG00000231679;ENSG00000236884	HLA-DRB1;HLA-DRB3;HLA-DRB5	0.202605	-0.225153	0.349578	-0.0658036	-0.0864185	0.238681	0.584615	-1.68124	0.370675	1.23516	-0.248809	0.392924	1.39974	-0.972308	NaN	NaN	NaN	NaN	NaN	NaN	NaN	NaN	1.70557	0.548265	1.15635	-1.15307	-1.43504	-1.01851	-0.394007	0.500993	-0.0592707	-0.0468398	0.391	-0.687266	0.485971	-0.924397	-0.921817	-0.279342	0.563533	0.0736393	NaN	NaN	NaN	NaN	NaN	NaN
Cyclin-dependent kinase 1;Cyclin-dependent kinase 12;Cyclin-dependent kinase 13;Cyclin-dependent kinase 14;Cyclin-dependent kinase 15;Cyclin-dependent kinase 16;Cyclin-dependent kinase 17;Cyclin-dependent kinase 18;Cyclin-dependent kinase 2;Cyclin-dependent kinase 3;Cyclin-dependent kinase 4;Cyclin-dependent kinase 9	P06493;P24941;P11802;Q00526;P50750;Q96Q40;O94921;Q07002;Q00536;Q00537;Q9NYV4;Q14004	ENSG00000058091;ENSG00000059758;ENSG00000065883;ENSG00000102225;ENSG00000117266;ENSG00000123374;ENSG00000135446;ENSG00000136807;ENSG00000138395;ENSG00000167258;ENSG00000170312;ENSG00000250506	CDK1;CDK12;CDK13;CDK14;CDK15;CDK16;CDK17;CDK18;CDK2;CDK3;CDK4;CDK9	0.568528	0.46183	-1.17179	-1.19154	1.03731	-0.964272	0.656026	-0.594094	0.188551	1.05255	-0.845275	1.28624	-0.0264858	-0.267929	NaN	NaN	NaN	NaN	NaN	NaN	NaN	NaN	1.54989	-0.453931	0.899833	0.00948601	-0.120932	-0.507933	-0.337338	-0.715813	-0.296955	-0.334622	1.51404	-1.26831	0.0422927	-0.16736	-0.910991	0.017239	0.205493	0.686235	NaN	NaN	NaN	NaN	NaN	NaN
Protein S100-A7;Protein S100-A7A	P31151;Q86SG5	ENSG00000143556;ENSG00000184330	S100A7;S100A7A	2.96464	0.30681	-0.55893	-0.453408	-0.269667	-0.145069	-1.09833	-1.01825	0.827081	-1.33354	-0.885808	NaN	-0.145609	1.63852	NaN	NaN	NaN	NaN	NaN	NaN	NaN	NaN	0.104769	0.116827	-0.970596	0.905297	-1.01162	0.368412	-0.291994	-1.0036	1.61352	1.70952	-0.187659	-0.66323	-1.38329	-0.536844	1.94885	0.715043	-0.639903	-0.621947	NaN	NaN	NaN	NaN	NaN	NaN
Dual specificity mitogen-activated protein kinase kinase 1;Dual specificity mitogen-activated protein kinase kinase 2	Q02750;P36507	ENSG00000126934;ENSG00000169032	MAP2K1;MAP2K2	-0.0483902	-0.274103	0.782236	-0.19829	-0.0450354	0.513381	-0.103071	-0.0464434	-0.416551	0.0859194	-0.212206	0.0329549	-0.503987	0.0695095	NaN	NaN	NaN	NaN	NaN	NaN	NaN	NaN	-0.56349	-0.0212023	-0.462438	-0.38988	0.557554	-0.136203	0.0975055	0.633952	-0.0904039	0.657698	-0.279987	-0.0582659	-0.170426	-0.436182	0.136756	0.590849	-0.0148617	0.313099	NaN	NaN	NaN	NaN	NaN	NaN
Keratin, type II cytoskeletal 6C	P48668	ENSG00000170465	KRT6C	1.21446	-0.425212	-1.51216	-0.603029	0.923455	0.126418	0.927105	-0.573305	-0.147841	-0.352184	NaN	2.60669	-0.477293	-0.292039	NaN	NaN	NaN	NaN	NaN	NaN	NaN	NaN	-0.157576	-0.802402	-1.20434	0.39903	-0.636901	-0.0186243	0.206632	-0.491305	2.35493	0.0820617	0.801066	-2.24699	0.145637	0.806636	0.512062	-0.827067	-0.142716	-0.195181	NaN	NaN	NaN	NaN	NaN	NaN
Casein kinase II subunit alpha;Casein kinase II subunit alpha 3	Q8NEV1;P68400	ENSG00000101266;ENSG00000254598	CSNK2A1;CSNK2A3	0.0374962	-0.0298878	0.337279	0.0123055	-0.286034	0.118671	-0.138615	0.750223	0.611085	-0.393689	-0.106458	-0.40304	-0.409055	-0.296186	NaN	NaN	NaN	NaN	NaN	NaN	NaN	NaN	-0.122448	0.252228	-0.228843	-0.0307993	0.703672	0.211136	-0.343871	0.197866	-0.224721	-0.167733	0.365817	0.236248	-0.548525	-0.324835	0.521576	-0.358976	0.252324	-0.19422	NaN	NaN	NaN	NaN	NaN	NaN
Kinesin-like protein KIF21A;Kinesin-like protein KIF21B;Kinesin-like protein KIF27;Kinesin-like protein KIF7	Q7Z4S6;O75037;Q2M1P5;Q86VH2	ENSG00000116852;ENSG00000139116;ENSG00000165115;ENSG00000166813	KIF21A;KIF21B;KIF27;KIF7	-0.267371	-0.39483	0.453482	0.841291	-0.212648	0.440136	-0.0755345	0.73713	-0.687303	0.606152	-0.25589	-0.532521	0.270206	-0.0552552	NaN	NaN	NaN	NaN	NaN	NaN	NaN	NaN	-1.14655	-0.503245	-0.57949	0.315948	0.471928	0.321715	-0.0782611	0.809597	0.262553	0.446277	0.685765	-0.422024	-0.0098346	-0.292156	0.0700608	-0.168821	0.414477	-1.46498	NaN	NaN	NaN	NaN	NaN	NaN
Cohesin subunit SA-1;Cohesin subunit SA-2	Q8N3U4;Q8WVM7	ENSG00000101972;ENSG00000118007	STAG1;STAG2	-0.413332	0.0227854	-1.02672	-0.860704	0.980724	-0.482089	0.83247	0.468895	-0.151454	0.800605	0.109414	-0.0291744	-0.264048	-0.0302567	NaN	NaN	NaN	NaN	NaN	NaN	NaN	NaN	-0.00282539	-0.367001	-0.0451652	0.310107	0.276816	-0.124921	0.18676	-0.186961	0.316181	0.373566	0.118543	-0.380189	-0.412999	-0.473522	-0.3919	0.221239	-0.0747504	0.699908	NaN	NaN	NaN	NaN	NaN	NaN
Endophilin-A2;Endophilin-A3	Q99961;Q99963	ENSG00000140600;ENSG00000141985	SH3GL1;SH3GL3	-0.969742	0.166282	0.748388	-1.19333	0.514821	0.128274	0.162832	-0.0113175	-0.391285	0.155455	0.0282997	0.888388	0.247325	-0.742562	NaN	NaN	NaN	NaN	NaN	NaN	NaN	NaN	-0.17937	0.590726	-0.175471	-0.322606	-0.796165	-0.0889664	0.268152	0.648442	0.258896	-0.50633	0.309672	-0.0941154	0.607333	-1.29535	0.0639977	0.220977	0.274571	0.483789	NaN	NaN	NaN	NaN	NaN	NaN
	REV__O14787			0.231436	-0.440707	0.0573977	-0.973277	0.277781	0.208119	0.192831	-0.707514	0.470854	-0.26069	-0.0258965	0.180965	0.144901	0.872799	NaN	NaN	NaN	NaN	NaN	NaN	NaN	NaN	0.123042	-0.481581	-0.507546	-0.251882	1.1097	0.69804	0.0513852	-0.278988	-0.147271	-0.133917	-1.03882	-0.143742	-0.0897214	0.444628	-0.13049	0.540445	-0.954267	0.961986	NaN	NaN	NaN	NaN	NaN	NaN
BAG family molecular chaperone regulator 2;Paraneoplastic antigen Ma2	O95816;Q9UL42	ENSG00000112208;ENSG00000240694	BAG2;PNMA2	0.39699	0.419741	-0.83681	-0.488532	NaN	-0.316237	0.244874	-0.229159	0.363129	-0.427427	-0.164964	0.716232	-0.134823	-0.444189	NaN	NaN	NaN	NaN	NaN	NaN	NaN	NaN	-0.226767	-0.393863	0.92909	0.260413	-0.739149	0.000251997	0.268362	0.203378	0.599457	NaN	NaN	NaN	NaN	NaN	NaN	NaN	NaN	NaN	NaN	NaN	NaN	NaN	NaN	NaN
Melanoma-associated antigen 1;Melanoma-associated antigen 10;Melanoma-associated antigen 4;Melanoma-associated antigen 8;Melanoma-associated antigen B16;Melanoma-associated antigen B17;Melanoma-associated antigen B18;Melanoma-associated antigen B3;Melanoma-associated antigen C1	P43358;P43355;P43361;A2A368;A8MXT2;Q96M61;O15480;P43363;O60732	ENSG00000124260;ENSG00000147381;ENSG00000155495;ENSG00000156009;ENSG00000176774;ENSG00000182798;ENSG00000189023;ENSG00000198681;ENSG00000198798	MAGEA1;MAGEA10;MAGEA4;MAGEA8;MAGEB16;MAGEB17;MAGEB18;MAGEB3;MAGEC1	NaN	-0.476867	NaN	NaN	-0.424918	NaN	-1.01609	5.50118	2.12389	-1.94168	-1.48498	-1.1545	-0.669904	NaN	NaN	NaN	NaN	NaN	NaN	NaN	NaN	NaN	NaN	NaN	NaN	NaN	-2.48905	NaN	-0.872604	NaN	2.90555	NaN	NaN	NaN	NaN	NaN	NaN	NaN	NaN	NaN	NaN	NaN	NaN	NaN	NaN	NaN
Dual specificity mitogen-activated protein kinase kinase 3;Dual specificity mitogen-activated protein kinase kinase 6	P52564;P46734	ENSG00000034152;ENSG00000108984	MAP2K3;MAP2K6	0.316932	0.822218	-0.16373	0.654434	-1.568	-0.231728	0.0836674	-0.635595	0.0295101	0.266775	0.377049	-0.0803303	0.419198	-1.07483	NaN	NaN	NaN	NaN	NaN	NaN	NaN	NaN	-0.185402	0.940391	0.0493958	-0.401545	-0.315858	-0.78876	-0.352144	0.934129	0.904228	NaN	NaN	NaN	NaN	NaN	NaN	NaN	NaN	NaN	NaN	NaN	NaN	NaN	NaN	NaN
Hexokinase-2;Hexokinase-3	P52789;P52790	ENSG00000159399;ENSG00000160883	HK2;HK3	1.86096	-0.528252	-0.62714	-0.485806	-0.35777	0.00598416	-0.378745	0.630108	0.562025	0.074762	-0.0679096	0.10923	-0.421534	-0.14616	NaN	NaN	NaN	NaN	NaN	NaN	NaN	NaN	1.7066	-0.881682	-0.48224	-1.45817	2.16051	0.82531	-0.678987	-0.662741	-0.758356	NaN	NaN	NaN	NaN	NaN	NaN	NaN	NaN	NaN	NaN	NaN	NaN	NaN	NaN	NaN
Ubiquitin-conjugating enzyme E2 D2;Ubiquitin-conjugating enzyme E2 D3	P62837;P61077	ENSG00000109332;ENSG00000131508	UBE2D2;UBE2D3	0.185942	0.11971	-0.202424	-0.561551	0.30654	0.555616	-0.824151	0.793143	-0.573045	0.234053	0.0604423	-0.717828	0.0309837	0.396767	NaN	NaN	NaN	NaN	NaN	NaN	NaN	NaN	-0.318475	0.402422	-0.702223	0.174244	0.320555	0.396048	0.0827874	-0.0865558	-0.0730038	NaN	NaN	NaN	NaN	NaN	NaN	NaN	NaN	NaN	NaN	NaN	NaN	NaN	NaN	NaN
Keratin, type II cytoskeletal 7;Keratin, type II cytoskeletal 8	P05787;P08729	ENSG00000135480;ENSG00000170421	KRT7;KRT8	0.322803	0.468647	-0.968718	-0.252698	-0.285476	0.35606	0.364026	-0.0228266	0.43226	0.139923	0.494143	0.0911584	-0.511598	-0.627707	NaN	NaN	NaN	NaN	NaN	NaN	NaN	NaN	NaN	NaN	NaN	NaN	NaN	NaN	NaN	NaN	NaN	NaN	NaN	NaN	NaN	NaN	NaN	NaN	NaN	NaN	NaN	NaN	NaN	NaN	NaN	NaN
Ras-related protein Rab-6C	Q53S08;Q9H0N0	ENSG00000222014	RAB6C	0.284114	-0.011155	-0.111086	NaN	NaN	-0.686174	NaN	0.663401	-0.324726	0.182411	-0.354001	-0.574465	0.931684	NaN	NaN	NaN	NaN	NaN	NaN	NaN	NaN	NaN	NaN	NaN	NaN	NaN	NaN	NaN	NaN	NaN	NaN	NaN	NaN	NaN	NaN	NaN	NaN	NaN	NaN	NaN	NaN	NaN	NaN	NaN	NaN	NaN
	REV__Q96SL1			0.835057	-0.401698	-0.93923	-0.879277	0.876208	0.37543	0.17465	-0.0883145	-0.710985	-0.219891	0.696177	0.175546	-0.7715	0.877827	NaN	NaN	NaN	NaN	NaN	NaN	NaN	NaN	NaN	NaN	NaN	NaN	NaN	NaN	NaN	NaN	NaN	NaN	NaN	NaN	NaN	NaN	NaN	NaN	NaN	NaN	NaN	NaN	NaN	NaN	NaN	NaN
Plastin-1;Plastin-3	P13797;Q14651	ENSG00000102024;ENSG00000120756	PLS1;PLS3	1.39488	-0.480428	-1.01411	-1.14796	-0.425032	0.017936	-0.230913	NaN	NaN	NaN	NaN	NaN	NaN	NaN	0.116228	-0.0885855	0.848032	-0.646722	0.124504	-1.74149	2.95208	-0.132282	-0.185119	0.175305	0.301316	-1.27728	0.310395	-0.613101	-0.284162	0.241467	0.0846007	-0.586573	0.404131	-0.0445345	2.77456	0.287355	-1.02111	0.317593	-0.795658	0.364685	NaN	NaN	NaN	NaN	NaN	NaN
Lipocalin-1;Putative lipocalin 1-like protein 1	Q5VSP4;P31025	ENSG00000160349	LCN1;LCN1P1	3.19528	-2.03297	-0.665174	0.322196	-0.256336	-2.43306	2.36409	NaN	NaN	NaN	NaN	NaN	NaN	NaN	NaN	-1.23082	NaN	NaN	0.467375	NaN	2.45808	-0.963699	0.693149	-0.0675188	-1.41787	-0.264722	-0.134759	1.04336	-0.824203	0.00696287	0.528703	3.83908	NaN	1.25603	-1.02842	-1.07234	-0.72859	-0.125865	-0.910591	-2.0174	NaN	NaN	NaN	NaN	NaN	NaN
Ig lambda-1 chain C regions;Immunoglobulin lambda-like polypeptide 5	P0CG04;B9A064	ENSG00000254709	IGLC1;IGLL5	0.677451	-0.722805	-1.32191	-0.293781	0.950188	1.34479	-0.0793733	NaN	NaN	NaN	NaN	NaN	NaN	NaN	-0.358286	-0.718208	0.0818983	-0.990926	-0.0364644	-0.577607	0.0624033	1.90265	0.639649	0.499274	-0.689247	-1.03422	0.634626	1.12466	-0.722502	-0.128284	-0.243972	NaN	NaN	NaN	NaN	NaN	NaN	NaN	NaN	NaN	NaN	NaN	NaN	NaN	NaN	NaN
Protein mab-21-like 1;Protein mab-21-like 2	Q9Y586;Q13394	ENSG00000180660;ENSG00000181541	MAB21L1;MAB21L2	-1.45859	0.618276	-0.669926	0.550122	0.221065	0.393219	-0.644209	NaN	NaN	NaN	NaN	NaN	NaN	NaN	2.09432	0.973694	-0.51688	-0.682261	0.130825	-0.656407	-0.458189	-0.198601	-1.05045	-0.266066	-0.71683	1.29274	0.473009	-1.53291	0.866846	1.10253	0.134692	NaN	NaN	NaN	NaN	NaN	NaN	NaN	NaN	NaN	NaN	NaN	NaN	NaN	NaN	NaN
Phosphofurin acidic cluster sorting protein 1;Phosphofurin acidic cluster sorting protein 2	Q6VY07;Q86VP3	ENSG00000175115;ENSG00000179364	PACS1;PACS2	-0.524855	0.478518	-0.274302	0.0632799	0.590998	0.198428	-0.692151	NaN	NaN	NaN	NaN	NaN	NaN	NaN	NaN	-1.17989	-0.180146	-0.0980978	0.718138	-0.374974	0.775918	0.190584	-0.761549	-0.473345	-0.551252	0.842238	-0.0417258	0.533577	0.425734	-0.00076583	0.335644	NaN	NaN	NaN	NaN	NaN	NaN	NaN	NaN	NaN	NaN	NaN	NaN	NaN	NaN	NaN
Suprabasin	Q6UWP8	ENSG00000189001	SBSN	1.23348	-0.197295	-0.555184	-0.230433	0.375456	0.155304	-0.0879726	NaN	NaN	NaN	NaN	NaN	NaN	NaN	0.106098	0.301032	0.376417	0.37477	-0.248216	0.317596	-1.11862	0.0744433	NaN	NaN	NaN	NaN	NaN	NaN	NaN	NaN	NaN	0.5425	0.140244	-0.366696	-0.598517	-0.69861	0.138693	-0.254363	0.299648	-0.0797834	NaN	NaN	NaN	NaN	NaN	NaN
Synaptotagmin-1;Synaptotagmin-2;Synaptotagmin-5	P21579;O00445;Q8N9I0	ENSG00000067715;ENSG00000129990;ENSG00000143858	SYT1;SYT2;SYT5	-1.4201	-1.59072	2.23616	NaN	-0.00938067	-0.509086	-0.0615387	NaN	NaN	NaN	NaN	NaN	NaN	NaN	-0.701574	-0.144557	0.0495303	2.72985	1.93445	-1.05207	-0.153417	-1.30756	NaN	NaN	NaN	NaN	NaN	NaN	NaN	NaN	NaN	NaN	NaN	NaN	NaN	NaN	NaN	NaN	NaN	NaN	NaN	NaN	NaN	NaN	NaN	NaN
	REV__Q9Y4K4			NaN	NaN	NaN	NaN	-0.239549	NaN	0.113772	NaN	NaN	NaN	NaN	NaN	NaN	NaN	0.595841	NaN	0.188955	NaN	-0.518236	NaN	1.01217	-1.15295	NaN	NaN	NaN	NaN	NaN	NaN	NaN	NaN	NaN	NaN	NaN	NaN	NaN	NaN	NaN	NaN	NaN	NaN	NaN	NaN	NaN	NaN	NaN	NaN
Tubulin gamma-1 chain;Tubulin gamma-2 chain	Q9NRH3;P23258	ENSG00000037042;ENSG00000131462	TUBG1;TUBG2	-0.184417	0.557419	-0.386456	0.321686	0.0344586	-0.112085	-0.0613904	NaN	NaN	NaN	NaN	NaN	NaN	NaN	NaN	NaN	NaN	NaN	NaN	NaN	NaN	NaN	0.112906	-0.12648	0.386132	0.035629	-0.268996	-0.444176	0.154309	0.0467831	0.167197	-0.0891857	0.325792	0.0879429	0.0897469	-0.49917	0.133197	0.0109977	-0.0599959	-0.231843	NaN	NaN	NaN	NaN	NaN	NaN
DnaJ homolog subfamily B member 2;DnaJ homolog subfamily B member 6;DnaJ homolog subfamily B member 8	P25686;Q8NHS0;O75190	ENSG00000105993;ENSG00000135924;ENSG00000179407	DNAJB2;DNAJB6;DNAJB8	0.443824	-0.501993	0.078086	0.079705	0.0274779	-0.424111	-0.112738	NaN	NaN	NaN	NaN	NaN	NaN	NaN	NaN	NaN	NaN	NaN	NaN	NaN	NaN	NaN	0.379286	-1.14445	0.242747	0.230654	-0.296689	0.049193	0.81675	-0.0778197	0.113509	0.27919	-0.359271	0.065546	-0.21683	0.258524	-0.238494	0.171869	-0.462529	0.598562	NaN	NaN	NaN	NaN	NaN	NaN
Big LEN;Big PEN-LEN;Big SAAS;Complement component C1q receptor;KEP;Little LEN;Little SAAS;PEN;ProSAAS	Q9UHG2;Q9NPY3	ENSG00000102109;ENSG00000125810	CD93;PCSK1N	0.0664067	-0.445284	1.06008	0.282134	-0.0118312	0.29359	-0.19733	NaN	NaN	NaN	NaN	NaN	NaN	NaN	NaN	NaN	NaN	NaN	NaN	NaN	NaN	NaN	0.00324275	-0.176206	-0.662291	-0.326493	-0.211491	0.522649	0.116708	0.227708	0.720728	NaN	NaN	NaN	0.233423	NaN	-0.71645	NaN	-0.779293	NaN	NaN	NaN	NaN	NaN	NaN	NaN
	REV__P13611			0.128873	0.676392	-1.62976	-0.890398	2.30112	0.186946	-1.45413	NaN	NaN	NaN	NaN	NaN	NaN	NaN	NaN	NaN	NaN	NaN	NaN	NaN	NaN	NaN	1.19333	1.35769	-1.3804	-0.405909	0.221246	1.48155	-0.824541	-1.24435	0.506641	-0.373807	0.0677769	-1.08247	1.16133	-0.912069	-1.2335	1.27454	-1.17436	2.04824	NaN	NaN	NaN	NaN	NaN	NaN
Keratin, type II cuticular Hb1;Keratin, type II cuticular Hb2;Keratin, type II cuticular Hb3;Keratin, type II cuticular Hb5;Keratin, type II cuticular Hb6;Putative keratin-87 protein	O43790;Q14533;P78385;P78386;A6NCN2;Q9NSB4	ENSG00000135443;ENSG00000161850;ENSG00000170442;ENSG00000170523;ENSG00000205426	KRT81;KRT82;KRT83;KRT85;KRT86;KRT87P	4.13336	-1.85257	-0.39187	-1.27477	-0.537291	-1.12857	1.69096	NaN	NaN	NaN	NaN	NaN	NaN	NaN	NaN	NaN	NaN	NaN	NaN	NaN	NaN	NaN	0.740426	-1.17576	-1.85807	-1.25109	-0.726132	-0.585658	0.804533	-0.821282	4.23377	NaN	NaN	NaN	NaN	NaN	NaN	NaN	NaN	NaN	NaN	NaN	NaN	NaN	NaN	NaN
Protein HEXIM1;Protein HEXIM2	O94992;Q96MH2	ENSG00000168517;ENSG00000186834	HEXIM1;HEXIM2	0.656022	-0.140062	-0.527819	-0.820851	0.230675	0.0482987	0.124218	NaN	NaN	NaN	NaN	NaN	NaN	NaN	NaN	NaN	NaN	NaN	NaN	NaN	NaN	NaN	0.274023	NaN	-0.570192	0.365879	-0.096298	-0.819726	0.734294	0.647522	-0.105983	NaN	NaN	NaN	NaN	NaN	NaN	NaN	NaN	NaN	NaN	NaN	NaN	NaN	NaN	NaN
Kinesin-like protein KIF1A;Kinesin-like protein KIF1B	Q12756;O60333	ENSG00000054523;ENSG00000130294	KIF1A;KIF1B	-0.587577	-0.505577	-0.00873694	-0.0737832	0.0419213	0.792872	0.314194	NaN	NaN	NaN	NaN	NaN	NaN	NaN	NaN	NaN	NaN	NaN	NaN	NaN	NaN	NaN	-0.315027	0.636951	-0.075377	0.0493057	-0.19687	0.245535	-0.246925	0.105394	-0.176296	NaN	NaN	NaN	NaN	NaN	NaN	NaN	NaN	NaN	NaN	NaN	NaN	NaN	NaN	NaN
Keratin, type I cuticular Ha1;Keratin, type I cuticular Ha2;Keratin, type I cuticular Ha3-I;Keratin, type I cuticular Ha3-II;Keratin, type I cuticular Ha4;Keratin, type I cuticular Ha6	Q15323;Q14525;O76009;O76011;Q14532;O76013	ENSG00000006059;ENSG00000094796;ENSG00000108759;ENSG00000126337;ENSG00000131737;ENSG00000131738;ENSG00000261986;ENSG00000262993;ENSG00000263012	KRT31;KRT32;KRT33A;KRT33B;KRT34;KRT36	3.57088	-0.792678	0.012595	0.003895	-1.49026	-0.0864277	0.549046	NaN	NaN	NaN	NaN	NaN	NaN	NaN	NaN	NaN	NaN	NaN	NaN	NaN	NaN	NaN	0.485845	-1.7233	-1.51767	-0.905317	-0.796777	-0.420632	0.598809	-0.900213	3.41219	NaN	NaN	NaN	NaN	NaN	NaN	NaN	NaN	NaN	NaN	NaN	NaN	NaN	NaN	NaN
Cyclin-Y;Cyclin-Y-like protein 1	Q8ND76;Q8N7R7	ENSG00000108100;ENSG00000163249	CCNY;CCNYL1	-0.293804	-0.409841	-0.0840999	0.2125	0.662729	0.11197	-0.0708019	NaN	NaN	NaN	NaN	NaN	NaN	NaN	NaN	NaN	NaN	NaN	NaN	NaN	NaN	NaN	-0.286053	-0.408074	0.16391	-0.735347	0.448999	0.383001	-0.756094	0.432376	0.628633	NaN	NaN	NaN	NaN	NaN	NaN	NaN	NaN	NaN	NaN	NaN	NaN	NaN	NaN	NaN
Transcription factor 12;Transcription factor 4	Q99081;P15884	ENSG00000140262;ENSG00000196628	TCF12;TCF4	-0.052603	1.41802	0.117174	-0.226298	-0.657594	-1.00486	0.929627	NaN	NaN	NaN	NaN	NaN	NaN	NaN	NaN	NaN	NaN	NaN	NaN	NaN	NaN	NaN	0.364677	0.010768	1.58821	-0.529585	-0.86071	-0.878604	-1.58737	0.863986	0.505175	NaN	NaN	NaN	NaN	NaN	NaN	NaN	NaN	NaN	NaN	NaN	NaN	NaN	NaN	NaN
Ig kappa chain V-I region BAN;Ig kappa chain V-I region Daudi;Ig kappa chain V-I region DEE;Ig kappa chain V-I region Gal;Ig kappa chain V-I region HK101;Ig kappa chain V-I region Wes	A0A0C4DH73;A0A0C4DH72;P04432;P01611;P01597;A0A0C4DH24;A0A0A0MT36;A0A0C4DH67;P0DP09;A0A0C4DH69;A0A0B4J2D9;A0A075B6S5;A0A075B6S4;P04430;P01601;P01599	ENSG00000211611;ENSG00000225523;ENSG00000239855;ENSG00000240671;ENSG00000241755;ENSG00000242766;ENSG00000243290;ENSG00000244575;ENSG00000276566	IGKV1-12;IGKV1-27;IGKV1-6;IGKV1-8;IGKV1-9;IGKV1D-13;IGKV1D-17;IGKV6-21;IGKV6D-21	NaN	NaN	NaN	NaN	NaN	NaN	NaN	-0.808165	0.614585	-0.0426819	0.759513	-0.459838	-0.0393112	0.656811	-0.496994	-1.69894	0.325772	-0.461345	0.927183	0.0753867	0.282674	0.933452	0.10862	0.341363	-1.50762	-0.351361	0.691076	0.815137	0.313451	0.816714	-1.65718	-1.48345	-0.506606	0.874498	0.815416	0.352528	-0.391622	-0.697664	0.342772	0.555846	NaN	NaN	NaN	NaN	NaN	NaN
Cullin-4A;Cullin-4B	Q13620;Q13619	ENSG00000139842;ENSG00000158290	CUL4A;CUL4B	NaN	NaN	NaN	NaN	NaN	NaN	NaN	-0.522122	-0.276535	-0.0888913	0.0348227	0.40505	-0.320813	0.561693	0.358602	-0.160859	0.304096	0.167636	-0.0811468	-0.0377545	-0.126264	-0.71077	-0.018831	-0.372119	-0.450843	0.197721	0.0531623	0.0732594	0.173437	-0.0793872	0.986532	0.112726	0.602229	0.464938	0.204048	-0.0207126	-0.550931	-0.918274	-0.370385	0.406681	NaN	NaN	NaN	NaN	NaN	NaN
Phytanoyl-CoA hydroxylase-interacting protein;Phytanoyl-CoA hydroxylase-interacting protein-like	Q92561;Q96FC7	ENSG00000165443;ENSG00000168490	PHYHIP;PHYHIPL	NaN	NaN	NaN	NaN	NaN	NaN	NaN	0.0650645	-0.0787132	-0.937516	-0.35444	0.381124	0.445625	-0.161595	-0.335187	-1.01693	NaN	0.728992	0.304252	-0.242378	NaN	-0.42964	-1.41397	0.0771709	-0.56399	0.532801	0.293298	0.313655	0.815397	0.246745	0.223169	0.605547	-0.394715	0.855455	-0.653511	0.588716	0.767083	0.142372	0.238788	-1.04266	NaN	NaN	NaN	NaN	NaN	NaN
Monocarboxylate transporter 6	O15375	ENSG00000170190	SLC16A5	NaN	NaN	NaN	NaN	NaN	NaN	NaN	NaN	NaN	-0.499384	-0.0714269	0.498248	-1.27857	0.784884	NaN	-0.0725126	0.61431	-0.507346	0.432845	NaN	NaN	0.442585	-0.815864	-0.868216	-0.425633	1.51653	-0.59275	-1.01676	2.27013	0.114389	-0.525466	NaN	NaN	NaN	NaN	NaN	NaN	NaN	NaN	NaN	NaN	NaN	NaN	NaN	NaN	NaN
Long-chain-fatty-acid--CoA ligase 3;Long-chain-fatty-acid--CoA ligase 4	O95573;O60488	ENSG00000068366;ENSG00000123983	ACSL3;ACSL4	NaN	NaN	NaN	NaN	NaN	NaN	NaN	0.257796	-0.604088	0.145061	0.495254	0.066087	-0.350961	0.217816	0.675416	0.00876184	0.00431584	-0.124141	0.197631	0.283353	-1.3537	-0.0787435	0.164414	-0.123286	-0.812691	-0.0253685	0.753424	0.407235	0.419751	-0.200549	-0.422793	NaN	NaN	NaN	NaN	NaN	NaN	NaN	NaN	NaN	NaN	NaN	NaN	NaN	NaN	NaN
Ras-related protein Rab-15;Ras-related protein Rab-3B;Ras-related protein Rab-3C;Ras-related protein Rab-8B	Q92930;P59190;P20337;Q96E17	ENSG00000139998;ENSG00000152932;ENSG00000166128;ENSG00000169213	RAB15;RAB3B;RAB3C;RAB8B	NaN	NaN	NaN	NaN	NaN	NaN	NaN	-0.0668669	0.0458808	0.2571	-0.128098	-0.152141	1.18131	-1.06685	0.571911	0.33677	-0.414661	-0.0200325	0.221522	-0.517672	NaN	0.101777	0.109786	0.211075	-0.375533	0.425057	-1.68941	-0.732711	0.495352	0.433098	0.773334	NaN	NaN	NaN	NaN	NaN	NaN	NaN	NaN	NaN	NaN	NaN	NaN	NaN	NaN	NaN
GMP reductase 1;GMP reductase 2	Q9P2T1;P36959	ENSG00000100938;ENSG00000137198	GMPR;GMPR2	NaN	NaN	NaN	NaN	NaN	NaN	NaN	0.0779852	0.264757	-0.376895	-0.0771971	-0.403241	0.61124	-0.514141	0.69429	0.272124	-0.330122	-0.128501	0.309962	-0.567632	0.141231	0.0261414	NaN	NaN	NaN	NaN	NaN	NaN	NaN	NaN	NaN	NaN	NaN	NaN	NaN	NaN	NaN	NaN	NaN	NaN	NaN	NaN	NaN	NaN	NaN	NaN
COUP transcription factor 1;COUP transcription factor 2	P10589;P24468	ENSG00000175745;ENSG00000185551	NR2F1;NR2F2	NaN	NaN	NaN	NaN	NaN	NaN	NaN	1.47736	0.550625	0.587074	-0.393099	-0.325519	0.0119961	-1.51751	NaN	NaN	NaN	NaN	NaN	NaN	NaN	NaN	-0.866152	-0.792031	0.587949	0.151772	-0.378922	-1.27793	-0.013535	1.73193	0.622425	1.11027	1.07208	-0.365885	-1.126	-0.0691264	-0.363958	-0.694696	1.17544	-0.894554	NaN	NaN	NaN	NaN	NaN	NaN
Aldo-keto reductase family 1 member C1;Aldo-keto reductase family 1 member C3;Aldo-keto reductase family 1 member C4	Q04828;P42330;P17516	ENSG00000187134;ENSG00000196139;ENSG00000198610	AKR1C1;AKR1C3;AKR1C4	NaN	NaN	NaN	NaN	NaN	NaN	NaN	-1.72306	-0.641374	0.963862	0.136264	-0.0706824	1.1474	0.270571	NaN	NaN	NaN	NaN	NaN	NaN	NaN	NaN	-0.431058	-0.00940983	-0.395265	1.66542	-1.67279	-0.711134	1.52085	0.478718	-0.870301	0.0834957	-0.860345	1.00928	1.0419	0.783251	0.549278	-0.436717	-0.524612	-1.30355	NaN	NaN	NaN	NaN	NaN	NaN
Lipoxygenase homology domain-containing protein 1	Q8IVV2	ENSG00000167210	LOXHD1	NaN	NaN	NaN	NaN	NaN	NaN	NaN	0.248602	-0.0322037	-0.39922	-0.461894	0.715793	-0.310435	0.228225	NaN	NaN	NaN	NaN	NaN	NaN	NaN	NaN	-1.35946	0.786562	0.934729	-0.543949	-1.85196	-0.697128	0.761644	1.9409	0.0398099	NaN	NaN	NaN	NaN	NaN	NaN	NaN	NaN	NaN	NaN	NaN	NaN	NaN	NaN	NaN
Phakinin	Q13515	ENSG00000170819	BFSP2	NaN	NaN	NaN	NaN	NaN	NaN	NaN	0.144151	0.946376	0.685398	-0.552966	0.587312	-0.296219	-1.80825	NaN	NaN	NaN	NaN	NaN	NaN	NaN	NaN	NaN	NaN	NaN	NaN	NaN	NaN	NaN	NaN	NaN	0.231399	NaN	-0.273596	1.33125	-0.139407	-0.0342289	1.36312	-1.16532	-1.019	NaN	NaN	NaN	NaN	NaN	NaN
	REV__O95876			NaN	NaN	NaN	NaN	NaN	NaN	NaN	0.279323	-0.0664665	-0.418592	0.655402	-0.261193	-0.848047	0.666696	NaN	NaN	NaN	NaN	NaN	NaN	NaN	NaN	NaN	NaN	NaN	NaN	NaN	NaN	NaN	NaN	NaN	-0.0863485	0.00611435	0.513075	-0.0484081	0.67699	0.117201	-1.08463	0.0313795	-0.132497	NaN	NaN	NaN	NaN	NaN	NaN
Nucleolar protein 4;Nucleolar protein 4-like	Q96MY1;O94818	ENSG00000101746;ENSG00000197183	NOL4;NOL4L	NaN	NaN	NaN	NaN	NaN	NaN	NaN	NaN	NaN	NaN	NaN	NaN	NaN	NaN	1.10988	-0.851593	-1.15459	-0.456074	0.329234	NaN	0.921448	-0.632627	NaN	NaN	-0.184486	0.254821	0.270295	0.608293	NaN	-0.214596	NaN	NaN	NaN	NaN	NaN	NaN	NaN	NaN	NaN	NaN	NaN	NaN	NaN	NaN	NaN	NaN
Putative tenascin-XA;Tenascin-X	Q16473;P22105	ENSG00000168477;ENSG00000229353;ENSG00000236236	TNXA;TNXB	NaN	NaN	NaN	NaN	NaN	NaN	NaN	NaN	NaN	NaN	NaN	NaN	NaN	NaN	NaN	-1.51629	-0.594787	0.41193	-1.38542	1.4271	0.520964	1.20328	-0.349249	0.827571	-1.93497	-0.00942295	-0.311898	0.0968047	0.599297	1.23337	-0.218265	NaN	NaN	NaN	NaN	NaN	NaN	NaN	NaN	NaN	NaN	NaN	NaN	NaN	NaN	NaN
60S ribosomal protein L36a;60S ribosomal protein L36a-like	P83881;Q969Q0	ENSG00000165502;ENSG00000241343	RPL36A;RPL36AL	NaN	NaN	NaN	NaN	NaN	NaN	NaN	NaN	NaN	NaN	NaN	NaN	NaN	NaN	-0.715936	0.82096	-0.0911318	-0.130129	0.247518	1.06497	-1.08244	-0.668577	0.51358	1.08211	-0.319097	-0.310752	0.0159432	-0.57978	0.167186	-0.0364688	0.0220382	NaN	NaN	NaN	NaN	NaN	NaN	NaN	NaN	NaN	NaN	NaN	NaN	NaN	NaN	NaN
Alpha-parvin;Beta-parvin	Q9NVD7;Q9HBI1	ENSG00000188677;ENSG00000197702	PARVA;PARVB	NaN	NaN	NaN	NaN	NaN	NaN	NaN	NaN	NaN	NaN	NaN	NaN	NaN	NaN	-1.40377	0.329996	0.289194	0.0010478	-0.209991	-0.474606	1.08807	0.105115	0.589846	0.461749	-0.286037	-0.132514	-0.38946	-0.614122	-0.0443533	0.630058	0.0597906	NaN	NaN	NaN	NaN	NaN	NaN	NaN	NaN	NaN	NaN	NaN	NaN	NaN	NaN	NaN
	REV__Q8TC27			NaN	NaN	NaN	NaN	NaN	NaN	NaN	NaN	NaN	NaN	NaN	NaN	NaN	NaN	0.512447	-0.808602	-0.277195	1.03263	-1.16828	0.319969	0.195693	-0.164514	-0.25177	0.114037	-0.305696	0.276066	0.670109	0.493669	0.03039	-0.441361	-0.227601	NaN	NaN	NaN	NaN	NaN	NaN	NaN	NaN	NaN	NaN	NaN	NaN	NaN	NaN	NaN
Signal-regulatory protein beta-1 isoform 3;Tyrosine-protein phosphatase non-receptor type substrate 1	P78324;Q5TFQ8	ENSG00000101307;ENSG00000198053	SIRPA;SIRPB1	NaN	NaN	NaN	NaN	NaN	NaN	NaN	NaN	NaN	NaN	NaN	NaN	NaN	NaN	0.575446	-0.844364	-0.45447	1.70234	-0.153905	-1.22257	-0.264176	-0.592472	NaN	NaN	NaN	NaN	NaN	NaN	NaN	NaN	NaN	1.61363	-0.873604	1.36061	-0.562597	-0.141657	0.518247	0.509174	-0.33198	-0.837642	NaN	NaN	NaN	NaN	NaN	NaN
	REV__O60333;REV__Q12756			NaN	NaN	NaN	NaN	NaN	NaN	NaN	NaN	NaN	NaN	NaN	NaN	NaN	NaN	-0.746323	NaN	1.35915	NaN	-0.875362	-1.77574	3.85629	-1.44131	NaN	NaN	NaN	NaN	NaN	NaN	NaN	NaN	NaN	-1.37182	0.568718	-0.732922	-0.74244	-0.554573	0.00678573	-1.18921	0.963545	2.67519	NaN	NaN	NaN	NaN	NaN	NaN
Transducin-like enhancer protein 1;Transducin-like enhancer protein 2;Transducin-like enhancer protein 3;Transducin-like enhancer protein 4	Q04725;Q04724;Q04726;Q04727	ENSG00000065717;ENSG00000106829;ENSG00000140332;ENSG00000196781	TLE1;TLE2;TLE3;TLE4	NaN	NaN	NaN	NaN	NaN	NaN	NaN	NaN	NaN	NaN	NaN	NaN	NaN	NaN	NaN	NaN	NaN	NaN	NaN	NaN	NaN	NaN	0.0972213	-1.06595	-0.122896	0.761953	-0.0466172	0.450894	0.298782	0.0471128	-0.353587	-0.213814	0.186896	0.594144	0.224467	0.219605	0.124702	0.0488534	-0.656553	-0.595205	NaN	NaN	NaN	NaN	NaN	NaN
F-box-like/WD repeat-containing protein TBL1X;F-box-like/WD repeat-containing protein TBL1XR1;F-box-like/WD repeat-containing protein TBL1Y	Q9BZK7;Q9BQ87;O60907	ENSG00000092377;ENSG00000101849;ENSG00000177565	TBL1X;TBL1XR1;TBL1Y	NaN	NaN	NaN	NaN	NaN	NaN	NaN	NaN	NaN	NaN	NaN	NaN	NaN	NaN	NaN	NaN	NaN	NaN	NaN	NaN	NaN	NaN	0.0425334	-0.370651	0.605148	-0.149666	-0.512097	-0.784474	-0.302964	0.133814	0.964617	0.991724	-0.0178073	0.0916641	-0.699109	-0.396386	-0.0645013	0.0175164	0.335729	0.114913	NaN	NaN	NaN	NaN	NaN	NaN
	REV__Q9UKX2;REV__P13535;REV__Q9Y623;REV__P12883;REV__P13533;REV__P12882;REV__P11055;REV__A7E2Y1			NaN	NaN	NaN	NaN	NaN	NaN	NaN	NaN	NaN	NaN	NaN	NaN	NaN	NaN	NaN	NaN	NaN	NaN	NaN	NaN	NaN	NaN	0.501498	2.48392	-1.00219	-2.01268	0.43733	0.0850491	-1.6799	1.39073	0.240395	4.2419	-1.35793	0.874818	NaN	NaN	-1.68664	-0.85331	-0.227217	-1.43577	NaN	NaN	NaN	NaN	NaN	NaN
Pumilio homolog 1;Pumilio homolog 2	Q14671;Q8TB72	ENSG00000055917;ENSG00000134644	PUM1;PUM2	NaN	NaN	NaN	NaN	NaN	NaN	NaN	NaN	NaN	NaN	NaN	NaN	NaN	NaN	NaN	NaN	NaN	NaN	NaN	NaN	NaN	NaN	NaN	NaN	NaN	NaN	NaN	NaN	NaN	NaN	NaN	0.685124	0.215244	0.120774	-0.474965	-0.0713656	-0.266606	-0.700826	-0.236775	0.729394	NaN	NaN	NaN	NaN	NaN	NaN
Glycerol-3-phosphate dehydrogenase [NAD(+)], cytoplasmic;Glycerol-3-phosphate dehydrogenase 1-like protein	Q8N335;P21695	ENSG00000152642;ENSG00000167588	GPD1;GPD1L	NaN	NaN	NaN	NaN	NaN	NaN	NaN	NaN	NaN	NaN	NaN	NaN	NaN	NaN	NaN	NaN	NaN	NaN	NaN	NaN	NaN	NaN	NaN	NaN	NaN	NaN	NaN	NaN	NaN	NaN	NaN	-0.200344	-0.807569	-0.0131617	0.0710182	0.50731	-0.614754	1.18411	-0.382409	0.255793	NaN	NaN	NaN	NaN	NaN	NaN
Tankyrase-2	Q9H2K2	ENSG00000107854	TNKS2	NaN	NaN	NaN	NaN	NaN	NaN	NaN	NaN	NaN	NaN	NaN	NaN	NaN	NaN	NaN	NaN	NaN	NaN	NaN	NaN	NaN	NaN	NaN	NaN	NaN	NaN	NaN	NaN	NaN	NaN	NaN	NaN	-1.05149	0.631505	2.36315	2.23833	-2.6998	-0.591001	-2.7476	1.85691	NaN	NaN	NaN	NaN	NaN	NaN
Centriolar coiled-coil protein of 110 kDa	O43303	ENSG00000103540	CCP110	NaN	NaN	NaN	NaN	NaN	NaN	NaN	NaN	NaN	NaN	NaN	NaN	NaN	NaN	NaN	NaN	NaN	NaN	NaN	NaN	NaN	NaN	NaN	0.423371	-0.652609	0.467901	NaN	NaN	0.126911	-1.04178	0.676207	NaN	NaN	NaN	NaN	NaN	NaN	NaN	NaN	NaN	NaN	NaN	NaN	NaN	NaN	NaN
Glycogen phosphorylase, liver form;Glycogen phosphorylase, muscle form	P11217;P06737	ENSG00000068976;ENSG00000100504	PYGL;PYGM	NaN	NaN	NaN	NaN	NaN	NaN	NaN	NaN	NaN	NaN	NaN	NaN	NaN	NaN	NaN	NaN	NaN	NaN	NaN	NaN	NaN	NaN	-0.0891526	-0.723053	-0.373303	1.84737	-1.2896	0.0507672	1.00174	-0.196203	-0.228573	NaN	NaN	NaN	NaN	NaN	NaN	NaN	NaN	NaN	NaN	NaN	NaN	NaN	NaN	NaN
Liver carboxylesterase 1	P23141	ENSG00000198848;ENSG00000262243	CES1	NaN	NaN	NaN	NaN	NaN	NaN	NaN	NaN	NaN	NaN	NaN	NaN	NaN	NaN	NaN	NaN	NaN	NaN	NaN	NaN	NaN	NaN	0.820168	-0.598799	-0.206879	-0.404479	-0.528729	-0.260789	-0.413819	1.33058	0.262751	NaN	NaN	NaN	NaN	NaN	NaN	NaN	NaN	NaN	NaN	NaN	NaN	NaN	NaN	NaN
Desmoglein-1	Q02413	ENSG00000134760	DSG1	NaN	NaN	NaN	NaN	NaN	NaN	NaN	NaN	NaN	NaN	NaN	NaN	NaN	NaN	NaN	NaN	NaN	NaN	NaN	NaN	NaN	NaN	0.0672951	0.0332251	-0.692206	0.621275	-0.274954	-0.502536	-0.188455	0.112596	0.82376	NaN	NaN	NaN	NaN	NaN	NaN	NaN	NaN	NaN	NaN	NaN	NaN	NaN	NaN	NaN
Calmodulin-like protein 5	Q9NZT1	ENSG00000178372	CALML5	NaN	NaN	NaN	NaN	NaN	NaN	NaN	NaN	NaN	NaN	NaN	NaN	NaN	NaN	NaN	NaN	NaN	NaN	NaN	NaN	NaN	NaN	-0.128518	-1.70506	-0.580898	-0.0894178	NaN	-0.223228	-0.260378	NaN	2.9875	NaN	NaN	NaN	NaN	NaN	NaN	NaN	NaN	NaN	NaN	NaN	NaN	NaN	NaN	NaN
Transcription factor COE1;Transcription factor COE2	Q9UH73;Q9HAK2	ENSG00000164330;ENSG00000221818	EBF1;EBF2	NaN	NaN	NaN	NaN	NaN	NaN	NaN	NaN	NaN	NaN	NaN	NaN	NaN	NaN	NaN	NaN	NaN	NaN	NaN	NaN	NaN	NaN	-0.388831	0.0491185	-0.783192	2.27049	-2.27988	-1.41916	1.74639	0.239428	0.565639	NaN	NaN	NaN	NaN	NaN	NaN	NaN	NaN	NaN	NaN	NaN	NaN	NaN	NaN	NaN
	REV__Q6P3W7			NaN	NaN	NaN	NaN	NaN	NaN	NaN	NaN	NaN	NaN	NaN	NaN	NaN	NaN	NaN	NaN	NaN	NaN	NaN	NaN	NaN	NaN	0.491427	0.0319502	0.213578	0.272313	-0.734486	-0.326838	0.0292132	-0.690637	0.71348	NaN	NaN	NaN	NaN	NaN	NaN	NaN	NaN	NaN	NaN	NaN	NaN	NaN	NaN	NaN
	REV__Q9BTF0			NaN	NaN	NaN	NaN	NaN	NaN	NaN	NaN	NaN	NaN	NaN	NaN	NaN	NaN	NaN	NaN	NaN	NaN	NaN	NaN	NaN	NaN	NaN	-0.511295	0.219855	-1.18498	NaN	-0.856105	0.274055	2.41593	-0.357455	NaN	NaN	NaN	NaN	NaN	NaN	NaN	NaN	NaN	NaN	NaN	NaN	NaN	NaN	NaN
	REV__Q9Y6W3			NaN	NaN	NaN	NaN	NaN	NaN	NaN	NaN	NaN	NaN	NaN	NaN	NaN	NaN	NaN	NaN	NaN	NaN	NaN	NaN	NaN	NaN	-0.252504	0.934994	0.133824	-0.152414	0.0316888	-0.174944	-0.339994	-0.286354	0.105705	NaN	NaN	NaN	NaN	NaN	NaN	NaN	NaN	NaN	NaN	NaN	NaN	NaN	NaN	NaN
Small integral membrane protein 3	Q9BZL3	ENSG00000256235	SMIM3	NaN	NaN	NaN	NaN	NaN	NaN	NaN	NaN	NaN	NaN	NaN	NaN	NaN	NaN	0.160129	-1.20059	1.05366	-0.933188	0.0992194	-1.84785	1.38682	1.28179	NaN	NaN	NaN	NaN	NaN	NaN	NaN	NaN	NaN	NaN	NaN	NaN	NaN	NaN	NaN	NaN	NaN	NaN	NaN	NaN	NaN	NaN	NaN	NaN
	REV__Q9UPR3			NaN	NaN	NaN	NaN	NaN	NaN	NaN	NaN	NaN	NaN	NaN	NaN	NaN	NaN	0.148826	-2.14568	1.91856	NaN	1.21327	-4.00013	2.36997	0.495167	NaN	NaN	NaN	NaN	NaN	NaN	NaN	NaN	NaN	NaN	NaN	NaN	NaN	NaN	NaN	NaN	NaN	NaN	NaN	NaN	NaN	NaN	NaN	NaN
Zinc finger CCCH domain-containing protein 11A	O75152;A0A1B0GTU1	ENSG00000058673	ZC3H11A	NaN	NaN	NaN	NaN	NaN	NaN	NaN	0.0263283	0.554688	0.508508	0.216388	-0.387092	-0.918822	NaN	NaN	NaN	NaN	NaN	NaN	NaN	NaN	NaN	NaN	NaN	NaN	NaN	NaN	NaN	NaN	NaN	NaN	NaN	NaN	NaN	NaN	NaN	NaN	NaN	NaN	NaN	NaN	NaN	NaN	NaN	NaN	NaN
Keratin, type II cytoskeletal 6B	P04259	ENSG00000185479	KRT6B	NaN	NaN	NaN	NaN	NaN	NaN	NaN	NaN	-0.828508	-0.870608	-0.801238	3.1591	-0.658748	NaN	NaN	NaN	NaN	NaN	NaN	NaN	NaN	NaN	NaN	NaN	NaN	NaN	NaN	NaN	NaN	NaN	NaN	NaN	NaN	NaN	NaN	NaN	NaN	NaN	NaN	NaN	NaN	NaN	NaN	NaN	NaN	NaN
Histone H2B type 1-B;Histone H2B type 1-O	P23527;P33778	ENSG00000274641;ENSG00000276410	HIST1H2BB;HIST1H2BO	NaN	NaN	NaN	NaN	NaN	NaN	NaN	-1.21798	NaN	-0.634098	-0.210438	1.75794	-0.191518	0.496097	NaN	NaN	NaN	NaN	NaN	NaN	NaN	NaN	NaN	NaN	NaN	NaN	NaN	NaN	NaN	NaN	NaN	NaN	NaN	NaN	NaN	NaN	NaN	NaN	NaN	NaN	NaN	NaN	NaN	NaN	NaN	NaN
	REV__Q9NVI7			NaN	NaN	NaN	NaN	NaN	NaN	NaN	NaN	NaN	-0.04234	NaN	NaN	0.04234	NaN	NaN	NaN	NaN	NaN	NaN	NaN	NaN	NaN	NaN	NaN	NaN	NaN	NaN	NaN	NaN	NaN	NaN	NaN	NaN	NaN	NaN	NaN	NaN	NaN	NaN	NaN	NaN	NaN	NaN	NaN	NaN	NaN
Prolactin-inducible protein	P12273	ENSG00000159763	PIP	3.31637	-1.42358	-0.794237	-0.746677	0.861912	-1.34403	0.130233	NaN	NaN	NaN	NaN	NaN	NaN	NaN	NaN	NaN	NaN	NaN	NaN	NaN	NaN	NaN	NaN	NaN	NaN	NaN	NaN	NaN	NaN	NaN	NaN	NaN	NaN	NaN	NaN	NaN	NaN	NaN	NaN	NaN	NaN	NaN	NaN	NaN	NaN	NaN
Insulin growth factor-like family member 3	Q6UXB1	ENSG00000188624	IGFL3	NaN	-2.86677	NaN	NaN	1.62835	NaN	1.23841	NaN	NaN	NaN	NaN	NaN	NaN	NaN	NaN	NaN	NaN	NaN	NaN	NaN	NaN	NaN	NaN	NaN	NaN	NaN	NaN	NaN	NaN	NaN	NaN	NaN	NaN	NaN	NaN	NaN	NaN	NaN	NaN	NaN	NaN	NaN	NaN	NaN	NaN	NaN
	REV__Q9UQB8			0.297909	0.440909	-0.225651	0.225279	0.0245486	-0.245532	-0.517461	NaN	NaN	NaN	NaN	NaN	NaN	NaN	NaN	NaN	NaN	NaN	NaN	NaN	NaN	NaN	NaN	NaN	NaN	NaN	NaN	NaN	NaN	NaN	NaN	NaN	NaN	NaN	NaN	NaN	NaN	NaN	NaN	NaN	NaN	NaN	NaN	NaN	NaN	NaN
Tetraspanin-9	O75954	ENSG00000011105	TSPAN9	NaN	NaN	NaN	NaN	NaN	NaN	NaN	NaN	NaN	NaN	NaN	NaN	NaN	NaN	NaN	NaN	NaN	NaN	NaN	NaN	NaN	NaN	NaN	NaN	NaN	NaN	NaN	NaN	NaN	NaN	NaN	NaN	NaN	NaN	NaN	NaN	NaN	NaN	NaN	NaN	0.257326	-0.218859	-0.564746	-0.615575	0.577245	-0.417154
DNA repair protein complementing XP-C cells	Q01831	ENSG00000154767	XPC	NaN	NaN	NaN	NaN	NaN	NaN	NaN	NaN	NaN	NaN	NaN	NaN	NaN	NaN	NaN	NaN	NaN	NaN	NaN	NaN	NaN	NaN	NaN	NaN	NaN	NaN	NaN	NaN	NaN	NaN	NaN	NaN	NaN	NaN	NaN	NaN	NaN	NaN	NaN	NaN	0.59853	0.08613	-0.840634	0.168664	-0.270535	0.256493
Zinc finger protein 516	Q92618	ENSG00000101493	ZNF516	NaN	NaN	NaN	NaN	NaN	NaN	NaN	NaN	NaN	NaN	NaN	NaN	NaN	NaN	NaN	NaN	NaN	NaN	NaN	NaN	NaN	NaN	NaN	NaN	NaN	NaN	NaN	NaN	NaN	NaN	NaN	NaN	NaN	NaN	NaN	NaN	NaN	NaN	NaN	NaN	-0.922251	-0.869714	1.68519	-0.833513	-0.541444	1.61453
Tenascin-N	Q9UQP3		TNN	NaN	NaN	NaN	NaN	NaN	NaN	NaN	NaN	NaN	NaN	NaN	NaN	NaN	NaN	NaN	NaN	NaN	NaN	NaN	NaN	NaN	NaN	NaN	NaN	NaN	NaN	NaN	NaN	NaN	NaN	NaN	NaN	NaN	NaN	NaN	NaN	NaN	NaN	NaN	NaN	0.700961	0.700093	-0.929778	2.14618	-0.448071	-0.294106
Aquaporin-5	P55064	ENSG00000161798	AQP5	NaN	NaN	NaN	NaN	NaN	NaN	NaN	NaN	NaN	NaN	NaN	NaN	NaN	NaN	NaN	NaN	NaN	NaN	NaN	NaN	NaN	NaN	NaN	NaN	NaN	NaN	NaN	NaN	NaN	NaN	NaN	NaN	NaN	NaN	NaN	NaN	NaN	NaN	NaN	NaN	-0.375745	-0.310358	-0.879808	-0.944921	1.54455	-0.493978
Putative polypeptide N-acetylgalactosaminyltransferase-like protein 3	Q6IS24	ENSG00000185274	WBSCR17	NaN	NaN	NaN	NaN	NaN	NaN	NaN	NaN	NaN	NaN	NaN	NaN	NaN	NaN	NaN	NaN	NaN	NaN	NaN	NaN	NaN	NaN	NaN	NaN	NaN	NaN	NaN	NaN	NaN	NaN	NaN	NaN	NaN	NaN	NaN	NaN	NaN	NaN	NaN	NaN	NaN	NaN	NaN	NaN	NaN	NaN
CUGBP Elav-like family member 6	Q96J87	ENSG00000140488;ENSG00000273025	CELF6	NaN	NaN	NaN	NaN	NaN	NaN	NaN	NaN	NaN	NaN	NaN	NaN	NaN	NaN	NaN	NaN	NaN	NaN	NaN	NaN	NaN	NaN	NaN	NaN	NaN	NaN	NaN	NaN	NaN	NaN	NaN	NaN	NaN	NaN	NaN	NaN	NaN	NaN	NaN	NaN	0.673607	0.23726	-0.36999	0.458401	-0.183965	-0.995425
Testican-3	Q9BQ16	ENSG00000196104	SPOCK3	NaN	NaN	NaN	NaN	NaN	NaN	NaN	NaN	NaN	NaN	NaN	NaN	NaN	NaN	NaN	NaN	NaN	NaN	NaN	NaN	NaN	NaN	NaN	NaN	NaN	NaN	NaN	NaN	NaN	NaN	NaN	NaN	NaN	NaN	NaN	NaN	NaN	NaN	NaN	NaN	NaN	NaN	NaN	NaN	NaN	NaN
Membrane-associated phosphatidylinositol transfer protein 3	Q9BZ71	ENSG00000091622	PITPNM3	NaN	NaN	NaN	NaN	NaN	NaN	NaN	NaN	NaN	NaN	NaN	NaN	NaN	NaN	NaN	NaN	NaN	NaN	NaN	NaN	NaN	NaN	NaN	NaN	NaN	NaN	NaN	NaN	NaN	NaN	NaN	NaN	NaN	NaN	NaN	NaN	NaN	NaN	NaN	NaN	-0.19126	0.0972946	0.172057	-0.803411	1.85251	-0.747769
Synaptotagmin-4	Q9H2B2	ENSG00000132872	SYT4	NaN	NaN	NaN	NaN	NaN	NaN	NaN	NaN	NaN	NaN	NaN	NaN	NaN	NaN	NaN	NaN	NaN	NaN	NaN	NaN	NaN	NaN	NaN	NaN	NaN	NaN	NaN	NaN	NaN	NaN	NaN	NaN	NaN	NaN	NaN	NaN	NaN	NaN	NaN	NaN	-0.884555	2.01426	-0.887965	-0.152092	1.12917	-0.485567
Ribosome biogenesis protein TSR3 homolog	Q9UJK0	ENSG00000007520	TSR3	NaN	NaN	NaN	NaN	NaN	NaN	NaN	NaN	NaN	NaN	NaN	NaN	NaN	NaN	NaN	NaN	NaN	NaN	NaN	NaN	NaN	NaN	NaN	NaN	NaN	NaN	NaN	NaN	NaN	NaN	NaN	NaN	NaN	NaN	NaN	NaN	NaN	NaN	NaN	NaN	0.0257652	0.217475	-0.388471	-0.0540287	-0.0146027	0.37202
Nuclear receptor-interacting protein 1	P48552	ENSG00000180530	NRIP1	NaN	NaN	NaN	NaN	NaN	NaN	NaN	NaN	NaN	NaN	NaN	NaN	NaN	NaN	NaN	NaN	NaN	NaN	NaN	NaN	NaN	NaN	NaN	NaN	NaN	NaN	NaN	NaN	NaN	NaN	NaN	NaN	NaN	NaN	NaN	NaN	NaN	NaN	NaN	NaN	0.332446	0.368818	-0.312088	0.242284	-0.0882291	-0.497862
Polycystin-2	Q13563	ENSG00000118762	PKD2	NaN	NaN	NaN	NaN	NaN	NaN	NaN	NaN	NaN	NaN	NaN	NaN	NaN	NaN	NaN	NaN	NaN	NaN	NaN	NaN	NaN	NaN	NaN	NaN	NaN	NaN	NaN	NaN	NaN	NaN	NaN	NaN	NaN	NaN	NaN	NaN	NaN	NaN	NaN	NaN	0.667232	-0.361345	-0.36211	0.582784	-0.799145	0.276145
E3 ubiquitin-protein ligase RNF135	Q8IUD6	ENSG00000181481	RNF135	NaN	NaN	NaN	NaN	NaN	NaN	NaN	NaN	NaN	NaN	NaN	NaN	NaN	NaN	NaN	NaN	NaN	NaN	NaN	NaN	NaN	NaN	NaN	NaN	NaN	NaN	NaN	NaN	NaN	NaN	NaN	NaN	NaN	NaN	NaN	NaN	NaN	NaN	NaN	NaN	NaN	NaN	NaN	NaN	NaN	NaN
Zinc finger protein 511	Q8NB15	ENSG00000198546	ZNF511	NaN	NaN	NaN	NaN	NaN	NaN	NaN	NaN	NaN	NaN	NaN	NaN	NaN	NaN	NaN	NaN	NaN	NaN	NaN	NaN	NaN	NaN	NaN	NaN	NaN	NaN	NaN	NaN	NaN	NaN	NaN	NaN	NaN	NaN	NaN	NaN	NaN	NaN	NaN	NaN	NaN	NaN	NaN	NaN	NaN	NaN
BTB/POZ domain-containing protein KCTD14	Q9BQ13	ENSG00000151364	KCTD14	NaN	NaN	NaN	NaN	NaN	NaN	NaN	NaN	NaN	NaN	NaN	NaN	NaN	NaN	NaN	NaN	NaN	NaN	NaN	NaN	NaN	NaN	NaN	NaN	NaN	NaN	NaN	NaN	NaN	NaN	NaN	NaN	NaN	NaN	NaN	NaN	NaN	NaN	NaN	NaN	0.0195545	-0.48868	0.553462	-0.133202	-0.13708	0.994818
SNF-related serine/threonine-protein kinase	Q9NRH2	ENSG00000163788	SNRK	NaN	NaN	NaN	NaN	NaN	NaN	NaN	NaN	NaN	NaN	NaN	NaN	NaN	NaN	NaN	NaN	NaN	NaN	NaN	NaN	NaN	NaN	NaN	NaN	NaN	NaN	NaN	NaN	NaN	NaN	NaN	NaN	NaN	NaN	NaN	NaN	NaN	NaN	NaN	NaN	NaN	NaN	NaN	NaN	NaN	NaN
Lymphoid enhancer-binding factor 1	Q9UJU2	ENSG00000138795	LEF1	NaN	NaN	NaN	NaN	NaN	NaN	NaN	NaN	NaN	NaN	NaN	NaN	NaN	NaN	NaN	NaN	NaN	NaN	NaN	NaN	NaN	NaN	NaN	NaN	NaN	NaN	NaN	NaN	NaN	NaN	NaN	NaN	NaN	NaN	NaN	NaN	NaN	NaN	NaN	NaN	0.0982541	-0.388361	-0.832098	-0.192529	-0.344158	1.86426
Sarcosine dehydrogenase, mitochondrial	Q9UL12	ENSG00000123453	SARDH	NaN	NaN	NaN	NaN	NaN	NaN	NaN	NaN	NaN	NaN	NaN	NaN	NaN	NaN	NaN	NaN	NaN	NaN	NaN	NaN	NaN	NaN	NaN	NaN	NaN	NaN	NaN	NaN	NaN	NaN	NaN	NaN	NaN	NaN	NaN	NaN	NaN	NaN	NaN	NaN	0.467549	0.440229	0.74356	-0.95554	-0.632938	-0.820383
Wnt inhibitory factor 1	Q9Y5W5	ENSG00000156076	WIF1	NaN	NaN	NaN	NaN	NaN	NaN	NaN	NaN	NaN	NaN	NaN	NaN	NaN	NaN	NaN	NaN	NaN	NaN	NaN	NaN	NaN	NaN	NaN	NaN	NaN	NaN	NaN	NaN	NaN	NaN	NaN	NaN	NaN	NaN	NaN	NaN	NaN	NaN	NaN	NaN	NaN	NaN	NaN	NaN	NaN	NaN
Serine protease 23	O95084	ENSG00000150687	PRSS23	NaN	NaN	NaN	NaN	NaN	NaN	NaN	NaN	NaN	NaN	NaN	NaN	NaN	NaN	NaN	NaN	NaN	NaN	NaN	NaN	NaN	NaN	NaN	NaN	NaN	NaN	NaN	NaN	NaN	NaN	NaN	NaN	NaN	NaN	NaN	NaN	NaN	NaN	NaN	NaN	NaN	NaN	NaN	NaN	NaN	NaN
Rho GTPase-activating protein 36	Q6ZRI8	ENSG00000147256	ARHGAP36	NaN	NaN	NaN	NaN	NaN	NaN	NaN	NaN	NaN	NaN	NaN	NaN	NaN	NaN	NaN	NaN	NaN	NaN	NaN	NaN	NaN	NaN	NaN	NaN	NaN	NaN	NaN	NaN	NaN	NaN	NaN	NaN	NaN	NaN	NaN	NaN	NaN	NaN	NaN	NaN	NaN	NaN	NaN	NaN	NaN	NaN
Rho-related GTP-binding protein RhoF	Q9HBH0	ENSG00000139725	RHOF	NaN	NaN	NaN	NaN	NaN	NaN	NaN	NaN	NaN	NaN	NaN	NaN	NaN	NaN	NaN	NaN	NaN	NaN	NaN	NaN	NaN	NaN	NaN	NaN	NaN	NaN	NaN	NaN	NaN	NaN	NaN	NaN	NaN	NaN	NaN	NaN	NaN	NaN	NaN	NaN	NaN	NaN	NaN	NaN	NaN	NaN
Polypeptide N-acetylgalactosaminyltransferase 15	Q8N3T1	ENSG00000131386	GALNT15	NaN	NaN	NaN	NaN	NaN	NaN	NaN	NaN	NaN	NaN	NaN	NaN	NaN	NaN	NaN	NaN	NaN	NaN	NaN	NaN	NaN	NaN	NaN	NaN	NaN	NaN	NaN	NaN	NaN	NaN	NaN	NaN	NaN	NaN	NaN	NaN	NaN	NaN	NaN	NaN	NaN	NaN	NaN	NaN	NaN	NaN
P2Y purinoceptor 1	P47900	ENSG00000169860	P2RY1	NaN	NaN	NaN	NaN	NaN	NaN	NaN	NaN	NaN	NaN	NaN	NaN	NaN	NaN	NaN	NaN	NaN	NaN	NaN	NaN	NaN	NaN	NaN	NaN	NaN	NaN	NaN	NaN	NaN	NaN	NaN	NaN	NaN	NaN	NaN	NaN	NaN	NaN	NaN	NaN	0.348517	0.217844	0.970652	-0.818519	-0.398766	0.178084
Alpha/beta hydrolase domain-containing protein 17C	Q6PCB6	ENSG00000136379	ABHD17C	NaN	NaN	NaN	NaN	NaN	NaN	NaN	NaN	NaN	NaN	NaN	NaN	NaN	NaN	NaN	NaN	NaN	NaN	NaN	NaN	NaN	NaN	NaN	NaN	NaN	NaN	NaN	NaN	NaN	NaN	NaN	NaN	NaN	NaN	NaN	NaN	NaN	NaN	NaN	NaN	0.0111122	0.461524	-1.03346	-0.592364	0.868967	-0.245654
Protein-cysteine N-palmitoyltransferase HHAT-like protein	Q9HCP6	ENSG00000010282	HHATL	NaN	NaN	NaN	NaN	NaN	NaN	NaN	NaN	NaN	NaN	NaN	NaN	NaN	NaN	NaN	NaN	NaN	NaN	NaN	NaN	NaN	NaN	NaN	NaN	NaN	NaN	NaN	NaN	NaN	NaN	NaN	NaN	NaN	NaN	NaN	NaN	NaN	NaN	NaN	NaN	-1.0366	1.90526	-0.947932	-0.600542	1.13901	-0.730692
Coiled-coil domain-containing glutamate-rich protein 2	I3L3R5	ENSG00000262484	CCER2	NaN	NaN	NaN	NaN	NaN	NaN	NaN	NaN	NaN	NaN	NaN	NaN	NaN	NaN	NaN	NaN	NaN	NaN	NaN	NaN	NaN	NaN	NaN	NaN	NaN	NaN	NaN	NaN	NaN	NaN	NaN	NaN	NaN	NaN	NaN	NaN	NaN	NaN	NaN	NaN	-1.08136	-0.926076	1.09164	-1.27594	-0.657826	2.3511
Spondin-2	Q9BUD6	ENSG00000159674	SPON2	NaN	NaN	NaN	NaN	NaN	NaN	NaN	NaN	NaN	NaN	NaN	NaN	NaN	NaN	NaN	NaN	NaN	NaN	NaN	NaN	NaN	NaN	NaN	NaN	NaN	NaN	NaN	NaN	NaN	NaN	NaN	NaN	NaN	NaN	NaN	NaN	NaN	NaN	NaN	NaN	0.517107	0.739718	-1.04977	1.1179	-0.551446	-0.251839
Extracellular sulfatase Sulf-1	Q8IWU6	ENSG00000137573	SULF1	NaN	NaN	NaN	NaN	NaN	NaN	NaN	NaN	NaN	NaN	NaN	NaN	NaN	NaN	NaN	NaN	NaN	NaN	NaN	NaN	NaN	NaN	NaN	NaN	NaN	NaN	NaN	NaN	NaN	NaN	NaN	NaN	NaN	NaN	NaN	NaN	NaN	NaN	NaN	NaN	-1.13835	-0.510537	-0.975384	-0.129812	3.142	-0.618795
Tripartite motif-containing protein 16	O95361	ENSG00000221926	TRIM16	NaN	NaN	NaN	NaN	NaN	NaN	NaN	NaN	NaN	NaN	NaN	NaN	NaN	NaN	NaN	NaN	NaN	NaN	NaN	NaN	NaN	NaN	NaN	NaN	NaN	NaN	NaN	NaN	NaN	NaN	NaN	NaN	NaN	NaN	NaN	NaN	NaN	NaN	NaN	NaN	NaN	NaN	NaN	NaN	NaN	NaN
TNFAIP3-interacting protein 2	Q8NFZ5	ENSG00000168884	TNIP2	NaN	NaN	NaN	NaN	NaN	NaN	NaN	NaN	NaN	NaN	NaN	NaN	NaN	NaN	NaN	NaN	NaN	NaN	NaN	NaN	NaN	NaN	NaN	NaN	NaN	NaN	NaN	NaN	NaN	NaN	NaN	NaN	NaN	NaN	NaN	NaN	NaN	NaN	NaN	NaN	-0.363708	-0.0714451	0.765145	-0.0721007	-0.139294	-0.0254074
Protein NOV homolog	P48745	ENSG00000136999	NOV	NaN	NaN	NaN	NaN	NaN	NaN	NaN	NaN	NaN	NaN	NaN	NaN	NaN	NaN	NaN	NaN	NaN	NaN	NaN	NaN	NaN	NaN	NaN	NaN	NaN	NaN	NaN	NaN	NaN	NaN	NaN	NaN	NaN	NaN	NaN	NaN	NaN	NaN	NaN	NaN	NaN	NaN	NaN	NaN	NaN	NaN
LON peptidase N-terminal domain and RING finger protein 2	Q1L5Z9	ENSG00000170500	LONRF2	NaN	NaN	NaN	NaN	NaN	NaN	NaN	NaN	NaN	NaN	NaN	NaN	NaN	NaN	NaN	NaN	NaN	NaN	NaN	NaN	NaN	NaN	NaN	NaN	NaN	NaN	NaN	NaN	NaN	NaN	NaN	NaN	NaN	NaN	NaN	NaN	NaN	NaN	NaN	NaN	0.240951	0.278153	-0.466086	-1.08299	1.48443	-0.229404
UPF0764 protein C16orf89	Q6UX73	ENSG00000153446	C16orf89	NaN	NaN	NaN	NaN	NaN	NaN	NaN	NaN	NaN	NaN	NaN	NaN	NaN	NaN	NaN	NaN	NaN	NaN	NaN	NaN	NaN	NaN	NaN	NaN	NaN	NaN	NaN	NaN	NaN	NaN	NaN	NaN	NaN	NaN	NaN	NaN	NaN	NaN	NaN	NaN	NaN	NaN	NaN	NaN	NaN	NaN
Leucine-rich repeat and immunoglobulin-like domain-containing nogo receptor-interacting protein 2	Q7L985	ENSG00000174482	LINGO2	NaN	NaN	NaN	NaN	NaN	NaN	NaN	NaN	NaN	NaN	NaN	NaN	NaN	NaN	NaN	NaN	NaN	NaN	NaN	NaN	NaN	NaN	NaN	NaN	NaN	NaN	NaN	NaN	NaN	NaN	NaN	NaN	NaN	NaN	NaN	NaN	NaN	NaN	NaN	NaN	0.0211205	0.218363	-0.438063	-0.356251	0.5195	-0.636938
Netrin-G2	Q96CW9		NTNG2	NaN	NaN	NaN	NaN	NaN	NaN	NaN	NaN	NaN	NaN	NaN	NaN	NaN	NaN	NaN	NaN	NaN	NaN	NaN	NaN	NaN	NaN	NaN	NaN	NaN	NaN	NaN	NaN	NaN	NaN	NaN	NaN	NaN	NaN	NaN	NaN	NaN	NaN	NaN	NaN	-0.63324	-0.350635	-0.52727	-0.945291	0.331298	0.602889
S phase cyclin A-associated protein in the endoplasmic reticulum	Q9BY12	ENSG00000140386	SCAPER	NaN	NaN	NaN	NaN	NaN	NaN	NaN	NaN	NaN	NaN	NaN	NaN	NaN	NaN	NaN	NaN	NaN	NaN	NaN	NaN	NaN	NaN	NaN	NaN	NaN	NaN	NaN	NaN	NaN	NaN	NaN	NaN	NaN	NaN	NaN	NaN	NaN	NaN	NaN	NaN	-0.255111	-0.00239299	0.204916	0.0230483	0.307435	-0.232569
Potassium voltage-gated channel subfamily B member 1	Q14721	ENSG00000158445	KCNB1	NaN	NaN	NaN	NaN	NaN	NaN	NaN	NaN	NaN	NaN	NaN	NaN	NaN	NaN	NaN	NaN	NaN	NaN	NaN	NaN	NaN	NaN	NaN	NaN	NaN	NaN	NaN	NaN	NaN	NaN	NaN	NaN	NaN	NaN	NaN	NaN	NaN	NaN	NaN	NaN	0.0385266	0.0812092	0.108558	-0.203469	-0.137934	0.0465899
PAB-dependent poly(A)-specific ribonuclease subunit PAN3	Q58A45	ENSG00000152520	PAN3	NaN	NaN	NaN	NaN	NaN	NaN	NaN	NaN	NaN	NaN	NaN	NaN	NaN	NaN	NaN	NaN	NaN	NaN	NaN	NaN	NaN	NaN	NaN	NaN	NaN	NaN	NaN	NaN	NaN	NaN	NaN	NaN	NaN	NaN	NaN	NaN	NaN	NaN	NaN	NaN	0.187121	-0.0392186	-0.245417	-0.0249312	-0.383042	0.481413
Vitamin K-dependent gamma-carboxylase	P38435	ENSG00000115486	GGCX	NaN	NaN	NaN	NaN	NaN	NaN	NaN	NaN	NaN	NaN	NaN	NaN	NaN	NaN	NaN	NaN	NaN	NaN	NaN	NaN	NaN	NaN	NaN	NaN	NaN	NaN	NaN	NaN	NaN	NaN	NaN	NaN	NaN	NaN	NaN	NaN	NaN	NaN	NaN	NaN	-0.180717	-0.0744284	0.224359	0.0759351	-0.205747	0.474198
	A0A024RBG1		NUDT4	NaN	NaN	NaN	NaN	NaN	NaN	NaN	NaN	NaN	NaN	NaN	NaN	NaN	NaN	NaN	NaN	NaN	NaN	NaN	NaN	NaN	NaN	NaN	NaN	NaN	NaN	NaN	NaN	NaN	NaN	NaN	NaN	NaN	NaN	NaN	NaN	NaN	NaN	NaN	NaN	1.47114	0.656322	-1.12309	0.230985	1.12379	-0.984359
	A0A075B6I0	ENSG00000211638	IGLV8-61	NaN	NaN	NaN	NaN	NaN	NaN	NaN	NaN	NaN	NaN	NaN	NaN	NaN	NaN	NaN	NaN	NaN	NaN	NaN	NaN	NaN	NaN	NaN	NaN	NaN	NaN	NaN	NaN	NaN	NaN	NaN	NaN	NaN	NaN	NaN	NaN	NaN	NaN	NaN	NaN	0.155764	-0.219077	-1.20131	-0.41055	0.715499	0.263865
	A0A0A0MS15	ENSG00000211965	IGHV3-49	NaN	NaN	NaN	NaN	NaN	NaN	NaN	NaN	NaN	NaN	NaN	NaN	NaN	NaN	NaN	NaN	NaN	NaN	NaN	NaN	NaN	NaN	NaN	NaN	NaN	NaN	NaN	NaN	NaN	NaN	NaN	NaN	NaN	NaN	NaN	NaN	NaN	NaN	NaN	NaN	-0.302884	-0.264837	-0.843153	0.0339753	0.154308	-0.221982
	A0A0B4J1U7	ENSG00000211933	IGHV6-1	NaN	NaN	NaN	NaN	NaN	NaN	NaN	NaN	NaN	NaN	NaN	NaN	NaN	NaN	NaN	NaN	NaN	NaN	NaN	NaN	NaN	NaN	NaN	NaN	NaN	NaN	NaN	NaN	NaN	NaN	NaN	NaN	NaN	NaN	NaN	NaN	NaN	NaN	NaN	NaN	-0.152901	-1.08226	-1.52431	-0.537439	0.419991	0.89086
	A0A0B4J1V0	ENSG00000211943	IGHV3-15	NaN	NaN	NaN	NaN	NaN	NaN	NaN	NaN	NaN	NaN	NaN	NaN	NaN	NaN	NaN	NaN	NaN	NaN	NaN	NaN	NaN	NaN	NaN	NaN	NaN	NaN	NaN	NaN	NaN	NaN	NaN	NaN	NaN	NaN	NaN	NaN	NaN	NaN	NaN	NaN	-0.753554	-0.146461	-0.352762	0.0063244	-0.158711	-0.601714
	A0A0B4J1V2	ENSG00000211951	IGHV2-26	NaN	NaN	NaN	NaN	NaN	NaN	NaN	NaN	NaN	NaN	NaN	NaN	NaN	NaN	NaN	NaN	NaN	NaN	NaN	NaN	NaN	NaN	NaN	NaN	NaN	NaN	NaN	NaN	NaN	NaN	NaN	NaN	NaN	NaN	NaN	NaN	NaN	NaN	NaN	NaN	-0.63614	-0.508541	-0.217032	-0.191385	0.0523832	-0.28595
	A0A0B4J1Y8	ENSG00000223350	IGLV9-49	NaN	NaN	NaN	NaN	NaN	NaN	NaN	NaN	NaN	NaN	NaN	NaN	NaN	NaN	NaN	NaN	NaN	NaN	NaN	NaN	NaN	NaN	NaN	NaN	NaN	NaN	NaN	NaN	NaN	NaN	NaN	NaN	NaN	NaN	NaN	NaN	NaN	NaN	NaN	NaN	-0.441391	-1.24649	-1.66559	0.664748	-0.541498	-0.225358
	A0A0C4DH34	ENSG00000211952	IGHV4-28	NaN	NaN	NaN	NaN	NaN	NaN	NaN	NaN	NaN	NaN	NaN	NaN	NaN	NaN	NaN	NaN	NaN	NaN	NaN	NaN	NaN	NaN	NaN	NaN	NaN	NaN	NaN	NaN	NaN	NaN	NaN	NaN	NaN	NaN	NaN	NaN	NaN	NaN	NaN	NaN	0.208011	-0.33549	-1.67873	-0.458543	0.396114	-0.0701153
	A0A0C4DH38	ENSG00000211966	IGHV5-51	NaN	NaN	NaN	NaN	NaN	NaN	NaN	NaN	NaN	NaN	NaN	NaN	NaN	NaN	NaN	NaN	NaN	NaN	NaN	NaN	NaN	NaN	NaN	NaN	NaN	NaN	NaN	NaN	NaN	NaN	NaN	NaN	NaN	NaN	NaN	NaN	NaN	NaN	NaN	NaN	-0.22412	0.542719	-1.08786	-0.40612	-0.223025	-0.902712
	A0A0C4DH68	ENSG00000241294	IGKV2-24	NaN	NaN	NaN	NaN	NaN	NaN	NaN	NaN	NaN	NaN	NaN	NaN	NaN	NaN	NaN	NaN	NaN	NaN	NaN	NaN	NaN	NaN	NaN	NaN	NaN	NaN	NaN	NaN	NaN	NaN	NaN	NaN	NaN	NaN	NaN	NaN	NaN	NaN	NaN	NaN	-1.14567	-0.689658	-0.38192	0.565916	0.136032	0.163737
	A0A0J9YX35			NaN	NaN	NaN	NaN	NaN	NaN	NaN	NaN	NaN	NaN	NaN	NaN	NaN	NaN	NaN	NaN	NaN	NaN	NaN	NaN	NaN	NaN	NaN	NaN	NaN	NaN	NaN	NaN	NaN	NaN	NaN	NaN	NaN	NaN	NaN	NaN	NaN	NaN	NaN	NaN	1.17924	0.0969389	-1.28978	0.0291203	-0.607196	-0.653544
	A0A0J9YXX1			NaN	NaN	NaN	NaN	NaN	NaN	NaN	NaN	NaN	NaN	NaN	NaN	NaN	NaN	NaN	NaN	NaN	NaN	NaN	NaN	NaN	NaN	NaN	NaN	NaN	NaN	NaN	NaN	NaN	NaN	NaN	NaN	NaN	NaN	NaN	NaN	NaN	NaN	NaN	NaN	0.931459	1.4614	-1.84189	0.741049	-1.00947	0.306548
	A0A0U1RRE5			NaN	NaN	NaN	NaN	NaN	NaN	NaN	NaN	NaN	NaN	NaN	NaN	NaN	NaN	NaN	NaN	NaN	NaN	NaN	NaN	NaN	NaN	NaN	NaN	NaN	NaN	NaN	NaN	NaN	NaN	NaN	NaN	NaN	NaN	NaN	NaN	NaN	NaN	NaN	NaN	-0.392662	-0.144273	0.482149	-0.297255	0.00113216	0.866189
Intraflagellar transport protein 56	A0AVF1	ENSG00000105948	TTC26	NaN	NaN	NaN	NaN	NaN	NaN	NaN	NaN	NaN	NaN	NaN	NaN	NaN	NaN	NaN	NaN	NaN	NaN	NaN	NaN	NaN	NaN	NaN	NaN	NaN	NaN	NaN	NaN	NaN	NaN	NaN	NaN	NaN	NaN	NaN	NaN	NaN	NaN	NaN	NaN	-0.412803	0.0675923	-0.182985	-0.300882	0.153886	0.461989
Ubiquitin-like modifier-activating enzyme 6	A0AVT1;REV__A6NK06	ENSG00000033178	UBA6	NaN	NaN	NaN	NaN	NaN	NaN	NaN	NaN	NaN	NaN	NaN	NaN	NaN	NaN	NaN	NaN	NaN	NaN	NaN	NaN	NaN	NaN	NaN	NaN	NaN	NaN	NaN	NaN	NaN	NaN	NaN	NaN	NaN	NaN	NaN	NaN	NaN	NaN	NaN	NaN	-0.200701	0.329265	0.504337	-0.631957	0.135033	0.231326
Cyclic AMP-responsive element-binding protein 3-like protein 3;Extended synaptotagmin-2;Processed cyclic AMP-responsive element-binding protein 3-like protein 3	A0FGR8;Q68CJ9	ENSG00000060566;ENSG00000117868	CREB3L3;ESYT2	NaN	NaN	NaN	NaN	NaN	NaN	NaN	NaN	NaN	NaN	NaN	NaN	NaN	NaN	NaN	NaN	NaN	NaN	NaN	NaN	NaN	NaN	NaN	NaN	NaN	NaN	NaN	NaN	NaN	NaN	NaN	NaN	NaN	NaN	NaN	NaN	NaN	NaN	NaN	NaN	0.211813	-0.745879	-0.801482	-0.479004	0.494262	0.152442
Mediator of RNA polymerase II transcription subunit 19	A0JLT2	ENSG00000156603	MED19	NaN	NaN	NaN	NaN	NaN	NaN	NaN	NaN	NaN	NaN	NaN	NaN	NaN	NaN	NaN	NaN	NaN	NaN	NaN	NaN	NaN	NaN	NaN	NaN	NaN	NaN	NaN	NaN	NaN	NaN	NaN	NaN	NaN	NaN	NaN	NaN	NaN	NaN	NaN	NaN	-0.0865859	-0.117302	0.17667	0.0534788	0.123858	-0.148501
Rho GTPase-activating protein 10	A1A4S6	ENSG00000071205	ARHGAP10	NaN	NaN	NaN	NaN	NaN	NaN	NaN	NaN	NaN	NaN	NaN	NaN	NaN	NaN	NaN	NaN	NaN	NaN	NaN	NaN	NaN	NaN	NaN	NaN	NaN	NaN	NaN	NaN	NaN	NaN	NaN	NaN	NaN	NaN	NaN	NaN	NaN	NaN	NaN	NaN	0.575212	-0.341412	0.247193	0.264411	-0.698504	-0.306069
Solute carrier family 22 member 23	A1A5C7	ENSG00000137266	SLC22A23	NaN	NaN	NaN	NaN	NaN	NaN	NaN	NaN	NaN	NaN	NaN	NaN	NaN	NaN	NaN	NaN	NaN	NaN	NaN	NaN	NaN	NaN	NaN	NaN	NaN	NaN	NaN	NaN	NaN	NaN	NaN	NaN	NaN	NaN	NaN	NaN	NaN	NaN	NaN	NaN	-0.382163	0.985568	0.140787	-0.601612	0.452465	-1.15286
Rho guanine nucleotide exchange factor 37	A1IGU5	ENSG00000183111	ARHGEF37	NaN	NaN	NaN	NaN	NaN	NaN	NaN	NaN	NaN	NaN	NaN	NaN	NaN	NaN	NaN	NaN	NaN	NaN	NaN	NaN	NaN	NaN	NaN	NaN	NaN	NaN	NaN	NaN	NaN	NaN	NaN	NaN	NaN	NaN	NaN	NaN	NaN	NaN	NaN	NaN	-0.173642	0.0417069	-0.450427	0.617788	0.00828137	-0.160041
Myelin-associated neurite-outgrowth inhibitor	A1KXE4	ENSG00000152102	FAM168B	NaN	NaN	NaN	NaN	NaN	NaN	NaN	NaN	NaN	NaN	NaN	NaN	NaN	NaN	NaN	NaN	NaN	NaN	NaN	NaN	NaN	NaN	NaN	NaN	NaN	NaN	NaN	NaN	NaN	NaN	NaN	NaN	NaN	NaN	NaN	NaN	NaN	NaN	NaN	NaN	0.0675674	-0.201683	0.929256	-0.363959	-0.101427	-0.0263562
Uncharacterized protein C17orf89	A1L188	ENSG00000224877	C17orf89	NaN	NaN	NaN	NaN	NaN	NaN	NaN	NaN	NaN	NaN	NaN	NaN	NaN	NaN	NaN	NaN	NaN	NaN	NaN	NaN	NaN	NaN	NaN	NaN	NaN	NaN	NaN	NaN	NaN	NaN	NaN	NaN	NaN	NaN	NaN	NaN	NaN	NaN	NaN	NaN	0.0109567	-0.074301	-0.834328	0.182813	0.50003	-0.160612
Pleckstrin homology domain-containing family G member 3	A1L390	ENSG00000126822	PLEKHG3	NaN	NaN	NaN	NaN	NaN	NaN	NaN	NaN	NaN	NaN	NaN	NaN	NaN	NaN	NaN	NaN	NaN	NaN	NaN	NaN	NaN	NaN	NaN	NaN	NaN	NaN	NaN	NaN	NaN	NaN	NaN	NaN	NaN	NaN	NaN	NaN	NaN	NaN	NaN	NaN	-0.17715	-0.471835	1.56865	-0.498141	0.117403	1.11989
Protein FAM92A1	A1XBS5	ENSG00000188343	FAM92A1	NaN	NaN	NaN	NaN	NaN	NaN	NaN	NaN	NaN	NaN	NaN	NaN	NaN	NaN	NaN	NaN	NaN	NaN	NaN	NaN	NaN	NaN	NaN	NaN	NaN	NaN	NaN	NaN	NaN	NaN	NaN	NaN	NaN	NaN	NaN	NaN	NaN	NaN	NaN	NaN	-0.304397	-0.828583	0.825507	-0.100593	0.193498	0.495918
Uncharacterized protein CXorf23	A2AJT9	ENSG00000173681	CXorf23	NaN	NaN	NaN	NaN	NaN	NaN	NaN	NaN	NaN	NaN	NaN	NaN	NaN	NaN	NaN	NaN	NaN	NaN	NaN	NaN	NaN	NaN	NaN	NaN	NaN	NaN	NaN	NaN	NaN	NaN	NaN	NaN	NaN	NaN	NaN	NaN	NaN	NaN	NaN	NaN	0.0875158	-0.0239401	-0.201742	-0.440054	0.225643	0.278944
tRNA wybutosine-synthesizing protein 5	A2RUC4	ENSG00000162971	TYW5	NaN	NaN	NaN	NaN	NaN	NaN	NaN	NaN	NaN	NaN	NaN	NaN	NaN	NaN	NaN	NaN	NaN	NaN	NaN	NaN	NaN	NaN	NaN	NaN	NaN	NaN	NaN	NaN	NaN	NaN	NaN	NaN	NaN	NaN	NaN	NaN	NaN	NaN	NaN	NaN	-0.414644	0.19191	-0.0391306	-0.356925	0.228296	0.0926689
Protein FAM221A	A4D161	ENSG00000188732	FAM221A	NaN	NaN	NaN	NaN	NaN	NaN	NaN	NaN	NaN	NaN	NaN	NaN	NaN	NaN	NaN	NaN	NaN	NaN	NaN	NaN	NaN	NaN	NaN	NaN	NaN	NaN	NaN	NaN	NaN	NaN	NaN	NaN	NaN	NaN	NaN	NaN	NaN	NaN	NaN	NaN	-0.794555	0.160688	0.228415	-0.602356	0.130296	0.637235
Protein LCHN	A4D1U4	ENSG00000257093;ENSG00000262599	LCHN	NaN	NaN	NaN	NaN	NaN	NaN	NaN	NaN	NaN	NaN	NaN	NaN	NaN	NaN	NaN	NaN	NaN	NaN	NaN	NaN	NaN	NaN	NaN	NaN	NaN	NaN	NaN	NaN	NaN	NaN	NaN	NaN	NaN	NaN	NaN	NaN	NaN	NaN	NaN	NaN	0.435514	0.388014	0.265168	-0.394656	-0.127675	-0.348424
Metallo-beta-lactamase domain-containing protein 1	A4D2B0	ENSG00000214309	MBLAC1	NaN	NaN	NaN	NaN	NaN	NaN	NaN	NaN	NaN	NaN	NaN	NaN	NaN	NaN	NaN	NaN	NaN	NaN	NaN	NaN	NaN	NaN	NaN	NaN	NaN	NaN	NaN	NaN	NaN	NaN	NaN	NaN	NaN	NaN	NaN	NaN	NaN	NaN	NaN	NaN	-0.175394	0.678435	-0.28773	-0.263367	0.343445	-0.168927
PH and SEC7 domain-containing protein 1	A5PKW4	ENSG00000059915	PSD	NaN	NaN	NaN	NaN	NaN	NaN	NaN	NaN	NaN	NaN	NaN	NaN	NaN	NaN	NaN	NaN	NaN	NaN	NaN	NaN	NaN	NaN	NaN	NaN	NaN	NaN	NaN	NaN	NaN	NaN	NaN	NaN	NaN	NaN	NaN	NaN	NaN	NaN	NaN	NaN	0.145801	0.54465	-0.783802	0.57974	0.368961	-1.00958
Trafficking protein particle complex subunit 13	A5PLN9	ENSG00000113597	TRAPPC13	NaN	NaN	NaN	NaN	NaN	NaN	NaN	NaN	NaN	NaN	NaN	NaN	NaN	NaN	NaN	NaN	NaN	NaN	NaN	NaN	NaN	NaN	NaN	NaN	NaN	NaN	NaN	NaN	NaN	NaN	NaN	NaN	NaN	NaN	NaN	NaN	NaN	NaN	NaN	NaN	0.1203	-0.0820077	0.17208	-0.0921295	-0.0841467	0.0186198
Paralemmin-3	A6NDB9	ENSG00000187867	PALM3	NaN	NaN	NaN	NaN	NaN	NaN	NaN	NaN	NaN	NaN	NaN	NaN	NaN	NaN	NaN	NaN	NaN	NaN	NaN	NaN	NaN	NaN	NaN	NaN	NaN	NaN	NaN	NaN	NaN	NaN	NaN	NaN	NaN	NaN	NaN	NaN	NaN	NaN	NaN	NaN	-0.515583	-0.766431	1.48081	-0.44847	-0.149131	1.16824
RCC1 domain-containing protein 1	A6NED2	ENSG00000166965	RCCD1	NaN	NaN	NaN	NaN	NaN	NaN	NaN	NaN	NaN	NaN	NaN	NaN	NaN	NaN	NaN	NaN	NaN	NaN	NaN	NaN	NaN	NaN	NaN	NaN	NaN	NaN	NaN	NaN	NaN	NaN	NaN	NaN	NaN	NaN	NaN	NaN	NaN	NaN	NaN	NaN	0.199919	0.100543	-0.586226	0.527149	0.165119	0.212854
RNA binding protein fox-1 homolog 3	A6NFN3	ENSG00000167281	RBFOX3	NaN	NaN	NaN	NaN	NaN	NaN	NaN	NaN	NaN	NaN	NaN	NaN	NaN	NaN	NaN	NaN	NaN	NaN	NaN	NaN	NaN	NaN	NaN	NaN	NaN	NaN	NaN	NaN	NaN	NaN	NaN	NaN	NaN	NaN	NaN	NaN	NaN	NaN	NaN	NaN	-0.51115	-0.36967	1.16101	-1.12117	0.0593229	0.0656251
WAS/WASL-interacting protein family member 3	A6NGB9	ENSG00000122574	WIPF3	NaN	NaN	NaN	NaN	NaN	NaN	NaN	NaN	NaN	NaN	NaN	NaN	NaN	NaN	NaN	NaN	NaN	NaN	NaN	NaN	NaN	NaN	NaN	NaN	NaN	NaN	NaN	NaN	NaN	NaN	NaN	NaN	NaN	NaN	NaN	NaN	NaN	NaN	NaN	NaN	-0.0957062	1.32229	-1.75624	-0.341618	1.42844	-1.67097
IgLON family member 5	A6NGN9	ENSG00000142549	IGLON5	NaN	NaN	NaN	NaN	NaN	NaN	NaN	NaN	NaN	NaN	NaN	NaN	NaN	NaN	NaN	NaN	NaN	NaN	NaN	NaN	NaN	NaN	NaN	NaN	NaN	NaN	NaN	NaN	NaN	NaN	NaN	NaN	NaN	NaN	NaN	NaN	NaN	NaN	NaN	NaN	-1.59774	0.529061	1.1531	-1.73287	0.585805	0.854578
Rho GTPase-activating protein 42	A6NI28	ENSG00000165895	ARHGAP42	NaN	NaN	NaN	NaN	NaN	NaN	NaN	NaN	NaN	NaN	NaN	NaN	NaN	NaN	NaN	NaN	NaN	NaN	NaN	NaN	NaN	NaN	NaN	NaN	NaN	NaN	NaN	NaN	NaN	NaN	NaN	NaN	NaN	NaN	NaN	NaN	NaN	NaN	NaN	NaN	0.508779	-0.439327	-0.481089	0.627676	-0.21218	0.1316
Probable methyltransferase-like protein 15;Putative methyltransferase-like protein 15P1	A6NJ78;P0C7V9	ENSG00000169519	METTL15;METTL15P1	NaN	NaN	NaN	NaN	NaN	NaN	NaN	NaN	NaN	NaN	NaN	NaN	NaN	NaN	NaN	NaN	NaN	NaN	NaN	NaN	NaN	NaN	NaN	NaN	NaN	NaN	NaN	NaN	NaN	NaN	NaN	NaN	NaN	NaN	NaN	NaN	NaN	NaN	NaN	NaN	-0.531036	-0.524316	0.243485	0.106022	-0.368279	0.892989
Coiled-coil domain-containing protein 85C	A6NKD9	ENSG00000205476	CCDC85C	NaN	NaN	NaN	NaN	NaN	NaN	NaN	NaN	NaN	NaN	NaN	NaN	NaN	NaN	NaN	NaN	NaN	NaN	NaN	NaN	NaN	NaN	NaN	NaN	NaN	NaN	NaN	NaN	NaN	NaN	NaN	NaN	NaN	NaN	NaN	NaN	NaN	NaN	NaN	NaN	0.294235	-0.0789417	-0.155947	0.275612	-0.345584	1.33319
Purkinje cell protein 4-like protein 1	A6NKN8	ENSG00000248485	PCP4L1	NaN	NaN	NaN	NaN	NaN	NaN	NaN	NaN	NaN	NaN	NaN	NaN	NaN	NaN	NaN	NaN	NaN	NaN	NaN	NaN	NaN	NaN	NaN	NaN	NaN	NaN	NaN	NaN	NaN	NaN	NaN	NaN	NaN	NaN	NaN	NaN	NaN	NaN	NaN	NaN	0.619208	0.525379	-1.98082	1.20385	-0.465078	-1.94742
RanBP2-like and GRIP domain-containing protein 3	A6NKT7	ENSG00000153165	RGPD3	NaN	NaN	NaN	NaN	NaN	NaN	NaN	NaN	NaN	NaN	NaN	NaN	NaN	NaN	NaN	NaN	NaN	NaN	NaN	NaN	NaN	NaN	NaN	NaN	NaN	NaN	NaN	NaN	NaN	NaN	NaN	NaN	NaN	NaN	NaN	NaN	NaN	NaN	NaN	NaN	0.389876	-0.712523	0.377324	0.193169	-0.492304	-0.08808
Serine/arginine repetitive matrix protein 3	A6NNA2	ENSG00000177679	SRRM3	NaN	NaN	NaN	NaN	NaN	NaN	NaN	NaN	NaN	NaN	NaN	NaN	NaN	NaN	NaN	NaN	NaN	NaN	NaN	NaN	NaN	NaN	NaN	NaN	NaN	NaN	NaN	NaN	NaN	NaN	NaN	NaN	NaN	NaN	NaN	NaN	NaN	NaN	NaN	NaN	0.28374	0.235137	-0.259112	-0.313822	-0.0606264	-0.0140433
Zinc finger SWIM domain-containing protein 8	A7E2V4	ENSG00000214655	ZSWIM8	NaN	NaN	NaN	NaN	NaN	NaN	NaN	NaN	NaN	NaN	NaN	NaN	NaN	NaN	NaN	NaN	NaN	NaN	NaN	NaN	NaN	NaN	NaN	NaN	NaN	NaN	NaN	NaN	NaN	NaN	NaN	NaN	NaN	NaN	NaN	NaN	NaN	NaN	NaN	NaN	0.258073	0.0874521	-0.237478	0.222268	-0.122105	-0.084341
Rho GTPase-activating protein 32	A7KAX9	ENSG00000134909	ARHGAP32	NaN	NaN	NaN	NaN	NaN	NaN	NaN	NaN	NaN	NaN	NaN	NaN	NaN	NaN	NaN	NaN	NaN	NaN	NaN	NaN	NaN	NaN	NaN	NaN	NaN	NaN	NaN	NaN	NaN	NaN	NaN	NaN	NaN	NaN	NaN	NaN	NaN	NaN	NaN	NaN	0.00551805	-0.313679	0.34892	-0.439252	-0.221325	0.399828
Protein dispatched homolog 2	A7MBM2	ENSG00000140323	DISP2	NaN	NaN	NaN	NaN	NaN	NaN	NaN	NaN	NaN	NaN	NaN	NaN	NaN	NaN	NaN	NaN	NaN	NaN	NaN	NaN	NaN	NaN	NaN	NaN	NaN	NaN	NaN	NaN	NaN	NaN	NaN	NaN	NaN	NaN	NaN	NaN	NaN	NaN	NaN	NaN	0.33297	0.477146	-9.7678e-05	-0.0998196	0.505931	-0.0686018
Serine/arginine repetitive matrix protein 4	A7MD48	ENSG00000139767	SRRM4	NaN	NaN	NaN	NaN	NaN	NaN	NaN	NaN	NaN	NaN	NaN	NaN	NaN	NaN	NaN	NaN	NaN	NaN	NaN	NaN	NaN	NaN	NaN	NaN	NaN	NaN	NaN	NaN	NaN	NaN	NaN	NaN	NaN	NaN	NaN	NaN	NaN	NaN	NaN	NaN	0.113379	0.372462	-0.325359	0.54732	0.0111887	0.44279
Sine oculis-binding protein homolog	A7XYQ1	ENSG00000112320	SOBP	NaN	NaN	NaN	NaN	NaN	NaN	NaN	NaN	NaN	NaN	NaN	NaN	NaN	NaN	NaN	NaN	NaN	NaN	NaN	NaN	NaN	NaN	NaN	NaN	NaN	NaN	NaN	NaN	NaN	NaN	NaN	NaN	NaN	NaN	NaN	NaN	NaN	NaN	NaN	NaN	0.634426	0.371038	-0.889405	0.184156	0.405185	-0.827781
EF-hand calcium-binding domain-containing protein 7	A8K855	ENSG00000203965	EFCAB7	NaN	NaN	NaN	NaN	NaN	NaN	NaN	NaN	NaN	NaN	NaN	NaN	NaN	NaN	NaN	NaN	NaN	NaN	NaN	NaN	NaN	NaN	NaN	NaN	NaN	NaN	NaN	NaN	NaN	NaN	NaN	NaN	NaN	NaN	NaN	NaN	NaN	NaN	NaN	NaN	-0.103742	0.272724	-0.475392	-0.568586	0.329038	-0.109865
LYR motif-containing protein 9	A8MSI8	ENSG00000232859	LYRM9	NaN	NaN	NaN	NaN	NaN	NaN	NaN	NaN	NaN	NaN	NaN	NaN	NaN	NaN	NaN	NaN	NaN	NaN	NaN	NaN	NaN	NaN	NaN	NaN	NaN	NaN	NaN	NaN	NaN	NaN	NaN	NaN	NaN	NaN	NaN	NaN	NaN	NaN	NaN	NaN	0.139454	-0.281869	-0.503615	0.38168	0.546404	-0.270003
Centromere protein X	A8MT69	ENSG00000169689	STRA13	NaN	NaN	NaN	NaN	NaN	NaN	NaN	NaN	NaN	NaN	NaN	NaN	NaN	NaN	NaN	NaN	NaN	NaN	NaN	NaN	NaN	NaN	NaN	NaN	NaN	NaN	NaN	NaN	NaN	NaN	NaN	NaN	NaN	NaN	NaN	NaN	NaN	NaN	NaN	NaN	-0.857156	-0.490201	0.324585	-0.28792	0.345161	0.471291
BBSome-interacting protein 1	A8MTZ0	ENSG00000214413	BBIP1	NaN	NaN	NaN	NaN	NaN	NaN	NaN	NaN	NaN	NaN	NaN	NaN	NaN	NaN	NaN	NaN	NaN	NaN	NaN	NaN	NaN	NaN	NaN	NaN	NaN	NaN	NaN	NaN	NaN	NaN	NaN	NaN	NaN	NaN	NaN	NaN	NaN	NaN	NaN	NaN	-0.241164	0.555344	-0.402202	-0.345405	-0.35035	0.306794
Uncharacterized protein C17orf100	A8MU93		C17orf100	NaN	NaN	NaN	NaN	NaN	NaN	NaN	NaN	NaN	NaN	NaN	NaN	NaN	NaN	NaN	NaN	NaN	NaN	NaN	NaN	NaN	NaN	NaN	NaN	NaN	NaN	NaN	NaN	NaN	NaN	NaN	NaN	NaN	NaN	NaN	NaN	NaN	NaN	NaN	NaN	0.069412	0.256108	-0.426921	0.287501	0.0123024	-0.0248451
PHD finger protein 20-like protein 1	A8MW92	ENSG00000129292	PHF20L1	NaN	NaN	NaN	NaN	NaN	NaN	NaN	NaN	NaN	NaN	NaN	NaN	NaN	NaN	NaN	NaN	NaN	NaN	NaN	NaN	NaN	NaN	NaN	NaN	NaN	NaN	NaN	NaN	NaN	NaN	NaN	NaN	NaN	NaN	NaN	NaN	NaN	NaN	NaN	NaN	0.468059	-0.230339	0.486938	-0.152516	0.180123	-0.216451
UPF0577 protein KIAA1324-like	A8MWY0	ENSG00000164659	KIAA1324L	NaN	NaN	NaN	NaN	NaN	NaN	NaN	NaN	NaN	NaN	NaN	NaN	NaN	NaN	NaN	NaN	NaN	NaN	NaN	NaN	NaN	NaN	NaN	NaN	NaN	NaN	NaN	NaN	NaN	NaN	NaN	NaN	NaN	NaN	NaN	NaN	NaN	NaN	NaN	NaN	0.540004	-0.375255	0.684026	-0.154842	0.562899	-0.697465
MIF4G domain-containing protein	A9UHW6	ENSG00000125457	MIF4GD	NaN	NaN	NaN	NaN	NaN	NaN	NaN	NaN	NaN	NaN	NaN	NaN	NaN	NaN	NaN	NaN	NaN	NaN	NaN	NaN	NaN	NaN	NaN	NaN	NaN	NaN	NaN	NaN	NaN	NaN	NaN	NaN	NaN	NaN	NaN	NaN	NaN	NaN	NaN	NaN	0.0149057	0.426687	-0.582317	0.143979	0.137622	-0.927765
Unconventional myosin-IXa	B2RTY4	ENSG00000066933	MYO9A	NaN	NaN	NaN	NaN	NaN	NaN	NaN	NaN	NaN	NaN	NaN	NaN	NaN	NaN	NaN	NaN	NaN	NaN	NaN	NaN	NaN	NaN	NaN	NaN	NaN	NaN	NaN	NaN	NaN	NaN	NaN	NaN	NaN	NaN	NaN	NaN	NaN	NaN	NaN	NaN	-0.305117	-0.10986	0.534725	-0.227169	0.0525322	0.421054
Transmembrane protein 233	B4DJY2	ENSG00000224982	TMEM233	NaN	NaN	NaN	NaN	NaN	NaN	NaN	NaN	NaN	NaN	NaN	NaN	NaN	NaN	NaN	NaN	NaN	NaN	NaN	NaN	NaN	NaN	NaN	NaN	NaN	NaN	NaN	NaN	NaN	NaN	NaN	NaN	NaN	NaN	NaN	NaN	NaN	NaN	NaN	NaN	1.16383	-0.154225	-0.872431	0.841135	0.0852978	-0.72304
Rab GTPase-activating protein 1-like, isoform 10	B7ZAP0	ENSG00000152061	RABGAP1L	NaN	NaN	NaN	NaN	NaN	NaN	NaN	NaN	NaN	NaN	NaN	NaN	NaN	NaN	NaN	NaN	NaN	NaN	NaN	NaN	NaN	NaN	NaN	NaN	NaN	NaN	NaN	NaN	NaN	NaN	NaN	NaN	NaN	NaN	NaN	NaN	NaN	NaN	NaN	NaN	0.31386	-0.181384	-0.00243029	0.145468	0.0966083	-0.474921
Ig lambda-1 chain C regions;Immunoglobulin lambda-like polypeptide 5	B9A064;P0CG04	ENSG00000254709	IGLC1;IGLL5	NaN	NaN	NaN	NaN	NaN	NaN	NaN	NaN	NaN	NaN	NaN	NaN	NaN	NaN	NaN	NaN	NaN	NaN	NaN	NaN	NaN	NaN	NaN	NaN	NaN	NaN	NaN	NaN	NaN	NaN	NaN	NaN	NaN	NaN	NaN	NaN	NaN	NaN	NaN	NaN	0.10289	-0.189509	-0.920091	0.3213	0.354518	-0.632225
UBAP1-MVB12-associated (UMA)-domain containing protein 1	C9J7I0	ENSG00000219545	UMAD1	NaN	NaN	NaN	NaN	NaN	NaN	NaN	NaN	NaN	NaN	NaN	NaN	NaN	NaN	NaN	NaN	NaN	NaN	NaN	NaN	NaN	NaN	NaN	NaN	NaN	NaN	NaN	NaN	NaN	NaN	NaN	NaN	NaN	NaN	NaN	NaN	NaN	NaN	NaN	NaN	-0.660045	0.0105267	-0.457439	-0.450956	0.0182036	0.682461
Uncharacterized protein C11orf95	C9JLR9	ENSG00000188070	C11orf95	NaN	NaN	NaN	NaN	NaN	NaN	NaN	NaN	NaN	NaN	NaN	NaN	NaN	NaN	NaN	NaN	NaN	NaN	NaN	NaN	NaN	NaN	NaN	NaN	NaN	NaN	NaN	NaN	NaN	NaN	NaN	NaN	NaN	NaN	NaN	NaN	NaN	NaN	NaN	NaN	0.0997572	0.0872522	-0.111859	-0.365489	0.417643	0.055586
	L0R6Q1	ENSG00000176087	SLC35A4	NaN	NaN	NaN	NaN	NaN	NaN	NaN	NaN	NaN	NaN	NaN	NaN	NaN	NaN	NaN	NaN	NaN	NaN	NaN	NaN	NaN	NaN	NaN	NaN	NaN	NaN	NaN	NaN	NaN	NaN	NaN	NaN	NaN	NaN	NaN	NaN	NaN	NaN	NaN	NaN	0.897245	0.00554734	-0.127361	0.449956	-0.946725	1.12461
	L0R819	ENSG00000138381	ASNSD1	NaN	NaN	NaN	NaN	NaN	NaN	NaN	NaN	NaN	NaN	NaN	NaN	NaN	NaN	NaN	NaN	NaN	NaN	NaN	NaN	NaN	NaN	NaN	NaN	NaN	NaN	NaN	NaN	NaN	NaN	NaN	NaN	NaN	NaN	NaN	NaN	NaN	NaN	NaN	NaN	-0.258627	-0.160036	0.463047	-0.681988	-0.154699	0.470734
	L0R8F8		SMCR7L	NaN	NaN	NaN	NaN	NaN	NaN	NaN	NaN	NaN	NaN	NaN	NaN	NaN	NaN	NaN	NaN	NaN	NaN	NaN	NaN	NaN	NaN	NaN	NaN	NaN	NaN	NaN	NaN	NaN	NaN	NaN	NaN	NaN	NaN	NaN	NaN	NaN	NaN	NaN	NaN	-0.649863	-0.698274	0.664875	0.0994642	0.00780335	0.555549
Cytosolic acyl coenzyme A thioester hydrolase;Putative cytosolic acyl coenzyme A thioester hydrolase-like	O00154;Q6ZUV0	ENSG00000097021	ACOT7;ACOT7L	NaN	NaN	NaN	NaN	NaN	NaN	NaN	NaN	NaN	NaN	NaN	NaN	NaN	NaN	NaN	NaN	NaN	NaN	NaN	NaN	NaN	NaN	NaN	NaN	NaN	NaN	NaN	NaN	NaN	NaN	NaN	NaN	NaN	NaN	NaN	NaN	NaN	NaN	NaN	NaN	-0.870941	-0.0444831	1.07652	-0.8529	0.865355	1.35659
Galectin-9;Galectin-9B;Galectin-9C	O00182;Q6DKI2;Q3B8N2	ENSG00000168961;ENSG00000170298;ENSG00000171916	LGALS9;LGALS9B;LGALS9C	NaN	NaN	NaN	NaN	NaN	NaN	NaN	NaN	NaN	NaN	NaN	NaN	NaN	NaN	NaN	NaN	NaN	NaN	NaN	NaN	NaN	NaN	NaN	NaN	NaN	NaN	NaN	NaN	NaN	NaN	NaN	NaN	NaN	NaN	NaN	NaN	NaN	NaN	NaN	NaN	-0.57168	0.19873	0.288642	-0.703145	0.321804	-0.577024
AP-4 complex subunit mu-1	O00189	ENSG00000221838	AP4M1	NaN	NaN	NaN	NaN	NaN	NaN	NaN	NaN	NaN	NaN	NaN	NaN	NaN	NaN	NaN	NaN	NaN	NaN	NaN	NaN	NaN	NaN	NaN	NaN	NaN	NaN	NaN	NaN	NaN	NaN	NaN	NaN	NaN	NaN	NaN	NaN	NaN	NaN	NaN	NaN	-0.163605	-0.0920821	0.399599	-0.209287	0.0402453	0.0875058
Galectin-8	O00214	ENSG00000116977	LGALS8	NaN	NaN	NaN	NaN	NaN	NaN	NaN	NaN	NaN	NaN	NaN	NaN	NaN	NaN	NaN	NaN	NaN	NaN	NaN	NaN	NaN	NaN	NaN	NaN	NaN	NaN	NaN	NaN	NaN	NaN	NaN	NaN	NaN	NaN	NaN	NaN	NaN	NaN	NaN	NaN	-0.154657	-0.0906546	0.714912	0.276149	-0.167676	-0.261795
NF-kappa-B inhibitor epsilon	O00221	ENSG00000146232	NFKBIE	NaN	NaN	NaN	NaN	NaN	NaN	NaN	NaN	NaN	NaN	NaN	NaN	NaN	NaN	NaN	NaN	NaN	NaN	NaN	NaN	NaN	NaN	NaN	NaN	NaN	NaN	NaN	NaN	NaN	NaN	NaN	NaN	NaN	NaN	NaN	NaN	NaN	NaN	NaN	NaN	-0.176313	0.476933	0.0804788	-0.204838	0.473509	0.0694784
Metabotropic glutamate receptor 8	O00222	ENSG00000179603	GRM8	NaN	NaN	NaN	NaN	NaN	NaN	NaN	NaN	NaN	NaN	NaN	NaN	NaN	NaN	NaN	NaN	NaN	NaN	NaN	NaN	NaN	NaN	NaN	NaN	NaN	NaN	NaN	NaN	NaN	NaN	NaN	NaN	NaN	NaN	NaN	NaN	NaN	NaN	NaN	NaN	0.587656	-0.351782	-0.690897	-0.911218	1.95451	-0.833906
E3 SUMO-protein ligase CBX4	O00257	ENSG00000141582	CBX4	NaN	NaN	NaN	NaN	NaN	NaN	NaN	NaN	NaN	NaN	NaN	NaN	NaN	NaN	NaN	NaN	NaN	NaN	NaN	NaN	NaN	NaN	NaN	NaN	NaN	NaN	NaN	NaN	NaN	NaN	NaN	NaN	NaN	NaN	NaN	NaN	NaN	NaN	NaN	NaN	0.781029	0.330067	-0.257102	0.546914	-0.279868	-0.533216
Tail-anchored protein insertion receptor WRB	O00258	ENSG00000182093	WRB	NaN	NaN	NaN	NaN	NaN	NaN	NaN	NaN	NaN	NaN	NaN	NaN	NaN	NaN	NaN	NaN	NaN	NaN	NaN	NaN	NaN	NaN	NaN	NaN	NaN	NaN	NaN	NaN	NaN	NaN	NaN	NaN	NaN	NaN	NaN	NaN	NaN	NaN	NaN	NaN	0.246667	0.738508	-0.310608	-0.232435	-0.307517	0.176307
Regulatory factor X-associated protein	O00287	ENSG00000133111	RFXAP	NaN	NaN	NaN	NaN	NaN	NaN	NaN	NaN	NaN	NaN	NaN	NaN	NaN	NaN	NaN	NaN	NaN	NaN	NaN	NaN	NaN	NaN	NaN	NaN	NaN	NaN	NaN	NaN	NaN	NaN	NaN	NaN	NaN	NaN	NaN	NaN	NaN	NaN	NaN	NaN	-0.1927	-0.190794	0.506333	0.0139811	-0.150723	-0.193117
Tubby-related protein 1	O00294	ENSG00000112041	TULP1	NaN	NaN	NaN	NaN	NaN	NaN	NaN	NaN	NaN	NaN	NaN	NaN	NaN	NaN	NaN	NaN	NaN	NaN	NaN	NaN	NaN	NaN	NaN	NaN	NaN	NaN	NaN	NaN	NaN	NaN	NaN	NaN	NaN	NaN	NaN	NaN	NaN	NaN	NaN	NaN	0.313798	-0.386668	0.256807	0.406322	-0.450491	0.253983
NEDD4-like E3 ubiquitin-protein ligase WWP2	O00308	ENSG00000198373	WWP2	NaN	NaN	NaN	NaN	NaN	NaN	NaN	NaN	NaN	NaN	NaN	NaN	NaN	NaN	NaN	NaN	NaN	NaN	NaN	NaN	NaN	NaN	NaN	NaN	NaN	NaN	NaN	NaN	NaN	NaN	NaN	NaN	NaN	NaN	NaN	NaN	NaN	NaN	NaN	NaN	-0.545767	0.132641	-0.292033	-0.448608	0.528004	0.301172
Cell division cycle 7-related protein kinase	O00311	ENSG00000097046	CDC7	NaN	NaN	NaN	NaN	NaN	NaN	NaN	NaN	NaN	NaN	NaN	NaN	NaN	NaN	NaN	NaN	NaN	NaN	NaN	NaN	NaN	NaN	NaN	NaN	NaN	NaN	NaN	NaN	NaN	NaN	NaN	NaN	NaN	NaN	NaN	NaN	NaN	NaN	NaN	NaN	-0.616374	0.454516	0.56187	-0.035689	-0.126475	0.0432338
Phosphatidylinositol 4,5-bisphosphate 3-kinase catalytic subunit delta isoform	O00329	ENSG00000171608	PIK3CD	NaN	NaN	NaN	NaN	NaN	NaN	NaN	NaN	NaN	NaN	NaN	NaN	NaN	NaN	NaN	NaN	NaN	NaN	NaN	NaN	NaN	NaN	NaN	NaN	NaN	NaN	NaN	NaN	NaN	NaN	NaN	NaN	NaN	NaN	NaN	NaN	NaN	NaN	NaN	NaN	0.296526	-0.357249	-0.604356	0.194314	0.117425	0.189881
Sulfhydryl oxidase 1	O00391	ENSG00000116260	QSOX1	NaN	NaN	NaN	NaN	NaN	NaN	NaN	NaN	NaN	NaN	NaN	NaN	NaN	NaN	NaN	NaN	NaN	NaN	NaN	NaN	NaN	NaN	NaN	NaN	NaN	NaN	NaN	NaN	NaN	NaN	NaN	NaN	NaN	NaN	NaN	NaN	NaN	NaN	NaN	NaN	0.212236	-0.162312	-0.0531251	0.528429	-0.247079	0.542909
Acetyl-coenzyme A transporter 1	O00400	ENSG00000169359	SLC33A1	NaN	NaN	NaN	NaN	NaN	NaN	NaN	NaN	NaN	NaN	NaN	NaN	NaN	NaN	NaN	NaN	NaN	NaN	NaN	NaN	NaN	NaN	NaN	NaN	NaN	NaN	NaN	NaN	NaN	NaN	NaN	NaN	NaN	NaN	NaN	NaN	NaN	NaN	NaN	NaN	0.257142	-0.40176	1.40478	0.321099	-0.0292093	-0.147208
GDNF family receptor alpha-2	O00451	ENSG00000168546	GFRA2	NaN	NaN	NaN	NaN	NaN	NaN	NaN	NaN	NaN	NaN	NaN	NaN	NaN	NaN	NaN	NaN	NaN	NaN	NaN	NaN	NaN	NaN	NaN	NaN	NaN	NaN	NaN	NaN	NaN	NaN	NaN	NaN	NaN	NaN	NaN	NaN	NaN	NaN	NaN	NaN	0.481593	0.223166	0.499291	-0.505142	0.876348	-1.23543
Interferon-related developmental regulator 1	O00458	ENSG00000006652	IFRD1	NaN	NaN	NaN	NaN	NaN	NaN	NaN	NaN	NaN	NaN	NaN	NaN	NaN	NaN	NaN	NaN	NaN	NaN	NaN	NaN	NaN	NaN	NaN	NaN	NaN	NaN	NaN	NaN	NaN	NaN	NaN	NaN	NaN	NaN	NaN	NaN	NaN	NaN	NaN	NaN	-0.863058	-0.372715	0.828329	-0.493063	0.225818	0.366322
TNF receptor-associated factor 5	O00463	ENSG00000082512	TRAF5	NaN	NaN	NaN	NaN	NaN	NaN	NaN	NaN	NaN	NaN	NaN	NaN	NaN	NaN	NaN	NaN	NaN	NaN	NaN	NaN	NaN	NaN	NaN	NaN	NaN	NaN	NaN	NaN	NaN	NaN	NaN	NaN	NaN	NaN	NaN	NaN	NaN	NaN	NaN	NaN	-0.338367	-1.02615	0.842953	0.126546	-0.00792564	0.885189
Zinc finger protein 593	O00488	ENSG00000142684	ZNF593	NaN	NaN	NaN	NaN	NaN	NaN	NaN	NaN	NaN	NaN	NaN	NaN	NaN	NaN	NaN	NaN	NaN	NaN	NaN	NaN	NaN	NaN	NaN	NaN	NaN	NaN	NaN	NaN	NaN	NaN	NaN	NaN	NaN	NaN	NaN	NaN	NaN	NaN	NaN	NaN	0.0286966	-0.169493	0.364907	-0.120757	-0.323039	0.594389
Serine/threonine-protein kinase 25	O00506	ENSG00000115694	STK25	NaN	NaN	NaN	NaN	NaN	NaN	NaN	NaN	NaN	NaN	NaN	NaN	NaN	NaN	NaN	NaN	NaN	NaN	NaN	NaN	NaN	NaN	NaN	NaN	NaN	NaN	NaN	NaN	NaN	NaN	NaN	NaN	NaN	NaN	NaN	NaN	NaN	NaN	NaN	NaN	0.0182075	-0.0458306	-0.677621	-0.18969	0.40874	0.70866
Fatty-acid amide hydrolase 1	O00519	ENSG00000117480	FAAH	NaN	NaN	NaN	NaN	NaN	NaN	NaN	NaN	NaN	NaN	NaN	NaN	NaN	NaN	NaN	NaN	NaN	NaN	NaN	NaN	NaN	NaN	NaN	NaN	NaN	NaN	NaN	NaN	NaN	NaN	NaN	NaN	NaN	NaN	NaN	NaN	NaN	NaN	NaN	NaN	0.939795	0.615073	-1.38198	0.235514	-0.578976	0.038442
Krev interaction trapped protein 1	O00522	ENSG00000001631	KRIT1	NaN	NaN	NaN	NaN	NaN	NaN	NaN	NaN	NaN	NaN	NaN	NaN	NaN	NaN	NaN	NaN	NaN	NaN	NaN	NaN	NaN	NaN	NaN	NaN	NaN	NaN	NaN	NaN	NaN	NaN	NaN	NaN	NaN	NaN	NaN	NaN	NaN	NaN	NaN	NaN	0.167265	0.581582	-0.782804	-0.426408	0.536062	-0.0386877
Neural cell adhesion molecule L1-like protein;Processed neural cell adhesion molecule L1-like protein	O00533	ENSG00000134121	CHL1	NaN	NaN	NaN	NaN	NaN	NaN	NaN	NaN	NaN	NaN	NaN	NaN	NaN	NaN	NaN	NaN	NaN	NaN	NaN	NaN	NaN	NaN	NaN	NaN	NaN	NaN	NaN	NaN	NaN	NaN	NaN	NaN	NaN	NaN	NaN	NaN	NaN	NaN	NaN	NaN	0.207554	1.51209	-1.23179	-1.03285	1.55048	-0.879229
Receptor-binding cancer antigen expressed on SiSo cells	O00559	ENSG00000147654	EBAG9	NaN	NaN	NaN	NaN	NaN	NaN	NaN	NaN	NaN	NaN	NaN	NaN	NaN	NaN	NaN	NaN	NaN	NaN	NaN	NaN	NaN	NaN	NaN	NaN	NaN	NaN	NaN	NaN	NaN	NaN	NaN	NaN	NaN	NaN	NaN	NaN	NaN	NaN	NaN	NaN	-0.171981	-0.724473	0.536254	-0.326051	-0.20051	0.147869
ATP-dependent RNA helicase DDX3X;Probable ATP-dependent RNA helicase DDX4	O00571;Q9NQI0	ENSG00000152670;ENSG00000215301	DDX3X;DDX4	NaN	NaN	NaN	NaN	NaN	NaN	NaN	NaN	NaN	NaN	NaN	NaN	NaN	NaN	NaN	NaN	NaN	NaN	NaN	NaN	NaN	NaN	NaN	NaN	NaN	NaN	NaN	NaN	NaN	NaN	NaN	NaN	NaN	NaN	NaN	NaN	NaN	NaN	NaN	NaN	0.0280444	-0.0988367	0.274985	0.322885	0.0708501	0.218408
Netrin-3	O00634	ENSG00000162068	NTN3	NaN	NaN	NaN	NaN	NaN	NaN	NaN	NaN	NaN	NaN	NaN	NaN	NaN	NaN	NaN	NaN	NaN	NaN	NaN	NaN	NaN	NaN	NaN	NaN	NaN	NaN	NaN	NaN	NaN	NaN	NaN	NaN	NaN	NaN	NaN	NaN	NaN	NaN	NaN	NaN	-0.0755066	-0.438819	-0.987905	1.76567	-0.835064	0.996858
Cocaine esterase	O00748	ENSG00000172831	CES2	NaN	NaN	NaN	NaN	NaN	NaN	NaN	NaN	NaN	NaN	NaN	NaN	NaN	NaN	NaN	NaN	NaN	NaN	NaN	NaN	NaN	NaN	NaN	NaN	NaN	NaN	NaN	NaN	NaN	NaN	NaN	NaN	NaN	NaN	NaN	NaN	NaN	NaN	NaN	NaN	0.49307	0.351392	-0.341056	0.117513	0.0486629	-0.52989
Phosphatidylinositol 4-phosphate 3-kinase C2 domain-containing subunit beta	O00750	ENSG00000133056	PIK3C2B	NaN	NaN	NaN	NaN	NaN	NaN	NaN	NaN	NaN	NaN	NaN	NaN	NaN	NaN	NaN	NaN	NaN	NaN	NaN	NaN	NaN	NaN	NaN	NaN	NaN	NaN	NaN	NaN	NaN	NaN	NaN	NaN	NaN	NaN	NaN	NaN	NaN	NaN	NaN	NaN	-0.380715	-0.184133	-0.185779	-0.234769	0.182617	0.403334
SH2B adapter protein 2	O14492		SH2B2	NaN	NaN	NaN	NaN	NaN	NaN	NaN	NaN	NaN	NaN	NaN	NaN	NaN	NaN	NaN	NaN	NaN	NaN	NaN	NaN	NaN	NaN	NaN	NaN	NaN	NaN	NaN	NaN	NaN	NaN	NaN	NaN	NaN	NaN	NaN	NaN	NaN	NaN	NaN	NaN	-0.0166172	0.831725	-0.387979	-0.427042	0.680561	-0.24965
Immunoglobulin superfamily containing leucine-rich repeat protein	O14498	ENSG00000129009	ISLR	NaN	NaN	NaN	NaN	NaN	NaN	NaN	NaN	NaN	NaN	NaN	NaN	NaN	NaN	NaN	NaN	NaN	NaN	NaN	NaN	NaN	NaN	NaN	NaN	NaN	NaN	NaN	NaN	NaN	NaN	NaN	NaN	NaN	NaN	NaN	NaN	NaN	NaN	NaN	NaN	0.0882694	-0.284125	0.104577	-0.067808	-0.879668	1.12246
Suppressor of cytokine signaling 2	O14508	ENSG00000120833	SOCS2	NaN	NaN	NaN	NaN	NaN	NaN	NaN	NaN	NaN	NaN	NaN	NaN	NaN	NaN	NaN	NaN	NaN	NaN	NaN	NaN	NaN	NaN	NaN	NaN	NaN	NaN	NaN	NaN	NaN	NaN	NaN	NaN	NaN	NaN	NaN	NaN	NaN	NaN	NaN	NaN	-0.612444	-0.200353	0.434079	0.0593173	0.201524	-0.327762
Brain-specific angiogenesis inhibitor 1	O14514	ENSG00000181790	BAI1	NaN	NaN	NaN	NaN	NaN	NaN	NaN	NaN	NaN	NaN	NaN	NaN	NaN	NaN	NaN	NaN	NaN	NaN	NaN	NaN	NaN	NaN	NaN	NaN	NaN	NaN	NaN	NaN	NaN	NaN	NaN	NaN	NaN	NaN	NaN	NaN	NaN	NaN	NaN	NaN	0.173305	1.23354	-0.0583333	-0.667049	0.0686551	-0.740057
Cyclin-dependent kinase 2-associated protein 1;Cyclin-dependent kinase 2-associated protein 2	O14519;O75956	ENSG00000111328;ENSG00000167797	CDK2AP1;CDK2AP2	NaN	NaN	NaN	NaN	NaN	NaN	NaN	NaN	NaN	NaN	NaN	NaN	NaN	NaN	NaN	NaN	NaN	NaN	NaN	NaN	NaN	NaN	NaN	NaN	NaN	NaN	NaN	NaN	NaN	NaN	NaN	NaN	NaN	NaN	NaN	NaN	NaN	NaN	NaN	NaN	0.289359	-0.377859	-0.104771	0.407156	-0.336189	0.0989093
C2 domain-containing protein 2-like	O14523	ENSG00000172375	C2CD2L	NaN	NaN	NaN	NaN	NaN	NaN	NaN	NaN	NaN	NaN	NaN	NaN	NaN	NaN	NaN	NaN	NaN	NaN	NaN	NaN	NaN	NaN	NaN	NaN	NaN	NaN	NaN	NaN	NaN	NaN	NaN	NaN	NaN	NaN	NaN	NaN	NaN	NaN	NaN	NaN	0.270177	0.3596	0.594929	-0.802542	0.362951	-0.708966
Transmembrane protein 194A	O14524	ENSG00000166881	TMEM194A	NaN	NaN	NaN	NaN	NaN	NaN	NaN	NaN	NaN	NaN	NaN	NaN	NaN	NaN	NaN	NaN	NaN	NaN	NaN	NaN	NaN	NaN	NaN	NaN	NaN	NaN	NaN	NaN	NaN	NaN	NaN	NaN	NaN	NaN	NaN	NaN	NaN	NaN	NaN	NaN	-0.170861	0.162439	-0.447452	-0.378539	-0.0369904	0.667159
Homeobox protein cut-like 2	O14529	ENSG00000111249	CUX2	NaN	NaN	NaN	NaN	NaN	NaN	NaN	NaN	NaN	NaN	NaN	NaN	NaN	NaN	NaN	NaN	NaN	NaN	NaN	NaN	NaN	NaN	NaN	NaN	NaN	NaN	NaN	NaN	NaN	NaN	NaN	NaN	NaN	NaN	NaN	NaN	NaN	NaN	NaN	NaN	0.201024	0.597993	-0.448501	0.0668854	0.390071	0.519455
Citron Rho-interacting kinase	O14578	ENSG00000122966	CIT	NaN	NaN	NaN	NaN	NaN	NaN	NaN	NaN	NaN	NaN	NaN	NaN	NaN	NaN	NaN	NaN	NaN	NaN	NaN	NaN	NaN	NaN	NaN	NaN	NaN	NaN	NaN	NaN	NaN	NaN	NaN	NaN	NaN	NaN	NaN	NaN	NaN	NaN	NaN	NaN	-0.369162	0.162919	0.12849	-0.440651	0.936689	-0.2708
Eukaryotic translation initiation factor 1A, Y-chromosomal	O14602	ENSG00000198692	EIF1AY	NaN	NaN	NaN	NaN	NaN	NaN	NaN	NaN	NaN	NaN	NaN	NaN	NaN	NaN	NaN	NaN	NaN	NaN	NaN	NaN	NaN	NaN	NaN	NaN	NaN	NaN	NaN	NaN	NaN	NaN	NaN	NaN	NaN	NaN	NaN	NaN	NaN	NaN	NaN	NaN	-2.56792	0.584044	1.84181	-2.02257	1.05268	-2.19741
Putative segment polarity protein dishevelled homolog DVL1P1;Segment polarity protein dishevelled homolog DVL-1	O14640;P54792	ENSG00000107404	DVL1;DVL1P1	NaN	NaN	NaN	NaN	NaN	NaN	NaN	NaN	NaN	NaN	NaN	NaN	NaN	NaN	NaN	NaN	NaN	NaN	NaN	NaN	NaN	NaN	NaN	NaN	NaN	NaN	NaN	NaN	NaN	NaN	NaN	NaN	NaN	NaN	NaN	NaN	NaN	NaN	NaN	NaN	0.138099	0.899393	-0.951945	-0.0641129	0.573958	-0.216032
Torsin-1B	O14657	ENSG00000136816	TOR1B	NaN	NaN	NaN	NaN	NaN	NaN	NaN	NaN	NaN	NaN	NaN	NaN	NaN	NaN	NaN	NaN	NaN	NaN	NaN	NaN	NaN	NaN	NaN	NaN	NaN	NaN	NaN	NaN	NaN	NaN	NaN	NaN	NaN	NaN	NaN	NaN	NaN	NaN	NaN	NaN	-0.466996	0.165712	-0.452972	0.344691	0.100851	0.329373
ATP-binding cassette sub-family D member 4	O14678	ENSG00000119688	ABCD4	NaN	NaN	NaN	NaN	NaN	NaN	NaN	NaN	NaN	NaN	NaN	NaN	NaN	NaN	NaN	NaN	NaN	NaN	NaN	NaN	NaN	NaN	NaN	NaN	NaN	NaN	NaN	NaN	NaN	NaN	NaN	NaN	NaN	NaN	NaN	NaN	NaN	NaN	NaN	NaN	0.343249	0.120176	-0.388506	0.193474	-0.174909	-0.133849
Etoposide-induced protein 2.4 homolog	O14681	ENSG00000149547	EI24	NaN	NaN	NaN	NaN	NaN	NaN	NaN	NaN	NaN	NaN	NaN	NaN	NaN	NaN	NaN	NaN	NaN	NaN	NaN	NaN	NaN	NaN	NaN	NaN	NaN	NaN	NaN	NaN	NaN	NaN	NaN	NaN	NaN	NaN	NaN	NaN	NaN	NaN	NaN	NaN	0.259762	0.248492	0.653647	-0.697432	-0.0308588	0.334454
Integrin beta-1-binding protein 1	O14713	ENSG00000119185	ITGB1BP1	NaN	NaN	NaN	NaN	NaN	NaN	NaN	NaN	NaN	NaN	NaN	NaN	NaN	NaN	NaN	NaN	NaN	NaN	NaN	NaN	NaN	NaN	NaN	NaN	NaN	NaN	NaN	NaN	NaN	NaN	NaN	NaN	NaN	NaN	NaN	NaN	NaN	NaN	NaN	NaN	0.134969	0.395517	-0.750519	-0.246944	0.517347	0.0713834
RANBP2-like and GRIP domain-containing protein 5/6;RANBP2-like and GRIP domain-containing protein 8	O14715;Q99666	ENSG00000015568;ENSG00000169629;ENSG00000183054	RGPD5;RGPD8	NaN	NaN	NaN	NaN	NaN	NaN	NaN	NaN	NaN	NaN	NaN	NaN	NaN	NaN	NaN	NaN	NaN	NaN	NaN	NaN	NaN	NaN	NaN	NaN	NaN	NaN	NaN	NaN	NaN	NaN	NaN	NaN	NaN	NaN	NaN	NaN	NaN	NaN	NaN	NaN	0.0247492	-0.82199	0.0976822	0.0718941	-0.0434938	-0.536613
Apoptotic protease-activating factor 1	O14727	ENSG00000120868	APAF1	NaN	NaN	NaN	NaN	NaN	NaN	NaN	NaN	NaN	NaN	NaN	NaN	NaN	NaN	NaN	NaN	NaN	NaN	NaN	NaN	NaN	NaN	NaN	NaN	NaN	NaN	NaN	NaN	NaN	NaN	NaN	NaN	NaN	NaN	NaN	NaN	NaN	NaN	NaN	NaN	0.0104114	-0.0579074	0.405069	-0.524952	0.29637	0.0439606
Serine/threonine-protein kinase RIO3	O14730	ENSG00000101782	RIOK3	NaN	NaN	NaN	NaN	NaN	NaN	NaN	NaN	NaN	NaN	NaN	NaN	NaN	NaN	NaN	NaN	NaN	NaN	NaN	NaN	NaN	NaN	NaN	NaN	NaN	NaN	NaN	NaN	NaN	NaN	NaN	NaN	NaN	NaN	NaN	NaN	NaN	NaN	NaN	NaN	-0.101554	0.137811	0.18639	-0.234886	0.0486228	0.051874
Dual specificity mitogen-activated protein kinase kinase 7	O14733	ENSG00000076984	MAP2K7	NaN	NaN	NaN	NaN	NaN	NaN	NaN	NaN	NaN	NaN	NaN	NaN	NaN	NaN	NaN	NaN	NaN	NaN	NaN	NaN	NaN	NaN	NaN	NaN	NaN	NaN	NaN	NaN	NaN	NaN	NaN	NaN	NaN	NaN	NaN	NaN	NaN	NaN	NaN	NaN	-0.0565399	0.243667	0.113555	0.0362	0.427236	-0.195351
Acyl-coenzyme A thioesterase 8	O14734	ENSG00000101473	ACOT8	NaN	NaN	NaN	NaN	NaN	NaN	NaN	NaN	NaN	NaN	NaN	NaN	NaN	NaN	NaN	NaN	NaN	NaN	NaN	NaN	NaN	NaN	NaN	NaN	NaN	NaN	NaN	NaN	NaN	NaN	NaN	NaN	NaN	NaN	NaN	NaN	NaN	NaN	NaN	NaN	0.100432	0.275117	0.17949	-0.334934	0.545525	-0.66236
Serine/threonine-protein kinase Chk1	O14757	ENSG00000149554	CHEK1	NaN	NaN	NaN	NaN	NaN	NaN	NaN	NaN	NaN	NaN	NaN	NaN	NaN	NaN	NaN	NaN	NaN	NaN	NaN	NaN	NaN	NaN	NaN	NaN	NaN	NaN	NaN	NaN	NaN	NaN	NaN	NaN	NaN	NaN	NaN	NaN	NaN	NaN	NaN	NaN	-0.963112	-0.115603	0.480437	-0.274998	0.435943	0.466659
Phytanoyl-CoA dioxygenase, peroxisomal	O14832	ENSG00000107537	PHYH	NaN	NaN	NaN	NaN	NaN	NaN	NaN	NaN	NaN	NaN	NaN	NaN	NaN	NaN	NaN	NaN	NaN	NaN	NaN	NaN	NaN	NaN	NaN	NaN	NaN	NaN	NaN	NaN	NaN	NaN	NaN	NaN	NaN	NaN	NaN	NaN	NaN	NaN	NaN	NaN	-0.0991842	-0.228545	1.39097	-0.0256237	-0.271483	-0.0346966
Transcription regulator protein BACH1	O14867	ENSG00000156273	BACH1	NaN	NaN	NaN	NaN	NaN	NaN	NaN	NaN	NaN	NaN	NaN	NaN	NaN	NaN	NaN	NaN	NaN	NaN	NaN	NaN	NaN	NaN	NaN	NaN	NaN	NaN	NaN	NaN	NaN	NaN	NaN	NaN	NaN	NaN	NaN	NaN	NaN	NaN	NaN	NaN	0.0949873	-0.172788	0.346049	0.167928	-0.227088	-0.028238
Gem-associated protein 2	O14893	ENSG00000092208	GEMIN2	NaN	NaN	NaN	NaN	NaN	NaN	NaN	NaN	NaN	NaN	NaN	NaN	NaN	NaN	NaN	NaN	NaN	NaN	NaN	NaN	NaN	NaN	NaN	NaN	NaN	NaN	NaN	NaN	NaN	NaN	NaN	NaN	NaN	NaN	NaN	NaN	NaN	NaN	NaN	NaN	-0.322028	-0.250418	0.681432	0.163554	-0.0954853	0.608848
Protocadherin-12;Protocadherin-17	O14917;Q9NPG4	ENSG00000113555;ENSG00000118946	PCDH12;PCDH17	NaN	NaN	NaN	NaN	NaN	NaN	NaN	NaN	NaN	NaN	NaN	NaN	NaN	NaN	NaN	NaN	NaN	NaN	NaN	NaN	NaN	NaN	NaN	NaN	NaN	NaN	NaN	NaN	NaN	NaN	NaN	NaN	NaN	NaN	NaN	NaN	NaN	NaN	NaN	NaN	-0.278357	-0.411186	0.254233	2.55353	0.422452	0.581551
Regulator of G-protein signaling 12	O14924	ENSG00000159788	RGS12	NaN	NaN	NaN	NaN	NaN	NaN	NaN	NaN	NaN	NaN	NaN	NaN	NaN	NaN	NaN	NaN	NaN	NaN	NaN	NaN	NaN	NaN	NaN	NaN	NaN	NaN	NaN	NaN	NaN	NaN	NaN	NaN	NaN	NaN	NaN	NaN	NaN	NaN	NaN	NaN	-0.34681	0.415298	-0.345234	-0.457713	0.571806	0.118467
Cytochrome b-c1 complex subunit 10	O14957	ENSG00000127540;ENSG00000267059	UQCR11	NaN	NaN	NaN	NaN	NaN	NaN	NaN	NaN	NaN	NaN	NaN	NaN	NaN	NaN	NaN	NaN	NaN	NaN	NaN	NaN	NaN	NaN	NaN	NaN	NaN	NaN	NaN	NaN	NaN	NaN	NaN	NaN	NaN	NaN	NaN	NaN	NaN	NaN	NaN	NaN	0.0480773	-0.0965779	-0.829282	0.130517	0.148399	-0.350646
Synapsin-3	O14994	ENSG00000185666	SYN3	NaN	NaN	NaN	NaN	NaN	NaN	NaN	NaN	NaN	NaN	NaN	NaN	NaN	NaN	NaN	NaN	NaN	NaN	NaN	NaN	NaN	NaN	NaN	NaN	NaN	NaN	NaN	NaN	NaN	NaN	NaN	NaN	NaN	NaN	NaN	NaN	NaN	NaN	NaN	NaN	-1.36266	0.529717	-0.37259	-1.0018	-0.00893789	0.765134
Zinc finger protein 646	O15015	ENSG00000167395	ZNF646	NaN	NaN	NaN	NaN	NaN	NaN	NaN	NaN	NaN	NaN	NaN	NaN	NaN	NaN	NaN	NaN	NaN	NaN	NaN	NaN	NaN	NaN	NaN	NaN	NaN	NaN	NaN	NaN	NaN	NaN	NaN	NaN	NaN	NaN	NaN	NaN	NaN	NaN	NaN	NaN	0.40859	-0.0286154	-0.216028	-0.309644	-0.0097475	0.242488
PDZ domain-containing protein 2;Processed PDZ domain-containing protein 2	O15018	ENSG00000133401	PDZD2	NaN	NaN	NaN	NaN	NaN	NaN	NaN	NaN	NaN	NaN	NaN	NaN	NaN	NaN	NaN	NaN	NaN	NaN	NaN	NaN	NaN	NaN	NaN	NaN	NaN	NaN	NaN	NaN	NaN	NaN	NaN	NaN	NaN	NaN	NaN	NaN	NaN	NaN	NaN	NaN	-0.369778	0.537503	-1.06548	-0.60292	0.875341	-0.562812
Protein KHNYN	O15037	ENSG00000100441	KHNYN	NaN	NaN	NaN	NaN	NaN	NaN	NaN	NaN	NaN	NaN	NaN	NaN	NaN	NaN	NaN	NaN	NaN	NaN	NaN	NaN	NaN	NaN	NaN	NaN	NaN	NaN	NaN	NaN	NaN	NaN	NaN	NaN	NaN	NaN	NaN	NaN	NaN	NaN	NaN	NaN	-0.323194	-0.760814	0.773801	0.604442	-0.404228	0.861502
Synaptojanin-2	O15056	ENSG00000078269	SYNJ2	NaN	NaN	NaN	NaN	NaN	NaN	NaN	NaN	NaN	NaN	NaN	NaN	NaN	NaN	NaN	NaN	NaN	NaN	NaN	NaN	NaN	NaN	NaN	NaN	NaN	NaN	NaN	NaN	NaN	NaN	NaN	NaN	NaN	NaN	NaN	NaN	NaN	NaN	NaN	NaN	0.151475	-0.140125	0.867525	0.164091	-0.509847	-0.0236673
Zinc finger and BTB domain-containing protein 5	O15062	ENSG00000168795	ZBTB5	NaN	NaN	NaN	NaN	NaN	NaN	NaN	NaN	NaN	NaN	NaN	NaN	NaN	NaN	NaN	NaN	NaN	NaN	NaN	NaN	NaN	NaN	NaN	NaN	NaN	NaN	NaN	NaN	NaN	NaN	NaN	NaN	NaN	NaN	NaN	NaN	NaN	NaN	NaN	NaN	0.215591	0.11159	-0.34831	0.342067	0.1783	0.0439433
Uncharacterized protein KIAA0355	O15063	ENSG00000166398	KIAA0355	NaN	NaN	NaN	NaN	NaN	NaN	NaN	NaN	NaN	NaN	NaN	NaN	NaN	NaN	NaN	NaN	NaN	NaN	NaN	NaN	NaN	NaN	NaN	NaN	NaN	NaN	NaN	NaN	NaN	NaN	NaN	NaN	NaN	NaN	NaN	NaN	NaN	NaN	NaN	NaN	0.135217	-0.343506	-0.0550698	-0.121924	-0.117824	0.0906985
Sphingolipid delta(4)-desaturase DES1	O15121	ENSG00000143753	DEGS1	NaN	NaN	NaN	NaN	NaN	NaN	NaN	NaN	NaN	NaN	NaN	NaN	NaN	NaN	NaN	NaN	NaN	NaN	NaN	NaN	NaN	NaN	NaN	NaN	NaN	NaN	NaN	NaN	NaN	NaN	NaN	NaN	NaN	NaN	NaN	NaN	NaN	NaN	NaN	NaN	0.380053	0.277525	0.571054	0.315248	-0.471565	0.207099
Angiopoietin-2	O15123	ENSG00000091879	ANGPT2	NaN	NaN	NaN	NaN	NaN	NaN	NaN	NaN	NaN	NaN	NaN	NaN	NaN	NaN	NaN	NaN	NaN	NaN	NaN	NaN	NaN	NaN	NaN	NaN	NaN	NaN	NaN	NaN	NaN	NaN	NaN	NaN	NaN	NaN	NaN	NaN	NaN	NaN	NaN	NaN	1.27792	-0.647181	-0.625801	0.367866	1.12652	-1.33103
Importin subunit alpha-6	O15131	ENSG00000196911	KPNA5	NaN	NaN	NaN	NaN	NaN	NaN	NaN	NaN	NaN	NaN	NaN	NaN	NaN	NaN	NaN	NaN	NaN	NaN	NaN	NaN	NaN	NaN	NaN	NaN	NaN	NaN	NaN	NaN	NaN	NaN	NaN	NaN	NaN	NaN	NaN	NaN	NaN	NaN	NaN	NaN	0.0230616	-0.0886935	-0.0357636	-0.530494	0.128134	-0.0513104
Protein Mdm4	O15151	ENSG00000198625	MDM4	NaN	NaN	NaN	NaN	NaN	NaN	NaN	NaN	NaN	NaN	NaN	NaN	NaN	NaN	NaN	NaN	NaN	NaN	NaN	NaN	NaN	NaN	NaN	NaN	NaN	NaN	NaN	NaN	NaN	NaN	NaN	NaN	NaN	NaN	NaN	NaN	NaN	NaN	NaN	NaN	-0.0494343	0.263452	0.019935	0.287717	-0.189269	-0.192227
BET1 homolog	O15155	ENSG00000105829	BET1	NaN	NaN	NaN	NaN	NaN	NaN	NaN	NaN	NaN	NaN	NaN	NaN	NaN	NaN	NaN	NaN	NaN	NaN	NaN	NaN	NaN	NaN	NaN	NaN	NaN	NaN	NaN	NaN	NaN	NaN	NaN	NaN	NaN	NaN	NaN	NaN	NaN	NaN	NaN	NaN	0.28659	-0.186659	0.683271	0.338657	-0.65035	-0.300128
Centrin-3	O15182	ENSG00000153140	CETN3	NaN	NaN	NaN	NaN	NaN	NaN	NaN	NaN	NaN	NaN	NaN	NaN	NaN	NaN	NaN	NaN	NaN	NaN	NaN	NaN	NaN	NaN	NaN	NaN	NaN	NaN	NaN	NaN	NaN	NaN	NaN	NaN	NaN	NaN	NaN	NaN	NaN	NaN	NaN	NaN	-0.156909	0.196964	0.171242	-0.729094	0.177582	0.314206
Ephrin type-B receptor 6	O15197	ENSG00000106123	EPHB6	NaN	NaN	NaN	NaN	NaN	NaN	NaN	NaN	NaN	NaN	NaN	NaN	NaN	NaN	NaN	NaN	NaN	NaN	NaN	NaN	NaN	NaN	NaN	NaN	NaN	NaN	NaN	NaN	NaN	NaN	NaN	NaN	NaN	NaN	NaN	NaN	NaN	NaN	NaN	NaN	-0.163491	0.0866011	-0.901444	1.06051	0.057904	-0.383705
WD repeat-containing protein 46	O15213	ENSG00000204221;ENSG00000206284;ENSG00000226916;ENSG00000227057;ENSG00000236222	WDR46	NaN	NaN	NaN	NaN	NaN	NaN	NaN	NaN	NaN	NaN	NaN	NaN	NaN	NaN	NaN	NaN	NaN	NaN	NaN	NaN	NaN	NaN	NaN	NaN	NaN	NaN	NaN	NaN	NaN	NaN	NaN	NaN	NaN	NaN	NaN	NaN	NaN	NaN	NaN	NaN	-0.590037	-0.231035	1.14234	-0.0275217	-0.331503	0.232218
Zinc finger protein 185	O15231	ENSG00000147394	ZNF185	NaN	NaN	NaN	NaN	NaN	NaN	NaN	NaN	NaN	NaN	NaN	NaN	NaN	NaN	NaN	NaN	NaN	NaN	NaN	NaN	NaN	NaN	NaN	NaN	NaN	NaN	NaN	NaN	NaN	NaN	NaN	NaN	NaN	NaN	NaN	NaN	NaN	NaN	NaN	NaN	1.28391	-0.0358223	-0.0536585	0.587484	-0.598688	-0.293261
Protein CASC3	O15234	ENSG00000108349	CASC3	NaN	NaN	NaN	NaN	NaN	NaN	NaN	NaN	NaN	NaN	NaN	NaN	NaN	NaN	NaN	NaN	NaN	NaN	NaN	NaN	NaN	NaN	NaN	NaN	NaN	NaN	NaN	NaN	NaN	NaN	NaN	NaN	NaN	NaN	NaN	NaN	NaN	NaN	NaN	NaN	-0.117258	0.123098	0.466919	-0.339113	0.0900994	-0.00990275
Chloride intracellular channel protein 2	O15247	ENSG00000155962	CLIC2	NaN	NaN	NaN	NaN	NaN	NaN	NaN	NaN	NaN	NaN	NaN	NaN	NaN	NaN	NaN	NaN	NaN	NaN	NaN	NaN	NaN	NaN	NaN	NaN	NaN	NaN	NaN	NaN	NaN	NaN	NaN	NaN	NaN	NaN	NaN	NaN	NaN	NaN	NaN	NaN	-0.070176	-0.985693	2.47453	-0.370579	0.160922	-0.267101
Protein phosphatase 1D	O15297	ENSG00000170836	PPM1D	NaN	NaN	NaN	NaN	NaN	NaN	NaN	NaN	NaN	NaN	NaN	NaN	NaN	NaN	NaN	NaN	NaN	NaN	NaN	NaN	NaN	NaN	NaN	NaN	NaN	NaN	NaN	NaN	NaN	NaN	NaN	NaN	NaN	NaN	NaN	NaN	NaN	NaN	NaN	NaN	-0.0297859	0.122888	-0.405673	-0.23335	0.662428	-0.787761
Apoptosis regulatory protein Siva	O15304	ENSG00000184990	SIVA1	NaN	NaN	NaN	NaN	NaN	NaN	NaN	NaN	NaN	NaN	NaN	NaN	NaN	NaN	NaN	NaN	NaN	NaN	NaN	NaN	NaN	NaN	NaN	NaN	NaN	NaN	NaN	NaN	NaN	NaN	NaN	NaN	NaN	NaN	NaN	NaN	NaN	NaN	NaN	NaN	0.0903682	-0.252894	-0.623751	0.731151	-0.348609	0.439328
DNA repair protein RAD51 homolog 2	O15315	ENSG00000182185	RAD51B	NaN	NaN	NaN	NaN	NaN	NaN	NaN	NaN	NaN	NaN	NaN	NaN	NaN	NaN	NaN	NaN	NaN	NaN	NaN	NaN	NaN	NaN	NaN	NaN	NaN	NaN	NaN	NaN	NaN	NaN	NaN	NaN	NaN	NaN	NaN	NaN	NaN	NaN	NaN	NaN	-1.08474	-0.166694	0.0379094	-0.286392	0.247731	0.212316
Transmembrane 9 superfamily member 1	O15321	ENSG00000100926	TM9SF1	NaN	NaN	NaN	NaN	NaN	NaN	NaN	NaN	NaN	NaN	NaN	NaN	NaN	NaN	NaN	NaN	NaN	NaN	NaN	NaN	NaN	NaN	NaN	NaN	NaN	NaN	NaN	NaN	NaN	NaN	NaN	NaN	NaN	NaN	NaN	NaN	NaN	NaN	NaN	NaN	0.310836	0.138182	-0.0362485	0.642697	-0.443061	-0.204328
Type II inositol 3,4-bisphosphate 4-phosphatase	O15327	ENSG00000109452	INPP4B	NaN	NaN	NaN	NaN	NaN	NaN	NaN	NaN	NaN	NaN	NaN	NaN	NaN	NaN	NaN	NaN	NaN	NaN	NaN	NaN	NaN	NaN	NaN	NaN	NaN	NaN	NaN	NaN	NaN	NaN	NaN	NaN	NaN	NaN	NaN	NaN	NaN	NaN	NaN	NaN	-0.081453	-0.344781	-0.66435	0.390678	0.310041	-0.528549
Fanconi anemia group A protein	O15360	ENSG00000187741	FANCA	NaN	NaN	NaN	NaN	NaN	NaN	NaN	NaN	NaN	NaN	NaN	NaN	NaN	NaN	NaN	NaN	NaN	NaN	NaN	NaN	NaN	NaN	NaN	NaN	NaN	NaN	NaN	NaN	NaN	NaN	NaN	NaN	NaN	NaN	NaN	NaN	NaN	NaN	NaN	NaN	-1.00491	-0.151558	0.365442	-0.147629	0.304734	0.731212
Monocarboxylate transporter 5	O15374	ENSG00000168679	SLC16A4	NaN	NaN	NaN	NaN	NaN	NaN	NaN	NaN	NaN	NaN	NaN	NaN	NaN	NaN	NaN	NaN	NaN	NaN	NaN	NaN	NaN	NaN	NaN	NaN	NaN	NaN	NaN	NaN	NaN	NaN	NaN	NaN	NaN	NaN	NaN	NaN	NaN	NaN	NaN	NaN	0.010419	2.42825	-1.90152	-1.16409	0.398832	0.194048
Baculoviral IAP repeat-containing protein 5	O15392	ENSG00000089685	BIRC5	NaN	NaN	NaN	NaN	NaN	NaN	NaN	NaN	NaN	NaN	NaN	NaN	NaN	NaN	NaN	NaN	NaN	NaN	NaN	NaN	NaN	NaN	NaN	NaN	NaN	NaN	NaN	NaN	NaN	NaN	NaN	NaN	NaN	NaN	NaN	NaN	NaN	NaN	NaN	NaN	-1.28704	-0.488021	0.889841	-0.112505	0.576221	0.0138727
Neural cell adhesion molecule 2;Serine/threonine-protein kinase 31	O15394;Q9BXU1	ENSG00000154654;ENSG00000196335	NCAM2;STK31	NaN	NaN	NaN	NaN	NaN	NaN	NaN	NaN	NaN	NaN	NaN	NaN	NaN	NaN	NaN	NaN	NaN	NaN	NaN	NaN	NaN	NaN	NaN	NaN	NaN	NaN	NaN	NaN	NaN	NaN	NaN	NaN	NaN	NaN	NaN	NaN	NaN	NaN	NaN	NaN	2.32694	-0.169627	2.13447	-1.67962	0.50462	-1.60925
Trinucleotide repeat-containing gene 18 protein	O15417	ENSG00000182095	TNRC18	NaN	NaN	NaN	NaN	NaN	NaN	NaN	NaN	NaN	NaN	NaN	NaN	NaN	NaN	NaN	NaN	NaN	NaN	NaN	NaN	NaN	NaN	NaN	NaN	NaN	NaN	NaN	NaN	NaN	NaN	NaN	NaN	NaN	NaN	NaN	NaN	NaN	NaN	NaN	NaN	-0.0280381	0.372898	-0.183881	0.258103	-0.0121022	-0.184484
Multidrug resistance-associated protein 4	O15439	ENSG00000125257	ABCC4	NaN	NaN	NaN	NaN	NaN	NaN	NaN	NaN	NaN	NaN	NaN	NaN	NaN	NaN	NaN	NaN	NaN	NaN	NaN	NaN	NaN	NaN	NaN	NaN	NaN	NaN	NaN	NaN	NaN	NaN	NaN	NaN	NaN	NaN	NaN	NaN	NaN	NaN	NaN	NaN	-0.823029	-0.110507	1.02036	-0.649467	-0.108202	0.0634189
Nucleoporin-like protein 2	O15504	ENSG00000136243	NUPL2	NaN	NaN	NaN	NaN	NaN	NaN	NaN	NaN	NaN	NaN	NaN	NaN	NaN	NaN	NaN	NaN	NaN	NaN	NaN	NaN	NaN	NaN	NaN	NaN	NaN	NaN	NaN	NaN	NaN	NaN	NaN	NaN	NaN	NaN	NaN	NaN	NaN	NaN	NaN	NaN	0.20825	-0.360233	0.111877	0.252207	-0.371926	-0.18428
CASP8 and FADD-like apoptosis regulator;CASP8 and FADD-like apoptosis regulator subunit p12;CASP8 and FADD-like apoptosis regulator subunit p43	O15519	ENSG00000003402	CFLAR	NaN	NaN	NaN	NaN	NaN	NaN	NaN	NaN	NaN	NaN	NaN	NaN	NaN	NaN	NaN	NaN	NaN	NaN	NaN	NaN	NaN	NaN	NaN	NaN	NaN	NaN	NaN	NaN	NaN	NaN	NaN	NaN	NaN	NaN	NaN	NaN	NaN	NaN	NaN	NaN	1.02924	-0.230818	-0.848501	-0.0856895	-0.0172798	-0.159761
Tapasin	O15533	ENSG00000112493;ENSG00000206208;ENSG00000206281;ENSG00000231925;ENSG00000236490	TAPBP	NaN	NaN	NaN	NaN	NaN	NaN	NaN	NaN	NaN	NaN	NaN	NaN	NaN	NaN	NaN	NaN	NaN	NaN	NaN	NaN	NaN	NaN	NaN	NaN	NaN	NaN	NaN	NaN	NaN	NaN	NaN	NaN	NaN	NaN	NaN	NaN	NaN	NaN	NaN	NaN	-0.00624774	0.36357	0.864683	0.068727	0.228847	-0.588556
Fatty acid-binding protein, brain;Uncharacterized protein ZMYM6NB	O15540;Q8NCS4	ENSG00000164434;ENSG00000243749	FABP7;ZMYM6NB	NaN	NaN	NaN	NaN	NaN	NaN	NaN	NaN	NaN	NaN	NaN	NaN	NaN	NaN	NaN	NaN	NaN	NaN	NaN	NaN	NaN	NaN	NaN	NaN	NaN	NaN	NaN	NaN	NaN	NaN	NaN	NaN	NaN	NaN	NaN	NaN	NaN	NaN	NaN	NaN	-1.45466	3.2746	-0.880717	-0.934744	0.33422	-0.00169218
Lysine-specific demethylase 6A	O15550	ENSG00000147050	KDM6A	NaN	NaN	NaN	NaN	NaN	NaN	NaN	NaN	NaN	NaN	NaN	NaN	NaN	NaN	NaN	NaN	NaN	NaN	NaN	NaN	NaN	NaN	NaN	NaN	NaN	NaN	NaN	NaN	NaN	NaN	NaN	NaN	NaN	NaN	NaN	NaN	NaN	NaN	NaN	NaN	0.37881	-0.353901	-0.348229	0.248531	-0.227106	0.235022
Methylcytosine dioxygenase TET3	O43151	ENSG00000187605	TET3	NaN	NaN	NaN	NaN	NaN	NaN	NaN	NaN	NaN	NaN	NaN	NaN	NaN	NaN	NaN	NaN	NaN	NaN	NaN	NaN	NaN	NaN	NaN	NaN	NaN	NaN	NaN	NaN	NaN	NaN	NaN	NaN	NaN	NaN	NaN	NaN	NaN	NaN	NaN	NaN	-0.0214951	-0.331711	-0.237637	0.167466	0.10478	-0.253461
Leucine-rich repeat transmembrane protein FLRT2	O43155	ENSG00000185070	FLRT2	NaN	NaN	NaN	NaN	NaN	NaN	NaN	NaN	NaN	NaN	NaN	NaN	NaN	NaN	NaN	NaN	NaN	NaN	NaN	NaN	NaN	NaN	NaN	NaN	NaN	NaN	NaN	NaN	NaN	NaN	NaN	NaN	NaN	NaN	NaN	NaN	NaN	NaN	NaN	NaN	-0.490672	-1.22192	-0.438215	1.20535	-0.28941	0.612498
Rho GTPase-activating protein 6	O43182	ENSG00000047648	ARHGAP6	NaN	NaN	NaN	NaN	NaN	NaN	NaN	NaN	NaN	NaN	NaN	NaN	NaN	NaN	NaN	NaN	NaN	NaN	NaN	NaN	NaN	NaN	NaN	NaN	NaN	NaN	NaN	NaN	NaN	NaN	NaN	NaN	NaN	NaN	NaN	NaN	NaN	NaN	NaN	NaN	-0.584545	0.182416	-0.346143	-0.104165	0.214569	0.0117293
Cone-rod homeobox protein	O43186	ENSG00000105392	CRX	NaN	NaN	NaN	NaN	NaN	NaN	NaN	NaN	NaN	NaN	NaN	NaN	NaN	NaN	NaN	NaN	NaN	NaN	NaN	NaN	NaN	NaN	NaN	NaN	NaN	NaN	NaN	NaN	NaN	NaN	NaN	NaN	NaN	NaN	NaN	NaN	NaN	NaN	NaN	NaN	1.43256	1.21808	-1.44668	1.3556	-1.5431	-1.72116
PHD finger protein 1	O43189	ENSG00000112511;ENSG00000225553	PHF1	NaN	NaN	NaN	NaN	NaN	NaN	NaN	NaN	NaN	NaN	NaN	NaN	NaN	NaN	NaN	NaN	NaN	NaN	NaN	NaN	NaN	NaN	NaN	NaN	NaN	NaN	NaN	NaN	NaN	NaN	NaN	NaN	NaN	NaN	NaN	NaN	NaN	NaN	NaN	NaN	0.515615	0.44531	-0.609751	-0.128184	0.447065	-0.772527
RNA binding protein fox-1 homolog 2	O43251	ENSG00000100320;ENSG00000277564	RBFOX2	NaN	NaN	NaN	NaN	NaN	NaN	NaN	NaN	NaN	NaN	NaN	NaN	NaN	NaN	NaN	NaN	NaN	NaN	NaN	NaN	NaN	NaN	NaN	NaN	NaN	NaN	NaN	NaN	NaN	NaN	NaN	NaN	NaN	NaN	NaN	NaN	NaN	NaN	NaN	NaN	0.140966	-0.0736877	0.0678328	0.269163	0.14697	0.266956
Zinc finger HIT domain-containing protein 1	O43257	ENSG00000106400	ZNHIT1	NaN	NaN	NaN	NaN	NaN	NaN	NaN	NaN	NaN	NaN	NaN	NaN	NaN	NaN	NaN	NaN	NaN	NaN	NaN	NaN	NaN	NaN	NaN	NaN	NaN	NaN	NaN	NaN	NaN	NaN	NaN	NaN	NaN	NaN	NaN	NaN	NaN	NaN	NaN	NaN	-0.0336012	0.128408	-0.203553	-0.029395	-0.346652	0.234718
Embryonal Fyn-associated substrate	O43281	ENSG00000100842	EFS	NaN	NaN	NaN	NaN	NaN	NaN	NaN	NaN	NaN	NaN	NaN	NaN	NaN	NaN	NaN	NaN	NaN	NaN	NaN	NaN	NaN	NaN	NaN	NaN	NaN	NaN	NaN	NaN	NaN	NaN	NaN	NaN	NaN	NaN	NaN	NaN	NaN	NaN	NaN	NaN	-0.535856	0.171782	0.948644	0.0418749	-0.153776	0.203003
Glycosylphosphatidylinositol anchor attachment 1 protein	O43292	ENSG00000197858	GPAA1	NaN	NaN	NaN	NaN	NaN	NaN	NaN	NaN	NaN	NaN	NaN	NaN	NaN	NaN	NaN	NaN	NaN	NaN	NaN	NaN	NaN	NaN	NaN	NaN	NaN	NaN	NaN	NaN	NaN	NaN	NaN	NaN	NaN	NaN	NaN	NaN	NaN	NaN	NaN	NaN	0.533377	0.494308	0.0190364	0.42853	-0.172906	-0.744411
Death-associated protein kinase 3	O43293	ENSG00000167657	DAPK3	NaN	NaN	NaN	NaN	NaN	NaN	NaN	NaN	NaN	NaN	NaN	NaN	NaN	NaN	NaN	NaN	NaN	NaN	NaN	NaN	NaN	NaN	NaN	NaN	NaN	NaN	NaN	NaN	NaN	NaN	NaN	NaN	NaN	NaN	NaN	NaN	NaN	NaN	NaN	NaN	0.0286012	-0.322437	0.261523	0.711343	-0.282176	0.110414
Zinc finger protein 264	O43296	ENSG00000083844	ZNF264	NaN	NaN	NaN	NaN	NaN	NaN	NaN	NaN	NaN	NaN	NaN	NaN	NaN	NaN	NaN	NaN	NaN	NaN	NaN	NaN	NaN	NaN	NaN	NaN	NaN	NaN	NaN	NaN	NaN	NaN	NaN	NaN	NaN	NaN	NaN	NaN	NaN	NaN	NaN	NaN	0.525294	-0.0777998	-0.412231	0.480917	-0.127391	-0.144968
Zinc finger and BTB domain-containing protein 43	O43298	ENSG00000169155	ZBTB43	NaN	NaN	NaN	NaN	NaN	NaN	NaN	NaN	NaN	NaN	NaN	NaN	NaN	NaN	NaN	NaN	NaN	NaN	NaN	NaN	NaN	NaN	NaN	NaN	NaN	NaN	NaN	NaN	NaN	NaN	NaN	NaN	NaN	NaN	NaN	NaN	NaN	NaN	NaN	NaN	-0.0233424	-0.0492638	0.0700871	0.486611	-0.117805	-0.127814
Leucine-rich repeat transmembrane neuronal protein 2	O43300	ENSG00000146006	LRRTM2	NaN	NaN	NaN	NaN	NaN	NaN	NaN	NaN	NaN	NaN	NaN	NaN	NaN	NaN	NaN	NaN	NaN	NaN	NaN	NaN	NaN	NaN	NaN	NaN	NaN	NaN	NaN	NaN	NaN	NaN	NaN	NaN	NaN	NaN	NaN	NaN	NaN	NaN	NaN	NaN	-0.304183	0.632823	0.255869	1.93982	-0.348126	-0.229945
Adenylate cyclase type 6	O43306	ENSG00000174233	ADCY6	NaN	NaN	NaN	NaN	NaN	NaN	NaN	NaN	NaN	NaN	NaN	NaN	NaN	NaN	NaN	NaN	NaN	NaN	NaN	NaN	NaN	NaN	NaN	NaN	NaN	NaN	NaN	NaN	NaN	NaN	NaN	NaN	NaN	NaN	NaN	NaN	NaN	NaN	NaN	NaN	-0.338994	0.48647	-0.187462	-0.320549	0.378926	-0.513235
Rho guanine nucleotide exchange factor 9	O43307	ENSG00000131089	ARHGEF9	NaN	NaN	NaN	NaN	NaN	NaN	NaN	NaN	NaN	NaN	NaN	NaN	NaN	NaN	NaN	NaN	NaN	NaN	NaN	NaN	NaN	NaN	NaN	NaN	NaN	NaN	NaN	NaN	NaN	NaN	NaN	NaN	NaN	NaN	NaN	NaN	NaN	NaN	NaN	NaN	0.539656	-0.906915	0.272917	-0.122041	-0.0180772	-0.0362012
ATM interactor	O43313	ENSG00000166454	ATMIN	NaN	NaN	NaN	NaN	NaN	NaN	NaN	NaN	NaN	NaN	NaN	NaN	NaN	NaN	NaN	NaN	NaN	NaN	NaN	NaN	NaN	NaN	NaN	NaN	NaN	NaN	NaN	NaN	NaN	NaN	NaN	NaN	NaN	NaN	NaN	NaN	NaN	NaN	NaN	NaN	-0.0968075	-0.218081	-0.0127473	-0.0815502	0.248115	0.157113
LYR motif-containing protein 1	O43325	ENSG00000102897	LYRM1	NaN	NaN	NaN	NaN	NaN	NaN	NaN	NaN	NaN	NaN	NaN	NaN	NaN	NaN	NaN	NaN	NaN	NaN	NaN	NaN	NaN	NaN	NaN	NaN	NaN	NaN	NaN	NaN	NaN	NaN	NaN	NaN	NaN	NaN	NaN	NaN	NaN	NaN	NaN	NaN	0.249255	-0.212906	-0.724648	0.169147	0.0687796	0.666137
WD repeat-containing protein 62	O43379	ENSG00000075702	WDR62	NaN	NaN	NaN	NaN	NaN	NaN	NaN	NaN	NaN	NaN	NaN	NaN	NaN	NaN	NaN	NaN	NaN	NaN	NaN	NaN	NaN	NaN	NaN	NaN	NaN	NaN	NaN	NaN	NaN	NaN	NaN	NaN	NaN	NaN	NaN	NaN	NaN	NaN	NaN	NaN	-0.62783	0.134313	0.429009	-0.591346	0.370453	-0.279506
52 kDa repressor of the inhibitor of the protein kinase	O43422	ENSG00000137492	PRKRIR	NaN	NaN	NaN	NaN	NaN	NaN	NaN	NaN	NaN	NaN	NaN	NaN	NaN	NaN	NaN	NaN	NaN	NaN	NaN	NaN	NaN	NaN	NaN	NaN	NaN	NaN	NaN	NaN	NaN	NaN	NaN	NaN	NaN	NaN	NaN	NaN	NaN	NaN	NaN	NaN	0.131221	-0.0702929	-0.0734801	-0.0686487	-0.102111	0.257956
Glutamate receptor ionotropic, delta-2	O43424	ENSG00000152208	GRID2	NaN	NaN	NaN	NaN	NaN	NaN	NaN	NaN	NaN	NaN	NaN	NaN	NaN	NaN	NaN	NaN	NaN	NaN	NaN	NaN	NaN	NaN	NaN	NaN	NaN	NaN	NaN	NaN	NaN	NaN	NaN	NaN	NaN	NaN	NaN	NaN	NaN	NaN	NaN	NaN	-0.683594	0.370389	-0.595689	-0.751478	1.11604	-0.469662
Protein CBFA2T2	O43439	ENSG00000078699	CBFA2T2	NaN	NaN	NaN	NaN	NaN	NaN	NaN	NaN	NaN	NaN	NaN	NaN	NaN	NaN	NaN	NaN	NaN	NaN	NaN	NaN	NaN	NaN	NaN	NaN	NaN	NaN	NaN	NaN	NaN	NaN	NaN	NaN	NaN	NaN	NaN	NaN	NaN	NaN	NaN	NaN	-0.170851	-0.666029	0.296669	-0.702448	-0.201797	1.93392
Membrane-bound transcription factor site-2 protease	O43462	ENSG00000012174	MBTPS2	NaN	NaN	NaN	NaN	NaN	NaN	NaN	NaN	NaN	NaN	NaN	NaN	NaN	NaN	NaN	NaN	NaN	NaN	NaN	NaN	NaN	NaN	NaN	NaN	NaN	NaN	NaN	NaN	NaN	NaN	NaN	NaN	NaN	NaN	NaN	NaN	NaN	NaN	NaN	NaN	0.398839	0.510842	0.2558	0.131632	-0.326368	-0.0031537
DNA repair protein RAD51 homolog 3	O43502	ENSG00000108384	RAD51C	NaN	NaN	NaN	NaN	NaN	NaN	NaN	NaN	NaN	NaN	NaN	NaN	NaN	NaN	NaN	NaN	NaN	NaN	NaN	NaN	NaN	NaN	NaN	NaN	NaN	NaN	NaN	NaN	NaN	NaN	NaN	NaN	NaN	NaN	NaN	NaN	NaN	NaN	NaN	NaN	-0.726664	0.295805	-0.114619	-0.244746	0.576502	-0.0132355
WAS/WASL-interacting protein family member 1	O43516	ENSG00000115935	WIPF1	NaN	NaN	NaN	NaN	NaN	NaN	NaN	NaN	NaN	NaN	NaN	NaN	NaN	NaN	NaN	NaN	NaN	NaN	NaN	NaN	NaN	NaN	NaN	NaN	NaN	NaN	NaN	NaN	NaN	NaN	NaN	NaN	NaN	NaN	NaN	NaN	NaN	NaN	NaN	NaN	-0.26473	-0.931748	1.26662	-0.000538924	-0.369351	0.00449055
Carbohydrate sulfotransferase 10	O43529	ENSG00000115526	CHST10	NaN	NaN	NaN	NaN	NaN	NaN	NaN	NaN	NaN	NaN	NaN	NaN	NaN	NaN	NaN	NaN	NaN	NaN	NaN	NaN	NaN	NaN	NaN	NaN	NaN	NaN	NaN	NaN	NaN	NaN	NaN	NaN	NaN	NaN	NaN	NaN	NaN	NaN	NaN	NaN	0.234528	0.0944061	-0.34124	0.149506	0.357931	-0.366702
DNA repair protein XRCC3	O43542	ENSG00000126215	XRCC3	NaN	NaN	NaN	NaN	NaN	NaN	NaN	NaN	NaN	NaN	NaN	NaN	NaN	NaN	NaN	NaN	NaN	NaN	NaN	NaN	NaN	NaN	NaN	NaN	NaN	NaN	NaN	NaN	NaN	NaN	NaN	NaN	NaN	NaN	NaN	NaN	NaN	NaN	NaN	NaN	-0.510313	0.0423296	-0.230983	0.0744842	0.430892	0.185245
A-kinase anchor protein 10, mitochondrial	O43572	ENSG00000108599	AKAP10	NaN	NaN	NaN	NaN	NaN	NaN	NaN	NaN	NaN	NaN	NaN	NaN	NaN	NaN	NaN	NaN	NaN	NaN	NaN	NaN	NaN	NaN	NaN	NaN	NaN	NaN	NaN	NaN	NaN	NaN	NaN	NaN	NaN	NaN	NaN	NaN	NaN	NaN	NaN	NaN	0.0696403	-0.179268	-0.297313	-0.15569	0.527298	-0.239292
Synaptotagmin-7	O43581	ENSG00000011347	SYT7	NaN	NaN	NaN	NaN	NaN	NaN	NaN	NaN	NaN	NaN	NaN	NaN	NaN	NaN	NaN	NaN	NaN	NaN	NaN	NaN	NaN	NaN	NaN	NaN	NaN	NaN	NaN	NaN	NaN	NaN	NaN	NaN	NaN	NaN	NaN	NaN	NaN	NaN	NaN	NaN	-0.344203	-0.967263	0.670883	-0.320362	0.0927243	0.759896
Tetraspanin-6	O43657	ENSG00000000003	TSPAN6	NaN	NaN	NaN	NaN	NaN	NaN	NaN	NaN	NaN	NaN	NaN	NaN	NaN	NaN	NaN	NaN	NaN	NaN	NaN	NaN	NaN	NaN	NaN	NaN	NaN	NaN	NaN	NaN	NaN	NaN	NaN	NaN	NaN	NaN	NaN	NaN	NaN	NaN	NaN	NaN	-0.492482	0.164075	0.279606	-0.655907	-0.163163	0.958273
Regulator of G-protein signaling 10	O43665	ENSG00000148908	RGS10	NaN	NaN	NaN	NaN	NaN	NaN	NaN	NaN	NaN	NaN	NaN	NaN	NaN	NaN	NaN	NaN	NaN	NaN	NaN	NaN	NaN	NaN	NaN	NaN	NaN	NaN	NaN	NaN	NaN	NaN	NaN	NaN	NaN	NaN	NaN	NaN	NaN	NaN	NaN	NaN	-0.0879055	-0.361179	1.28142	-0.601538	-0.715024	0.907578
TP53-regulated inhibitor of apoptosis 1	O43715	ENSG00000170855	TRIAP1	NaN	NaN	NaN	NaN	NaN	NaN	NaN	NaN	NaN	NaN	NaN	NaN	NaN	NaN	NaN	NaN	NaN	NaN	NaN	NaN	NaN	NaN	NaN	NaN	NaN	NaN	NaN	NaN	NaN	NaN	NaN	NaN	NaN	NaN	NaN	NaN	NaN	NaN	NaN	NaN	-0.100302	-0.415287	-0.790644	-0.145222	-0.549447	0.77477
Cytohesin-3	O43739	ENSG00000008256	CYTH3	NaN	NaN	NaN	NaN	NaN	NaN	NaN	NaN	NaN	NaN	NaN	NaN	NaN	NaN	NaN	NaN	NaN	NaN	NaN	NaN	NaN	NaN	NaN	NaN	NaN	NaN	NaN	NaN	NaN	NaN	NaN	NaN	NaN	NaN	NaN	NaN	NaN	NaN	NaN	NaN	0.147668	0.775904	-0.307127	-0.717673	0.369042	-0.222578
Lipoyl synthase, mitochondrial	O43766	ENSG00000121897	LIAS	NaN	NaN	NaN	NaN	NaN	NaN	NaN	NaN	NaN	NaN	NaN	NaN	NaN	NaN	NaN	NaN	NaN	NaN	NaN	NaN	NaN	NaN	NaN	NaN	NaN	NaN	NaN	NaN	NaN	NaN	NaN	NaN	NaN	NaN	NaN	NaN	NaN	NaN	NaN	NaN	-0.232127	0.475065	-0.402005	0.167918	0.0174746	0.227967
Sjoegren syndrome nuclear autoantigen 1	O43805	ENSG00000176101	SSNA1	NaN	NaN	NaN	NaN	NaN	NaN	NaN	NaN	NaN	NaN	NaN	NaN	NaN	NaN	NaN	NaN	NaN	NaN	NaN	NaN	NaN	NaN	NaN	NaN	NaN	NaN	NaN	NaN	NaN	NaN	NaN	NaN	NaN	NaN	NaN	NaN	NaN	NaN	NaN	NaN	0.742675	-0.460542	-0.209586	-0.0204503	-0.537843	0.74845
Protein SCO2 homolog, mitochondrial	O43819	ENSG00000130489	SCO2	NaN	NaN	NaN	NaN	NaN	NaN	NaN	NaN	NaN	NaN	NaN	NaN	NaN	NaN	NaN	NaN	NaN	NaN	NaN	NaN	NaN	NaN	NaN	NaN	NaN	NaN	NaN	NaN	NaN	NaN	NaN	NaN	NaN	NaN	NaN	NaN	NaN	NaN	NaN	NaN	0.344951	-0.0796076	-0.306459	0.269634	-0.0209598	-0.677133
Putative GTP-binding protein 6	O43824		GTPBP6	NaN	NaN	NaN	NaN	NaN	NaN	NaN	NaN	NaN	NaN	NaN	NaN	NaN	NaN	NaN	NaN	NaN	NaN	NaN	NaN	NaN	NaN	NaN	NaN	NaN	NaN	NaN	NaN	NaN	NaN	NaN	NaN	NaN	NaN	NaN	NaN	NaN	NaN	NaN	NaN	-0.550745	-0.175526	0.0931049	0.00997097	-0.221554	0.61717
Glucose-6-phosphate translocase	O43826		SLC37A4	NaN	NaN	NaN	NaN	NaN	NaN	NaN	NaN	NaN	NaN	NaN	NaN	NaN	NaN	NaN	NaN	NaN	NaN	NaN	NaN	NaN	NaN	NaN	NaN	NaN	NaN	NaN	NaN	NaN	NaN	NaN	NaN	NaN	NaN	NaN	NaN	NaN	NaN	NaN	NaN	0.71519	0.54872	0.248052	-0.137863	-0.0565529	-0.18689
Zinc finger and BTB domain-containing protein 14	O43829	ENSG00000198081	ZBTB14	NaN	NaN	NaN	NaN	NaN	NaN	NaN	NaN	NaN	NaN	NaN	NaN	NaN	NaN	NaN	NaN	NaN	NaN	NaN	NaN	NaN	NaN	NaN	NaN	NaN	NaN	NaN	NaN	NaN	NaN	NaN	NaN	NaN	NaN	NaN	NaN	NaN	NaN	NaN	NaN	0.380753	0.0973652	-0.574235	0.190955	-0.310682	0.164133
Probable phospholipid-transporting ATPase IIB	O43861	ENSG00000166377	ATP9B	NaN	NaN	NaN	NaN	NaN	NaN	NaN	NaN	NaN	NaN	NaN	NaN	NaN	NaN	NaN	NaN	NaN	NaN	NaN	NaN	NaN	NaN	NaN	NaN	NaN	NaN	NaN	NaN	NaN	NaN	NaN	NaN	NaN	NaN	NaN	NaN	NaN	NaN	NaN	NaN	0.11997	-0.126217	0.686862	-0.0424792	-0.302137	0.235187
Kinesin-like protein KIF1C	O43896	ENSG00000129250	KIF1C	NaN	NaN	NaN	NaN	NaN	NaN	NaN	NaN	NaN	NaN	NaN	NaN	NaN	NaN	NaN	NaN	NaN	NaN	NaN	NaN	NaN	NaN	NaN	NaN	NaN	NaN	NaN	NaN	NaN	NaN	NaN	NaN	NaN	NaN	NaN	NaN	NaN	NaN	NaN	NaN	-0.259681	-0.22546	0.642211	-0.649002	0.11383	-0.0611096
Growth arrest-specific protein 2	O43903	ENSG00000148935	GAS2	NaN	NaN	NaN	NaN	NaN	NaN	NaN	NaN	NaN	NaN	NaN	NaN	NaN	NaN	NaN	NaN	NaN	NaN	NaN	NaN	NaN	NaN	NaN	NaN	NaN	NaN	NaN	NaN	NaN	NaN	NaN	NaN	NaN	NaN	NaN	NaN	NaN	NaN	NaN	NaN	1.021	-0.875252	1.71259	-1.11531	-1.15601	0.761807
Exostosin-like 3	O43909	ENSG00000012232	EXTL3	NaN	NaN	NaN	NaN	NaN	NaN	NaN	NaN	NaN	NaN	NaN	NaN	NaN	NaN	NaN	NaN	NaN	NaN	NaN	NaN	NaN	NaN	NaN	NaN	NaN	NaN	NaN	NaN	NaN	NaN	NaN	NaN	NaN	NaN	NaN	NaN	NaN	NaN	NaN	NaN	0.282793	0.0578416	0.115695	0.583682	-0.174271	0.0949662
Peroxisome biogenesis factor 1	O43933	ENSG00000127980	PEX1	NaN	NaN	NaN	NaN	NaN	NaN	NaN	NaN	NaN	NaN	NaN	NaN	NaN	NaN	NaN	NaN	NaN	NaN	NaN	NaN	NaN	NaN	NaN	NaN	NaN	NaN	NaN	NaN	NaN	NaN	NaN	NaN	NaN	NaN	NaN	NaN	NaN	NaN	NaN	NaN	-0.254551	0.482482	0.381553	-0.133009	0.00935878	-0.0416063
Sjoegren syndrome/scleroderma autoantigen 1	O60232	ENSG00000173465	SSSCA1	NaN	NaN	NaN	NaN	NaN	NaN	NaN	NaN	NaN	NaN	NaN	NaN	NaN	NaN	NaN	NaN	NaN	NaN	NaN	NaN	NaN	NaN	NaN	NaN	NaN	NaN	NaN	NaN	NaN	NaN	NaN	NaN	NaN	NaN	NaN	NaN	NaN	NaN	NaN	NaN	-0.310114	-0.158009	1.4578	-0.415814	-0.11353	0.053446
BCL2/adenovirus E1B 19 kDa protein-interacting protein 3-like	O60238	ENSG00000104765	BNIP3L	NaN	NaN	NaN	NaN	NaN	NaN	NaN	NaN	NaN	NaN	NaN	NaN	NaN	NaN	NaN	NaN	NaN	NaN	NaN	NaN	NaN	NaN	NaN	NaN	NaN	NaN	NaN	NaN	NaN	NaN	NaN	NaN	NaN	NaN	NaN	NaN	NaN	NaN	NaN	NaN	0.245905	-0.215785	-0.531204	0.987653	0.327569	0.177981
SH3 domain-binding protein 5	O60239	ENSG00000131370	SH3BP5	NaN	NaN	NaN	NaN	NaN	NaN	NaN	NaN	NaN	NaN	NaN	NaN	NaN	NaN	NaN	NaN	NaN	NaN	NaN	NaN	NaN	NaN	NaN	NaN	NaN	NaN	NaN	NaN	NaN	NaN	NaN	NaN	NaN	NaN	NaN	NaN	NaN	NaN	NaN	NaN	0.0993795	0.96482	-0.476577	-0.304176	0.61564	-0.234761
Brain-specific angiogenesis inhibitor 2	O60241	ENSG00000121753	BAI2	NaN	NaN	NaN	NaN	NaN	NaN	NaN	NaN	NaN	NaN	NaN	NaN	NaN	NaN	NaN	NaN	NaN	NaN	NaN	NaN	NaN	NaN	NaN	NaN	NaN	NaN	NaN	NaN	NaN	NaN	NaN	NaN	NaN	NaN	NaN	NaN	NaN	NaN	NaN	NaN	0.616474	1.18792	-0.649667	-0.938728	0.504711	-0.899486
Brain-specific angiogenesis inhibitor 3	O60242	ENSG00000135298	BAI3	NaN	NaN	NaN	NaN	NaN	NaN	NaN	NaN	NaN	NaN	NaN	NaN	NaN	NaN	NaN	NaN	NaN	NaN	NaN	NaN	NaN	NaN	NaN	NaN	NaN	NaN	NaN	NaN	NaN	NaN	NaN	NaN	NaN	NaN	NaN	NaN	NaN	NaN	NaN	NaN	0.574933	1.3263	-0.69166	1.78411	-0.11369	-0.798825
Heparan-sulfate 6-O-sulfotransferase 1;Heparan-sulfate 6-O-sulfotransferase 2;Heparan-sulfate 6-O-sulfotransferase 3	O60243;Q8IZP7;Q96MM7	ENSG00000136720;ENSG00000171004;ENSG00000185352	HS6ST1;HS6ST2;HS6ST3	NaN	NaN	NaN	NaN	NaN	NaN	NaN	NaN	NaN	NaN	NaN	NaN	NaN	NaN	NaN	NaN	NaN	NaN	NaN	NaN	NaN	NaN	NaN	NaN	NaN	NaN	NaN	NaN	NaN	NaN	NaN	NaN	NaN	NaN	NaN	NaN	NaN	NaN	NaN	NaN	0.504873	0.192795	0.712832	-0.367477	-0.309971	0.236097
Protocadherin-7	O60245	ENSG00000169851	PCDH7	NaN	NaN	NaN	NaN	NaN	NaN	NaN	NaN	NaN	NaN	NaN	NaN	NaN	NaN	NaN	NaN	NaN	NaN	NaN	NaN	NaN	NaN	NaN	NaN	NaN	NaN	NaN	NaN	NaN	NaN	NaN	NaN	NaN	NaN	NaN	NaN	NaN	NaN	NaN	NaN	-0.448128	2.30735	-0.0270916	-0.411035	0.00415938	-0.166336
E3 ubiquitin-protein ligase parkin	O60260	ENSG00000185345	PARK2	NaN	NaN	NaN	NaN	NaN	NaN	NaN	NaN	NaN	NaN	NaN	NaN	NaN	NaN	NaN	NaN	NaN	NaN	NaN	NaN	NaN	NaN	NaN	NaN	NaN	NaN	NaN	NaN	NaN	NaN	NaN	NaN	NaN	NaN	NaN	NaN	NaN	NaN	NaN	NaN	0.197366	0.634141	0.0794829	-0.404248	0.548793	-0.217738
Zinc finger protein 292	O60281	ENSG00000188994	ZNF292	NaN	NaN	NaN	NaN	NaN	NaN	NaN	NaN	NaN	NaN	NaN	NaN	NaN	NaN	NaN	NaN	NaN	NaN	NaN	NaN	NaN	NaN	NaN	NaN	NaN	NaN	NaN	NaN	NaN	NaN	NaN	NaN	NaN	NaN	NaN	NaN	NaN	NaN	NaN	NaN	-0.263768	0.168691	-0.274258	0.352122	-0.0340173	0.215587
Suppression of tumorigenicity 18 protein	O60284	ENSG00000147488	ST18	NaN	NaN	NaN	NaN	NaN	NaN	NaN	NaN	NaN	NaN	NaN	NaN	NaN	NaN	NaN	NaN	NaN	NaN	NaN	NaN	NaN	NaN	NaN	NaN	NaN	NaN	NaN	NaN	NaN	NaN	NaN	NaN	NaN	NaN	NaN	NaN	NaN	NaN	NaN	NaN	0.809488	0.758884	-0.526045	0.143052	1.1161	-0.815553
NUAK family SNF1-like kinase 1	O60285	ENSG00000074590	NUAK1	NaN	NaN	NaN	NaN	NaN	NaN	NaN	NaN	NaN	NaN	NaN	NaN	NaN	NaN	NaN	NaN	NaN	NaN	NaN	NaN	NaN	NaN	NaN	NaN	NaN	NaN	NaN	NaN	NaN	NaN	NaN	NaN	NaN	NaN	NaN	NaN	NaN	NaN	NaN	NaN	1.07367	-0.119026	-0.458574	0.960705	0.720629	-0.92107
E3 ubiquitin-protein ligase MGRN1	O60291	ENSG00000102858	MGRN1	NaN	NaN	NaN	NaN	NaN	NaN	NaN	NaN	NaN	NaN	NaN	NaN	NaN	NaN	NaN	NaN	NaN	NaN	NaN	NaN	NaN	NaN	NaN	NaN	NaN	NaN	NaN	NaN	NaN	NaN	NaN	NaN	NaN	NaN	NaN	NaN	NaN	NaN	NaN	NaN	0.0957798	-0.023504	0.0440765	-0.24273	0.00465331	-0.0773892
Signal-induced proliferation-associated 1-like protein 3	O60292	ENSG00000105738	SIPA1L3	NaN	NaN	NaN	NaN	NaN	NaN	NaN	NaN	NaN	NaN	NaN	NaN	NaN	NaN	NaN	NaN	NaN	NaN	NaN	NaN	NaN	NaN	NaN	NaN	NaN	NaN	NaN	NaN	NaN	NaN	NaN	NaN	NaN	NaN	NaN	NaN	NaN	NaN	NaN	NaN	-0.246655	-0.121461	0.123185	-0.256334	-0.137735	0.255669
Zinc finger C3H1 domain-containing protein	O60293	ENSG00000133858	ZFC3H1	NaN	NaN	NaN	NaN	NaN	NaN	NaN	NaN	NaN	NaN	NaN	NaN	NaN	NaN	NaN	NaN	NaN	NaN	NaN	NaN	NaN	NaN	NaN	NaN	NaN	NaN	NaN	NaN	NaN	NaN	NaN	NaN	NaN	NaN	NaN	NaN	NaN	NaN	NaN	NaN	-0.260858	-0.396971	0.451671	0.46532	-0.265383	0.101696
Trafficking kinesin-binding protein 2	O60296	ENSG00000115993	TRAK2	NaN	NaN	NaN	NaN	NaN	NaN	NaN	NaN	NaN	NaN	NaN	NaN	NaN	NaN	NaN	NaN	NaN	NaN	NaN	NaN	NaN	NaN	NaN	NaN	NaN	NaN	NaN	NaN	NaN	NaN	NaN	NaN	NaN	NaN	NaN	NaN	NaN	NaN	NaN	NaN	0.799919	-0.372854	0.052423	0.33716	-0.54015	0.0699292
Leucine zipper putative tumor suppressor 3	O60299		LZTS3	NaN	NaN	NaN	NaN	NaN	NaN	NaN	NaN	NaN	NaN	NaN	NaN	NaN	NaN	NaN	NaN	NaN	NaN	NaN	NaN	NaN	NaN	NaN	NaN	NaN	NaN	NaN	NaN	NaN	NaN	NaN	NaN	NaN	NaN	NaN	NaN	NaN	NaN	NaN	NaN	-0.124045	-0.153816	0.451617	-0.519155	0.0335246	0.872262
Uncharacterized protein KIAA0556	O60303	ENSG00000047578	KIAA0556	NaN	NaN	NaN	NaN	NaN	NaN	NaN	NaN	NaN	NaN	NaN	NaN	NaN	NaN	NaN	NaN	NaN	NaN	NaN	NaN	NaN	NaN	NaN	NaN	NaN	NaN	NaN	NaN	NaN	NaN	NaN	NaN	NaN	NaN	NaN	NaN	NaN	NaN	NaN	NaN	0.519891	0.148509	-0.496588	-0.13411	-0.289047	-0.0976553
Zinc finger E-box-binding homeobox 2	O60315	ENSG00000169554	ZEB2	NaN	NaN	NaN	NaN	NaN	NaN	NaN	NaN	NaN	NaN	NaN	NaN	NaN	NaN	NaN	NaN	NaN	NaN	NaN	NaN	NaN	NaN	NaN	NaN	NaN	NaN	NaN	NaN	NaN	NaN	NaN	NaN	NaN	NaN	NaN	NaN	NaN	NaN	NaN	NaN	-0.00232532	0.421906	-1.22903	0.514351	0.423783	-0.421541
Phosphatidylinositol 4-phosphate 5-kinase type-1 gamma	O60331	ENSG00000186111	PIP5K1C	NaN	NaN	NaN	NaN	NaN	NaN	NaN	NaN	NaN	NaN	NaN	NaN	NaN	NaN	NaN	NaN	NaN	NaN	NaN	NaN	NaN	NaN	NaN	NaN	NaN	NaN	NaN	NaN	NaN	NaN	NaN	NaN	NaN	NaN	NaN	NaN	NaN	NaN	NaN	NaN	0.561081	0.128756	-0.404348	-0.238494	0.474025	-0.858295
Mitogen-activated protein kinase-binding protein 1	O60336	ENSG00000137802	MAPKBP1	NaN	NaN	NaN	NaN	NaN	NaN	NaN	NaN	NaN	NaN	NaN	NaN	NaN	NaN	NaN	NaN	NaN	NaN	NaN	NaN	NaN	NaN	NaN	NaN	NaN	NaN	NaN	NaN	NaN	NaN	NaN	NaN	NaN	NaN	NaN	NaN	NaN	NaN	NaN	NaN	-0.028472	0.296229	0.187683	-0.0259009	-0.203607	-0.419425
PH domain leucine-rich repeat-containing protein phosphatase 1	O60346	ENSG00000081913	PHLPP1	NaN	NaN	NaN	NaN	NaN	NaN	NaN	NaN	NaN	NaN	NaN	NaN	NaN	NaN	NaN	NaN	NaN	NaN	NaN	NaN	NaN	NaN	NaN	NaN	NaN	NaN	NaN	NaN	NaN	NaN	NaN	NaN	NaN	NaN	NaN	NaN	NaN	NaN	NaN	NaN	-0.06822	0.0761034	-0.0193771	-0.624834	0.104255	-0.284186
HMG box-containing protein 1	O60381	ENSG00000105856	HBP1	NaN	NaN	NaN	NaN	NaN	NaN	NaN	NaN	NaN	NaN	NaN	NaN	NaN	NaN	NaN	NaN	NaN	NaN	NaN	NaN	NaN	NaN	NaN	NaN	NaN	NaN	NaN	NaN	NaN	NaN	NaN	NaN	NaN	NaN	NaN	NaN	NaN	NaN	NaN	NaN	0.108492	-0.840973	0.432312	0.622328	-0.472946	0.0962905
Ecotropic viral integration site 5 protein homolog	O60447	ENSG00000067208	EVI5	NaN	NaN	NaN	NaN	NaN	NaN	NaN	NaN	NaN	NaN	NaN	NaN	NaN	NaN	NaN	NaN	NaN	NaN	NaN	NaN	NaN	NaN	NaN	NaN	NaN	NaN	NaN	NaN	NaN	NaN	NaN	NaN	NaN	NaN	NaN	NaN	NaN	NaN	NaN	NaN	-0.150405	-0.0745841	0.422122	-0.135897	-0.00443131	-0.140088
Mannosyl-oligosaccharide 1,2-alpha-mannosidase IB	O60476	ENSG00000198162	MAN1A2	NaN	NaN	NaN	NaN	NaN	NaN	NaN	NaN	NaN	NaN	NaN	NaN	NaN	NaN	NaN	NaN	NaN	NaN	NaN	NaN	NaN	NaN	NaN	NaN	NaN	NaN	NaN	NaN	NaN	NaN	NaN	NaN	NaN	NaN	NaN	NaN	NaN	NaN	NaN	NaN	0.293889	0.359528	0.154089	0.00572681	-0.497878	-0.103258
Syntaxin-10	O60499	ENSG00000104915	STX10	NaN	NaN	NaN	NaN	NaN	NaN	NaN	NaN	NaN	NaN	NaN	NaN	NaN	NaN	NaN	NaN	NaN	NaN	NaN	NaN	NaN	NaN	NaN	NaN	NaN	NaN	NaN	NaN	NaN	NaN	NaN	NaN	NaN	NaN	NaN	NaN	NaN	NaN	NaN	NaN	-0.170225	-0.350847	0.441022	0.445022	-0.26803	-0.126306
Adenylate cyclase type 9	O60503	ENSG00000162104	ADCY9	NaN	NaN	NaN	NaN	NaN	NaN	NaN	NaN	NaN	NaN	NaN	NaN	NaN	NaN	NaN	NaN	NaN	NaN	NaN	NaN	NaN	NaN	NaN	NaN	NaN	NaN	NaN	NaN	NaN	NaN	NaN	NaN	NaN	NaN	NaN	NaN	NaN	NaN	NaN	NaN	0.447702	0.0244844	-0.290186	-0.144029	0.0604897	-0.921449
Protein-tyrosine sulfotransferase 1	O60507	ENSG00000169902	TPST1	NaN	NaN	NaN	NaN	NaN	NaN	NaN	NaN	NaN	NaN	NaN	NaN	NaN	NaN	NaN	NaN	NaN	NaN	NaN	NaN	NaN	NaN	NaN	NaN	NaN	NaN	NaN	NaN	NaN	NaN	NaN	NaN	NaN	NaN	NaN	NaN	NaN	NaN	NaN	NaN	-0.357295	0.390017	0.173041	-0.41094	-0.111156	-0.025514
Beta-1,4-galactosyltransferase 3;Beta-N-acetylglucosaminyl-glycolipid beta-1,4-galactosyltransferase;Beta-N-acetylglucosaminylglycopeptide beta-1,4-galactosyltransferase;N-acetyllactosamine synthase	O60512	ENSG00000158850	B4GALT3	NaN	NaN	NaN	NaN	NaN	NaN	NaN	NaN	NaN	NaN	NaN	NaN	NaN	NaN	NaN	NaN	NaN	NaN	NaN	NaN	NaN	NaN	NaN	NaN	NaN	NaN	NaN	NaN	NaN	NaN	NaN	NaN	NaN	NaN	NaN	NaN	NaN	NaN	NaN	NaN	0.36208	0.35504	0.41696	0.504618	-0.0473613	-0.97768
Mitotic checkpoint serine/threonine-protein kinase BUB1 beta	O60566	ENSG00000156970	BUB1B	NaN	NaN	NaN	NaN	NaN	NaN	NaN	NaN	NaN	NaN	NaN	NaN	NaN	NaN	NaN	NaN	NaN	NaN	NaN	NaN	NaN	NaN	NaN	NaN	NaN	NaN	NaN	NaN	NaN	NaN	NaN	NaN	NaN	NaN	NaN	NaN	NaN	NaN	NaN	NaN	-0.884861	-0.315501	0.829693	-0.0758145	0.541685	0.26581
Cyclin-T2	O60583	ENSG00000082258	CCNT2	NaN	NaN	NaN	NaN	NaN	NaN	NaN	NaN	NaN	NaN	NaN	NaN	NaN	NaN	NaN	NaN	NaN	NaN	NaN	NaN	NaN	NaN	NaN	NaN	NaN	NaN	NaN	NaN	NaN	NaN	NaN	NaN	NaN	NaN	NaN	NaN	NaN	NaN	NaN	NaN	0.30726	-0.471907	0.31102	0.341487	-0.219359	-0.26907
Monocarboxylate transporter 2	O60669	ENSG00000118596	SLC16A7	NaN	NaN	NaN	NaN	NaN	NaN	NaN	NaN	NaN	NaN	NaN	NaN	NaN	NaN	NaN	NaN	NaN	NaN	NaN	NaN	NaN	NaN	NaN	NaN	NaN	NaN	NaN	NaN	NaN	NaN	NaN	NaN	NaN	NaN	NaN	NaN	NaN	NaN	NaN	NaN	0.890296	-0.25128	-1.4732	0.131822	1.5174	-1.3472
Cell cycle checkpoint protein RAD1	O60671	ENSG00000113456	RAD1	NaN	NaN	NaN	NaN	NaN	NaN	NaN	NaN	NaN	NaN	NaN	NaN	NaN	NaN	NaN	NaN	NaN	NaN	NaN	NaN	NaN	NaN	NaN	NaN	NaN	NaN	NaN	NaN	NaN	NaN	NaN	NaN	NaN	NaN	NaN	NaN	NaN	NaN	NaN	NaN	-0.102528	0.0168881	-0.189627	0.102515	-0.255972	0.4945
DNA polymerase zeta catalytic subunit	O60673	ENSG00000009413	REV3L	NaN	NaN	NaN	NaN	NaN	NaN	NaN	NaN	NaN	NaN	NaN	NaN	NaN	NaN	NaN	NaN	NaN	NaN	NaN	NaN	NaN	NaN	NaN	NaN	NaN	NaN	NaN	NaN	NaN	NaN	NaN	NaN	NaN	NaN	NaN	NaN	NaN	NaN	NaN	NaN	-0.32134	0.7055	-0.123228	-0.233943	0.00525055	-0.291169
Tyrosine-protein kinase JAK2	O60674	ENSG00000096968	JAK2	NaN	NaN	NaN	NaN	NaN	NaN	NaN	NaN	NaN	NaN	NaN	NaN	NaN	NaN	NaN	NaN	NaN	NaN	NaN	NaN	NaN	NaN	NaN	NaN	NaN	NaN	NaN	NaN	NaN	NaN	NaN	NaN	NaN	NaN	NaN	NaN	NaN	NaN	NaN	NaN	-0.0396768	0.0439084	-0.0489079	-0.829364	0.0593837	-0.561267
Sushi repeat-containing protein SRPX2	O60687	ENSG00000102359	SRPX2	NaN	NaN	NaN	NaN	NaN	NaN	NaN	NaN	NaN	NaN	NaN	NaN	NaN	NaN	NaN	NaN	NaN	NaN	NaN	NaN	NaN	NaN	NaN	NaN	NaN	NaN	NaN	NaN	NaN	NaN	NaN	NaN	NaN	NaN	NaN	NaN	NaN	NaN	NaN	NaN	0.175058	-0.254366	0.028307	1.01044	-0.503538	0.4039
Leupaxin	O60711	ENSG00000110031	LPXN	NaN	NaN	NaN	NaN	NaN	NaN	NaN	NaN	NaN	NaN	NaN	NaN	NaN	NaN	NaN	NaN	NaN	NaN	NaN	NaN	NaN	NaN	NaN	NaN	NaN	NaN	NaN	NaN	NaN	NaN	NaN	NaN	NaN	NaN	NaN	NaN	NaN	NaN	NaN	NaN	0.298131	0.0471682	-0.459139	-0.216471	0.125266	0.011053
85/88 kDa calcium-independent phospholipase A2	O60733	ENSG00000184381	PLA2G6	NaN	NaN	NaN	NaN	NaN	NaN	NaN	NaN	NaN	NaN	NaN	NaN	NaN	NaN	NaN	NaN	NaN	NaN	NaN	NaN	NaN	NaN	NaN	NaN	NaN	NaN	NaN	NaN	NaN	NaN	NaN	NaN	NaN	NaN	NaN	NaN	NaN	NaN	NaN	NaN	-0.380425	-0.442952	0.486553	0.132427	-0.129434	0.214642
28S ribosomal protein S14, mitochondrial	O60783	ENSG00000120333	MRPS14	NaN	NaN	NaN	NaN	NaN	NaN	NaN	NaN	NaN	NaN	NaN	NaN	NaN	NaN	NaN	NaN	NaN	NaN	NaN	NaN	NaN	NaN	NaN	NaN	NaN	NaN	NaN	NaN	NaN	NaN	NaN	NaN	NaN	NaN	NaN	NaN	NaN	NaN	NaN	NaN	-0.303858	-0.200111	-0.382972	-0.0290435	-0.0482852	0.25414
Mitochondrial import inner membrane translocase subunit Tim17-B	O60830	ENSG00000126768	TIMM17B	NaN	NaN	NaN	NaN	NaN	NaN	NaN	NaN	NaN	NaN	NaN	NaN	NaN	NaN	NaN	NaN	NaN	NaN	NaN	NaN	NaN	NaN	NaN	NaN	NaN	NaN	NaN	NaN	NaN	NaN	NaN	NaN	NaN	NaN	NaN	NaN	NaN	NaN	NaN	NaN	0.522351	0.12475	0.130595	0.507041	-0.882504	0.722474
E3 ubiquitin-protein ligase TRIM13	O60858	ENSG00000204977	TRIM13	NaN	NaN	NaN	NaN	NaN	NaN	NaN	NaN	NaN	NaN	NaN	NaN	NaN	NaN	NaN	NaN	NaN	NaN	NaN	NaN	NaN	NaN	NaN	NaN	NaN	NaN	NaN	NaN	NaN	NaN	NaN	NaN	NaN	NaN	NaN	NaN	NaN	NaN	NaN	NaN	0.580221	0.191318	0.176643	-0.0873385	-0.293073	0.13508
Checkpoint protein HUS1	O60921	ENSG00000136273	HUS1	NaN	NaN	NaN	NaN	NaN	NaN	NaN	NaN	NaN	NaN	NaN	NaN	NaN	NaN	NaN	NaN	NaN	NaN	NaN	NaN	NaN	NaN	NaN	NaN	NaN	NaN	NaN	NaN	NaN	NaN	NaN	NaN	NaN	NaN	NaN	NaN	NaN	NaN	NaN	NaN	-0.0269835	-0.151578	-0.126088	0.0364862	-0.155031	0.313267
Ribonuclease H1	O60930	ENSG00000171865	RNASEH1	NaN	NaN	NaN	NaN	NaN	NaN	NaN	NaN	NaN	NaN	NaN	NaN	NaN	NaN	NaN	NaN	NaN	NaN	NaN	NaN	NaN	NaN	NaN	NaN	NaN	NaN	NaN	NaN	NaN	NaN	NaN	NaN	NaN	NaN	NaN	NaN	NaN	NaN	NaN	NaN	-0.0467224	0.298499	-0.413555	0.0134426	-0.00116652	0.16481
1-phosphatidylinositol 4,5-bisphosphate phosphodiesterase eta-2	O75038	ENSG00000149527;ENSG00000276429	PLCH2	NaN	NaN	NaN	NaN	NaN	NaN	NaN	NaN	NaN	NaN	NaN	NaN	NaN	NaN	NaN	NaN	NaN	NaN	NaN	NaN	NaN	NaN	NaN	NaN	NaN	NaN	NaN	NaN	NaN	NaN	NaN	NaN	NaN	NaN	NaN	NaN	NaN	NaN	NaN	NaN	0.954472	0.240932	-1.09549	0.915749	0.638287	0.364027
DENN domain-containing protein 4B	O75064	ENSG00000198837	DENND4B	NaN	NaN	NaN	NaN	NaN	NaN	NaN	NaN	NaN	NaN	NaN	NaN	NaN	NaN	NaN	NaN	NaN	NaN	NaN	NaN	NaN	NaN	NaN	NaN	NaN	NaN	NaN	NaN	NaN	NaN	NaN	NaN	NaN	NaN	NaN	NaN	NaN	NaN	NaN	NaN	-0.0215557	0.113056	-0.119788	0.0981007	0.205466	-0.0490245
Transmembrane and coiled-coil domains protein 2	O75069	ENSG00000133069	TMCC2	NaN	NaN	NaN	NaN	NaN	NaN	NaN	NaN	NaN	NaN	NaN	NaN	NaN	NaN	NaN	NaN	NaN	NaN	NaN	NaN	NaN	NaN	NaN	NaN	NaN	NaN	NaN	NaN	NaN	NaN	NaN	NaN	NaN	NaN	NaN	NaN	NaN	NaN	NaN	NaN	0.6844	0.0221702	-0.673727	1.55431	-0.513944	-1.16658
EF-hand calcium-binding domain-containing protein 14	O75071	ENSG00000159658	EFCAB14	NaN	NaN	NaN	NaN	NaN	NaN	NaN	NaN	NaN	NaN	NaN	NaN	NaN	NaN	NaN	NaN	NaN	NaN	NaN	NaN	NaN	NaN	NaN	NaN	NaN	NaN	NaN	NaN	NaN	NaN	NaN	NaN	NaN	NaN	NaN	NaN	NaN	NaN	NaN	NaN	0.0909348	-0.0368006	-0.408983	-0.321663	0.00933984	-0.0407147
Protein CBFA2T3	O75081	ENSG00000129993	CBFA2T3	NaN	NaN	NaN	NaN	NaN	NaN	NaN	NaN	NaN	NaN	NaN	NaN	NaN	NaN	NaN	NaN	NaN	NaN	NaN	NaN	NaN	NaN	NaN	NaN	NaN	NaN	NaN	NaN	NaN	NaN	NaN	NaN	NaN	NaN	NaN	NaN	NaN	NaN	NaN	NaN	0.453557	-0.718635	0.195597	-0.0630054	-0.129966	1.80737
Pentatricopeptide repeat-containing protein 1, mitochondrial	O75127	ENSG00000106246	PTCD1	NaN	NaN	NaN	NaN	NaN	NaN	NaN	NaN	NaN	NaN	NaN	NaN	NaN	NaN	NaN	NaN	NaN	NaN	NaN	NaN	NaN	NaN	NaN	NaN	NaN	NaN	NaN	NaN	NaN	NaN	NaN	NaN	NaN	NaN	NaN	NaN	NaN	NaN	NaN	NaN	-0.199992	-0.0328668	0.56426	0.0242949	-0.353714	-0.2122
Astrotactin-2	O75129	ENSG00000148219	ASTN2	NaN	NaN	NaN	NaN	NaN	NaN	NaN	NaN	NaN	NaN	NaN	NaN	NaN	NaN	NaN	NaN	NaN	NaN	NaN	NaN	NaN	NaN	NaN	NaN	NaN	NaN	NaN	NaN	NaN	NaN	NaN	NaN	NaN	NaN	NaN	NaN	NaN	NaN	NaN	NaN	0.142994	0.642518	-0.275341	0.0909936	1.10424	-0.874457
DEP domain-containing protein 5	O75140	ENSG00000100150	DEPDC5	NaN	NaN	NaN	NaN	NaN	NaN	NaN	NaN	NaN	NaN	NaN	NaN	NaN	NaN	NaN	NaN	NaN	NaN	NaN	NaN	NaN	NaN	NaN	NaN	NaN	NaN	NaN	NaN	NaN	NaN	NaN	NaN	NaN	NaN	NaN	NaN	NaN	NaN	NaN	NaN	-0.0952773	0.00519254	-0.086795	-0.160316	-0.104874	0.247819
ICOS ligand	O75144	ENSG00000160223;ENSG00000277117	ICOSLG	NaN	NaN	NaN	NaN	NaN	NaN	NaN	NaN	NaN	NaN	NaN	NaN	NaN	NaN	NaN	NaN	NaN	NaN	NaN	NaN	NaN	NaN	NaN	NaN	NaN	NaN	NaN	NaN	NaN	NaN	NaN	NaN	NaN	NaN	NaN	NaN	NaN	NaN	NaN	NaN	0.0328203	0.540054	-0.677216	-0.441752	0.334841	-0.0324916
Obscurin-like protein 1	O75147	ENSG00000124006	OBSL1	NaN	NaN	NaN	NaN	NaN	NaN	NaN	NaN	NaN	NaN	NaN	NaN	NaN	NaN	NaN	NaN	NaN	NaN	NaN	NaN	NaN	NaN	NaN	NaN	NaN	NaN	NaN	NaN	NaN	NaN	NaN	NaN	NaN	NaN	NaN	NaN	NaN	NaN	NaN	NaN	0.483027	-0.028982	-0.403745	0.498535	-0.554893	0.0229878
TSC22 domain family protein 2	O75157	ENSG00000196428	TSC22D2	NaN	NaN	NaN	NaN	NaN	NaN	NaN	NaN	NaN	NaN	NaN	NaN	NaN	NaN	NaN	NaN	NaN	NaN	NaN	NaN	NaN	NaN	NaN	NaN	NaN	NaN	NaN	NaN	NaN	NaN	NaN	NaN	NaN	NaN	NaN	NaN	NaN	NaN	NaN	NaN	-0.18492	-0.284676	0.453429	0.00186622	0.207509	0.0693787
Lysine-specific demethylase 4A	O75164	ENSG00000066135	KDM4A	NaN	NaN	NaN	NaN	NaN	NaN	NaN	NaN	NaN	NaN	NaN	NaN	NaN	NaN	NaN	NaN	NaN	NaN	NaN	NaN	NaN	NaN	NaN	NaN	NaN	NaN	NaN	NaN	NaN	NaN	NaN	NaN	NaN	NaN	NaN	NaN	NaN	NaN	NaN	NaN	-0.169797	-0.202197	-0.516656	0.245199	-0.170382	-0.106271
Phosphatase and actin regulator 2	O75167	ENSG00000112419	PHACTR2	NaN	NaN	NaN	NaN	NaN	NaN	NaN	NaN	NaN	NaN	NaN	NaN	NaN	NaN	NaN	NaN	NaN	NaN	NaN	NaN	NaN	NaN	NaN	NaN	NaN	NaN	NaN	NaN	NaN	NaN	NaN	NaN	NaN	NaN	NaN	NaN	NaN	NaN	NaN	NaN	-0.594453	1.42637	-0.606325	0.136793	0.62918	-0.625997
Calcium-responsive transactivator	O75177	ENSG00000184402	SS18L1	NaN	NaN	NaN	NaN	NaN	NaN	NaN	NaN	NaN	NaN	NaN	NaN	NaN	NaN	NaN	NaN	NaN	NaN	NaN	NaN	NaN	NaN	NaN	NaN	NaN	NaN	NaN	NaN	NaN	NaN	NaN	NaN	NaN	NaN	NaN	NaN	NaN	NaN	NaN	NaN	0.451125	0.184713	-0.0498789	0.0468212	0.0323806	-0.311159
Xylulose kinase	O75191	ENSG00000093217	XYLB	NaN	NaN	NaN	NaN	NaN	NaN	NaN	NaN	NaN	NaN	NaN	NaN	NaN	NaN	NaN	NaN	NaN	NaN	NaN	NaN	NaN	NaN	NaN	NaN	NaN	NaN	NaN	NaN	NaN	NaN	NaN	NaN	NaN	NaN	NaN	NaN	NaN	NaN	NaN	NaN	-0.53428	-0.192664	1.02708	0.183794	0.533355	-0.00391147
RNA/RNP complex-1-interacting phosphatase	O75319	ENSG00000144048	DUSP11	NaN	NaN	NaN	NaN	NaN	NaN	NaN	NaN	NaN	NaN	NaN	NaN	NaN	NaN	NaN	NaN	NaN	NaN	NaN	NaN	NaN	NaN	NaN	NaN	NaN	NaN	NaN	NaN	NaN	NaN	NaN	NaN	NaN	NaN	NaN	NaN	NaN	NaN	NaN	NaN	-0.245202	-0.224997	-0.101112	0.312306	-0.315983	0.528895
Liprin-alpha-4	O75335	ENSG00000143847	PPFIA4	NaN	NaN	NaN	NaN	NaN	NaN	NaN	NaN	NaN	NaN	NaN	NaN	NaN	NaN	NaN	NaN	NaN	NaN	NaN	NaN	NaN	NaN	NaN	NaN	NaN	NaN	NaN	NaN	NaN	NaN	NaN	NaN	NaN	NaN	NaN	NaN	NaN	NaN	NaN	NaN	0.102438	-0.261362	0.469676	-0.0572151	1.03276	-1.32716
Zinc finger protein 217	O75362	ENSG00000171940	ZNF217	NaN	NaN	NaN	NaN	NaN	NaN	NaN	NaN	NaN	NaN	NaN	NaN	NaN	NaN	NaN	NaN	NaN	NaN	NaN	NaN	NaN	NaN	NaN	NaN	NaN	NaN	NaN	NaN	NaN	NaN	NaN	NaN	NaN	NaN	NaN	NaN	NaN	NaN	NaN	NaN	-0.576382	-0.613966	0.181302	0.804921	-0.0970831	1.20987
Protein tyrosine phosphatase type IVA 3	O75365	ENSG00000184489;ENSG00000275575	PTP4A3	NaN	NaN	NaN	NaN	NaN	NaN	NaN	NaN	NaN	NaN	NaN	NaN	NaN	NaN	NaN	NaN	NaN	NaN	NaN	NaN	NaN	NaN	NaN	NaN	NaN	NaN	NaN	NaN	NaN	NaN	NaN	NaN	NaN	NaN	NaN	NaN	NaN	NaN	NaN	NaN	0.45684	0.520371	-0.386889	0.311414	-0.502128	-1.34912
Vesicle-associated membrane protein 4	O75379	ENSG00000117533	VAMP4	NaN	NaN	NaN	NaN	NaN	NaN	NaN	NaN	NaN	NaN	NaN	NaN	NaN	NaN	NaN	NaN	NaN	NaN	NaN	NaN	NaN	NaN	NaN	NaN	NaN	NaN	NaN	NaN	NaN	NaN	NaN	NaN	NaN	NaN	NaN	NaN	NaN	NaN	NaN	NaN	0.137673	0.556617	0.0587585	0.09323	0.426019	-0.810413
Tubby-related protein 3	O75386	ENSG00000078246	TULP3	NaN	NaN	NaN	NaN	NaN	NaN	NaN	NaN	NaN	NaN	NaN	NaN	NaN	NaN	NaN	NaN	NaN	NaN	NaN	NaN	NaN	NaN	NaN	NaN	NaN	NaN	NaN	NaN	NaN	NaN	NaN	NaN	NaN	NaN	NaN	NaN	NaN	NaN	NaN	NaN	-0.333878	-0.306329	0.645289	-0.294925	0.159748	0.364658
Deformed epidermal autoregulatory factor 1 homolog	O75398	ENSG00000177030	DEAF1	NaN	NaN	NaN	NaN	NaN	NaN	NaN	NaN	NaN	NaN	NaN	NaN	NaN	NaN	NaN	NaN	NaN	NaN	NaN	NaN	NaN	NaN	NaN	NaN	NaN	NaN	NaN	NaN	NaN	NaN	NaN	NaN	NaN	NaN	NaN	NaN	NaN	NaN	NaN	NaN	0.457094	-0.0329717	-0.53073	0.249736	-0.129611	-0.103371
Cell division control protein 45 homolog	O75419	ENSG00000093009	CDC45	NaN	NaN	NaN	NaN	NaN	NaN	NaN	NaN	NaN	NaN	NaN	NaN	NaN	NaN	NaN	NaN	NaN	NaN	NaN	NaN	NaN	NaN	NaN	NaN	NaN	NaN	NaN	NaN	NaN	NaN	NaN	NaN	NaN	NaN	NaN	NaN	NaN	NaN	NaN	NaN	-1.0818	0.254093	-0.180346	-0.293385	0.610925	0.0191924
Leucine-rich repeat and calponin homology domain-containing protein 4	O75427	ENSG00000077454	LRCH4	NaN	NaN	NaN	NaN	NaN	NaN	NaN	NaN	NaN	NaN	NaN	NaN	NaN	NaN	NaN	NaN	NaN	NaN	NaN	NaN	NaN	NaN	NaN	NaN	NaN	NaN	NaN	NaN	NaN	NaN	NaN	NaN	NaN	NaN	NaN	NaN	NaN	NaN	NaN	NaN	-0.348669	-0.0797842	0.419515	-0.262399	-0.453817	0.20533
Endoribonuclease;Serine/threonine-protein kinase;Serine/threonine-protein kinase/endoribonuclease IRE1	O75460	ENSG00000178607	ERN1	NaN	NaN	NaN	NaN	NaN	NaN	NaN	NaN	NaN	NaN	NaN	NaN	NaN	NaN	NaN	NaN	NaN	NaN	NaN	NaN	NaN	NaN	NaN	NaN	NaN	NaN	NaN	NaN	NaN	NaN	NaN	NaN	NaN	NaN	NaN	NaN	NaN	NaN	NaN	NaN	1.01826	-0.151693	-0.512603	2.0391	-0.790706	0.0343729
Transcription factor E2F6	O75461	ENSG00000169016	E2F6	NaN	NaN	NaN	NaN	NaN	NaN	NaN	NaN	NaN	NaN	NaN	NaN	NaN	NaN	NaN	NaN	NaN	NaN	NaN	NaN	NaN	NaN	NaN	NaN	NaN	NaN	NaN	NaN	NaN	NaN	NaN	NaN	NaN	NaN	NaN	NaN	NaN	NaN	NaN	NaN	-0.0866795	-0.661002	-0.288813	0.0110674	-0.249819	0.566546
Transcriptional adapter 2-alpha	O75478		TADA2A	NaN	NaN	NaN	NaN	NaN	NaN	NaN	NaN	NaN	NaN	NaN	NaN	NaN	NaN	NaN	NaN	NaN	NaN	NaN	NaN	NaN	NaN	NaN	NaN	NaN	NaN	NaN	NaN	NaN	NaN	NaN	NaN	NaN	NaN	NaN	NaN	NaN	NaN	NaN	NaN	-0.184431	-0.429886	0.287291	-0.057022	0.153749	-0.213265
Transcription initiation protein SPT3 homolog	O75486	ENSG00000196284	SUPT3H	NaN	NaN	NaN	NaN	NaN	NaN	NaN	NaN	NaN	NaN	NaN	NaN	NaN	NaN	NaN	NaN	NaN	NaN	NaN	NaN	NaN	NaN	NaN	NaN	NaN	NaN	NaN	NaN	NaN	NaN	NaN	NaN	NaN	NaN	NaN	NaN	NaN	NaN	NaN	NaN	0.296478	-0.233681	-0.395425	0.626498	0.106801	-0.197961
KH domain-containing, RNA-binding, signal transduction-associated protein 3	O75525;REV__P50336	ENSG00000131773	KHDRBS3	NaN	NaN	NaN	NaN	NaN	NaN	NaN	NaN	NaN	NaN	NaN	NaN	NaN	NaN	NaN	NaN	NaN	NaN	NaN	NaN	NaN	NaN	NaN	NaN	NaN	NaN	NaN	NaN	NaN	NaN	NaN	NaN	NaN	NaN	NaN	NaN	NaN	NaN	NaN	NaN	-0.544415	-1.69855	0.260254	0.684756	0.299891	0.574406
Transcriptional adapter 3	O75528	ENSG00000171148	TADA3	NaN	NaN	NaN	NaN	NaN	NaN	NaN	NaN	NaN	NaN	NaN	NaN	NaN	NaN	NaN	NaN	NaN	NaN	NaN	NaN	NaN	NaN	NaN	NaN	NaN	NaN	NaN	NaN	NaN	NaN	NaN	NaN	NaN	NaN	NaN	NaN	NaN	NaN	NaN	NaN	0.105175	-0.293998	-0.414033	0.334033	0.10023	0.00144682
TAF5-like RNA polymerase II p300/CBP-associated factor-associated factor 65 kDa subunit 5L	O75529	ENSG00000135801	TAF5L	NaN	NaN	NaN	NaN	NaN	NaN	NaN	NaN	NaN	NaN	NaN	NaN	NaN	NaN	NaN	NaN	NaN	NaN	NaN	NaN	NaN	NaN	NaN	NaN	NaN	NaN	NaN	NaN	NaN	NaN	NaN	NaN	NaN	NaN	NaN	NaN	NaN	NaN	NaN	NaN	0.260817	-0.362299	-0.119623	0.48237	-0.142422	-0.060425
Zinc finger protein 821	O75541	ENSG00000102984	ZNF821	NaN	NaN	NaN	NaN	NaN	NaN	NaN	NaN	NaN	NaN	NaN	NaN	NaN	NaN	NaN	NaN	NaN	NaN	NaN	NaN	NaN	NaN	NaN	NaN	NaN	NaN	NaN	NaN	NaN	NaN	NaN	NaN	NaN	NaN	NaN	NaN	NaN	NaN	NaN	NaN	0.0765264	0.36692	-0.101424	0.305299	0.374925	-0.443364
Disabled homolog 1	O75553	ENSG00000173406	DAB1	NaN	NaN	NaN	NaN	NaN	NaN	NaN	NaN	NaN	NaN	NaN	NaN	NaN	NaN	NaN	NaN	NaN	NaN	NaN	NaN	NaN	NaN	NaN	NaN	NaN	NaN	NaN	NaN	NaN	NaN	NaN	NaN	NaN	NaN	NaN	NaN	NaN	NaN	NaN	NaN	1.1838	0.101061	-0.942565	0.882426	-0.693491	-1.21546
WW domain-binding protein 4	O75554	ENSG00000120688	WBP4	NaN	NaN	NaN	NaN	NaN	NaN	NaN	NaN	NaN	NaN	NaN	NaN	NaN	NaN	NaN	NaN	NaN	NaN	NaN	NaN	NaN	NaN	NaN	NaN	NaN	NaN	NaN	NaN	NaN	NaN	NaN	NaN	NaN	NaN	NaN	NaN	NaN	NaN	NaN	NaN	-0.146336	-0.522146	0.391848	-0.20508	-0.503316	0.628953
Jerky protein homolog	O75564		JRK	NaN	NaN	NaN	NaN	NaN	NaN	NaN	NaN	NaN	NaN	NaN	NaN	NaN	NaN	NaN	NaN	NaN	NaN	NaN	NaN	NaN	NaN	NaN	NaN	NaN	NaN	NaN	NaN	NaN	NaN	NaN	NaN	NaN	NaN	NaN	NaN	NaN	NaN	NaN	NaN	0.0105258	0.146502	0.351192	0.237739	-0.0855759	-0.0365241
Peptide chain release factor 1, mitochondrial	O75570	ENSG00000120662	MTRF1	NaN	NaN	NaN	NaN	NaN	NaN	NaN	NaN	NaN	NaN	NaN	NaN	NaN	NaN	NaN	NaN	NaN	NaN	NaN	NaN	NaN	NaN	NaN	NaN	NaN	NaN	NaN	NaN	NaN	NaN	NaN	NaN	NaN	NaN	NaN	NaN	NaN	NaN	NaN	NaN	-0.383922	-0.0739725	-0.142817	-0.12602	-0.34952	0.673227
Mediator of RNA polymerase II transcription subunit 6	O75586	ENSG00000133997	MED6	NaN	NaN	NaN	NaN	NaN	NaN	NaN	NaN	NaN	NaN	NaN	NaN	NaN	NaN	NaN	NaN	NaN	NaN	NaN	NaN	NaN	NaN	NaN	NaN	NaN	NaN	NaN	NaN	NaN	NaN	NaN	NaN	NaN	NaN	NaN	NaN	NaN	NaN	NaN	NaN	0.0905269	-0.186669	-0.37123	0.22531	0.0145003	0.29226
Ficolin-3	O75636	ENSG00000142748	FCN3	NaN	NaN	NaN	NaN	NaN	NaN	NaN	NaN	NaN	NaN	NaN	NaN	NaN	NaN	NaN	NaN	NaN	NaN	NaN	NaN	NaN	NaN	NaN	NaN	NaN	NaN	NaN	NaN	NaN	NaN	NaN	NaN	NaN	NaN	NaN	NaN	NaN	NaN	NaN	NaN	0.0856463	-0.0975421	-0.100855	0.42565	0.103592	-0.693761
Mitochondrial tRNA-specific 2-thiouridylase 1	O75648	ENSG00000100416	TRMU	NaN	NaN	NaN	NaN	NaN	NaN	NaN	NaN	NaN	NaN	NaN	NaN	NaN	NaN	NaN	NaN	NaN	NaN	NaN	NaN	NaN	NaN	NaN	NaN	NaN	NaN	NaN	NaN	NaN	NaN	NaN	NaN	NaN	NaN	NaN	NaN	NaN	NaN	NaN	NaN	-0.0607868	0.267488	-0.351624	0.0507756	-0.280412	0.338766
Oral-facial-digital syndrome 1 protein	O75665	ENSG00000046651	OFD1	NaN	NaN	NaN	NaN	NaN	NaN	NaN	NaN	NaN	NaN	NaN	NaN	NaN	NaN	NaN	NaN	NaN	NaN	NaN	NaN	NaN	NaN	NaN	NaN	NaN	NaN	NaN	NaN	NaN	NaN	NaN	NaN	NaN	NaN	NaN	NaN	NaN	NaN	NaN	NaN	-0.217018	-0.389703	0.141414	0.00234054	-0.181515	0.331869
Ribosomal protein S6 kinase alpha-4	O75676		RPS6KA4	NaN	NaN	NaN	NaN	NaN	NaN	NaN	NaN	NaN	NaN	NaN	NaN	NaN	NaN	NaN	NaN	NaN	NaN	NaN	NaN	NaN	NaN	NaN	NaN	NaN	NaN	NaN	NaN	NaN	NaN	NaN	NaN	NaN	NaN	NaN	NaN	NaN	NaN	NaN	NaN	0.522362	-0.0809936	-0.765102	0.444126	-0.132994	-0.277733
Transcription elongation factor A protein 3	O75764	ENSG00000204219	TCEA3	NaN	NaN	NaN	NaN	NaN	NaN	NaN	NaN	NaN	NaN	NaN	NaN	NaN	NaN	NaN	NaN	NaN	NaN	NaN	NaN	NaN	NaN	NaN	NaN	NaN	NaN	NaN	NaN	NaN	NaN	NaN	NaN	NaN	NaN	NaN	NaN	NaN	NaN	NaN	NaN	-0.159423	-0.289519	0.670593	-1.15178	-0.352628	-0.801432
Ribonuclease P protein subunit p20	O75817	ENSG00000172336	POP7	NaN	NaN	NaN	NaN	NaN	NaN	NaN	NaN	NaN	NaN	NaN	NaN	NaN	NaN	NaN	NaN	NaN	NaN	NaN	NaN	NaN	NaN	NaN	NaN	NaN	NaN	NaN	NaN	NaN	NaN	NaN	NaN	NaN	NaN	NaN	NaN	NaN	NaN	NaN	NaN	-0.00381846	-0.139492	0.449342	0.309957	-0.190411	0.176272
Zinc finger protein 189	O75820	ENSG00000136870	ZNF189	NaN	NaN	NaN	NaN	NaN	NaN	NaN	NaN	NaN	NaN	NaN	NaN	NaN	NaN	NaN	NaN	NaN	NaN	NaN	NaN	NaN	NaN	NaN	NaN	NaN	NaN	NaN	NaN	NaN	NaN	NaN	NaN	NaN	NaN	NaN	NaN	NaN	NaN	NaN	NaN	0.472115	0.297481	-0.444325	0.132948	-0.325907	0.0429989
AP-1 complex subunit gamma-like 2	O75843	ENSG00000213983	AP1G2	NaN	NaN	NaN	NaN	NaN	NaN	NaN	NaN	NaN	NaN	NaN	NaN	NaN	NaN	NaN	NaN	NaN	NaN	NaN	NaN	NaN	NaN	NaN	NaN	NaN	NaN	NaN	NaN	NaN	NaN	NaN	NaN	NaN	NaN	NaN	NaN	NaN	NaN	NaN	NaN	-0.737251	-0.273938	0.427989	0.205825	0.700601	-0.41378
Protein phosphatase 1 regulatory subunit 37	O75864	ENSG00000104866	PPP1R37	NaN	NaN	NaN	NaN	NaN	NaN	NaN	NaN	NaN	NaN	NaN	NaN	NaN	NaN	NaN	NaN	NaN	NaN	NaN	NaN	NaN	NaN	NaN	NaN	NaN	NaN	NaN	NaN	NaN	NaN	NaN	NaN	NaN	NaN	NaN	NaN	NaN	NaN	NaN	NaN	0.252178	-0.168511	-0.034576	-0.257364	0.0475884	-0.124645
Protein SCO1 homolog, mitochondrial	O75880	ENSG00000133028	SCO1	NaN	NaN	NaN	NaN	NaN	NaN	NaN	NaN	NaN	NaN	NaN	NaN	NaN	NaN	NaN	NaN	NaN	NaN	NaN	NaN	NaN	NaN	NaN	NaN	NaN	NaN	NaN	NaN	NaN	NaN	NaN	NaN	NaN	NaN	NaN	NaN	NaN	NaN	NaN	NaN	-0.371698	-0.11844	0.633016	0.909621	-0.629971	-0.0418516
25-hydroxycholesterol 7-alpha-hydroxylase	O75881	ENSG00000172817	CYP7B1	NaN	NaN	NaN	NaN	NaN	NaN	NaN	NaN	NaN	NaN	NaN	NaN	NaN	NaN	NaN	NaN	NaN	NaN	NaN	NaN	NaN	NaN	NaN	NaN	NaN	NaN	NaN	NaN	NaN	NaN	NaN	NaN	NaN	NaN	NaN	NaN	NaN	NaN	NaN	NaN	0.0471966	0.491979	-0.331127	-0.12462	-0.143915	-0.0309757
Cytosolic 10-formyltetrahydrofolate dehydrogenase	O75891	ENSG00000144908	ALDH1L1	NaN	NaN	NaN	NaN	NaN	NaN	NaN	NaN	NaN	NaN	NaN	NaN	NaN	NaN	NaN	NaN	NaN	NaN	NaN	NaN	NaN	NaN	NaN	NaN	NaN	NaN	NaN	NaN	NaN	NaN	NaN	NaN	NaN	NaN	NaN	NaN	NaN	NaN	NaN	NaN	-0.680909	1.18807	-1.03522	-0.310561	1.12124	-0.63232
Tumor suppressor candidate 2	O75896	ENSG00000114383	TUSC2	NaN	NaN	NaN	NaN	NaN	NaN	NaN	NaN	NaN	NaN	NaN	NaN	NaN	NaN	NaN	NaN	NaN	NaN	NaN	NaN	NaN	NaN	NaN	NaN	NaN	NaN	NaN	NaN	NaN	NaN	NaN	NaN	NaN	NaN	NaN	NaN	NaN	NaN	NaN	NaN	-0.12401	0.519939	-0.466979	-0.622586	0.382502	-0.424441
Gamma-aminobutyric acid type B receptor subunit 2	O75899	ENSG00000136928	GABBR2	NaN	NaN	NaN	NaN	NaN	NaN	NaN	NaN	NaN	NaN	NaN	NaN	NaN	NaN	NaN	NaN	NaN	NaN	NaN	NaN	NaN	NaN	NaN	NaN	NaN	NaN	NaN	NaN	NaN	NaN	NaN	NaN	NaN	NaN	NaN	NaN	NaN	NaN	NaN	NaN	-0.174129	0.803482	-1.09974	0.911327	0.939637	-0.828584
Diacylglycerol kinase iota	O75912	ENSG00000157680	DGKI	NaN	NaN	NaN	NaN	NaN	NaN	NaN	NaN	NaN	NaN	NaN	NaN	NaN	NaN	NaN	NaN	NaN	NaN	NaN	NaN	NaN	NaN	NaN	NaN	NaN	NaN	NaN	NaN	NaN	NaN	NaN	NaN	NaN	NaN	NaN	NaN	NaN	NaN	NaN	NaN	-0.579492	0.548801	0.177861	-0.240183	0.743511	-0.915138
Serine/threonine-protein kinase PAK 3	O75914	ENSG00000077264	PAK3	NaN	NaN	NaN	NaN	NaN	NaN	NaN	NaN	NaN	NaN	NaN	NaN	NaN	NaN	NaN	NaN	NaN	NaN	NaN	NaN	NaN	NaN	NaN	NaN	NaN	NaN	NaN	NaN	NaN	NaN	NaN	NaN	NaN	NaN	NaN	NaN	NaN	NaN	NaN	NaN	-1.16981	0.700345	0.333343	-0.809785	1.12088	1.24736
Dysferlin	O75923	ENSG00000135636	DYSF	NaN	NaN	NaN	NaN	NaN	NaN	NaN	NaN	NaN	NaN	NaN	NaN	NaN	NaN	NaN	NaN	NaN	NaN	NaN	NaN	NaN	NaN	NaN	NaN	NaN	NaN	NaN	NaN	NaN	NaN	NaN	NaN	NaN	NaN	NaN	NaN	NaN	NaN	NaN	NaN	0.309515	-0.620052	0.220017	0.25146	-0.050445	-0.714712
E3 SUMO-protein ligase PIAS1	O75925	ENSG00000033800	PIAS1	NaN	NaN	NaN	NaN	NaN	NaN	NaN	NaN	NaN	NaN	NaN	NaN	NaN	NaN	NaN	NaN	NaN	NaN	NaN	NaN	NaN	NaN	NaN	NaN	NaN	NaN	NaN	NaN	NaN	NaN	NaN	NaN	NaN	NaN	NaN	NaN	NaN	NaN	NaN	NaN	0.116359	0.207134	-0.499342	0.0364418	0.0231735	-0.150577
Cell cycle checkpoint protein RAD17	O75943	ENSG00000152942;ENSG00000276618	RAD17	NaN	NaN	NaN	NaN	NaN	NaN	NaN	NaN	NaN	NaN	NaN	NaN	NaN	NaN	NaN	NaN	NaN	NaN	NaN	NaN	NaN	NaN	NaN	NaN	NaN	NaN	NaN	NaN	NaN	NaN	NaN	NaN	NaN	NaN	NaN	NaN	NaN	NaN	NaN	NaN	0.0342428	-0.335973	0.184081	-0.00493585	-0.242247	0.351348
DnaJ homolog subfamily B member 5	O75953	ENSG00000137094	DNAJB5	NaN	NaN	NaN	NaN	NaN	NaN	NaN	NaN	NaN	NaN	NaN	NaN	NaN	NaN	NaN	NaN	NaN	NaN	NaN	NaN	NaN	NaN	NaN	NaN	NaN	NaN	NaN	NaN	NaN	NaN	NaN	NaN	NaN	NaN	NaN	NaN	NaN	NaN	NaN	NaN	0.497569	0.230261	0.311061	-0.68393	0.344828	-0.542123
snRNA-activating protein complex subunit 5	O75971	ENSG00000174446	SNAPC5	NaN	NaN	NaN	NaN	NaN	NaN	NaN	NaN	NaN	NaN	NaN	NaN	NaN	NaN	NaN	NaN	NaN	NaN	NaN	NaN	NaN	NaN	NaN	NaN	NaN	NaN	NaN	NaN	NaN	NaN	NaN	NaN	NaN	NaN	NaN	NaN	NaN	NaN	NaN	NaN	0.389167	-0.324288	-1.49938	0.391689	0.190882	0.714136
DNA fragmentation factor subunit beta	O76075	ENSG00000169598	DFFB	NaN	NaN	NaN	NaN	NaN	NaN	NaN	NaN	NaN	NaN	NaN	NaN	NaN	NaN	NaN	NaN	NaN	NaN	NaN	NaN	NaN	NaN	NaN	NaN	NaN	NaN	NaN	NaN	NaN	NaN	NaN	NaN	NaN	NaN	NaN	NaN	NaN	NaN	NaN	NaN	0.0840496	0.152222	0.243479	0.782081	-0.39253	-0.389343
AN1-type zinc finger protein 5	O76080	ENSG00000107372	ZFAND5	NaN	NaN	NaN	NaN	NaN	NaN	NaN	NaN	NaN	NaN	NaN	NaN	NaN	NaN	NaN	NaN	NaN	NaN	NaN	NaN	NaN	NaN	NaN	NaN	NaN	NaN	NaN	NaN	NaN	NaN	NaN	NaN	NaN	NaN	NaN	NaN	NaN	NaN	NaN	NaN	0.0739408	0.0911828	0.853795	0.0251145	-0.15525	-0.295799
Regulator of G-protein signaling 20	O76081	ENSG00000147509	RGS20	NaN	NaN	NaN	NaN	NaN	NaN	NaN	NaN	NaN	NaN	NaN	NaN	NaN	NaN	NaN	NaN	NaN	NaN	NaN	NaN	NaN	NaN	NaN	NaN	NaN	NaN	NaN	NaN	NaN	NaN	NaN	NaN	NaN	NaN	NaN	NaN	NaN	NaN	NaN	NaN	-1.01547	0.938783	-0.286468	0.47648	0.776138	-0.173654
Solute carrier family 22 member 5	O76082	ENSG00000197375	SLC22A5	NaN	NaN	NaN	NaN	NaN	NaN	NaN	NaN	NaN	NaN	NaN	NaN	NaN	NaN	NaN	NaN	NaN	NaN	NaN	NaN	NaN	NaN	NaN	NaN	NaN	NaN	NaN	NaN	NaN	NaN	NaN	NaN	NaN	NaN	NaN	NaN	NaN	NaN	NaN	NaN	0.74161	0.954474	-1.0525	-0.339461	0.947588	-1.34332
Protein JTB	O76095	ENSG00000143543	JTB	NaN	NaN	NaN	NaN	NaN	NaN	NaN	NaN	NaN	NaN	NaN	NaN	NaN	NaN	NaN	NaN	NaN	NaN	NaN	NaN	NaN	NaN	NaN	NaN	NaN	NaN	NaN	NaN	NaN	NaN	NaN	NaN	NaN	NaN	NaN	NaN	NaN	NaN	NaN	NaN	0.572028	-0.105877	-0.281921	0.217998	-0.613468	-0.0928319
ATP-dependent DNA helicase Q4	O94761		RECQL4	NaN	NaN	NaN	NaN	NaN	NaN	NaN	NaN	NaN	NaN	NaN	NaN	NaN	NaN	NaN	NaN	NaN	NaN	NaN	NaN	NaN	NaN	NaN	NaN	NaN	NaN	NaN	NaN	NaN	NaN	NaN	NaN	NaN	NaN	NaN	NaN	NaN	NaN	NaN	NaN	-1.04113	-0.105724	0.224663	0.164294	0.290374	0.0314656
ATP-dependent DNA helicase Q5	O94762	ENSG00000108469	RECQL5	NaN	NaN	NaN	NaN	NaN	NaN	NaN	NaN	NaN	NaN	NaN	NaN	NaN	NaN	NaN	NaN	NaN	NaN	NaN	NaN	NaN	NaN	NaN	NaN	NaN	NaN	NaN	NaN	NaN	NaN	NaN	NaN	NaN	NaN	NaN	NaN	NaN	NaN	NaN	NaN	0.1943	0.210476	-0.571715	-0.074929	0.222224	-0.247127
Extracellular matrix protein 2	O94769	ENSG00000106823	ECM2	NaN	NaN	NaN	NaN	NaN	NaN	NaN	NaN	NaN	NaN	NaN	NaN	NaN	NaN	NaN	NaN	NaN	NaN	NaN	NaN	NaN	NaN	NaN	NaN	NaN	NaN	NaN	NaN	NaN	NaN	NaN	NaN	NaN	NaN	NaN	NaN	NaN	NaN	NaN	NaN	-0.589499	-0.363489	0.697533	0.0574841	-0.706219	0.354153
Lymphocyte antigen 6H	O94772	ENSG00000176956;ENSG00000274488	LY6H	NaN	NaN	NaN	NaN	NaN	NaN	NaN	NaN	NaN	NaN	NaN	NaN	NaN	NaN	NaN	NaN	NaN	NaN	NaN	NaN	NaN	NaN	NaN	NaN	NaN	NaN	NaN	NaN	NaN	NaN	NaN	NaN	NaN	NaN	NaN	NaN	NaN	NaN	NaN	NaN	0.30045	2.31859	-1.92486	-2.18485	2.02139	-0.976928
Ubiquitin carboxyl-terminal hydrolase 1	O94782	ENSG00000162607	USP1	NaN	NaN	NaN	NaN	NaN	NaN	NaN	NaN	NaN	NaN	NaN	NaN	NaN	NaN	NaN	NaN	NaN	NaN	NaN	NaN	NaN	NaN	NaN	NaN	NaN	NaN	NaN	NaN	NaN	NaN	NaN	NaN	NaN	NaN	NaN	NaN	NaN	NaN	NaN	NaN	0.129764	0.0343978	-0.271088	-0.529867	-0.209614	0.00087581
Ubiquitin-like protein ATG12	O94817	ENSG00000145782	ATG12	NaN	NaN	NaN	NaN	NaN	NaN	NaN	NaN	NaN	NaN	NaN	NaN	NaN	NaN	NaN	NaN	NaN	NaN	NaN	NaN	NaN	NaN	NaN	NaN	NaN	NaN	NaN	NaN	NaN	NaN	NaN	NaN	NaN	NaN	NaN	NaN	NaN	NaN	NaN	NaN	-0.719828	-0.264549	0.366343	-0.241593	0.227504	-0.152723
Nucleolar protein 4	O94818	ENSG00000101746	NOL4	NaN	NaN	NaN	NaN	NaN	NaN	NaN	NaN	NaN	NaN	NaN	NaN	NaN	NaN	NaN	NaN	NaN	NaN	NaN	NaN	NaN	NaN	NaN	NaN	NaN	NaN	NaN	NaN	NaN	NaN	NaN	NaN	NaN	NaN	NaN	NaN	NaN	NaN	NaN	NaN	0.922248	-0.389398	-0.455508	1.42559	0.00537007	-0.37855
Pleckstrin homology domain-containing family G member 5	O94827	ENSG00000171680	PLEKHG5	NaN	NaN	NaN	NaN	NaN	NaN	NaN	NaN	NaN	NaN	NaN	NaN	NaN	NaN	NaN	NaN	NaN	NaN	NaN	NaN	NaN	NaN	NaN	NaN	NaN	NaN	NaN	NaN	NaN	NaN	NaN	NaN	NaN	NaN	NaN	NaN	NaN	NaN	NaN	NaN	-0.379061	0.292177	0.190889	-0.254143	-0.0539602	0.104787
Uncharacterized protein KIAA0754	O94854		KIAA0754	NaN	NaN	NaN	NaN	NaN	NaN	NaN	NaN	NaN	NaN	NaN	NaN	NaN	NaN	NaN	NaN	NaN	NaN	NaN	NaN	NaN	NaN	NaN	NaN	NaN	NaN	NaN	NaN	NaN	NaN	NaN	NaN	NaN	NaN	NaN	NaN	NaN	NaN	NaN	NaN	0.146229	0.0634	-0.284621	0.103474	0.132294	0.0368915
STAGA complex 65 subunit gamma	O94864	ENSG00000119760	SUPT7L	NaN	NaN	NaN	NaN	NaN	NaN	NaN	NaN	NaN	NaN	NaN	NaN	NaN	NaN	NaN	NaN	NaN	NaN	NaN	NaN	NaN	NaN	NaN	NaN	NaN	NaN	NaN	NaN	NaN	NaN	NaN	NaN	NaN	NaN	NaN	NaN	NaN	NaN	NaN	NaN	0.459881	-0.430243	0.142438	0.301669	0.055902	-0.0548636
F-BAR and double SH3 domains protein 2	O94868	ENSG00000137478	FCHSD2	NaN	NaN	NaN	NaN	NaN	NaN	NaN	NaN	NaN	NaN	NaN	NaN	NaN	NaN	NaN	NaN	NaN	NaN	NaN	NaN	NaN	NaN	NaN	NaN	NaN	NaN	NaN	NaN	NaN	NaN	NaN	NaN	NaN	NaN	NaN	NaN	NaN	NaN	NaN	NaN	0.153024	0.260426	-0.169976	-0.0516059	0.305208	-0.409686
Sorbin and SH3 domain-containing protein 2	O94875	ENSG00000154556	SORBS2	NaN	NaN	NaN	NaN	NaN	NaN	NaN	NaN	NaN	NaN	NaN	NaN	NaN	NaN	NaN	NaN	NaN	NaN	NaN	NaN	NaN	NaN	NaN	NaN	NaN	NaN	NaN	NaN	NaN	NaN	NaN	NaN	NaN	NaN	NaN	NaN	NaN	NaN	NaN	NaN	0.626729	0.130855	-0.965955	1.16607	0.0359216	-1.08273
Transmembrane and coiled-coil domains protein 1	O94876	ENSG00000172765	TMCC1	NaN	NaN	NaN	NaN	NaN	NaN	NaN	NaN	NaN	NaN	NaN	NaN	NaN	NaN	NaN	NaN	NaN	NaN	NaN	NaN	NaN	NaN	NaN	NaN	NaN	NaN	NaN	NaN	NaN	NaN	NaN	NaN	NaN	NaN	NaN	NaN	NaN	NaN	NaN	NaN	-0.121307	-0.0864322	0.853781	-0.124362	0.335745	-0.480423
Nuclear factor of activated T-cells 5	O94916	ENSG00000102908	NFAT5	NaN	NaN	NaN	NaN	NaN	NaN	NaN	NaN	NaN	NaN	NaN	NaN	NaN	NaN	NaN	NaN	NaN	NaN	NaN	NaN	NaN	NaN	NaN	NaN	NaN	NaN	NaN	NaN	NaN	NaN	NaN	NaN	NaN	NaN	NaN	NaN	NaN	NaN	NaN	NaN	-0.652024	-0.155075	0.390372	0.245969	0.0208226	-0.192226
D-glucuronyl C5-epimerase	O94923		GLCE	NaN	NaN	NaN	NaN	NaN	NaN	NaN	NaN	NaN	NaN	NaN	NaN	NaN	NaN	NaN	NaN	NaN	NaN	NaN	NaN	NaN	NaN	NaN	NaN	NaN	NaN	NaN	NaN	NaN	NaN	NaN	NaN	NaN	NaN	NaN	NaN	NaN	NaN	NaN	NaN	0.08495	0.37403	1.20841	-0.249886	-0.363584	0.254549
HAUS augmin-like complex subunit 5	O94927	ENSG00000249115	HAUS5	NaN	NaN	NaN	NaN	NaN	NaN	NaN	NaN	NaN	NaN	NaN	NaN	NaN	NaN	NaN	NaN	NaN	NaN	NaN	NaN	NaN	NaN	NaN	NaN	NaN	NaN	NaN	NaN	NaN	NaN	NaN	NaN	NaN	NaN	NaN	NaN	NaN	NaN	NaN	NaN	-0.381947	-0.186146	0.120377	-0.212926	-0.0246791	0.341629
RING finger protein 37	O94941	ENSG00000185019	UBOX5	NaN	NaN	NaN	NaN	NaN	NaN	NaN	NaN	NaN	NaN	NaN	NaN	NaN	NaN	NaN	NaN	NaN	NaN	NaN	NaN	NaN	NaN	NaN	NaN	NaN	NaN	NaN	NaN	NaN	NaN	NaN	NaN	NaN	NaN	NaN	NaN	NaN	NaN	NaN	NaN	-0.677975	-0.153298	0.207084	-0.0197275	-0.0854709	0.469369
F-box only protein 21	O94952	ENSG00000135108	FBXO21	NaN	NaN	NaN	NaN	NaN	NaN	NaN	NaN	NaN	NaN	NaN	NaN	NaN	NaN	NaN	NaN	NaN	NaN	NaN	NaN	NaN	NaN	NaN	NaN	NaN	NaN	NaN	NaN	NaN	NaN	NaN	NaN	NaN	NaN	NaN	NaN	NaN	NaN	NaN	NaN	-0.702628	0.322397	-0.252591	-0.167058	0.314327	-0.0529546
Lysine-specific demethylase 4B	O94953	ENSG00000127663	KDM4B	NaN	NaN	NaN	NaN	NaN	NaN	NaN	NaN	NaN	NaN	NaN	NaN	NaN	NaN	NaN	NaN	NaN	NaN	NaN	NaN	NaN	NaN	NaN	NaN	NaN	NaN	NaN	NaN	NaN	NaN	NaN	NaN	NaN	NaN	NaN	NaN	NaN	NaN	NaN	NaN	-0.179448	-0.136512	-0.298117	0.272344	-0.0340585	-0.394731
Rho-related BTB domain-containing protein 3	O94955	ENSG00000164292	RHOBTB3	NaN	NaN	NaN	NaN	NaN	NaN	NaN	NaN	NaN	NaN	NaN	NaN	NaN	NaN	NaN	NaN	NaN	NaN	NaN	NaN	NaN	NaN	NaN	NaN	NaN	NaN	NaN	NaN	NaN	NaN	NaN	NaN	NaN	NaN	NaN	NaN	NaN	NaN	NaN	NaN	-0.572757	0.166548	0.209011	-0.466555	-0.0213	0.420034
E3 ubiquitin-protein ligase TRIM37	O94972	ENSG00000108395	TRIM37	NaN	NaN	NaN	NaN	NaN	NaN	NaN	NaN	NaN	NaN	NaN	NaN	NaN	NaN	NaN	NaN	NaN	NaN	NaN	NaN	NaN	NaN	NaN	NaN	NaN	NaN	NaN	NaN	NaN	NaN	NaN	NaN	NaN	NaN	NaN	NaN	NaN	NaN	NaN	NaN	-0.51199	-0.235566	-0.44383	0.283617	0.36585	0.0689129
Centrosomal protein of 152 kDa	O94986	ENSG00000103995	CEP152	NaN	NaN	NaN	NaN	NaN	NaN	NaN	NaN	NaN	NaN	NaN	NaN	NaN	NaN	NaN	NaN	NaN	NaN	NaN	NaN	NaN	NaN	NaN	NaN	NaN	NaN	NaN	NaN	NaN	NaN	NaN	NaN	NaN	NaN	NaN	NaN	NaN	NaN	NaN	NaN	-0.0667027	0.094507	0.290208	-0.326472	0.104229	0.290351
Ribonuclease P protein subunit p14	O95059	ENSG00000163684	RPP14	NaN	NaN	NaN	NaN	NaN	NaN	NaN	NaN	NaN	NaN	NaN	NaN	NaN	NaN	NaN	NaN	NaN	NaN	NaN	NaN	NaN	NaN	NaN	NaN	NaN	NaN	NaN	NaN	NaN	NaN	NaN	NaN	NaN	NaN	NaN	NaN	NaN	NaN	NaN	NaN	-0.427274	-0.381624	0.658284	0.260682	-0.235436	0.146198
G2/mitotic-specific cyclin-B2	O95067	ENSG00000157456	CCNB2	NaN	NaN	NaN	NaN	NaN	NaN	NaN	NaN	NaN	NaN	NaN	NaN	NaN	NaN	NaN	NaN	NaN	NaN	NaN	NaN	NaN	NaN	NaN	NaN	NaN	NaN	NaN	NaN	NaN	NaN	NaN	NaN	NaN	NaN	NaN	NaN	NaN	NaN	NaN	NaN	-0.644237	-0.0229039	0.117398	-0.360886	0.42417	0.132097
Protein YIF1A	O95070	ENSG00000174851	YIF1A	NaN	NaN	NaN	NaN	NaN	NaN	NaN	NaN	NaN	NaN	NaN	NaN	NaN	NaN	NaN	NaN	NaN	NaN	NaN	NaN	NaN	NaN	NaN	NaN	NaN	NaN	NaN	NaN	NaN	NaN	NaN	NaN	NaN	NaN	NaN	NaN	NaN	NaN	NaN	NaN	0.810069	1.01406	0.18993	0.193599	-0.954658	0.158184
Fibrinogen silencer-binding protein	O95073	ENSG00000265817	FSBP	NaN	NaN	NaN	NaN	NaN	NaN	NaN	NaN	NaN	NaN	NaN	NaN	NaN	NaN	NaN	NaN	NaN	NaN	NaN	NaN	NaN	NaN	NaN	NaN	NaN	NaN	NaN	NaN	NaN	NaN	NaN	NaN	NaN	NaN	NaN	NaN	NaN	NaN	NaN	NaN	0.848001	0.622993	-1.05335	0.607866	-0.468792	-1.18948
Snurportin-1	O95149	ENSG00000169371	SNUPN	NaN	NaN	NaN	NaN	NaN	NaN	NaN	NaN	NaN	NaN	NaN	NaN	NaN	NaN	NaN	NaN	NaN	NaN	NaN	NaN	NaN	NaN	NaN	NaN	NaN	NaN	NaN	NaN	NaN	NaN	NaN	NaN	NaN	NaN	NaN	NaN	NaN	NaN	NaN	NaN	-0.096473	0.236397	0.236312	-0.0857839	0.347048	-0.345222
Aflatoxin B1 aldehyde reductase member 3	O95154	ENSG00000162482	AKR7A3	NaN	NaN	NaN	NaN	NaN	NaN	NaN	NaN	NaN	NaN	NaN	NaN	NaN	NaN	NaN	NaN	NaN	NaN	NaN	NaN	NaN	NaN	NaN	NaN	NaN	NaN	NaN	NaN	NaN	NaN	NaN	NaN	NaN	NaN	NaN	NaN	NaN	NaN	NaN	NaN	-0.363992	1.3666	0.268744	-0.570111	0.466581	-1.10786
Neurexophilin-4	O95158	ENSG00000182379	NXPH4	NaN	NaN	NaN	NaN	NaN	NaN	NaN	NaN	NaN	NaN	NaN	NaN	NaN	NaN	NaN	NaN	NaN	NaN	NaN	NaN	NaN	NaN	NaN	NaN	NaN	NaN	NaN	NaN	NaN	NaN	NaN	NaN	NaN	NaN	NaN	NaN	NaN	NaN	NaN	NaN	1.79258	-0.538222	-0.883108	1.58189	-0.741675	-0.948752
Netrin receptor UNC5C	O95185	ENSG00000182168	UNC5C	NaN	NaN	NaN	NaN	NaN	NaN	NaN	NaN	NaN	NaN	NaN	NaN	NaN	NaN	NaN	NaN	NaN	NaN	NaN	NaN	NaN	NaN	NaN	NaN	NaN	NaN	NaN	NaN	NaN	NaN	NaN	NaN	NaN	NaN	NaN	NaN	NaN	NaN	NaN	NaN	-0.829387	-0.935026	1.57064	0.0472635	-0.10089	1.69716
Kelch-like protein 2	O95198	ENSG00000109466	KLHL2	NaN	NaN	NaN	NaN	NaN	NaN	NaN	NaN	NaN	NaN	NaN	NaN	NaN	NaN	NaN	NaN	NaN	NaN	NaN	NaN	NaN	NaN	NaN	NaN	NaN	NaN	NaN	NaN	NaN	NaN	NaN	NaN	NaN	NaN	NaN	NaN	NaN	NaN	NaN	NaN	-0.309779	0.0158523	-0.49763	-0.692734	0.646066	0.0312076
RCC1 and BTB domain-containing protein 2	O95199	ENSG00000136161	RCBTB2	NaN	NaN	NaN	NaN	NaN	NaN	NaN	NaN	NaN	NaN	NaN	NaN	NaN	NaN	NaN	NaN	NaN	NaN	NaN	NaN	NaN	NaN	NaN	NaN	NaN	NaN	NaN	NaN	NaN	NaN	NaN	NaN	NaN	NaN	NaN	NaN	NaN	NaN	NaN	NaN	0.0129137	0.629931	0.243095	-0.808034	0.23021	0.146679
Starch-binding domain-containing protein 1	O95210		STBD1	NaN	NaN	NaN	NaN	NaN	NaN	NaN	NaN	NaN	NaN	NaN	NaN	NaN	NaN	NaN	NaN	NaN	NaN	NaN	NaN	NaN	NaN	NaN	NaN	NaN	NaN	NaN	NaN	NaN	NaN	NaN	NaN	NaN	NaN	NaN	NaN	NaN	NaN	NaN	NaN	-0.896625	0.158267	-0.110216	0.866504	-0.224135	0.771151
ZW10 interactor	O95229	ENSG00000122952	ZWINT	NaN	NaN	NaN	NaN	NaN	NaN	NaN	NaN	NaN	NaN	NaN	NaN	NaN	NaN	NaN	NaN	NaN	NaN	NaN	NaN	NaN	NaN	NaN	NaN	NaN	NaN	NaN	NaN	NaN	NaN	NaN	NaN	NaN	NaN	NaN	NaN	NaN	NaN	NaN	NaN	-0.922775	-0.4468	0.0259108	0.256386	0.333678	0.343179
Methyl-CpG-binding domain protein 4	O95243	ENSG00000129071	MBD4	NaN	NaN	NaN	NaN	NaN	NaN	NaN	NaN	NaN	NaN	NaN	NaN	NaN	NaN	NaN	NaN	NaN	NaN	NaN	NaN	NaN	NaN	NaN	NaN	NaN	NaN	NaN	NaN	NaN	NaN	NaN	NaN	NaN	NaN	NaN	NaN	NaN	NaN	NaN	NaN	-0.145881	0.0351364	0.46964	0.402716	0.217369	-0.447557
Laforin	O95278	ENSG00000112425	EPM2A	NaN	NaN	NaN	NaN	NaN	NaN	NaN	NaN	NaN	NaN	NaN	NaN	NaN	NaN	NaN	NaN	NaN	NaN	NaN	NaN	NaN	NaN	NaN	NaN	NaN	NaN	NaN	NaN	NaN	NaN	NaN	NaN	NaN	NaN	NaN	NaN	NaN	NaN	NaN	NaN	-0.543065	0.406497	-0.46063	-0.290402	-0.0132635	-0.18417
RasGAP-activating-like protein 1	O95294	ENSG00000111344	RASAL1	NaN	NaN	NaN	NaN	NaN	NaN	NaN	NaN	NaN	NaN	NaN	NaN	NaN	NaN	NaN	NaN	NaN	NaN	NaN	NaN	NaN	NaN	NaN	NaN	NaN	NaN	NaN	NaN	NaN	NaN	NaN	NaN	NaN	NaN	NaN	NaN	NaN	NaN	NaN	NaN	-0.959631	0.0737165	0.26277	-0.58819	1.79862	-0.889538
NADH dehydrogenase [ubiquinone] 1 subunit C2;NADH dehydrogenase [ubiquinone] 1 subunit C2, isoform 2	O95298;E9PQ53	ENSG00000151366;ENSG00000259112	NDUFC2;NDUFC2-KCTD14	NaN	NaN	NaN	NaN	NaN	NaN	NaN	NaN	NaN	NaN	NaN	NaN	NaN	NaN	NaN	NaN	NaN	NaN	NaN	NaN	NaN	NaN	NaN	NaN	NaN	NaN	NaN	NaN	NaN	NaN	NaN	NaN	NaN	NaN	NaN	NaN	NaN	NaN	NaN	NaN	0.354402	-0.15194	-1.00422	0.528859	-0.044938	-0.173533
Peptidyl-prolyl cis-trans isomerase FKBP9;Putative FK506-binding protein 9-like protein	O95302;Q75LS8	ENSG00000122642	FKBP9;FKBP9P1	NaN	NaN	NaN	NaN	NaN	NaN	NaN	NaN	NaN	NaN	NaN	NaN	NaN	NaN	NaN	NaN	NaN	NaN	NaN	NaN	NaN	NaN	NaN	NaN	NaN	NaN	NaN	NaN	NaN	NaN	NaN	NaN	NaN	NaN	NaN	NaN	NaN	NaN	NaN	NaN	-0.0728692	-0.709475	0.471662	0.0394587	-0.675098	0.0916089
Adenylyl-sulfate kinase;Bifunctional 3'-phosphoadenosine 5'-phosphosulfate synthase 2;Sulfate adenylyltransferase	O95340	ENSG00000198682	PAPSS2	NaN	NaN	NaN	NaN	NaN	NaN	NaN	NaN	NaN	NaN	NaN	NaN	NaN	NaN	NaN	NaN	NaN	NaN	NaN	NaN	NaN	NaN	NaN	NaN	NaN	NaN	NaN	NaN	NaN	NaN	NaN	NaN	NaN	NaN	NaN	NaN	NaN	NaN	NaN	NaN	0.455285	-0.847745	0.217296	0.247184	-0.0577672	-0.285482
Phenylalanine--tRNA ligase, mitochondrial	O95363	ENSG00000145982	FARS2	NaN	NaN	NaN	NaN	NaN	NaN	NaN	NaN	NaN	NaN	NaN	NaN	NaN	NaN	NaN	NaN	NaN	NaN	NaN	NaN	NaN	NaN	NaN	NaN	NaN	NaN	NaN	NaN	NaN	NaN	NaN	NaN	NaN	NaN	NaN	NaN	NaN	NaN	NaN	NaN	0.0468979	-0.502399	0.291619	0.162043	-0.288281	0.390498
Pre-mRNA-splicing factor SLU7	O95391	ENSG00000164609	SLU7	NaN	NaN	NaN	NaN	NaN	NaN	NaN	NaN	NaN	NaN	NaN	NaN	NaN	NaN	NaN	NaN	NaN	NaN	NaN	NaN	NaN	NaN	NaN	NaN	NaN	NaN	NaN	NaN	NaN	NaN	NaN	NaN	NaN	NaN	NaN	NaN	NaN	NaN	NaN	NaN	0.221473	-0.167575	-0.0891866	-0.134365	-0.116505	0.398078
Mediator of RNA polymerase II transcription subunit 26	O95402	ENSG00000105085	MED26	NaN	NaN	NaN	NaN	NaN	NaN	NaN	NaN	NaN	NaN	NaN	NaN	NaN	NaN	NaN	NaN	NaN	NaN	NaN	NaN	NaN	NaN	NaN	NaN	NaN	NaN	NaN	NaN	NaN	NaN	NaN	NaN	NaN	NaN	NaN	NaN	NaN	NaN	NaN	NaN	0.0972306	-0.0736189	-0.293252	0.24838	-0.138807	0.102894
Zinc finger FYVE domain-containing protein 9	O95405	ENSG00000157077	ZFYVE9	NaN	NaN	NaN	NaN	NaN	NaN	NaN	NaN	NaN	NaN	NaN	NaN	NaN	NaN	NaN	NaN	NaN	NaN	NaN	NaN	NaN	NaN	NaN	NaN	NaN	NaN	NaN	NaN	NaN	NaN	NaN	NaN	NaN	NaN	NaN	NaN	NaN	NaN	NaN	NaN	0.0817346	0.290666	-0.00310634	-0.231298	0.203666	-0.189636
Zinc finger protein ZIC 2	O95409	ENSG00000043355	ZIC2	NaN	NaN	NaN	NaN	NaN	NaN	NaN	NaN	NaN	NaN	NaN	NaN	NaN	NaN	NaN	NaN	NaN	NaN	NaN	NaN	NaN	NaN	NaN	NaN	NaN	NaN	NaN	NaN	NaN	NaN	NaN	NaN	NaN	NaN	NaN	NaN	NaN	NaN	NaN	NaN	-1.46193	-1.02794	1.17746	-0.449772	-0.112497	1.14043
Brain protein I3	O95415	ENSG00000164713	BRI3	NaN	NaN	NaN	NaN	NaN	NaN	NaN	NaN	NaN	NaN	NaN	NaN	NaN	NaN	NaN	NaN	NaN	NaN	NaN	NaN	NaN	NaN	NaN	NaN	NaN	NaN	NaN	NaN	NaN	NaN	NaN	NaN	NaN	NaN	NaN	NaN	NaN	NaN	NaN	NaN	-0.067254	0.719306	-0.462453	-0.62904	0.329817	-0.0586531
GPI ethanolamine phosphate transferase 1	O95427	ENSG00000197563	PIGN	NaN	NaN	NaN	NaN	NaN	NaN	NaN	NaN	NaN	NaN	NaN	NaN	NaN	NaN	NaN	NaN	NaN	NaN	NaN	NaN	NaN	NaN	NaN	NaN	NaN	NaN	NaN	NaN	NaN	NaN	NaN	NaN	NaN	NaN	NaN	NaN	NaN	NaN	NaN	NaN	-0.00566554	-0.124641	-0.225966	0.536395	-0.598281	0.703211
Papilin	O95428	ENSG00000100767	PAPLN	NaN	NaN	NaN	NaN	NaN	NaN	NaN	NaN	NaN	NaN	NaN	NaN	NaN	NaN	NaN	NaN	NaN	NaN	NaN	NaN	NaN	NaN	NaN	NaN	NaN	NaN	NaN	NaN	NaN	NaN	NaN	NaN	NaN	NaN	NaN	NaN	NaN	NaN	NaN	NaN	-0.154404	-1.13412	0.263898	-0.267301	-0.326922	0.271076
BAG family molecular chaperone regulator 4	O95429	ENSG00000156735	BAG4	NaN	NaN	NaN	NaN	NaN	NaN	NaN	NaN	NaN	NaN	NaN	NaN	NaN	NaN	NaN	NaN	NaN	NaN	NaN	NaN	NaN	NaN	NaN	NaN	NaN	NaN	NaN	NaN	NaN	NaN	NaN	NaN	NaN	NaN	NaN	NaN	NaN	NaN	NaN	NaN	0.032326	-0.358645	-0.0223168	0.857034	-0.108878	0.1268
Latrophilin-2	O95490	ENSG00000117114	LPHN2	NaN	NaN	NaN	NaN	NaN	NaN	NaN	NaN	NaN	NaN	NaN	NaN	NaN	NaN	NaN	NaN	NaN	NaN	NaN	NaN	NaN	NaN	NaN	NaN	NaN	NaN	NaN	NaN	NaN	NaN	NaN	NaN	NaN	NaN	NaN	NaN	NaN	NaN	NaN	NaN	0.706328	-0.964149	0.372303	-0.556542	-0.3012	0.780354
Chromobox protein homolog 6	O95503	ENSG00000183741	CBX6	NaN	NaN	NaN	NaN	NaN	NaN	NaN	NaN	NaN	NaN	NaN	NaN	NaN	NaN	NaN	NaN	NaN	NaN	NaN	NaN	NaN	NaN	NaN	NaN	NaN	NaN	NaN	NaN	NaN	NaN	NaN	NaN	NaN	NaN	NaN	NaN	NaN	NaN	NaN	NaN	0.836446	-0.21794	-0.282164	0.117545	-0.495899	-0.0787789
NAD kinase	O95544	ENSG00000008130	NADK	NaN	NaN	NaN	NaN	NaN	NaN	NaN	NaN	NaN	NaN	NaN	NaN	NaN	NaN	NaN	NaN	NaN	NaN	NaN	NaN	NaN	NaN	NaN	NaN	NaN	NaN	NaN	NaN	NaN	NaN	NaN	NaN	NaN	NaN	NaN	NaN	NaN	NaN	NaN	NaN	0.112718	0.222886	-0.00214172	-0.0344193	0.0532296	-0.489846
Histidine protein methyltransferase 1 homolog	O95568	ENSG00000171806	METTL18	NaN	NaN	NaN	NaN	NaN	NaN	NaN	NaN	NaN	NaN	NaN	NaN	NaN	NaN	NaN	NaN	NaN	NaN	NaN	NaN	NaN	NaN	NaN	NaN	NaN	NaN	NaN	NaN	NaN	NaN	NaN	NaN	NaN	NaN	NaN	NaN	NaN	NaN	NaN	NaN	0.198769	0.132945	-0.271032	-0.113966	-0.215314	0.0608459
Zinc finger and BTB domain-containing protein 11	O95625	ENSG00000066422	ZBTB11	NaN	NaN	NaN	NaN	NaN	NaN	NaN	NaN	NaN	NaN	NaN	NaN	NaN	NaN	NaN	NaN	NaN	NaN	NaN	NaN	NaN	NaN	NaN	NaN	NaN	NaN	NaN	NaN	NaN	NaN	NaN	NaN	NaN	NaN	NaN	NaN	NaN	NaN	NaN	NaN	0.118456	-0.178412	-0.06258	0.170683	-0.110237	-0.0662599
Cleavage and polyadenylation specificity factor subunit 4;Putative cleavage and polyadenylation specificity factor subunit 4-like protein	O95639;A6NMK7	ENSG00000160917;ENSG00000187959	CPSF4;CPSF4L	NaN	NaN	NaN	NaN	NaN	NaN	NaN	NaN	NaN	NaN	NaN	NaN	NaN	NaN	NaN	NaN	NaN	NaN	NaN	NaN	NaN	NaN	NaN	NaN	NaN	NaN	NaN	NaN	NaN	NaN	NaN	NaN	NaN	NaN	NaN	NaN	NaN	NaN	NaN	NaN	0.206271	-0.340576	0.144151	0.148012	-0.0916528	0.31662
Nuclear factor of activated T-cells, cytoplasmic 1	O95644	ENSG00000131196	NFATC1	NaN	NaN	NaN	NaN	NaN	NaN	NaN	NaN	NaN	NaN	NaN	NaN	NaN	NaN	NaN	NaN	NaN	NaN	NaN	NaN	NaN	NaN	NaN	NaN	NaN	NaN	NaN	NaN	NaN	NaN	NaN	NaN	NaN	NaN	NaN	NaN	NaN	NaN	NaN	NaN	-0.2114	-1.00344	1.70215	-0.623802	-0.728954	1.14809
Protein phosphatase 1 regulatory subunit 3D	O95685	ENSG00000132825	PPP1R3D	NaN	NaN	NaN	NaN	NaN	NaN	NaN	NaN	NaN	NaN	NaN	NaN	NaN	NaN	NaN	NaN	NaN	NaN	NaN	NaN	NaN	NaN	NaN	NaN	NaN	NaN	NaN	NaN	NaN	NaN	NaN	NaN	NaN	NaN	NaN	NaN	NaN	NaN	NaN	NaN	-0.493269	-0.146723	0.00831155	-0.772216	0.538342	0.134476
Ribonuclease P protein subunit p29	O95707	ENSG00000105171	POP4	NaN	NaN	NaN	NaN	NaN	NaN	NaN	NaN	NaN	NaN	NaN	NaN	NaN	NaN	NaN	NaN	NaN	NaN	NaN	NaN	NaN	NaN	NaN	NaN	NaN	NaN	NaN	NaN	NaN	NaN	NaN	NaN	NaN	NaN	NaN	NaN	NaN	NaN	NaN	NaN	-0.142755	-0.344966	0.625077	0.13109	-0.281937	0.539011
Ras-related protein Rab-3D	O95716	ENSG00000105514	RAB3D	NaN	NaN	NaN	NaN	NaN	NaN	NaN	NaN	NaN	NaN	NaN	NaN	NaN	NaN	NaN	NaN	NaN	NaN	NaN	NaN	NaN	NaN	NaN	NaN	NaN	NaN	NaN	NaN	NaN	NaN	NaN	NaN	NaN	NaN	NaN	NaN	NaN	NaN	NaN	NaN	-0.246315	-0.208953	1.09969	-0.272046	0.432009	0.0419885
Ras-related protein Rab-36	O95755	ENSG00000100228	RAB36	NaN	NaN	NaN	NaN	NaN	NaN	NaN	NaN	NaN	NaN	NaN	NaN	NaN	NaN	NaN	NaN	NaN	NaN	NaN	NaN	NaN	NaN	NaN	NaN	NaN	NaN	NaN	NaN	NaN	NaN	NaN	NaN	NaN	NaN	NaN	NaN	NaN	NaN	NaN	NaN	-1.14895	-0.45331	0.140461	-0.475943	-0.0164481	0.248266
TBC1 domain family member 8	O95759	ENSG00000204634	TBC1D8	NaN	NaN	NaN	NaN	NaN	NaN	NaN	NaN	NaN	NaN	NaN	NaN	NaN	NaN	NaN	NaN	NaN	NaN	NaN	NaN	NaN	NaN	NaN	NaN	NaN	NaN	NaN	NaN	NaN	NaN	NaN	NaN	NaN	NaN	NaN	NaN	NaN	NaN	NaN	NaN	-0.721878	0.699337	-0.927666	-0.370369	-0.0254742	-0.454904
Uridine diphosphate glucose pyrophosphatase	O95848	ENSG00000183828	NUDT14	NaN	NaN	NaN	NaN	NaN	NaN	NaN	NaN	NaN	NaN	NaN	NaN	NaN	NaN	NaN	NaN	NaN	NaN	NaN	NaN	NaN	NaN	NaN	NaN	NaN	NaN	NaN	NaN	NaN	NaN	NaN	NaN	NaN	NaN	NaN	NaN	NaN	NaN	NaN	NaN	1.1242	-0.145786	-1.03972	0.858934	0.0505066	-0.304133
Tetraspanin-13	O95857	ENSG00000106537	TSPAN13	NaN	NaN	NaN	NaN	NaN	NaN	NaN	NaN	NaN	NaN	NaN	NaN	NaN	NaN	NaN	NaN	NaN	NaN	NaN	NaN	NaN	NaN	NaN	NaN	NaN	NaN	NaN	NaN	NaN	NaN	NaN	NaN	NaN	NaN	NaN	NaN	NaN	NaN	NaN	NaN	0.593399	0.55861	-1.03787	-0.533114	0.762144	0.082258
Tetraspanin-15	O95858	ENSG00000099282	TSPAN15	NaN	NaN	NaN	NaN	NaN	NaN	NaN	NaN	NaN	NaN	NaN	NaN	NaN	NaN	NaN	NaN	NaN	NaN	NaN	NaN	NaN	NaN	NaN	NaN	NaN	NaN	NaN	NaN	NaN	NaN	NaN	NaN	NaN	NaN	NaN	NaN	NaN	NaN	NaN	NaN	1.24043	-0.255866	-0.219476	1.5072	-0.0426931	-1.13424
Noelin-2	O95897	ENSG00000105088	OLFM2	NaN	NaN	NaN	NaN	NaN	NaN	NaN	NaN	NaN	NaN	NaN	NaN	NaN	NaN	NaN	NaN	NaN	NaN	NaN	NaN	NaN	NaN	NaN	NaN	NaN	NaN	NaN	NaN	NaN	NaN	NaN	NaN	NaN	NaN	NaN	NaN	NaN	NaN	NaN	NaN	-0.318577	0.401483	-0.534836	0.443947	0.264785	-0.893783
Probable tRNA pseudouridine synthase 2	O95900	ENSG00000167112	TRUB2	NaN	NaN	NaN	NaN	NaN	NaN	NaN	NaN	NaN	NaN	NaN	NaN	NaN	NaN	NaN	NaN	NaN	NaN	NaN	NaN	NaN	NaN	NaN	NaN	NaN	NaN	NaN	NaN	NaN	NaN	NaN	NaN	NaN	NaN	NaN	NaN	NaN	NaN	NaN	NaN	-0.353347	-0.407662	0.361999	0.0954955	-0.503139	0.294503
Protein SGT1	O95905	ENSG00000122882	ECD	NaN	NaN	NaN	NaN	NaN	NaN	NaN	NaN	NaN	NaN	NaN	NaN	NaN	NaN	NaN	NaN	NaN	NaN	NaN	NaN	NaN	NaN	NaN	NaN	NaN	NaN	NaN	NaN	NaN	NaN	NaN	NaN	NaN	NaN	NaN	NaN	NaN	NaN	NaN	NaN	0.0144467	0.0155281	-0.0471648	-0.365076	0.258704	0.113832
Pre-mRNA-splicing factor SYF2	O95926	ENSG00000117614	SYF2	NaN	NaN	NaN	NaN	NaN	NaN	NaN	NaN	NaN	NaN	NaN	NaN	NaN	NaN	NaN	NaN	NaN	NaN	NaN	NaN	NaN	NaN	NaN	NaN	NaN	NaN	NaN	NaN	NaN	NaN	NaN	NaN	NaN	NaN	NaN	NaN	NaN	NaN	NaN	NaN	-0.103184	-0.11497	0.202783	-0.476425	-0.216808	0.523872
Eomesodermin homolog	O95936	ENSG00000163508	EOMES	NaN	NaN	NaN	NaN	NaN	NaN	NaN	NaN	NaN	NaN	NaN	NaN	NaN	NaN	NaN	NaN	NaN	NaN	NaN	NaN	NaN	NaN	NaN	NaN	NaN	NaN	NaN	NaN	NaN	NaN	NaN	NaN	NaN	NaN	NaN	NaN	NaN	NaN	NaN	NaN	1.07813	1.40448	-1.18354	1.428	2.22988	-1.37829
Leucine-rich glioma-inactivated protein 1	O95970	ENSG00000108231	LGI1	NaN	NaN	NaN	NaN	NaN	NaN	NaN	NaN	NaN	NaN	NaN	NaN	NaN	NaN	NaN	NaN	NaN	NaN	NaN	NaN	NaN	NaN	NaN	NaN	NaN	NaN	NaN	NaN	NaN	NaN	NaN	NaN	NaN	NaN	NaN	NaN	NaN	NaN	NaN	NaN	-0.810531	0.925726	-1.76116	0.420583	1.361	-1.42094
Reversion-inducing cysteine-rich protein with Kazal motifs	O95980	ENSG00000122707	RECK	NaN	NaN	NaN	NaN	NaN	NaN	NaN	NaN	NaN	NaN	NaN	NaN	NaN	NaN	NaN	NaN	NaN	NaN	NaN	NaN	NaN	NaN	NaN	NaN	NaN	NaN	NaN	NaN	NaN	NaN	NaN	NaN	NaN	NaN	NaN	NaN	NaN	NaN	NaN	NaN	-0.275701	0.0682431	-0.53794	-0.315298	-0.232041	0.158773
DNA topoisomerase 3-beta-1	O95985	ENSG00000100038	TOP3B	NaN	NaN	NaN	NaN	NaN	NaN	NaN	NaN	NaN	NaN	NaN	NaN	NaN	NaN	NaN	NaN	NaN	NaN	NaN	NaN	NaN	NaN	NaN	NaN	NaN	NaN	NaN	NaN	NaN	NaN	NaN	NaN	NaN	NaN	NaN	NaN	NaN	NaN	NaN	NaN	-0.0415035	-0.121816	0.43021	0.191076	-0.277564	0.0278582
Adenomatous polyposis coli protein 2	O95996	ENSG00000115266	APC2	NaN	NaN	NaN	NaN	NaN	NaN	NaN	NaN	NaN	NaN	NaN	NaN	NaN	NaN	NaN	NaN	NaN	NaN	NaN	NaN	NaN	NaN	NaN	NaN	NaN	NaN	NaN	NaN	NaN	NaN	NaN	NaN	NaN	NaN	NaN	NaN	NaN	NaN	NaN	NaN	-0.312926	0.253977	0.351239	-0.729247	0.60833	0.205386
B-cell lymphoma/leukemia 10	O95999	ENSG00000142867	BCL10	NaN	NaN	NaN	NaN	NaN	NaN	NaN	NaN	NaN	NaN	NaN	NaN	NaN	NaN	NaN	NaN	NaN	NaN	NaN	NaN	NaN	NaN	NaN	NaN	NaN	NaN	NaN	NaN	NaN	NaN	NaN	NaN	NaN	NaN	NaN	NaN	NaN	NaN	NaN	NaN	-0.180882	-0.0419374	-0.00187041	-0.280469	0.0923577	0.573518
Protein phosphatase 1 regulatory subunit 17	O96001	ENSG00000106341	PPP1R17	NaN	NaN	NaN	NaN	NaN	NaN	NaN	NaN	NaN	NaN	NaN	NaN	NaN	NaN	NaN	NaN	NaN	NaN	NaN	NaN	NaN	NaN	NaN	NaN	NaN	NaN	NaN	NaN	NaN	NaN	NaN	NaN	NaN	NaN	NaN	NaN	NaN	NaN	NaN	NaN	-1.10467	-1.01553	0.236152	-0.84397	0.134202	1.6101
Zinc finger BED domain-containing protein 1	O96006	ENSG00000214717	ZBED1	NaN	NaN	NaN	NaN	NaN	NaN	NaN	NaN	NaN	NaN	NaN	NaN	NaN	NaN	NaN	NaN	NaN	NaN	NaN	NaN	NaN	NaN	NaN	NaN	NaN	NaN	NaN	NaN	NaN	NaN	NaN	NaN	NaN	NaN	NaN	NaN	NaN	NaN	NaN	NaN	0.215521	0.106491	-0.190271	0.282277	-0.191878	0.0363747
Peroxisomal membrane protein 11B	O96011	ENSG00000131779	PEX11B	NaN	NaN	NaN	NaN	NaN	NaN	NaN	NaN	NaN	NaN	NaN	NaN	NaN	NaN	NaN	NaN	NaN	NaN	NaN	NaN	NaN	NaN	NaN	NaN	NaN	NaN	NaN	NaN	NaN	NaN	NaN	NaN	NaN	NaN	NaN	NaN	NaN	NaN	NaN	NaN	1.04552	0.816771	-0.0301785	0.800046	-1.27702	0.199448
Dynein light chain 4, axonemal	O96015	ENSG00000100246	DNAL4	NaN	NaN	NaN	NaN	NaN	NaN	NaN	NaN	NaN	NaN	NaN	NaN	NaN	NaN	NaN	NaN	NaN	NaN	NaN	NaN	NaN	NaN	NaN	NaN	NaN	NaN	NaN	NaN	NaN	NaN	NaN	NaN	NaN	NaN	NaN	NaN	NaN	NaN	NaN	NaN	0.039873	0.219448	-0.163015	-0.698583	0.148858	-0.188016
Serine/threonine-protein kinase Chk2	O96017	ENSG00000183765	CHEK2	NaN	NaN	NaN	NaN	NaN	NaN	NaN	NaN	NaN	NaN	NaN	NaN	NaN	NaN	NaN	NaN	NaN	NaN	NaN	NaN	NaN	NaN	NaN	NaN	NaN	NaN	NaN	NaN	NaN	NaN	NaN	NaN	NaN	NaN	NaN	NaN	NaN	NaN	NaN	NaN	-0.681788	0.107007	0.694535	0.167518	-0.30817	0.70512
Amyloid beta A4 precursor protein-binding family A member 3	O96018	ENSG00000011132	APBA3	NaN	NaN	NaN	NaN	NaN	NaN	NaN	NaN	NaN	NaN	NaN	NaN	NaN	NaN	NaN	NaN	NaN	NaN	NaN	NaN	NaN	NaN	NaN	NaN	NaN	NaN	NaN	NaN	NaN	NaN	NaN	NaN	NaN	NaN	NaN	NaN	NaN	NaN	NaN	NaN	-0.509263	-0.0641518	0.170444	-0.184774	-0.00163564	0.353928
Molybdopterin synthase sulfur carrier subunit	O96033	ENSG00000164172	MOCS2	NaN	NaN	NaN	NaN	NaN	NaN	NaN	NaN	NaN	NaN	NaN	NaN	NaN	NaN	NaN	NaN	NaN	NaN	NaN	NaN	NaN	NaN	NaN	NaN	NaN	NaN	NaN	NaN	NaN	NaN	NaN	NaN	NaN	NaN	NaN	NaN	NaN	NaN	NaN	NaN	-0.299292	0.285995	0.21832	-0.10726	-0.0169666	-0.566355
Protein FAM151A;Purine nucleoside phosphorylase	P00491;Q8WW52	ENSG00000162391;ENSG00000198805	FAM151A;PNP	NaN	NaN	NaN	NaN	NaN	NaN	NaN	NaN	NaN	NaN	NaN	NaN	NaN	NaN	NaN	NaN	NaN	NaN	NaN	NaN	NaN	NaN	NaN	NaN	NaN	NaN	NaN	NaN	NaN	NaN	NaN	NaN	NaN	NaN	NaN	NaN	NaN	NaN	NaN	NaN	-0.0139399	0.105402	0.46839	-0.462591	0.192872	-0.905415
Haptoglobin-related protein	P00739	ENSG00000261701	HPR	NaN	NaN	NaN	NaN	NaN	NaN	NaN	NaN	NaN	NaN	NaN	NaN	NaN	NaN	NaN	NaN	NaN	NaN	NaN	NaN	NaN	NaN	NaN	NaN	NaN	NaN	NaN	NaN	NaN	NaN	NaN	NaN	NaN	NaN	NaN	NaN	NaN	NaN	NaN	NaN	0.0223287	0.697544	-0.348115	0.0571393	0.171669	-0.556923
Complement factor D	P00746	ENSG00000197766;ENSG00000274619	CFD	NaN	NaN	NaN	NaN	NaN	NaN	NaN	NaN	NaN	NaN	NaN	NaN	NaN	NaN	NaN	NaN	NaN	NaN	NaN	NaN	NaN	NaN	NaN	NaN	NaN	NaN	NaN	NaN	NaN	NaN	NaN	NaN	NaN	NaN	NaN	NaN	NaN	NaN	NaN	NaN	-0.0263871	-0.164224	-0.457315	0.483436	0.0741214	-0.306186
Tissue-type plasminogen activator;Tissue-type plasminogen activator chain A;Tissue-type plasminogen activator chain B	P00750	ENSG00000104368	PLAT	NaN	NaN	NaN	NaN	NaN	NaN	NaN	NaN	NaN	NaN	NaN	NaN	NaN	NaN	NaN	NaN	NaN	NaN	NaN	NaN	NaN	NaN	NaN	NaN	NaN	NaN	NaN	NaN	NaN	NaN	NaN	NaN	NaN	NaN	NaN	NaN	NaN	NaN	NaN	NaN	0.868326	-0.0331551	-1.04949	-0.540859	-0.552181	0.180079
2'-5'-oligoadenylate synthase 1	P00973	ENSG00000089127	OAS1	NaN	NaN	NaN	NaN	NaN	NaN	NaN	NaN	NaN	NaN	NaN	NaN	NaN	NaN	NaN	NaN	NaN	NaN	NaN	NaN	NaN	NaN	NaN	NaN	NaN	NaN	NaN	NaN	NaN	NaN	NaN	NaN	NaN	NaN	NaN	NaN	NaN	NaN	NaN	NaN	-0.939967	-0.38185	1.09814	-0.0181029	0.911373	-0.0208785
Cystatin-C	P01034;REV__P08887	ENSG00000101439	CST3	NaN	NaN	NaN	NaN	NaN	NaN	NaN	NaN	NaN	NaN	NaN	NaN	NaN	NaN	NaN	NaN	NaN	NaN	NaN	NaN	NaN	NaN	NaN	NaN	NaN	NaN	NaN	NaN	NaN	NaN	NaN	NaN	NaN	NaN	NaN	NaN	NaN	NaN	NaN	NaN	-0.382966	0.332887	-0.326968	-0.387124	0.0733227	-0.0108303
GTPase KRas;GTPase KRas, N-terminally processed	P01116	ENSG00000133703	KRAS	NaN	NaN	NaN	NaN	NaN	NaN	NaN	NaN	NaN	NaN	NaN	NaN	NaN	NaN	NaN	NaN	NaN	NaN	NaN	NaN	NaN	NaN	NaN	NaN	NaN	NaN	NaN	NaN	NaN	NaN	NaN	NaN	NaN	NaN	NaN	NaN	NaN	NaN	NaN	NaN	-0.396316	0.470048	0.395376	-0.765577	0.717091	0.137226
Insulin-like growth factor II;Insulin-like growth factor II Ala-25 Del;Preptin	P01344	ENSG00000167244	IGF2	NaN	NaN	NaN	NaN	NaN	NaN	NaN	NaN	NaN	NaN	NaN	NaN	NaN	NaN	NaN	NaN	NaN	NaN	NaN	NaN	NaN	NaN	NaN	NaN	NaN	NaN	NaN	NaN	NaN	NaN	NaN	NaN	NaN	NaN	NaN	NaN	NaN	NaN	NaN	NaN	-0.0384464	-0.417353	0.621497	-0.635026	-0.556815	0.0128213
Ig kappa chain V-I region AG;Ig kappa chain V-I region AU	P01594;P01593			NaN	NaN	NaN	NaN	NaN	NaN	NaN	NaN	NaN	NaN	NaN	NaN	NaN	NaN	NaN	NaN	NaN	NaN	NaN	NaN	NaN	NaN	NaN	NaN	NaN	NaN	NaN	NaN	NaN	NaN	NaN	NaN	NaN	NaN	NaN	NaN	NaN	NaN	NaN	NaN	-0.0166753	-0.645406	-0.606014	-0.670698	-0.150882	-0.874224
Ig lambda chain V-I region NEW	P01701			NaN	NaN	NaN	NaN	NaN	NaN	NaN	NaN	NaN	NaN	NaN	NaN	NaN	NaN	NaN	NaN	NaN	NaN	NaN	NaN	NaN	NaN	NaN	NaN	NaN	NaN	NaN	NaN	NaN	NaN	NaN	NaN	NaN	NaN	NaN	NaN	NaN	NaN	NaN	NaN	-0.702686	-0.292305	-0.663051	0.141936	0.0850894	-0.478584
Ig lambda chain V-II region TOG	P01704			NaN	NaN	NaN	NaN	NaN	NaN	NaN	NaN	NaN	NaN	NaN	NaN	NaN	NaN	NaN	NaN	NaN	NaN	NaN	NaN	NaN	NaN	NaN	NaN	NaN	NaN	NaN	NaN	NaN	NaN	NaN	NaN	NaN	NaN	NaN	NaN	NaN	NaN	NaN	NaN	-0.671868	0.790834	0.0733559	1.0147	-0.459179	0.302833
Ig lambda chain V-II region BOH	P01706			NaN	NaN	NaN	NaN	NaN	NaN	NaN	NaN	NaN	NaN	NaN	NaN	NaN	NaN	NaN	NaN	NaN	NaN	NaN	NaN	NaN	NaN	NaN	NaN	NaN	NaN	NaN	NaN	NaN	NaN	NaN	NaN	NaN	NaN	NaN	NaN	NaN	NaN	NaN	NaN	-0.506481	-0.121994	-1.0716	-0.380426	0.272519	0.460715
Ig lambda chain V-II region MGC	P01709			NaN	NaN	NaN	NaN	NaN	NaN	NaN	NaN	NaN	NaN	NaN	NaN	NaN	NaN	NaN	NaN	NaN	NaN	NaN	NaN	NaN	NaN	NaN	NaN	NaN	NaN	NaN	NaN	NaN	NaN	NaN	NaN	NaN	NaN	NaN	NaN	NaN	NaN	NaN	NaN	-0.258359	0.0453841	-1.26143	-0.298537	0.873452	0.0977212
Ig heavy chain V-II region MCE	P01817			NaN	NaN	NaN	NaN	NaN	NaN	NaN	NaN	NaN	NaN	NaN	NaN	NaN	NaN	NaN	NaN	NaN	NaN	NaN	NaN	NaN	NaN	NaN	NaN	NaN	NaN	NaN	NaN	NaN	NaN	NaN	NaN	NaN	NaN	NaN	NaN	NaN	NaN	NaN	NaN	-0.541092	-1.11469	0.228422	-0.0747948	0.595697	-0.715014
Ig delta chain C region	P01880		IGHD	NaN	NaN	NaN	NaN	NaN	NaN	NaN	NaN	NaN	NaN	NaN	NaN	NaN	NaN	NaN	NaN	NaN	NaN	NaN	NaN	NaN	NaN	NaN	NaN	NaN	NaN	NaN	NaN	NaN	NaN	NaN	NaN	NaN	NaN	NaN	NaN	NaN	NaN	NaN	NaN	0.730409	0.954205	-0.503614	-0.627124	1.79222	-0.62685
Apolipoprotein C-II;Proapolipoprotein C-II	P02655	ENSG00000234906	APOC2	NaN	NaN	NaN	NaN	NaN	NaN	NaN	NaN	NaN	NaN	NaN	NaN	NaN	NaN	NaN	NaN	NaN	NaN	NaN	NaN	NaN	NaN	NaN	NaN	NaN	NaN	NaN	NaN	NaN	NaN	NaN	NaN	NaN	NaN	NaN	NaN	NaN	NaN	NaN	NaN	-0.686949	-0.752364	-0.883088	0.499837	-0.267033	-0.0652777
Fibrinogen alpha chain;Fibrinopeptide A	P02671;REV__Q9UKV0;REV__P56524	ENSG00000171560	FGA	NaN	NaN	NaN	NaN	NaN	NaN	NaN	NaN	NaN	NaN	NaN	NaN	NaN	NaN	NaN	NaN	NaN	NaN	NaN	NaN	NaN	NaN	NaN	NaN	NaN	NaN	NaN	NaN	NaN	NaN	NaN	NaN	NaN	NaN	NaN	NaN	NaN	NaN	NaN	NaN	0.14874	0.390029	-1.52457	0.365246	0.352748	-0.149458
Transferrin receptor protein 1;Transferrin receptor protein 1, serum form;Transferrin receptor protein 2	P02786;Q9UP52	ENSG00000072274;ENSG00000106327	TFR2;TFRC	NaN	NaN	NaN	NaN	NaN	NaN	NaN	NaN	NaN	NaN	NaN	NaN	NaN	NaN	NaN	NaN	NaN	NaN	NaN	NaN	NaN	NaN	NaN	NaN	NaN	NaN	NaN	NaN	NaN	NaN	NaN	NaN	NaN	NaN	NaN	NaN	NaN	NaN	NaN	NaN	-0.416724	0.0253005	1.58407	0.0246455	0.0886259	0.328973
ATP synthase protein 8	P03928	ENSG00000228253	MT-ATP8	NaN	NaN	NaN	NaN	NaN	NaN	NaN	NaN	NaN	NaN	NaN	NaN	NaN	NaN	NaN	NaN	NaN	NaN	NaN	NaN	NaN	NaN	NaN	NaN	NaN	NaN	NaN	NaN	NaN	NaN	NaN	NaN	NaN	NaN	NaN	NaN	NaN	NaN	NaN	NaN	0.451673	-0.0660645	0.0659546	0.783063	-0.358989	0.0904906
Angiogenin	P03950	ENSG00000214274	ANG	NaN	NaN	NaN	NaN	NaN	NaN	NaN	NaN	NaN	NaN	NaN	NaN	NaN	NaN	NaN	NaN	NaN	NaN	NaN	NaN	NaN	NaN	NaN	NaN	NaN	NaN	NaN	NaN	NaN	NaN	NaN	NaN	NaN	NaN	NaN	NaN	NaN	NaN	NaN	NaN	0.113727	-1.1913	-0.134214	1.10189	-0.389825	-0.860356
Coagulation factor XI;Coagulation factor XIa heavy chain;Coagulation factor XIa light chain	P03951	ENSG00000088926	F11	NaN	NaN	NaN	NaN	NaN	NaN	NaN	NaN	NaN	NaN	NaN	NaN	NaN	NaN	NaN	NaN	NaN	NaN	NaN	NaN	NaN	NaN	NaN	NaN	NaN	NaN	NaN	NaN	NaN	NaN	NaN	NaN	NaN	NaN	NaN	NaN	NaN	NaN	NaN	NaN	0.17547	-0.536497	-0.176056	-0.00597346	-0.191688	-0.614343
Granzyme H;Plasma kallikrein;Plasma kallikrein heavy chain;Plasma kallikrein light chain	P03952;P20718	ENSG00000100450;ENSG00000164344	GZMH;KLKB1	NaN	NaN	NaN	NaN	NaN	NaN	NaN	NaN	NaN	NaN	NaN	NaN	NaN	NaN	NaN	NaN	NaN	NaN	NaN	NaN	NaN	NaN	NaN	NaN	NaN	NaN	NaN	NaN	NaN	NaN	NaN	NaN	NaN	NaN	NaN	NaN	NaN	NaN	NaN	NaN	0.344175	-0.73557	-0.528051	0.159028	-0.0672937	-0.446764
3-hydroxy-3-methylglutaryl-coenzyme A reductase	P04035	ENSG00000113161	HMGCR	NaN	NaN	NaN	NaN	NaN	NaN	NaN	NaN	NaN	NaN	NaN	NaN	NaN	NaN	NaN	NaN	NaN	NaN	NaN	NaN	NaN	NaN	NaN	NaN	NaN	NaN	NaN	NaN	NaN	NaN	NaN	NaN	NaN	NaN	NaN	NaN	NaN	NaN	NaN	NaN	-0.360377	-0.368778	1.45273	-0.0929157	0.128369	-0.237741
Activation peptide;Vitamin K-dependent protein C;Vitamin K-dependent protein C heavy chain;Vitamin K-dependent protein C light chain	P04070	ENSG00000115718	PROC	NaN	NaN	NaN	NaN	NaN	NaN	NaN	NaN	NaN	NaN	NaN	NaN	NaN	NaN	NaN	NaN	NaN	NaN	NaN	NaN	NaN	NaN	NaN	NaN	NaN	NaN	NaN	NaN	NaN	NaN	NaN	NaN	NaN	NaN	NaN	NaN	NaN	NaN	NaN	NaN	0.231085	-1.05781	-0.0450701	0.023634	0.108055	-0.630465
Phosphatidylcholine-sterol acyltransferase	P04180	ENSG00000213398	LCAT	NaN	NaN	NaN	NaN	NaN	NaN	NaN	NaN	NaN	NaN	NaN	NaN	NaN	NaN	NaN	NaN	NaN	NaN	NaN	NaN	NaN	NaN	NaN	NaN	NaN	NaN	NaN	NaN	NaN	NaN	NaN	NaN	NaN	NaN	NaN	NaN	NaN	NaN	NaN	NaN	-0.289261	0.0632874	-0.488235	-0.256139	0.425739	-0.0458763
HLA class II histocompatibility antigen gamma chain	P04233	ENSG00000019582	CD74	NaN	NaN	NaN	NaN	NaN	NaN	NaN	NaN	NaN	NaN	NaN	NaN	NaN	NaN	NaN	NaN	NaN	NaN	NaN	NaN	NaN	NaN	NaN	NaN	NaN	NaN	NaN	NaN	NaN	NaN	NaN	NaN	NaN	NaN	NaN	NaN	NaN	NaN	NaN	NaN	0.669953	0.52597	-0.333793	-0.713658	-0.352562	0.196977
Ig kappa chain V-I region BAN	P04430			NaN	NaN	NaN	NaN	NaN	NaN	NaN	NaN	NaN	NaN	NaN	NaN	NaN	NaN	NaN	NaN	NaN	NaN	NaN	NaN	NaN	NaN	NaN	NaN	NaN	NaN	NaN	NaN	NaN	NaN	NaN	NaN	NaN	NaN	NaN	NaN	NaN	NaN	NaN	NaN	-0.291281	-0.687454	0.0975143	-0.623462	-0.0269731	-0.514274
Metallothionein-1B;Metallothionein-1E;Metallothionein-1L	P04732;Q93083;P07438	ENSG00000169688;ENSG00000169715	MT1B;MT1E;MT1L	NaN	NaN	NaN	NaN	NaN	NaN	NaN	NaN	NaN	NaN	NaN	NaN	NaN	NaN	NaN	NaN	NaN	NaN	NaN	NaN	NaN	NaN	NaN	NaN	NaN	NaN	NaN	NaN	NaN	NaN	NaN	NaN	NaN	NaN	NaN	NaN	NaN	NaN	NaN	NaN	0.256775	-0.0151915	-2.3657	0.267741	0.374833	0.724685
Anion exchange protein 2;Anion exchange protein 3	P04920;P48751	ENSG00000114923;ENSG00000164889	SLC4A2;SLC4A3	NaN	NaN	NaN	NaN	NaN	NaN	NaN	NaN	NaN	NaN	NaN	NaN	NaN	NaN	NaN	NaN	NaN	NaN	NaN	NaN	NaN	NaN	NaN	NaN	NaN	NaN	NaN	NaN	NaN	NaN	NaN	NaN	NaN	NaN	NaN	NaN	NaN	NaN	NaN	NaN	1.27356	-0.185955	0.01648	0.191007	-0.731352	-0.917555
Arginase-1	P05089	ENSG00000118520	ARG1	NaN	NaN	NaN	NaN	NaN	NaN	NaN	NaN	NaN	NaN	NaN	NaN	NaN	NaN	NaN	NaN	NaN	NaN	NaN	NaN	NaN	NaN	NaN	NaN	NaN	NaN	NaN	NaN	NaN	NaN	NaN	NaN	NaN	NaN	NaN	NaN	NaN	NaN	NaN	NaN	0.751506	-1.01063	-0.466674	0.208572	0.10193	-0.293317
Coagulation factor XIII B chain	P05160	ENSG00000143278	F13B	NaN	NaN	NaN	NaN	NaN	NaN	NaN	NaN	NaN	NaN	NaN	NaN	NaN	NaN	NaN	NaN	NaN	NaN	NaN	NaN	NaN	NaN	NaN	NaN	NaN	NaN	NaN	NaN	NaN	NaN	NaN	NaN	NaN	NaN	NaN	NaN	NaN	NaN	NaN	NaN	-0.293189	-0.307261	-0.0638486	0.49276	-0.518284	-0.484157
Protein kinase C beta type	P05771	ENSG00000166501	PRKCB	NaN	NaN	NaN	NaN	NaN	NaN	NaN	NaN	NaN	NaN	NaN	NaN	NaN	NaN	NaN	NaN	NaN	NaN	NaN	NaN	NaN	NaN	NaN	NaN	NaN	NaN	NaN	NaN	NaN	NaN	NaN	NaN	NaN	NaN	NaN	NaN	NaN	NaN	NaN	NaN	-0.56022	0.320236	0.717982	-0.17451	1.25196	-1.56974
Collagen alpha-2(V) chain	P05997	ENSG00000204262	COL5A2	NaN	NaN	NaN	NaN	NaN	NaN	NaN	NaN	NaN	NaN	NaN	NaN	NaN	NaN	NaN	NaN	NaN	NaN	NaN	NaN	NaN	NaN	NaN	NaN	NaN	NaN	NaN	NaN	NaN	NaN	NaN	NaN	NaN	NaN	NaN	NaN	NaN	NaN	NaN	NaN	0.0723293	-0.096801	-1.09199	0.917377	-0.389769	-0.231249
Ig kappa chain V-II region RPMI 6410	P06310;A0A075B6S6	ENSG00000239571	IGKV2D-30	NaN	NaN	NaN	NaN	NaN	NaN	NaN	NaN	NaN	NaN	NaN	NaN	NaN	NaN	NaN	NaN	NaN	NaN	NaN	NaN	NaN	NaN	NaN	NaN	NaN	NaN	NaN	NaN	NaN	NaN	NaN	NaN	NaN	NaN	NaN	NaN	NaN	NaN	NaN	NaN	0.454476	-0.826247	-0.37699	-0.0643336	-0.314923	-0.119999
Ig kappa chain V-IV region	P06312	ENSG00000211598	IGKV4-1	NaN	NaN	NaN	NaN	NaN	NaN	NaN	NaN	NaN	NaN	NaN	NaN	NaN	NaN	NaN	NaN	NaN	NaN	NaN	NaN	NaN	NaN	NaN	NaN	NaN	NaN	NaN	NaN	NaN	NaN	NaN	NaN	NaN	NaN	NaN	NaN	NaN	NaN	NaN	NaN	-0.0187404	-0.301341	-1.04781	-0.861832	0.475118	-0.0945445
Creatine kinase M-type;Creatine kinase M-type, N-terminally processed	P06732	ENSG00000104879	CKM	NaN	NaN	NaN	NaN	NaN	NaN	NaN	NaN	NaN	NaN	NaN	NaN	NaN	NaN	NaN	NaN	NaN	NaN	NaN	NaN	NaN	NaN	NaN	NaN	NaN	NaN	NaN	NaN	NaN	NaN	NaN	NaN	NaN	NaN	NaN	NaN	NaN	NaN	NaN	NaN	0.246116	-0.140393	-0.542661	-0.709336	-0.451013	-0.190601
Glia-derived nexin	P07093	ENSG00000135919	SERPINE2	NaN	NaN	NaN	NaN	NaN	NaN	NaN	NaN	NaN	NaN	NaN	NaN	NaN	NaN	NaN	NaN	NaN	NaN	NaN	NaN	NaN	NaN	NaN	NaN	NaN	NaN	NaN	NaN	NaN	NaN	NaN	NaN	NaN	NaN	NaN	NaN	NaN	NaN	NaN	NaN	-0.900299	-0.198275	0.197008	-0.299177	0.0628719	0.0336042
Glycocalicin;Platelet glycoprotein Ib alpha chain	P07359	ENSG00000185245	GP1BA	NaN	NaN	NaN	NaN	NaN	NaN	NaN	NaN	NaN	NaN	NaN	NaN	NaN	NaN	NaN	NaN	NaN	NaN	NaN	NaN	NaN	NaN	NaN	NaN	NaN	NaN	NaN	NaN	NaN	NaN	NaN	NaN	NaN	NaN	NaN	NaN	NaN	NaN	NaN	NaN	0.34499	-0.675866	-0.541392	0.0475017	-0.0344239	-0.487021
DNA excision repair protein ERCC-1	P07992	ENSG00000012061	ERCC1	NaN	NaN	NaN	NaN	NaN	NaN	NaN	NaN	NaN	NaN	NaN	NaN	NaN	NaN	NaN	NaN	NaN	NaN	NaN	NaN	NaN	NaN	NaN	NaN	NaN	NaN	NaN	NaN	NaN	NaN	NaN	NaN	NaN	NaN	NaN	NaN	NaN	NaN	NaN	NaN	0.167477	-0.472788	-0.0813447	-0.180811	0.141084	-0.425259
Ribonuclease pancreatic	P07998	ENSG00000129538	RNASE1	NaN	NaN	NaN	NaN	NaN	NaN	NaN	NaN	NaN	NaN	NaN	NaN	NaN	NaN	NaN	NaN	NaN	NaN	NaN	NaN	NaN	NaN	NaN	NaN	NaN	NaN	NaN	NaN	NaN	NaN	NaN	NaN	NaN	NaN	NaN	NaN	NaN	NaN	NaN	NaN	-0.353946	0.401482	-0.0469383	0.703721	0.0660953	0.851981
Insulin receptor-related protein;Insulin receptor-related protein alpha chain;Insulin receptor-related protein beta chain;Insulin-like growth factor 1 receptor;Insulin-like growth factor 1 receptor alpha chain;Insulin-like growth factor 1 receptor beta chain	P08069;P14616	ENSG00000027644;ENSG00000140443	IGF1R;INSRR	NaN	NaN	NaN	NaN	NaN	NaN	NaN	NaN	NaN	NaN	NaN	NaN	NaN	NaN	NaN	NaN	NaN	NaN	NaN	NaN	NaN	NaN	NaN	NaN	NaN	NaN	NaN	NaN	NaN	NaN	NaN	NaN	NaN	NaN	NaN	NaN	NaN	NaN	NaN	NaN	0.259526	0.416623	-0.549631	-0.481583	-0.488169	0.622177
Tumor necrosis factor receptor superfamily member 16	P08138	ENSG00000064300	NGFR	NaN	NaN	NaN	NaN	NaN	NaN	NaN	NaN	NaN	NaN	NaN	NaN	NaN	NaN	NaN	NaN	NaN	NaN	NaN	NaN	NaN	NaN	NaN	NaN	NaN	NaN	NaN	NaN	NaN	NaN	NaN	NaN	NaN	NaN	NaN	NaN	NaN	NaN	NaN	NaN	-0.509851	-0.915992	1.06927	-1.42056	-1.1055	1.18997
Complement decay-accelerating factor	P08174	ENSG00000196352	CD55	NaN	NaN	NaN	NaN	NaN	NaN	NaN	NaN	NaN	NaN	NaN	NaN	NaN	NaN	NaN	NaN	NaN	NaN	NaN	NaN	NaN	NaN	NaN	NaN	NaN	NaN	NaN	NaN	NaN	NaN	NaN	NaN	NaN	NaN	NaN	NaN	NaN	NaN	NaN	NaN	0.0866828	-0.725134	1.82593	-0.862383	-0.346402	-0.334101
Matrix Gla protein	P08493	ENSG00000111341	MGP	NaN	NaN	NaN	NaN	NaN	NaN	NaN	NaN	NaN	NaN	NaN	NaN	NaN	NaN	NaN	NaN	NaN	NaN	NaN	NaN	NaN	NaN	NaN	NaN	NaN	NaN	NaN	NaN	NaN	NaN	NaN	NaN	NaN	NaN	NaN	NaN	NaN	NaN	NaN	NaN	0.642109	-1.99725	1.16702	0.327246	-1.25812	1.71047
Melanotransferrin	P08582	ENSG00000163975	MFI2	NaN	NaN	NaN	NaN	NaN	NaN	NaN	NaN	NaN	NaN	NaN	NaN	NaN	NaN	NaN	NaN	NaN	NaN	NaN	NaN	NaN	NaN	NaN	NaN	NaN	NaN	NaN	NaN	NaN	NaN	NaN	NaN	NaN	NaN	NaN	NaN	NaN	NaN	NaN	NaN	-0.147329	-0.462237	1.65035	0.388474	-0.954195	0.361315
Tyrosine-protein kinase HCK	P08631	ENSG00000101336	HCK	NaN	NaN	NaN	NaN	NaN	NaN	NaN	NaN	NaN	NaN	NaN	NaN	NaN	NaN	NaN	NaN	NaN	NaN	NaN	NaN	NaN	NaN	NaN	NaN	NaN	NaN	NaN	NaN	NaN	NaN	NaN	NaN	NaN	NaN	NaN	NaN	NaN	NaN	NaN	NaN	-0.349877	-0.384812	0.110346	-0.350739	0.196787	0.0152376
40S ribosomal protein S17	P08708;REV__Q9H089	ENSG00000182774	RPS17	NaN	NaN	NaN	NaN	NaN	NaN	NaN	NaN	NaN	NaN	NaN	NaN	NaN	NaN	NaN	NaN	NaN	NaN	NaN	NaN	NaN	NaN	NaN	NaN	NaN	NaN	NaN	NaN	NaN	NaN	NaN	NaN	NaN	NaN	NaN	NaN	NaN	NaN	NaN	NaN	0.0431795	-0.192074	0.745693	0.145523	-0.345197	0.235258
High mobility group protein B1;Putative high mobility group protein B1-like 1	P09429;B2RPK0	ENSG00000189403	HMGB1;HMGB1P1	NaN	NaN	NaN	NaN	NaN	NaN	NaN	NaN	NaN	NaN	NaN	NaN	NaN	NaN	NaN	NaN	NaN	NaN	NaN	NaN	NaN	NaN	NaN	NaN	NaN	NaN	NaN	NaN	NaN	NaN	NaN	NaN	NaN	NaN	NaN	NaN	NaN	NaN	NaN	NaN	0.643125	0.423801	-0.577606	0.535966	-0.338611	0.0788759
Platelet-derived growth factor receptor beta	P09619	ENSG00000113721	PDGFRB	NaN	NaN	NaN	NaN	NaN	NaN	NaN	NaN	NaN	NaN	NaN	NaN	NaN	NaN	NaN	NaN	NaN	NaN	NaN	NaN	NaN	NaN	NaN	NaN	NaN	NaN	NaN	NaN	NaN	NaN	NaN	NaN	NaN	NaN	NaN	NaN	NaN	NaN	NaN	NaN	0.465356	-0.681765	0.598359	-0.475887	-0.93147	0.323563
F-box/SPRY domain-containing protein 1	P0C2W1	ENSG00000174013	FBXO45	NaN	NaN	NaN	NaN	NaN	NaN	NaN	NaN	NaN	NaN	NaN	NaN	NaN	NaN	NaN	NaN	NaN	NaN	NaN	NaN	NaN	NaN	NaN	NaN	NaN	NaN	NaN	NaN	NaN	NaN	NaN	NaN	NaN	NaN	NaN	NaN	NaN	NaN	NaN	NaN	0.163262	0.71483	-0.0978941	-0.0241227	0.369857	-0.719325
C-type lectin domain family 2 member L	P0C7M8	ENSG00000236279	CLEC2L	NaN	NaN	NaN	NaN	NaN	NaN	NaN	NaN	NaN	NaN	NaN	NaN	NaN	NaN	NaN	NaN	NaN	NaN	NaN	NaN	NaN	NaN	NaN	NaN	NaN	NaN	NaN	NaN	NaN	NaN	NaN	NaN	NaN	NaN	NaN	NaN	NaN	NaN	NaN	NaN	-0.800601	0.917362	0.0209951	-0.922967	0.566871	-0.303274
CDGSH iron-sulfur domain-containing protein 3, mitochondrial	P0C7P0	ENSG00000274768;ENSG00000277972	CISD3	NaN	NaN	NaN	NaN	NaN	NaN	NaN	NaN	NaN	NaN	NaN	NaN	NaN	NaN	NaN	NaN	NaN	NaN	NaN	NaN	NaN	NaN	NaN	NaN	NaN	NaN	NaN	NaN	NaN	NaN	NaN	NaN	NaN	NaN	NaN	NaN	NaN	NaN	NaN	NaN	0.368975	-0.540351	-0.263108	0.155346	0.556397	-0.250949
Ataxin-1-like	P0C7T5	ENSG00000224470	ATXN1L	NaN	NaN	NaN	NaN	NaN	NaN	NaN	NaN	NaN	NaN	NaN	NaN	NaN	NaN	NaN	NaN	NaN	NaN	NaN	NaN	NaN	NaN	NaN	NaN	NaN	NaN	NaN	NaN	NaN	NaN	NaN	NaN	NaN	NaN	NaN	NaN	NaN	NaN	NaN	NaN	-0.161607	-0.519068	0.228373	0.378873	-0.344202	0.442999
Putative uncharacterized protein encoded by LINC00271	P0C7V0		LINC00271	NaN	NaN	NaN	NaN	NaN	NaN	NaN	NaN	NaN	NaN	NaN	NaN	NaN	NaN	NaN	NaN	NaN	NaN	NaN	NaN	NaN	NaN	NaN	NaN	NaN	NaN	NaN	NaN	NaN	NaN	NaN	NaN	NaN	NaN	NaN	NaN	NaN	NaN	NaN	NaN	-0.540566	0.210799	0.0424554	0.26805	0.103031	-0.182253
Zinc finger protein 688	P0C7X2	ENSG00000229809	ZNF688	NaN	NaN	NaN	NaN	NaN	NaN	NaN	NaN	NaN	NaN	NaN	NaN	NaN	NaN	NaN	NaN	NaN	NaN	NaN	NaN	NaN	NaN	NaN	NaN	NaN	NaN	NaN	NaN	NaN	NaN	NaN	NaN	NaN	NaN	NaN	NaN	NaN	NaN	NaN	NaN	0.706064	0.425941	-0.748906	0.0507887	0.046944	-0.11993
Chromosome transmission fidelity protein 8 homolog isoform 2	P0CG12	ENSG00000168802	CHTF8	NaN	NaN	NaN	NaN	NaN	NaN	NaN	NaN	NaN	NaN	NaN	NaN	NaN	NaN	NaN	NaN	NaN	NaN	NaN	NaN	NaN	NaN	NaN	NaN	NaN	NaN	NaN	NaN	NaN	NaN	NaN	NaN	NaN	NaN	NaN	NaN	NaN	NaN	NaN	NaN	0.308574	-0.170146	0.184193	0.447311	-0.101337	0.668412
Chromosome transmission fidelity protein 8 homolog	P0CG13	ENSG00000168802	CHTF8	NaN	NaN	NaN	NaN	NaN	NaN	NaN	NaN	NaN	NaN	NaN	NaN	NaN	NaN	NaN	NaN	NaN	NaN	NaN	NaN	NaN	NaN	NaN	NaN	NaN	NaN	NaN	NaN	NaN	NaN	NaN	NaN	NaN	NaN	NaN	NaN	NaN	NaN	NaN	NaN	-0.496783	-0.527725	-0.0549243	1.29575	0.0225747	0.45238
Glutathione S-transferase theta-2;Glutathione S-transferase theta-2B	P0CG30;P0CG29	ENSG00000099984;ENSG00000133433;ENSG00000277897;ENSG00000278695	GSTT2;GSTT2B	NaN	NaN	NaN	NaN	NaN	NaN	NaN	NaN	NaN	NaN	NaN	NaN	NaN	NaN	NaN	NaN	NaN	NaN	NaN	NaN	NaN	NaN	NaN	NaN	NaN	NaN	NaN	NaN	NaN	NaN	NaN	NaN	NaN	NaN	NaN	NaN	NaN	NaN	NaN	NaN	-1.44383	1.98825	-0.382663	-1.31768	1.43852	-1.43394
Thymosin beta-15A;Thymosin beta-15B	P0CG35;P0CG34	ENSG00000158164;ENSG00000158427;ENSG00000269226	TMSB15A;TMSB15B	NaN	NaN	NaN	NaN	NaN	NaN	NaN	NaN	NaN	NaN	NaN	NaN	NaN	NaN	NaN	NaN	NaN	NaN	NaN	NaN	NaN	NaN	NaN	NaN	NaN	NaN	NaN	NaN	NaN	NaN	NaN	NaN	NaN	NaN	NaN	NaN	NaN	NaN	NaN	NaN	-2.02022	0.524928	0.847081	-0.966948	0.779822	3.05003
Zinc finger protein 865	P0CJ78	ENSG00000261221	ZNF865	NaN	NaN	NaN	NaN	NaN	NaN	NaN	NaN	NaN	NaN	NaN	NaN	NaN	NaN	NaN	NaN	NaN	NaN	NaN	NaN	NaN	NaN	NaN	NaN	NaN	NaN	NaN	NaN	NaN	NaN	NaN	NaN	NaN	NaN	NaN	NaN	NaN	NaN	NaN	NaN	0.16889	0.0408815	-0.151189	-0.0815803	-0.0756146	-0.26286
LIM and senescent cell antigen-like-containing domain protein 3;LIM and senescent cell antigen-like-containing domain protein 3-like	P0CW20;P0CW19	ENSG00000256671;ENSG00000256977	LIMS3;LIMS3L	NaN	NaN	NaN	NaN	NaN	NaN	NaN	NaN	NaN	NaN	NaN	NaN	NaN	NaN	NaN	NaN	NaN	NaN	NaN	NaN	NaN	NaN	NaN	NaN	NaN	NaN	NaN	NaN	NaN	NaN	NaN	NaN	NaN	NaN	NaN	NaN	NaN	NaN	NaN	NaN	0.670412	-0.305239	-0.626564	0.270641	-0.11995	0.143546
A-kinase anchor protein C18orf42	P0CW23	ENSG00000231824	C18orf42	NaN	NaN	NaN	NaN	NaN	NaN	NaN	NaN	NaN	NaN	NaN	NaN	NaN	NaN	NaN	NaN	NaN	NaN	NaN	NaN	NaN	NaN	NaN	NaN	NaN	NaN	NaN	NaN	NaN	NaN	NaN	NaN	NaN	NaN	NaN	NaN	NaN	NaN	NaN	NaN	-1.00545	0.377558	-0.0257816	0.320383	0.156106	0.259188
Paraneoplastic antigen-like protein 6A	P0CW24		PNMA6A	NaN	NaN	NaN	NaN	NaN	NaN	NaN	NaN	NaN	NaN	NaN	NaN	NaN	NaN	NaN	NaN	NaN	NaN	NaN	NaN	NaN	NaN	NaN	NaN	NaN	NaN	NaN	NaN	NaN	NaN	NaN	NaN	NaN	NaN	NaN	NaN	NaN	NaN	NaN	NaN	0.169589	-0.15488	0.595117	-0.177893	0.110788	-0.99478
Trafficking protein particle complex subunit 2;Trafficking protein particle complex subunit 2B	P0DI82;P0DI81	ENSG00000196459;ENSG00000256060	TRAPPC2;TRAPPC2B	NaN	NaN	NaN	NaN	NaN	NaN	NaN	NaN	NaN	NaN	NaN	NaN	NaN	NaN	NaN	NaN	NaN	NaN	NaN	NaN	NaN	NaN	NaN	NaN	NaN	NaN	NaN	NaN	NaN	NaN	NaN	NaN	NaN	NaN	NaN	NaN	NaN	NaN	NaN	NaN	0.0349998	0.295615	-0.04096	-0.113218	0.19213	-0.409892
Trophoblast glycoprotein-like	P0DKB5	ENSG00000261594	TPBGL	NaN	NaN	NaN	NaN	NaN	NaN	NaN	NaN	NaN	NaN	NaN	NaN	NaN	NaN	NaN	NaN	NaN	NaN	NaN	NaN	NaN	NaN	NaN	NaN	NaN	NaN	NaN	NaN	NaN	NaN	NaN	NaN	NaN	NaN	NaN	NaN	NaN	NaN	NaN	NaN	-1.18021	-0.989638	1.96365	0.242343	-0.514465	1.88746
Cystathionine beta-synthase	P0DN79;P35520	ENSG00000160200;ENSG00000274276	CBS	NaN	NaN	NaN	NaN	NaN	NaN	NaN	NaN	NaN	NaN	NaN	NaN	NaN	NaN	NaN	NaN	NaN	NaN	NaN	NaN	NaN	NaN	NaN	NaN	NaN	NaN	NaN	NaN	NaN	NaN	NaN	NaN	NaN	NaN	NaN	NaN	NaN	NaN	NaN	NaN	-0.714207	-0.102135	2.41099	-1.14386	0.931167	-0.553617
	P0DP58			NaN	NaN	NaN	NaN	NaN	NaN	NaN	NaN	NaN	NaN	NaN	NaN	NaN	NaN	NaN	NaN	NaN	NaN	NaN	NaN	NaN	NaN	NaN	NaN	NaN	NaN	NaN	NaN	NaN	NaN	NaN	NaN	NaN	NaN	NaN	NaN	NaN	NaN	NaN	NaN	-0.449403	0.957881	-0.172249	-0.710169	0.883661	-0.419068
	P0DPB5			NaN	NaN	NaN	NaN	NaN	NaN	NaN	NaN	NaN	NaN	NaN	NaN	NaN	NaN	NaN	NaN	NaN	NaN	NaN	NaN	NaN	NaN	NaN	NaN	NaN	NaN	NaN	NaN	NaN	NaN	NaN	NaN	NaN	NaN	NaN	NaN	NaN	NaN	NaN	NaN	0.179233	-0.180344	0.828856	-0.011295	-0.723625	0.285995
Zinc finger and BTB domain-containing protein 48	P10074	ENSG00000204859	ZBTB48	NaN	NaN	NaN	NaN	NaN	NaN	NaN	NaN	NaN	NaN	NaN	NaN	NaN	NaN	NaN	NaN	NaN	NaN	NaN	NaN	NaN	NaN	NaN	NaN	NaN	NaN	NaN	NaN	NaN	NaN	NaN	NaN	NaN	NaN	NaN	NaN	NaN	NaN	NaN	NaN	0.312877	-0.218416	0.037141	0.188124	-0.273748	0.0252315
S-arrestin	P10523	ENSG00000130561;ENSG00000281857	SAG	NaN	NaN	NaN	NaN	NaN	NaN	NaN	NaN	NaN	NaN	NaN	NaN	NaN	NaN	NaN	NaN	NaN	NaN	NaN	NaN	NaN	NaN	NaN	NaN	NaN	NaN	NaN	NaN	NaN	NaN	NaN	NaN	NaN	NaN	NaN	NaN	NaN	NaN	NaN	NaN	1.89026	0.902379	-0.930861	3.48112	-1.34171	-0.497228
Nuclear receptor subfamily 2 group F member 6	P10588	ENSG00000160113	NR2F6	NaN	NaN	NaN	NaN	NaN	NaN	NaN	NaN	NaN	NaN	NaN	NaN	NaN	NaN	NaN	NaN	NaN	NaN	NaN	NaN	NaN	NaN	NaN	NaN	NaN	NaN	NaN	NaN	NaN	NaN	NaN	NaN	NaN	NaN	NaN	NaN	NaN	NaN	NaN	NaN	0.15544	-0.0369872	-0.00435577	0.0794224	-0.418873	0.148951
COUP transcription factor 1	P10589	ENSG00000175745	NR2F1	NaN	NaN	NaN	NaN	NaN	NaN	NaN	NaN	NaN	NaN	NaN	NaN	NaN	NaN	NaN	NaN	NaN	NaN	NaN	NaN	NaN	NaN	NaN	NaN	NaN	NaN	NaN	NaN	NaN	NaN	NaN	NaN	NaN	NaN	NaN	NaN	NaN	NaN	NaN	NaN	0.262151	-1.37553	-0.667329	-0.0967158	0.140535	0.764491
Latency-associated peptide;Transforming growth factor beta-3	P10600	ENSG00000119699	TGFB3	NaN	NaN	NaN	NaN	NaN	NaN	NaN	NaN	NaN	NaN	NaN	NaN	NaN	NaN	NaN	NaN	NaN	NaN	NaN	NaN	NaN	NaN	NaN	NaN	NaN	NaN	NaN	NaN	NaN	NaN	NaN	NaN	NaN	NaN	NaN	NaN	NaN	NaN	NaN	NaN	1.019	1.30546	-1.36806	1.76076	-0.334682	-1.45154
Mast/stem cell growth factor receptor Kit	P10721	ENSG00000157404	KIT	NaN	NaN	NaN	NaN	NaN	NaN	NaN	NaN	NaN	NaN	NaN	NaN	NaN	NaN	NaN	NaN	NaN	NaN	NaN	NaN	NaN	NaN	NaN	NaN	NaN	NaN	NaN	NaN	NaN	NaN	NaN	NaN	NaN	NaN	NaN	NaN	NaN	NaN	NaN	NaN	0.0141245	-0.808726	-0.970763	-0.953194	0.587698	-0.593067
Lysosomal acid phosphatase;Testicular acid phosphatase	P11117;Q9BZG2	ENSG00000134575;ENSG00000142513	ACP2;ACPT	NaN	NaN	NaN	NaN	NaN	NaN	NaN	NaN	NaN	NaN	NaN	NaN	NaN	NaN	NaN	NaN	NaN	NaN	NaN	NaN	NaN	NaN	NaN	NaN	NaN	NaN	NaN	NaN	NaN	NaN	NaN	NaN	NaN	NaN	NaN	NaN	NaN	NaN	NaN	NaN	0.371279	-0.222007	-0.0556469	0.293117	-0.269498	-0.0826933
Solute carrier family 2, facilitated glucose transporter member 14;Solute carrier family 2, facilitated glucose transporter member 3	P11169;Q8TDB8	ENSG00000059804;ENSG00000173262	SLC2A14;SLC2A3	NaN	NaN	NaN	NaN	NaN	NaN	NaN	NaN	NaN	NaN	NaN	NaN	NaN	NaN	NaN	NaN	NaN	NaN	NaN	NaN	NaN	NaN	NaN	NaN	NaN	NaN	NaN	NaN	NaN	NaN	NaN	NaN	NaN	NaN	NaN	NaN	NaN	NaN	NaN	NaN	-0.994853	-1.17477	0.45462	-0.400923	1.49058	-1.04741
Mannose-binding protein C	P11226	ENSG00000165471	MBL2	NaN	NaN	NaN	NaN	NaN	NaN	NaN	NaN	NaN	NaN	NaN	NaN	NaN	NaN	NaN	NaN	NaN	NaN	NaN	NaN	NaN	NaN	NaN	NaN	NaN	NaN	NaN	NaN	NaN	NaN	NaN	NaN	NaN	NaN	NaN	NaN	NaN	NaN	NaN	NaN	-0.908006	0.250923	-0.428312	0.797438	0.00960565	-0.142206
Steroid hormone receptor ERR1	P11474	ENSG00000173153	ESRRA	NaN	NaN	NaN	NaN	NaN	NaN	NaN	NaN	NaN	NaN	NaN	NaN	NaN	NaN	NaN	NaN	NaN	NaN	NaN	NaN	NaN	NaN	NaN	NaN	NaN	NaN	NaN	NaN	NaN	NaN	NaN	NaN	NaN	NaN	NaN	NaN	NaN	NaN	NaN	NaN	0.302101	-0.066795	0.196966	-0.200793	-0.325808	-0.306633
C-1-tetrahydrofolate synthase, cytoplasmic;C-1-tetrahydrofolate synthase, cytoplasmic, N-terminally processed;Formyltetrahydrofolate synthetase;Methenyltetrahydrofolate cyclohydrolase;Methylenetetrahydrofolate dehydrogenase	P11586;REV__Q96MW7	ENSG00000100714	MTHFD1	NaN	NaN	NaN	NaN	NaN	NaN	NaN	NaN	NaN	NaN	NaN	NaN	NaN	NaN	NaN	NaN	NaN	NaN	NaN	NaN	NaN	NaN	NaN	NaN	NaN	NaN	NaN	NaN	NaN	NaN	NaN	NaN	NaN	NaN	NaN	NaN	NaN	NaN	NaN	NaN	-0.793807	0.0182587	1.12657	0.433053	0.0105926	0.0652
Serum response factor	P11831	ENSG00000112658	SRF	NaN	NaN	NaN	NaN	NaN	NaN	NaN	NaN	NaN	NaN	NaN	NaN	NaN	NaN	NaN	NaN	NaN	NaN	NaN	NaN	NaN	NaN	NaN	NaN	NaN	NaN	NaN	NaN	NaN	NaN	NaN	NaN	NaN	NaN	NaN	NaN	NaN	NaN	NaN	NaN	0.662033	-0.556385	0.235876	0.213302	-0.579003	0.217621
Cytochrome c oxidase subunit 6A1, mitochondrial	P12074	ENSG00000111775	COX6A1	NaN	NaN	NaN	NaN	NaN	NaN	NaN	NaN	NaN	NaN	NaN	NaN	NaN	NaN	NaN	NaN	NaN	NaN	NaN	NaN	NaN	NaN	NaN	NaN	NaN	NaN	NaN	NaN	NaN	NaN	NaN	NaN	NaN	NaN	NaN	NaN	NaN	NaN	NaN	NaN	0.271267	0.0265204	-0.429294	0.80721	-0.0166815	-0.146641
Fibroblast growth factor 3;Histidine--tRNA ligase, cytoplasmic	P12081;P11487	ENSG00000170445;ENSG00000186895	FGF3;HARS	NaN	NaN	NaN	NaN	NaN	NaN	NaN	NaN	NaN	NaN	NaN	NaN	NaN	NaN	NaN	NaN	NaN	NaN	NaN	NaN	NaN	NaN	NaN	NaN	NaN	NaN	NaN	NaN	NaN	NaN	NaN	NaN	NaN	NaN	NaN	NaN	NaN	NaN	NaN	NaN	-0.278605	-0.0899888	0.661975	-0.176444	0.0771634	0.123253
Coagulation factor V;Coagulation factor V heavy chain;Coagulation factor V light chain	P12259	ENSG00000198734	F5	NaN	NaN	NaN	NaN	NaN	NaN	NaN	NaN	NaN	NaN	NaN	NaN	NaN	NaN	NaN	NaN	NaN	NaN	NaN	NaN	NaN	NaN	NaN	NaN	NaN	NaN	NaN	NaN	NaN	NaN	NaN	NaN	NaN	NaN	NaN	NaN	NaN	NaN	NaN	NaN	0.284287	-0.600728	-0.266929	-0.024698	0.0578229	-0.684986
Ski oncogene	P12755	ENSG00000157933	SKI	NaN	NaN	NaN	NaN	NaN	NaN	NaN	NaN	NaN	NaN	NaN	NaN	NaN	NaN	NaN	NaN	NaN	NaN	NaN	NaN	NaN	NaN	NaN	NaN	NaN	NaN	NaN	NaN	NaN	NaN	NaN	NaN	NaN	NaN	NaN	NaN	NaN	NaN	NaN	NaN	0.156761	-0.448561	-0.241024	-0.470891	0.0352048	1.32064
Angiotensin-converting enzyme;Angiotensin-converting enzyme, soluble form	P12821	ENSG00000159640	ACE	NaN	NaN	NaN	NaN	NaN	NaN	NaN	NaN	NaN	NaN	NaN	NaN	NaN	NaN	NaN	NaN	NaN	NaN	NaN	NaN	NaN	NaN	NaN	NaN	NaN	NaN	NaN	NaN	NaN	NaN	NaN	NaN	NaN	NaN	NaN	NaN	NaN	NaN	NaN	NaN	1.0663	-0.115373	0.0217566	-0.599745	-0.10359	0.00216852
Myosin light chain 4	P12829	ENSG00000198336	MYL4	NaN	NaN	NaN	NaN	NaN	NaN	NaN	NaN	NaN	NaN	NaN	NaN	NaN	NaN	NaN	NaN	NaN	NaN	NaN	NaN	NaN	NaN	NaN	NaN	NaN	NaN	NaN	NaN	NaN	NaN	NaN	NaN	NaN	NaN	NaN	NaN	NaN	NaN	NaN	NaN	-0.116992	-0.0205938	-1.10912	0.91175	-0.65016	-0.189432
Nuclear receptor ROR-gamma;X-ray repair cross-complementing protein 6	P12956;P51449	ENSG00000143365;ENSG00000196419	RORC;XRCC6	NaN	NaN	NaN	NaN	NaN	NaN	NaN	NaN	NaN	NaN	NaN	NaN	NaN	NaN	NaN	NaN	NaN	NaN	NaN	NaN	NaN	NaN	NaN	NaN	NaN	NaN	NaN	NaN	NaN	NaN	NaN	NaN	NaN	NaN	NaN	NaN	NaN	NaN	NaN	NaN	0.421618	0.119904	-0.0719018	0.0186534	-0.329867	0.369643
Putative translationally-controlled tumor protein-like protein TPT1P8;TPT1-like protein;Translationally-controlled tumor protein	P13693;Q56UQ5;Q9HAU6	ENSG00000133112	TPT1;TPT1P8	NaN	NaN	NaN	NaN	NaN	NaN	NaN	NaN	NaN	NaN	NaN	NaN	NaN	NaN	NaN	NaN	NaN	NaN	NaN	NaN	NaN	NaN	NaN	NaN	NaN	NaN	NaN	NaN	NaN	NaN	NaN	NaN	NaN	NaN	NaN	NaN	NaN	NaN	NaN	NaN	-0.45962	-0.0719335	0.698676	-0.262385	0.31157	-0.0421265
Coiled-coil domain-containing protein 130	P13994	ENSG00000104957	CCDC130	NaN	NaN	NaN	NaN	NaN	NaN	NaN	NaN	NaN	NaN	NaN	NaN	NaN	NaN	NaN	NaN	NaN	NaN	NaN	NaN	NaN	NaN	NaN	NaN	NaN	NaN	NaN	NaN	NaN	NaN	NaN	NaN	NaN	NaN	NaN	NaN	NaN	NaN	NaN	NaN	0.0287916	-0.173623	-0.148881	0.0949177	0.194055	-0.0986117
Glial fibrillary acidic protein;Keratin, type II cytoskeletal 80	P14136;Q6KB66	ENSG00000131095;ENSG00000167767	GFAP;KRT80	NaN	NaN	NaN	NaN	NaN	NaN	NaN	NaN	NaN	NaN	NaN	NaN	NaN	NaN	NaN	NaN	NaN	NaN	NaN	NaN	NaN	NaN	NaN	NaN	NaN	NaN	NaN	NaN	NaN	NaN	NaN	NaN	NaN	NaN	NaN	NaN	NaN	NaN	NaN	NaN	-0.568694	3.2507	-2.83099	-0.1649	2.49291	-0.330121
L-selectin	P14151	ENSG00000188404	SELL	NaN	NaN	NaN	NaN	NaN	NaN	NaN	NaN	NaN	NaN	NaN	NaN	NaN	NaN	NaN	NaN	NaN	NaN	NaN	NaN	NaN	NaN	NaN	NaN	NaN	NaN	NaN	NaN	NaN	NaN	NaN	NaN	NaN	NaN	NaN	NaN	NaN	NaN	NaN	NaN	0.00386831	0.409196	-0.209821	-0.262674	-0.117714	-0.686705
Folate receptor beta;Folate receptor gamma	P14207;P41439	ENSG00000110203;ENSG00000165457	FOLR2;FOLR3	NaN	NaN	NaN	NaN	NaN	NaN	NaN	NaN	NaN	NaN	NaN	NaN	NaN	NaN	NaN	NaN	NaN	NaN	NaN	NaN	NaN	NaN	NaN	NaN	NaN	NaN	NaN	NaN	NaN	NaN	NaN	NaN	NaN	NaN	NaN	NaN	NaN	NaN	NaN	NaN	0.687823	-0.284916	0.0206887	-0.832818	-0.919519	0.355316
Interferon regulatory factor 1;Interferon regulatory factor 2	P14316;P10914	ENSG00000125347;ENSG00000168310	IRF1;IRF2	NaN	NaN	NaN	NaN	NaN	NaN	NaN	NaN	NaN	NaN	NaN	NaN	NaN	NaN	NaN	NaN	NaN	NaN	NaN	NaN	NaN	NaN	NaN	NaN	NaN	NaN	NaN	NaN	NaN	NaN	NaN	NaN	NaN	NaN	NaN	NaN	NaN	NaN	NaN	NaN	0.212263	-0.413786	0.327977	-0.0190283	-0.460611	0.127071
G2/mitotic-specific cyclin-B1	P14635	ENSG00000134057	CCNB1	NaN	NaN	NaN	NaN	NaN	NaN	NaN	NaN	NaN	NaN	NaN	NaN	NaN	NaN	NaN	NaN	NaN	NaN	NaN	NaN	NaN	NaN	NaN	NaN	NaN	NaN	NaN	NaN	NaN	NaN	NaN	NaN	NaN	NaN	NaN	NaN	NaN	NaN	NaN	NaN	-1.13261	-0.20457	0.86593	-0.157505	0.476666	0.584649
Platelet glycoprotein IX	P14770	ENSG00000169704	GP9	NaN	NaN	NaN	NaN	NaN	NaN	NaN	NaN	NaN	NaN	NaN	NaN	NaN	NaN	NaN	NaN	NaN	NaN	NaN	NaN	NaN	NaN	NaN	NaN	NaN	NaN	NaN	NaN	NaN	NaN	NaN	NaN	NaN	NaN	NaN	NaN	NaN	NaN	NaN	NaN	0.174511	-0.511848	-0.0128202	-0.289553	0.2668	-0.559135
D-amino-acid oxidase	P14920	ENSG00000110887	DAO	NaN	NaN	NaN	NaN	NaN	NaN	NaN	NaN	NaN	NaN	NaN	NaN	NaN	NaN	NaN	NaN	NaN	NaN	NaN	NaN	NaN	NaN	NaN	NaN	NaN	NaN	NaN	NaN	NaN	NaN	NaN	NaN	NaN	NaN	NaN	NaN	NaN	NaN	NaN	NaN	-0.96369	1.40138	-0.792626	-0.71093	1.15255	0.177942
Fatty acid-binding protein, adipocyte	P15090	ENSG00000170323	FABP4	NaN	NaN	NaN	NaN	NaN	NaN	NaN	NaN	NaN	NaN	NaN	NaN	NaN	NaN	NaN	NaN	NaN	NaN	NaN	NaN	NaN	NaN	NaN	NaN	NaN	NaN	NaN	NaN	NaN	NaN	NaN	NaN	NaN	NaN	NaN	NaN	NaN	NaN	NaN	NaN	1.27876	-0.689854	0.559901	-1.35205	-0.957769	-0.353535
Carboxypeptidase N catalytic chain	P15169	ENSG00000120054	CPN1	NaN	NaN	NaN	NaN	NaN	NaN	NaN	NaN	NaN	NaN	NaN	NaN	NaN	NaN	NaN	NaN	NaN	NaN	NaN	NaN	NaN	NaN	NaN	NaN	NaN	NaN	NaN	NaN	NaN	NaN	NaN	NaN	NaN	NaN	NaN	NaN	NaN	NaN	NaN	NaN	0.0733532	-0.124622	-0.384571	0.197921	0.145637	-0.451877
Interferon gamma receptor 1	P15260	ENSG00000027697	IFNGR1	NaN	NaN	NaN	NaN	NaN	NaN	NaN	NaN	NaN	NaN	NaN	NaN	NaN	NaN	NaN	NaN	NaN	NaN	NaN	NaN	NaN	NaN	NaN	NaN	NaN	NaN	NaN	NaN	NaN	NaN	NaN	NaN	NaN	NaN	NaN	NaN	NaN	NaN	NaN	NaN	-0.402663	-0.251767	0.608662	-0.444012	0.145815	-0.0216255
Beta-1,4-galactosyltransferase 1;Beta-N-acetylglucosaminyl-glycolipid beta-1,4-galactosyltransferase;Beta-N-acetylglucosaminylglycopeptide beta-1,4-galactosyltransferase;Lactose synthase A protein;N-acetyllactosamine synthase;Processed beta-1,4-galactosyltransferase 1	P15291	ENSG00000086062	B4GALT1	NaN	NaN	NaN	NaN	NaN	NaN	NaN	NaN	NaN	NaN	NaN	NaN	NaN	NaN	NaN	NaN	NaN	NaN	NaN	NaN	NaN	NaN	NaN	NaN	NaN	NaN	NaN	NaN	NaN	NaN	NaN	NaN	NaN	NaN	NaN	NaN	NaN	NaN	NaN	NaN	-0.0487671	0.0325537	0.213518	-0.607098	0.342012	0.353114
Cyclic AMP-dependent transcription factor ATF-2	P15336	ENSG00000115966	ATF2	NaN	NaN	NaN	NaN	NaN	NaN	NaN	NaN	NaN	NaN	NaN	NaN	NaN	NaN	NaN	NaN	NaN	NaN	NaN	NaN	NaN	NaN	NaN	NaN	NaN	NaN	NaN	NaN	NaN	NaN	NaN	NaN	NaN	NaN	NaN	NaN	NaN	NaN	NaN	NaN	0.161051	-0.329447	0.938943	-0.548171	-0.109656	0.0767259
Proto-oncogene vav	P15498	ENSG00000141968	VAV1	NaN	NaN	NaN	NaN	NaN	NaN	NaN	NaN	NaN	NaN	NaN	NaN	NaN	NaN	NaN	NaN	NaN	NaN	NaN	NaN	NaN	NaN	NaN	NaN	NaN	NaN	NaN	NaN	NaN	NaN	NaN	NaN	NaN	NaN	NaN	NaN	NaN	NaN	NaN	NaN	-0.374549	0.0791312	0.0595079	-0.666314	0.565605	-0.268543
Elastin	P15502	ENSG00000049540	ELN	NaN	NaN	NaN	NaN	NaN	NaN	NaN	NaN	NaN	NaN	NaN	NaN	NaN	NaN	NaN	NaN	NaN	NaN	NaN	NaN	NaN	NaN	NaN	NaN	NaN	NaN	NaN	NaN	NaN	NaN	NaN	NaN	NaN	NaN	NaN	NaN	NaN	NaN	NaN	NaN	-0.425573	-1.02729	0.890161	0.324843	-0.657094	-0.142235
Membrane cofactor protein	P15529	ENSG00000117335	CD46	NaN	NaN	NaN	NaN	NaN	NaN	NaN	NaN	NaN	NaN	NaN	NaN	NaN	NaN	NaN	NaN	NaN	NaN	NaN	NaN	NaN	NaN	NaN	NaN	NaN	NaN	NaN	NaN	NaN	NaN	NaN	NaN	NaN	NaN	NaN	NaN	NaN	NaN	NaN	NaN	0.224671	-0.204692	0.173709	0.0200964	-0.416679	0.0521531
Zinc finger protein 250	P15622	ENSG00000196150	ZNF250	NaN	NaN	NaN	NaN	NaN	NaN	NaN	NaN	NaN	NaN	NaN	NaN	NaN	NaN	NaN	NaN	NaN	NaN	NaN	NaN	NaN	NaN	NaN	NaN	NaN	NaN	NaN	NaN	NaN	NaN	NaN	NaN	NaN	NaN	NaN	NaN	NaN	NaN	NaN	NaN	0.117806	0.839443	-0.615766	0.574176	-0.117866	-0.0764162
Vascular endothelial growth factor A	P15692	ENSG00000112715	VEGFA	NaN	NaN	NaN	NaN	NaN	NaN	NaN	NaN	NaN	NaN	NaN	NaN	NaN	NaN	NaN	NaN	NaN	NaN	NaN	NaN	NaN	NaN	NaN	NaN	NaN	NaN	NaN	NaN	NaN	NaN	NaN	NaN	NaN	NaN	NaN	NaN	NaN	NaN	NaN	NaN	-0.291427	-0.0119077	-0.225946	2.30149	-0.0752083	-0.642553
Phosphorylase b kinase gamma catalytic chain, liver/testis isoform	P15735	ENSG00000156873	PHKG2	NaN	NaN	NaN	NaN	NaN	NaN	NaN	NaN	NaN	NaN	NaN	NaN	NaN	NaN	NaN	NaN	NaN	NaN	NaN	NaN	NaN	NaN	NaN	NaN	NaN	NaN	NaN	NaN	NaN	NaN	NaN	NaN	NaN	NaN	NaN	NaN	NaN	NaN	NaN	NaN	-0.284627	0.483287	-0.303624	-0.0500539	0.257162	-0.186876
Zinc finger protein 40	P15822	ENSG00000095951	HIVEP1	NaN	NaN	NaN	NaN	NaN	NaN	NaN	NaN	NaN	NaN	NaN	NaN	NaN	NaN	NaN	NaN	NaN	NaN	NaN	NaN	NaN	NaN	NaN	NaN	NaN	NaN	NaN	NaN	NaN	NaN	NaN	NaN	NaN	NaN	NaN	NaN	NaN	NaN	NaN	NaN	-0.0609357	-0.10767	-0.183108	0.15947	0.103537	0.575669
Arylsulfatase B;Arylsulfatase I	P15848;Q5FYB1	ENSG00000113273;ENSG00000183876	ARSB;ARSI	NaN	NaN	NaN	NaN	NaN	NaN	NaN	NaN	NaN	NaN	NaN	NaN	NaN	NaN	NaN	NaN	NaN	NaN	NaN	NaN	NaN	NaN	NaN	NaN	NaN	NaN	NaN	NaN	NaN	NaN	NaN	NaN	NaN	NaN	NaN	NaN	NaN	NaN	NaN	NaN	0.205676	-0.0848312	-0.676967	0.14163	0.179969	0.0700439
Transcription factor 4	P15884	ENSG00000196628	TCF4	NaN	NaN	NaN	NaN	NaN	NaN	NaN	NaN	NaN	NaN	NaN	NaN	NaN	NaN	NaN	NaN	NaN	NaN	NaN	NaN	NaN	NaN	NaN	NaN	NaN	NaN	NaN	NaN	NaN	NaN	NaN	NaN	NaN	NaN	NaN	NaN	NaN	NaN	NaN	NaN	-0.547769	0.0469079	0.656957	-0.878423	-0.303483	1.64953
GC-rich sequence DNA-binding factor 2	P16383	ENSG00000005436	GCFC2	NaN	NaN	NaN	NaN	NaN	NaN	NaN	NaN	NaN	NaN	NaN	NaN	NaN	NaN	NaN	NaN	NaN	NaN	NaN	NaN	NaN	NaN	NaN	NaN	NaN	NaN	NaN	NaN	NaN	NaN	NaN	NaN	NaN	NaN	NaN	NaN	NaN	NaN	NaN	NaN	-0.159386	-0.400052	0.625226	-0.376383	-0.26571	0.166406
Zinc finger protein 22	P17026	ENSG00000165512	ZNF22	NaN	NaN	NaN	NaN	NaN	NaN	NaN	NaN	NaN	NaN	NaN	NaN	NaN	NaN	NaN	NaN	NaN	NaN	NaN	NaN	NaN	NaN	NaN	NaN	NaN	NaN	NaN	NaN	NaN	NaN	NaN	NaN	NaN	NaN	NaN	NaN	NaN	NaN	NaN	NaN	0.777416	-0.00606838	0.336741	-0.320673	-0.68246	0.50491
Zinc finger protein 32	P17041	ENSG00000169740	ZNF32	NaN	NaN	NaN	NaN	NaN	NaN	NaN	NaN	NaN	NaN	NaN	NaN	NaN	NaN	NaN	NaN	NaN	NaN	NaN	NaN	NaN	NaN	NaN	NaN	NaN	NaN	NaN	NaN	NaN	NaN	NaN	NaN	NaN	NaN	NaN	NaN	NaN	NaN	NaN	NaN	0.620286	0.374569	-0.117127	0.101871	-0.122707	0.0154715
Zinc finger protein 8	P17098	ENSG00000278129	ZNF8	NaN	NaN	NaN	NaN	NaN	NaN	NaN	NaN	NaN	NaN	NaN	NaN	NaN	NaN	NaN	NaN	NaN	NaN	NaN	NaN	NaN	NaN	NaN	NaN	NaN	NaN	NaN	NaN	NaN	NaN	NaN	NaN	NaN	NaN	NaN	NaN	NaN	NaN	NaN	NaN	0.11408	-0.361973	-0.0551186	0.0164664	-0.260497	0.447715
Bactericidal permeability-increasing protein	P17213	ENSG00000101425	BPI	NaN	NaN	NaN	NaN	NaN	NaN	NaN	NaN	NaN	NaN	NaN	NaN	NaN	NaN	NaN	NaN	NaN	NaN	NaN	NaN	NaN	NaN	NaN	NaN	NaN	NaN	NaN	NaN	NaN	NaN	NaN	NaN	NaN	NaN	NaN	NaN	NaN	NaN	NaN	NaN	0.0527765	-0.313878	-0.342885	-0.439468	0.573696	-0.803475
Sphingomyelin phosphodiesterase	P17405	ENSG00000166311	SMPD1	NaN	NaN	NaN	NaN	NaN	NaN	NaN	NaN	NaN	NaN	NaN	NaN	NaN	NaN	NaN	NaN	NaN	NaN	NaN	NaN	NaN	NaN	NaN	NaN	NaN	NaN	NaN	NaN	NaN	NaN	NaN	NaN	NaN	NaN	NaN	NaN	NaN	NaN	NaN	NaN	0.208497	-0.466535	0.032035	0.0704963	0.414544	-0.443525
Transcription factor jun-D	P17535	ENSG00000130522	JUND	NaN	NaN	NaN	NaN	NaN	NaN	NaN	NaN	NaN	NaN	NaN	NaN	NaN	NaN	NaN	NaN	NaN	NaN	NaN	NaN	NaN	NaN	NaN	NaN	NaN	NaN	NaN	NaN	NaN	NaN	NaN	NaN	NaN	NaN	NaN	NaN	NaN	NaN	NaN	NaN	0.0683508	-0.462654	0.359557	0.00624909	-0.0485545	0.402996
Cyclic AMP-dependent transcription factor ATF-7	P17544	ENSG00000170653	ATF7	NaN	NaN	NaN	NaN	NaN	NaN	NaN	NaN	NaN	NaN	NaN	NaN	NaN	NaN	NaN	NaN	NaN	NaN	NaN	NaN	NaN	NaN	NaN	NaN	NaN	NaN	NaN	NaN	NaN	NaN	NaN	NaN	NaN	NaN	NaN	NaN	NaN	NaN	NaN	NaN	-0.373482	-0.79229	0.21488	-0.0584382	-0.77761	0.693237
Calpain-2 catalytic subunit;Calpain-8	P17655;A6NHC0	ENSG00000162909;ENSG00000203697	CAPN2;CAPN8	NaN	NaN	NaN	NaN	NaN	NaN	NaN	NaN	NaN	NaN	NaN	NaN	NaN	NaN	NaN	NaN	NaN	NaN	NaN	NaN	NaN	NaN	NaN	NaN	NaN	NaN	NaN	NaN	NaN	NaN	NaN	NaN	NaN	NaN	NaN	NaN	NaN	NaN	NaN	NaN	-0.0552696	0.744803	-0.354246	0.123953	0.101788	-0.219472
HLA class I histocompatibility antigen, alpha chain G	P17693	ENSG00000204632;ENSG00000206506;ENSG00000230413;ENSG00000233095;ENSG00000235346;ENSG00000235680;ENSG00000237216	HLA-G	NaN	NaN	NaN	NaN	NaN	NaN	NaN	NaN	NaN	NaN	NaN	NaN	NaN	NaN	NaN	NaN	NaN	NaN	NaN	NaN	NaN	NaN	NaN	NaN	NaN	NaN	NaN	NaN	NaN	NaN	NaN	NaN	NaN	NaN	NaN	NaN	NaN	NaN	NaN	NaN	0.62497	0.634466	0.736636	-0.0931743	-0.232887	-0.842286
Tyrosine-protein phosphatase non-receptor type 2	P17706	ENSG00000175354	PTPN2	NaN	NaN	NaN	NaN	NaN	NaN	NaN	NaN	NaN	NaN	NaN	NaN	NaN	NaN	NaN	NaN	NaN	NaN	NaN	NaN	NaN	NaN	NaN	NaN	NaN	NaN	NaN	NaN	NaN	NaN	NaN	NaN	NaN	NaN	NaN	NaN	NaN	NaN	NaN	NaN	0.261245	0.243393	-0.183183	-0.119717	-0.138871	-0.155908
Insulin-like growth factor-binding protein 3	P17936	ENSG00000146674	IGFBP3	NaN	NaN	NaN	NaN	NaN	NaN	NaN	NaN	NaN	NaN	NaN	NaN	NaN	NaN	NaN	NaN	NaN	NaN	NaN	NaN	NaN	NaN	NaN	NaN	NaN	NaN	NaN	NaN	NaN	NaN	NaN	NaN	NaN	NaN	NaN	NaN	NaN	NaN	NaN	NaN	0.000830052	-1.07465	-0.153627	0.721803	0.0280245	-0.668945
Vascular endothelial growth factor receptor 1	P17948	ENSG00000102755	FLT1	NaN	NaN	NaN	NaN	NaN	NaN	NaN	NaN	NaN	NaN	NaN	NaN	NaN	NaN	NaN	NaN	NaN	NaN	NaN	NaN	NaN	NaN	NaN	NaN	NaN	NaN	NaN	NaN	NaN	NaN	NaN	NaN	NaN	NaN	NaN	NaN	NaN	NaN	NaN	NaN	0.202576	0.333147	-0.557937	1.19869	-0.190024	-0.865542
TFIIH basal transcription factor complex helicase XPD subunit	P18074	ENSG00000104884	ERCC2	NaN	NaN	NaN	NaN	NaN	NaN	NaN	NaN	NaN	NaN	NaN	NaN	NaN	NaN	NaN	NaN	NaN	NaN	NaN	NaN	NaN	NaN	NaN	NaN	NaN	NaN	NaN	NaN	NaN	NaN	NaN	NaN	NaN	NaN	NaN	NaN	NaN	NaN	NaN	NaN	-0.18161	-0.338975	0.326544	0.1532	-0.343013	0.0807799
Gamma-aminobutyric acid receptor subunit gamma-1;Gamma-aminobutyric acid receptor subunit gamma-2	P18507;Q8N1C3	ENSG00000113327;ENSG00000163285	GABRG1;GABRG2	NaN	NaN	NaN	NaN	NaN	NaN	NaN	NaN	NaN	NaN	NaN	NaN	NaN	NaN	NaN	NaN	NaN	NaN	NaN	NaN	NaN	NaN	NaN	NaN	NaN	NaN	NaN	NaN	NaN	NaN	NaN	NaN	NaN	NaN	NaN	NaN	NaN	NaN	NaN	NaN	-0.954032	0.795119	-0.933866	0.460686	0.500412	-1.30641
Negative elongation factor E	P18615;REV__Q13164	ENSG00000204356;ENSG00000206268;ENSG00000206357;ENSG00000229363;ENSG00000231044;ENSG00000233801	NELFE	NaN	NaN	NaN	NaN	NaN	NaN	NaN	NaN	NaN	NaN	NaN	NaN	NaN	NaN	NaN	NaN	NaN	NaN	NaN	NaN	NaN	NaN	NaN	NaN	NaN	NaN	NaN	NaN	NaN	NaN	NaN	NaN	NaN	NaN	NaN	NaN	NaN	NaN	NaN	NaN	0.0156016	-0.00618709	-0.293748	-0.12045	-0.142567	0.660015
Phosphoglycerate mutase 1;Probable phosphoglycerate mutase 4	P18669;Q8N0Y7	ENSG00000171314;ENSG00000226784	PGAM1;PGAM4	NaN	NaN	NaN	NaN	NaN	NaN	NaN	NaN	NaN	NaN	NaN	NaN	NaN	NaN	NaN	NaN	NaN	NaN	NaN	NaN	NaN	NaN	NaN	NaN	NaN	NaN	NaN	NaN	NaN	NaN	NaN	NaN	NaN	NaN	NaN	NaN	NaN	NaN	NaN	NaN	-0.3299	0.944971	-0.543997	-0.358223	-0.0536112	-0.132627
Peptidyl-alpha-hydroxyglycine alpha-amidating lyase;Peptidyl-glycine alpha-amidating monooxygenase;Peptidylglycine alpha-hydroxylating monooxygenase	P19021	ENSG00000145730	PAM	NaN	NaN	NaN	NaN	NaN	NaN	NaN	NaN	NaN	NaN	NaN	NaN	NaN	NaN	NaN	NaN	NaN	NaN	NaN	NaN	NaN	NaN	NaN	NaN	NaN	NaN	NaN	NaN	NaN	NaN	NaN	NaN	NaN	NaN	NaN	NaN	NaN	NaN	NaN	NaN	-0.465333	-0.933875	0.754573	-0.323138	-0.542069	0.607473
Vascular cell adhesion protein 1	P19320	ENSG00000162692	VCAM1	NaN	NaN	NaN	NaN	NaN	NaN	NaN	NaN	NaN	NaN	NaN	NaN	NaN	NaN	NaN	NaN	NaN	NaN	NaN	NaN	NaN	NaN	NaN	NaN	NaN	NaN	NaN	NaN	NaN	NaN	NaN	NaN	NaN	NaN	NaN	NaN	NaN	NaN	NaN	NaN	-0.349771	-0.122309	0.0396439	-0.993314	0.0717433	0.587322
TFIIH basal transcription factor complex helicase XPB subunit	P19447	ENSG00000163161	ERCC3	NaN	NaN	NaN	NaN	NaN	NaN	NaN	NaN	NaN	NaN	NaN	NaN	NaN	NaN	NaN	NaN	NaN	NaN	NaN	NaN	NaN	NaN	NaN	NaN	NaN	NaN	NaN	NaN	NaN	NaN	NaN	NaN	NaN	NaN	NaN	NaN	NaN	NaN	NaN	NaN	-0.029546	-0.615156	0.380737	0.210532	-0.259827	-0.154909
Sodium/hydrogen exchanger 1	P19634	ENSG00000090020	SLC9A1	NaN	NaN	NaN	NaN	NaN	NaN	NaN	NaN	NaN	NaN	NaN	NaN	NaN	NaN	NaN	NaN	NaN	NaN	NaN	NaN	NaN	NaN	NaN	NaN	NaN	NaN	NaN	NaN	NaN	NaN	NaN	NaN	NaN	NaN	NaN	NaN	NaN	NaN	NaN	NaN	0.444378	-0.615644	0.445996	0.168212	-0.0734951	-0.6764
Neutrophil cytosol factor 2	P19878	ENSG00000116701	NCF2	NaN	NaN	NaN	NaN	NaN	NaN	NaN	NaN	NaN	NaN	NaN	NaN	NaN	NaN	NaN	NaN	NaN	NaN	NaN	NaN	NaN	NaN	NaN	NaN	NaN	NaN	NaN	NaN	NaN	NaN	NaN	NaN	NaN	NaN	NaN	NaN	NaN	NaN	NaN	NaN	-0.180233	-1.0787	0.132434	-0.0135074	0.395851	-0.113215
Annexin A7;Annexin A8;Annexin A8-like protein 2	P20073;Q5VT79;P13928	ENSG00000138279;ENSG00000265190	ANXA7;ANXA8;ANXA8L2	NaN	NaN	NaN	NaN	NaN	NaN	NaN	NaN	NaN	NaN	NaN	NaN	NaN	NaN	NaN	NaN	NaN	NaN	NaN	NaN	NaN	NaN	NaN	NaN	NaN	NaN	NaN	NaN	NaN	NaN	NaN	NaN	NaN	NaN	NaN	NaN	NaN	NaN	NaN	NaN	0.068855	0.43391	-0.598251	0.207292	0.154171	-0.140537
Azurocidin	P20160	ENSG00000172232;ENSG00000278624	AZU1	NaN	NaN	NaN	NaN	NaN	NaN	NaN	NaN	NaN	NaN	NaN	NaN	NaN	NaN	NaN	NaN	NaN	NaN	NaN	NaN	NaN	NaN	NaN	NaN	NaN	NaN	NaN	NaN	NaN	NaN	NaN	NaN	NaN	NaN	NaN	NaN	NaN	NaN	NaN	NaN	-0.605842	-0.896672	-0.93942	0.289687	1.15193	-0.438846
TATA box-binding protein-like protein 2;TATA-box-binding protein	P20226;Q6SJ96	ENSG00000112592;ENSG00000182521	TBP;TBPL2	NaN	NaN	NaN	NaN	NaN	NaN	NaN	NaN	NaN	NaN	NaN	NaN	NaN	NaN	NaN	NaN	NaN	NaN	NaN	NaN	NaN	NaN	NaN	NaN	NaN	NaN	NaN	NaN	NaN	NaN	NaN	NaN	NaN	NaN	NaN	NaN	NaN	NaN	NaN	NaN	0.261226	0.0890136	-0.288277	0.280305	-0.12196	-0.00916277
Cyclin-A2	P20248	ENSG00000145386	CCNA2	NaN	NaN	NaN	NaN	NaN	NaN	NaN	NaN	NaN	NaN	NaN	NaN	NaN	NaN	NaN	NaN	NaN	NaN	NaN	NaN	NaN	NaN	NaN	NaN	NaN	NaN	NaN	NaN	NaN	NaN	NaN	NaN	NaN	NaN	NaN	NaN	NaN	NaN	NaN	NaN	-1.31464	-0.335309	0.77889	-0.0516192	0.537857	0.435659
Muscarinic acetylcholine receptor M3	P20309	ENSG00000133019	CHRM3	NaN	NaN	NaN	NaN	NaN	NaN	NaN	NaN	NaN	NaN	NaN	NaN	NaN	NaN	NaN	NaN	NaN	NaN	NaN	NaN	NaN	NaN	NaN	NaN	NaN	NaN	NaN	NaN	NaN	NaN	NaN	NaN	NaN	NaN	NaN	NaN	NaN	NaN	NaN	NaN	-0.635929	1.49683	-1.4928	0.48383	1.93209	-1.45527
Ras-related protein Rab-3B	P20337	ENSG00000169213	RAB3B	NaN	NaN	NaN	NaN	NaN	NaN	NaN	NaN	NaN	NaN	NaN	NaN	NaN	NaN	NaN	NaN	NaN	NaN	NaN	NaN	NaN	NaN	NaN	NaN	NaN	NaN	NaN	NaN	NaN	NaN	NaN	NaN	NaN	NaN	NaN	NaN	NaN	NaN	NaN	NaN	-0.780971	-0.444674	1.38296	-1.14983	0.596823	0.59739
C-terminal-flanking peptide;Neurokinin A;Neuropeptide gamma;Neuropeptide K;Protachykinin-1;Substance P	P20366	ENSG00000006128	TAC1	NaN	NaN	NaN	NaN	NaN	NaN	NaN	NaN	NaN	NaN	NaN	NaN	NaN	NaN	NaN	NaN	NaN	NaN	NaN	NaN	NaN	NaN	NaN	NaN	NaN	NaN	NaN	NaN	NaN	NaN	NaN	NaN	NaN	NaN	NaN	NaN	NaN	NaN	NaN	NaN	-0.315593	-0.515219	-1.13857	1.25349	3.29879	-1.64282
Parvalbumin alpha	P20472	ENSG00000100362;ENSG00000274665	PVALB	NaN	NaN	NaN	NaN	NaN	NaN	NaN	NaN	NaN	NaN	NaN	NaN	NaN	NaN	NaN	NaN	NaN	NaN	NaN	NaN	NaN	NaN	NaN	NaN	NaN	NaN	NaN	NaN	NaN	NaN	NaN	NaN	NaN	NaN	NaN	NaN	NaN	NaN	NaN	NaN	-1.44696	-0.519019	-1.28014	-1.39012	1.88616	2.78242
Macrophage scavenger receptor types I and II	P21757	ENSG00000038945	MSR1	NaN	NaN	NaN	NaN	NaN	NaN	NaN	NaN	NaN	NaN	NaN	NaN	NaN	NaN	NaN	NaN	NaN	NaN	NaN	NaN	NaN	NaN	NaN	NaN	NaN	NaN	NaN	NaN	NaN	NaN	NaN	NaN	NaN	NaN	NaN	NaN	NaN	NaN	NaN	NaN	-0.859427	-0.463381	0.509111	-0.471122	0.446581	0.839731
40S ribosomal protein S4, Y isoform 1	P22090	ENSG00000129824	RPS4Y1	NaN	NaN	NaN	NaN	NaN	NaN	NaN	NaN	NaN	NaN	NaN	NaN	NaN	NaN	NaN	NaN	NaN	NaN	NaN	NaN	NaN	NaN	NaN	NaN	NaN	NaN	NaN	NaN	NaN	NaN	NaN	NaN	NaN	NaN	NaN	NaN	NaN	NaN	NaN	NaN	-1.74889	0.104413	1.15755	-1.55022	0.453662	-1.667
Multifunctional protein ADE2;Phosphoribosylaminoimidazole carboxylase;Phosphoribosylaminoimidazole-succinocarboxamide synthase	P22234;REV__P51178	ENSG00000128050	PAICS	NaN	NaN	NaN	NaN	NaN	NaN	NaN	NaN	NaN	NaN	NaN	NaN	NaN	NaN	NaN	NaN	NaN	NaN	NaN	NaN	NaN	NaN	NaN	NaN	NaN	NaN	NaN	NaN	NaN	NaN	NaN	NaN	NaN	NaN	NaN	NaN	NaN	NaN	NaN	NaN	-1.04001	-0.685738	1.85318	-0.206172	-0.47426	0.785653
Acetylcholinesterase	P22303	ENSG00000087085	ACHE	NaN	NaN	NaN	NaN	NaN	NaN	NaN	NaN	NaN	NaN	NaN	NaN	NaN	NaN	NaN	NaN	NaN	NaN	NaN	NaN	NaN	NaN	NaN	NaN	NaN	NaN	NaN	NaN	NaN	NaN	NaN	NaN	NaN	NaN	NaN	NaN	NaN	NaN	NaN	NaN	0.435243	0.582005	0.0752316	-0.726278	0.833715	-1.18936
Iduronate 2-sulfatase;Iduronate 2-sulfatase 14 kDa chain;Iduronate 2-sulfatase 42 kDa chain	P22304	ENSG00000010404	IDS	NaN	NaN	NaN	NaN	NaN	NaN	NaN	NaN	NaN	NaN	NaN	NaN	NaN	NaN	NaN	NaN	NaN	NaN	NaN	NaN	NaN	NaN	NaN	NaN	NaN	NaN	NaN	NaN	NaN	NaN	NaN	NaN	NaN	NaN	NaN	NaN	NaN	NaN	NaN	NaN	-0.0104733	-0.0475335	1.06504	-0.23754	0.465391	0.393553
Alkaline phosphodiesterase I;Ectonucleotide pyrophosphatase/phosphodiesterase family member 1;Nucleotide pyrophosphatase	P22413	ENSG00000197594	ENPP1	NaN	NaN	NaN	NaN	NaN	NaN	NaN	NaN	NaN	NaN	NaN	NaN	NaN	NaN	NaN	NaN	NaN	NaN	NaN	NaN	NaN	NaN	NaN	NaN	NaN	NaN	NaN	NaN	NaN	NaN	NaN	NaN	NaN	NaN	NaN	NaN	NaN	NaN	NaN	NaN	0.789929	0.0262536	-0.660034	0.0894765	-0.883938	0.208938
Potassium voltage-gated channel subfamily A member 5	P22460	ENSG00000130037	KCNA5	NaN	NaN	NaN	NaN	NaN	NaN	NaN	NaN	NaN	NaN	NaN	NaN	NaN	NaN	NaN	NaN	NaN	NaN	NaN	NaN	NaN	NaN	NaN	NaN	NaN	NaN	NaN	NaN	NaN	NaN	NaN	NaN	NaN	NaN	NaN	NaN	NaN	NaN	NaN	NaN	-0.108454	1.96113	-0.759777	0.589973	-0.0156513	-0.487462
Vitamin K-dependent protein Z	P22891	ENSG00000126231	PROZ	NaN	NaN	NaN	NaN	NaN	NaN	NaN	NaN	NaN	NaN	NaN	NaN	NaN	NaN	NaN	NaN	NaN	NaN	NaN	NaN	NaN	NaN	NaN	NaN	NaN	NaN	NaN	NaN	NaN	NaN	NaN	NaN	NaN	NaN	NaN	NaN	NaN	NaN	NaN	NaN	-0.235602	-1.07547	0.376	0.0334303	-0.328948	-0.410588
Macrophage mannose receptor 1	P22897	ENSG00000260314	MRC1	NaN	NaN	NaN	NaN	NaN	NaN	NaN	NaN	NaN	NaN	NaN	NaN	NaN	NaN	NaN	NaN	NaN	NaN	NaN	NaN	NaN	NaN	NaN	NaN	NaN	NaN	NaN	NaN	NaN	NaN	NaN	NaN	NaN	NaN	NaN	NaN	NaN	NaN	NaN	NaN	0.435142	-0.956538	0.234018	-0.66587	-0.58809	0.210418
DNA repair protein complementing XP-A cells	P23025	ENSG00000136936	XPA	NaN	NaN	NaN	NaN	NaN	NaN	NaN	NaN	NaN	NaN	NaN	NaN	NaN	NaN	NaN	NaN	NaN	NaN	NaN	NaN	NaN	NaN	NaN	NaN	NaN	NaN	NaN	NaN	NaN	NaN	NaN	NaN	NaN	NaN	NaN	NaN	NaN	NaN	NaN	NaN	0.524432	-0.144692	0.112007	0.21212	-0.28568	-0.229443
Liver carboxylesterase 1;Putative inactive carboxylesterase 4	P23141;Q9UKY3	ENSG00000198848;ENSG00000262243	CES1;CES1P1	NaN	NaN	NaN	NaN	NaN	NaN	NaN	NaN	NaN	NaN	NaN	NaN	NaN	NaN	NaN	NaN	NaN	NaN	NaN	NaN	NaN	NaN	NaN	NaN	NaN	NaN	NaN	NaN	NaN	NaN	NaN	NaN	NaN	NaN	NaN	NaN	NaN	NaN	NaN	NaN	0.335278	-0.619475	-1.35121	-0.602814	-1.51174	0.878603
Prostaglandin G/H synthase 1	P23219	ENSG00000095303	PTGS1	NaN	NaN	NaN	NaN	NaN	NaN	NaN	NaN	NaN	NaN	NaN	NaN	NaN	NaN	NaN	NaN	NaN	NaN	NaN	NaN	NaN	NaN	NaN	NaN	NaN	NaN	NaN	NaN	NaN	NaN	NaN	NaN	NaN	NaN	NaN	NaN	NaN	NaN	NaN	NaN	0.475245	-0.236441	-0.44899	-0.157427	-0.16652	-0.378443
Anosmin-1	P23352	ENSG00000011201	KAL1	NaN	NaN	NaN	NaN	NaN	NaN	NaN	NaN	NaN	NaN	NaN	NaN	NaN	NaN	NaN	NaN	NaN	NaN	NaN	NaN	NaN	NaN	NaN	NaN	NaN	NaN	NaN	NaN	NaN	NaN	NaN	NaN	NaN	NaN	NaN	NaN	NaN	NaN	NaN	NaN	1.14375	0.0283074	-0.530096	-0.49815	0.0660097	-0.413089
Receptor-type tyrosine-protein phosphatase delta	P23468	ENSG00000153707	PTPRD	NaN	NaN	NaN	NaN	NaN	NaN	NaN	NaN	NaN	NaN	NaN	NaN	NaN	NaN	NaN	NaN	NaN	NaN	NaN	NaN	NaN	NaN	NaN	NaN	NaN	NaN	NaN	NaN	NaN	NaN	NaN	NaN	NaN	NaN	NaN	NaN	NaN	NaN	NaN	NaN	-0.450502	0.0367113	-0.485518	-0.090707	0.723946	-0.597801
Nuclear autoantigen Sp-100;Nuclear body protein SP140-like protein	P23497;Q9H930	ENSG00000067066;ENSG00000185404	SP100;SP140L	NaN	NaN	NaN	NaN	NaN	NaN	NaN	NaN	NaN	NaN	NaN	NaN	NaN	NaN	NaN	NaN	NaN	NaN	NaN	NaN	NaN	NaN	NaN	NaN	NaN	NaN	NaN	NaN	NaN	NaN	NaN	NaN	NaN	NaN	NaN	NaN	NaN	NaN	NaN	NaN	0.132025	-0.333224	0.360154	-0.0865665	-0.585089	-0.137089
Cytochrome c oxidase subunit 7A1, mitochondrial	P24310	ENSG00000161281	COX7A1	NaN	NaN	NaN	NaN	NaN	NaN	NaN	NaN	NaN	NaN	NaN	NaN	NaN	NaN	NaN	NaN	NaN	NaN	NaN	NaN	NaN	NaN	NaN	NaN	NaN	NaN	NaN	NaN	NaN	NaN	NaN	NaN	NaN	NaN	NaN	NaN	NaN	NaN	NaN	NaN	0.0809254	-0.844637	-0.992516	-0.447804	0.681381	-0.731869
Rab proteins geranylgeranyltransferase component A 1	P24386	ENSG00000188419	CHM	NaN	NaN	NaN	NaN	NaN	NaN	NaN	NaN	NaN	NaN	NaN	NaN	NaN	NaN	NaN	NaN	NaN	NaN	NaN	NaN	NaN	NaN	NaN	NaN	NaN	NaN	NaN	NaN	NaN	NaN	NaN	NaN	NaN	NaN	NaN	NaN	NaN	NaN	NaN	NaN	-0.363694	-0.310692	0.651367	-0.215301	0.104469	0.415986
COUP transcription factor 2	P24468	ENSG00000185551	NR2F2	NaN	NaN	NaN	NaN	NaN	NaN	NaN	NaN	NaN	NaN	NaN	NaN	NaN	NaN	NaN	NaN	NaN	NaN	NaN	NaN	NaN	NaN	NaN	NaN	NaN	NaN	NaN	NaN	NaN	NaN	NaN	NaN	NaN	NaN	NaN	NaN	NaN	NaN	NaN	NaN	-0.058813	-1.49171	-0.888183	0.396455	-0.340721	1.05304
A-kinase anchor protein 5	P24588	ENSG00000179841	AKAP5	NaN	NaN	NaN	NaN	NaN	NaN	NaN	NaN	NaN	NaN	NaN	NaN	NaN	NaN	NaN	NaN	NaN	NaN	NaN	NaN	NaN	NaN	NaN	NaN	NaN	NaN	NaN	NaN	NaN	NaN	NaN	NaN	NaN	NaN	NaN	NaN	NaN	NaN	NaN	NaN	-0.3452	-0.0196117	-0.183785	1.90821	-0.381548	-0.946063
Cathepsin S	P25774	ENSG00000163131	CTSS	NaN	NaN	NaN	NaN	NaN	NaN	NaN	NaN	NaN	NaN	NaN	NaN	NaN	NaN	NaN	NaN	NaN	NaN	NaN	NaN	NaN	NaN	NaN	NaN	NaN	NaN	NaN	NaN	NaN	NaN	NaN	NaN	NaN	NaN	NaN	NaN	NaN	NaN	NaN	NaN	0.443661	0.36917	-0.783486	-0.0737103	0.157394	0.145622
Protein S100-P	P25815	ENSG00000163993	S100P	NaN	NaN	NaN	NaN	NaN	NaN	NaN	NaN	NaN	NaN	NaN	NaN	NaN	NaN	NaN	NaN	NaN	NaN	NaN	NaN	NaN	NaN	NaN	NaN	NaN	NaN	NaN	NaN	NaN	NaN	NaN	NaN	NaN	NaN	NaN	NaN	NaN	NaN	NaN	NaN	-0.574595	-1.29009	-0.980585	0.136254	1.16711	-0.842882
Collagen alpha-3(V) chain	P25940	ENSG00000080573	COL5A3	NaN	NaN	NaN	NaN	NaN	NaN	NaN	NaN	NaN	NaN	NaN	NaN	NaN	NaN	NaN	NaN	NaN	NaN	NaN	NaN	NaN	NaN	NaN	NaN	NaN	NaN	NaN	NaN	NaN	NaN	NaN	NaN	NaN	NaN	NaN	NaN	NaN	NaN	NaN	NaN	0.452648	-0.741372	-0.887012	0.462394	0.0208364	-0.263587
NF-kappa-B inhibitor alpha	P25963	ENSG00000100906	NFKBIA	NaN	NaN	NaN	NaN	NaN	NaN	NaN	NaN	NaN	NaN	NaN	NaN	NaN	NaN	NaN	NaN	NaN	NaN	NaN	NaN	NaN	NaN	NaN	NaN	NaN	NaN	NaN	NaN	NaN	NaN	NaN	NaN	NaN	NaN	NaN	NaN	NaN	NaN	NaN	NaN	0.186506	-0.278227	0.214024	0.477663	-0.643119	0.463576
Catenin alpha-2	P26232;REV__Q9Y343;REV__Q9P2T0	ENSG00000066032	CTNNA2	NaN	NaN	NaN	NaN	NaN	NaN	NaN	NaN	NaN	NaN	NaN	NaN	NaN	NaN	NaN	NaN	NaN	NaN	NaN	NaN	NaN	NaN	NaN	NaN	NaN	NaN	NaN	NaN	NaN	NaN	NaN	NaN	NaN	NaN	NaN	NaN	NaN	NaN	NaN	NaN	-0.553116	0.590034	0.0742671	-0.82274	0.857235	0.197183
Rab proteins geranylgeranyltransferase component A 2	P26374	ENSG00000203668	CHML	NaN	NaN	NaN	NaN	NaN	NaN	NaN	NaN	NaN	NaN	NaN	NaN	NaN	NaN	NaN	NaN	NaN	NaN	NaN	NaN	NaN	NaN	NaN	NaN	NaN	NaN	NaN	NaN	NaN	NaN	NaN	NaN	NaN	NaN	NaN	NaN	NaN	NaN	NaN	NaN	-0.523426	-0.423662	0.837383	-0.517046	0.533719	0.173982
Hepatocyte growth factor-like protein;Hepatocyte growth factor-like protein alpha chain;Hepatocyte growth factor-like protein beta chain;Putative macrophage stimulating 1-like protein	P26927;Q2TV78	ENSG00000173531;ENSG00000186715	MST1;MST1L	NaN	NaN	NaN	NaN	NaN	NaN	NaN	NaN	NaN	NaN	NaN	NaN	NaN	NaN	NaN	NaN	NaN	NaN	NaN	NaN	NaN	NaN	NaN	NaN	NaN	NaN	NaN	NaN	NaN	NaN	NaN	NaN	NaN	NaN	NaN	NaN	NaN	NaN	NaN	NaN	0.17533	-0.383343	-0.222461	0.22947	-0.234644	-0.0347808
Activin receptor type-2A	P27037	ENSG00000121989	ACVR2A	NaN	NaN	NaN	NaN	NaN	NaN	NaN	NaN	NaN	NaN	NaN	NaN	NaN	NaN	NaN	NaN	NaN	NaN	NaN	NaN	NaN	NaN	NaN	NaN	NaN	NaN	NaN	NaN	NaN	NaN	NaN	NaN	NaN	NaN	NaN	NaN	NaN	NaN	NaN	NaN	0.201367	-0.252958	0.72484	0.220902	-0.211566	-0.378673
Aryl hydrocarbon receptor nuclear translocator	P27540	ENSG00000143437	ARNT	NaN	NaN	NaN	NaN	NaN	NaN	NaN	NaN	NaN	NaN	NaN	NaN	NaN	NaN	NaN	NaN	NaN	NaN	NaN	NaN	NaN	NaN	NaN	NaN	NaN	NaN	NaN	NaN	NaN	NaN	NaN	NaN	NaN	NaN	NaN	NaN	NaN	NaN	NaN	NaN	0.139697	-0.79932	0.438046	0.15894	-0.724993	0.23088
Properdin	P27918	ENSG00000126759	CFP	NaN	NaN	NaN	NaN	NaN	NaN	NaN	NaN	NaN	NaN	NaN	NaN	NaN	NaN	NaN	NaN	NaN	NaN	NaN	NaN	NaN	NaN	NaN	NaN	NaN	NaN	NaN	NaN	NaN	NaN	NaN	NaN	NaN	NaN	NaN	NaN	NaN	NaN	NaN	NaN	0.000175957	-0.296219	-0.686538	0.220236	0.395827	-0.816324
HLA class II histocompatibility antigen, DM alpha chain	P28067	ENSG00000204257;ENSG00000239463;ENSG00000242361;ENSG00000242685;ENSG00000243189;ENSG00000243215;ENSG00000243719	HLA-DMA	NaN	NaN	NaN	NaN	NaN	NaN	NaN	NaN	NaN	NaN	NaN	NaN	NaN	NaN	NaN	NaN	NaN	NaN	NaN	NaN	NaN	NaN	NaN	NaN	NaN	NaN	NaN	NaN	NaN	NaN	NaN	NaN	NaN	NaN	NaN	NaN	NaN	NaN	NaN	NaN	0.409952	-0.185278	-0.43948	-0.629143	-0.348092	0.650006
DNA repair protein complementing XP-G cells	P28715	ENSG00000134899	ERCC5	NaN	NaN	NaN	NaN	NaN	NaN	NaN	NaN	NaN	NaN	NaN	NaN	NaN	NaN	NaN	NaN	NaN	NaN	NaN	NaN	NaN	NaN	NaN	NaN	NaN	NaN	NaN	NaN	NaN	NaN	NaN	NaN	NaN	NaN	NaN	NaN	NaN	NaN	NaN	NaN	0.0874463	-0.166603	0.732165	-0.0608521	-0.254406	0.122941
Hematopoietic progenitor cell antigen CD34	P28906	ENSG00000174059	CD34	NaN	NaN	NaN	NaN	NaN	NaN	NaN	NaN	NaN	NaN	NaN	NaN	NaN	NaN	NaN	NaN	NaN	NaN	NaN	NaN	NaN	NaN	NaN	NaN	NaN	NaN	NaN	NaN	NaN	NaN	NaN	NaN	NaN	NaN	NaN	NaN	NaN	NaN	NaN	NaN	0.834731	-0.504167	-0.20341	0.669607	-0.527715	-0.590057
Protein S100-A2	P29034	ENSG00000196754	S100A2	NaN	NaN	NaN	NaN	NaN	NaN	NaN	NaN	NaN	NaN	NaN	NaN	NaN	NaN	NaN	NaN	NaN	NaN	NaN	NaN	NaN	NaN	NaN	NaN	NaN	NaN	NaN	NaN	NaN	NaN	NaN	NaN	NaN	NaN	NaN	NaN	NaN	NaN	NaN	NaN	-0.689772	2.03027	-0.207736	0.0156691	0.16781	-0.545905
Tyrosine-protein phosphatase non-receptor type 4	P29074	ENSG00000088179	PTPN4	NaN	NaN	NaN	NaN	NaN	NaN	NaN	NaN	NaN	NaN	NaN	NaN	NaN	NaN	NaN	NaN	NaN	NaN	NaN	NaN	NaN	NaN	NaN	NaN	NaN	NaN	NaN	NaN	NaN	NaN	NaN	NaN	NaN	NaN	NaN	NaN	NaN	NaN	NaN	NaN	0.0751634	0.488933	-0.64816	-0.0848257	0.362981	-0.150365
Connective tissue growth factor	P29279	ENSG00000118523	CTGF	NaN	NaN	NaN	NaN	NaN	NaN	NaN	NaN	NaN	NaN	NaN	NaN	NaN	NaN	NaN	NaN	NaN	NaN	NaN	NaN	NaN	NaN	NaN	NaN	NaN	NaN	NaN	NaN	NaN	NaN	NaN	NaN	NaN	NaN	NaN	NaN	NaN	NaN	NaN	NaN	-0.344504	-1.17145	0.987415	0.353177	-0.0463619	-0.0676014
Ephrin type-A receptor 3	P29320	ENSG00000044524	EPHA3	NaN	NaN	NaN	NaN	NaN	NaN	NaN	NaN	NaN	NaN	NaN	NaN	NaN	NaN	NaN	NaN	NaN	NaN	NaN	NaN	NaN	NaN	NaN	NaN	NaN	NaN	NaN	NaN	NaN	NaN	NaN	NaN	NaN	NaN	NaN	NaN	NaN	NaN	NaN	NaN	-0.0569767	-0.955475	1.81503	-0.25609	0.180301	-1.53004
Tyrosine-protein phosphatase non-receptor type 6	P29350	ENSG00000111679	PTPN6	NaN	NaN	NaN	NaN	NaN	NaN	NaN	NaN	NaN	NaN	NaN	NaN	NaN	NaN	NaN	NaN	NaN	NaN	NaN	NaN	NaN	NaN	NaN	NaN	NaN	NaN	NaN	NaN	NaN	NaN	NaN	NaN	NaN	NaN	NaN	NaN	NaN	NaN	NaN	NaN	-0.0684567	-0.407872	0.0848786	-0.445039	0.163339	-0.486226
AT-rich interactive domain-containing protein 4A	P29374	ENSG00000032219	ARID4A	NaN	NaN	NaN	NaN	NaN	NaN	NaN	NaN	NaN	NaN	NaN	NaN	NaN	NaN	NaN	NaN	NaN	NaN	NaN	NaN	NaN	NaN	NaN	NaN	NaN	NaN	NaN	NaN	NaN	NaN	NaN	NaN	NaN	NaN	NaN	NaN	NaN	NaN	NaN	NaN	0.0806131	-0.0684588	-0.382234	0.240648	-0.00975377	0.641299
Lysine-specific demethylase 5A	P29375	ENSG00000073614	KDM5A	NaN	NaN	NaN	NaN	NaN	NaN	NaN	NaN	NaN	NaN	NaN	NaN	NaN	NaN	NaN	NaN	NaN	NaN	NaN	NaN	NaN	NaN	NaN	NaN	NaN	NaN	NaN	NaN	NaN	NaN	NaN	NaN	NaN	NaN	NaN	NaN	NaN	NaN	NaN	NaN	-0.0328046	0.375113	-0.304924	0.0136689	0.172428	-0.0453945
Non-receptor tyrosine-protein kinase TYK2	P29597	ENSG00000105397	TYK2	NaN	NaN	NaN	NaN	NaN	NaN	NaN	NaN	NaN	NaN	NaN	NaN	NaN	NaN	NaN	NaN	NaN	NaN	NaN	NaN	NaN	NaN	NaN	NaN	NaN	NaN	NaN	NaN	NaN	NaN	NaN	NaN	NaN	NaN	NaN	NaN	NaN	NaN	NaN	NaN	0.0692783	-0.335429	0.460647	0.072686	-0.187371	-0.585389
Wee1-like protein kinase	P30291	ENSG00000166483	WEE1	NaN	NaN	NaN	NaN	NaN	NaN	NaN	NaN	NaN	NaN	NaN	NaN	NaN	NaN	NaN	NaN	NaN	NaN	NaN	NaN	NaN	NaN	NaN	NaN	NaN	NaN	NaN	NaN	NaN	NaN	NaN	NaN	NaN	NaN	NaN	NaN	NaN	NaN	NaN	NaN	-0.847985	-0.325531	-0.377495	0.0135079	0.120243	0.591839
NK-tumor recognition protein;Putative peptidyl-prolyl cis-trans isomerase	P30414	ENSG00000114857	NKTR	NaN	NaN	NaN	NaN	NaN	NaN	NaN	NaN	NaN	NaN	NaN	NaN	NaN	NaN	NaN	NaN	NaN	NaN	NaN	NaN	NaN	NaN	NaN	NaN	NaN	NaN	NaN	NaN	NaN	NaN	NaN	NaN	NaN	NaN	NaN	NaN	NaN	NaN	NaN	NaN	0.341853	-0.312478	-0.377946	0.0631013	-0.248808	0.306875
Sodium- and chloride-dependent GABA transporter 1	P30531	ENSG00000157103	SLC6A1	NaN	NaN	NaN	NaN	NaN	NaN	NaN	NaN	NaN	NaN	NaN	NaN	NaN	NaN	NaN	NaN	NaN	NaN	NaN	NaN	NaN	NaN	NaN	NaN	NaN	NaN	NaN	NaN	NaN	NaN	NaN	NaN	NaN	NaN	NaN	NaN	NaN	NaN	NaN	NaN	-0.845256	0.810888	-1.06977	-1.10413	0.794594	-0.501194
Somatostatin receptor type 2	P30874	ENSG00000180616	SSTR2	NaN	NaN	NaN	NaN	NaN	NaN	NaN	NaN	NaN	NaN	NaN	NaN	NaN	NaN	NaN	NaN	NaN	NaN	NaN	NaN	NaN	NaN	NaN	NaN	NaN	NaN	NaN	NaN	NaN	NaN	NaN	NaN	NaN	NaN	NaN	NaN	NaN	NaN	NaN	NaN	1.33305	1.29225	0.0565341	-1.55392	0.983722	-0.544782
S-adenosylmethionine synthase isoform type-1;S-adenosylmethionine synthase isoform type-2	P31153;Q00266	ENSG00000151224;ENSG00000168906	MAT1A;MAT2A	NaN	NaN	NaN	NaN	NaN	NaN	NaN	NaN	NaN	NaN	NaN	NaN	NaN	NaN	NaN	NaN	NaN	NaN	NaN	NaN	NaN	NaN	NaN	NaN	NaN	NaN	NaN	NaN	NaN	NaN	NaN	NaN	NaN	NaN	NaN	NaN	NaN	NaN	NaN	NaN	-0.188022	0.223527	0.244005	-0.556396	-0.0724946	0.328458
Carbamoyl-phosphate synthase [ammonia], mitochondrial	P31327	ENSG00000021826	CPS1	NaN	NaN	NaN	NaN	NaN	NaN	NaN	NaN	NaN	NaN	NaN	NaN	NaN	NaN	NaN	NaN	NaN	NaN	NaN	NaN	NaN	NaN	NaN	NaN	NaN	NaN	NaN	NaN	NaN	NaN	NaN	NaN	NaN	NaN	NaN	NaN	NaN	NaN	NaN	NaN	-0.723014	-0.377704	-0.494822	-0.666615	-0.284139	0.15933
Transcription factor HIVEP2	P31629	ENSG00000010818	HIVEP2	NaN	NaN	NaN	NaN	NaN	NaN	NaN	NaN	NaN	NaN	NaN	NaN	NaN	NaN	NaN	NaN	NaN	NaN	NaN	NaN	NaN	NaN	NaN	NaN	NaN	NaN	NaN	NaN	NaN	NaN	NaN	NaN	NaN	NaN	NaN	NaN	NaN	NaN	NaN	NaN	-0.0172932	-0.346338	1.28898	-0.14999	0.140661	0.683928
DnaJ homolog subfamily A member 1;Ectonucleoside triphosphate diphosphohydrolase 7	P31689;Q9NQZ7	ENSG00000086061;ENSG00000198018	DNAJA1;ENTPD7	NaN	NaN	NaN	NaN	NaN	NaN	NaN	NaN	NaN	NaN	NaN	NaN	NaN	NaN	NaN	NaN	NaN	NaN	NaN	NaN	NaN	NaN	NaN	NaN	NaN	NaN	NaN	NaN	NaN	NaN	NaN	NaN	NaN	NaN	NaN	NaN	NaN	NaN	NaN	NaN	-0.232813	0.145771	0.447631	-0.313948	0.23937	-0.0212324
Type II inositol 1,4,5-trisphosphate 5-phosphatase	P32019	ENSG00000204084	INPP5B	NaN	NaN	NaN	NaN	NaN	NaN	NaN	NaN	NaN	NaN	NaN	NaN	NaN	NaN	NaN	NaN	NaN	NaN	NaN	NaN	NaN	NaN	NaN	NaN	NaN	NaN	NaN	NaN	NaN	NaN	NaN	NaN	NaN	NaN	NaN	NaN	NaN	NaN	NaN	NaN	-0.673658	-0.225003	0.581922	0.369919	-0.247539	0.41412
Beta-arrestin-2	P32121	ENSG00000141480	ARRB2	NaN	NaN	NaN	NaN	NaN	NaN	NaN	NaN	NaN	NaN	NaN	NaN	NaN	NaN	NaN	NaN	NaN	NaN	NaN	NaN	NaN	NaN	NaN	NaN	NaN	NaN	NaN	NaN	NaN	NaN	NaN	NaN	NaN	NaN	NaN	NaN	NaN	NaN	NaN	NaN	-0.117903	-0.165047	1.12193	-0.469178	0.150967	0.292305
Glycerol kinase;Putative glycerol kinase 3	P32189;Q14409	ENSG00000198814	GK;GK3P	NaN	NaN	NaN	NaN	NaN	NaN	NaN	NaN	NaN	NaN	NaN	NaN	NaN	NaN	NaN	NaN	NaN	NaN	NaN	NaN	NaN	NaN	NaN	NaN	NaN	NaN	NaN	NaN	NaN	NaN	NaN	NaN	NaN	NaN	NaN	NaN	NaN	NaN	NaN	NaN	-0.480905	0.227451	0.503924	-0.151637	0.20959	0.175181
Diencephalon/mesencephalon homeobox protein 1;Homeobox protein OTX2	P32243;Q8NFW5	ENSG00000165588;ENSG00000197587	DMBX1;OTX2	NaN	NaN	NaN	NaN	NaN	NaN	NaN	NaN	NaN	NaN	NaN	NaN	NaN	NaN	NaN	NaN	NaN	NaN	NaN	NaN	NaN	NaN	NaN	NaN	NaN	NaN	NaN	NaN	NaN	NaN	NaN	NaN	NaN	NaN	NaN	NaN	NaN	NaN	NaN	NaN	1.73238	1.29252	-1.97449	1.86735	0.237346	-2.22335
Cytidine deaminase	P32320	ENSG00000158825	CDA	NaN	NaN	NaN	NaN	NaN	NaN	NaN	NaN	NaN	NaN	NaN	NaN	NaN	NaN	NaN	NaN	NaN	NaN	NaN	NaN	NaN	NaN	NaN	NaN	NaN	NaN	NaN	NaN	NaN	NaN	NaN	NaN	NaN	NaN	NaN	NaN	NaN	NaN	NaN	NaN	0.736086	-0.28277	-0.542253	0.403277	0.346103	-0.787951
Deoxycytidylate deaminase	P32321	ENSG00000129187	DCTD	NaN	NaN	NaN	NaN	NaN	NaN	NaN	NaN	NaN	NaN	NaN	NaN	NaN	NaN	NaN	NaN	NaN	NaN	NaN	NaN	NaN	NaN	NaN	NaN	NaN	NaN	NaN	NaN	NaN	NaN	NaN	NaN	NaN	NaN	NaN	NaN	NaN	NaN	NaN	NaN	-0.74199	-0.528424	1.86143	-0.751804	-0.384488	0.362661
Sodium/calcium exchanger 1	P32418	ENSG00000183023	SLC8A1	NaN	NaN	NaN	NaN	NaN	NaN	NaN	NaN	NaN	NaN	NaN	NaN	NaN	NaN	NaN	NaN	NaN	NaN	NaN	NaN	NaN	NaN	NaN	NaN	NaN	NaN	NaN	NaN	NaN	NaN	NaN	NaN	NaN	NaN	NaN	NaN	NaN	NaN	NaN	NaN	1.84435	-0.0444913	-0.925684	-0.130656	0.265125	-0.384205
General transcription factor IIH subunit 1	P32780	ENSG00000110768	GTF2H1	NaN	NaN	NaN	NaN	NaN	NaN	NaN	NaN	NaN	NaN	NaN	NaN	NaN	NaN	NaN	NaN	NaN	NaN	NaN	NaN	NaN	NaN	NaN	NaN	NaN	NaN	NaN	NaN	NaN	NaN	NaN	NaN	NaN	NaN	NaN	NaN	NaN	NaN	NaN	NaN	0.0268976	-0.599936	0.306489	0.207516	-0.302039	-0.0138163
Guanylate cyclase soluble subunit alpha-2	P33402	ENSG00000152402	GUCY1A2	NaN	NaN	NaN	NaN	NaN	NaN	NaN	NaN	NaN	NaN	NaN	NaN	NaN	NaN	NaN	NaN	NaN	NaN	NaN	NaN	NaN	NaN	NaN	NaN	NaN	NaN	NaN	NaN	NaN	NaN	NaN	NaN	NaN	NaN	NaN	NaN	NaN	NaN	NaN	NaN	0.18289	-0.132488	-0.881354	-0.309917	0.393343	-0.955371
Cyclin-dependent kinases regulatory subunit 2	P33552	ENSG00000123975	CKS2	NaN	NaN	NaN	NaN	NaN	NaN	NaN	NaN	NaN	NaN	NaN	NaN	NaN	NaN	NaN	NaN	NaN	NaN	NaN	NaN	NaN	NaN	NaN	NaN	NaN	NaN	NaN	NaN	NaN	NaN	NaN	NaN	NaN	NaN	NaN	NaN	NaN	NaN	NaN	NaN	-1.25198	0.281934	0.462521	-0.577526	-0.429439	1.03643
Dual specificity protein kinase TTK	P33981	ENSG00000112742	TTK	NaN	NaN	NaN	NaN	NaN	NaN	NaN	NaN	NaN	NaN	NaN	NaN	NaN	NaN	NaN	NaN	NaN	NaN	NaN	NaN	NaN	NaN	NaN	NaN	NaN	NaN	NaN	NaN	NaN	NaN	NaN	NaN	NaN	NaN	NaN	NaN	NaN	NaN	NaN	NaN	-1.031	-0.126637	0.56418	-0.269827	0.597035	0.358592
Ribonuclease 4	P34096	ENSG00000258818	RNASE4	NaN	NaN	NaN	NaN	NaN	NaN	NaN	NaN	NaN	NaN	NaN	NaN	NaN	NaN	NaN	NaN	NaN	NaN	NaN	NaN	NaN	NaN	NaN	NaN	NaN	NaN	NaN	NaN	NaN	NaN	NaN	NaN	NaN	NaN	NaN	NaN	NaN	NaN	NaN	NaN	-0.313861	-0.470049	-0.455364	0.753839	-0.40566	0.286623
G protein-coupled receptor kinase 5	P34947	ENSG00000198873	GRK5	NaN	NaN	NaN	NaN	NaN	NaN	NaN	NaN	NaN	NaN	NaN	NaN	NaN	NaN	NaN	NaN	NaN	NaN	NaN	NaN	NaN	NaN	NaN	NaN	NaN	NaN	NaN	NaN	NaN	NaN	NaN	NaN	NaN	NaN	NaN	NaN	NaN	NaN	NaN	NaN	0.28832	0.526328	-0.79884	-0.536873	0.807013	-0.794839
Catenin alpha-1	P35221;REV__Q9NR96	ENSG00000044115	CTNNA1	NaN	NaN	NaN	NaN	NaN	NaN	NaN	NaN	NaN	NaN	NaN	NaN	NaN	NaN	NaN	NaN	NaN	NaN	NaN	NaN	NaN	NaN	NaN	NaN	NaN	NaN	NaN	NaN	NaN	NaN	NaN	NaN	NaN	NaN	NaN	NaN	NaN	NaN	NaN	NaN	0.0685788	-0.157342	0.342893	0.422081	-0.278334	-0.364333
Polycomb complex protein BMI-1	P35226	ENSG00000168283	BMI1	NaN	NaN	NaN	NaN	NaN	NaN	NaN	NaN	NaN	NaN	NaN	NaN	NaN	NaN	NaN	NaN	NaN	NaN	NaN	NaN	NaN	NaN	NaN	NaN	NaN	NaN	NaN	NaN	NaN	NaN	NaN	NaN	NaN	NaN	NaN	NaN	NaN	NaN	NaN	NaN	0.821419	-0.285359	-0.170755	0.0614838	-0.1156	0.0179216
Polycomb group RING finger protein 2	P35227	ENSG00000277258;ENSG00000278644	PCGF2	NaN	NaN	NaN	NaN	NaN	NaN	NaN	NaN	NaN	NaN	NaN	NaN	NaN	NaN	NaN	NaN	NaN	NaN	NaN	NaN	NaN	NaN	NaN	NaN	NaN	NaN	NaN	NaN	NaN	NaN	NaN	NaN	NaN	NaN	NaN	NaN	NaN	NaN	NaN	NaN	0.126255	0.189263	-0.696904	-0.0612252	0.63106	-0.41629
Sepiapterin reductase	P35270;REV__Q16649	ENSG00000116096	SPR	NaN	NaN	NaN	NaN	NaN	NaN	NaN	NaN	NaN	NaN	NaN	NaN	NaN	NaN	NaN	NaN	NaN	NaN	NaN	NaN	NaN	NaN	NaN	NaN	NaN	NaN	NaN	NaN	NaN	NaN	NaN	NaN	NaN	NaN	NaN	NaN	NaN	NaN	NaN	NaN	0.272412	0.0405902	-0.47077	1.23564	-1.09436	0.00574806
Sterol O-acyltransferase 1	P35610	ENSG00000057252	SOAT1	NaN	NaN	NaN	NaN	NaN	NaN	NaN	NaN	NaN	NaN	NaN	NaN	NaN	NaN	NaN	NaN	NaN	NaN	NaN	NaN	NaN	NaN	NaN	NaN	NaN	NaN	NaN	NaN	NaN	NaN	NaN	NaN	NaN	NaN	NaN	NaN	NaN	NaN	NaN	NaN	-0.245365	-0.708275	0.247444	0.0687717	0.421963	0.28658
Metalloproteinase inhibitor 3	P35625	ENSG00000100234	TIMP3	NaN	NaN	NaN	NaN	NaN	NaN	NaN	NaN	NaN	NaN	NaN	NaN	NaN	NaN	NaN	NaN	NaN	NaN	NaN	NaN	NaN	NaN	NaN	NaN	NaN	NaN	NaN	NaN	NaN	NaN	NaN	NaN	NaN	NaN	NaN	NaN	NaN	NaN	NaN	NaN	0.6244	-0.656609	0.262017	1.24434	-0.721523	-0.451188
Beta-adrenergic receptor kinase 2	P35626	ENSG00000100077	ADRBK2	NaN	NaN	NaN	NaN	NaN	NaN	NaN	NaN	NaN	NaN	NaN	NaN	NaN	NaN	NaN	NaN	NaN	NaN	NaN	NaN	NaN	NaN	NaN	NaN	NaN	NaN	NaN	NaN	NaN	NaN	NaN	NaN	NaN	NaN	NaN	NaN	NaN	NaN	NaN	NaN	-0.797904	-0.0141571	0.163843	-0.889694	-0.102802	1.45423
Choline kinase alpha	P35790	ENSG00000110721	CHKA	NaN	NaN	NaN	NaN	NaN	NaN	NaN	NaN	NaN	NaN	NaN	NaN	NaN	NaN	NaN	NaN	NaN	NaN	NaN	NaN	NaN	NaN	NaN	NaN	NaN	NaN	NaN	NaN	NaN	NaN	NaN	NaN	NaN	NaN	NaN	NaN	NaN	NaN	NaN	NaN	-0.613402	0.23674	0.482547	-0.565582	0.511152	0.0355625
Insulin-like growth factor-binding protein complex acid labile subunit	P35858	ENSG00000099769	IGFALS	NaN	NaN	NaN	NaN	NaN	NaN	NaN	NaN	NaN	NaN	NaN	NaN	NaN	NaN	NaN	NaN	NaN	NaN	NaN	NaN	NaN	NaN	NaN	NaN	NaN	NaN	NaN	NaN	NaN	NaN	NaN	NaN	NaN	NaN	NaN	NaN	NaN	NaN	NaN	NaN	-0.0246412	-0.653992	0.011579	-0.0681048	0.00516609	-0.378807
Monocarboxylate transporter 8	P36021	ENSG00000147100	SLC16A2	NaN	NaN	NaN	NaN	NaN	NaN	NaN	NaN	NaN	NaN	NaN	NaN	NaN	NaN	NaN	NaN	NaN	NaN	NaN	NaN	NaN	NaN	NaN	NaN	NaN	NaN	NaN	NaN	NaN	NaN	NaN	NaN	NaN	NaN	NaN	NaN	NaN	NaN	NaN	NaN	-0.398918	1.18885	-0.326097	-0.520689	0.431448	-0.299266
Arrestin-C	P36575	ENSG00000120500	ARR3	NaN	NaN	NaN	NaN	NaN	NaN	NaN	NaN	NaN	NaN	NaN	NaN	NaN	NaN	NaN	NaN	NaN	NaN	NaN	NaN	NaN	NaN	NaN	NaN	NaN	NaN	NaN	NaN	NaN	NaN	NaN	NaN	NaN	NaN	NaN	NaN	NaN	NaN	NaN	NaN	0.0333172	0.667699	0.110238	0.201929	-0.213056	-0.697197
Bone morphogenetic protein receptor type-1A	P36894	ENSG00000107779	BMPR1A	NaN	NaN	NaN	NaN	NaN	NaN	NaN	NaN	NaN	NaN	NaN	NaN	NaN	NaN	NaN	NaN	NaN	NaN	NaN	NaN	NaN	NaN	NaN	NaN	NaN	NaN	NaN	NaN	NaN	NaN	NaN	NaN	NaN	NaN	NaN	NaN	NaN	NaN	NaN	NaN	-0.466348	-0.0594995	0.0188923	-0.0881643	-0.304966	0.668315
Complement factor H-related protein 2	P36980	ENSG00000080910;ENSG00000276911	CFHR2	NaN	NaN	NaN	NaN	NaN	NaN	NaN	NaN	NaN	NaN	NaN	NaN	NaN	NaN	NaN	NaN	NaN	NaN	NaN	NaN	NaN	NaN	NaN	NaN	NaN	NaN	NaN	NaN	NaN	NaN	NaN	NaN	NaN	NaN	NaN	NaN	NaN	NaN	NaN	NaN	-0.542589	-0.629314	0.185312	-0.382825	-0.502246	-0.052278
Nuclear pore glycoprotein p62;Nucleoporin-62 C-terminal-like protein	P37198;Q9H1M0	ENSG00000198088;ENSG00000213024	NUP62;NUP62CL	NaN	NaN	NaN	NaN	NaN	NaN	NaN	NaN	NaN	NaN	NaN	NaN	NaN	NaN	NaN	NaN	NaN	NaN	NaN	NaN	NaN	NaN	NaN	NaN	NaN	NaN	NaN	NaN	NaN	NaN	NaN	NaN	NaN	NaN	NaN	NaN	NaN	NaN	NaN	NaN	0.198949	-0.591389	0.319908	0.199939	-0.303768	-0.0347929
Breast cancer type 1 susceptibility protein	P38398	ENSG00000012048	BRCA1	NaN	NaN	NaN	NaN	NaN	NaN	NaN	NaN	NaN	NaN	NaN	NaN	NaN	NaN	NaN	NaN	NaN	NaN	NaN	NaN	NaN	NaN	NaN	NaN	NaN	NaN	NaN	NaN	NaN	NaN	NaN	NaN	NaN	NaN	NaN	NaN	NaN	NaN	NaN	NaN	-1.04754	-0.523874	0.246177	-0.200386	0.480491	0.540156
DNA-binding protein SMUBP-2	P38935	ENSG00000132740	IGHMBP2	NaN	NaN	NaN	NaN	NaN	NaN	NaN	NaN	NaN	NaN	NaN	NaN	NaN	NaN	NaN	NaN	NaN	NaN	NaN	NaN	NaN	NaN	NaN	NaN	NaN	NaN	NaN	NaN	NaN	NaN	NaN	NaN	NaN	NaN	NaN	NaN	NaN	NaN	NaN	NaN	-0.132797	0.157817	0.439052	-0.135383	0.0923569	-0.193983
Flap endonuclease 1	P39748;REV__Q6DKJ4	ENSG00000168496	FEN1	NaN	NaN	NaN	NaN	NaN	NaN	NaN	NaN	NaN	NaN	NaN	NaN	NaN	NaN	NaN	NaN	NaN	NaN	NaN	NaN	NaN	NaN	NaN	NaN	NaN	NaN	NaN	NaN	NaN	NaN	NaN	NaN	NaN	NaN	NaN	NaN	NaN	NaN	NaN	NaN	0.546998	-0.541939	-0.30977	0.728674	-0.590075	0.403439
Interleukin-6 receptor subunit beta	P40189	ENSG00000134352	IL6ST	NaN	NaN	NaN	NaN	NaN	NaN	NaN	NaN	NaN	NaN	NaN	NaN	NaN	NaN	NaN	NaN	NaN	NaN	NaN	NaN	NaN	NaN	NaN	NaN	NaN	NaN	NaN	NaN	NaN	NaN	NaN	NaN	NaN	NaN	NaN	NaN	NaN	NaN	NaN	NaN	-0.06517	0.252798	-0.363892	-0.15868	-0.142304	-0.172672
Von Hippel-Lindau disease tumor suppressor	P40337	ENSG00000134086	VHL	NaN	NaN	NaN	NaN	NaN	NaN	NaN	NaN	NaN	NaN	NaN	NaN	NaN	NaN	NaN	NaN	NaN	NaN	NaN	NaN	NaN	NaN	NaN	NaN	NaN	NaN	NaN	NaN	NaN	NaN	NaN	NaN	NaN	NaN	NaN	NaN	NaN	NaN	NaN	NaN	-0.0254124	-0.578304	-0.0699561	-0.37033	0.141216	0.35498
Malate dehydrogenase, cytoplasmic	P40925;REV__P82663	ENSG00000014641	MDH1	NaN	NaN	NaN	NaN	NaN	NaN	NaN	NaN	NaN	NaN	NaN	NaN	NaN	NaN	NaN	NaN	NaN	NaN	NaN	NaN	NaN	NaN	NaN	NaN	NaN	NaN	NaN	NaN	NaN	NaN	NaN	NaN	NaN	NaN	NaN	NaN	NaN	NaN	NaN	NaN	0.142807	0.338302	0.545753	-0.266836	0.0249013	0.208138
ETS translocation variant 3	P41162	ENSG00000117036	ETV3	NaN	NaN	NaN	NaN	NaN	NaN	NaN	NaN	NaN	NaN	NaN	NaN	NaN	NaN	NaN	NaN	NaN	NaN	NaN	NaN	NaN	NaN	NaN	NaN	NaN	NaN	NaN	NaN	NaN	NaN	NaN	NaN	NaN	NaN	NaN	NaN	NaN	NaN	NaN	NaN	-0.147115	-0.326746	0.163989	0.82958	-1.01037	0.419965
Centrin-1;Centrin-2	P41208;Q12798	ENSG00000147400;ENSG00000177143	CETN1;CETN2	NaN	NaN	NaN	NaN	NaN	NaN	NaN	NaN	NaN	NaN	NaN	NaN	NaN	NaN	NaN	NaN	NaN	NaN	NaN	NaN	NaN	NaN	NaN	NaN	NaN	NaN	NaN	NaN	NaN	NaN	NaN	NaN	NaN	NaN	NaN	NaN	NaN	NaN	NaN	NaN	-0.0992072	-0.0740028	0.283531	-0.520918	-0.146398	0.291718
Transcription factor ETV6;Transcription factor ETV7	P41212;Q9Y603	ENSG00000010030;ENSG00000139083	ETV6;ETV7	NaN	NaN	NaN	NaN	NaN	NaN	NaN	NaN	NaN	NaN	NaN	NaN	NaN	NaN	NaN	NaN	NaN	NaN	NaN	NaN	NaN	NaN	NaN	NaN	NaN	NaN	NaN	NaN	NaN	NaN	NaN	NaN	NaN	NaN	NaN	NaN	NaN	NaN	NaN	NaN	-0.715427	-0.259892	0.574749	-0.357803	-0.716619	1.31122
OX-2 membrane glycoprotein	P41217	ENSG00000091972	CD200	NaN	NaN	NaN	NaN	NaN	NaN	NaN	NaN	NaN	NaN	NaN	NaN	NaN	NaN	NaN	NaN	NaN	NaN	NaN	NaN	NaN	NaN	NaN	NaN	NaN	NaN	NaN	NaN	NaN	NaN	NaN	NaN	NaN	NaN	NaN	NaN	NaN	NaN	NaN	NaN	0.466883	0.697916	-1.27058	-1.88016	1.18717	-0.170677
N-alpha-acetyltransferase 10;N-alpha-acetyltransferase 11	P41227;Q9BSU3	ENSG00000102030;ENSG00000156269	NAA10;NAA11	NaN	NaN	NaN	NaN	NaN	NaN	NaN	NaN	NaN	NaN	NaN	NaN	NaN	NaN	NaN	NaN	NaN	NaN	NaN	NaN	NaN	NaN	NaN	NaN	NaN	NaN	NaN	NaN	NaN	NaN	NaN	NaN	NaN	NaN	NaN	NaN	NaN	NaN	NaN	NaN	-0.257899	-0.234127	0.856572	0.121498	-0.195247	-0.0565403
Megakaryocyte-associated tyrosine-protein kinase;Tyrosine-protein kinase CSK	P41240;P42679	ENSG00000007264;ENSG00000103653	CSK;MATK	NaN	NaN	NaN	NaN	NaN	NaN	NaN	NaN	NaN	NaN	NaN	NaN	NaN	NaN	NaN	NaN	NaN	NaN	NaN	NaN	NaN	NaN	NaN	NaN	NaN	NaN	NaN	NaN	NaN	NaN	NaN	NaN	NaN	NaN	NaN	NaN	NaN	NaN	NaN	NaN	0.165368	0.40581	0.0851284	-0.299961	0.446683	-0.242464
Patatin-like phospholipase domain-containing protein 4	P41247	ENSG00000006757	PNPLA4	NaN	NaN	NaN	NaN	NaN	NaN	NaN	NaN	NaN	NaN	NaN	NaN	NaN	NaN	NaN	NaN	NaN	NaN	NaN	NaN	NaN	NaN	NaN	NaN	NaN	NaN	NaN	NaN	NaN	NaN	NaN	NaN	NaN	NaN	NaN	NaN	NaN	NaN	NaN	NaN	0.157537	0.191134	-0.74364	-0.617619	0.175058	-0.96617
Folate transporter 1	P41440	ENSG00000173638	SLC19A1	NaN	NaN	NaN	NaN	NaN	NaN	NaN	NaN	NaN	NaN	NaN	NaN	NaN	NaN	NaN	NaN	NaN	NaN	NaN	NaN	NaN	NaN	NaN	NaN	NaN	NaN	NaN	NaN	NaN	NaN	NaN	NaN	NaN	NaN	NaN	NaN	NaN	NaN	NaN	NaN	-0.158736	-0.020872	1.09023	-0.663898	-0.270754	0.277003
Glutamate receptor 1	P42261	ENSG00000155511	GRIA1	NaN	NaN	NaN	NaN	NaN	NaN	NaN	NaN	NaN	NaN	NaN	NaN	NaN	NaN	NaN	NaN	NaN	NaN	NaN	NaN	NaN	NaN	NaN	NaN	NaN	NaN	NaN	NaN	NaN	NaN	NaN	NaN	NaN	NaN	NaN	NaN	NaN	NaN	NaN	NaN	-0.358711	-0.107803	-0.974588	0.758679	0.635336	-0.54347
Rho GTPase-activating protein 25	P42331	ENSG00000163219	ARHGAP25	NaN	NaN	NaN	NaN	NaN	NaN	NaN	NaN	NaN	NaN	NaN	NaN	NaN	NaN	NaN	NaN	NaN	NaN	NaN	NaN	NaN	NaN	NaN	NaN	NaN	NaN	NaN	NaN	NaN	NaN	NaN	NaN	NaN	NaN	NaN	NaN	NaN	NaN	NaN	NaN	0.170937	0.113013	-0.420963	-0.363884	0.136027	-0.360896
Phosphatidylinositol 4-kinase alpha;Putative inactive phosphatidylinositol 4-kinase alpha-like protein P1;Putative phosphatidylinositol 4-kinase alpha-like protein P2	P42356;A4QPH2;Q8N8J0	ENSG00000241973	PI4KA;PI4KAP1;PI4KAP2	NaN	NaN	NaN	NaN	NaN	NaN	NaN	NaN	NaN	NaN	NaN	NaN	NaN	NaN	NaN	NaN	NaN	NaN	NaN	NaN	NaN	NaN	NaN	NaN	NaN	NaN	NaN	NaN	NaN	NaN	NaN	NaN	NaN	NaN	NaN	NaN	NaN	NaN	NaN	NaN	0.367074	0.150975	-0.72231	0.255693	-0.0198575	-0.420487
Protein AF-9	P42568	ENSG00000171843	MLLT3	NaN	NaN	NaN	NaN	NaN	NaN	NaN	NaN	NaN	NaN	NaN	NaN	NaN	NaN	NaN	NaN	NaN	NaN	NaN	NaN	NaN	NaN	NaN	NaN	NaN	NaN	NaN	NaN	NaN	NaN	NaN	NaN	NaN	NaN	NaN	NaN	NaN	NaN	NaN	NaN	0.503614	0.912352	-1.00646	-0.153969	0.901453	-1.23746
Caspase-2;Caspase-2 subunit p12;Caspase-2 subunit p13;Caspase-2 subunit p18	P42575	ENSG00000106144	CASP2	NaN	NaN	NaN	NaN	NaN	NaN	NaN	NaN	NaN	NaN	NaN	NaN	NaN	NaN	NaN	NaN	NaN	NaN	NaN	NaN	NaN	NaN	NaN	NaN	NaN	NaN	NaN	NaN	NaN	NaN	NaN	NaN	NaN	NaN	NaN	NaN	NaN	NaN	NaN	NaN	-0.265446	0.327956	0.223331	-0.687233	0.00168329	0.303922
40S ribosomal protein S27	P42677	ENSG00000177954	RPS27	NaN	NaN	NaN	NaN	NaN	NaN	NaN	NaN	NaN	NaN	NaN	NaN	NaN	NaN	NaN	NaN	NaN	NaN	NaN	NaN	NaN	NaN	NaN	NaN	NaN	NaN	NaN	NaN	NaN	NaN	NaN	NaN	NaN	NaN	NaN	NaN	NaN	NaN	NaN	NaN	-0.408799	-0.472174	0.52515	0.0910885	-0.123937	0.0620574
Netrin receptor DCC	P43146	ENSG00000187323	DCC	NaN	NaN	NaN	NaN	NaN	NaN	NaN	NaN	NaN	NaN	NaN	NaN	NaN	NaN	NaN	NaN	NaN	NaN	NaN	NaN	NaN	NaN	NaN	NaN	NaN	NaN	NaN	NaN	NaN	NaN	NaN	NaN	NaN	NaN	NaN	NaN	NaN	NaN	NaN	NaN	-0.874025	1.94099	0.815217	-0.683824	0.017623	-0.10412
ATP-binding cassette sub-family G member 1	P45844	ENSG00000160179	ABCG1	NaN	NaN	NaN	NaN	NaN	NaN	NaN	NaN	NaN	NaN	NaN	NaN	NaN	NaN	NaN	NaN	NaN	NaN	NaN	NaN	NaN	NaN	NaN	NaN	NaN	NaN	NaN	NaN	NaN	NaN	NaN	NaN	NaN	NaN	NaN	NaN	NaN	NaN	NaN	NaN	-0.412397	-0.536954	0.0300434	-0.175006	0.457419	0.569831
Peptidyl-prolyl cis-trans isomerase C	P45877	ENSG00000168938	PPIC	NaN	NaN	NaN	NaN	NaN	NaN	NaN	NaN	NaN	NaN	NaN	NaN	NaN	NaN	NaN	NaN	NaN	NaN	NaN	NaN	NaN	NaN	NaN	NaN	NaN	NaN	NaN	NaN	NaN	NaN	NaN	NaN	NaN	NaN	NaN	NaN	NaN	NaN	NaN	NaN	-0.289135	-0.631711	-0.552664	0.372537	0.672787	1.15123
Mitogen-activated protein kinase 8	P45983	ENSG00000107643	MAPK8	NaN	NaN	NaN	NaN	NaN	NaN	NaN	NaN	NaN	NaN	NaN	NaN	NaN	NaN	NaN	NaN	NaN	NaN	NaN	NaN	NaN	NaN	NaN	NaN	NaN	NaN	NaN	NaN	NaN	NaN	NaN	NaN	NaN	NaN	NaN	NaN	NaN	NaN	NaN	NaN	0.129429	0.020395	-0.10461	-0.701071	0.710978	0.0660496
Dual specificity mitogen-activated protein kinase kinase 4	P45985;REV__Q8IXJ9	ENSG00000065559	MAP2K4	NaN	NaN	NaN	NaN	NaN	NaN	NaN	NaN	NaN	NaN	NaN	NaN	NaN	NaN	NaN	NaN	NaN	NaN	NaN	NaN	NaN	NaN	NaN	NaN	NaN	NaN	NaN	NaN	NaN	NaN	NaN	NaN	NaN	NaN	NaN	NaN	NaN	NaN	NaN	NaN	0.35784	0.225384	-0.248406	-0.00175107	0.270395	-0.0406197
Phosphorylase b kinase regulatory subunit alpha, liver isoform	P46019	ENSG00000044446	PHKA2	NaN	NaN	NaN	NaN	NaN	NaN	NaN	NaN	NaN	NaN	NaN	NaN	NaN	NaN	NaN	NaN	NaN	NaN	NaN	NaN	NaN	NaN	NaN	NaN	NaN	NaN	NaN	NaN	NaN	NaN	NaN	NaN	NaN	NaN	NaN	NaN	NaN	NaN	NaN	NaN	-0.097091	0.401411	-0.462348	-0.146696	0.201291	-0.0889182
Phosphorylase b kinase regulatory subunit alpha, skeletal muscle isoform	P46020	ENSG00000067177	PHKA1	NaN	NaN	NaN	NaN	NaN	NaN	NaN	NaN	NaN	NaN	NaN	NaN	NaN	NaN	NaN	NaN	NaN	NaN	NaN	NaN	NaN	NaN	NaN	NaN	NaN	NaN	NaN	NaN	NaN	NaN	NaN	NaN	NaN	NaN	NaN	NaN	NaN	NaN	NaN	NaN	-0.72784	1.35259	-0.17738	-0.35218	0.82126	-0.261824
Cyclin-dependent kinase inhibitor 1B	P46527	ENSG00000111276	CDKN1B	NaN	NaN	NaN	NaN	NaN	NaN	NaN	NaN	NaN	NaN	NaN	NaN	NaN	NaN	NaN	NaN	NaN	NaN	NaN	NaN	NaN	NaN	NaN	NaN	NaN	NaN	NaN	NaN	NaN	NaN	NaN	NaN	NaN	NaN	NaN	NaN	NaN	NaN	NaN	NaN	1.16062	-0.431868	0.299294	-0.0815331	0.0554367	-0.617166
E3 ubiquitin-protein ligase NEDD4	P46934	ENSG00000069869	NEDD4	NaN	NaN	NaN	NaN	NaN	NaN	NaN	NaN	NaN	NaN	NaN	NaN	NaN	NaN	NaN	NaN	NaN	NaN	NaN	NaN	NaN	NaN	NaN	NaN	NaN	NaN	NaN	NaN	NaN	NaN	NaN	NaN	NaN	NaN	NaN	NaN	NaN	NaN	NaN	NaN	-0.627359	-0.167052	0.666188	-0.322248	-0.106758	-0.488679
Transcriptional coactivator YAP1	P46937	ENSG00000137693	YAP1	NaN	NaN	NaN	NaN	NaN	NaN	NaN	NaN	NaN	NaN	NaN	NaN	NaN	NaN	NaN	NaN	NaN	NaN	NaN	NaN	NaN	NaN	NaN	NaN	NaN	NaN	NaN	NaN	NaN	NaN	NaN	NaN	NaN	NaN	NaN	NaN	NaN	NaN	NaN	NaN	-0.271739	-0.560994	-0.712873	-0.10268	-0.643299	0.837673
Rap1 GTPase-activating protein 1	P47736	ENSG00000076864	RAP1GAP	NaN	NaN	NaN	NaN	NaN	NaN	NaN	NaN	NaN	NaN	NaN	NaN	NaN	NaN	NaN	NaN	NaN	NaN	NaN	NaN	NaN	NaN	NaN	NaN	NaN	NaN	NaN	NaN	NaN	NaN	NaN	NaN	NaN	NaN	NaN	NaN	NaN	NaN	NaN	NaN	0.674463	0.4634	-0.389564	0.680701	0.278075	-0.827888
SDF-1-alpha(3-67);SDF-1-beta(3-72);Stromal cell-derived factor 1	P48061	ENSG00000107562	CXCL12	NaN	NaN	NaN	NaN	NaN	NaN	NaN	NaN	NaN	NaN	NaN	NaN	NaN	NaN	NaN	NaN	NaN	NaN	NaN	NaN	NaN	NaN	NaN	NaN	NaN	NaN	NaN	NaN	NaN	NaN	NaN	NaN	NaN	NaN	NaN	NaN	NaN	NaN	NaN	NaN	0.0975092	0.466783	0.289235	-0.249614	-0.317405	0.333301
Iron-responsive element-binding protein 2	P48200	ENSG00000136381	IREB2	NaN	NaN	NaN	NaN	NaN	NaN	NaN	NaN	NaN	NaN	NaN	NaN	NaN	NaN	NaN	NaN	NaN	NaN	NaN	NaN	NaN	NaN	NaN	NaN	NaN	NaN	NaN	NaN	NaN	NaN	NaN	NaN	NaN	NaN	NaN	NaN	NaN	NaN	NaN	NaN	-0.173765	0.378898	-0.151075	-0.653692	0.0367725	0.977316
Coatomer subunit delta	P48444;REV__Q96RY5	ENSG00000095139	ARCN1	NaN	NaN	NaN	NaN	NaN	NaN	NaN	NaN	NaN	NaN	NaN	NaN	NaN	NaN	NaN	NaN	NaN	NaN	NaN	NaN	NaN	NaN	NaN	NaN	NaN	NaN	NaN	NaN	NaN	NaN	NaN	NaN	NaN	NaN	NaN	NaN	NaN	NaN	NaN	NaN	0.0591786	-0.002285	0.325379	-0.103563	-0.295952	0.129509
Serine/threonine-protein phosphatase 2B catalytic subunit gamma isoform	P48454	ENSG00000120910	PPP3CC	NaN	NaN	NaN	NaN	NaN	NaN	NaN	NaN	NaN	NaN	NaN	NaN	NaN	NaN	NaN	NaN	NaN	NaN	NaN	NaN	NaN	NaN	NaN	NaN	NaN	NaN	NaN	NaN	NaN	NaN	NaN	NaN	NaN	NaN	NaN	NaN	NaN	NaN	NaN	NaN	0.51981	0.0245812	0.158561	-1.29715	0.469316	-0.0752594
Purkinje cell protein 4	P48539	ENSG00000183036	PCP4	NaN	NaN	NaN	NaN	NaN	NaN	NaN	NaN	NaN	NaN	NaN	NaN	NaN	NaN	NaN	NaN	NaN	NaN	NaN	NaN	NaN	NaN	NaN	NaN	NaN	NaN	NaN	NaN	NaN	NaN	NaN	NaN	NaN	NaN	NaN	NaN	NaN	NaN	NaN	NaN	2.3576	-0.00559721	-1.15935	1.12685	0.777338	-1.29418
Phosphatidylserine synthase 1	P48651	ENSG00000156471	PTDSS1	NaN	NaN	NaN	NaN	NaN	NaN	NaN	NaN	NaN	NaN	NaN	NaN	NaN	NaN	NaN	NaN	NaN	NaN	NaN	NaN	NaN	NaN	NaN	NaN	NaN	NaN	NaN	NaN	NaN	NaN	NaN	NaN	NaN	NaN	NaN	NaN	NaN	NaN	NaN	NaN	-0.250021	-0.568724	1.13657	0.632461	0.0392936	-0.446556
Aminomethyltransferase, mitochondrial	P48728	ENSG00000145020	AMT	NaN	NaN	NaN	NaN	NaN	NaN	NaN	NaN	NaN	NaN	NaN	NaN	NaN	NaN	NaN	NaN	NaN	NaN	NaN	NaN	NaN	NaN	NaN	NaN	NaN	NaN	NaN	NaN	NaN	NaN	NaN	NaN	NaN	NaN	NaN	NaN	NaN	NaN	NaN	NaN	0.465831	0.0666368	-0.150735	-1.2155	-0.204075	-0.0315624
Casein kinase I isoform alpha;Casein kinase I isoform alpha-like	P48729;Q8N752	ENSG00000113712;ENSG00000180138	CSNK1A1;CSNK1A1L	NaN	NaN	NaN	NaN	NaN	NaN	NaN	NaN	NaN	NaN	NaN	NaN	NaN	NaN	NaN	NaN	NaN	NaN	NaN	NaN	NaN	NaN	NaN	NaN	NaN	NaN	NaN	NaN	NaN	NaN	NaN	NaN	NaN	NaN	NaN	NaN	NaN	NaN	NaN	NaN	0.37605	-0.112543	-0.182106	0.0860224	-0.0399204	-0.200882
Casein kinase I isoform delta	P48730	ENSG00000141551	CSNK1D	NaN	NaN	NaN	NaN	NaN	NaN	NaN	NaN	NaN	NaN	NaN	NaN	NaN	NaN	NaN	NaN	NaN	NaN	NaN	NaN	NaN	NaN	NaN	NaN	NaN	NaN	NaN	NaN	NaN	NaN	NaN	NaN	NaN	NaN	NaN	NaN	NaN	NaN	NaN	NaN	-0.188606	-0.184626	0.0567375	-0.461881	0.992158	-0.470692
Cyclin-dependent kinase 8	P49336	ENSG00000132964	CDK8	NaN	NaN	NaN	NaN	NaN	NaN	NaN	NaN	NaN	NaN	NaN	NaN	NaN	NaN	NaN	NaN	NaN	NaN	NaN	NaN	NaN	NaN	NaN	NaN	NaN	NaN	NaN	NaN	NaN	NaN	NaN	NaN	NaN	NaN	NaN	NaN	NaN	NaN	NaN	NaN	-0.165406	-0.462628	-0.137055	0.380109	0.134628	0.302692
Ubiquitin-conjugating enzyme E2 A	P49459	ENSG00000077721	UBE2A	NaN	NaN	NaN	NaN	NaN	NaN	NaN	NaN	NaN	NaN	NaN	NaN	NaN	NaN	NaN	NaN	NaN	NaN	NaN	NaN	NaN	NaN	NaN	NaN	NaN	NaN	NaN	NaN	NaN	NaN	NaN	NaN	NaN	NaN	NaN	NaN	NaN	NaN	NaN	NaN	-0.203547	-0.0655243	-0.106184	-0.0116443	0.0492182	0.256364
Probable histidine--tRNA ligase, mitochondrial	P49590;REV__O15131;REV__P52294	ENSG00000112855	HARS2	NaN	NaN	NaN	NaN	NaN	NaN	NaN	NaN	NaN	NaN	NaN	NaN	NaN	NaN	NaN	NaN	NaN	NaN	NaN	NaN	NaN	NaN	NaN	NaN	NaN	NaN	NaN	NaN	NaN	NaN	NaN	NaN	NaN	NaN	NaN	NaN	NaN	NaN	NaN	NaN	-0.273353	-0.23743	0.293629	0.029915	-0.489948	0.289759
Alpha-mannosidase 2x	P49641	ENSG00000196547	MAN2A2	NaN	NaN	NaN	NaN	NaN	NaN	NaN	NaN	NaN	NaN	NaN	NaN	NaN	NaN	NaN	NaN	NaN	NaN	NaN	NaN	NaN	NaN	NaN	NaN	NaN	NaN	NaN	NaN	NaN	NaN	NaN	NaN	NaN	NaN	NaN	NaN	NaN	NaN	NaN	NaN	0.402646	0.419963	0.501653	0.00127881	-0.193317	-0.074123
Transcriptional repressor CTCF;Transcriptional repressor CTCFL	P49711;Q8NI51	ENSG00000102974;ENSG00000124092	CTCF;CTCFL	NaN	NaN	NaN	NaN	NaN	NaN	NaN	NaN	NaN	NaN	NaN	NaN	NaN	NaN	NaN	NaN	NaN	NaN	NaN	NaN	NaN	NaN	NaN	NaN	NaN	NaN	NaN	NaN	NaN	NaN	NaN	NaN	NaN	NaN	NaN	NaN	NaN	NaN	NaN	NaN	-0.203542	0.144631	0.218924	0.119567	-0.290803	-0.0706115
Regulator of G-protein signaling 6	P49758	ENSG00000182732	RGS6	NaN	NaN	NaN	NaN	NaN	NaN	NaN	NaN	NaN	NaN	NaN	NaN	NaN	NaN	NaN	NaN	NaN	NaN	NaN	NaN	NaN	NaN	NaN	NaN	NaN	NaN	NaN	NaN	NaN	NaN	NaN	NaN	NaN	NaN	NaN	NaN	NaN	NaN	NaN	NaN	-1.00488	-0.358208	-1.04671	1.89915	1.15634	-0.61419
Dual specificity protein kinase CLK1	P49759	ENSG00000013441	CLK1	NaN	NaN	NaN	NaN	NaN	NaN	NaN	NaN	NaN	NaN	NaN	NaN	NaN	NaN	NaN	NaN	NaN	NaN	NaN	NaN	NaN	NaN	NaN	NaN	NaN	NaN	NaN	NaN	NaN	NaN	NaN	NaN	NaN	NaN	NaN	NaN	NaN	NaN	NaN	NaN	-0.13646	-0.120322	-0.193704	0.197797	0.466266	0.134777
Dual specificity protein kinase CLK2	P49760	ENSG00000176444;ENSG00000261893	CLK2	NaN	NaN	NaN	NaN	NaN	NaN	NaN	NaN	NaN	NaN	NaN	NaN	NaN	NaN	NaN	NaN	NaN	NaN	NaN	NaN	NaN	NaN	NaN	NaN	NaN	NaN	NaN	NaN	NaN	NaN	NaN	NaN	NaN	NaN	NaN	NaN	NaN	NaN	NaN	NaN	0.443246	-0.0519227	-0.108866	0.334751	-0.333103	0.344649
Presenilin-1;Presenilin-1 CTF subunit;Presenilin-1 CTF12;Presenilin-1 NTF subunit	P49768	ENSG00000080815	PSEN1	NaN	NaN	NaN	NaN	NaN	NaN	NaN	NaN	NaN	NaN	NaN	NaN	NaN	NaN	NaN	NaN	NaN	NaN	NaN	NaN	NaN	NaN	NaN	NaN	NaN	NaN	NaN	NaN	NaN	NaN	NaN	NaN	NaN	NaN	NaN	NaN	NaN	NaN	NaN	NaN	-0.0684422	-0.29247	-0.482218	0.452441	-0.255617	0.666047
E3 SUMO-protein ligase RanBP2	P49792;REV__Q9P2C4	ENSG00000153201	RANBP2	NaN	NaN	NaN	NaN	NaN	NaN	NaN	NaN	NaN	NaN	NaN	NaN	NaN	NaN	NaN	NaN	NaN	NaN	NaN	NaN	NaN	NaN	NaN	NaN	NaN	NaN	NaN	NaN	NaN	NaN	NaN	NaN	NaN	NaN	NaN	NaN	NaN	NaN	NaN	NaN	0.151536	-0.0856557	0.202766	0.11548	-0.462925	0.0914731
Regulator of G-protein signaling 19	P49795	ENSG00000171700	RGS19	NaN	NaN	NaN	NaN	NaN	NaN	NaN	NaN	NaN	NaN	NaN	NaN	NaN	NaN	NaN	NaN	NaN	NaN	NaN	NaN	NaN	NaN	NaN	NaN	NaN	NaN	NaN	NaN	NaN	NaN	NaN	NaN	NaN	NaN	NaN	NaN	NaN	NaN	NaN	NaN	0.613168	-0.0337475	-0.0557557	0.540759	-0.252372	-0.0999525
Regulator of G-protein signaling 3	P49796	ENSG00000138835	RGS3	NaN	NaN	NaN	NaN	NaN	NaN	NaN	NaN	NaN	NaN	NaN	NaN	NaN	NaN	NaN	NaN	NaN	NaN	NaN	NaN	NaN	NaN	NaN	NaN	NaN	NaN	NaN	NaN	NaN	NaN	NaN	NaN	NaN	NaN	NaN	NaN	NaN	NaN	NaN	NaN	-0.00152599	-0.0811976	-0.503362	0.997396	0.124075	-0.0748548
Presenilin-2;Presenilin-2 CTF subunit;Presenilin-2 NTF subunit	P49810	ENSG00000143801	PSEN2	NaN	NaN	NaN	NaN	NaN	NaN	NaN	NaN	NaN	NaN	NaN	NaN	NaN	NaN	NaN	NaN	NaN	NaN	NaN	NaN	NaN	NaN	NaN	NaN	NaN	NaN	NaN	NaN	NaN	NaN	NaN	NaN	NaN	NaN	NaN	NaN	NaN	NaN	NaN	NaN	0.483433	-0.20491	0.114912	-0.268843	0.0365347	-0.171568
Phosphoethanolamine/phosphocholine phosphatase;Tuberin	P49815;Q8TCT1	ENSG00000103197;ENSG00000173868	PHOSPHO1;TSC2	NaN	NaN	NaN	NaN	NaN	NaN	NaN	NaN	NaN	NaN	NaN	NaN	NaN	NaN	NaN	NaN	NaN	NaN	NaN	NaN	NaN	NaN	NaN	NaN	NaN	NaN	NaN	NaN	NaN	NaN	NaN	NaN	NaN	NaN	NaN	NaN	NaN	NaN	NaN	NaN	0.145422	0.209022	-0.237193	-0.386848	0.505536	0.196627
Serine/threonine-protein kinase 19	P49842	ENSG00000204344;ENSG00000206342;ENSG00000226033;ENSG00000226257;ENSG00000234947;ENSG00000236250	STK19	NaN	NaN	NaN	NaN	NaN	NaN	NaN	NaN	NaN	NaN	NaN	NaN	NaN	NaN	NaN	NaN	NaN	NaN	NaN	NaN	NaN	NaN	NaN	NaN	NaN	NaN	NaN	NaN	NaN	NaN	NaN	NaN	NaN	NaN	NaN	NaN	NaN	NaN	NaN	NaN	0.705701	0.235164	-0.472878	-0.17157	-0.279936	-0.194181
Antibacterial protein FALL-39;Antibacterial protein LL-37;Cathelicidin antimicrobial peptide	P49913	ENSG00000164047	CAMP	NaN	NaN	NaN	NaN	NaN	NaN	NaN	NaN	NaN	NaN	NaN	NaN	NaN	NaN	NaN	NaN	NaN	NaN	NaN	NaN	NaN	NaN	NaN	NaN	NaN	NaN	NaN	NaN	NaN	NaN	NaN	NaN	NaN	NaN	NaN	NaN	NaN	NaN	NaN	NaN	0.0954872	-0.746643	-1.03272	-0.161254	0.573338	-0.705341
5-formyltetrahydrofolate cyclo-ligase	P49914	ENSG00000136371	MTHFS	NaN	NaN	NaN	NaN	NaN	NaN	NaN	NaN	NaN	NaN	NaN	NaN	NaN	NaN	NaN	NaN	NaN	NaN	NaN	NaN	NaN	NaN	NaN	NaN	NaN	NaN	NaN	NaN	NaN	NaN	NaN	NaN	NaN	NaN	NaN	NaN	NaN	NaN	NaN	NaN	0.499482	-0.0354023	0.0925287	0.112463	-0.891432	0.683759
DNA ligase 4	P49917	ENSG00000174405	LIG4	NaN	NaN	NaN	NaN	NaN	NaN	NaN	NaN	NaN	NaN	NaN	NaN	NaN	NaN	NaN	NaN	NaN	NaN	NaN	NaN	NaN	NaN	NaN	NaN	NaN	NaN	NaN	NaN	NaN	NaN	NaN	NaN	NaN	NaN	NaN	NaN	NaN	NaN	NaN	NaN	0.114596	-0.488841	0.601607	-0.359164	-0.151842	-0.10542
Ectonucleoside triphosphate diphosphohydrolase 1	P49961	ENSG00000138185	ENTPD1	NaN	NaN	NaN	NaN	NaN	NaN	NaN	NaN	NaN	NaN	NaN	NaN	NaN	NaN	NaN	NaN	NaN	NaN	NaN	NaN	NaN	NaN	NaN	NaN	NaN	NaN	NaN	NaN	NaN	NaN	NaN	NaN	NaN	NaN	NaN	NaN	NaN	NaN	NaN	NaN	0.590238	0.1713	-0.287952	-0.279597	-0.600186	-0.308193
Ketohexokinase	P50053	ENSG00000138030	KHK	NaN	NaN	NaN	NaN	NaN	NaN	NaN	NaN	NaN	NaN	NaN	NaN	NaN	NaN	NaN	NaN	NaN	NaN	NaN	NaN	NaN	NaN	NaN	NaN	NaN	NaN	NaN	NaN	NaN	NaN	NaN	NaN	NaN	NaN	NaN	NaN	NaN	NaN	NaN	NaN	-0.113046	-0.719174	1.042	1.25141	-0.603049	-0.517859
Guanine nucleotide-binding protein G(q) subunit alpha	P50148;REV__Q01826	ENSG00000156052	GNAQ	NaN	NaN	NaN	NaN	NaN	NaN	NaN	NaN	NaN	NaN	NaN	NaN	NaN	NaN	NaN	NaN	NaN	NaN	NaN	NaN	NaN	NaN	NaN	NaN	NaN	NaN	NaN	NaN	NaN	NaN	NaN	NaN	NaN	NaN	NaN	NaN	NaN	NaN	NaN	NaN	0.509733	0.118642	-1.08708	-0.318083	0.66117	-0.521441
Sulfotransferase 1A1;Sulfotransferase 1A2	P50225;P50226	ENSG00000196502;ENSG00000197165	SULT1A1;SULT1A2	NaN	NaN	NaN	NaN	NaN	NaN	NaN	NaN	NaN	NaN	NaN	NaN	NaN	NaN	NaN	NaN	NaN	NaN	NaN	NaN	NaN	NaN	NaN	NaN	NaN	NaN	NaN	NaN	NaN	NaN	NaN	NaN	NaN	NaN	NaN	NaN	NaN	NaN	NaN	NaN	-0.396195	0.0708056	-0.0606689	0.0264548	0.291077	-0.384028
Tubby protein homolog	P50607	ENSG00000166402	TUB	NaN	NaN	NaN	NaN	NaN	NaN	NaN	NaN	NaN	NaN	NaN	NaN	NaN	NaN	NaN	NaN	NaN	NaN	NaN	NaN	NaN	NaN	NaN	NaN	NaN	NaN	NaN	NaN	NaN	NaN	NaN	NaN	NaN	NaN	NaN	NaN	NaN	NaN	NaN	NaN	0.193807	-0.0455905	-0.298285	-0.54892	0.880909	-1.34341
Gastrotropin	P51161	ENSG00000170231	FABP6	NaN	NaN	NaN	NaN	NaN	NaN	NaN	NaN	NaN	NaN	NaN	NaN	NaN	NaN	NaN	NaN	NaN	NaN	NaN	NaN	NaN	NaN	NaN	NaN	NaN	NaN	NaN	NaN	NaN	NaN	NaN	NaN	NaN	NaN	NaN	NaN	NaN	NaN	NaN	NaN	-1.91333	1.41074	1.00827	0.922274	-0.22684	-1.93507
1-phosphatidylinositol 4,5-bisphosphate phosphodiesterase delta-1	P51178	ENSG00000187091	PLCD1	NaN	NaN	NaN	NaN	NaN	NaN	NaN	NaN	NaN	NaN	NaN	NaN	NaN	NaN	NaN	NaN	NaN	NaN	NaN	NaN	NaN	NaN	NaN	NaN	NaN	NaN	NaN	NaN	NaN	NaN	NaN	NaN	NaN	NaN	NaN	NaN	NaN	NaN	NaN	NaN	-0.8616	1.14103	-0.571222	-0.799883	1.0683	0.371379
Death-associated protein 1	P51397	ENSG00000112977	DAP	NaN	NaN	NaN	NaN	NaN	NaN	NaN	NaN	NaN	NaN	NaN	NaN	NaN	NaN	NaN	NaN	NaN	NaN	NaN	NaN	NaN	NaN	NaN	NaN	NaN	NaN	NaN	NaN	NaN	NaN	NaN	NaN	NaN	NaN	NaN	NaN	NaN	NaN	NaN	NaN	-0.56659	0.311095	0.738267	-0.548681	0.0199303	0.567006
Matrix metalloproteinase-15	P51511	ENSG00000102996	MMP15	NaN	NaN	NaN	NaN	NaN	NaN	NaN	NaN	NaN	NaN	NaN	NaN	NaN	NaN	NaN	NaN	NaN	NaN	NaN	NaN	NaN	NaN	NaN	NaN	NaN	NaN	NaN	NaN	NaN	NaN	NaN	NaN	NaN	NaN	NaN	NaN	NaN	NaN	NaN	NaN	0.319198	0.538198	-1.07551	0.08289	0.561625	0.119517
Interleukin-1 receptor-associated kinase 1	P51617	ENSG00000184216	IRAK1	NaN	NaN	NaN	NaN	NaN	NaN	NaN	NaN	NaN	NaN	NaN	NaN	NaN	NaN	NaN	NaN	NaN	NaN	NaN	NaN	NaN	NaN	NaN	NaN	NaN	NaN	NaN	NaN	NaN	NaN	NaN	NaN	NaN	NaN	NaN	NaN	NaN	NaN	NaN	NaN	-0.250427	-0.130162	1.01705	-0.0723572	-0.118332	0.0680912
Ubiquitin-conjugating enzyme E2 D1	P51668	ENSG00000072401	UBE2D1	NaN	NaN	NaN	NaN	NaN	NaN	NaN	NaN	NaN	NaN	NaN	NaN	NaN	NaN	NaN	NaN	NaN	NaN	NaN	NaN	NaN	NaN	NaN	NaN	NaN	NaN	NaN	NaN	NaN	NaN	NaN	NaN	NaN	NaN	NaN	NaN	NaN	NaN	NaN	NaN	-0.0501747	0.351418	-0.838143	-0.612443	0.355195	0.149885
Amyloid-like protein 1;C30	P51693	ENSG00000105290	APLP1	NaN	NaN	NaN	NaN	NaN	NaN	NaN	NaN	NaN	NaN	NaN	NaN	NaN	NaN	NaN	NaN	NaN	NaN	NaN	NaN	NaN	NaN	NaN	NaN	NaN	NaN	NaN	NaN	NaN	NaN	NaN	NaN	NaN	NaN	NaN	NaN	NaN	NaN	NaN	NaN	0.222167	1.02113	-0.569293	-0.122659	1.14846	-1.04279
H(+)/Cl(-) exchange transporter 3	P51790	ENSG00000109572	CLCN3	NaN	NaN	NaN	NaN	NaN	NaN	NaN	NaN	NaN	NaN	NaN	NaN	NaN	NaN	NaN	NaN	NaN	NaN	NaN	NaN	NaN	NaN	NaN	NaN	NaN	NaN	NaN	NaN	NaN	NaN	NaN	NaN	NaN	NaN	NaN	NaN	NaN	NaN	NaN	NaN	0.13251	0.295185	0.515093	-0.599812	-0.126067	-0.327034
H(+)/Cl(-) exchange transporter 4	P51793	ENSG00000073464	CLCN4	NaN	NaN	NaN	NaN	NaN	NaN	NaN	NaN	NaN	NaN	NaN	NaN	NaN	NaN	NaN	NaN	NaN	NaN	NaN	NaN	NaN	NaN	NaN	NaN	NaN	NaN	NaN	NaN	NaN	NaN	NaN	NaN	NaN	NaN	NaN	NaN	NaN	NaN	NaN	NaN	0.986128	0.351741	-0.761181	-0.234608	0.634286	-0.880061
H(+)/Cl(-) exchange transporter 7	P51798	ENSG00000103249	CLCN7	NaN	NaN	NaN	NaN	NaN	NaN	NaN	NaN	NaN	NaN	NaN	NaN	NaN	NaN	NaN	NaN	NaN	NaN	NaN	NaN	NaN	NaN	NaN	NaN	NaN	NaN	NaN	NaN	NaN	NaN	NaN	NaN	NaN	NaN	NaN	NaN	NaN	NaN	NaN	NaN	-0.024518	0.0550539	-0.029306	-0.23696	-0.220303	0.0456925
Plexin-A3	P51805	ENSG00000130827	PLXNA3	NaN	NaN	NaN	NaN	NaN	NaN	NaN	NaN	NaN	NaN	NaN	NaN	NaN	NaN	NaN	NaN	NaN	NaN	NaN	NaN	NaN	NaN	NaN	NaN	NaN	NaN	NaN	NaN	NaN	NaN	NaN	NaN	NaN	NaN	NaN	NaN	NaN	NaN	NaN	NaN	-0.37778	0.281638	0.860414	-0.334609	0.482956	0.214074
cAMP-dependent protein kinase catalytic subunit PRKX;Putative serine/threonine-protein kinase PRKY	P51817;O43930	ENSG00000183943	PRKX;PRKY	NaN	NaN	NaN	NaN	NaN	NaN	NaN	NaN	NaN	NaN	NaN	NaN	NaN	NaN	NaN	NaN	NaN	NaN	NaN	NaN	NaN	NaN	NaN	NaN	NaN	NaN	NaN	NaN	NaN	NaN	NaN	NaN	NaN	NaN	NaN	NaN	NaN	NaN	NaN	NaN	0.101297	0.0155712	-0.426609	-0.436374	1.59638	-0.806686
AF4/FMR2 family member 1	P51825	ENSG00000172493	AFF1	NaN	NaN	NaN	NaN	NaN	NaN	NaN	NaN	NaN	NaN	NaN	NaN	NaN	NaN	NaN	NaN	NaN	NaN	NaN	NaN	NaN	NaN	NaN	NaN	NaN	NaN	NaN	NaN	NaN	NaN	NaN	NaN	NaN	NaN	NaN	NaN	NaN	NaN	NaN	NaN	0.145988	-0.155144	0.772423	0.899298	-0.749446	0.286342
AF4/FMR2 family member 3	P51826	ENSG00000144218	AFF3	NaN	NaN	NaN	NaN	NaN	NaN	NaN	NaN	NaN	NaN	NaN	NaN	NaN	NaN	NaN	NaN	NaN	NaN	NaN	NaN	NaN	NaN	NaN	NaN	NaN	NaN	NaN	NaN	NaN	NaN	NaN	NaN	NaN	NaN	NaN	NaN	NaN	NaN	NaN	NaN	-0.698575	-0.374979	0.512959	-0.948586	0.552133	0.834354
Hepatoma-derived growth factor;Hepatoma-derived growth factor-like protein 1	P51858;Q5TGJ6	ENSG00000112273;ENSG00000143321	HDGF;HDGFL1	NaN	NaN	NaN	NaN	NaN	NaN	NaN	NaN	NaN	NaN	NaN	NaN	NaN	NaN	NaN	NaN	NaN	NaN	NaN	NaN	NaN	NaN	NaN	NaN	NaN	NaN	NaN	NaN	NaN	NaN	NaN	NaN	NaN	NaN	NaN	NaN	NaN	NaN	NaN	NaN	0.761764	-0.304842	-0.131145	0.908112	-0.973589	-0.173904
Cyclin-H	P51946	ENSG00000134480	CCNH	NaN	NaN	NaN	NaN	NaN	NaN	NaN	NaN	NaN	NaN	NaN	NaN	NaN	NaN	NaN	NaN	NaN	NaN	NaN	NaN	NaN	NaN	NaN	NaN	NaN	NaN	NaN	NaN	NaN	NaN	NaN	NaN	NaN	NaN	NaN	NaN	NaN	NaN	NaN	NaN	-0.118932	-0.592397	0.248235	0.178269	-0.146873	-0.0816117
Serine/threonine-protein kinase Nek4	P51957	ENSG00000114904	NEK4	NaN	NaN	NaN	NaN	NaN	NaN	NaN	NaN	NaN	NaN	NaN	NaN	NaN	NaN	NaN	NaN	NaN	NaN	NaN	NaN	NaN	NaN	NaN	NaN	NaN	NaN	NaN	NaN	NaN	NaN	NaN	NaN	NaN	NaN	NaN	NaN	NaN	NaN	NaN	NaN	0.086929	0.0182766	-0.653994	-0.593885	0.261648	-0.0823981
Ubiquitin-conjugating enzyme E2 E1	P51965	ENSG00000170142	UBE2E1	NaN	NaN	NaN	NaN	NaN	NaN	NaN	NaN	NaN	NaN	NaN	NaN	NaN	NaN	NaN	NaN	NaN	NaN	NaN	NaN	NaN	NaN	NaN	NaN	NaN	NaN	NaN	NaN	NaN	NaN	NaN	NaN	NaN	NaN	NaN	NaN	NaN	NaN	NaN	NaN	-0.020649	-1.11822	0.0911678	-0.0254894	-0.127083	0.447503
Rho-related GTP-binding protein RhoN	P52198	ENSG00000108830	RND2	NaN	NaN	NaN	NaN	NaN	NaN	NaN	NaN	NaN	NaN	NaN	NaN	NaN	NaN	NaN	NaN	NaN	NaN	NaN	NaN	NaN	NaN	NaN	NaN	NaN	NaN	NaN	NaN	NaN	NaN	NaN	NaN	NaN	NaN	NaN	NaN	NaN	NaN	NaN	NaN	-0.596019	1.24634	-1.2307	-0.618553	1.1004	-0.984911
Diacylglycerol kinase epsilon	P52429	ENSG00000153933	DGKE	NaN	NaN	NaN	NaN	NaN	NaN	NaN	NaN	NaN	NaN	NaN	NaN	NaN	NaN	NaN	NaN	NaN	NaN	NaN	NaN	NaN	NaN	NaN	NaN	NaN	NaN	NaN	NaN	NaN	NaN	NaN	NaN	NaN	NaN	NaN	NaN	NaN	NaN	NaN	NaN	0.328037	0.460936	-0.209292	-0.263687	0.991412	-1.35314
DNA-directed RNA polymerase II subunit RPB11-a;DNA-directed RNA polymerase II subunit RPB11-b1;DNA-directed RNA polymerase II subunit RPB11-b2	P52435;Q9H1A7;Q9GZM3	ENSG00000005075;ENSG00000168255;ENSG00000267645	POLR2J;POLR2J2;POLR2J3	NaN	NaN	NaN	NaN	NaN	NaN	NaN	NaN	NaN	NaN	NaN	NaN	NaN	NaN	NaN	NaN	NaN	NaN	NaN	NaN	NaN	NaN	NaN	NaN	NaN	NaN	NaN	NaN	NaN	NaN	NaN	NaN	NaN	NaN	NaN	NaN	NaN	NaN	NaN	NaN	0.221102	-0.00355342	-0.619248	-0.0145216	-0.155917	0.220887
Zinc finger protein 142	P52746	ENSG00000115568	ZNF142	NaN	NaN	NaN	NaN	NaN	NaN	NaN	NaN	NaN	NaN	NaN	NaN	NaN	NaN	NaN	NaN	NaN	NaN	NaN	NaN	NaN	NaN	NaN	NaN	NaN	NaN	NaN	NaN	NaN	NaN	NaN	NaN	NaN	NaN	NaN	NaN	NaN	NaN	NaN	NaN	-0.00917225	-0.0702288	0.351218	0.133824	0.316631	0.313185
Beta-chimaerin	P52757	ENSG00000106069	CHN2	NaN	NaN	NaN	NaN	NaN	NaN	NaN	NaN	NaN	NaN	NaN	NaN	NaN	NaN	NaN	NaN	NaN	NaN	NaN	NaN	NaN	NaN	NaN	NaN	NaN	NaN	NaN	NaN	NaN	NaN	NaN	NaN	NaN	NaN	NaN	NaN	NaN	NaN	NaN	NaN	-0.618686	2.40755	-0.719646	-0.880711	1.95887	-0.904672
Ephrin-B2	P52799	ENSG00000125266	EFNB2	NaN	NaN	NaN	NaN	NaN	NaN	NaN	NaN	NaN	NaN	NaN	NaN	NaN	NaN	NaN	NaN	NaN	NaN	NaN	NaN	NaN	NaN	NaN	NaN	NaN	NaN	NaN	NaN	NaN	NaN	NaN	NaN	NaN	NaN	NaN	NaN	NaN	NaN	NaN	NaN	0.482198	0.111369	1.16506	-1.44059	-0.621949	0.0239994
Ephrin-A5	P52803	ENSG00000184349	EFNA5	NaN	NaN	NaN	NaN	NaN	NaN	NaN	NaN	NaN	NaN	NaN	NaN	NaN	NaN	NaN	NaN	NaN	NaN	NaN	NaN	NaN	NaN	NaN	NaN	NaN	NaN	NaN	NaN	NaN	NaN	NaN	NaN	NaN	NaN	NaN	NaN	NaN	NaN	NaN	NaN	-0.718429	-0.970253	0.6183	-0.79611	-0.474827	1.83858
Diacylglycerol kinase theta	P52824	ENSG00000145214	DGKQ	NaN	NaN	NaN	NaN	NaN	NaN	NaN	NaN	NaN	NaN	NaN	NaN	NaN	NaN	NaN	NaN	NaN	NaN	NaN	NaN	NaN	NaN	NaN	NaN	NaN	NaN	NaN	NaN	NaN	NaN	NaN	NaN	NaN	NaN	NaN	NaN	NaN	NaN	NaN	NaN	-0.693869	-0.483435	0.789375	-0.654355	0.0440306	0.340881
Bifunctional heparan sulfate N-deacetylase/N-sulfotransferase 1;Heparan sulfate N-deacetylase 1;Heparan sulfate N-sulfotransferase 1	P52848	ENSG00000070614	NDST1	NaN	NaN	NaN	NaN	NaN	NaN	NaN	NaN	NaN	NaN	NaN	NaN	NaN	NaN	NaN	NaN	NaN	NaN	NaN	NaN	NaN	NaN	NaN	NaN	NaN	NaN	NaN	NaN	NaN	NaN	NaN	NaN	NaN	NaN	NaN	NaN	NaN	NaN	NaN	NaN	1.7439	-0.61563	-0.424609	-0.899769	-0.884515	-0.475365
Nuclear pore complex protein Nup96;Nuclear pore complex protein Nup98;Nuclear pore complex protein Nup98-Nup96	P52948;REV__Q96JI7	ENSG00000110713	NUP98	NaN	NaN	NaN	NaN	NaN	NaN	NaN	NaN	NaN	NaN	NaN	NaN	NaN	NaN	NaN	NaN	NaN	NaN	NaN	NaN	NaN	NaN	NaN	NaN	NaN	NaN	NaN	NaN	NaN	NaN	NaN	NaN	NaN	NaN	NaN	NaN	NaN	NaN	NaN	NaN	0.21579	-0.397171	0.292773	0.263303	-0.321161	0.012034
Protein PPP5D1;Serine/threonine-protein phosphatase 5	P53041;E7EU14	ENSG00000011485;ENSG00000230510	PPP5C;PPP5D1	NaN	NaN	NaN	NaN	NaN	NaN	NaN	NaN	NaN	NaN	NaN	NaN	NaN	NaN	NaN	NaN	NaN	NaN	NaN	NaN	NaN	NaN	NaN	NaN	NaN	NaN	NaN	NaN	NaN	NaN	NaN	NaN	NaN	NaN	NaN	NaN	NaN	NaN	NaN	NaN	-0.0206533	0.306132	0.154818	-0.337045	-0.0882624	-0.338549
Serine/threonine-protein kinase PLK1	P53350	ENSG00000166851	PLK1	NaN	NaN	NaN	NaN	NaN	NaN	NaN	NaN	NaN	NaN	NaN	NaN	NaN	NaN	NaN	NaN	NaN	NaN	NaN	NaN	NaN	NaN	NaN	NaN	NaN	NaN	NaN	NaN	NaN	NaN	NaN	NaN	NaN	NaN	NaN	NaN	NaN	NaN	NaN	NaN	-1.21938	-0.246585	0.843796	-0.00458766	0.49591	0.298573
LIM domain kinase 1	P53667	ENSG00000106683	LIMK1	NaN	NaN	NaN	NaN	NaN	NaN	NaN	NaN	NaN	NaN	NaN	NaN	NaN	NaN	NaN	NaN	NaN	NaN	NaN	NaN	NaN	NaN	NaN	NaN	NaN	NaN	NaN	NaN	NaN	NaN	NaN	NaN	NaN	NaN	NaN	NaN	NaN	NaN	NaN	NaN	-0.525263	0.517928	0.184038	-0.280802	0.388753	-0.0645596
LIM domain kinase 2	P53671	ENSG00000182541	LIMK2	NaN	NaN	NaN	NaN	NaN	NaN	NaN	NaN	NaN	NaN	NaN	NaN	NaN	NaN	NaN	NaN	NaN	NaN	NaN	NaN	NaN	NaN	NaN	NaN	NaN	NaN	NaN	NaN	NaN	NaN	NaN	NaN	NaN	NaN	NaN	NaN	NaN	NaN	NaN	NaN	0.0198211	0.280001	-0.504651	0.304786	-0.0146139	-0.000158124
Clathrin heavy chain 2	P53675	ENSG00000070371	CLTCL1	NaN	NaN	NaN	NaN	NaN	NaN	NaN	NaN	NaN	NaN	NaN	NaN	NaN	NaN	NaN	NaN	NaN	NaN	NaN	NaN	NaN	NaN	NaN	NaN	NaN	NaN	NaN	NaN	NaN	NaN	NaN	NaN	NaN	NaN	NaN	NaN	NaN	NaN	NaN	NaN	-0.302402	-0.15913	0.0577092	-0.0539146	0.547371	-0.360948
Pituitary tumor-transforming gene 1 protein-interacting protein	P53801	ENSG00000183255	PTTG1IP	NaN	NaN	NaN	NaN	NaN	NaN	NaN	NaN	NaN	NaN	NaN	NaN	NaN	NaN	NaN	NaN	NaN	NaN	NaN	NaN	NaN	NaN	NaN	NaN	NaN	NaN	NaN	NaN	NaN	NaN	NaN	NaN	NaN	NaN	NaN	NaN	NaN	NaN	NaN	NaN	-0.088893	0.175827	0.516163	-0.128163	-0.183011	-0.177725
DNA-directed RNA polymerases I, II, and III subunit RPABC4	P53803	ENSG00000147669	POLR2K	NaN	NaN	NaN	NaN	NaN	NaN	NaN	NaN	NaN	NaN	NaN	NaN	NaN	NaN	NaN	NaN	NaN	NaN	NaN	NaN	NaN	NaN	NaN	NaN	NaN	NaN	NaN	NaN	NaN	NaN	NaN	NaN	NaN	NaN	NaN	NaN	NaN	NaN	NaN	NaN	0.250028	-0.145393	-0.066289	0.11953	-0.497948	0.348202
E3 ubiquitin-protein ligase TTC3	P53804	ENSG00000182670	TTC3	NaN	NaN	NaN	NaN	NaN	NaN	NaN	NaN	NaN	NaN	NaN	NaN	NaN	NaN	NaN	NaN	NaN	NaN	NaN	NaN	NaN	NaN	NaN	NaN	NaN	NaN	NaN	NaN	NaN	NaN	NaN	NaN	NaN	NaN	NaN	NaN	NaN	NaN	NaN	NaN	0.104106	-0.596632	0.710149	0.0752702	-0.139342	-0.104516
Smoothelin	P53814	ENSG00000183963	SMTN	NaN	NaN	NaN	NaN	NaN	NaN	NaN	NaN	NaN	NaN	NaN	NaN	NaN	NaN	NaN	NaN	NaN	NaN	NaN	NaN	NaN	NaN	NaN	NaN	NaN	NaN	NaN	NaN	NaN	NaN	NaN	NaN	NaN	NaN	NaN	NaN	NaN	NaN	NaN	NaN	-0.133449	-0.1306	-0.331061	0.531728	0.0278321	-0.666494
Protein transport protein Sec24C	P53992;REV__Q8IY22	ENSG00000176986	SEC24C	NaN	NaN	NaN	NaN	NaN	NaN	NaN	NaN	NaN	NaN	NaN	NaN	NaN	NaN	NaN	NaN	NaN	NaN	NaN	NaN	NaN	NaN	NaN	NaN	NaN	NaN	NaN	NaN	NaN	NaN	NaN	NaN	NaN	NaN	NaN	NaN	NaN	NaN	NaN	NaN	0.110565	0.088879	-0.205044	0.400117	-0.208947	-0.237033
Protein HIRA	P54198	ENSG00000100084	HIRA	NaN	NaN	NaN	NaN	NaN	NaN	NaN	NaN	NaN	NaN	NaN	NaN	NaN	NaN	NaN	NaN	NaN	NaN	NaN	NaN	NaN	NaN	NaN	NaN	NaN	NaN	NaN	NaN	NaN	NaN	NaN	NaN	NaN	NaN	NaN	NaN	NaN	NaN	NaN	NaN	0.425321	-0.0890051	-0.114181	0.248094	-0.0926492	-0.320893
Atrophin-1	P54259	ENSG00000111676	ATN1	NaN	NaN	NaN	NaN	NaN	NaN	NaN	NaN	NaN	NaN	NaN	NaN	NaN	NaN	NaN	NaN	NaN	NaN	NaN	NaN	NaN	NaN	NaN	NaN	NaN	NaN	NaN	NaN	NaN	NaN	NaN	NaN	NaN	NaN	NaN	NaN	NaN	NaN	NaN	NaN	0.284647	0.115944	-0.295436	-0.322023	0.504155	-0.225395
Telomeric repeat-binding factor 1	P54274	ENSG00000147601	TERF1	NaN	NaN	NaN	NaN	NaN	NaN	NaN	NaN	NaN	NaN	NaN	NaN	NaN	NaN	NaN	NaN	NaN	NaN	NaN	NaN	NaN	NaN	NaN	NaN	NaN	NaN	NaN	NaN	NaN	NaN	NaN	NaN	NaN	NaN	NaN	NaN	NaN	NaN	NaN	NaN	0.343484	-0.395001	-0.470928	0.331914	0.261783	-0.235838
PMS1 protein homolog 1	P54277	ENSG00000064933	PMS1	NaN	NaN	NaN	NaN	NaN	NaN	NaN	NaN	NaN	NaN	NaN	NaN	NaN	NaN	NaN	NaN	NaN	NaN	NaN	NaN	NaN	NaN	NaN	NaN	NaN	NaN	NaN	NaN	NaN	NaN	NaN	NaN	NaN	NaN	NaN	NaN	NaN	NaN	NaN	NaN	-0.176109	-0.0648659	-0.0113149	-0.49056	0.127751	0.593828
Voltage-dependent L-type calcium channel subunit beta-3	P54284	ENSG00000167535	CACNB3	NaN	NaN	NaN	NaN	NaN	NaN	NaN	NaN	NaN	NaN	NaN	NaN	NaN	NaN	NaN	NaN	NaN	NaN	NaN	NaN	NaN	NaN	NaN	NaN	NaN	NaN	NaN	NaN	NaN	NaN	NaN	NaN	NaN	NaN	NaN	NaN	NaN	NaN	NaN	NaN	-0.511266	0.219161	-0.0891106	-0.103662	0.707021	0.0290953
5'-AMP-activated protein kinase catalytic subunit alpha-2	P54646	ENSG00000162409	PRKAA2	NaN	NaN	NaN	NaN	NaN	NaN	NaN	NaN	NaN	NaN	NaN	NaN	NaN	NaN	NaN	NaN	NaN	NaN	NaN	NaN	NaN	NaN	NaN	NaN	NaN	NaN	NaN	NaN	NaN	NaN	NaN	NaN	NaN	NaN	NaN	NaN	NaN	NaN	NaN	NaN	-0.489481	-0.832259	0.506224	0.583036	0.103893	-0.13278
Calcium/calmodulin-dependent 3',5'-cyclic nucleotide phosphodiesterase 1A	P54750	ENSG00000115252	PDE1A	NaN	NaN	NaN	NaN	NaN	NaN	NaN	NaN	NaN	NaN	NaN	NaN	NaN	NaN	NaN	NaN	NaN	NaN	NaN	NaN	NaN	NaN	NaN	NaN	NaN	NaN	NaN	NaN	NaN	NaN	NaN	NaN	NaN	NaN	NaN	NaN	NaN	NaN	NaN	NaN	-0.0136171	-0.925219	1.55857	-0.658131	0.310439	0.743708
Ephrin type-B receptor 3	P54753	ENSG00000182580	EPHB3	NaN	NaN	NaN	NaN	NaN	NaN	NaN	NaN	NaN	NaN	NaN	NaN	NaN	NaN	NaN	NaN	NaN	NaN	NaN	NaN	NaN	NaN	NaN	NaN	NaN	NaN	NaN	NaN	NaN	NaN	NaN	NaN	NaN	NaN	NaN	NaN	NaN	NaN	NaN	NaN	-1.23391	-0.519702	0.187189	-0.391108	0.263477	0.670663
Ephrin type-B receptor 1	P54762	ENSG00000154928	EPHB1	NaN	NaN	NaN	NaN	NaN	NaN	NaN	NaN	NaN	NaN	NaN	NaN	NaN	NaN	NaN	NaN	NaN	NaN	NaN	NaN	NaN	NaN	NaN	NaN	NaN	NaN	NaN	NaN	NaN	NaN	NaN	NaN	NaN	NaN	NaN	NaN	NaN	NaN	NaN	NaN	-0.828289	1.34694	-0.265273	-0.994871	0.999365	-0.274862
Ephrin type-A receptor 4	P54764	ENSG00000116106	EPHA4	NaN	NaN	NaN	NaN	NaN	NaN	NaN	NaN	NaN	NaN	NaN	NaN	NaN	NaN	NaN	NaN	NaN	NaN	NaN	NaN	NaN	NaN	NaN	NaN	NaN	NaN	NaN	NaN	NaN	NaN	NaN	NaN	NaN	NaN	NaN	NaN	NaN	NaN	NaN	NaN	-0.146114	1.00326	-0.531767	-0.336308	0.0544202	0.0279602
Protein AF-10	P55197	ENSG00000078403	MLLT10	NaN	NaN	NaN	NaN	NaN	NaN	NaN	NaN	NaN	NaN	NaN	NaN	NaN	NaN	NaN	NaN	NaN	NaN	NaN	NaN	NaN	NaN	NaN	NaN	NaN	NaN	NaN	NaN	NaN	NaN	NaN	NaN	NaN	NaN	NaN	NaN	NaN	NaN	NaN	NaN	-0.0624103	-0.750574	1.15949	0.362323	-0.22364	-0.0798744
Protein AF-17	P55198		MLLT6	NaN	NaN	NaN	NaN	NaN	NaN	NaN	NaN	NaN	NaN	NaN	NaN	NaN	NaN	NaN	NaN	NaN	NaN	NaN	NaN	NaN	NaN	NaN	NaN	NaN	NaN	NaN	NaN	NaN	NaN	NaN	NaN	NaN	NaN	NaN	NaN	NaN	NaN	NaN	NaN	-0.0439749	-0.0848783	-0.650697	-0.364656	0.869867	-0.513283
Peregrin	P55201	ENSG00000156983	BRPF1	NaN	NaN	NaN	NaN	NaN	NaN	NaN	NaN	NaN	NaN	NaN	NaN	NaN	NaN	NaN	NaN	NaN	NaN	NaN	NaN	NaN	NaN	NaN	NaN	NaN	NaN	NaN	NaN	NaN	NaN	NaN	NaN	NaN	NaN	NaN	NaN	NaN	NaN	NaN	NaN	0.30531	-0.146128	-0.521539	0.367812	-0.128153	0.209213
Caspase-7;Caspase-7 subunit p11;Caspase-7 subunit p20	P55210	ENSG00000165806	CASP7	NaN	NaN	NaN	NaN	NaN	NaN	NaN	NaN	NaN	NaN	NaN	NaN	NaN	NaN	NaN	NaN	NaN	NaN	NaN	NaN	NaN	NaN	NaN	NaN	NaN	NaN	NaN	NaN	NaN	NaN	NaN	NaN	NaN	NaN	NaN	NaN	NaN	NaN	NaN	NaN	-0.725908	0.0373853	0.755794	-0.442496	-0.483007	1.14576
Caspase-9;Caspase-9 subunit p10;Caspase-9 subunit p35	P55211	ENSG00000132906	CASP9	NaN	NaN	NaN	NaN	NaN	NaN	NaN	NaN	NaN	NaN	NaN	NaN	NaN	NaN	NaN	NaN	NaN	NaN	NaN	NaN	NaN	NaN	NaN	NaN	NaN	NaN	NaN	NaN	NaN	NaN	NaN	NaN	NaN	NaN	NaN	NaN	NaN	NaN	NaN	NaN	0.178188	0.398099	0.186358	-0.130829	-0.0127508	0.506294
Cadherin-13	P55290	ENSG00000140945	CDH13	NaN	NaN	NaN	NaN	NaN	NaN	NaN	NaN	NaN	NaN	NaN	NaN	NaN	NaN	NaN	NaN	NaN	NaN	NaN	NaN	NaN	NaN	NaN	NaN	NaN	NaN	NaN	NaN	NaN	NaN	NaN	NaN	NaN	NaN	NaN	NaN	NaN	NaN	NaN	NaN	0.557017	-0.232804	-0.518505	0.689218	-0.155583	-0.184883
Homeobox protein PKNOX1;Homeobox protein PKNOX2	P55347;Q96KN3	ENSG00000160199;ENSG00000165495	PKNOX1;PKNOX2	NaN	NaN	NaN	NaN	NaN	NaN	NaN	NaN	NaN	NaN	NaN	NaN	NaN	NaN	NaN	NaN	NaN	NaN	NaN	NaN	NaN	NaN	NaN	NaN	NaN	NaN	NaN	NaN	NaN	NaN	NaN	NaN	NaN	NaN	NaN	NaN	NaN	NaN	NaN	NaN	0.0764641	-0.280292	0.249628	0.472411	-0.4815	0.00108765
FAD-linked sulfhydryl oxidase ALR	P55789	ENSG00000127554	GFER	NaN	NaN	NaN	NaN	NaN	NaN	NaN	NaN	NaN	NaN	NaN	NaN	NaN	NaN	NaN	NaN	NaN	NaN	NaN	NaN	NaN	NaN	NaN	NaN	NaN	NaN	NaN	NaN	NaN	NaN	NaN	NaN	NaN	NaN	NaN	NaN	NaN	NaN	NaN	NaN	0.216416	0.284733	-0.436907	0.329916	-0.578971	0.602687
GDNF family receptor alpha-1	P56159	ENSG00000151892	GFRA1	NaN	NaN	NaN	NaN	NaN	NaN	NaN	NaN	NaN	NaN	NaN	NaN	NaN	NaN	NaN	NaN	NaN	NaN	NaN	NaN	NaN	NaN	NaN	NaN	NaN	NaN	NaN	NaN	NaN	NaN	NaN	NaN	NaN	NaN	NaN	NaN	NaN	NaN	NaN	NaN	2.28098	-1.27097	-0.986022	-1.43054	-0.655306	-1.45532
NADH dehydrogenase [ubiquinone] flavoprotein 3, mitochondrial	P56181	ENSG00000160194	NDUFV3	NaN	NaN	NaN	NaN	NaN	NaN	NaN	NaN	NaN	NaN	NaN	NaN	NaN	NaN	NaN	NaN	NaN	NaN	NaN	NaN	NaN	NaN	NaN	NaN	NaN	NaN	NaN	NaN	NaN	NaN	NaN	NaN	NaN	NaN	NaN	NaN	NaN	NaN	NaN	NaN	0.159064	-0.118402	-0.951916	0.611978	0.157856	-0.202905
Integrin alpha-1	P56199	ENSG00000213949	ITGA1	NaN	NaN	NaN	NaN	NaN	NaN	NaN	NaN	NaN	NaN	NaN	NaN	NaN	NaN	NaN	NaN	NaN	NaN	NaN	NaN	NaN	NaN	NaN	NaN	NaN	NaN	NaN	NaN	NaN	NaN	NaN	NaN	NaN	NaN	NaN	NaN	NaN	NaN	NaN	NaN	1.18566	-0.0929532	-0.305795	0.499287	-0.780198	-0.106863
Cx9C motif-containing protein 4	P56277	ENSG00000182712	CMC4	NaN	NaN	NaN	NaN	NaN	NaN	NaN	NaN	NaN	NaN	NaN	NaN	NaN	NaN	NaN	NaN	NaN	NaN	NaN	NaN	NaN	NaN	NaN	NaN	NaN	NaN	NaN	NaN	NaN	NaN	NaN	NaN	NaN	NaN	NaN	NaN	NaN	NaN	NaN	NaN	0.414024	0.0427804	0.189099	0.826053	-0.502952	0.876655
DNA polymerase epsilon subunit 2	P56282	ENSG00000100479	POLE2	NaN	NaN	NaN	NaN	NaN	NaN	NaN	NaN	NaN	NaN	NaN	NaN	NaN	NaN	NaN	NaN	NaN	NaN	NaN	NaN	NaN	NaN	NaN	NaN	NaN	NaN	NaN	NaN	NaN	NaN	NaN	NaN	NaN	NaN	NaN	NaN	NaN	NaN	NaN	NaN	-0.784357	-0.542724	0.349769	0.630965	0.132041	0.658477
AP-1 complex subunit sigma-2	P56377	ENSG00000182287	AP1S2	NaN	NaN	NaN	NaN	NaN	NaN	NaN	NaN	NaN	NaN	NaN	NaN	NaN	NaN	NaN	NaN	NaN	NaN	NaN	NaN	NaN	NaN	NaN	NaN	NaN	NaN	NaN	NaN	NaN	NaN	NaN	NaN	NaN	NaN	NaN	NaN	NaN	NaN	NaN	NaN	-0.261308	0.256044	0.00744174	0.0472736	0.663928	-0.32754
Peroxisomal biogenesis factor 3	P56589	ENSG00000034693	PEX3	NaN	NaN	NaN	NaN	NaN	NaN	NaN	NaN	NaN	NaN	NaN	NaN	NaN	NaN	NaN	NaN	NaN	NaN	NaN	NaN	NaN	NaN	NaN	NaN	NaN	NaN	NaN	NaN	NaN	NaN	NaN	NaN	NaN	NaN	NaN	NaN	NaN	NaN	NaN	NaN	-0.156049	0.360687	0.509245	-0.332555	-0.0686563	-0.106426
Sorting nexin-16	P57768	ENSG00000104497	SNX16	NaN	NaN	NaN	NaN	NaN	NaN	NaN	NaN	NaN	NaN	NaN	NaN	NaN	NaN	NaN	NaN	NaN	NaN	NaN	NaN	NaN	NaN	NaN	NaN	NaN	NaN	NaN	NaN	NaN	NaN	NaN	NaN	NaN	NaN	NaN	NaN	NaN	NaN	NaN	NaN	-0.684374	-0.305488	0.200977	-0.174534	0.342156	-0.448394
Sestrin-3	P58005	ENSG00000149212	SESN3	NaN	NaN	NaN	NaN	NaN	NaN	NaN	NaN	NaN	NaN	NaN	NaN	NaN	NaN	NaN	NaN	NaN	NaN	NaN	NaN	NaN	NaN	NaN	NaN	NaN	NaN	NaN	NaN	NaN	NaN	NaN	NaN	NaN	NaN	NaN	NaN	NaN	NaN	NaN	NaN	0.455037	0.197989	-0.901257	-0.167407	0.816856	-0.23528
Anthrax toxin receptor 2	P58335	ENSG00000163297	ANTXR2	NaN	NaN	NaN	NaN	NaN	NaN	NaN	NaN	NaN	NaN	NaN	NaN	NaN	NaN	NaN	NaN	NaN	NaN	NaN	NaN	NaN	NaN	NaN	NaN	NaN	NaN	NaN	NaN	NaN	NaN	NaN	NaN	NaN	NaN	NaN	NaN	NaN	NaN	NaN	NaN	-0.166898	-0.717716	1.20252	0.122873	-0.276446	0.729248
Putative ribonuclease	P58557	ENSG00000182362	YBEY	NaN	NaN	NaN	NaN	NaN	NaN	NaN	NaN	NaN	NaN	NaN	NaN	NaN	NaN	NaN	NaN	NaN	NaN	NaN	NaN	NaN	NaN	NaN	NaN	NaN	NaN	NaN	NaN	NaN	NaN	NaN	NaN	NaN	NaN	NaN	NaN	NaN	NaN	NaN	NaN	-0.663579	-0.728895	-0.680122	-0.0338733	0.0546427	1.7089
Histone H2B type 1-D	P58876	ENSG00000158373	HIST1H2BD	NaN	NaN	NaN	NaN	NaN	NaN	NaN	NaN	NaN	NaN	NaN	NaN	NaN	NaN	NaN	NaN	NaN	NaN	NaN	NaN	NaN	NaN	NaN	NaN	NaN	NaN	NaN	NaN	NaN	NaN	NaN	NaN	NaN	NaN	NaN	NaN	NaN	NaN	NaN	NaN	1.45974	0.635785	-0.989273	0.158397	0.057435	-0.663641
AP-3 complex subunit sigma-2	P59780	ENSG00000157823	AP3S2	NaN	NaN	NaN	NaN	NaN	NaN	NaN	NaN	NaN	NaN	NaN	NaN	NaN	NaN	NaN	NaN	NaN	NaN	NaN	NaN	NaN	NaN	NaN	NaN	NaN	NaN	NaN	NaN	NaN	NaN	NaN	NaN	NaN	NaN	NaN	NaN	NaN	NaN	NaN	NaN	0.316823	0.709702	-0.917036	-0.069761	0.202358	-0.817613
Protein transport protein Sec61 subunit gamma	P60059	ENSG00000132432	SEC61G	NaN	NaN	NaN	NaN	NaN	NaN	NaN	NaN	NaN	NaN	NaN	NaN	NaN	NaN	NaN	NaN	NaN	NaN	NaN	NaN	NaN	NaN	NaN	NaN	NaN	NaN	NaN	NaN	NaN	NaN	NaN	NaN	NaN	NaN	NaN	NaN	NaN	NaN	NaN	NaN	-0.338345	-0.358061	0.115486	-0.105011	0.344712	0.370166
Reactive oxygen species modulator 1	P60602	ENSG00000125995	ROMO1	NaN	NaN	NaN	NaN	NaN	NaN	NaN	NaN	NaN	NaN	NaN	NaN	NaN	NaN	NaN	NaN	NaN	NaN	NaN	NaN	NaN	NaN	NaN	NaN	NaN	NaN	NaN	NaN	NaN	NaN	NaN	NaN	NaN	NaN	NaN	NaN	NaN	NaN	NaN	NaN	0.59488	-0.651	0.163471	0.149565	-0.322894	0.274695
Ras-related C3 botulinum toxin substrate 3	P60763	ENSG00000169750	RAC3	NaN	NaN	NaN	NaN	NaN	NaN	NaN	NaN	NaN	NaN	NaN	NaN	NaN	NaN	NaN	NaN	NaN	NaN	NaN	NaN	NaN	NaN	NaN	NaN	NaN	NaN	NaN	NaN	NaN	NaN	NaN	NaN	NaN	NaN	NaN	NaN	NaN	NaN	NaN	NaN	-0.159236	-0.106686	0.729919	-0.282625	1.47396	-1.11113
Ras-related protein Rab-4B	P61018	ENSG00000167578	RAB4B	NaN	NaN	NaN	NaN	NaN	NaN	NaN	NaN	NaN	NaN	NaN	NaN	NaN	NaN	NaN	NaN	NaN	NaN	NaN	NaN	NaN	NaN	NaN	NaN	NaN	NaN	NaN	NaN	NaN	NaN	NaN	NaN	NaN	NaN	NaN	NaN	NaN	NaN	NaN	NaN	0.221854	0.112002	0.325037	-0.816875	0.344749	-0.375607
Cyclin-dependent kinases regulatory subunit 1	P61024	ENSG00000173207	CKS1B	NaN	NaN	NaN	NaN	NaN	NaN	NaN	NaN	NaN	NaN	NaN	NaN	NaN	NaN	NaN	NaN	NaN	NaN	NaN	NaN	NaN	NaN	NaN	NaN	NaN	NaN	NaN	NaN	NaN	NaN	NaN	NaN	NaN	NaN	NaN	NaN	NaN	NaN	NaN	NaN	-1.26395	-0.516951	0.433029	-0.415775	-0.382152	1.26978
DNA-directed RNA polymerases I, II, and III subunit RPABC2	P61218	ENSG00000100142	POLR2F	NaN	NaN	NaN	NaN	NaN	NaN	NaN	NaN	NaN	NaN	NaN	NaN	NaN	NaN	NaN	NaN	NaN	NaN	NaN	NaN	NaN	NaN	NaN	NaN	NaN	NaN	NaN	NaN	NaN	NaN	NaN	NaN	NaN	NaN	NaN	NaN	NaN	NaN	NaN	NaN	-0.306184	-0.545457	-0.102517	0.430316	0.15963	-0.491337
Ras-related protein Rap-1b;Ras-related protein Rap-1b-like protein	P61224;A6NIZ1	ENSG00000127314	RAP1B	NaN	NaN	NaN	NaN	NaN	NaN	NaN	NaN	NaN	NaN	NaN	NaN	NaN	NaN	NaN	NaN	NaN	NaN	NaN	NaN	NaN	NaN	NaN	NaN	NaN	NaN	NaN	NaN	NaN	NaN	NaN	NaN	NaN	NaN	NaN	NaN	NaN	NaN	NaN	NaN	0.294322	0.55739	-0.646273	-0.466855	0.400839	-0.220758
Protein max	P61244	ENSG00000125952	MAX	NaN	NaN	NaN	NaN	NaN	NaN	NaN	NaN	NaN	NaN	NaN	NaN	NaN	NaN	NaN	NaN	NaN	NaN	NaN	NaN	NaN	NaN	NaN	NaN	NaN	NaN	NaN	NaN	NaN	NaN	NaN	NaN	NaN	NaN	NaN	NaN	NaN	NaN	NaN	NaN	0.365027	-0.195545	0.0805197	-0.176747	-0.363175	0.404997
60S ribosomal protein L37a;Putative 60S ribosomal protein L37a-like protein	P61513;A6NKH3	ENSG00000197756	RPL37A;RPL37AP8	NaN	NaN	NaN	NaN	NaN	NaN	NaN	NaN	NaN	NaN	NaN	NaN	NaN	NaN	NaN	NaN	NaN	NaN	NaN	NaN	NaN	NaN	NaN	NaN	NaN	NaN	NaN	NaN	NaN	NaN	NaN	NaN	NaN	NaN	NaN	NaN	NaN	NaN	NaN	NaN	-0.365452	-0.436836	0.969914	0.17269	-0.34918	0.268239
Rho-related GTP-binding protein RhoE	P61587	ENSG00000115963	RND3	NaN	NaN	NaN	NaN	NaN	NaN	NaN	NaN	NaN	NaN	NaN	NaN	NaN	NaN	NaN	NaN	NaN	NaN	NaN	NaN	NaN	NaN	NaN	NaN	NaN	NaN	NaN	NaN	NaN	NaN	NaN	NaN	NaN	NaN	NaN	NaN	NaN	NaN	NaN	NaN	0.0946392	-0.74692	0.533653	-0.47294	0.0380173	1.67294
N-alpha-acetyltransferase 20	P61599	ENSG00000173418	NAA20	NaN	NaN	NaN	NaN	NaN	NaN	NaN	NaN	NaN	NaN	NaN	NaN	NaN	NaN	NaN	NaN	NaN	NaN	NaN	NaN	NaN	NaN	NaN	NaN	NaN	NaN	NaN	NaN	NaN	NaN	NaN	NaN	NaN	NaN	NaN	NaN	NaN	NaN	NaN	NaN	-0.303309	-0.565733	0.636364	0.194334	-0.329792	-0.124752
Latency-associated peptide;Transforming growth factor beta-2	P61812	ENSG00000092969	TGFB2	NaN	NaN	NaN	NaN	NaN	NaN	NaN	NaN	NaN	NaN	NaN	NaN	NaN	NaN	NaN	NaN	NaN	NaN	NaN	NaN	NaN	NaN	NaN	NaN	NaN	NaN	NaN	NaN	NaN	NaN	NaN	NaN	NaN	NaN	NaN	NaN	NaN	NaN	NaN	NaN	-0.421765	-0.586631	0.395023	-0.564835	-0.295487	0.510849
Guanine nucleotide-binding protein G(I)/G(S)/G(O) subunit gamma-11	P61952	ENSG00000127920	GNG11	NaN	NaN	NaN	NaN	NaN	NaN	NaN	NaN	NaN	NaN	NaN	NaN	NaN	NaN	NaN	NaN	NaN	NaN	NaN	NaN	NaN	NaN	NaN	NaN	NaN	NaN	NaN	NaN	NaN	NaN	NaN	NaN	NaN	NaN	NaN	NaN	NaN	NaN	NaN	NaN	0.311299	-0.701042	-0.624114	1.80875	-0.177164	-0.458514
Small ubiquitin-related modifier 2	P61956	ENSG00000188612	SUMO2	NaN	NaN	NaN	NaN	NaN	NaN	NaN	NaN	NaN	NaN	NaN	NaN	NaN	NaN	NaN	NaN	NaN	NaN	NaN	NaN	NaN	NaN	NaN	NaN	NaN	NaN	NaN	NaN	NaN	NaN	NaN	NaN	NaN	NaN	NaN	NaN	NaN	NaN	NaN	NaN	-0.103331	-0.169942	0.275618	-0.303174	0.307078	-0.317235
Ubiquitin carboxyl-terminal hydrolase 46	P62068	ENSG00000109189	USP46	NaN	NaN	NaN	NaN	NaN	NaN	NaN	NaN	NaN	NaN	NaN	NaN	NaN	NaN	NaN	NaN	NaN	NaN	NaN	NaN	NaN	NaN	NaN	NaN	NaN	NaN	NaN	NaN	NaN	NaN	NaN	NaN	NaN	NaN	NaN	NaN	NaN	NaN	NaN	NaN	-0.156767	0.215422	-0.658705	0.199996	0.406609	-0.419323
U6 snRNA-associated Sm-like protein LSm3	P62310;REV__Q9Y4P9	ENSG00000170860	LSM3	NaN	NaN	NaN	NaN	NaN	NaN	NaN	NaN	NaN	NaN	NaN	NaN	NaN	NaN	NaN	NaN	NaN	NaN	NaN	NaN	NaN	NaN	NaN	NaN	NaN	NaN	NaN	NaN	NaN	NaN	NaN	NaN	NaN	NaN	NaN	NaN	NaN	NaN	NaN	NaN	-0.027039	0.133054	-0.24833	-0.209024	-0.229382	0.444804
Protein BTG1	P62324	ENSG00000133639	BTG1	NaN	NaN	NaN	NaN	NaN	NaN	NaN	NaN	NaN	NaN	NaN	NaN	NaN	NaN	NaN	NaN	NaN	NaN	NaN	NaN	NaN	NaN	NaN	NaN	NaN	NaN	NaN	NaN	NaN	NaN	NaN	NaN	NaN	NaN	NaN	NaN	NaN	NaN	NaN	NaN	-0.0499685	-0.427895	-0.142791	0.299357	0.0823186	0.246233
TATA box-binding protein-like protein 1	P62380	ENSG00000028839	TBPL1	NaN	NaN	NaN	NaN	NaN	NaN	NaN	NaN	NaN	NaN	NaN	NaN	NaN	NaN	NaN	NaN	NaN	NaN	NaN	NaN	NaN	NaN	NaN	NaN	NaN	NaN	NaN	NaN	NaN	NaN	NaN	NaN	NaN	NaN	NaN	NaN	NaN	NaN	NaN	NaN	-0.119362	-0.0827935	-0.578715	-0.064394	-0.100755	0.61004
Protein yippee-like 5	P62699	ENSG00000119801	YPEL5	NaN	NaN	NaN	NaN	NaN	NaN	NaN	NaN	NaN	NaN	NaN	NaN	NaN	NaN	NaN	NaN	NaN	NaN	NaN	NaN	NaN	NaN	NaN	NaN	NaN	NaN	NaN	NaN	NaN	NaN	NaN	NaN	NaN	NaN	NaN	NaN	NaN	NaN	NaN	NaN	0.526632	-0.0588879	-0.214603	0.169006	-0.0727011	0.126176
60S ribosomal protein L23a	P62750;REV__Q969S3	ENSG00000198242	RPL23A	NaN	NaN	NaN	NaN	NaN	NaN	NaN	NaN	NaN	NaN	NaN	NaN	NaN	NaN	NaN	NaN	NaN	NaN	NaN	NaN	NaN	NaN	NaN	NaN	NaN	NaN	NaN	NaN	NaN	NaN	NaN	NaN	NaN	NaN	NaN	NaN	NaN	NaN	NaN	NaN	-0.502829	-0.423593	1.10608	0.0693892	-0.495367	0.252325
Ubiquitin-conjugating enzyme E2 D2	P62837	ENSG00000131508	UBE2D2	NaN	NaN	NaN	NaN	NaN	NaN	NaN	NaN	NaN	NaN	NaN	NaN	NaN	NaN	NaN	NaN	NaN	NaN	NaN	NaN	NaN	NaN	NaN	NaN	NaN	NaN	NaN	NaN	NaN	NaN	NaN	NaN	NaN	NaN	NaN	NaN	NaN	NaN	NaN	NaN	-0.214287	0.0602862	0.459038	-0.181588	0.227661	-0.142491
DNA-directed RNA polymerases I, II, and III subunit RPABC5	P62875	ENSG00000177700	POLR2L	NaN	NaN	NaN	NaN	NaN	NaN	NaN	NaN	NaN	NaN	NaN	NaN	NaN	NaN	NaN	NaN	NaN	NaN	NaN	NaN	NaN	NaN	NaN	NaN	NaN	NaN	NaN	NaN	NaN	NaN	NaN	NaN	NaN	NaN	NaN	NaN	NaN	NaN	NaN	NaN	0.400431	-0.210691	-0.189556	0.113336	-0.239886	0.295334
E3 ubiquitin-protein ligase RBX1;E3 ubiquitin-protein ligase RBX1, N-terminally processed	P62877	ENSG00000100387	RBX1	NaN	NaN	NaN	NaN	NaN	NaN	NaN	NaN	NaN	NaN	NaN	NaN	NaN	NaN	NaN	NaN	NaN	NaN	NaN	NaN	NaN	NaN	NaN	NaN	NaN	NaN	NaN	NaN	NaN	NaN	NaN	NaN	NaN	NaN	NaN	NaN	NaN	NaN	NaN	NaN	0.139807	0.246427	-0.0211622	-0.19879	-0.271139	0.170941
60S ribosomal protein L40;Ubiquitin;Ubiquitin-60S ribosomal protein L40	P62987	ENSG00000221983	UBA52	NaN	NaN	NaN	NaN	NaN	NaN	NaN	NaN	NaN	NaN	NaN	NaN	NaN	NaN	NaN	NaN	NaN	NaN	NaN	NaN	NaN	NaN	NaN	NaN	NaN	NaN	NaN	NaN	NaN	NaN	NaN	NaN	NaN	NaN	NaN	NaN	NaN	NaN	NaN	NaN	-0.164769	-0.294894	0.710539	0.187167	-0.432219	0.387875
Calcineurin subunit B type 1;Calcineurin subunit B type 2	P63098;Q96LZ3	ENSG00000188386;ENSG00000221823	PPP3R1;PPP3R2	NaN	NaN	NaN	NaN	NaN	NaN	NaN	NaN	NaN	NaN	NaN	NaN	NaN	NaN	NaN	NaN	NaN	NaN	NaN	NaN	NaN	NaN	NaN	NaN	NaN	NaN	NaN	NaN	NaN	NaN	NaN	NaN	NaN	NaN	NaN	NaN	NaN	NaN	NaN	NaN	0.169242	0.214357	0.282409	-1.09737	1.01479	-0.410028
Ubiquitin-conjugating enzyme E2 B	P63146	ENSG00000119048	UBE2B	NaN	NaN	NaN	NaN	NaN	NaN	NaN	NaN	NaN	NaN	NaN	NaN	NaN	NaN	NaN	NaN	NaN	NaN	NaN	NaN	NaN	NaN	NaN	NaN	NaN	NaN	NaN	NaN	NaN	NaN	NaN	NaN	NaN	NaN	NaN	NaN	NaN	NaN	NaN	NaN	-0.0143647	-0.131483	0.204298	-0.362762	0.178694	0.0129055
Small ubiquitin-related modifier;Small ubiquitin-related modifier 1	P63165;G2XKQ0	ENSG00000116030	SUMO1	NaN	NaN	NaN	NaN	NaN	NaN	NaN	NaN	NaN	NaN	NaN	NaN	NaN	NaN	NaN	NaN	NaN	NaN	NaN	NaN	NaN	NaN	NaN	NaN	NaN	NaN	NaN	NaN	NaN	NaN	NaN	NaN	NaN	NaN	NaN	NaN	NaN	NaN	NaN	NaN	0.177455	-0.623757	0.851218	-0.0610845	-0.296158	0.127943
Guanine nucleotide-binding protein G(T) subunit gamma-T1	P63211	ENSG00000127928	GNGT1	NaN	NaN	NaN	NaN	NaN	NaN	NaN	NaN	NaN	NaN	NaN	NaN	NaN	NaN	NaN	NaN	NaN	NaN	NaN	NaN	NaN	NaN	NaN	NaN	NaN	NaN	NaN	NaN	NaN	NaN	NaN	NaN	NaN	NaN	NaN	NaN	NaN	NaN	NaN	NaN	1.21448	-0.0904795	-0.982464	2.62977	-1.33496	-0.619111
Guanine nucleotide-binding protein G(I)/G(S)/G(O) subunit gamma-3	P63215	ENSG00000162188	GNG3	NaN	NaN	NaN	NaN	NaN	NaN	NaN	NaN	NaN	NaN	NaN	NaN	NaN	NaN	NaN	NaN	NaN	NaN	NaN	NaN	NaN	NaN	NaN	NaN	NaN	NaN	NaN	NaN	NaN	NaN	NaN	NaN	NaN	NaN	NaN	NaN	NaN	NaN	NaN	NaN	-0.515424	-1.04514	0.0689935	-1.1621	1.77315	2.08489
Eukaryotic translation initiation factor 5A-1;Eukaryotic translation initiation factor 5A-1-like	P63241;Q6IS14	ENSG00000132507;ENSG00000253626	EIF5A;EIF5AL1	NaN	NaN	NaN	NaN	NaN	NaN	NaN	NaN	NaN	NaN	NaN	NaN	NaN	NaN	NaN	NaN	NaN	NaN	NaN	NaN	NaN	NaN	NaN	NaN	NaN	NaN	NaN	NaN	NaN	NaN	NaN	NaN	NaN	NaN	NaN	NaN	NaN	NaN	NaN	NaN	0.091588	0.144662	0.496525	-0.0586181	-0.0785665	-0.212733
Transcription elongation factor SPT4	P63272	ENSG00000213246	SUPT4H1	NaN	NaN	NaN	NaN	NaN	NaN	NaN	NaN	NaN	NaN	NaN	NaN	NaN	NaN	NaN	NaN	NaN	NaN	NaN	NaN	NaN	NaN	NaN	NaN	NaN	NaN	NaN	NaN	NaN	NaN	NaN	NaN	NaN	NaN	NaN	NaN	NaN	NaN	NaN	NaN	0.28786	0.247807	-0.276011	-0.00677218	-0.2178	0.246432
Putative signal peptidase complex catalytic subunit SEC11B;Signal peptidase complex catalytic subunit SEC11A	P67812;P0C7V7	ENSG00000140612	SEC11A;SEC11B	NaN	NaN	NaN	NaN	NaN	NaN	NaN	NaN	NaN	NaN	NaN	NaN	NaN	NaN	NaN	NaN	NaN	NaN	NaN	NaN	NaN	NaN	NaN	NaN	NaN	NaN	NaN	NaN	NaN	NaN	NaN	NaN	NaN	NaN	NaN	NaN	NaN	NaN	NaN	NaN	0.457296	-0.0553211	0.481418	0.227617	-0.310351	0.024876
Elongation factor 1-alpha 1;Putative elongation factor 1-alpha-like 3	P68104;Q5VTE0	ENSG00000156508	EEF1A1;EEF1A1P5	NaN	NaN	NaN	NaN	NaN	NaN	NaN	NaN	NaN	NaN	NaN	NaN	NaN	NaN	NaN	NaN	NaN	NaN	NaN	NaN	NaN	NaN	NaN	NaN	NaN	NaN	NaN	NaN	NaN	NaN	NaN	NaN	NaN	NaN	NaN	NaN	NaN	NaN	NaN	NaN	-0.216921	0.230042	0.430385	-0.170786	-0.0560563	-0.0249437
Peptidyl-prolyl cis-trans isomerase FKBP1B	P68106	ENSG00000119782	FKBP1B	NaN	NaN	NaN	NaN	NaN	NaN	NaN	NaN	NaN	NaN	NaN	NaN	NaN	NaN	NaN	NaN	NaN	NaN	NaN	NaN	NaN	NaN	NaN	NaN	NaN	NaN	NaN	NaN	NaN	NaN	NaN	NaN	NaN	NaN	NaN	NaN	NaN	NaN	NaN	NaN	-0.209297	-0.196396	-0.449319	-0.825589	1.32816	-0.413044
Putative tubulin-like protein alpha-4B;Tubulin alpha-1B chain	P68363;Q9H853	ENSG00000123416	TUBA1B;TUBA4B	NaN	NaN	NaN	NaN	NaN	NaN	NaN	NaN	NaN	NaN	NaN	NaN	NaN	NaN	NaN	NaN	NaN	NaN	NaN	NaN	NaN	NaN	NaN	NaN	NaN	NaN	NaN	NaN	NaN	NaN	NaN	NaN	NaN	NaN	NaN	NaN	NaN	NaN	NaN	NaN	-0.188524	0.676124	0.291827	-0.583546	0.222313	-0.187994
Casein kinase II subunit alpha;Casein kinase II subunit alpha 3	P68400;Q8NEV1	ENSG00000101266;ENSG00000254598	CSNK2A1;CSNK2A3	NaN	NaN	NaN	NaN	NaN	NaN	NaN	NaN	NaN	NaN	NaN	NaN	NaN	NaN	NaN	NaN	NaN	NaN	NaN	NaN	NaN	NaN	NaN	NaN	NaN	NaN	NaN	NaN	NaN	NaN	NaN	NaN	NaN	NaN	NaN	NaN	NaN	NaN	NaN	NaN	0.0267989	-0.116336	0.347355	-0.181603	0.0832121	-0.221838
Histone H3.1;Histone H3.1t;Histone H3.3C	P68431;Q16695;Q6NXT2;P0DPK2;P0DPK5	ENSG00000168148;ENSG00000188375;ENSG00000197153;ENSG00000197409;ENSG00000273983;ENSG00000274267;ENSG00000274750;ENSG00000275379;ENSG00000275714;ENSG00000277775;ENSG00000278272;ENSG00000278828	H3F3C;HIST1H3A;HIST3H3	NaN	NaN	NaN	NaN	NaN	NaN	NaN	NaN	NaN	NaN	NaN	NaN	NaN	NaN	NaN	NaN	NaN	NaN	NaN	NaN	NaN	NaN	NaN	NaN	NaN	NaN	NaN	NaN	NaN	NaN	NaN	NaN	NaN	NaN	NaN	NaN	NaN	NaN	NaN	NaN	2.72184	0.652366	-0.810724	0.710645	-0.452436	0.341258
Protein FAM193A	P78312	ENSG00000125386	FAM193A	NaN	NaN	NaN	NaN	NaN	NaN	NaN	NaN	NaN	NaN	NaN	NaN	NaN	NaN	NaN	NaN	NaN	NaN	NaN	NaN	NaN	NaN	NaN	NaN	NaN	NaN	NaN	NaN	NaN	NaN	NaN	NaN	NaN	NaN	NaN	NaN	NaN	NaN	NaN	NaN	-0.168105	0.201463	-0.590763	0.354817	0.0215403	0.190429
E3 ubiquitin-protein ligase RNF4	P78317	ENSG00000063978	RNF4	NaN	NaN	NaN	NaN	NaN	NaN	NaN	NaN	NaN	NaN	NaN	NaN	NaN	NaN	NaN	NaN	NaN	NaN	NaN	NaN	NaN	NaN	NaN	NaN	NaN	NaN	NaN	NaN	NaN	NaN	NaN	NaN	NaN	NaN	NaN	NaN	NaN	NaN	NaN	NaN	0.268108	-0.02156	-0.422854	0.18174	-0.202914	0.153675
Signal-regulatory protein beta-1;Signal-regulatory protein beta-1 isoform 3;Signal-regulatory protein gamma;Tyrosine-protein phosphatase non-receptor type substrate 1	P78324;Q5TFQ8;Q9P1W8;O00241	ENSG00000089012;ENSG00000101307;ENSG00000198053	SIRPA;SIRPB1;SIRPG	NaN	NaN	NaN	NaN	NaN	NaN	NaN	NaN	NaN	NaN	NaN	NaN	NaN	NaN	NaN	NaN	NaN	NaN	NaN	NaN	NaN	NaN	NaN	NaN	NaN	NaN	NaN	NaN	NaN	NaN	NaN	NaN	NaN	NaN	NaN	NaN	NaN	NaN	NaN	NaN	-0.536522	1.41054	-1.60224	-1.10202	1.34086	-0.744967
Ribonuclease P protein subunit p38	P78345	ENSG00000152464	RPP38	NaN	NaN	NaN	NaN	NaN	NaN	NaN	NaN	NaN	NaN	NaN	NaN	NaN	NaN	NaN	NaN	NaN	NaN	NaN	NaN	NaN	NaN	NaN	NaN	NaN	NaN	NaN	NaN	NaN	NaN	NaN	NaN	NaN	NaN	NaN	NaN	NaN	NaN	NaN	NaN	0.0402716	-0.160192	0.469849	0.187529	-0.271742	0.30343
Disks large homolog 4	P78352	ENSG00000132535	DLG4	NaN	NaN	NaN	NaN	NaN	NaN	NaN	NaN	NaN	NaN	NaN	NaN	NaN	NaN	NaN	NaN	NaN	NaN	NaN	NaN	NaN	NaN	NaN	NaN	NaN	NaN	NaN	NaN	NaN	NaN	NaN	NaN	NaN	NaN	NaN	NaN	NaN	NaN	NaN	NaN	0.596378	0.851623	-0.788492	-0.859453	0.389338	-0.918416
SRSF protein kinase 2;SRSF protein kinase 2 C-terminal;SRSF protein kinase 2 N-terminal;SRSF protein kinase 3	P78362;Q9UPE1	ENSG00000135250;ENSG00000184343	SRPK2;SRPK3	NaN	NaN	NaN	NaN	NaN	NaN	NaN	NaN	NaN	NaN	NaN	NaN	NaN	NaN	NaN	NaN	NaN	NaN	NaN	NaN	NaN	NaN	NaN	NaN	NaN	NaN	NaN	NaN	NaN	NaN	NaN	NaN	NaN	NaN	NaN	NaN	NaN	NaN	NaN	NaN	-0.386002	0.617773	0.000362017	-0.381418	0.139737	-0.457063
Melanoma antigen preferentially expressed in tumors	P78395	ENSG00000185686;ENSG00000275013	PRAME	NaN	NaN	NaN	NaN	NaN	NaN	NaN	NaN	NaN	NaN	NaN	NaN	NaN	NaN	NaN	NaN	NaN	NaN	NaN	NaN	NaN	NaN	NaN	NaN	NaN	NaN	NaN	NaN	NaN	NaN	NaN	NaN	NaN	NaN	NaN	NaN	NaN	NaN	NaN	NaN	-1.38847	1.42816	2.239	-0.416315	0.948324	-0.808395
Suppression of tumorigenicity 5 protein	P78524	ENSG00000166444	ST5	NaN	NaN	NaN	NaN	NaN	NaN	NaN	NaN	NaN	NaN	NaN	NaN	NaN	NaN	NaN	NaN	NaN	NaN	NaN	NaN	NaN	NaN	NaN	NaN	NaN	NaN	NaN	NaN	NaN	NaN	NaN	NaN	NaN	NaN	NaN	NaN	NaN	NaN	NaN	NaN	0.266882	0.0102852	-0.305896	0.713323	0.0637805	-0.233708
Arginase-2, mitochondrial	P78540	ENSG00000081181	ARG2	NaN	NaN	NaN	NaN	NaN	NaN	NaN	NaN	NaN	NaN	NaN	NaN	NaN	NaN	NaN	NaN	NaN	NaN	NaN	NaN	NaN	NaN	NaN	NaN	NaN	NaN	NaN	NaN	NaN	NaN	NaN	NaN	NaN	NaN	NaN	NaN	NaN	NaN	NaN	NaN	-0.24217	-0.552679	1.27549	0.734364	0.830779	-0.067253
Endonuclease III-like protein 1	P78549		NTHL1	NaN	NaN	NaN	NaN	NaN	NaN	NaN	NaN	NaN	NaN	NaN	NaN	NaN	NaN	NaN	NaN	NaN	NaN	NaN	NaN	NaN	NaN	NaN	NaN	NaN	NaN	NaN	NaN	NaN	NaN	NaN	NaN	NaN	NaN	NaN	NaN	NaN	NaN	NaN	NaN	-0.148974	-0.378224	-0.266072	0.461728	-0.561495	0.355547
Death domain-containing protein CRADD	P78560	ENSG00000169372	CRADD	NaN	NaN	NaN	NaN	NaN	NaN	NaN	NaN	NaN	NaN	NaN	NaN	NaN	NaN	NaN	NaN	NaN	NaN	NaN	NaN	NaN	NaN	NaN	NaN	NaN	NaN	NaN	NaN	NaN	NaN	NaN	NaN	NaN	NaN	NaN	NaN	NaN	NaN	NaN	NaN	-0.0462156	-0.229486	-0.213046	-0.537604	0.419169	-0.138513
Proline-rich protein 3	P79522	ENSG00000204576;ENSG00000206491;ENSG00000223766;ENSG00000223887;ENSG00000228186;ENSG00000229202;ENSG00000233564	PRR3	NaN	NaN	NaN	NaN	NaN	NaN	NaN	NaN	NaN	NaN	NaN	NaN	NaN	NaN	NaN	NaN	NaN	NaN	NaN	NaN	NaN	NaN	NaN	NaN	NaN	NaN	NaN	NaN	NaN	NaN	NaN	NaN	NaN	NaN	NaN	NaN	NaN	NaN	NaN	NaN	-0.241425	0.205523	-0.457546	0.398912	-0.390228	0.282336
Interferon-induced 35 kDa protein	P80217	ENSG00000068079	IFI35	NaN	NaN	NaN	NaN	NaN	NaN	NaN	NaN	NaN	NaN	NaN	NaN	NaN	NaN	NaN	NaN	NaN	NaN	NaN	NaN	NaN	NaN	NaN	NaN	NaN	NaN	NaN	NaN	NaN	NaN	NaN	NaN	NaN	NaN	NaN	NaN	NaN	NaN	NaN	NaN	-0.507092	0.118812	0.222365	-0.391262	-0.0537965	-0.600239
G-protein-signaling modulator 2	P81274	ENSG00000121957	GPSM2	NaN	NaN	NaN	NaN	NaN	NaN	NaN	NaN	NaN	NaN	NaN	NaN	NaN	NaN	NaN	NaN	NaN	NaN	NaN	NaN	NaN	NaN	NaN	NaN	NaN	NaN	NaN	NaN	NaN	NaN	NaN	NaN	NaN	NaN	NaN	NaN	NaN	NaN	NaN	NaN	0.358398	0.274668	0.6256	-0.378273	0.348284	-0.664069
TATA element modulatory factor	P82094	ENSG00000144747	TMF1	NaN	NaN	NaN	NaN	NaN	NaN	NaN	NaN	NaN	NaN	NaN	NaN	NaN	NaN	NaN	NaN	NaN	NaN	NaN	NaN	NaN	NaN	NaN	NaN	NaN	NaN	NaN	NaN	NaN	NaN	NaN	NaN	NaN	NaN	NaN	NaN	NaN	NaN	NaN	NaN	0.0505414	-0.271741	-0.340033	-0.11682	-0.00971558	-0.0628527
28S ribosomal protein S15, mitochondrial	P82914	ENSG00000116898	MRPS15	NaN	NaN	NaN	NaN	NaN	NaN	NaN	NaN	NaN	NaN	NaN	NaN	NaN	NaN	NaN	NaN	NaN	NaN	NaN	NaN	NaN	NaN	NaN	NaN	NaN	NaN	NaN	NaN	NaN	NaN	NaN	NaN	NaN	NaN	NaN	NaN	NaN	NaN	NaN	NaN	-0.545345	0.0537013	0.0583316	-0.0557757	-0.313471	0.295581
28S ribosomal protein S21, mitochondrial	P82921		MRPS21	NaN	NaN	NaN	NaN	NaN	NaN	NaN	NaN	NaN	NaN	NaN	NaN	NaN	NaN	NaN	NaN	NaN	NaN	NaN	NaN	NaN	NaN	NaN	NaN	NaN	NaN	NaN	NaN	NaN	NaN	NaN	NaN	NaN	NaN	NaN	NaN	NaN	NaN	NaN	NaN	-0.517453	-0.347058	-0.140544	0.0957227	-0.101983	0.0905587
U7 snRNA-associated Sm-like protein LSm11	P83369		LSM11	NaN	NaN	NaN	NaN	NaN	NaN	NaN	NaN	NaN	NaN	NaN	NaN	NaN	NaN	NaN	NaN	NaN	NaN	NaN	NaN	NaN	NaN	NaN	NaN	NaN	NaN	NaN	NaN	NaN	NaN	NaN	NaN	NaN	NaN	NaN	NaN	NaN	NaN	NaN	NaN	-0.000964409	-0.00915452	0.0669449	0.00116619	0.28044	-0.118457
Mothers against decapentaplegic homolog 3	P84022	ENSG00000166949	SMAD3	NaN	NaN	NaN	NaN	NaN	NaN	NaN	NaN	NaN	NaN	NaN	NaN	NaN	NaN	NaN	NaN	NaN	NaN	NaN	NaN	NaN	NaN	NaN	NaN	NaN	NaN	NaN	NaN	NaN	NaN	NaN	NaN	NaN	NaN	NaN	NaN	NaN	NaN	NaN	NaN	-0.554599	0.290703	0.369697	-0.631241	0.102392	0.319562
Small EDRK-rich factor 2	P84101	ENSG00000140264	SERF2	NaN	NaN	NaN	NaN	NaN	NaN	NaN	NaN	NaN	NaN	NaN	NaN	NaN	NaN	NaN	NaN	NaN	NaN	NaN	NaN	NaN	NaN	NaN	NaN	NaN	NaN	NaN	NaN	NaN	NaN	NaN	NaN	NaN	NaN	NaN	NaN	NaN	NaN	NaN	NaN	0.543894	-0.438044	0.301271	-0.0278695	-0.540875	0.284705
Hydroxyacyl-thioester dehydratase type 2, mitochondrial	P86397		RPP14	NaN	NaN	NaN	NaN	NaN	NaN	NaN	NaN	NaN	NaN	NaN	NaN	NaN	NaN	NaN	NaN	NaN	NaN	NaN	NaN	NaN	NaN	NaN	NaN	NaN	NaN	NaN	NaN	NaN	NaN	NaN	NaN	NaN	NaN	NaN	NaN	NaN	NaN	NaN	NaN	-0.221657	-0.656699	-0.545517	0.595051	-0.0534839	0.113425
Vacuolar fusion protein CCZ1 homolog;Vacuolar fusion protein CCZ1 homolog B	P86791;P86790	ENSG00000122674;ENSG00000146574	CCZ1;CCZ1B	NaN	NaN	NaN	NaN	NaN	NaN	NaN	NaN	NaN	NaN	NaN	NaN	NaN	NaN	NaN	NaN	NaN	NaN	NaN	NaN	NaN	NaN	NaN	NaN	NaN	NaN	NaN	NaN	NaN	NaN	NaN	NaN	NaN	NaN	NaN	NaN	NaN	NaN	NaN	NaN	-0.341571	0.26606	0.149467	-0.472625	0.589551	-0.190779
Fibulin-2	P98095	ENSG00000163520	FBLN2	NaN	NaN	NaN	NaN	NaN	NaN	NaN	NaN	NaN	NaN	NaN	NaN	NaN	NaN	NaN	NaN	NaN	NaN	NaN	NaN	NaN	NaN	NaN	NaN	NaN	NaN	NaN	NaN	NaN	NaN	NaN	NaN	NaN	NaN	NaN	NaN	NaN	NaN	NaN	NaN	-0.0751458	-0.710404	0.129486	-0.027498	-1.2893	0.049546
Rho GTPase-activating protein 4	P98171	ENSG00000089820	ARHGAP4	NaN	NaN	NaN	NaN	NaN	NaN	NaN	NaN	NaN	NaN	NaN	NaN	NaN	NaN	NaN	NaN	NaN	NaN	NaN	NaN	NaN	NaN	NaN	NaN	NaN	NaN	NaN	NaN	NaN	NaN	NaN	NaN	NaN	NaN	NaN	NaN	NaN	NaN	NaN	NaN	-0.284343	-0.0506416	-0.376952	1.54435	-0.311924	-0.443528
Ephrin-B1	P98172	ENSG00000090776	EFNB1	NaN	NaN	NaN	NaN	NaN	NaN	NaN	NaN	NaN	NaN	NaN	NaN	NaN	NaN	NaN	NaN	NaN	NaN	NaN	NaN	NaN	NaN	NaN	NaN	NaN	NaN	NaN	NaN	NaN	NaN	NaN	NaN	NaN	NaN	NaN	NaN	NaN	NaN	NaN	NaN	0.459999	1.01841	-1.27387	-0.0158318	0.723488	-0.332645
Probable phospholipid-transporting ATPase IH	P98196	ENSG00000068650	ATP11A	NaN	NaN	NaN	NaN	NaN	NaN	NaN	NaN	NaN	NaN	NaN	NaN	NaN	NaN	NaN	NaN	NaN	NaN	NaN	NaN	NaN	NaN	NaN	NaN	NaN	NaN	NaN	NaN	NaN	NaN	NaN	NaN	NaN	NaN	NaN	NaN	NaN	NaN	NaN	NaN	0.160037	0.671514	-0.402077	-0.410738	0.173935	-0.441937
Cyclin-dependent kinase 3	Q00526	ENSG00000250506	CDK3	NaN	NaN	NaN	NaN	NaN	NaN	NaN	NaN	NaN	NaN	NaN	NaN	NaN	NaN	NaN	NaN	NaN	NaN	NaN	NaN	NaN	NaN	NaN	NaN	NaN	NaN	NaN	NaN	NaN	NaN	NaN	NaN	NaN	NaN	NaN	NaN	NaN	NaN	NaN	NaN	0.116553	-0.567729	0.878363	-0.321356	-0.0714799	0.454366
Cyclin-dependent kinase 16	Q00536	ENSG00000102225	CDK16	NaN	NaN	NaN	NaN	NaN	NaN	NaN	NaN	NaN	NaN	NaN	NaN	NaN	NaN	NaN	NaN	NaN	NaN	NaN	NaN	NaN	NaN	NaN	NaN	NaN	NaN	NaN	NaN	NaN	NaN	NaN	NaN	NaN	NaN	NaN	NaN	NaN	NaN	NaN	NaN	-0.0519804	0.10166	0.221723	-0.224003	0.417768	-0.301663
Cyclin-dependent kinase 17	Q00537	ENSG00000059758	CDK17	NaN	NaN	NaN	NaN	NaN	NaN	NaN	NaN	NaN	NaN	NaN	NaN	NaN	NaN	NaN	NaN	NaN	NaN	NaN	NaN	NaN	NaN	NaN	NaN	NaN	NaN	NaN	NaN	NaN	NaN	NaN	NaN	NaN	NaN	NaN	NaN	NaN	NaN	NaN	NaN	0.347299	0.152725	-0.528948	0.148104	0.414954	-0.469379
1-phosphatidylinositol 4,5-bisphosphate phosphodiesterase beta-2	Q00722	ENSG00000137841	PLCB2	NaN	NaN	NaN	NaN	NaN	NaN	NaN	NaN	NaN	NaN	NaN	NaN	NaN	NaN	NaN	NaN	NaN	NaN	NaN	NaN	NaN	NaN	NaN	NaN	NaN	NaN	NaN	NaN	NaN	NaN	NaN	NaN	NaN	NaN	NaN	NaN	NaN	NaN	NaN	NaN	-0.357238	-0.29728	-0.14797	0.0489264	0.129317	-0.135499
Beta-1,4 N-acetylgalactosaminyltransferase 1	Q00973	ENSG00000135454	B4GALNT1	NaN	NaN	NaN	NaN	NaN	NaN	NaN	NaN	NaN	NaN	NaN	NaN	NaN	NaN	NaN	NaN	NaN	NaN	NaN	NaN	NaN	NaN	NaN	NaN	NaN	NaN	NaN	NaN	NaN	NaN	NaN	NaN	NaN	NaN	NaN	NaN	NaN	NaN	NaN	NaN	-0.84768	0.139804	-0.00743184	-0.462647	0.603985	0.443255
Calcium/calmodulin-dependent 3',5'-cyclic nucleotide phosphodiesterase 1B	Q01064	ENSG00000123360	PDE1B	NaN	NaN	NaN	NaN	NaN	NaN	NaN	NaN	NaN	NaN	NaN	NaN	NaN	NaN	NaN	NaN	NaN	NaN	NaN	NaN	NaN	NaN	NaN	NaN	NaN	NaN	NaN	NaN	NaN	NaN	NaN	NaN	NaN	NaN	NaN	NaN	NaN	NaN	NaN	NaN	0.240795	0.35757	-0.6294	0.146538	0.683535	-1.19674
Insulinoma-associated protein 1	Q01101	ENSG00000173404	INSM1	NaN	NaN	NaN	NaN	NaN	NaN	NaN	NaN	NaN	NaN	NaN	NaN	NaN	NaN	NaN	NaN	NaN	NaN	NaN	NaN	NaN	NaN	NaN	NaN	NaN	NaN	NaN	NaN	NaN	NaN	NaN	NaN	NaN	NaN	NaN	NaN	NaN	NaN	NaN	NaN	-0.645488	-0.00683114	1.02153	-0.211326	0.0735077	0.860511
Fatty acid-binding protein, epidermal;Putative fatty acid-binding protein 5-like protein 3	Q01469;A8MUU1;REV__Q99880;REV__Q99879;REV__Q99877;REV__Q93079;REV__Q8N257;REV__Q5QNW6;REV__Q16778;REV__P62807;REV__P58876;REV__P57053;REV__P33778;REV__P23527;REV__P06899;REV__O60814	ENSG00000164687	FABP5;FABP5P3	NaN	NaN	NaN	NaN	NaN	NaN	NaN	NaN	NaN	NaN	NaN	NaN	NaN	NaN	NaN	NaN	NaN	NaN	NaN	NaN	NaN	NaN	NaN	NaN	NaN	NaN	NaN	NaN	NaN	NaN	NaN	NaN	NaN	NaN	NaN	NaN	NaN	NaN	NaN	NaN	-0.145707	0.662945	0.0305674	-0.598333	0.315236	-1.08092
Myelin transcription factor 1	Q01538	ENSG00000196132;ENSG00000276876	MYT1	NaN	NaN	NaN	NaN	NaN	NaN	NaN	NaN	NaN	NaN	NaN	NaN	NaN	NaN	NaN	NaN	NaN	NaN	NaN	NaN	NaN	NaN	NaN	NaN	NaN	NaN	NaN	NaN	NaN	NaN	NaN	NaN	NaN	NaN	NaN	NaN	NaN	NaN	NaN	NaN	0.879622	0.285391	-0.357938	0.622476	0.41227	-0.682231
Transcription factor AP-4	Q01664	ENSG00000090447	TFAP4	NaN	NaN	NaN	NaN	NaN	NaN	NaN	NaN	NaN	NaN	NaN	NaN	NaN	NaN	NaN	NaN	NaN	NaN	NaN	NaN	NaN	NaN	NaN	NaN	NaN	NaN	NaN	NaN	NaN	NaN	NaN	NaN	NaN	NaN	NaN	NaN	NaN	NaN	NaN	NaN	0.0701983	-0.550565	0.53756	0.162006	-0.48554	0.610672
OTU domain-containing protein 4	Q01804	ENSG00000164164	OTUD4	NaN	NaN	NaN	NaN	NaN	NaN	NaN	NaN	NaN	NaN	NaN	NaN	NaN	NaN	NaN	NaN	NaN	NaN	NaN	NaN	NaN	NaN	NaN	NaN	NaN	NaN	NaN	NaN	NaN	NaN	NaN	NaN	NaN	NaN	NaN	NaN	NaN	NaN	NaN	NaN	-0.108087	-0.137372	0.41405	-0.0742801	0.149662	-0.0612444
Sodium-dependent dopamine transporter	Q01959	ENSG00000142319;ENSG00000276996	SLC6A3	NaN	NaN	NaN	NaN	NaN	NaN	NaN	NaN	NaN	NaN	NaN	NaN	NaN	NaN	NaN	NaN	NaN	NaN	NaN	NaN	NaN	NaN	NaN	NaN	NaN	NaN	NaN	NaN	NaN	NaN	NaN	NaN	NaN	NaN	NaN	NaN	NaN	NaN	NaN	NaN	0.528432	-0.253289	0.572988	-1.37875	3.15754	-1.2552
Tyrosine-protein kinase transmembrane receptor ROR1	Q01973	ENSG00000185483	ROR1	NaN	NaN	NaN	NaN	NaN	NaN	NaN	NaN	NaN	NaN	NaN	NaN	NaN	NaN	NaN	NaN	NaN	NaN	NaN	NaN	NaN	NaN	NaN	NaN	NaN	NaN	NaN	NaN	NaN	NaN	NaN	NaN	NaN	NaN	NaN	NaN	NaN	NaN	NaN	NaN	-0.907973	-0.865825	0.39417	0.0782433	-0.895377	1.4983
Tyrosine-protein kinase transmembrane receptor ROR2	Q01974	ENSG00000169071	ROR2	NaN	NaN	NaN	NaN	NaN	NaN	NaN	NaN	NaN	NaN	NaN	NaN	NaN	NaN	NaN	NaN	NaN	NaN	NaN	NaN	NaN	NaN	NaN	NaN	NaN	NaN	NaN	NaN	NaN	NaN	NaN	NaN	NaN	NaN	NaN	NaN	NaN	NaN	NaN	NaN	-0.627686	-1.20798	1.67189	0.764619	-0.688216	1.97738
N-acylethanolamine-hydrolyzing acid amidase;N-acylethanolamine-hydrolyzing acid amidase subunit alpha;N-acylethanolamine-hydrolyzing acid amidase subunit beta	Q02083	ENSG00000138744	NAAA	NaN	NaN	NaN	NaN	NaN	NaN	NaN	NaN	NaN	NaN	NaN	NaN	NaN	NaN	NaN	NaN	NaN	NaN	NaN	NaN	NaN	NaN	NaN	NaN	NaN	NaN	NaN	NaN	NaN	NaN	NaN	NaN	NaN	NaN	NaN	NaN	NaN	NaN	NaN	NaN	-0.519734	-0.205152	-0.118058	0.704343	0.172551	-0.423526
Centromere-associated protein E	Q02224	ENSG00000138778	CENPE	NaN	NaN	NaN	NaN	NaN	NaN	NaN	NaN	NaN	NaN	NaN	NaN	NaN	NaN	NaN	NaN	NaN	NaN	NaN	NaN	NaN	NaN	NaN	NaN	NaN	NaN	NaN	NaN	NaN	NaN	NaN	NaN	NaN	NaN	NaN	NaN	NaN	NaN	NaN	NaN	-0.702972	-0.0140962	0.432124	0.567025	-0.726807	0.510023
60S ribosomal protein L6	Q02878;REV__O75323	ENSG00000089009	RPL6	NaN	NaN	NaN	NaN	NaN	NaN	NaN	NaN	NaN	NaN	NaN	NaN	NaN	NaN	NaN	NaN	NaN	NaN	NaN	NaN	NaN	NaN	NaN	NaN	NaN	NaN	NaN	NaN	NaN	NaN	NaN	NaN	NaN	NaN	NaN	NaN	NaN	NaN	NaN	NaN	-0.51431	-0.51324	1.08478	-0.0747173	-0.320424	0.220258
6-pyruvoyl tetrahydrobiopterin synthase	Q03393	ENSG00000150787	PTS	NaN	NaN	NaN	NaN	NaN	NaN	NaN	NaN	NaN	NaN	NaN	NaN	NaN	NaN	NaN	NaN	NaN	NaN	NaN	NaN	NaN	NaN	NaN	NaN	NaN	NaN	NaN	NaN	NaN	NaN	NaN	NaN	NaN	NaN	NaN	NaN	NaN	NaN	NaN	NaN	-0.0156048	0.113632	0.341363	-1.66283	1.25791	0.796264
Heat shock factor protein 2	Q03933	ENSG00000025156	HSF2	NaN	NaN	NaN	NaN	NaN	NaN	NaN	NaN	NaN	NaN	NaN	NaN	NaN	NaN	NaN	NaN	NaN	NaN	NaN	NaN	NaN	NaN	NaN	NaN	NaN	NaN	NaN	NaN	NaN	NaN	NaN	NaN	NaN	NaN	NaN	NaN	NaN	NaN	NaN	NaN	-0.182613	-0.203542	0.104095	0.0205848	0.0688104	0.337961
Transducin-like enhancer protein 1	Q04724	ENSG00000196781	TLE1	NaN	NaN	NaN	NaN	NaN	NaN	NaN	NaN	NaN	NaN	NaN	NaN	NaN	NaN	NaN	NaN	NaN	NaN	NaN	NaN	NaN	NaN	NaN	NaN	NaN	NaN	NaN	NaN	NaN	NaN	NaN	NaN	NaN	NaN	NaN	NaN	NaN	NaN	NaN	NaN	-0.224968	0.0784608	0.759288	-0.359905	0.610807	0.454394
Transducin-like enhancer protein 2	Q04725	ENSG00000065717	TLE2	NaN	NaN	NaN	NaN	NaN	NaN	NaN	NaN	NaN	NaN	NaN	NaN	NaN	NaN	NaN	NaN	NaN	NaN	NaN	NaN	NaN	NaN	NaN	NaN	NaN	NaN	NaN	NaN	NaN	NaN	NaN	NaN	NaN	NaN	NaN	NaN	NaN	NaN	NaN	NaN	0.497704	0.0520393	-1.55155	0.365816	-0.19659	-0.0839551
Hepatocyte growth factor activator;Hepatocyte growth factor activator long chain;Hepatocyte growth factor activator short chain	Q04756	ENSG00000109758	HGFAC	NaN	NaN	NaN	NaN	NaN	NaN	NaN	NaN	NaN	NaN	NaN	NaN	NaN	NaN	NaN	NaN	NaN	NaN	NaN	NaN	NaN	NaN	NaN	NaN	NaN	NaN	NaN	NaN	NaN	NaN	NaN	NaN	NaN	NaN	NaN	NaN	NaN	NaN	NaN	NaN	0.0738316	-0.474152	-0.125475	0.0298951	-0.139484	-0.13267
Activin receptor type-1	Q04771	ENSG00000115170	ACVR1	NaN	NaN	NaN	NaN	NaN	NaN	NaN	NaN	NaN	NaN	NaN	NaN	NaN	NaN	NaN	NaN	NaN	NaN	NaN	NaN	NaN	NaN	NaN	NaN	NaN	NaN	NaN	NaN	NaN	NaN	NaN	NaN	NaN	NaN	NaN	NaN	NaN	NaN	NaN	NaN	0.202041	-0.0522843	-0.536744	-0.0400613	1.41174	-1.14746
Proto-oncogene c-Rel	Q04864	ENSG00000162924	REL	NaN	NaN	NaN	NaN	NaN	NaN	NaN	NaN	NaN	NaN	NaN	NaN	NaN	NaN	NaN	NaN	NaN	NaN	NaN	NaN	NaN	NaN	NaN	NaN	NaN	NaN	NaN	NaN	NaN	NaN	NaN	NaN	NaN	NaN	NaN	NaN	NaN	NaN	NaN	NaN	0.55283	0.093774	-0.288097	0.739459	-0.661077	-0.264829
Hormone-sensitive lipase	Q05469	ENSG00000079435	LIPE	NaN	NaN	NaN	NaN	NaN	NaN	NaN	NaN	NaN	NaN	NaN	NaN	NaN	NaN	NaN	NaN	NaN	NaN	NaN	NaN	NaN	NaN	NaN	NaN	NaN	NaN	NaN	NaN	NaN	NaN	NaN	NaN	NaN	NaN	NaN	NaN	NaN	NaN	NaN	NaN	-0.0691632	-0.00913039	-0.287272	-0.278118	0.311385	-0.210139
2-5A-dependent ribonuclease	Q05823	ENSG00000135828	RNASEL	NaN	NaN	NaN	NaN	NaN	NaN	NaN	NaN	NaN	NaN	NaN	NaN	NaN	NaN	NaN	NaN	NaN	NaN	NaN	NaN	NaN	NaN	NaN	NaN	NaN	NaN	NaN	NaN	NaN	NaN	NaN	NaN	NaN	NaN	NaN	NaN	NaN	NaN	NaN	NaN	-0.651651	0.270226	-0.321304	-0.163765	0.727691	-0.945477
MBT domain-containing protein 1	Q05BQ5	ENSG00000011258	MBTD1	NaN	NaN	NaN	NaN	NaN	NaN	NaN	NaN	NaN	NaN	NaN	NaN	NaN	NaN	NaN	NaN	NaN	NaN	NaN	NaN	NaN	NaN	NaN	NaN	NaN	NaN	NaN	NaN	NaN	NaN	NaN	NaN	NaN	NaN	NaN	NaN	NaN	NaN	NaN	NaN	0.124	-0.416081	-0.0416464	-0.0762072	-0.0641432	0.359208
Tyrosine-protein kinase BTK	Q06187	ENSG00000010671	BTK	NaN	NaN	NaN	NaN	NaN	NaN	NaN	NaN	NaN	NaN	NaN	NaN	NaN	NaN	NaN	NaN	NaN	NaN	NaN	NaN	NaN	NaN	NaN	NaN	NaN	NaN	NaN	NaN	NaN	NaN	NaN	NaN	NaN	NaN	NaN	NaN	NaN	NaN	NaN	NaN	-0.412604	-0.205031	-0.283923	-0.325251	0.20126	0.0440541
Myocyte-specific enhancer factor 2C	Q06413	ENSG00000081189	MEF2C	NaN	NaN	NaN	NaN	NaN	NaN	NaN	NaN	NaN	NaN	NaN	NaN	NaN	NaN	NaN	NaN	NaN	NaN	NaN	NaN	NaN	NaN	NaN	NaN	NaN	NaN	NaN	NaN	NaN	NaN	NaN	NaN	NaN	NaN	NaN	NaN	NaN	NaN	NaN	NaN	0.270885	-0.161559	-0.054014	-0.119045	-0.293012	-0.445402
Transcription factor SOX-4	Q06945	ENSG00000124766	SOX4	NaN	NaN	NaN	NaN	NaN	NaN	NaN	NaN	NaN	NaN	NaN	NaN	NaN	NaN	NaN	NaN	NaN	NaN	NaN	NaN	NaN	NaN	NaN	NaN	NaN	NaN	NaN	NaN	NaN	NaN	NaN	NaN	NaN	NaN	NaN	NaN	NaN	NaN	NaN	NaN	-0.742381	0.994587	-0.17989	0.0565067	0.626773	0.12196
Cyclin-dependent kinase 18	Q07002	ENSG00000117266	CDK18	NaN	NaN	NaN	NaN	NaN	NaN	NaN	NaN	NaN	NaN	NaN	NaN	NaN	NaN	NaN	NaN	NaN	NaN	NaN	NaN	NaN	NaN	NaN	NaN	NaN	NaN	NaN	NaN	NaN	NaN	NaN	NaN	NaN	NaN	NaN	NaN	NaN	NaN	NaN	NaN	-0.19069	-0.219633	-0.70078	0.318904	0.606778	-0.403339
Cytoskeleton-associated protein 4;Transient receptor potential cation channel subfamily V member 6	Q07065;REV__A8MTL3;Q9H1D0	ENSG00000136026;ENSG00000165125	CKAP4;TRPV6	NaN	NaN	NaN	NaN	NaN	NaN	NaN	NaN	NaN	NaN	NaN	NaN	NaN	NaN	NaN	NaN	NaN	NaN	NaN	NaN	NaN	NaN	NaN	NaN	NaN	NaN	NaN	NaN	NaN	NaN	NaN	NaN	NaN	NaN	NaN	NaN	NaN	NaN	NaN	NaN	0.607671	-0.528906	0.690195	0.154501	-0.291297	0.0456544
Sperm-associated antigen 1	Q07617	ENSG00000104450	SPAG1	NaN	NaN	NaN	NaN	NaN	NaN	NaN	NaN	NaN	NaN	NaN	NaN	NaN	NaN	NaN	NaN	NaN	NaN	NaN	NaN	NaN	NaN	NaN	NaN	NaN	NaN	NaN	NaN	NaN	NaN	NaN	NaN	NaN	NaN	NaN	NaN	NaN	NaN	NaN	NaN	-0.137125	-0.0909052	-0.296617	-0.3271	0.623442	-0.82826
Induced myeloid leukemia cell differentiation protein Mcl-1	Q07820	ENSG00000143384	MCL1	NaN	NaN	NaN	NaN	NaN	NaN	NaN	NaN	NaN	NaN	NaN	NaN	NaN	NaN	NaN	NaN	NaN	NaN	NaN	NaN	NaN	NaN	NaN	NaN	NaN	NaN	NaN	NaN	NaN	NaN	NaN	NaN	NaN	NaN	NaN	NaN	NaN	NaN	NaN	NaN	0.0566136	-0.507751	0.219047	0.856434	-0.397169	0.0260257
DNA polymerase epsilon catalytic subunit A	Q07864	ENSG00000177084	POLE	NaN	NaN	NaN	NaN	NaN	NaN	NaN	NaN	NaN	NaN	NaN	NaN	NaN	NaN	NaN	NaN	NaN	NaN	NaN	NaN	NaN	NaN	NaN	NaN	NaN	NaN	NaN	NaN	NaN	NaN	NaN	NaN	NaN	NaN	NaN	NaN	NaN	NaN	NaN	NaN	-0.724665	-0.541495	0.300811	0.425707	-0.106647	0.6629
Son of sevenless homolog 2	Q07890	ENSG00000100485	SOS2	NaN	NaN	NaN	NaN	NaN	NaN	NaN	NaN	NaN	NaN	NaN	NaN	NaN	NaN	NaN	NaN	NaN	NaN	NaN	NaN	NaN	NaN	NaN	NaN	NaN	NaN	NaN	NaN	NaN	NaN	NaN	NaN	NaN	NaN	NaN	NaN	NaN	NaN	NaN	NaN	-0.0334812	0.136282	-0.302975	-0.0526126	0.31027	0.229529
Activated CDC42 kinase 1	Q07912	ENSG00000061938	TNK2	NaN	NaN	NaN	NaN	NaN	NaN	NaN	NaN	NaN	NaN	NaN	NaN	NaN	NaN	NaN	NaN	NaN	NaN	NaN	NaN	NaN	NaN	NaN	NaN	NaN	NaN	NaN	NaN	NaN	NaN	NaN	NaN	NaN	NaN	NaN	NaN	NaN	NaN	NaN	NaN	-0.095336	0.00767095	0.182628	-0.159218	0.295644	-0.255579
Amino-terminal enhancer of split	Q08117	ENSG00000104964	AES	NaN	NaN	NaN	NaN	NaN	NaN	NaN	NaN	NaN	NaN	NaN	NaN	NaN	NaN	NaN	NaN	NaN	NaN	NaN	NaN	NaN	NaN	NaN	NaN	NaN	NaN	NaN	NaN	NaN	NaN	NaN	NaN	NaN	NaN	NaN	NaN	NaN	NaN	NaN	NaN	0.786935	0.086235	-0.809049	-0.136446	0.184258	0.378441
Protocadherin-1	Q08174	ENSG00000156453	PCDH1	NaN	NaN	NaN	NaN	NaN	NaN	NaN	NaN	NaN	NaN	NaN	NaN	NaN	NaN	NaN	NaN	NaN	NaN	NaN	NaN	NaN	NaN	NaN	NaN	NaN	NaN	NaN	NaN	NaN	NaN	NaN	NaN	NaN	NaN	NaN	NaN	NaN	NaN	NaN	NaN	-0.462248	0.171706	0.22349	-0.101252	0.677133	-0.750353
Epithelial discoidin domain-containing receptor 1	Q08345	ENSG00000137332;ENSG00000204580;ENSG00000215522;ENSG00000230456;ENSG00000234078	DDR1	NaN	NaN	NaN	NaN	NaN	NaN	NaN	NaN	NaN	NaN	NaN	NaN	NaN	NaN	NaN	NaN	NaN	NaN	NaN	NaN	NaN	NaN	NaN	NaN	NaN	NaN	NaN	NaN	NaN	NaN	NaN	NaN	NaN	NaN	NaN	NaN	NaN	NaN	NaN	NaN	-0.686926	1.09924	0.143311	-0.813269	-0.0801088	0.367806
Lysyl oxidase homolog 1	Q08397	ENSG00000129038	LOXL1	NaN	NaN	NaN	NaN	NaN	NaN	NaN	NaN	NaN	NaN	NaN	NaN	NaN	NaN	NaN	NaN	NaN	NaN	NaN	NaN	NaN	NaN	NaN	NaN	NaN	NaN	NaN	NaN	NaN	NaN	NaN	NaN	NaN	NaN	NaN	NaN	NaN	NaN	NaN	NaN	-0.572392	-0.82637	0.206657	0.06884	-1.46067	0.476922
3-hydroxyacyl-CoA dehydrogenase;Enoyl-CoA hydratase/3,2-trans-enoyl-CoA isomerase;Peroxisomal bifunctional enzyme	Q08426	ENSG00000113790	EHHADH	NaN	NaN	NaN	NaN	NaN	NaN	NaN	NaN	NaN	NaN	NaN	NaN	NaN	NaN	NaN	NaN	NaN	NaN	NaN	NaN	NaN	NaN	NaN	NaN	NaN	NaN	NaN	NaN	NaN	NaN	NaN	NaN	NaN	NaN	NaN	NaN	NaN	NaN	NaN	NaN	-0.144024	0.375908	-0.284496	0.361672	-0.16355	-0.786675
Adenylate cyclase type 1	Q08828	ENSG00000164742	ADCY1	NaN	NaN	NaN	NaN	NaN	NaN	NaN	NaN	NaN	NaN	NaN	NaN	NaN	NaN	NaN	NaN	NaN	NaN	NaN	NaN	NaN	NaN	NaN	NaN	NaN	NaN	NaN	NaN	NaN	NaN	NaN	NaN	NaN	NaN	NaN	NaN	NaN	NaN	NaN	NaN	0.269391	-0.625489	-0.612954	0.695838	0.892993	-0.997599
Retinoblastoma-like protein 2	Q08999	ENSG00000103479	RBL2	NaN	NaN	NaN	NaN	NaN	NaN	NaN	NaN	NaN	NaN	NaN	NaN	NaN	NaN	NaN	NaN	NaN	NaN	NaN	NaN	NaN	NaN	NaN	NaN	NaN	NaN	NaN	NaN	NaN	NaN	NaN	NaN	NaN	NaN	NaN	NaN	NaN	NaN	NaN	NaN	0.11196	0.124306	-0.429382	-0.16895	0.0100833	0.0836842
Protein spire homolog 1	Q08AE8	ENSG00000134278	SPIRE1	NaN	NaN	NaN	NaN	NaN	NaN	NaN	NaN	NaN	NaN	NaN	NaN	NaN	NaN	NaN	NaN	NaN	NaN	NaN	NaN	NaN	NaN	NaN	NaN	NaN	NaN	NaN	NaN	NaN	NaN	NaN	NaN	NaN	NaN	NaN	NaN	NaN	NaN	NaN	NaN	0.0755969	0.98729	-0.10518	-0.587507	0.561509	-0.621806
Mitotic-spindle organizing protein 1	Q08AG7	ENSG00000204899	MZT1	NaN	NaN	NaN	NaN	NaN	NaN	NaN	NaN	NaN	NaN	NaN	NaN	NaN	NaN	NaN	NaN	NaN	NaN	NaN	NaN	NaN	NaN	NaN	NaN	NaN	NaN	NaN	NaN	NaN	NaN	NaN	NaN	NaN	NaN	NaN	NaN	NaN	NaN	NaN	NaN	-0.525068	0.585732	-0.243253	-0.273531	-0.104383	0.141713
ADP-ribosylation factor-like protein 16	Q0P5N6	ENSG00000214087	ARL16	NaN	NaN	NaN	NaN	NaN	NaN	NaN	NaN	NaN	NaN	NaN	NaN	NaN	NaN	NaN	NaN	NaN	NaN	NaN	NaN	NaN	NaN	NaN	NaN	NaN	NaN	NaN	NaN	NaN	NaN	NaN	NaN	NaN	NaN	NaN	NaN	NaN	NaN	NaN	NaN	-0.0550099	-0.195028	-0.233727	-0.272436	0.309516	0.286458
Ras-GEF domain-containing family member 1B	Q0VAM2	ENSG00000138670	RASGEF1B	NaN	NaN	NaN	NaN	NaN	NaN	NaN	NaN	NaN	NaN	NaN	NaN	NaN	NaN	NaN	NaN	NaN	NaN	NaN	NaN	NaN	NaN	NaN	NaN	NaN	NaN	NaN	NaN	NaN	NaN	NaN	NaN	NaN	NaN	NaN	NaN	NaN	NaN	NaN	NaN	-0.190041	0.811814	-0.299777	0.757771	-0.420987	-0.794791
Apolipoprotein B receptor	Q0VD83	ENSG00000184730	APOBR	NaN	NaN	NaN	NaN	NaN	NaN	NaN	NaN	NaN	NaN	NaN	NaN	NaN	NaN	NaN	NaN	NaN	NaN	NaN	NaN	NaN	NaN	NaN	NaN	NaN	NaN	NaN	NaN	NaN	NaN	NaN	NaN	NaN	NaN	NaN	NaN	NaN	NaN	NaN	NaN	-0.480804	-0.333775	-0.0890674	0.429696	0.183803	0.195361
Alpha-1,6-mannosyl-glycoprotein 2-beta-N-acetylglucosaminyltransferase	Q10469	ENSG00000168282	MGAT2	NaN	NaN	NaN	NaN	NaN	NaN	NaN	NaN	NaN	NaN	NaN	NaN	NaN	NaN	NaN	NaN	NaN	NaN	NaN	NaN	NaN	NaN	NaN	NaN	NaN	NaN	NaN	NaN	NaN	NaN	NaN	NaN	NaN	NaN	NaN	NaN	NaN	NaN	NaN	NaN	0.130645	0.256798	0.449037	0.424413	-0.297853	-0.16741
Polypeptide N-acetylgalactosaminyltransferase 1;Polypeptide N-acetylgalactosaminyltransferase 1 soluble form	Q10472	ENSG00000141429	GALNT1	NaN	NaN	NaN	NaN	NaN	NaN	NaN	NaN	NaN	NaN	NaN	NaN	NaN	NaN	NaN	NaN	NaN	NaN	NaN	NaN	NaN	NaN	NaN	NaN	NaN	NaN	NaN	NaN	NaN	NaN	NaN	NaN	NaN	NaN	NaN	NaN	NaN	NaN	NaN	NaN	0.20698	0.574026	0.269948	0.0476592	-0.555745	0.0599718
CMP-N-acetylneuraminate-beta-galactosamide-alpha-2,3-sialyltransferase 4	Q11206	ENSG00000110080	ST3GAL4	NaN	NaN	NaN	NaN	NaN	NaN	NaN	NaN	NaN	NaN	NaN	NaN	NaN	NaN	NaN	NaN	NaN	NaN	NaN	NaN	NaN	NaN	NaN	NaN	NaN	NaN	NaN	NaN	NaN	NaN	NaN	NaN	NaN	NaN	NaN	NaN	NaN	NaN	NaN	NaN	-0.352433	0.060141	-0.15331	-0.322444	0.275184	0.526093
HMG domain-containing protein 3	Q12766	ENSG00000113716	HMGXB3	NaN	NaN	NaN	NaN	NaN	NaN	NaN	NaN	NaN	NaN	NaN	NaN	NaN	NaN	NaN	NaN	NaN	NaN	NaN	NaN	NaN	NaN	NaN	NaN	NaN	NaN	NaN	NaN	NaN	NaN	NaN	NaN	NaN	NaN	NaN	NaN	NaN	NaN	NaN	NaN	-0.234851	0.148239	0.623296	0.186975	-0.426151	0.0990412
Uncharacterized protein KIAA0195	Q12767	ENSG00000177728	KIAA0195	NaN	NaN	NaN	NaN	NaN	NaN	NaN	NaN	NaN	NaN	NaN	NaN	NaN	NaN	NaN	NaN	NaN	NaN	NaN	NaN	NaN	NaN	NaN	NaN	NaN	NaN	NaN	NaN	NaN	NaN	NaN	NaN	NaN	NaN	NaN	NaN	NaN	NaN	NaN	NaN	0.0857075	0.698094	-0.66644	-0.0894284	0.645177	-0.607669
Sterol regulatory element-binding protein cleavage-activating protein	Q12770	ENSG00000114650	SCAP	NaN	NaN	NaN	NaN	NaN	NaN	NaN	NaN	NaN	NaN	NaN	NaN	NaN	NaN	NaN	NaN	NaN	NaN	NaN	NaN	NaN	NaN	NaN	NaN	NaN	NaN	NaN	NaN	NaN	NaN	NaN	NaN	NaN	NaN	NaN	NaN	NaN	NaN	NaN	NaN	0.0935384	0.413181	0.179796	-0.164852	-0.443179	-0.242276
Calcium-activated potassium channel subunit alpha-1	Q12791	ENSG00000156113	KCNMA1	NaN	NaN	NaN	NaN	NaN	NaN	NaN	NaN	NaN	NaN	NaN	NaN	NaN	NaN	NaN	NaN	NaN	NaN	NaN	NaN	NaN	NaN	NaN	NaN	NaN	NaN	NaN	NaN	NaN	NaN	NaN	NaN	NaN	NaN	NaN	NaN	NaN	NaN	NaN	NaN	0.798504	0.000371805	-0.816437	-0.870437	0.0721356	-0.657331
Cell division cycle protein 20 homolog	Q12834	ENSG00000117399	CDC20	NaN	NaN	NaN	NaN	NaN	NaN	NaN	NaN	NaN	NaN	NaN	NaN	NaN	NaN	NaN	NaN	NaN	NaN	NaN	NaN	NaN	NaN	NaN	NaN	NaN	NaN	NaN	NaN	NaN	NaN	NaN	NaN	NaN	NaN	NaN	NaN	NaN	NaN	NaN	NaN	-1.12765	-0.373803	1.23675	-0.208712	0.377558	0.498091
Mitogen-activated protein kinase kinase kinase kinase 2	Q12851		MAP4K2	NaN	NaN	NaN	NaN	NaN	NaN	NaN	NaN	NaN	NaN	NaN	NaN	NaN	NaN	NaN	NaN	NaN	NaN	NaN	NaN	NaN	NaN	NaN	NaN	NaN	NaN	NaN	NaN	NaN	NaN	NaN	NaN	NaN	NaN	NaN	NaN	NaN	NaN	NaN	NaN	0.133892	-0.00564231	0.475079	0.274582	0.245367	-0.803138
Splicing factor, suppressor of white-apricot homolog	Q12872	ENSG00000061936	SFSWAP	NaN	NaN	NaN	NaN	NaN	NaN	NaN	NaN	NaN	NaN	NaN	NaN	NaN	NaN	NaN	NaN	NaN	NaN	NaN	NaN	NaN	NaN	NaN	NaN	NaN	NaN	NaN	NaN	NaN	NaN	NaN	NaN	NaN	NaN	NaN	NaN	NaN	NaN	NaN	NaN	0.23122	-0.36038	0.116114	-0.162672	-0.458081	0.106
Antiplasmin-cleaving enzyme FAP, soluble form;Prolyl endopeptidase FAP	Q12884	ENSG00000078098	FAP	NaN	NaN	NaN	NaN	NaN	NaN	NaN	NaN	NaN	NaN	NaN	NaN	NaN	NaN	NaN	NaN	NaN	NaN	NaN	NaN	NaN	NaN	NaN	NaN	NaN	NaN	NaN	NaN	NaN	NaN	NaN	NaN	NaN	NaN	NaN	NaN	NaN	NaN	NaN	NaN	0.313867	-0.856852	0.361293	-0.136695	-0.843201	0.188017
Hyaluronidase-2	Q12891	ENSG00000068001	HYAL2	NaN	NaN	NaN	NaN	NaN	NaN	NaN	NaN	NaN	NaN	NaN	NaN	NaN	NaN	NaN	NaN	NaN	NaN	NaN	NaN	NaN	NaN	NaN	NaN	NaN	NaN	NaN	NaN	NaN	NaN	NaN	NaN	NaN	NaN	NaN	NaN	NaN	NaN	NaN	NaN	-0.278897	0.116183	-0.0672878	-0.0795192	0.13627	-0.128277
Transmembrane protein 115	Q12893	ENSG00000126062	TMEM115	NaN	NaN	NaN	NaN	NaN	NaN	NaN	NaN	NaN	NaN	NaN	NaN	NaN	NaN	NaN	NaN	NaN	NaN	NaN	NaN	NaN	NaN	NaN	NaN	NaN	NaN	NaN	NaN	NaN	NaN	NaN	NaN	NaN	NaN	NaN	NaN	NaN	NaN	NaN	NaN	0.481625	-0.221571	-0.0379226	0.0407507	-0.293167	-0.232533
Tripartite motif-containing protein 26	Q12899	ENSG00000137313;ENSG00000226060;ENSG00000228881;ENSG00000230230;ENSG00000231002;ENSG00000231641;ENSG00000234046;ENSG00000234127	TRIM26	NaN	NaN	NaN	NaN	NaN	NaN	NaN	NaN	NaN	NaN	NaN	NaN	NaN	NaN	NaN	NaN	NaN	NaN	NaN	NaN	NaN	NaN	NaN	NaN	NaN	NaN	NaN	NaN	NaN	NaN	NaN	NaN	NaN	NaN	NaN	NaN	NaN	NaN	NaN	NaN	-0.707507	0.189115	0.0249814	-0.287238	0.259676	0.00162703
Receptor-type tyrosine-protein phosphatase eta	Q12913	ENSG00000149177	PTPRJ	NaN	NaN	NaN	NaN	NaN	NaN	NaN	NaN	NaN	NaN	NaN	NaN	NaN	NaN	NaN	NaN	NaN	NaN	NaN	NaN	NaN	NaN	NaN	NaN	NaN	NaN	NaN	NaN	NaN	NaN	NaN	NaN	NaN	NaN	NaN	NaN	NaN	NaN	NaN	NaN	0.495733	0.265813	-0.621524	0.249081	0.0572804	-0.556895
TNF receptor-associated factor 2	Q12933	ENSG00000127191	TRAF2	NaN	NaN	NaN	NaN	NaN	NaN	NaN	NaN	NaN	NaN	NaN	NaN	NaN	NaN	NaN	NaN	NaN	NaN	NaN	NaN	NaN	NaN	NaN	NaN	NaN	NaN	NaN	NaN	NaN	NaN	NaN	NaN	NaN	NaN	NaN	NaN	NaN	NaN	NaN	NaN	-0.160395	0.132324	0.396208	-0.307425	0.124387	0.396415
Nitrogen permease regulator 3-like protein	Q12980	ENSG00000103148	NPRL3	NaN	NaN	NaN	NaN	NaN	NaN	NaN	NaN	NaN	NaN	NaN	NaN	NaN	NaN	NaN	NaN	NaN	NaN	NaN	NaN	NaN	NaN	NaN	NaN	NaN	NaN	NaN	NaN	NaN	NaN	NaN	NaN	NaN	NaN	NaN	NaN	NaN	NaN	NaN	NaN	-0.0566823	-0.176366	-0.373714	-0.0954479	0.141565	0.0521968
Vesicle transport protein SEC20	Q12981	ENSG00000113734	BNIP1	NaN	NaN	NaN	NaN	NaN	NaN	NaN	NaN	NaN	NaN	NaN	NaN	NaN	NaN	NaN	NaN	NaN	NaN	NaN	NaN	NaN	NaN	NaN	NaN	NaN	NaN	NaN	NaN	NaN	NaN	NaN	NaN	NaN	NaN	NaN	NaN	NaN	NaN	NaN	NaN	-0.10813	0.0930461	0.820237	-0.238061	-0.0446461	-0.0116675
BCL2/adenovirus E1B 19 kDa protein-interacting protein 2	Q12982	ENSG00000140299	BNIP2	NaN	NaN	NaN	NaN	NaN	NaN	NaN	NaN	NaN	NaN	NaN	NaN	NaN	NaN	NaN	NaN	NaN	NaN	NaN	NaN	NaN	NaN	NaN	NaN	NaN	NaN	NaN	NaN	NaN	NaN	NaN	NaN	NaN	NaN	NaN	NaN	NaN	NaN	NaN	NaN	0.505488	-0.104904	-0.385501	-0.511324	-0.0659615	0.322975
BCL2/adenovirus E1B 19 kDa protein-interacting protein 3	Q12983	ENSG00000176171	BNIP3	NaN	NaN	NaN	NaN	NaN	NaN	NaN	NaN	NaN	NaN	NaN	NaN	NaN	NaN	NaN	NaN	NaN	NaN	NaN	NaN	NaN	NaN	NaN	NaN	NaN	NaN	NaN	NaN	NaN	NaN	NaN	NaN	NaN	NaN	NaN	NaN	NaN	NaN	NaN	NaN	0.0888432	0.156567	-0.800919	1.21317	0.253681	0.208535
T-lymphoma invasion and metastasis-inducing protein 1	Q13009	ENSG00000156299	TIAM1	NaN	NaN	NaN	NaN	NaN	NaN	NaN	NaN	NaN	NaN	NaN	NaN	NaN	NaN	NaN	NaN	NaN	NaN	NaN	NaN	NaN	NaN	NaN	NaN	NaN	NaN	NaN	NaN	NaN	NaN	NaN	NaN	NaN	NaN	NaN	NaN	NaN	NaN	NaN	NaN	-0.626629	0.327518	0.180428	-0.911601	0.638091	-0.292222
Protein AF1q	Q13015	ENSG00000213190	MLLT11	NaN	NaN	NaN	NaN	NaN	NaN	NaN	NaN	NaN	NaN	NaN	NaN	NaN	NaN	NaN	NaN	NaN	NaN	NaN	NaN	NaN	NaN	NaN	NaN	NaN	NaN	NaN	NaN	NaN	NaN	NaN	NaN	NaN	NaN	NaN	NaN	NaN	NaN	NaN	NaN	-0.671678	0.262594	-0.0686723	0.27409	0.153009	0.30933
Lymphocyte cytosolic protein 2	Q13094	ENSG00000043462	LCP2	NaN	NaN	NaN	NaN	NaN	NaN	NaN	NaN	NaN	NaN	NaN	NaN	NaN	NaN	NaN	NaN	NaN	NaN	NaN	NaN	NaN	NaN	NaN	NaN	NaN	NaN	NaN	NaN	NaN	NaN	NaN	NaN	NaN	NaN	NaN	NaN	NaN	NaN	NaN	NaN	0.395421	-0.350633	-0.284406	0.0524467	-0.0837207	-0.477109
Intraflagellar transport protein 88 homolog	Q13099	ENSG00000032742	IFT88	NaN	NaN	NaN	NaN	NaN	NaN	NaN	NaN	NaN	NaN	NaN	NaN	NaN	NaN	NaN	NaN	NaN	NaN	NaN	NaN	NaN	NaN	NaN	NaN	NaN	NaN	NaN	NaN	NaN	NaN	NaN	NaN	NaN	NaN	NaN	NaN	NaN	NaN	NaN	NaN	-0.286365	0.0489876	-0.418208	-0.266291	0.188771	0.0897468
Zinc finger and BTB domain-containing protein 17	Q13105	ENSG00000116809	ZBTB17	NaN	NaN	NaN	NaN	NaN	NaN	NaN	NaN	NaN	NaN	NaN	NaN	NaN	NaN	NaN	NaN	NaN	NaN	NaN	NaN	NaN	NaN	NaN	NaN	NaN	NaN	NaN	NaN	NaN	NaN	NaN	NaN	NaN	NaN	NaN	NaN	NaN	NaN	NaN	NaN	0.306553	0.155241	-0.198265	-0.222904	-0.0131119	0.146152
TNF receptor-associated factor 3	Q13114	ENSG00000131323	TRAF3	NaN	NaN	NaN	NaN	NaN	NaN	NaN	NaN	NaN	NaN	NaN	NaN	NaN	NaN	NaN	NaN	NaN	NaN	NaN	NaN	NaN	NaN	NaN	NaN	NaN	NaN	NaN	NaN	NaN	NaN	NaN	NaN	NaN	NaN	NaN	NaN	NaN	NaN	NaN	NaN	0.562602	1.87447	-1.19966	0.505603	0.365589	-1.34817
Zinc finger protein Rlf	Q13129	ENSG00000117000	RLF	NaN	NaN	NaN	NaN	NaN	NaN	NaN	NaN	NaN	NaN	NaN	NaN	NaN	NaN	NaN	NaN	NaN	NaN	NaN	NaN	NaN	NaN	NaN	NaN	NaN	NaN	NaN	NaN	NaN	NaN	NaN	NaN	NaN	NaN	NaN	NaN	NaN	NaN	NaN	NaN	0.15175	-0.0997357	-0.0268661	0.183544	-0.149789	0.00727837
Calcium-binding and coiled-coil domain-containing protein 2	Q13137	ENSG00000136436	CALCOCO2	NaN	NaN	NaN	NaN	NaN	NaN	NaN	NaN	NaN	NaN	NaN	NaN	NaN	NaN	NaN	NaN	NaN	NaN	NaN	NaN	NaN	NaN	NaN	NaN	NaN	NaN	NaN	NaN	NaN	NaN	NaN	NaN	NaN	NaN	NaN	NaN	NaN	NaN	NaN	NaN	-0.105496	0.0681095	-0.019113	-0.273037	-0.415251	-0.394992
FAS-associated death domain protein	Q13158	ENSG00000168040	FADD	NaN	NaN	NaN	NaN	NaN	NaN	NaN	NaN	NaN	NaN	NaN	NaN	NaN	NaN	NaN	NaN	NaN	NaN	NaN	NaN	NaN	NaN	NaN	NaN	NaN	NaN	NaN	NaN	NaN	NaN	NaN	NaN	NaN	NaN	NaN	NaN	NaN	NaN	NaN	NaN	-0.23462	0.129176	0.0986375	0.180302	0.162134	0.146334
Dual specificity mitogen-activated protein kinase kinase 5	Q13163	ENSG00000137764	MAP2K5	NaN	NaN	NaN	NaN	NaN	NaN	NaN	NaN	NaN	NaN	NaN	NaN	NaN	NaN	NaN	NaN	NaN	NaN	NaN	NaN	NaN	NaN	NaN	NaN	NaN	NaN	NaN	NaN	NaN	NaN	NaN	NaN	NaN	NaN	NaN	NaN	NaN	NaN	NaN	NaN	-0.141675	-0.174814	0.188383	-0.156296	0.0495062	0.192004
DNA excision repair protein ERCC-8	Q13216	ENSG00000049167	ERCC8	NaN	NaN	NaN	NaN	NaN	NaN	NaN	NaN	NaN	NaN	NaN	NaN	NaN	NaN	NaN	NaN	NaN	NaN	NaN	NaN	NaN	NaN	NaN	NaN	NaN	NaN	NaN	NaN	NaN	NaN	NaN	NaN	NaN	NaN	NaN	NaN	NaN	NaN	NaN	NaN	-0.586616	0.182712	-0.012539	0.34055	-0.177146	0.353223
G protein pathway suppressor 2	Q13227	ENSG00000132522	GPS2	NaN	NaN	NaN	NaN	NaN	NaN	NaN	NaN	NaN	NaN	NaN	NaN	NaN	NaN	NaN	NaN	NaN	NaN	NaN	NaN	NaN	NaN	NaN	NaN	NaN	NaN	NaN	NaN	NaN	NaN	NaN	NaN	NaN	NaN	NaN	NaN	NaN	NaN	NaN	NaN	0.338815	-0.288568	0.303619	0.0960239	-0.231362	0.263054
cGMP-dependent protein kinase 2	Q13237	ENSG00000138669	PRKG2	NaN	NaN	NaN	NaN	NaN	NaN	NaN	NaN	NaN	NaN	NaN	NaN	NaN	NaN	NaN	NaN	NaN	NaN	NaN	NaN	NaN	NaN	NaN	NaN	NaN	NaN	NaN	NaN	NaN	NaN	NaN	NaN	NaN	NaN	NaN	NaN	NaN	NaN	NaN	NaN	0.0380376	-0.345664	0.900616	1.52285	0.140894	0.609777
Metabotropic glutamate receptor 1	Q13255	ENSG00000152822	GRM1	NaN	NaN	NaN	NaN	NaN	NaN	NaN	NaN	NaN	NaN	NaN	NaN	NaN	NaN	NaN	NaN	NaN	NaN	NaN	NaN	NaN	NaN	NaN	NaN	NaN	NaN	NaN	NaN	NaN	NaN	NaN	NaN	NaN	NaN	NaN	NaN	NaN	NaN	NaN	NaN	0.38805	-1.01816	-1.03634	0.8649	1.80737	-1.23866
Semaphorin-3F	Q13275	ENSG00000001617	SEMA3F	NaN	NaN	NaN	NaN	NaN	NaN	NaN	NaN	NaN	NaN	NaN	NaN	NaN	NaN	NaN	NaN	NaN	NaN	NaN	NaN	NaN	NaN	NaN	NaN	NaN	NaN	NaN	NaN	NaN	NaN	NaN	NaN	NaN	NaN	NaN	NaN	NaN	NaN	NaN	NaN	0.766228	0.131935	-0.769141	0.55741	-1.06363	0.502985
Syntaxin-3	Q13277	ENSG00000166900	STX3	NaN	NaN	NaN	NaN	NaN	NaN	NaN	NaN	NaN	NaN	NaN	NaN	NaN	NaN	NaN	NaN	NaN	NaN	NaN	NaN	NaN	NaN	NaN	NaN	NaN	NaN	NaN	NaN	NaN	NaN	NaN	NaN	NaN	NaN	NaN	NaN	NaN	NaN	NaN	NaN	1.47261	1.09205	-0.890514	0.379067	-0.622095	-1.14436
Growth factor receptor-bound protein 10	Q13322	ENSG00000106070	GRB10	NaN	NaN	NaN	NaN	NaN	NaN	NaN	NaN	NaN	NaN	NaN	NaN	NaN	NaN	NaN	NaN	NaN	NaN	NaN	NaN	NaN	NaN	NaN	NaN	NaN	NaN	NaN	NaN	NaN	NaN	NaN	NaN	NaN	NaN	NaN	NaN	NaN	NaN	NaN	NaN	-0.261049	-0.629863	0.750413	0.736186	-0.119227	-0.451812
MAGUK p55 subfamily member 3	Q13368	ENSG00000161647	MPP3	NaN	NaN	NaN	NaN	NaN	NaN	NaN	NaN	NaN	NaN	NaN	NaN	NaN	NaN	NaN	NaN	NaN	NaN	NaN	NaN	NaN	NaN	NaN	NaN	NaN	NaN	NaN	NaN	NaN	NaN	NaN	NaN	NaN	NaN	NaN	NaN	NaN	NaN	NaN	NaN	-0.401356	-0.258352	-0.965167	-0.570512	2.34184	-1.47259
C-Jun-amino-terminal kinase-interacting protein 2	Q13387	ENSG00000008735	MAPK8IP2	NaN	NaN	NaN	NaN	NaN	NaN	NaN	NaN	NaN	NaN	NaN	NaN	NaN	NaN	NaN	NaN	NaN	NaN	NaN	NaN	NaN	NaN	NaN	NaN	NaN	NaN	NaN	NaN	NaN	NaN	NaN	NaN	NaN	NaN	NaN	NaN	NaN	NaN	NaN	NaN	0.37565	0.487555	0.0323042	-0.213216	0.0552572	-0.662909
Origin recognition complex subunit 1	Q13415	ENSG00000085840	ORC1	NaN	NaN	NaN	NaN	NaN	NaN	NaN	NaN	NaN	NaN	NaN	NaN	NaN	NaN	NaN	NaN	NaN	NaN	NaN	NaN	NaN	NaN	NaN	NaN	NaN	NaN	NaN	NaN	NaN	NaN	NaN	NaN	NaN	NaN	NaN	NaN	NaN	NaN	NaN	NaN	-0.460732	0.343847	-0.343252	0.159699	0.0572367	0.238187
Disintegrin and metalloproteinase domain-containing protein 15	Q13444	ENSG00000143537	ADAM15	NaN	NaN	NaN	NaN	NaN	NaN	NaN	NaN	NaN	NaN	NaN	NaN	NaN	NaN	NaN	NaN	NaN	NaN	NaN	NaN	NaN	NaN	NaN	NaN	NaN	NaN	NaN	NaN	NaN	NaN	NaN	NaN	NaN	NaN	NaN	NaN	NaN	NaN	NaN	NaN	0.137937	-0.464813	-0.281207	-0.197021	-0.167508	0.0205855
Tumor suppressor candidate 3	Q13454	ENSG00000104723	TUSC3	NaN	NaN	NaN	NaN	NaN	NaN	NaN	NaN	NaN	NaN	NaN	NaN	NaN	NaN	NaN	NaN	NaN	NaN	NaN	NaN	NaN	NaN	NaN	NaN	NaN	NaN	NaN	NaN	NaN	NaN	NaN	NaN	NaN	NaN	NaN	NaN	NaN	NaN	NaN	NaN	0.723509	0.327705	-1.48247	-0.160245	0.228947	-0.157722
DNA topoisomerase 3-alpha	Q13472	ENSG00000177302	TOP3A	NaN	NaN	NaN	NaN	NaN	NaN	NaN	NaN	NaN	NaN	NaN	NaN	NaN	NaN	NaN	NaN	NaN	NaN	NaN	NaN	NaN	NaN	NaN	NaN	NaN	NaN	NaN	NaN	NaN	NaN	NaN	NaN	NaN	NaN	NaN	NaN	NaN	NaN	NaN	NaN	-0.484596	0.367305	-0.374343	-0.0118069	0.237828	0.450602
snRNA-activating protein complex subunit 2	Q13487	ENSG00000104976	SNAPC2	NaN	NaN	NaN	NaN	NaN	NaN	NaN	NaN	NaN	NaN	NaN	NaN	NaN	NaN	NaN	NaN	NaN	NaN	NaN	NaN	NaN	NaN	NaN	NaN	NaN	NaN	NaN	NaN	NaN	NaN	NaN	NaN	NaN	NaN	NaN	NaN	NaN	NaN	NaN	NaN	-0.957906	NaN	0.28273	-0.146036	-0.016747	-0.439121
Neuronal membrane glycoprotein M6-b	Q13491	ENSG00000046653	GPM6B	NaN	NaN	NaN	NaN	NaN	NaN	NaN	NaN	NaN	NaN	NaN	NaN	NaN	NaN	NaN	NaN	NaN	NaN	NaN	NaN	NaN	NaN	NaN	NaN	NaN	NaN	NaN	NaN	NaN	NaN	NaN	NaN	NaN	NaN	NaN	NaN	NaN	NaN	NaN	NaN	-1.00572	1.62883	-0.715598	-0.704504	0.495818	-0.0556989
NGFI-A-binding protein 1	Q13506	ENSG00000138386	NAB1	NaN	NaN	NaN	NaN	NaN	NaN	NaN	NaN	NaN	NaN	NaN	NaN	NaN	NaN	NaN	NaN	NaN	NaN	NaN	NaN	NaN	NaN	NaN	NaN	NaN	NaN	NaN	NaN	NaN	NaN	NaN	NaN	NaN	NaN	NaN	NaN	NaN	NaN	NaN	NaN	-0.0886714	-0.219859	-0.91406	0.199783	0.269596	-0.0476851
Protein phosphatase 1 regulatory subunit 1A	Q13522	ENSG00000135447	PPP1R1A	NaN	NaN	NaN	NaN	NaN	NaN	NaN	NaN	NaN	NaN	NaN	NaN	NaN	NaN	NaN	NaN	NaN	NaN	NaN	NaN	NaN	NaN	NaN	NaN	NaN	NaN	NaN	NaN	NaN	NaN	NaN	NaN	NaN	NaN	NaN	NaN	NaN	NaN	NaN	NaN	0.27292	1.10772	-0.223686	-0.866224	1.49685	-1.97664
Eukaryotic translation initiation factor 4E-binding protein 2	Q13542		EIF4EBP2	NaN	NaN	NaN	NaN	NaN	NaN	NaN	NaN	NaN	NaN	NaN	NaN	NaN	NaN	NaN	NaN	NaN	NaN	NaN	NaN	NaN	NaN	NaN	NaN	NaN	NaN	NaN	NaN	NaN	NaN	NaN	NaN	NaN	NaN	NaN	NaN	NaN	NaN	NaN	NaN	0.191586	0.47826	-1.4463	-0.375337	0.225525	0.461914
G/T mismatch-specific thymine DNA glycosylase	Q13569	ENSG00000139372	TDG	NaN	NaN	NaN	NaN	NaN	NaN	NaN	NaN	NaN	NaN	NaN	NaN	NaN	NaN	NaN	NaN	NaN	NaN	NaN	NaN	NaN	NaN	NaN	NaN	NaN	NaN	NaN	NaN	NaN	NaN	NaN	NaN	NaN	NaN	NaN	NaN	NaN	NaN	NaN	NaN	0.0955696	-0.147813	0.116723	-0.0975121	-0.0461176	-0.274073
KRR1 small subunit processome component homolog	Q13601	ENSG00000111615	KRR1	NaN	NaN	NaN	NaN	NaN	NaN	NaN	NaN	NaN	NaN	NaN	NaN	NaN	NaN	NaN	NaN	NaN	NaN	NaN	NaN	NaN	NaN	NaN	NaN	NaN	NaN	NaN	NaN	NaN	NaN	NaN	NaN	NaN	NaN	NaN	NaN	NaN	NaN	NaN	NaN	0.257329	-0.310865	1.00934	-0.152651	-0.524086	-0.0383992
Peroxisome assembly factor 2	Q13608	ENSG00000124587	PEX6	NaN	NaN	NaN	NaN	NaN	NaN	NaN	NaN	NaN	NaN	NaN	NaN	NaN	NaN	NaN	NaN	NaN	NaN	NaN	NaN	NaN	NaN	NaN	NaN	NaN	NaN	NaN	NaN	NaN	NaN	NaN	NaN	NaN	NaN	NaN	NaN	NaN	NaN	NaN	NaN	-0.400724	0.531373	0.122207	-0.0243005	0.090509	-0.09352
Integrin alpha-7;Integrin alpha-7 70 kDa form;Integrin alpha-7 heavy chain;Integrin alpha-7 light chain	Q13683	ENSG00000135424	ITGA7	NaN	NaN	NaN	NaN	NaN	NaN	NaN	NaN	NaN	NaN	NaN	NaN	NaN	NaN	NaN	NaN	NaN	NaN	NaN	NaN	NaN	NaN	NaN	NaN	NaN	NaN	NaN	NaN	NaN	NaN	NaN	NaN	NaN	NaN	NaN	NaN	NaN	NaN	NaN	NaN	0.141273	0.345762	-1.14109	0.149435	0.00512668	0.144681
Alkylated DNA repair protein alkB homolog 1	Q13686	ENSG00000100601	ALKBH1	NaN	NaN	NaN	NaN	NaN	NaN	NaN	NaN	NaN	NaN	NaN	NaN	NaN	NaN	NaN	NaN	NaN	NaN	NaN	NaN	NaN	NaN	NaN	NaN	NaN	NaN	NaN	NaN	NaN	NaN	NaN	NaN	NaN	NaN	NaN	NaN	NaN	NaN	NaN	NaN	-0.10843	-0.216789	-0.57351	1.41878	-0.227251	0.436501
Nuclear receptor coactivator 4	Q13772	ENSG00000266412	NCOA4	NaN	NaN	NaN	NaN	NaN	NaN	NaN	NaN	NaN	NaN	NaN	NaN	NaN	NaN	NaN	NaN	NaN	NaN	NaN	NaN	NaN	NaN	NaN	NaN	NaN	NaN	NaN	NaN	NaN	NaN	NaN	NaN	NaN	NaN	NaN	NaN	NaN	NaN	NaN	NaN	-0.243888	-0.132924	0.743504	-0.395269	0.119702	-0.426003
Apolipoprotein F	Q13790	ENSG00000175336	APOF	NaN	NaN	NaN	NaN	NaN	NaN	NaN	NaN	NaN	NaN	NaN	NaN	NaN	NaN	NaN	NaN	NaN	NaN	NaN	NaN	NaN	NaN	NaN	NaN	NaN	NaN	NaN	NaN	NaN	NaN	NaN	NaN	NaN	NaN	NaN	NaN	NaN	NaN	NaN	NaN	0.084667	-0.00957681	-0.811664	-0.0767	0.0211342	-0.080438
ADP-ribosylation factor-related protein 1	Q13795	ENSG00000101246	ARFRP1	NaN	NaN	NaN	NaN	NaN	NaN	NaN	NaN	NaN	NaN	NaN	NaN	NaN	NaN	NaN	NaN	NaN	NaN	NaN	NaN	NaN	NaN	NaN	NaN	NaN	NaN	NaN	NaN	NaN	NaN	NaN	NaN	NaN	NaN	NaN	NaN	NaN	NaN	NaN	NaN	0.223262	-0.0457084	0.0288643	-0.0225219	-0.168432	-0.0149232
Integrin alpha-9	Q13797	ENSG00000144668	ITGA9	NaN	NaN	NaN	NaN	NaN	NaN	NaN	NaN	NaN	NaN	NaN	NaN	NaN	NaN	NaN	NaN	NaN	NaN	NaN	NaN	NaN	NaN	NaN	NaN	NaN	NaN	NaN	NaN	NaN	NaN	NaN	NaN	NaN	NaN	NaN	NaN	NaN	NaN	NaN	NaN	1.14998	1.00035	-0.00319856	0.558017	-0.320077	-0.578119
Ectonucleotide pyrophosphatase/phosphodiesterase family member 2	Q13822	ENSG00000136960	ENPP2	NaN	NaN	NaN	NaN	NaN	NaN	NaN	NaN	NaN	NaN	NaN	NaN	NaN	NaN	NaN	NaN	NaN	NaN	NaN	NaN	NaN	NaN	NaN	NaN	NaN	NaN	NaN	NaN	NaN	NaN	NaN	NaN	NaN	NaN	NaN	NaN	NaN	NaN	NaN	NaN	-0.522022	0.165543	-0.282527	-0.236981	0.220011	-0.799303
Bone morphogenetic protein receptor type-2	Q13873	ENSG00000204217	BMPR2	NaN	NaN	NaN	NaN	NaN	NaN	NaN	NaN	NaN	NaN	NaN	NaN	NaN	NaN	NaN	NaN	NaN	NaN	NaN	NaN	NaN	NaN	NaN	NaN	NaN	NaN	NaN	NaN	NaN	NaN	NaN	NaN	NaN	NaN	NaN	NaN	NaN	NaN	NaN	NaN	0.0814111	0.0259192	-0.245308	-0.329268	0.0946956	-0.261389
Rap guanine nucleotide exchange factor 1	Q13905	ENSG00000107263	RAPGEF1	NaN	NaN	NaN	NaN	NaN	NaN	NaN	NaN	NaN	NaN	NaN	NaN	NaN	NaN	NaN	NaN	NaN	NaN	NaN	NaN	NaN	NaN	NaN	NaN	NaN	NaN	NaN	NaN	NaN	NaN	NaN	NaN	NaN	NaN	NaN	NaN	NaN	NaN	NaN	NaN	0.274895	0.195289	-0.0533211	-0.386675	0.634957	-0.367675
Isopentenyl-diphosphate Delta-isomerase 1;Isopentenyl-diphosphate delta-isomerase 2	Q13907;Q9BXS1	ENSG00000067064;ENSG00000148377	IDI1;IDI2	NaN	NaN	NaN	NaN	NaN	NaN	NaN	NaN	NaN	NaN	NaN	NaN	NaN	NaN	NaN	NaN	NaN	NaN	NaN	NaN	NaN	NaN	NaN	NaN	NaN	NaN	NaN	NaN	NaN	NaN	NaN	NaN	NaN	NaN	NaN	NaN	NaN	NaN	NaN	NaN	-0.758466	-0.186064	1.50914	-0.278583	-0.351149	0.195182
Protein CASP	Q13948	ENSG00000257923	CUX1	NaN	NaN	NaN	NaN	NaN	NaN	NaN	NaN	NaN	NaN	NaN	NaN	NaN	NaN	NaN	NaN	NaN	NaN	NaN	NaN	NaN	NaN	NaN	NaN	NaN	NaN	NaN	NaN	NaN	NaN	NaN	NaN	NaN	NaN	NaN	NaN	NaN	NaN	NaN	NaN	-0.204135	0.518907	0.330835	-0.409989	-0.171222	0.0515643
Cytochrome c oxidase copper chaperone	Q14061	ENSG00000138495	COX17	NaN	NaN	NaN	NaN	NaN	NaN	NaN	NaN	NaN	NaN	NaN	NaN	NaN	NaN	NaN	NaN	NaN	NaN	NaN	NaN	NaN	NaN	NaN	NaN	NaN	NaN	NaN	NaN	NaN	NaN	NaN	NaN	NaN	NaN	NaN	NaN	NaN	NaN	NaN	NaN	0.772679	-0.58248	-0.468471	0.241347	-0.663998	0.196949
Ras-related protein Rab-33A	Q14088	ENSG00000134594	RAB33A	NaN	NaN	NaN	NaN	NaN	NaN	NaN	NaN	NaN	NaN	NaN	NaN	NaN	NaN	NaN	NaN	NaN	NaN	NaN	NaN	NaN	NaN	NaN	NaN	NaN	NaN	NaN	NaN	NaN	NaN	NaN	NaN	NaN	NaN	NaN	NaN	NaN	NaN	NaN	NaN	-0.827025	-0.650283	1.5841	-0.277153	0.197857	0.781919
Transcription cofactor vestigial-like protein 4	Q14135	ENSG00000144560	VGLL4	NaN	NaN	NaN	NaN	NaN	NaN	NaN	NaN	NaN	NaN	NaN	NaN	NaN	NaN	NaN	NaN	NaN	NaN	NaN	NaN	NaN	NaN	NaN	NaN	NaN	NaN	NaN	NaN	NaN	NaN	NaN	NaN	NaN	NaN	NaN	NaN	NaN	NaN	NaN	NaN	0.102386	-0.34525	-0.717326	-0.266526	0.0649556	0.655055
Probable ATP-dependent RNA helicase DHX34	Q14147	ENSG00000134815	DHX34	NaN	NaN	NaN	NaN	NaN	NaN	NaN	NaN	NaN	NaN	NaN	NaN	NaN	NaN	NaN	NaN	NaN	NaN	NaN	NaN	NaN	NaN	NaN	NaN	NaN	NaN	NaN	NaN	NaN	NaN	NaN	NaN	NaN	NaN	NaN	NaN	NaN	NaN	NaN	NaN	-0.298458	0.140855	-0.241622	-0.49975	0.430347	0.146635
Protein EFR3 homolog A	Q14156	ENSG00000132294	EFR3A	NaN	NaN	NaN	NaN	NaN	NaN	NaN	NaN	NaN	NaN	NaN	NaN	NaN	NaN	NaN	NaN	NaN	NaN	NaN	NaN	NaN	NaN	NaN	NaN	NaN	NaN	NaN	NaN	NaN	NaN	NaN	NaN	NaN	NaN	NaN	NaN	NaN	NaN	NaN	NaN	0.187793	0.00458683	-0.587763	0.639769	-0.275464	-0.547874
Double C2-like domain-containing protein alpha	Q14183	ENSG00000149927	DOC2A	NaN	NaN	NaN	NaN	NaN	NaN	NaN	NaN	NaN	NaN	NaN	NaN	NaN	NaN	NaN	NaN	NaN	NaN	NaN	NaN	NaN	NaN	NaN	NaN	NaN	NaN	NaN	NaN	NaN	NaN	NaN	NaN	NaN	NaN	NaN	NaN	NaN	NaN	NaN	NaN	-0.27355	-0.206431	0.353454	-0.534138	0.980439	-0.988008
Transcription factor Dp-1	Q14186	ENSG00000198176	TFDP1	NaN	NaN	NaN	NaN	NaN	NaN	NaN	NaN	NaN	NaN	NaN	NaN	NaN	NaN	NaN	NaN	NaN	NaN	NaN	NaN	NaN	NaN	NaN	NaN	NaN	NaN	NaN	NaN	NaN	NaN	NaN	NaN	NaN	NaN	NaN	NaN	NaN	NaN	NaN	NaN	0.00318294	0.246775	-0.466667	-0.094409	0.00782274	0.0421321
Transcription factor Dp-2	Q14188	ENSG00000114126	TFDP2	NaN	NaN	NaN	NaN	NaN	NaN	NaN	NaN	NaN	NaN	NaN	NaN	NaN	NaN	NaN	NaN	NaN	NaN	NaN	NaN	NaN	NaN	NaN	NaN	NaN	NaN	NaN	NaN	NaN	NaN	NaN	NaN	NaN	NaN	NaN	NaN	NaN	NaN	NaN	NaN	-0.226289	-0.627531	0.60789	0.0658793	-0.551675	0.607598
Protein NPAT	Q14207	ENSG00000149308	NPAT	NaN	NaN	NaN	NaN	NaN	NaN	NaN	NaN	NaN	NaN	NaN	NaN	NaN	NaN	NaN	NaN	NaN	NaN	NaN	NaN	NaN	NaN	NaN	NaN	NaN	NaN	NaN	NaN	NaN	NaN	NaN	NaN	NaN	NaN	NaN	NaN	NaN	NaN	NaN	NaN	-0.126258	0.219564	0.112999	-0.252179	0.0274927	0.391195
Endonuclease G, mitochondrial	Q14249	ENSG00000167136	ENDOG	NaN	NaN	NaN	NaN	NaN	NaN	NaN	NaN	NaN	NaN	NaN	NaN	NaN	NaN	NaN	NaN	NaN	NaN	NaN	NaN	NaN	NaN	NaN	NaN	NaN	NaN	NaN	NaN	NaN	NaN	NaN	NaN	NaN	NaN	NaN	NaN	NaN	NaN	NaN	NaN	0.0535068	0.184229	-0.438961	-0.0718347	-0.0969687	1.07061
Fibroleukin	Q14314	ENSG00000127951	FGL2	NaN	NaN	NaN	NaN	NaN	NaN	NaN	NaN	NaN	NaN	NaN	NaN	NaN	NaN	NaN	NaN	NaN	NaN	NaN	NaN	NaN	NaN	NaN	NaN	NaN	NaN	NaN	NaN	NaN	NaN	NaN	NaN	NaN	NaN	NaN	NaN	NaN	NaN	NaN	NaN	1.24756	0.0655274	-1.31951	1.27581	-0.0295716	-0.615109
Growth arrest-specific protein 6	Q14393	ENSG00000183087	GAS6	NaN	NaN	NaN	NaN	NaN	NaN	NaN	NaN	NaN	NaN	NaN	NaN	NaN	NaN	NaN	NaN	NaN	NaN	NaN	NaN	NaN	NaN	NaN	NaN	NaN	NaN	NaN	NaN	NaN	NaN	NaN	NaN	NaN	NaN	NaN	NaN	NaN	NaN	NaN	NaN	0.600043	0.0562237	-0.135025	-0.0664651	0.274055	0.200375
Glycerol kinase 2	Q14410	ENSG00000196475	GK2	NaN	NaN	NaN	NaN	NaN	NaN	NaN	NaN	NaN	NaN	NaN	NaN	NaN	NaN	NaN	NaN	NaN	NaN	NaN	NaN	NaN	NaN	NaN	NaN	NaN	NaN	NaN	NaN	NaN	NaN	NaN	NaN	NaN	NaN	NaN	NaN	NaN	NaN	NaN	NaN	-0.641508	0.123943	0.342214	-0.163783	0.301952	0.273155
cGMP-inhibited 3',5'-cyclic phosphodiesterase A	Q14432	ENSG00000172572	PDE3A	NaN	NaN	NaN	NaN	NaN	NaN	NaN	NaN	NaN	NaN	NaN	NaN	NaN	NaN	NaN	NaN	NaN	NaN	NaN	NaN	NaN	NaN	NaN	NaN	NaN	NaN	NaN	NaN	NaN	NaN	NaN	NaN	NaN	NaN	NaN	NaN	NaN	NaN	NaN	NaN	-0.595814	-1.13769	-0.307493	0.857312	-0.0664172	0.0783149
Histone RNA hairpin-binding protein	Q14493	ENSG00000163950	SLBP	NaN	NaN	NaN	NaN	NaN	NaN	NaN	NaN	NaN	NaN	NaN	NaN	NaN	NaN	NaN	NaN	NaN	NaN	NaN	NaN	NaN	NaN	NaN	NaN	NaN	NaN	NaN	NaN	NaN	NaN	NaN	NaN	NaN	NaN	NaN	NaN	NaN	NaN	NaN	NaN	-0.760272	0.526725	-0.26738	-0.322376	0.389729	0.0466794
Protocadherin Fat 1;Protocadherin Fat 1, nuclear form	Q14517	ENSG00000083857	FAT1	NaN	NaN	NaN	NaN	NaN	NaN	NaN	NaN	NaN	NaN	NaN	NaN	NaN	NaN	NaN	NaN	NaN	NaN	NaN	NaN	NaN	NaN	NaN	NaN	NaN	NaN	NaN	NaN	NaN	NaN	NaN	NaN	NaN	NaN	NaN	NaN	NaN	NaN	NaN	NaN	0.155591	-0.0876409	1.20515	0.204684	-0.117898	-0.196587
Squalene monooxygenase	Q14534	ENSG00000104549	SQLE	NaN	NaN	NaN	NaN	NaN	NaN	NaN	NaN	NaN	NaN	NaN	NaN	NaN	NaN	NaN	NaN	NaN	NaN	NaN	NaN	NaN	NaN	NaN	NaN	NaN	NaN	NaN	NaN	NaN	NaN	NaN	NaN	NaN	NaN	NaN	NaN	NaN	NaN	NaN	NaN	0.891094	0.0178295	0.85568	-0.0540159	0.0618335	-0.224331
Next to BRCA1 gene 1 protein	Q14596	ENSG00000188554	NBR1	NaN	NaN	NaN	NaN	NaN	NaN	NaN	NaN	NaN	NaN	NaN	NaN	NaN	NaN	NaN	NaN	NaN	NaN	NaN	NaN	NaN	NaN	NaN	NaN	NaN	NaN	NaN	NaN	NaN	NaN	NaN	NaN	NaN	NaN	NaN	NaN	NaN	NaN	NaN	NaN	-0.342951	0.0655464	0.21251	-0.389302	0.377182	-0.411738
Fc receptor-like protein 2;Type I inositol 1,4,5-trisphosphate 5-phosphatase	Q14642;Q96LA5	ENSG00000068383;ENSG00000132704	FCRL2;INPP5A	NaN	NaN	NaN	NaN	NaN	NaN	NaN	NaN	NaN	NaN	NaN	NaN	NaN	NaN	NaN	NaN	NaN	NaN	NaN	NaN	NaN	NaN	NaN	NaN	NaN	NaN	NaN	NaN	NaN	NaN	NaN	NaN	NaN	NaN	NaN	NaN	NaN	NaN	NaN	NaN	0.661978	0.244337	-1.1233	-0.470748	0.304692	-0.600279
BTB/POZ domain-containing protein KCTD2	Q14681	ENSG00000180901	KCTD2	NaN	NaN	NaN	NaN	NaN	NaN	NaN	NaN	NaN	NaN	NaN	NaN	NaN	NaN	NaN	NaN	NaN	NaN	NaN	NaN	NaN	NaN	NaN	NaN	NaN	NaN	NaN	NaN	NaN	NaN	NaN	NaN	NaN	NaN	NaN	NaN	NaN	NaN	NaN	NaN	-0.239674	0.119305	-0.688175	-0.249269	0.813496	-0.0747414
Nuclear receptor coactivator 6	Q14686	ENSG00000198646	NCOA6	NaN	NaN	NaN	NaN	NaN	NaN	NaN	NaN	NaN	NaN	NaN	NaN	NaN	NaN	NaN	NaN	NaN	NaN	NaN	NaN	NaN	NaN	NaN	NaN	NaN	NaN	NaN	NaN	NaN	NaN	NaN	NaN	NaN	NaN	NaN	NaN	NaN	NaN	NaN	NaN	0.348513	-0.1138	-0.402904	0.0542044	-0.127131	0.153561
DNA replication complex GINS protein PSF1	Q14691	ENSG00000101003	GINS1	NaN	NaN	NaN	NaN	NaN	NaN	NaN	NaN	NaN	NaN	NaN	NaN	NaN	NaN	NaN	NaN	NaN	NaN	NaN	NaN	NaN	NaN	NaN	NaN	NaN	NaN	NaN	NaN	NaN	NaN	NaN	NaN	NaN	NaN	NaN	NaN	NaN	NaN	NaN	NaN	-0.826431	-0.553319	0.0471293	0.603591	0.128877	1.15194
Membrane-bound transcription factor site-1 protease	Q14703	ENSG00000140943	MBTPS1	NaN	NaN	NaN	NaN	NaN	NaN	NaN	NaN	NaN	NaN	NaN	NaN	NaN	NaN	NaN	NaN	NaN	NaN	NaN	NaN	NaN	NaN	NaN	NaN	NaN	NaN	NaN	NaN	NaN	NaN	NaN	NaN	NaN	NaN	NaN	NaN	NaN	NaN	NaN	NaN	0.167103	0.378221	0.17351	-0.447549	0.150943	0.179037
Latent-transforming growth factor beta-binding protein 1	Q14766	ENSG00000049323	LTBP1	NaN	NaN	NaN	NaN	NaN	NaN	NaN	NaN	NaN	NaN	NaN	NaN	NaN	NaN	NaN	NaN	NaN	NaN	NaN	NaN	NaN	NaN	NaN	NaN	NaN	NaN	NaN	NaN	NaN	NaN	NaN	NaN	NaN	NaN	NaN	NaN	NaN	NaN	NaN	NaN	0.642878	-0.633702	-0.13604	1.02577	-0.685133	-0.100639
Chromobox protein homolog 2	Q14781	ENSG00000173894	CBX2	NaN	NaN	NaN	NaN	NaN	NaN	NaN	NaN	NaN	NaN	NaN	NaN	NaN	NaN	NaN	NaN	NaN	NaN	NaN	NaN	NaN	NaN	NaN	NaN	NaN	NaN	NaN	NaN	NaN	NaN	NaN	NaN	NaN	NaN	NaN	NaN	NaN	NaN	NaN	NaN	-0.525101	-1.04628	0.858192	0.110725	-0.200641	1.194
StAR-related lipid transfer protein 3	Q14849	ENSG00000131748	STARD3	NaN	NaN	NaN	NaN	NaN	NaN	NaN	NaN	NaN	NaN	NaN	NaN	NaN	NaN	NaN	NaN	NaN	NaN	NaN	NaN	NaN	NaN	NaN	NaN	NaN	NaN	NaN	NaN	NaN	NaN	NaN	NaN	NaN	NaN	NaN	NaN	NaN	NaN	NaN	NaN	0.364127	0.289883	-0.881752	-0.0626527	0.688652	-0.377497
AT-rich interactive domain-containing protein 5B	Q14865	ENSG00000150347	ARID5B	NaN	NaN	NaN	NaN	NaN	NaN	NaN	NaN	NaN	NaN	NaN	NaN	NaN	NaN	NaN	NaN	NaN	NaN	NaN	NaN	NaN	NaN	NaN	NaN	NaN	NaN	NaN	NaN	NaN	NaN	NaN	NaN	NaN	NaN	NaN	NaN	NaN	NaN	NaN	NaN	0.269565	0.0805565	-0.0629996	0.925554	-0.0933488	-0.303384
Ras-related protein Rab-39A	Q14964	ENSG00000179331	RAB39A	NaN	NaN	NaN	NaN	NaN	NaN	NaN	NaN	NaN	NaN	NaN	NaN	NaN	NaN	NaN	NaN	NaN	NaN	NaN	NaN	NaN	NaN	NaN	NaN	NaN	NaN	NaN	NaN	NaN	NaN	NaN	NaN	NaN	NaN	NaN	NaN	NaN	NaN	NaN	NaN	-0.310165	-0.139791	0.701626	-0.447647	0.248654	0.188385
Cullin-7	Q14999	ENSG00000044090	CUL7	NaN	NaN	NaN	NaN	NaN	NaN	NaN	NaN	NaN	NaN	NaN	NaN	NaN	NaN	NaN	NaN	NaN	NaN	NaN	NaN	NaN	NaN	NaN	NaN	NaN	NaN	NaN	NaN	NaN	NaN	NaN	NaN	NaN	NaN	NaN	NaN	NaN	NaN	NaN	NaN	0.313108	-0.19505	0.325549	0.191937	-0.0742519	-0.469106
E3 ubiquitin-protein ligase SHPRH	Q149N8	ENSG00000146414	SHPRH	NaN	NaN	NaN	NaN	NaN	NaN	NaN	NaN	NaN	NaN	NaN	NaN	NaN	NaN	NaN	NaN	NaN	NaN	NaN	NaN	NaN	NaN	NaN	NaN	NaN	NaN	NaN	NaN	NaN	NaN	NaN	NaN	NaN	NaN	NaN	NaN	NaN	NaN	NaN	NaN	0.15542	-0.11304	-0.238021	-0.306829	0.213211	0.0311593
Rho GTPase-activating protein 19	Q14CB8	ENSG00000213390	ARHGAP19	NaN	NaN	NaN	NaN	NaN	NaN	NaN	NaN	NaN	NaN	NaN	NaN	NaN	NaN	NaN	NaN	NaN	NaN	NaN	NaN	NaN	NaN	NaN	NaN	NaN	NaN	NaN	NaN	NaN	NaN	NaN	NaN	NaN	NaN	NaN	NaN	NaN	NaN	NaN	NaN	-1.19341	0.298162	-0.140504	0.133907	0.0119946	0.684444
UBX domain-containing protein 2B	Q14CS0	ENSG00000215114	UBXN2B	NaN	NaN	NaN	NaN	NaN	NaN	NaN	NaN	NaN	NaN	NaN	NaN	NaN	NaN	NaN	NaN	NaN	NaN	NaN	NaN	NaN	NaN	NaN	NaN	NaN	NaN	NaN	NaN	NaN	NaN	NaN	NaN	NaN	NaN	NaN	NaN	NaN	NaN	NaN	NaN	-0.596694	-0.0896022	-0.254453	-0.314345	0.419845	0.836303
Ataxin-7-like protein 3	Q14CW9	ENSG00000087152	ATXN7L3	NaN	NaN	NaN	NaN	NaN	NaN	NaN	NaN	NaN	NaN	NaN	NaN	NaN	NaN	NaN	NaN	NaN	NaN	NaN	NaN	NaN	NaN	NaN	NaN	NaN	NaN	NaN	NaN	NaN	NaN	NaN	NaN	NaN	NaN	NaN	NaN	NaN	NaN	NaN	NaN	0.00314525	-0.463547	-0.297682	-0.268517	0.310557	0.153569
UPF0472 protein C16orf72	Q14CZ0	ENSG00000182831	C16orf72	NaN	NaN	NaN	NaN	NaN	NaN	NaN	NaN	NaN	NaN	NaN	NaN	NaN	NaN	NaN	NaN	NaN	NaN	NaN	NaN	NaN	NaN	NaN	NaN	NaN	NaN	NaN	NaN	NaN	NaN	NaN	NaN	NaN	NaN	NaN	NaN	NaN	NaN	NaN	NaN	0.00976893	0.274749	-0.436701	0.183825	0.211044	0.100486
Transmembrane protein 132B	Q14DG7	ENSG00000139364	TMEM132B	NaN	NaN	NaN	NaN	NaN	NaN	NaN	NaN	NaN	NaN	NaN	NaN	NaN	NaN	NaN	NaN	NaN	NaN	NaN	NaN	NaN	NaN	NaN	NaN	NaN	NaN	NaN	NaN	NaN	NaN	NaN	NaN	NaN	NaN	NaN	NaN	NaN	NaN	NaN	NaN	0.827212	-0.332664	-0.993581	-0.533813	1.22514	-0.982261
Homocysteine-responsive endoplasmic reticulum-resident ubiquitin-like domain member 1 protein	Q15011	ENSG00000051108	HERPUD1	NaN	NaN	NaN	NaN	NaN	NaN	NaN	NaN	NaN	NaN	NaN	NaN	NaN	NaN	NaN	NaN	NaN	NaN	NaN	NaN	NaN	NaN	NaN	NaN	NaN	NaN	NaN	NaN	NaN	NaN	NaN	NaN	NaN	NaN	NaN	NaN	NaN	NaN	NaN	NaN	0.205834	-0.408224	0.786092	0.165681	0.0234776	-0.0328926
MAD2L1-binding protein	Q15013	ENSG00000124688	MAD2L1BP	NaN	NaN	NaN	NaN	NaN	NaN	NaN	NaN	NaN	NaN	NaN	NaN	NaN	NaN	NaN	NaN	NaN	NaN	NaN	NaN	NaN	NaN	NaN	NaN	NaN	NaN	NaN	NaN	NaN	NaN	NaN	NaN	NaN	NaN	NaN	NaN	NaN	NaN	NaN	NaN	-0.0896318	-0.0437285	-0.153936	0.349917	0.0254563	-0.0116987
Mortality factor 4-like protein 2	Q15014	ENSG00000123562	MORF4L2	NaN	NaN	NaN	NaN	NaN	NaN	NaN	NaN	NaN	NaN	NaN	NaN	NaN	NaN	NaN	NaN	NaN	NaN	NaN	NaN	NaN	NaN	NaN	NaN	NaN	NaN	NaN	NaN	NaN	NaN	NaN	NaN	NaN	NaN	NaN	NaN	NaN	NaN	NaN	NaN	-0.0316721	-0.163476	0.402196	0.376816	-0.427496	0.368916
TNFAIP3-interacting protein 1	Q15025	ENSG00000145901	TNIP1	NaN	NaN	NaN	NaN	NaN	NaN	NaN	NaN	NaN	NaN	NaN	NaN	NaN	NaN	NaN	NaN	NaN	NaN	NaN	NaN	NaN	NaN	NaN	NaN	NaN	NaN	NaN	NaN	NaN	NaN	NaN	NaN	NaN	NaN	NaN	NaN	NaN	NaN	NaN	NaN	-0.39969	-0.246308	0.352183	-0.0168745	-0.120263	0.233303
Josephin-1	Q15040	ENSG00000100221	JOSD1	NaN	NaN	NaN	NaN	NaN	NaN	NaN	NaN	NaN	NaN	NaN	NaN	NaN	NaN	NaN	NaN	NaN	NaN	NaN	NaN	NaN	NaN	NaN	NaN	NaN	NaN	NaN	NaN	NaN	NaN	NaN	NaN	NaN	NaN	NaN	NaN	NaN	NaN	NaN	NaN	-0.505008	-0.0689294	0.346725	0.727058	0.318325	-0.0311648
Leucine-rich repeat-containing protein 14	Q15048	ENSG00000160959	LRRC14	NaN	NaN	NaN	NaN	NaN	NaN	NaN	NaN	NaN	NaN	NaN	NaN	NaN	NaN	NaN	NaN	NaN	NaN	NaN	NaN	NaN	NaN	NaN	NaN	NaN	NaN	NaN	NaN	NaN	NaN	NaN	NaN	NaN	NaN	NaN	NaN	NaN	NaN	NaN	NaN	-0.15967	0.279971	-0.300928	0.219462	0.1072	-0.298663
DNA polymerase delta subunit 3	Q15054	ENSG00000077514	POLD3	NaN	NaN	NaN	NaN	NaN	NaN	NaN	NaN	NaN	NaN	NaN	NaN	NaN	NaN	NaN	NaN	NaN	NaN	NaN	NaN	NaN	NaN	NaN	NaN	NaN	NaN	NaN	NaN	NaN	NaN	NaN	NaN	NaN	NaN	NaN	NaN	NaN	NaN	NaN	NaN	-0.404004	-0.0667631	-0.0698553	0.376659	-0.111934	0.859302
Kinesin-like protein KIF14	Q15058	ENSG00000118193	KIF14	NaN	NaN	NaN	NaN	NaN	NaN	NaN	NaN	NaN	NaN	NaN	NaN	NaN	NaN	NaN	NaN	NaN	NaN	NaN	NaN	NaN	NaN	NaN	NaN	NaN	NaN	NaN	NaN	NaN	NaN	NaN	NaN	NaN	NaN	NaN	NaN	NaN	NaN	NaN	NaN	-0.63758	-0.365932	0.589709	-0.0888643	0.11407	-0.07419
Mitochondrial inner membrane protein OXA1L	Q15070	ENSG00000155463	OXA1L	NaN	NaN	NaN	NaN	NaN	NaN	NaN	NaN	NaN	NaN	NaN	NaN	NaN	NaN	NaN	NaN	NaN	NaN	NaN	NaN	NaN	NaN	NaN	NaN	NaN	NaN	NaN	NaN	NaN	NaN	NaN	NaN	NaN	NaN	NaN	NaN	NaN	NaN	NaN	NaN	-0.373263	-0.143407	0.293674	0.170663	-0.308242	-0.0265865
Cyclin-dependent kinase 5 activator 1;Cyclin-dependent kinase 5 activator 1, p25;Cyclin-dependent kinase 5 activator 1, p35	Q15078	ENSG00000176749	CDK5R1	NaN	NaN	NaN	NaN	NaN	NaN	NaN	NaN	NaN	NaN	NaN	NaN	NaN	NaN	NaN	NaN	NaN	NaN	NaN	NaN	NaN	NaN	NaN	NaN	NaN	NaN	NaN	NaN	NaN	NaN	NaN	NaN	NaN	NaN	NaN	NaN	NaN	NaN	NaN	NaN	-0.0873123	0.42147	0.0490598	0.0591244	0.531325	-0.539928
Neutrophil cytosol factor 4	Q15080	ENSG00000100365;ENSG00000275990	NCF4	NaN	NaN	NaN	NaN	NaN	NaN	NaN	NaN	NaN	NaN	NaN	NaN	NaN	NaN	NaN	NaN	NaN	NaN	NaN	NaN	NaN	NaN	NaN	NaN	NaN	NaN	NaN	NaN	NaN	NaN	NaN	NaN	NaN	NaN	NaN	NaN	NaN	NaN	NaN	NaN	0.133312	-0.839851	0.085278	-0.11496	0.0872099	-0.169611
[Pyruvate dehydrogenase (acetyl-transferring)] kinase isozyme 1, mitochondrial	Q15118	ENSG00000152256	PDK1	NaN	NaN	NaN	NaN	NaN	NaN	NaN	NaN	NaN	NaN	NaN	NaN	NaN	NaN	NaN	NaN	NaN	NaN	NaN	NaN	NaN	NaN	NaN	NaN	NaN	NaN	NaN	NaN	NaN	NaN	NaN	NaN	NaN	NaN	NaN	NaN	NaN	NaN	NaN	NaN	0.170141	-0.601068	0.888426	0.991836	-0.151189	-0.353072
[Pyruvate dehydrogenase (acetyl-transferring)] kinase isozyme 2, mitochondrial	Q15119	ENSG00000005882	PDK2	NaN	NaN	NaN	NaN	NaN	NaN	NaN	NaN	NaN	NaN	NaN	NaN	NaN	NaN	NaN	NaN	NaN	NaN	NaN	NaN	NaN	NaN	NaN	NaN	NaN	NaN	NaN	NaN	NaN	NaN	NaN	NaN	NaN	NaN	NaN	NaN	NaN	NaN	NaN	NaN	0.310917	0.00294919	-0.260189	0.00512549	-0.178809	-0.335764
[Pyruvate dehydrogenase (acetyl-transferring)] kinase isozyme 3, mitochondrial	Q15120	ENSG00000067992	PDK3	NaN	NaN	NaN	NaN	NaN	NaN	NaN	NaN	NaN	NaN	NaN	NaN	NaN	NaN	NaN	NaN	NaN	NaN	NaN	NaN	NaN	NaN	NaN	NaN	NaN	NaN	NaN	NaN	NaN	NaN	NaN	NaN	NaN	NaN	NaN	NaN	NaN	NaN	NaN	NaN	-0.746049	-0.430167	0.875189	-0.0443104	-0.127861	0.687279
Cyclin-dependent kinase 10	Q15131	ENSG00000185324	CDK10	NaN	NaN	NaN	NaN	NaN	NaN	NaN	NaN	NaN	NaN	NaN	NaN	NaN	NaN	NaN	NaN	NaN	NaN	NaN	NaN	NaN	NaN	NaN	NaN	NaN	NaN	NaN	NaN	NaN	NaN	NaN	NaN	NaN	NaN	NaN	NaN	NaN	NaN	NaN	NaN	-0.362231	-0.336125	-0.0249602	-0.108848	-0.115977	0.076273
1-phosphatidylinositol 4,5-bisphosphate phosphodiesterase beta-4	Q15147	ENSG00000101333	PLCB4	NaN	NaN	NaN	NaN	NaN	NaN	NaN	NaN	NaN	NaN	NaN	NaN	NaN	NaN	NaN	NaN	NaN	NaN	NaN	NaN	NaN	NaN	NaN	NaN	NaN	NaN	NaN	NaN	NaN	NaN	NaN	NaN	NaN	NaN	NaN	NaN	NaN	NaN	NaN	NaN	-0.157189	-0.076328	0.446115	-1.60676	0.257767	0.200217
Transcription elongation factor A protein-like 1	Q15170	ENSG00000172465	TCEAL1	NaN	NaN	NaN	NaN	NaN	NaN	NaN	NaN	NaN	NaN	NaN	NaN	NaN	NaN	NaN	NaN	NaN	NaN	NaN	NaN	NaN	NaN	NaN	NaN	NaN	NaN	NaN	NaN	NaN	NaN	NaN	NaN	NaN	NaN	NaN	NaN	NaN	NaN	NaN	NaN	0.565674	-0.0841686	-0.4866	-0.0464692	0.0188351	-0.100977
Ras GTPase-activating protein 2	Q15283	ENSG00000155903	RASA2	NaN	NaN	NaN	NaN	NaN	NaN	NaN	NaN	NaN	NaN	NaN	NaN	NaN	NaN	NaN	NaN	NaN	NaN	NaN	NaN	NaN	NaN	NaN	NaN	NaN	NaN	NaN	NaN	NaN	NaN	NaN	NaN	NaN	NaN	NaN	NaN	NaN	NaN	NaN	NaN	-0.183048	-0.492338	0.71915	-0.211053	0.117479	0.250067
Zinc finger MYND domain-containing protein 11	Q15326	ENSG00000015171	ZMYND11	NaN	NaN	NaN	NaN	NaN	NaN	NaN	NaN	NaN	NaN	NaN	NaN	NaN	NaN	NaN	NaN	NaN	NaN	NaN	NaN	NaN	NaN	NaN	NaN	NaN	NaN	NaN	NaN	NaN	NaN	NaN	NaN	NaN	NaN	NaN	NaN	NaN	NaN	NaN	NaN	0.633112	0.354921	-0.611129	0.324436	-0.152303	-0.338418
[truncated: 15,013 more rows]
[truncated: 125 more columns]

## Sheet: Supplementary Data 1b
Protein name	UniProt ID	ENSG	Gene name	FFPE2TMT1	FFPE3TMT1	FFPE4TMT1	FFPE5TMT1	FFPE6TMT1	FFPE7TMT1	FFPE8TMT1	FFPE1TMT2	FFPE3TMT2	FFPE5TMT2	FFPE6TMT2	FFPE7TMT2	FFPE8TMT2	FFPE10TMT2	FFPE1TMT3	FFPE4TMT3	FFPE5TMT3	FFPE6TMT3	FFPE7TMT3	FFPE8TMT3	FFPE9TMT3	FFPE1TMT4	FFPE2TMT4	FFPE3TMT4	FFPE5TMT4	FFPE6TMT4	FFPE7TMT4	FFPE8TMT4	FFPE9TMT4	FFPE10TMT4	FFPE1TMT5	FFPE2TMT5	FFPE3TMT5	FFPE4TMT5	FFPE5TMT5	FFPE6TMT5	FFPE9TMT5	FFPE10TMT5	FF1TMT1	FF2TMT1	FF3TMT1	FF4TMT1	FF5TMT1	FF6TMT1	FF7TMT1	FF8TMT1
[truncated: 3,996 more rows]
[truncated: 118 more columns]

[truncated: 2 more sheets: Supplementary Data 1c, Supplementary Data 1d]
