# Supplementary material for: Multiomic profiling of medulloblastoma reveals subtype-specific targetable alterations at the proteome and N-glycan level
Source: Nat Commun. 2024 Jul 24;15:6237. doi: 10.1038/s41467-024-50554-z (PMC11266559; doi:10.1038/s41467-024-50554-z)
Supplement: Supplementary file 5 — Supplementary Data 2 [file 41467_2024_50554_MOESM5_ESM.xlsx]

## Sheet: Info
Supplementary Data 2a	ANOVA test results between proteome groups. log 2 transformed,median normalized and centered protein abundances after HarmonizR usage (ComBat, parametric, L/S Scaling) for all proteins found in >30% of all defined proteome subtypes (pWNT, pSHHt, pSHHs, pG3, pG4, pG3myc). ANOVA Testing was performed with a p-value cutoff of 0.05

## Sheet: Supplementary Data 2a
Protein name	ID	ENSG	Gene name		ANOVA Significant	ANOVA (-log10 p-value)
						p-value significant (p-value < 0.05)
Anastellin;Fibronectin;Ugl-Y1;Ugl-Y2;Ugl-Y3	P02751	ENSG00000115414	FN1		+	7.48987
Vimentin	P08670	ENSG00000026025	VIM		+	15.2657
Neuroblast differentiation-associated protein AHNAK	Q09666	ENSG00000124942	AHNAK		+	23.7463
Filamin-A	P21333	ENSG00000196924	FLNA		+	30.3615
Hemoglobin subunit beta;LVV-hemorphin-7;Spinorphin	P68871	ENSG00000244734	HBB		+	3.35927
Filamin-C	Q14315	ENSG00000128591	FLNC		+	37.405
Serotransferrin	P02787	ENSG00000091513	TF		+	1.72239
Talin-1	Q9Y490	ENSG00000137076	TLN1		+	9.37233
Tubulin beta-3 chain	Q13509	ENSG00000258947	TUBB3		+	19.635
Microtubule-associated protein 2	P11137	ENSG00000078018	MAP2		+	17.3801
A-kinase anchor protein 12	Q02952	ENSG00000131016	AKAP12		+	15.3968
Tenascin	P24821	ENSG00000041982	TNC		+	36.0489
Tubulin beta-2A chain	Q13885	ENSG00000137267	TUBB2A		+	23.2724
Dihydropyrimidinase-related protein 2	Q16555	ENSG00000092964	DPYSL2		+	27.4659
Nestin	P48681	ENSG00000132688	NES		+	6.05342
14-3-3 protein epsilon	P62258	ENSG00000108953;ENSG00000274474	YWHAE		+	9.10457
Rab GDP dissociation inhibitor alpha	P31150	ENSG00000203879	GDI1		+	24.761
Annexin A6	P08133	ENSG00000197043	ANXA6		+	25.8196
Ankyrin-2	Q01484	ENSG00000145362	ANK2		+	6.91272
Alpha-enolase	P06733	ENSG00000074800	ENO1		+	9.7124
Transitional endoplasmic reticulum ATPase	P55072	ENSG00000165280	VCP			1.23951
[Acyl-carrier-protein] S-acetyltransferase;[Acyl-carrier-protein] S-malonyltransferase;3-hydroxyacyl-[acyl-carrier-protein] dehydratase;3-oxoacyl-[acyl-carrier-protein] reductase;3-oxoacyl-[acyl-carrier-protein] synthase;Enoyl-[acyl-carrier-protein] reductase;Fatty acid synthase;Oleoyl-[acyl-carrier-protein] hydrolase	P49327	ENSG00000169710	FASN		+	4.23769
Elongation factor 2	P13639	ENSG00000167658	EEF2		+	27.8861
Vinculin	P18206	ENSG00000035403	VCL		+	10.9482
Microtubule-associated protein 4	P27816	ENSG00000047849	MAP4		+	3.54487
Ezrin	P15311	ENSG00000092820	EZR		+	14.082
Talin-2	Q9Y4G6	ENSG00000171914	TLN2		+	1.66592
Heterogeneous nuclear ribonucleoprotein M	P52272	ENSG00000099783	HNRNPM		+	7.29443
Synemin	O15061	ENSG00000182253	SYNM		+	2.93815
DNA-dependent protein kinase catalytic subunit	P78527	ENSG00000253729	PRKDC		+	11.8425
Ras GTPase-activating-like protein IQGAP1	P46940	ENSG00000140575	IQGAP1		+	13.65
ATP synthase subunit alpha, mitochondrial	P25705	ENSG00000152234	ATP5A1		+	14.938
60 kDa heat shock protein, mitochondrial	P10809	ENSG00000144381	HSPD1		+	25.0655
2',3'-cyclic-nucleotide 3'-phosphodiesterase	P09543	ENSG00000173786	CNP		+	10.6617
Heat shock 70 kDa protein 4	P34932	ENSG00000170606	HSPA4		+	14.743
Contactin-1	Q12860	ENSG00000018236	CNTN1		+	33.472
ATP synthase subunit beta, mitochondrial	P06576	ENSG00000110955	ATP5B		+	18.3476
Band 4.1-like protein 2	O43491	ENSG00000079819	EPB41L2		+	8.93002
Stress-70 protein, mitochondrial	P38646	ENSG00000113013	HSPA9		+	13.1315
Annexin A5	P08758	ENSG00000164111	ANXA5		+	13.919
Neural cell adhesion molecule 1	P13591	ENSG00000149294	NCAM1		+	22.9
Protein disulfide-isomerase A4	P13667	ENSG00000155660	PDIA4		+	18.4551
Stress-induced-phosphoprotein 1	P31948	ENSG00000168439	STIP1		+	3.77767
Nucleoprotein TPR	P12270	ENSG00000047410	TPR		+	3.30389
Vesicle-fusing ATPase	P46459	ENSG00000073969;ENSG00000276262;ENSG00000278174	NSF		+	48.1682
Heterogeneous nuclear ribonucleoproteins A2/B1	P22626	ENSG00000122566	HNRNPA2B1		+	3.02355
Calnexin	P27824	ENSG00000127022	CANX		+	9.16579
Ceruloplasmin	P00450	ENSG00000047457	CP		+	1.55885
Basement membrane-specific heparan sulfate proteoglycan core protein;Endorepellin;LG3 peptide	P98160	ENSG00000142798	HSPG2		+	7.36938
ATP-citrate synthase	P53396	ENSG00000131473	ACLY		+	11.8413
AP-2 complex subunit alpha-1	O95782	ENSG00000196961	AP2A1		+	11.0638
Long chain 3-hydroxyacyl-CoA dehydrogenase;Long-chain enoyl-CoA hydratase;Trifunctional enzyme subunit alpha, mitochondrial	P40939	ENSG00000084754	HADHA		+	5.76029
T-complex protein 1 subunit beta	P78371	ENSG00000166226	CCT2		+	23.9607
Apolipoprotein A-I;Proapolipoprotein A-I;Truncated apolipoprotein A-I	P02647	ENSG00000118137	APOA1			0.974369
Annexin A1	P04083	ENSG00000135046	ANXA1		+	12.8452
Protein disulfide-isomerase A3	P30101	ENSG00000167004	PDIA3		+	23.249
Heterogeneous nuclear ribonucleoprotein U	Q00839	ENSG00000153187	HNRNPU		+	10.8645
Protein disulfide-isomerase	P07237	ENSG00000185624	P4HB		+	16.723
Bifunctional glutamate/proline--tRNA ligase;Glutamate--tRNA ligase;Proline--tRNA ligase	P07814	ENSG00000136628	EPRS		+	12.3611
X-ray repair cross-complementing protein 5	P13010	ENSG00000079246	XRCC5		+	8.26911
Eukaryotic translation initiation factor 3 subunit A	Q14152	ENSG00000107581	EIF3A		+	14.7962
Aconitate hydratase, mitochondrial	Q99798	ENSG00000100412	ACO2		+	8.9457
ATP-dependent RNA helicase A	Q08211	ENSG00000135829	DHX9		+	10.4482
Peroxiredoxin-6	P30041	ENSG00000117592	PRDX6		+	4.62548
Far upstream element-binding protein 2	Q92945	ENSG00000088247	KHSRP		+	7.271
Band 4.1-like protein 3;Band 4.1-like protein 3, N-terminally processed	Q9Y2J2	ENSG00000082397	EPB41L3		+	9.95722
T-complex protein 1 subunit epsilon	P48643	ENSG00000150753	CCT5		+	19.4406
Triosephosphate isomerase	P60174	ENSG00000111669	TPI1		+	5.40538
Cytosolic non-specific dipeptidase	Q96KP4	ENSG00000133313	CNDP2		+	14.3942
Alpha-1-antichymotrypsin;Alpha-1-antichymotrypsin His-Pro-less	P01011	ENSG00000196136;ENSG00000273259	SERPINA3		+	3.31743
Lamin-B1	P20700	ENSG00000113368	LMNB1		+	19.9932
Cytosol aminopeptidase	P28838	ENSG00000002549	LAP3		+	26.635
Isocitrate dehydrogenase [NADP], mitochondrial	P48735	ENSG00000182054	IDH2		+	11.8367
T-complex protein 1 subunit gamma	P49368	ENSG00000163468	CCT3		+	24.9978
Staphylococcal nuclease domain-containing protein 1	Q7KZF4	ENSG00000197157	SND1		+	27.3225
Collagen alpha-3(VI) chain	P12111	ENSG00000163359	COL6A3		+	4.07544
Splicing factor, proline- and glutamine-rich	P23246	ENSG00000116560	SFPQ		+	4.80124
Leucine-rich PPR motif-containing protein, mitochondrial	P42704	ENSG00000138095	LRPPRC		+	8.96089
Agrin;Agrin C-terminal 110 kDa subunit;Agrin C-terminal 22 kDa fragment;Agrin C-terminal 90 kDa fragment;Agrin N-terminal 110 kDa subunit	O00468	ENSG00000188157	AGRN		+	2.79427
Alanine--tRNA ligase, cytoplasmic	P49588	ENSG00000090861	AARS		+	2.84231
CAP-Gly domain-containing linker protein 2	Q9UDT6	ENSG00000106665	CLIP2		+	24.8388
Phosphoserine aminotransferase	Q9Y617	ENSG00000135069	PSAT1		+	6.087
Dynamin-1-like protein	O00429	ENSG00000087470	DNM1L		+	9.61443
Laminin subunit gamma-1	P11047	ENSG00000135862	LAMC1		+	5.53111
Bifunctional purine biosynthesis protein PURH;IMP cyclohydrolase;Phosphoribosylaminoimidazolecarboxamide formyltransferase	P31939	ENSG00000138363	ATIC		+	22.738
4-trimethylaminobutyraldehyde dehydrogenase	P49189	ENSG00000143149	ALDH9A1		+	13.3488
Rab GDP dissociation inhibitor beta	P50395	ENSG00000057608	GDI2		+	7.16019
DNA damage-binding protein 1	Q16531	ENSG00000167986	DDB1		+	7.96872
Cofilin-1	P23528	ENSG00000172757	CFL1		+	7.41923
Matrin-3	P43243	ENSG00000015479;ENSG00000280987	MATR3		+	5.27822
Importin subunit beta-1	Q14974	ENSG00000108424	KPNB1		+	14.0968
UTP--glucose-1-phosphate uridylyltransferase	Q16851	ENSG00000169764	UGP2		+	9.93636
Malate dehydrogenase, mitochondrial	P40926	ENSG00000146701	MDH2		+	9.97402
T-complex protein 1 subunit theta	P50990	ENSG00000156261	CCT8		+	22.2574
D-3-phosphoglycerate dehydrogenase	O43175	ENSG00000092621	PHGDH		+	25.8664
Fibrinogen beta chain;Fibrinopeptide B	P02675	ENSG00000171564	FGB		+	1.59766
Hemopexin	P02790	ENSG00000110169	HPX		+	2.97956
Vigilin	Q00341	ENSG00000115677	HDLBP		+	5.21282
Peroxiredoxin-1	Q06830	ENSG00000117450	PRDX1		+	20.3037
Alpha-internexin	Q16352	ENSG00000148798	INA		+	8.80262
Fascin	Q16658	ENSG00000075618	FSCN1		+	8.29296
Unconventional myosin-Va	Q9Y4I1	ENSG00000197535	MYO5A		+	14.0122
Catenin beta-1	P35222	ENSG00000168036	CTNNB1		+	30.843
Transcription intermediary factor 1-beta	Q13263	ENSG00000130726	TRIM28		+	10.3971
Heterogeneous nuclear ribonucleoprotein L	P14866	ENSG00000104824	HNRNPL		+	6.17771
26S proteasome non-ATPase regulatory subunit 1	Q99460	ENSG00000173692	PSMD1		+	2.29705
WD repeat-containing protein 1	O75083	ENSG00000071127	WDR1		+	12.2484
Catalase	P04040	ENSG00000121691	CAT		+	3.52721
Aldehyde dehydrogenase, mitochondrial	P05091	ENSG00000111275	ALDH2		+	13.8738
V-type proton ATPase catalytic subunit A	P38606	ENSG00000114573	ATP6V1A		+	25.445
Adenylyl cyclase-associated protein 1	Q01518	ENSG00000131236	CAP1		+	9.95009
Vacuolar protein sorting-associated protein 35	Q96QK1	ENSG00000069329	VPS35		+	12.6421
Huntingtin-interacting protein 1-related protein	O75146	ENSG00000130787	HIP1R		+	25.4299
N(G),N(G)-dimethylarginine dimethylaminohydrolase 1	O94760	ENSG00000153904	DDAH1		+	18.6388
Aspartate--tRNA ligase, cytoplasmic	P14868	ENSG00000115866	DARS		+	10.8097
Phosphoribosylamine--glycine ligase;Phosphoribosylformylglycinamidine cyclo-ligase;Phosphoribosylglycinamide formyltransferase;Trifunctional purine biosynthetic protein adenosine-3	P22102	ENSG00000159131;ENSG00000262473	GART		+	12.2638
Calreticulin	P27797	ENSG00000179218	CALR		+	15.506
Kinesin-1 heavy chain	P33176	ENSG00000170759	KIF5B		+	5.89163
Protein deglycase DJ-1	Q99497	ENSG00000116288	PARK7		+	16.5444
U5 small nuclear ribonucleoprotein 200 kDa helicase	O75643	ENSG00000144028	SNRNP200		+	11.9057
Fibrinogen gamma chain	P02679	ENSG00000171557	FGG		+	2.29336
T-complex protein 1 subunit alpha	P17987	ENSG00000120438	TCP1		+	24.5419
26S proteasome non-ATPase regulatory subunit 2	Q13200	ENSG00000175166	PSMD2		+	1.72474
NAD(P) transhydrogenase, mitochondrial	Q13423	ENSG00000112992	NNT		+	12.1829
Catenin delta-1	O60716	ENSG00000198561	CTNND1		+	4.99604
Methylmalonate-semialdehyde dehydrogenase [acylating], mitochondrial	Q02252	ENSG00000119711	ALDH6A1		+	6.08832
Translational activator GCN1	Q92616	ENSG00000089154	GCN1L1		+	5.41502
Probable ATP-dependent RNA helicase DDX17	Q92841	ENSG00000100201	DDX17		+	9.45112
Gamma-adducin	Q9UEY8	ENSG00000148700	ADD3		+	7.42255
Carbonic anhydrase 1	P00915	ENSG00000133742	CA1		+	3.84898
Valine--tRNA ligase	P26640	ENSG00000096171;ENSG00000204394;ENSG00000224264;ENSG00000226589;ENSG00000231116	VARS		+	26.6256
Transaldolase	P37837	ENSG00000177156	TALDO1		+	3.72515
Reticulon-4	Q9NQC3	ENSG00000115310	RTN4		+	5.83057
Acetyl-CoA acetyltransferase, mitochondrial	P24752	ENSG00000075239	ACAT1		+	16.4218
Transgelin-2	P37802	ENSG00000158710	TAGLN2		+	12.3671
T-complex protein 1 subunit delta	P50991	ENSG00000115484	CCT4		+	22.8911
Band 4.1-like protein 1	Q9H4G0	ENSG00000088367	EPB41L1		+	30.5213
Calpain-1 catalytic subunit	P07384	ENSG00000014216	CAPN1		+	4.9293
Alcohol dehydrogenase [NADP(+)]	P14550	ENSG00000117448	AKR1A1		+	1.94469
Selenium-binding protein 1	Q13228	ENSG00000143416	SELENBP1		+	8.3846
Heterogeneous nuclear ribonucleoprotein U-like protein 2	Q1KMD3	ENSG00000214753	HNRNPUL2		+	4.82082
Septin-9	Q9UHD8	ENSG00000184640	2009-09-01		+	8.15398
Gamma-enolase	P09104	ENSG00000111674	ENO2		+	26.8635
Laminin subunit beta-2	P55268	ENSG00000172037	LAMB2		+	2.49821
Structural maintenance of chromosomes protein 1A	Q14683	ENSG00000072501	SMC1A		+	6.08293
RuvB-like 2	Q9Y230	ENSG00000183207	RUVBL2		+	19.2121
Exportin-1	O14980	ENSG00000082898	XPO1		+	6.95076
Plastin-2	P13796	ENSG00000136167	LCP1		+	7.5246
Elongation factor 1-gamma	P26641	ENSG00000254772	EEF1G		+	8.6738
Serpin B6	P35237	ENSG00000124570	SERPINB6		+	17.3399
Splicing factor 3B subunit 3	Q15393	ENSG00000189091	SF3B3		+	11.9766
AP-2 complex subunit mu	Q96CW1	ENSG00000161203	AP2M1		+	18.5034
Perilipin-3	O60664	ENSG00000105355	PLIN3		+	19.7931
60 kDa SS-A/Ro ribonucleoprotein	P10155	ENSG00000116747	TROVE2		+	5.05704
Inter-alpha-trypsin inhibitor heavy chain H2	P19823	ENSG00000151655	ITIH2		+	3.79051
Heterogeneous nuclear ribonucleoprotein A3	P51991	ENSG00000170144	HNRNPA3		+	2.18845
Nidogen-2	Q14112	ENSG00000087303	NID2		+	4.97954
Apolipoprotein A-IV	P06727	ENSG00000110244	APOA4		+	1.55716
Tropomyosin alpha-3 chain	P06753	ENSG00000143549	TPM3			0.677945
Aspartate aminotransferase, cytoplasmic	P17174	ENSG00000120053	GOT1		+	20.7629
26S protease regulatory subunit 7	P35998	ENSG00000161057	PSMC2		+	5.23032
Structural maintenance of chromosomes protein 3	Q9UQE7	ENSG00000108055	SMC3		+	8.22857
Glutathione S-transferase P	P09211	ENSG00000084207	GSTP1		+	1.99237
Poly [ADP-ribose] polymerase 1	P09874	ENSG00000143799	PARP1		+	29.5318
Ribonuclease inhibitor	P13489	ENSG00000023191;ENSG00000276230	RNH1		+	4.95806
CD44 antigen	P16070	ENSG00000026508	CD44		+	4.3731
Threonine--tRNA ligase, cytoplasmic	P26639	ENSG00000113407	TARS		+	19.7451
Myristoylated alanine-rich C-kinase substrate	P29966	ENSG00000277443	MARCKS		+	24.4862
Prolyl endopeptidase	P48147	ENSG00000085377	PREP		+	8.09031
3-ketoacyl-CoA thiolase;Trifunctional enzyme subunit beta, mitochondrial	P55084	ENSG00000138029	HADHB		+	7.54786
Methionine--tRNA ligase, cytoplasmic	P56192	ENSG00000166986	MARS		+	7.66041
Phosphoglucomutase-2	Q96G03	ENSG00000169299	PGM2			0.968843
Nuclear migration protein nudC	Q9Y266	ENSG00000090273	NUDC		+	6.70158
Deoxynucleoside triphosphate triphosphohydrolase SAMHD1	Q9Y3Z3	ENSG00000101347	SAMHD1			0.559919
Dihydropyrimidinase-related protein 4	O14531	ENSG00000151640	DPYSL4		+	31.2155
General vesicular transport factor p115	O60763	ENSG00000138768	USO1		+	2.34266
Aspartate aminotransferase, mitochondrial	P00505	ENSG00000125166	GOT2		+	4.54463
Ig gamma-1 chain C region	P01857	ENSG00000211896	IGHG1			1.09571
Alpha-crystallin B chain	P02511	ENSG00000109846	CRYAB		+	3.99376
Heat shock protein beta-1	P04792	ENSG00000106211	HSPB1		+	16.2394
Arginine--tRNA ligase, cytoplasmic	P54136	ENSG00000113643	RARS		+	14.3742
Src substrate cortactin	Q14247	ENSG00000085733	CTTN		+	11.9854
116 kDa U5 small nuclear ribonucleoprotein component	Q15029	ENSG00000108883	EFTUD2		+	11.4486
3-hydroxyacyl-CoA dehydrogenase type-2	Q99714	ENSG00000072506	HSD17B10		+	9.80702
UDP-glucose:glycoprotein glucosyltransferase 1	Q9NYU2	ENSG00000136731	UGGT1		+	5.48229
Coatomer subunit gamma-1	Q9Y678	ENSG00000181789	COPG1		+	15.5624
Actin-related protein 2/3 complex subunit 2	O15144	ENSG00000163466	ARPC2		+	16.801
Cold shock domain-containing protein E1	O75534	ENSG00000009307	CSDE1		+	9.43669
Annexin A4	P09525	ENSG00000196975	ANXA4		+	15.379
Leukotriene A-4 hydrolase	P09960	ENSG00000111144	LTA4H		+	4.93752
Nidogen-1	P14543	ENSG00000116962	NID1		+	7.18978
Exportin-2	P55060	ENSG00000124207	CSE1L		+	11.1415
26S protease regulatory subunit 4	P62191	ENSG00000100764	PSMC1		+	4.76365
Serine/arginine-rich splicing factor 1	Q07955	ENSG00000136450	SRSF1		+	4.06915
LIM and SH3 domain protein 1	Q14847	ENSG00000002834	LASP1		+	19.9189
Dihydropyrimidinase-related protein 5	Q9BPU6	ENSG00000157851	DPYSL5		+	22.274
Poly(U)-binding-splicing factor PUF60	Q9UHX1	ENSG00000179950;ENSG00000274081	PUF60		+	20.8481
Guanine nucleotide-binding protein G(i) subunit alpha-2	P04899	ENSG00000114353	GNAI2		+	6.89865
Acylamino-acid-releasing enzyme	P13798	ENSG00000164062	APEH			0.371802
Platelet-activating factor acetylhydrolase IB subunit alpha	P43034	ENSG00000007168	PAFAH1B1		+	17.7739
Elongation factor Tu, mitochondrial	P49411	ENSG00000178952	TUFM		+	7.92255
14-3-3 protein zeta/delta	P63104	ENSG00000164924	YWHAZ		+	5.86967
Peptidyl-prolyl cis-trans isomerase FKBP4;Peptidyl-prolyl cis-trans isomerase FKBP4, N-terminally processed	Q02790	ENSG00000004478	FKBP4		+	5.57451
Non-POU domain-containing octamer-binding protein	Q15233	ENSG00000147140	NONO		+	7.75532
RuvB-like 1	Q9Y265	ENSG00000175792	RUVBL1		+	19.5988
Ig kappa chain C region	P01834		IGKC			0.244315
Fumarate hydratase, mitochondrial	P07954	ENSG00000091483	FH		+	12.4499
Voltage-dependent anion-selective channel protein 1	P21796	ENSG00000213585	VDAC1		+	1.76361
Glycerol-3-phosphate dehydrogenase, mitochondrial	P43304	ENSG00000115159	GPD2		+	20.635
F-actin-capping protein subunit beta	P47756	ENSG00000077549	CAPZB		+	12.4744
Glutathione synthetase	P48637	ENSG00000100983	GSS		+	10.8614
Ubiquitin carboxyl-terminal hydrolase 14	P54578	ENSG00000101557	USP14		+	3.4077
Eukaryotic translation initiation factor 5	P55010	ENSG00000100664	EIF5		+	6.14436
26S proteasome non-ATPase regulatory subunit 3	O43242	ENSG00000108344	PSMD3		+	3.71941
Flotillin-1	O75955	ENSG00000137312;ENSG00000206379;ENSG00000206480;ENSG00000230143;ENSG00000232280	FLOT1		+	19.7646
Integrin beta-1	P05556	ENSG00000150093	ITGB1		+	2.38659
Profilin-1	P07737	ENSG00000108518	PFN1		+	19.0978
Galectin-1	P09382	ENSG00000100097	LGALS1		+	23.2138
ADP/ATP translocase 3;ADP/ATP translocase 3, N-terminally processed	P12236	ENSG00000169100	SLC25A6		+	5.40869
Adenosylhomocysteinase	P23526	ENSG00000101444	AHCY		+	23.6802
Hippocampal cholinergic neurostimulating peptide;Phosphatidylethanolamine-binding protein 1	P30086	ENSG00000089220	PEBP1		+	19.735
Peroxiredoxin-2	P32119	ENSG00000167815	PRDX2		+	6.32447
Guanine nucleotide-binding protein subunit beta-2-like 1;Guanine nucleotide-binding protein subunit beta-2-like 1, N-terminally processed	P63244	ENSG00000204628	GNB2L1		+	24.1881
14-3-3 protein eta	Q04917	ENSG00000128245	YWHAH		+	13.8426
Pre-mRNA-processing-splicing factor 8	Q6P2Q9	ENSG00000174231;ENSG00000274442	PRPF8		+	11.7107
Septin-8	Q92599	ENSG00000164402	2008-09-01		+	14.4382
Serrate RNA effector molecule homolog	Q9BXP5	ENSG00000087087	SRRT		+	6.41816
Nucleophosmin	P06748	ENSG00000181163	NPM1		+	28.0452
Alcohol dehydrogenase class-3	P11766	ENSG00000197894	ADH5		+	7.66732
14-3-3 protein beta/alpha;14-3-3 protein beta/alpha, N-terminally processed	P31946	ENSG00000166913	YWHAB		+	18.1816
60S ribosomal protein L4	P36578	ENSG00000174444	RPL4		+	14.2172
Serine--tRNA ligase, cytoplasmic	P49591	ENSG00000031698	SARS		+	2.3482
Destrin	P60981	ENSG00000125868	DSTN		+	8.74849
14-3-3 protein gamma;14-3-3 protein gamma, N-terminally processed	P61981	ENSG00000170027	YWHAG		+	27.2586
Transgelin	Q01995	ENSG00000149591	TAGLN		+	4.87295
Interleukin enhancer-binding factor 2	Q12905	ENSG00000143621	ILF2		+	6.17328
Phenylalanine--tRNA ligase beta subunit	Q9NSD9	ENSG00000116120	FARSB		+	6.33439
Obg-like ATPase 1	Q9NTK5	ENSG00000138430	OLA1			0.374011
Thyroid hormone receptor-associated protein 3	Q9Y2W1	ENSG00000054118	THRAP3		+	10.5892
tRNA-splicing ligase RtcB homolog	Q9Y3I0	ENSG00000100220	RTCB		+	3.54858
Carbonic anhydrase 2	P00918	ENSG00000104267	CA2		+	3.64932
Dihydropteridine reductase	P09417	ENSG00000151552	QDPR		+	7.97663
Dihydrolipoyl dehydrogenase, mitochondrial	P09622	ENSG00000091140	DLD		+	10.8999
Ubiquitin carboxyl-terminal hydrolase isozyme L1	P09936	ENSG00000154277	UCHL1		+	16.0036
Cytochrome b-c1 complex subunit 2, mitochondrial	P22695	ENSG00000140740	UQCRC2		+	13.2154
Peptidyl-prolyl cis-trans isomerase B	P23284	ENSG00000166794	PPIB		+	18.7199
Coronin-1A	P31146	ENSG00000102879	CORO1A		+	7.23676
Signal transducer and activator of transcription 1-alpha/beta	P42224	ENSG00000115415	STAT1		+	3.02043
(3R)-hydroxyacyl-CoA dehydrogenase;Enoyl-CoA hydratase 2;Peroxisomal multifunctional enzyme type 2	P51659	ENSG00000133835	HSD17B4		+	1.72612
6-phosphogluconate dehydrogenase, decarboxylating	P52209	ENSG00000142657	PGD		+	14.2616
Eukaryotic translation initiation factor 4 gamma 2	P78344	ENSG00000110321	EIF4G2		+	2.08316
Splicing factor 3B subunit 2	Q13435	ENSG00000087365	SF3B2		+	14.2638
Leucine-rich repeat-containing protein 47	Q8N1G4	ENSG00000130764	LRRC47		+	10.1847
COP9 signalosome complex subunit 4	Q9BT78	ENSG00000138663	COPS4		+	5.4796
Synaptic vesicle membrane protein VAT-1 homolog-like	Q9HCJ6	ENSG00000171724	VAT1L		+	18.0759
Chloride intracellular channel protein 1	O00299	ENSG00000206394;ENSG00000213719;ENSG00000223639;ENSG00000226248;ENSG00000226417;ENSG00000226651;ENSG00000230685	CLIC1		+	29.6614
PC4 and SFRS1-interacting protein	O75475	ENSG00000164985	PSIP1		+	10.6085
Superoxide dismutase [Mn], mitochondrial	P04179	ENSG00000112096	SOD2		+	7.73087
Dolichyl-diphosphooligosaccharide--protein glycosyltransferase subunit 1	P04843	ENSG00000163902	RPN1		+	9.95437
Laminin subunit beta-1	P07942	ENSG00000091136	LAMB1		+	2.7473
Electron transfer flavoprotein subunit alpha, mitochondrial	P13804	ENSG00000140374	ETFA		+	20.5406
Probable ATP-dependent RNA helicase DDX5	P17844	ENSG00000108654	DDX5		+	7.63787
Prohibitin	P35232	ENSG00000167085	PHB		+	16.9935
Coatomer subunit beta'	P35606	ENSG00000184432	COPB2		+	8.29606
3-ketoacyl-CoA thiolase, mitochondrial	P42765	ENSG00000167315	ACAA2		+	20.0208
Ras-related protein Rab-7a	P51149	ENSG00000075785	RAB7A		+	5.22384
Tubulin beta-4B chain	P68371	ENSG00000188229	TUBB4B		+	10.7814
Rho GTPase-activating protein 1	Q07960	ENSG00000175220	ARHGAP1		+	6.99877
Myosin light chain kinase, smooth muscle;Myosin light chain kinase, smooth muscle, deglutamylated form	Q15746	ENSG00000065534	MYLK			1.28052
2,4-dienoyl-CoA reductase, mitochondrial	Q16698	ENSG00000104325	DECR1		+	16.1777
Nuclear pore complex protein Nup93	Q8N1F7	ENSG00000102900	NUP93		+	8.91922
NAD(P)H-hydrate epimerase	Q8NCW5	ENSG00000163382	APOA1BP		+	3.22424
Myelin expression factor 2	Q9P2K5	ENSG00000104177	MYEF2		+	6.45951
Serine/threonine-protein kinase DCLK1	O15075	ENSG00000133083	DCLK1		+	26.086
Splicing factor 3B subunit 1	O75533	ENSG00000115524	SF3B1		+	10.9255
Glutamine synthetase	P15104	ENSG00000135821	GLUL		+	4.09926
Cytochrome b-c1 complex subunit 1, mitochondrial	P31930	ENSG00000010256	UQCRC1		+	12.5597
Lon protease homolog, mitochondrial	P36776	ENSG00000196365	LONP1		+	4.90021
Nuclear autoantigenic sperm protein	P49321	ENSG00000132780	NASP		+	21.0723
Brain acid soluble protein 1	P80723	ENSG00000176788	BASP1		+	31.5402
Sorting nexin-6;Sorting nexin-6, N-terminally processed	Q9UNH7	ENSG00000129515	SNX6		+	6.9723
Hepatocyte growth factor-regulated tyrosine kinase substrate	O14964	ENSG00000185359	HGS		+	9.4035
Thioredoxin-like protein 1	O43396	ENSG00000091164	TXNL1		+	7.5065
Mitochondrial import receptor subunit TOM70	O94826	ENSG00000154174	TOMM70A		+	13.8113
6-phosphogluconolactonase	O95336	ENSG00000130313	PGLS		+	18.934
Mitogen-activated protein kinase 1	P28482	ENSG00000100030	MAPK1		+	19.5902
Peroxiredoxin-5, mitochondrial	P30044	ENSG00000126432	PRDX5		+	9.31018
Crk-like protein	P46109	ENSG00000099942	CRKL		+	5.33026
Protein phosphatase 1 regulatory subunit 7	Q15435	ENSG00000115685	PPP1R7		+	18.5906
Transforming growth factor-beta-induced protein ig-h3	Q15582	ENSG00000120708	TGFBI		+	10.8567
Leucine--tRNA ligase, cytoplasmic	Q9P2J5	ENSG00000133706	LARS		+	18.8143
Protein kinase C and casein kinase substrate in neurons protein 2	Q9UNF0	ENSG00000100266	PACSIN2		+	26.1591
Proliferation-associated protein 2G4	Q9UQ80	ENSG00000170515	PA2G4		+	19.1565
40S ribosomal protein S3	P23396	ENSG00000149273	RPS3		+	24.2541
Eukaryotic translation initiation factor 4B	P23588	ENSG00000063046	EIF4B		+	1.83712
Flavin reductase (NADPH)	P30043	ENSG00000090013	BLVRB		+	2.34119
Alpha-centractin	P61163	ENSG00000138107	ACTR1A		+	14.1947
Proteasome activator complex subunit 1	Q06323	ENSG00000092010	PSME1		+	8.55566
Delta(3,5)-Delta(2,4)-dienoyl-CoA isomerase, mitochondrial	Q13011	ENSG00000104823	ECH1		+	1.58409
Protein enabled homolog	Q8N8S7	ENSG00000154380	ENAH		+	8.05812
Septin-5	Q99719	ENSG00000184702	2005-09-01		+	37.7965
Dipeptidyl peptidase 3	Q9NY33	ENSG00000254986	DPP3		+	6.50463
Vesicle-associated membrane protein-associated protein A	Q9P0L0	ENSG00000101558	VAPA		+	8.32482
Ataxin-10	Q9UBB4	ENSG00000130638	ATXN10		+	7.26514
Heterogeneous nuclear ribonucleoprotein Q	O60506	ENSG00000135316	SYNCRIP		+	17.353
Importin-7	O95373	ENSG00000205339	IPO7		+	7.64743
Glutathione peroxidase 1	P07203	ENSG00000233276	GPX1		+	4.22324
Collagen alpha-1(VI) chain	P12109	ENSG00000142156	COL6A1		+	2.914
Eukaryotic translation initiation factor 2 subunit 2	P20042	ENSG00000125977	EIF2S2		+	8.07496
Proteasome subunit alpha type-4	P25789	ENSG00000041357	PSMA4			1.20785
Protein PML	P29590	ENSG00000140464	PML		+	6.23443
Serpin H1	P50454	ENSG00000149257	SERPINH1		+	23.5635
Eukaryotic translation initiation factor 3 subunit E	P60228	ENSG00000104408	EIF3E		+	11.9471
Scaffold attachment factor B2	Q14151	ENSG00000130254	SAFB2		+	8.78409
Poly(rC)-binding protein 1	Q15365	ENSG00000169564	PCBP1		+	9.7301
Importin-9	Q96P70	ENSG00000198700	IPO9		+	8.61932
Beta-soluble NSF attachment protein	Q9H115	ENSG00000125814	NAPB		+	32.9426
26S proteasome non-ATPase regulatory subunit 13	Q9UNM6	ENSG00000185627	PSMD13		+	3.50813
Citrate synthase, mitochondrial	O75390	ENSG00000062485	CS		+	11.0379
E3 UFM1-protein ligase 1	O94874	ENSG00000014123	UFL1		+	14.3824
Thrombospondin-1	P07996	ENSG00000137801	THBS1		+	4.70328
Dihydrolipoyllysine-residue acetyltransferase component of pyruvate dehydrogenase complex, mitochondrial	P10515	ENSG00000150768	DLAT		+	3.64984
S-formylglutathione hydrolase	P10768	ENSG00000139684	ESD		+	5.0258
Sorcin	P30626	ENSG00000075142	SRI		+	28.4669
Amphiphysin	P49418	ENSG00000078053	AMPH		+	18.0369
UV excision repair protein RAD23 homolog B	P54727	ENSG00000119318	RAD23B			0.807403
Inorganic pyrophosphatase	Q15181	ENSG00000180817	PPA1		+	9.95408
Thioredoxin reductase 1, cytoplasmic	Q16881	ENSG00000198431	TXNRD1		+	7.59577
GRIP1-associated protein 1	Q4V328	ENSG00000068400	GRIPAP1		+	2.28982
RNA-binding protein 14	Q96PK6	ENSG00000239306	RBM14		+	3.92904
Tubulin-folding cofactor B	Q99426	ENSG00000105254	TBCB		+	18.749
SUMO-activating enzyme subunit 1;SUMO-activating enzyme subunit 1, N-terminally processed	Q9UBE0	ENSG00000142230	SAE1		+	6.71369
Cytoplasmic dynein 1 light intermediate chain 1	Q9Y6G9	ENSG00000144635	DYNC1LI1		+	9.06166
Protein arginine N-methyltransferase 5;Protein arginine N-methyltransferase 5, N-terminally processed	O14744	ENSG00000100462	PRMT5		+	2.77797
Core histone macro-H2A.1	O75367	ENSG00000113648	H2AFY		+	16.1598
Activator of 90 kDa heat shock protein ATPase homolog 1	O95433	ENSG00000100591	AHSA1			0.837865
Tubulin beta-4A chain	P04350	ENSG00000104833	TUBB4A		+	12.9582
cAMP-dependent protein kinase type II-alpha regulatory subunit	P13861	ENSG00000114302	PRKAR2A		+	29.5462
Proteasome subunit alpha type-3	P25788	ENSG00000100567	PSMA3		+	3.11254
Enoyl-CoA hydratase, mitochondrial	P30084	ENSG00000127884	ECHS1		+	8.36027
GMP synthase [glutamine-hydrolyzing]	P49915	ENSG00000163655	GMPS		+	20.9967
Heterogeneous nuclear ribonucleoprotein H2	P55795	ENSG00000126945	HNRNPH2		+	6.36273
40S ribosomal protein S3a	P61247	ENSG00000145425	RPS3A		+	23.6239
Growth factor receptor-bound protein 2	P62993	ENSG00000177885	GRB2		+	12.3261
Squamous cell carcinoma antigen recognized by T-cells 3	Q15020	ENSG00000075856	SART3		+	13.3271
26S proteasome non-ATPase regulatory subunit 5	Q16401	ENSG00000095261	PSMD5		+	4.94251
ATP-dependent dihydroxyacetone kinase;Bifunctional ATP-dependent dihydroxyacetone kinase/FAD-AMP lyase (cyclizing);FAD-AMP lyase (cyclizing)	Q3LXA3	ENSG00000149476	DAK		+	3.46528
Sec1 family domain-containing protein 1	Q8WVM8	ENSG00000092108	SCFD1		+	2.13046
Protein NDRG1	Q92597	ENSG00000104419	NDRG1		+	3.61405
Serine/arginine repetitive matrix protein 2	Q9UQ35	ENSG00000167978	SRRM2		+	12.6359
Serine-threonine kinase receptor-associated protein	Q9Y3F4	ENSG00000023734	STRAP			1.28241
Calcium-binding mitochondrial carrier protein Aralar1	O75746	ENSG00000115840	SLC25A12		+	6.7699
Amyloid beta A4 protein;Beta-amyloid protein 40;Beta-amyloid protein 42;C31;C80;C83;C99;Gamma-secretase C-terminal fragment 50;Gamma-secretase C-terminal fragment 57;Gamma-secretase C-terminal fragment 59;N-APP;P3(40);P3(42);Soluble APP-alpha;Soluble APP-beta	P05067	ENSG00000142192	APP		+	16.1775
Inosine-5'-monophosphate dehydrogenase 2	P12268	ENSG00000178035	IMPDH2		+	20.6626
14-3-3 protein theta	P27348	ENSG00000134308	YWHAQ		+	17.4466
DNA-(apurinic or apyrimidinic site) lyase;DNA-(apurinic or apyrimidinic site) lyase, mitochondrial	P27695	ENSG00000100823	APEX1		+	5.75831
Endoplasmic reticulum resident protein 29	P30040	ENSG00000089248	ERP29		+	9.36589
Succinate dehydrogenase [ubiquinone] flavoprotein subunit, mitochondrial	P31040	ENSG00000073578	SDHA		+	14.8593
14-3-3 protein sigma	P31947	ENSG00000175793	SFN		+	8.99861
NADH dehydrogenase [ubiquinone] flavoprotein 1, mitochondrial	P49821	ENSG00000167792	NDUFV1		+	4.36503
Rho GDP-dissociation inhibitor 1	P52565	ENSG00000141522	ARHGDIA		+	15.9663
F-actin-capping protein subunit alpha-1	P52907	ENSG00000116489	CAPZA1		+	12.7349
10 kDa heat shock protein, mitochondrial	P61604	ENSG00000115541	HSPE1		+	21.2618
Quinone oxidoreductase	Q08257	ENSG00000116791	CRYZ		+	26.7565
Proteasome-associated protein ECM29 homolog	Q5VYK3	ENSG00000136813	ECM29		+	5.75159
Glyoxylate reductase/hydroxypyruvate reductase	Q9UBQ7	ENSG00000137106	GRHPR		+	5.98877
Na(+)/H(+) exchange regulatory cofactor NHE-RF1	O14745	ENSG00000109062	SLC9A3R1		+	12.8405
Tripeptidyl-peptidase 1	O14773	ENSG00000166340	TPP1		+	3.30268
LanC-like protein 1	O43813	ENSG00000115365	LANCL1		+	9.65422
40S ribosomal protein S2	P15880	ENSG00000140988	RPS2		+	15.8538
Cadherin-2	P19022	ENSG00000170558	CDH2		+	7.38264
Oxysterol-binding protein 1	P22059	ENSG00000110048	OSBP			0.345289
Fibulin-1	P23142	ENSG00000077942	FBLN1		+	3.14306
Mitogen-activated protein kinase 3	P27361	ENSG00000102882	MAPK3		+	6.1788
Proteasome subunit alpha type-5	P28066	ENSG00000143106	PSMA5		+	3.11309
Neural cell adhesion molecule L1	P32004	ENSG00000198910	L1CAM		+	9.06212
Serine hydroxymethyltransferase, mitochondrial	P34897	ENSG00000182199	SHMT2		+	23.3215
Glutamine--tRNA ligase	P47897	ENSG00000172053	QARS		+	15.1843
Isocitrate dehydrogenase [NAD] subunit alpha, mitochondrial	P50213	ENSG00000166411	IDH3A		+	14.62
Adenylate kinase 2, mitochondrial;Adenylate kinase 2, mitochondrial, N-terminally processed	P54819	ENSG00000004455	AK2		+	24.9825
S-phase kinase-associated protein 1	P63208	ENSG00000113558	SKP1		+	13.9097
Coactosin-like protein	Q14019	ENSG00000103187	COTL1		+	13.9789
26S proteasome non-ATPase regulatory subunit 6	Q15008	ENSG00000163636	PSMD6		+	3.34637
Microtubule-associated protein RP/EB family member 1	Q15691	ENSG00000101367	MAPRE1		+	11.8599
Heterochromatin protein 1-binding protein 3	Q5SSJ5	ENSG00000127483	HP1BP3		+	8.80533
Hepatoma-derived growth factor-related protein 2	Q7Z4V5		HDGFRP2		+	4.38594
Ataxin-2-like protein	Q8WWM7	ENSG00000168488	ATXN2L		+	3.33379
Ubiquitin thioesterase OTUB1	Q96FW1	ENSG00000167770	OTUB1			0.434301
Prohibitin-2	Q99623	ENSG00000215021	PHB2		+	14.0811
Adipocyte plasma membrane-associated protein	Q9HDC9	ENSG00000101474	APMAP		+	14.769
SUMO-activating enzyme subunit 2	Q9UBT2	ENSG00000126261	UBA2		+	9.08965
UPF0568 protein C14orf166	Q9Y224	ENSG00000087302	C14orf166		+	3.30399
Suppressor of G2 allele of SKP1 homolog	Q9Y2Z0	ENSG00000165416	SUGT1		+	3.58788
PDZ and LIM domain protein 1	O00151	ENSG00000107438	PDLIM1		+	11.284
HIV Tat-specific factor 1	O43719	ENSG00000102241	HTATSF1		+	4.08036
Cytochrome c oxidase subunit 2	P00403	ENSG00000198712	MT-CO2		+	5.2339
Eukaryotic translation initiation factor 2 subunit 1	P05198	ENSG00000134001	EIF2S1		+	4.49603
Pyruvate dehydrogenase E1 component subunit beta, mitochondrial	P11177	ENSG00000168291	PDHB		+	13.5804
Aspartate carbamoyltransferase;CAD protein;Dihydroorotase;Glutamine-dependent carbamoyl-phosphate synthase	P27708	ENSG00000084774	CAD		+	22.542
ATP synthase subunit O, mitochondrial	P48047	ENSG00000241837	ATP5O		+	15.6417
Heterogeneous nuclear ribonucleoprotein F;Heterogeneous nuclear ribonucleoprotein F, N-terminally processed	P52597	ENSG00000169813	HNRNPF		+	6.81742
Proteasome subunit alpha type-6	P60900	ENSG00000100902	PSMA6			1.24781
Sorbitol dehydrogenase	Q00796	ENSG00000140263	SORD		+	4.11617
Torsin-1A-interacting protein 1	Q5JTV8	ENSG00000143337	TOR1AIP1			1.20962
MAP1S heavy chain;MAP1S light chain;Microtubule-associated protein 1S	Q66K74	ENSG00000130479	MAP1S		+	14.5034
Protein LYRIC	Q86UE4	ENSG00000147649	MTDH		+	8.00452
Thioredoxin domain-containing protein 5	Q8NBS9	ENSG00000239264	TXNDC5		+	19.4098
Plasminogen activator inhibitor 1 RNA-binding protein	Q8NC51	ENSG00000142864	SERBP1		+	21.0702
Nuclear ubiquitous casein and cyclin-dependent kinase substrate 1	Q9H1E3	ENSG00000069275	NUCKS1			0.986755
DnaJ homolog subfamily B member 11	Q9UBS4	ENSG00000090520	DNAJB11		+	2.92992
FACT complex subunit SPT16	Q9Y5B9	ENSG00000092201	SUPT16H		+	11.6873
26S proteasome non-ATPase regulatory subunit 11	O00231	ENSG00000108671	PSMD11		+	4.40917
Actin-related protein 2/3 complex subunit 3	O15145	ENSG00000111229	ARPC3		+	14.2488
NADH dehydrogenase [ubiquinone] iron-sulfur protein 3, mitochondrial	O75489	ENSG00000213619	NDUFS3		+	11.2712
LETM1 and EF-hand domain-containing protein 1, mitochondrial	O95202	ENSG00000168924	LETM1		+	16.9424
N(G),N(G)-dimethylarginine dimethylaminohydrolase 2	O95865	ENSG00000206395;ENSG00000213722;ENSG00000225635;ENSG00000226634;ENSG00000227317;ENSG00000228128;ENSG00000233076	DDAH2		+	21.8255
Adenine phosphoribosyltransferase	P07741	ENSG00000198931	APRT		+	11.6608
Xaa-Pro dipeptidase	P12955	ENSG00000124299	PEPD		+	4.57884
Cytochrome c oxidase subunit 4 isoform 1, mitochondrial	P13073	ENSG00000131143	COX4I1		+	8.58824
Elongation factor 1-beta	P24534	ENSG00000114942	EEF1B2		+	8.54871
60S ribosomal protein L12	P30050	ENSG00000197958	RPL12		+	25.0312
ATP synthase subunit gamma, mitochondrial	P36542	ENSG00000165629	ATP5C1		+	12.9088
40S ribosomal protein S9	P46781	ENSG00000170889;ENSG00000274005;ENSG00000274626;ENSG00000274646;ENSG00000274950;ENSG00000275323;ENSG00000277079;ENSG00000277359;ENSG00000278081;ENSG00000278270	RPS9		+	14.0316
Alpha-soluble NSF attachment protein	P54920	ENSG00000105402	NAPA		+	12.1345
40S ribosomal protein S7	P62081	ENSG00000171863	RPS7		+	21.2466
GTP-binding nuclear protein Ran	P62826	ENSG00000132341	RAN		+	17.7501
Ras GTPase-activating protein-binding protein 1	Q13283	ENSG00000145907	G3BP1		+	32.4439
Zyxin	Q15942	ENSG00000159840	ZYX		+	5.28455
Ras-related protein Rab-2B	Q8WUD1	ENSG00000129472	RAB2B		+	8.04157
Paraspeckle component 1	Q8WXF1	ENSG00000121390	PSPC1		+	6.74468
Protein TFG	Q92734	ENSG00000114354	TFG		+	3.30674
Bcl-2-associated transcription factor 1	Q9NYF8	ENSG00000029363	BCLAF1		+	5.93848
RNA-binding protein Raly	Q9UKM9	ENSG00000125970	RALY		+	7.00659
Microtubule-associated protein RP/EB family member 3	Q9UPY8	ENSG00000084764	MAPRE3		+	23.1937
Putative RNA-binding protein Luc7-like 2	Q9Y383		LUC7L2		+	3.48296
Actin-related protein 2/3 complex subunit 5	O15511	ENSG00000162704	ARPC5		+	11.8447
SH3 domain-binding glutamic acid-rich-like protein	O75368	ENSG00000131171	SH3BGRL		+	5.90668
Argininosuccinate synthase	P00966	ENSG00000130707	ASS1		+	26.3447
Dolichyl-diphosphooligosaccharide--protein glycosyltransferase subunit 2	P04844	ENSG00000118705	RPN2		+	10.8053
NADPH--cytochrome P450 reductase	P16435	ENSG00000127948	POR		+	8.22267
Proteasome subunit beta type-1	P20618	ENSG00000008018	PSMB1			0.853831
Cysteine and glycine-rich protein 1	P21291	ENSG00000159176	CSRP1		+	1.57821
Splicing factor U2AF 65 kDa subunit	P26368	ENSG00000063244	U2AF2		+	6.1289
Erythrocyte band 7 integral membrane protein	P27105	ENSG00000148175	STOM		+	11.8924
Dihydrolipoyllysine-residue succinyltransferase component of 2-oxoglutarate dehydrogenase complex, mitochondrial	P36957	ENSG00000119689	DLST		+	8.02922
Eukaryotic initiation factor 4A-III;Eukaryotic initiation factor 4A-III, N-terminally processed	P38919	ENSG00000141543	EIF4A3		+	10.229
26S protease regulatory subunit 6B	P43686	ENSG00000013275;ENSG00000281221	PSMC4		+	4.75809
60S ribosomal protein L5	P46777	ENSG00000122406	RPL5		+	20.1879
Vasodilator-stimulated phosphoprotein	P50552	ENSG00000125753	VASP		+	7.72931
Fragile X mental retardation syndrome-related protein 1	P51114	ENSG00000114416	FXR1		+	4.02031
Cytochrome c	P99999	ENSG00000172115	CYCS		+	8.05404
Nucleobindin-1	Q02818	ENSG00000104805	NUCB1		+	5.66342
Serine/arginine-rich splicing factor 4	Q08170	ENSG00000116350	SRSF4		+	4.32401
TAR DNA-binding protein 43	Q13148	ENSG00000120948	TARDBP		+	4.33085
Eukaryotic translation initiation factor 4H	Q15056	ENSG00000106682	EIF4H		+	2.01031
Atlastin-1	Q8WXF7	ENSG00000198513	ATL1		+	11.8335
Immunity-related GTPase family Q protein	Q8WZA9	ENSG00000167378	IRGQ		+	6.6395
Actin-related protein 2/3 complex subunit 1A	Q92747	ENSG00000241685	ARPC1A		+	20.6954
Fructosamine-3-kinase	Q9H479	ENSG00000167363	FN3K		+	22.7321
Sideroflexin-1	Q9H9B4	ENSG00000164466	SFXN1		+	11.3227
THUMP domain-containing protein 1	Q9NXG2	ENSG00000066654	THUMPD1		+	7.32122
Voltage-dependent anion-selective channel protein 3	Q9Y277	ENSG00000078668	VDAC3		+	3.96331
Eukaryotic translation initiation factor 3 subunit F	O00303	ENSG00000175390;ENSG00000280606	EIF3F		+	22.2214
Transcription elongation regulator 1	O14776	ENSG00000113649	TCERG1		+	8.09263
Phosphoribosylformylglycinamidine synthase	O15067	ENSG00000178921	PFAS		+	14.1882
UDP-N-acetylglucosamine--peptide N-acetylglucosaminyltransferase 110 kDa subunit	O15294	ENSG00000147162	OGT		+	4.99165
Vesicle-trafficking protein SEC22b	O75396	ENSG00000265808	SEC22B		+	5.20963
Serine/threonine-protein kinase OSR1	O95747	ENSG00000172939	OXSR1		+	3.09551
Transcription elongation factor A protein 1	P23193	ENSG00000187735	TCEA1		+	3.75132
Basigin	P35613	ENSG00000172270	BSG		+	11.6889
Alpha-synuclein	P37840	ENSG00000145335	SNCA		+	12.6669
Dolichyl-diphosphooligosaccharide--protein glycosyltransferase 48 kDa subunit	P39656	ENSG00000244038	DDOST		+	15.1271
Carnitine O-acetyltransferase	P43155	ENSG00000095321	CRAT		+	13.3212
Adapter molecule crk	P46108	ENSG00000167193	CRK		+	4.21789
F-actin-capping protein subunit alpha-2	P47755	ENSG00000198898	CAPZA2		+	26.5331
Nucleosome assembly protein 1-like 1	P55209	ENSG00000187109	NAP1L1		+	17.2639
Eukaryotic initiation factor 4A-I	P60842	ENSG00000161960	EIF4A1		+	18.1672
Ras-related protein Rab-14	P61106	ENSG00000119396	RAB14		+	22.9272
Histone H4	P62805	ENSG00000158406;ENSG00000197061;ENSG00000197238;ENSG00000197837;ENSG00000270276;ENSG00000270882;ENSG00000273542;ENSG00000274618;ENSG00000275126;ENSG00000276180;ENSG00000276966;ENSG00000277157;ENSG00000278637;ENSG00000278705	HIST1H4A			0.786423
Mitochondrial 2-oxoglutarate/malate carrier protein	Q02978	ENSG00000108528	SLC25A11		+	3.68438
Heat shock protein 75 kDa, mitochondrial	Q12931	ENSG00000126602	TRAP1		+	23.0892
Peroxiredoxin-4	Q13162	ENSG00000123131	PRDX4		+	18.7675
Microtubule-associated protein RP/EB family member 2	Q15555	ENSG00000166974	MAPRE2		+	36.5099
BRO1 domain-containing protein BROX	Q5VW32	ENSG00000162819	BROX		+	2.2784
Saccharopine dehydrogenase-like oxidoreductase	Q8NBX0	ENSG00000143653	SCCPDH			0.455369
SH3 domain-binding glutamic acid-rich-like protein 3	Q9H299	ENSG00000142669	SH3BGRL3		+	20.0392
Thymocyte nuclear protein 1	Q9P016	ENSG00000151500	THYN1		+	4.90267
V-type proton ATPase subunit H	Q9UI12	ENSG00000047249	ATP6V1H		+	16.8328
ATPase ASNA1	O43681	ENSG00000198356	ASNA1		+	4.25133
UDP-glucose 6-dehydrogenase	O60701	ENSG00000109814	UGDH		+	24.84
Apoptosis-inducing factor 1, mitochondrial	O95831	ENSG00000156709	AIFM1		+	16.5982
Sodium/potassium-transporting ATPase subunit beta-1	P05026	ENSG00000143153	ATP1B1		+	35.1686
U1 small nuclear ribonucleoprotein 70 kDa	P08621	ENSG00000104852	SNRNP70		+	16.5626
Catechol O-methyltransferase	P21964	ENSG00000093010	COMT		+	2.61246
40S ribosomal protein S12	P25398	ENSG00000112306	RPS12		+	16.8077
Proteasome subunit alpha type-2	P25787	ENSG00000106588;ENSG00000256646	PSMA2		+	2.50177
cAMP-dependent protein kinase type II-beta regulatory subunit	P31323	ENSG00000005249	PRKAR2B		+	26.2927
Heterogeneous nuclear ribonucleoprotein H3	P31942	ENSG00000096746	HNRNPH3		+	2.43199
40S ribosomal protein S19	P39019	ENSG00000105372	RPS19		+	20.5217
Alpha-taxilin	P40222	ENSG00000084652	TXLNA		+	3.3064
40S ribosomal protein S5;40S ribosomal protein S5, N-terminally processed	P46782	ENSG00000083845	RPS5		+	16.8819
Double-strand break repair protein MRE11A	P49959	ENSG00000020922	MRE11A		+	19.7765
Protein SEC13 homolog	P55735	ENSG00000157020	SEC13		+	5.74962
Ras-related protein Rab-10	P61026	ENSG00000084733	RAB10		+	14.4885
V-type proton ATPase subunit d 1	P61421	ENSG00000159720	ATP6V0D1		+	24.2956
60S ribosomal protein L23	P62829	ENSG00000125691	RPL23		+	17.8927
Single-stranded DNA-binding protein, mitochondrial	Q04837	ENSG00000106028;ENSG00000262771	SSBP1			0.895395
Reticulocalbin-2	Q14257	ENSG00000117906	RCN2		+	15.2234
Phosphomevalonate kinase	Q15126	ENSG00000163344	PMVK		+	2.7544
Hydroxyacylglutathione hydrolase, mitochondrial	Q16775	ENSG00000063854	HAGH		+	31.3373
NADH dehydrogenase [ubiquinone] 1 alpha subcomplex subunit 9, mitochondrial	Q16795	ENSG00000139180	NDUFA9		+	3.84517
CLIP-associating protein 1	Q7Z460	ENSG00000074054	CLASP1		+	7.07906
COP9 signalosome complex subunit 5	Q92905	ENSG00000121022	COPS5		+	3.7222
ERO1-like protein alpha	Q96HE7	ENSG00000197930	ERO1L		+	5.70309
Nucleosome assembly protein 1-like 4	Q99733	ENSG00000205531;ENSG00000273562	NAP1L4		+	14.5492
Endoplasmic reticulum resident protein 44	Q9BS26	ENSG00000023318	ERP44		+	5.41124
Toll-interacting protein	Q9H0E2	ENSG00000078902	TOLLIP		+	6.92998
Pinin	Q9H307	ENSG00000100941	PNN		+	8.14009
14 kDa phosphohistidine phosphatase	Q9NRX4	ENSG00000054148	PHPT1			0.304581
Core histone macro-H2A.2	Q9P0M6	ENSG00000099284	H2AFY2		+	24.4885
Protein RCC2	Q9P258	ENSG00000179051;ENSG00000281540	RCC2		+	27.3338
Laminin subunit alpha-5	O15230	ENSG00000130702	LAMA5		+	1.76281
Protein phosphatase 1G	O15355	ENSG00000115241	PPM1G		+	4.10176
Small glutamine-rich tetratricopeptide repeat-containing protein alpha	O43765	ENSG00000104969	SGTA		+	1.64525
H/ACA ribonucleoprotein complex subunit 4	O60832	ENSG00000130826	DKC1		+	9.16596
Interferon-inducible double-stranded RNA-dependent protein kinase activator A	O75569	ENSG00000180228	PRKRA		+	13.4599
Eukaryotic translation initiation factor 3 subunit J	O75822	ENSG00000104131	EIF3J		+	5.51225
ATP synthase subunit d, mitochondrial	O75947	ENSG00000167863	ATP5H		+	8.15723
Tropomyosin beta chain	P07951	ENSG00000198467	TPM2		+	3.52855
70 kDa lysosomal alpha-glucosidase;76 kDa lysosomal alpha-glucosidase;Lysosomal alpha-glucosidase	P10253	ENSG00000171298	GAA		+	3.42208
Proliferating cell nuclear antigen	P12004	ENSG00000132646	PCNA		+	14.6552
60S ribosomal protein L13	P26373	ENSG00000167526	RPL13		+	14.6166
Collagen alpha-1(XVIII) chain;Endostatin	P39060	ENSG00000182871	COL18A1		+	6.40804
40S ribosomal protein S18	P62269	ENSG00000096150;ENSG00000223367;ENSG00000226225;ENSG00000231500;ENSG00000235650	RPS18		+	17.236
40S ribosomal protein S13	P62277	ENSG00000110700	RPS13		+	12.3473
Small nuclear ribonucleoprotein Sm D2	P62316	ENSG00000125743	SNRPD2		+	8.27245
60S ribosomal protein L7a	P62424	ENSG00000148303;ENSG00000280858	RPL7A		+	16.4204
Transcriptional activator protein Pur-alpha	Q00577	ENSG00000185129	PURA		+	19.536
Lactoylglutathione lyase	Q04760	ENSG00000124767	GLO1		+	17.2359
60S ribosomal protein L18	Q07020	ENSG00000063177	RPL18		+	10.0444
Galectin-3-binding protein	Q08380	ENSG00000108679	LGALS3BP		+	12.9008
FACT complex subunit SSRP1	Q08945	ENSG00000149136	SSRP1		+	11.7201
Histone-binding protein RBBP4	Q09028	ENSG00000162521	RBBP4		+	10.2288
Serine/threonine-protein kinase PRP4 homolog	Q13523	ENSG00000112739	PRPF4B		+	2.35832
Lysosome membrane protein 2	Q14108	ENSG00000138760	SCARB2		+	6.36294
Malectin	Q14165	ENSG00000110917	MLEC		+	6.85664
Guanine nucleotide-binding protein subunit alpha-13	Q14344	ENSG00000120063	GNA13		+	16.4904
Prostaglandin E synthase 3	Q15185	ENSG00000110958	PTGES3		+	3.19559
Ras-related protein Rab-35	Q15286	ENSG00000111737	RAB35		+	20.6544
Translin	Q15631	ENSG00000211460	TSN		+	7.18936
ELAV-like protein 1	Q15717	ENSG00000066044	ELAVL1		+	19.9767
Very-long-chain 3-oxoacyl-CoA reductase	Q53GQ0	ENSG00000149084	HSD17B12		+	1.98912
Zinc finger RNA-binding protein	Q96KR1	ENSG00000056097	ZFR		+	5.5537
Protein PRRC1	Q96M27	ENSG00000164244	PRRC1		+	10.5465
Transcriptional activator protein Pur-beta	Q96QR8	ENSG00000146676	PURB		+	22.912
Signal recognition particle subunit SRP68	Q9UHB9	ENSG00000167881	SRP68		+	4.59549
Enolase-phosphatase E1	Q9UHY7	ENSG00000145293	ENOPH1		+	6.6841
Sorting nexin-12	Q9UMY4	ENSG00000147164	SNX12		+	9.26884
Cofilin-2	Q9Y281	ENSG00000165410	CFL2		+	15.6054
Membrane-associated progesterone receptor component 1	O00264	ENSG00000101856	PGRMC1			0.174203
Collagen alpha-1(I) chain	P02452	ENSG00000108821	COL1A1		+	2.18674
Clathrin light chain A	P09496	ENSG00000122705	CLTA		+	7.80451
Clathrin light chain B	P09497	ENSG00000175416	CLTB		+	25.2972
Thioredoxin	P10599	ENSG00000136810	TXN		+	5.74525
Probable ATP-dependent RNA helicase DDX6	P26196	ENSG00000110367	DDX6		+	3.82721
Proteasome subunit beta type-4	P28070	ENSG00000159377	PSMB4			0.237217
Protein S100-A11;Protein S100-A11, N-terminally processed	P31949	ENSG00000163191	S100A11		+	13.9329
Enoyl-CoA delta isomerase 1, mitochondrial	P42126	ENSG00000167969	ECI1		+	3.53609
MARCKS-related protein	P49006	ENSG00000175130	MARCKSL1		+	12.8022
Transmembrane emp24 domain-containing protein 10	P49755	ENSG00000170348	TMED10		+	15.4807
ATP-binding cassette sub-family E member 1	P61221	ENSG00000164163	ABCE1		+	8.82146
40S ribosomal protein S11	P62280	ENSG00000142534	RPS11		+	14.0926
60S ribosomal protein L8	P62917	ENSG00000161016	RPL8		+	16.1284
Transformer-2 protein homolog beta	P62995	ENSG00000136527	TRA2B		+	9.22479
40S ribosomal protein S21	P63220	ENSG00000171858	RPS21		+	14.937
Serine/arginine-rich splicing factor 3	P84103	ENSG00000112081	SRSF3		+	3.78888
AMP deaminase 2	Q01433	ENSG00000116337	AMPD2		+	4.99636
Splicing factor 3A subunit 3	Q12874	ENSG00000183431	SF3A3		+	11.9878
Heterogeneous nuclear ribonucleoprotein A0	Q13151	ENSG00000177733	HNRNPA0		+	4.00907
Serine/arginine-rich splicing factor 9	Q13242	ENSG00000111786	SRSF9		+	5.54509
AP-3 complex subunit beta-2	Q13367	ENSG00000103723	AP3B2		+	3.35861
Bleomycin hydrolase	Q13867	ENSG00000108578	BLMH			1.15445
Transmembrane emp24 domain-containing protein 2	Q15363	ENSG00000086598	TMED2		+	8.90581
WD40 repeat-containing protein SMU1;WD40 repeat-containing protein SMU1, N-terminally processed	Q2TAY7	ENSG00000122692	SMU1		+	7.64522
Signal transducing adapter molecule 1	Q92783	ENSG00000136738	STAM		+	8.32579
Carboxymethylenebutenolidase homolog	Q96DG6	ENSG00000164237	CMBL		+	7.55737
Fructose-2,6-bisphosphatase TIGAR	Q9NQ88	ENSG00000078237	TIGAR		+	30.5826
RNA-binding protein 12	Q9NTZ6	ENSG00000244462	RBM12		+	4.32441
MICOS complex subunit MIC19	Q9NX63	ENSG00000106554	CHCHD3		+	16.2412
Methionine adenosyltransferase 2 subunit beta	Q9NZL9	ENSG00000038274	MAT2B		+	7.66786
Very-long-chain (3R)-3-hydroxyacyl-CoA dehydratase 3	Q9P035	ENSG00000074696	HACD3		+	16.6235
Prenylcysteine oxidase 1	Q9UHG3	ENSG00000116005	PCYOX1			1.01141
Pre-mRNA-processing factor 19	Q9UMS4	ENSG00000110107	PRPF19		+	7.79584
Phenylalanine--tRNA ligase alpha subunit	Q9Y285	ENSG00000179115	FARSA		+	5.94064
Nucleolar protein 58	Q9Y2X3	ENSG00000055044	NOP58		+	4.92759
AFG3-like protein 2	Q9Y4W6	ENSG00000141385	AFG3L2		+	8.06881
Protein phosphatase methylesterase 1	Q9Y570	ENSG00000214517	PPME1		+	9.75907
Neuroplastin	Q9Y639	ENSG00000156642	NPTN		+	21.7787
AH receptor-interacting protein	O00170	ENSG00000110711	AIP		+	12.6968
RNA-binding protein Musashi homolog 1	O43347	ENSG00000135097	MSI1		+	13.1154
Endothelial differentiation-related factor 1	O60869	ENSG00000107223	EDF1			1.03609
Tubulin-specific chaperone A	O75347	ENSG00000171530	TBCA			0.996958
Superoxide dismutase [Cu-Zn]	P00441	ENSG00000142168	SOD1		+	4.50707
Hypoxanthine-guanine phosphoribosyltransferase	P00492	ENSG00000165704	HPRT1		+	8.09708
60S acidic ribosomal protein P2	P05387	ENSG00000177600	RPLP2		+	10.9108
Cathepsin B;Cathepsin B heavy chain;Cathepsin B light chain	P07858	ENSG00000164733	CTSB		+	1.81064
N-acetylglucosamine-6-sulfatase	P15586	ENSG00000135677	GNS		+	4.59867
Histone H1.5	P16401	ENSG00000184357	HIST1H1B		+	1.93155
ADP-ribosylation factor 4	P18085	ENSG00000168374	ARF4		+	1.41156
Transcription factor BTF3	P20290	ENSG00000145741	BTF3		+	18.6555
Proteasome subunit beta type-5	P28074	ENSG00000100804	PSMB5		+	3.0952
60S ribosomal protein L9	P32969	ENSG00000163682;ENSG00000273673	RPL9		+	18.2977
Huntingtin	P42858	ENSG00000197386	HTT		+	1.51827
26S proteasome non-ATPase regulatory subunit 8	P48556	ENSG00000099341	PSMD8		+	1.45797
Palmitoyl-protein thioesterase 1	P50897	ENSG00000131238	PPT1		+	8.43307
Succinyl-CoA ligase [ADP/GDP-forming] subunit alpha, mitochondrial	P53597	ENSG00000163541	SUCLG1		+	5.25231
60S ribosomal protein L15	P61313	ENSG00000174748	RPL15		+	14.0257
40S ribosomal protein S8	P62241	ENSG00000142937	RPS8		+	13.8989
40S ribosomal protein S16	P62249	ENSG00000105193	RPS16		+	15.2339
60S ribosomal protein L31	P62899	ENSG00000071082	RPL31		+	16.4308
tRNA (cytosine(34)-C(5))-methyltransferase	Q08J23	ENSG00000037474	NSUN2		+	7.21071
Mannosyl-oligosaccharide glucosidase	Q13724	ENSG00000115275	MOGS		+	7.22594
Tubulin--tyrosine ligase-like protein 12	Q14166	ENSG00000100304	TTLL12		+	11.0352
Tubulin-specific chaperone E	Q15813	ENSG00000116957	TBCE		+	2.12878
Proteasomal ubiquitin receptor ADRM1	Q16186	ENSG00000130706	ADRM1			1.21276
Serine/arginine-rich splicing factor 7	Q16629	ENSG00000115875	SRSF7		+	6.26828
SWI/SNF-related matrix-associated actin-dependent regulator of chromatin subfamily E member 1	Q969G3	ENSG00000073584	SMARCE1		+	7.80311
Exocyst complex component 4	Q96A65	ENSG00000131558	EXOC4		+	12.9215
Leucine-rich repeat-containing protein 59	Q96AG4	ENSG00000108829	LRRC59		+	7.86333
Coiled-coil domain-containing protein 124	Q96CT7	ENSG00000007080	CCDC124		+	4.93941
Exocyst complex component 2	Q96KP1	ENSG00000112685	EXOC2		+	14.5481
Protein arginine N-methyltransferase 1	Q99873	ENSG00000126457	PRMT1		+	12.2641
Rho GTPase-activating protein 35	Q9NRY4		ARHGAP35		+	11.1908
Ras GTPase-activating protein-binding protein 2	Q9UN86	ENSG00000138757	G3BP2		+	9.0623
26S proteasome non-ATPase regulatory subunit 14	O00487	ENSG00000115233	PSMD14			0.715027
U4/U6.U5 tri-snRNP-associated protein 1	O43290	ENSG00000175467	SART1		+	3.23363
Cleavage and polyadenylation specificity factor subunit 5	O43809	ENSG00000167005	NUDT21		+	3.96127
Double-strand-break repair protein rad21 homolog	O60216	ENSG00000164754	RAD21		+	5.33044
Sorting nexin-3	O60493	ENSG00000112335	SNX3		+	6.82692
NADH dehydrogenase [ubiquinone] iron-sulfur protein 2, mitochondrial	O75306	ENSG00000158864	NDUFS2		+	9.98412
Pre-mRNA-processing factor 40 homolog A	O75400	ENSG00000196504	PRPF40A		+	13.1085
Luc7-like protein 3	O95232	ENSG00000108848	LUC7L3		+	5.82146
Vesicle-associated membrane protein-associated protein B/C	O95292	ENSG00000124164	VAPB			1.00947
Protein S100-A6	P06703	ENSG00000197956	S100A6		+	11.1904
Collagen alpha-2(I) chain	P08123	ENSG00000164692	COL1A2		+	2.00164
U2 small nuclear ribonucleoprotein A'	P09661	ENSG00000131876	SNRPA1		+	9.20507
Protein 4.1	P11171	ENSG00000159023	EPB41		+	6.81292
Cytochrome b-c1 complex subunit 7	P14927	ENSG00000156467	UQCRB		+	12.521
NADH dehydrogenase [ubiquinone] flavoprotein 2, mitochondrial	P19404	ENSG00000178127	NDUFV2		+	7.63019
Heme oxygenase 2	P30519	ENSG00000103415;ENSG00000277424	HMOX2		+	7.25084
ADP-ribosylation factor-like protein 3	P36405	ENSG00000138175	ARL3		+	8.06659
Protein ERGIC-53	P49257	ENSG00000074695	LMAN1		+	14.5824
60S ribosomal protein L30	P62888	ENSG00000156482	RPL30		+	26.734
60S ribosomal protein L11	P62913	ENSG00000142676	RPL11		+	20.4006
Casein kinase II subunit beta	P67870	ENSG00000204435;ENSG00000206406;ENSG00000224398;ENSG00000224774;ENSG00000228875;ENSG00000230700;ENSG00000232960	CSNK2B		+	1.30572
60S ribosomal protein L24	P83731	ENSG00000114391	RPL24		+	11.4391
UBX domain-containing protein 1	Q04323	ENSG00000162191	UBXN1		+	4.02523
C-terminal-binding protein 1	Q13363	ENSG00000159692	CTBP1		+	14.3397
28 kDa heat- and acid-stable phosphoprotein	Q13442	ENSG00000106244	PDAP1		+	1.4966
Cold-inducible RNA-binding protein	Q14011	ENSG00000099622	CIRBP		+	6.22302
Platelet-activating factor acetylhydrolase IB subunit gamma	Q15102	ENSG00000079462	PAFAH1B3		+	33.8773
Ubiquitin-conjugating enzyme E2 variant 2	Q15819	ENSG00000169139	UBE2V2		+	3.60349
Polymerase I and transcript release factor	Q6NZI2	ENSG00000177469	PTRF		+	3.90091
APC membrane recruitment protein 2	Q8N7J2	ENSG00000165566	AMER2		+	18.4186
Alpha/beta hydrolase domain-containing protein 14B	Q96IU4	ENSG00000114779	ABHD14B		+	14.0857
Cell division cycle 5-like protein	Q99459	ENSG00000096401	CDC5L		+	6.84173
Sideroflexin-3	Q9BWM7	ENSG00000107819	SFXN3		+	28.3297
Pantothenate kinase 4	Q9NVE7	ENSG00000157881;ENSG00000273494	PANK4		+	7.56464
Stomatin-like protein 2, mitochondrial	Q9UJZ1	ENSG00000165283	STOML2		+	13.655
ADP-sugar pyrophosphatase	Q9UKK9	ENSG00000165609	NUDT5		+	5.54856
DNA fragmentation factor subunit alpha	O00273	ENSG00000160049	DFFA		+	2.7063
Copper chaperone for superoxide dismutase	O14618	ENSG00000173992	CCS			0.632823
Syntaxin-7	O15400	ENSG00000079950	STX7		+	11.442
U4/U6 small nuclear ribonucleoprotein Prp4	O43172	ENSG00000136875	PRPF4		+	5.28877
Charged multivesicular body protein 2a	O43633	ENSG00000130724	CHMP2A		+	4.34637
Mitotic checkpoint protein BUB3	O43684	ENSG00000154473	BUB3		+	5.71758
Mitochondrial-processing peptidase subunit beta	O75439	ENSG00000105819	PMPCB		+	7.40971
DnaJ homolog subfamily C member 8	O75937	ENSG00000126698	DNAJC8		+	5.68005
Pre-mRNA-processing factor 6	O94906	ENSG00000101161	PRPF6		+	7.04566
Collagen alpha-2(VI) chain	P12110	ENSG00000142173	COL6A2		+	3.04487
ATP synthase F(0) complex subunit B1, mitochondrial	P24539	ENSG00000116459	ATP5F1		+	13.9608
Thioredoxin-dependent peroxide reductase, mitochondrial	P30048	ENSG00000165672	PRDX3		+	12.4404
General transcription factor IIF subunit 1	P35269	ENSG00000125651	GTF2F1		+	9.50205
RNA-binding protein FUS	P35637	ENSG00000089280	FUS		+	9.82109
Protein DEK	P35659	ENSG00000124795	DEK		+	12.9081
Phosphatidylinositol 5-phosphate 4-kinase type-2 alpha	P48426	ENSG00000150867	PIP4K2A		+	5.77558
Histidine triad nucleotide-binding protein 1	P49773	ENSG00000169567	HINT1		+	9.01199
Emerin	P50402	ENSG00000102119	EMD		+	3.44736
Ras-related protein Rab-8A	P61006	ENSG00000167461	RAB8A			0.848521
Small nuclear ribonucleoprotein Sm D3	P62318	ENSG00000100028	SNRPD3		+	4.03379
Guanine nucleotide-binding protein G(i) subunit alpha-1	P63096	ENSG00000127955	GNAI1		+	26.6035
Receptor expression-enhancing protein 5	Q00765	ENSG00000129625	REEP5		+	12.4442
Fragile X mental retardation protein 1	Q06787	ENSG00000102081	FMR1		+	1.64264
S-methyl-5'-thioadenosine phosphorylase	Q13126	ENSG00000099810	MTAP		+	18.279
Prostaglandin reductase 1	Q14914	ENSG00000106853	PTGR1		+	2.00508
GTP-binding protein Rheb	Q15382	ENSG00000106615	RHEB		+	11.1926
Acidic leucine-rich nuclear phosphoprotein 32 family member B	Q92688	ENSG00000136938	ANP32B		+	3.83612
TATA-binding protein-associated factor 2N	Q92804	ENSG00000270647;ENSG00000276833	TAF15		+	4.18755
Protein PAXX	Q9BUH6	ENSG00000148362	C9orf142		+	7.40225
WD repeat-containing protein 11	Q9BZH6	ENSG00000120008	WDR11			0.619379
UPF0587 protein C1orf123	Q9NWV4	ENSG00000162384	C1orf123		+	10.3317
Prefoldin subunit 2	Q9UHV9	ENSG00000143256	PFDN2		+	4.15529
RNA-binding protein 8A	Q9Y5S9	ENSG00000265241	RBM8A		+	5.97462
Cytochrome c oxidase subunit NDUFA4	O00483	ENSG00000189043	NDUFA4		+	2.37965
Secretory carrier-associated membrane protein 1	O15126	ENSG00000085365	SCAMP1		+	4.76345
TIP41-like protein	O75663	ENSG00000143155	TIPRL		+	19.8246
Dynactin subunit 3	O75935	ENSG00000137100	DCTN3		+	3.28244
ADP/ATP translocase 2;ADP/ATP translocase 2, N-terminally processed	P05141	ENSG00000005022	SLC25A5		+	6.22786
Spermidine synthase	P19623	ENSG00000116649	SRM		+	5.34239
Ras-related protein Rab-5A	P20339	ENSG00000144566	RAB5A		+	6.05739
Thymidylate kinase	P23919	ENSG00000168393	DTYMK		+	11.4969
Proteasome subunit beta type-6	P28072	ENSG00000142507	PSMB6		+	2.42956
Adenylosuccinate lyase	P30566	ENSG00000239900	ADSL		+	14.154
Proteasome subunit beta type-3	P49720	ENSG00000275903;ENSG00000277791	PSMB3		+	1.45844
Nuclear pore complex protein Nup153	P49790	ENSG00000124789	NUP153		+	6.34841
Ras-related protein Rab-5B	P61020	ENSG00000111540	RAB5B		+	11.8584
Serine/threonine-protein phosphatase PP1-beta catalytic subunit	P62140	ENSG00000213639	PPP1CB		+	1.48501
60S ribosomal protein L10a	P62906	ENSG00000198755	RPL10A		+	20.5195
Tubulin alpha-4A chain	P68366	ENSG00000127824	TUBA4A		+	7.71073
Peptidyl-prolyl cis-trans isomerase FKBP3	Q00688	ENSG00000100442	FKBP3		+	3.88321
Transformer-2 protein homolog alpha	Q13595	ENSG00000164548	TRA2A		+	12.3312
Sterol-4-alpha-carboxylate 3-dehydrogenase, decarboxylating	Q15738	ENSG00000147383	NSDHL		+	1.69187
Enhancer of mRNA-decapping protein 4	Q6P2E9	ENSG00000038358	EDC4			0.985265
Sterile alpha and TIR motif-containing protein 1	Q6SZW1	ENSG00000004139	SARM1		+	4.02961
Transcription elongation factor SPT6	Q7KZ85	ENSG00000109111	SUPT6H		+	7.22001
ATP-dependent RNA helicase DDX42	Q86XP3	ENSG00000198231	DDX42		+	11.6642
Syntaxin-12	Q86Y82	ENSG00000117758	STX12		+	23.6366
Phospholipase D3	Q8IV08	ENSG00000105223	PLD3		+	1.66554
Ganglioside-induced differentiation-associated protein 1	Q8TB36	ENSG00000104381	GDAP1		+	5.04316
Nicastrin	Q92542	ENSG00000162736	NCSTN		+	2.16199
DDRGK domain-containing protein 1	Q96HY6	ENSG00000198171	DDRGK1		+	4.62594
Regulator of microtubule dynamics protein 3	Q96TC7	ENSG00000137824	RMDN3		+	4.70518
COP9 signalosome complex subunit 8	Q99627	ENSG00000198612	COPS8		+	1.76041
Actin-related protein 2/3 complex subunit 5-like protein	Q9BPX5	ENSG00000136950	ARPC5L		+	12.0733
Thioredoxin domain-containing protein 17	Q9BRA2	ENSG00000129235	TXNDC17		+	4.34974
Protein lunapark	Q9C0E8	ENSG00000144320	LNP		+	2.97324
Golgi-associated plant pathogenesis-related protein 1	Q9H4G4	ENSG00000122694	GLIPR2		+	11.8272
Vacuolar protein sorting-associated protein VTA1 homolog	Q9NP79	ENSG00000009844	VTA1		+	29.9257
Guanine nucleotide-binding protein G(I)/G(S)/G(O) subunit gamma-12	Q9UBI6	ENSG00000172380	GNG12		+	5.79085
Protein canopy homolog 2	Q9Y2B0	ENSG00000257727	CNPY2		+	5.64822
Hepatoma-derived growth factor-related protein 3	Q9Y3E1		HDGFRP3		+	37.1733
Nucleolar protein 56	O00567	ENSG00000101361	NOP56		+	10.8039
Synaptobrevin homolog YKT6	O15498	ENSG00000106636	YKT6		+	10.3809
Phosphatidate cytidylyltransferase 2	O95674	ENSG00000101290	CDS2		+	13.3345
Quinone oxidoreductase-like protein 1	O95825	ENSG00000205758	CRYZL1		+	6.22399
Diphosphoinositol polyphosphate phosphohydrolase 1	O95989	ENSG00000272325	NUDT3		+	24.1254
Non-histone chromosomal protein HMG-14	P05114	ENSG00000205581	HMGN1		+	1.89268
Cytochrome c oxidase subunit 6B1	P14854	ENSG00000126267	COX6B1		+	5.17852
High mobility group protein HMG-I/HMG-Y	P17096	ENSG00000137309	HMGA1		+	28.2252
Aldehyde dehydrogenase X, mitochondrial	P30837	ENSG00000137124	ALDH1B1		+	14.6003
60S ribosomal protein L27a	P46776	ENSG00000166441	RPL27A		+	15.261
Dual specificity protein phosphatase 3	P51452	ENSG00000108861	DUSP3		+	24.1214
NHP2-like protein 1;NHP2-like protein 1, N-terminally processed	P55769	ENSG00000100138	NHP2L1		+	12.4822
40S ribosomal protein S15a	P62244	ENSG00000134419	RPS15A		+	20.1692
40S ribosomal protein S25	P62851	ENSG00000118181;ENSG00000280831	RPS25		+	17.5976
SAP domain-containing ribonucleoprotein	P82979	ENSG00000205323	SARNP		+	2.47245
Serine/arginine-rich splicing factor 11	Q05519	ENSG00000116754	SRSF11		+	7.15156
Metastasis-associated protein MTA1	Q13330	ENSG00000182979	MTA1		+	6.29397
Lysophospholipase-like protein 1	Q5VWZ2	ENSG00000143353	LYPLAL1			0.913532
Abl interactor 1	Q8IZP0	ENSG00000136754	ABI1		+	7.32675
D-tyrosyl-tRNA(Tyr) deacylase 1	Q8TEA8	ENSG00000125821	DTD1		+	5.16938
PEST proteolytic signal-containing nuclear protein	Q8WW12	ENSG00000081154	PCNP		+	4.32539
FAS-associated factor 2	Q96CS3	ENSG00000113194	FAF2		+	4.29944
Tumor susceptibility gene 101 protein	Q99816	ENSG00000074319	TSG101		+	7.60967
Protein NipSnap homolog 1	Q9BPW8	ENSG00000184117	NIPSNAP1		+	6.20438
Transmembrane protein 43	Q9BTV4	ENSG00000170876	TMEM43		+	5.91934
Transmembrane emp24 domain-containing protein 9	Q9BVK6	ENSG00000184840	TMED9		+	14.1586
Thioredoxin-related transmembrane protein 1	Q9H3N1	ENSG00000139921	TMX1		+	6.24108
Golgi resident protein GCP60	Q9H3P7	ENSG00000182827	ACBD3		+	1.86702
UPF0160 protein MYG1, mitochondrial	Q9HB07	ENSG00000139637	C12orf10		+	5.32337
Echinoderm microtubule-associated protein-like 4	Q9HC35	ENSG00000143924	EML4		+	22.5021
Regulation of nuclear pre-mRNA domain-containing protein 1B	Q9NQG5	ENSG00000101413	RPRD1B		+	7.92286
Ras-related protein Rab-21	Q9UL25	ENSG00000080371	RAB21		+	13.3411
V-type proton ATPase subunit D	Q9Y5K8	ENSG00000100554	ATP6V1D		+	12.3706
Secretory carrier-associated membrane protein 3	O14828	ENSG00000116521;ENSG00000263290	SCAMP3		+	7.06765
NADH dehydrogenase [ubiquinone] 1 alpha subcomplex subunit 2	O43678	ENSG00000131495	NDUFA2		+	7.78829
Acyl-protein thioesterase 1	O75608	ENSG00000120992	LYPLA1		+	9.24034
PRA1 family protein 3	O75915	ENSG00000144746	ARL6IP5		+	7.79648
NADH dehydrogenase [ubiquinone] 1 beta subcomplex subunit 4	O95168	ENSG00000065518	NDUFB4		+	6.83907
Thy-1 membrane glycoprotein	P04216	ENSG00000154096	THY1		+	7.59347
Ras-related protein Ral-A	P11233	ENSG00000006451	RALA		+	20.2185
Low molecular weight phosphotyrosine protein phosphatase	P24666	ENSG00000143727	ACP1		+	3.51849
DNA-directed RNA polymerase II subunit RPB1	P24928	ENSG00000181222	POLR2A		+	7.06355
Deoxyuridine 5'-triphosphate nucleotidohydrolase, mitochondrial	P33316	ENSG00000128951	DUT		+	17.5635
Selenide, water dikinase 1	P49903	ENSG00000086475	SEPHS1		+	6.54525
Delta-1-pyrroline-5-carboxylate synthase;Gamma-glutamyl phosphate reductase;Glutamate 5-kinase	P54886	ENSG00000059573	ALDH18A1		+	22.8474
Cell division control protein 42 homolog	P60953	ENSG00000070831	CDC42		+	7.06772
Ubiquitin-conjugating enzyme E2 K	P61086	ENSG00000078140	UBE2K		+	1.66669
Ubiquitin-fold modifier 1	P61960	ENSG00000120686	UFM1		+	4.9674
Serine/threonine-protein phosphatase PP1-alpha catalytic subunit	P62136	ENSG00000172531	PPP1CA		+	1.32789
40S ribosomal protein S23	P62266	ENSG00000186468	RPS23		+	10.4551
40S ribosomal protein S28	P62857	ENSG00000233927	RPS28		+	12.8147
Immunoglobulin-binding protein 1	P78318	ENSG00000089289	IGBP1		+	6.68813
Chromobox protein homolog 1	P83916	ENSG00000108468	CBX1		+	16.0527
ADP-ribosylation factor 5	P84085	ENSG00000004059	ARF5		+	10.8111
Astrocytic phosphoprotein PEA-15	Q15121	ENSG00000162734	PEA15		+	20.8505
Alpha-tubulin N-acetyltransferase 1	Q5SQI0	ENSG00000137343;ENSG00000206488;ENSG00000223752;ENSG00000229061;ENSG00000231257;ENSG00000234549;ENSG00000235658	ATAT1		+	25.1325
Centromere protein V	Q7Z7K6	ENSG00000166582	CENPV		+	1.72182
THO complex subunit 4	Q86V81	ENSG00000183684	ALYREF		+	1.9489
ER membrane protein complex subunit 1	Q8N766	ENSG00000127463	EMC1		+	4.70861
LEM domain-containing protein 2	Q8NC56	ENSG00000161904	LEMD2		+	2.83179
DAZ-associated protein 1	Q96EP5	ENSG00000071626	DAZAP1		+	10.5701
Cancer-related nucleoside-triphosphatase	Q9BSD7	ENSG00000135778	NTPCR		+	15.3291
Putative RNA-binding protein Luc7-like 1	Q9NQ29	ENSG00000007392	LUC7L		+	2.9823
SAFB-like transcription modulator	Q9NWH9	ENSG00000137776	SLTM		+	6.61641
CDKN2A-interacting protein	Q9NXV6	ENSG00000168564	CDKN2AIP		+	3.96494
Histone deacetylase 6	Q9UBN7	ENSG00000094631	HDAC6		+	3.53595
Heme-binding protein 2	Q9Y5Z4	ENSG00000051620	HEBP2		+	12.9045
UPF0600 protein C5orf51	A6NDU8	ENSG00000205765	C5orf51		+	1.62712
Programmed cell death protein 5	O14737	ENSG00000105185	PDCD5		+	7.51242
Trafficking protein particle complex subunit 3	O43617	ENSG00000054116	TRAPPC3		+	6.43411
Ubiquinone biosynthesis protein COQ9, mitochondrial	O75208	ENSG00000088682	COQ9		+	17.7507
NADH dehydrogenase [ubiquinone] 1 beta subcomplex subunit 10	O96000	ENSG00000140990	NDUFB10		+	8.35833
Acylphosphatase-1	P07311	ENSG00000119640	ACYP1		+	7.88367
60S ribosomal protein L29	P47914	ENSG00000162244	RPL29		+	10.8747
Transcription activator BRG1	P51532	ENSG00000127616	SMARCA4		+	10.3792
Activated RNA polymerase II transcriptional coactivator p15	P53999	ENSG00000113387	SUB1		+	3.5421
Myotrophin	P58546	ENSG00000105887	MTPN		+	5.90322
40S ribosomal protein S14	P62263	ENSG00000164587	RPS14		+	20.474
Small nuclear ribonucleoprotein F	P62306	ENSG00000139343	SNRPF		+	2.11375
40S ribosomal protein S6	P62753	ENSG00000137154	RPS6		+	11.6399
60S ribosomal protein L32	P62910	ENSG00000144713	RPL32		+	16.809
60S ribosomal protein L18a	Q02543	ENSG00000105640	RPL18A		+	16.299
Nuclear cap-binding protein subunit 1	Q09161	ENSG00000136937	NCBP1		+	5.18493
Serine/arginine-rich splicing factor 5	Q13243	ENSG00000100650	SRSF5		+	4.66695
Interferon regulatory factor 2-binding protein 2	Q7Z5L9	ENSG00000168264	IRF2BP2		+	1.8132
THO complex subunit 6 homolog	Q86W42	ENSG00000131652	THOC6		+	9.76922
Serine/arginine repetitive matrix protein 1	Q8IYB3	ENSG00000133226	SRRM1		+	4.38878
CDGSH iron-sulfur domain-containing protein 2	Q8N5K1	ENSG00000145354	CISD2		+	2.97561
Lysophosphatidylcholine acyltransferase 1	Q8NF37	ENSG00000153395	LPCAT1		+	10.6347
N-terminal Xaa-Pro-Lys N-methyltransferase 1;N-terminal Xaa-Pro-Lys N-methyltransferase 1, N-terminally processed	Q9BV86	ENSG00000148335	NTMT1		+	7.78783
SRA stem-loop-interacting RNA-binding protein, mitochondrial	Q9GZT3	ENSG00000119705	SLIRP		+	6.25865
Calcyclin-binding protein	Q9HB71	ENSG00000116161	CACYBP		+	12.1532
Diablo homolog, mitochondrial	Q9NR28	ENSG00000184047	DIABLO			1.25071
Splicing factor 3B subunit 6	Q9Y3B4	ENSG00000115128	SF3B6		+	11.1437
Prefoldin subunit 6	O15212	ENSG00000204220;ENSG00000206283;ENSG00000224782;ENSG00000235692;ENSG00000237335	PFDN6			1.27466
Density-regulated protein	O43583	ENSG00000139726	DENR		+	1.66322
Ribosomal L1 domain-containing protein 1	O76021	ENSG00000171490	RSL1D1		+	15.5555
60S acidic ribosomal protein P1	P05386	ENSG00000137818	RPLP1		+	10.3038
Profilin-2	P35080	ENSG00000070087	PFN2		+	10.9589
Phosphoglucomutase-1	P36871	ENSG00000079739	PGM1		+	27.9107
Signal recognition particle 14 kDa protein	P37108	ENSG00000140319	SRP14		+	16.1471
Beta-centractin	P42025	ENSG00000115073	ACTR1B		+	9.65519
60S ribosomal protein L14	P50914	ENSG00000188846	RPL14		+	6.94017
Transmembrane protein 33	P57088	ENSG00000109133	TMEM33		+	9.67498
Ras-related protein Rab-2A	P61019	ENSG00000104388	RAB2A		+	8.45958
60S ribosomal protein L27	P61353	ENSG00000131469	RPL27		+	14.2993
DDB1- and CUL4-associated factor 7	P61962	ENSG00000136485	DCAF7		+	5.42445
Platelet-activating factor acetylhydrolase IB subunit beta	P68402	ENSG00000168092	PAFAH1B2		+	16.3247
Enhancer of rudimentary homolog	P84090	ENSG00000100632	ERH		+	3.29546
Complement component 1 Q subcomponent-binding protein, mitochondrial	Q07021	ENSG00000108561	C1QBP		+	15.8467
Nuclear pore complex protein Nup160	Q12769	ENSG00000030066	NUP160		+	6.58688
Nucleoside diphosphate kinase 3	Q13232	ENSG00000103024	NME3		+	8.80915
SNW domain-containing protein 1	Q13573	ENSG00000100603	SNW1		+	8.10574
Splicing factor 3A subunit 2	Q15428	ENSG00000104897	SF3A2		+	3.28093
Formin-binding protein 1-like	Q5T0N5	ENSG00000137942	FNBP1L		+	7.5065
Gem-associated protein 5	Q8TEQ6	ENSG00000082516	GEMIN5		+	12.4843
Nicalin	Q969V3	ENSG00000125912	NCLN		+	5.94499
U5 small nuclear ribonucleoprotein 40 kDa protein	Q96DI7	ENSG00000060688	SNRNP40		+	8.472
Serine/threonine-protein phosphatase PGAM5, mitochondrial	Q96HS1	ENSG00000247077	PGAM5		+	8.53489
Chromosome alignment-maintaining phosphoprotein 1	Q96JM3	ENSG00000198824	CHAMP1		+	3.81724
Histidine triad nucleotide-binding protein 2, mitochondrial	Q9BX68	ENSG00000137133	HINT2		+	2.99328
Bcl-2-like protein 13	Q9BXK5	ENSG00000099968	BCL2L13		+	7.68072
5'-3' exoribonuclease 2	Q9H0D6	ENSG00000088930	XRN2		+	8.08653
Pre-mRNA-splicing factor RBM22	Q9NW64	ENSG00000086589	RBM22		+	9.32239
NADH dehydrogenase [ubiquinone] 1 alpha subcomplex subunit 13	Q9P0J0	ENSG00000186010	NDUFA13		+	6.33043
Multifunctional methyltransferase subunit TRM112-like protein	Q9UI30	ENSG00000173113	TRMT112		+	5.23906
Calcium-regulated heat stable protein 1	Q9Y2V2	ENSG00000153048	CARHSP1		+	12.9003
Canstatin;Collagen alpha-2(IV) chain	P08572	ENSG00000134871	COL4A2		+	1.5052
rRNA 2'-O-methyltransferase fibrillarin	P22087	ENSG00000105202;ENSG00000280548	FBL		+	20.6016
Replication protein A 14 kDa subunit	P35244	ENSG00000106399	RPA3		+	8.0246
Importin subunit alpha-1	P52292	ENSG00000182481	KPNA2		+	6.37606
Mesencephalic astrocyte-derived neurotrophic factor	P55145	ENSG00000145050	MANF		+	10.9447
ATP synthase subunit f, mitochondrial	P56134	ENSG00000241468	ATP5J2		+	7.44855
60S ribosomal protein L19	P84098	ENSG00000108298	RPL19		+	10.5771
Protein Dr1	Q01658	ENSG00000117505	DR1			1.00616
SWI/SNF-related matrix-associated actin-dependent regulator of chromatin subfamily B member 1	Q12824	ENSG00000099956;ENSG00000275837	SMARCB1		+	5.97658
Regulation of nuclear pre-mRNA domain-containing protein 1A	Q96P16	ENSG00000141425	RPRD1A		+	7.61923
Collagen alpha-1(XII) chain	Q99715	ENSG00000111799	COL12A1			0.442983
Acidic leucine-rich nuclear phosphoprotein 32 family member E	Q9BTT0	ENSG00000143401	ANP32E		+	11.5467
Interferon regulatory factor 2-binding protein-like	Q9H1B7	ENSG00000119669	IRF2BPL		+	38.4978
BolA-like protein 2	Q9H3K6	ENSG00000169627;ENSG00000183336	BOLA2		+	2.17203
GrpE protein homolog 1, mitochondrial	Q9HAV7	ENSG00000109519	GRPEL1		+	9.19363
Developmentally-regulated GTP-binding protein 1	Q9Y295	ENSG00000185721	DRG1		+	4.61305
U6 snRNA-associated Sm-like protein LSm2	Q9Y333	ENSG00000172850;ENSG00000204392;ENSG00000224979;ENSG00000225998;ENSG00000231502;ENSG00000236826	LSM2		+	7.96069
Small acidic protein	O00193	ENSG00000110696	SMAP			0.204058
Cytochrome b5	P00167	ENSG00000166347	CYB5A		+	6.8871
U1 small nuclear ribonucleoprotein C	P09234	ENSG00000124562	SNRPC		+	4.08994
Cytochrome c oxidase subunit 5B, mitochondrial	P10606	ENSG00000135940	COX5B		+	6.45901
Cytochrome c oxidase subunit 5A, mitochondrial	P20674	ENSG00000178741	COX5A		+	12.2734
ATP synthase subunit delta, mitochondrial	P30049	ENSG00000099624	ATP5D		+	15.3785
ATP synthase subunit e, mitochondrial	P56385	ENSG00000169020	ATP5I		+	11.5935
Serine/threonine-protein phosphatase 4 catalytic subunit	P60510	ENSG00000149923	PPP4C		+	3.6692
Actin-related protein 2	P61160	ENSG00000138071	ACTR2		+	9.78533
Signal peptidase complex subunit 2	Q15005	ENSG00000118363	SPCS2		+	2.32072
Exosome complex component RRP42	Q15024	ENSG00000075914	EXOSC7		+	13.2426
F-box only protein 22	Q8NEZ5	ENSG00000167196	FBXO22		+	10.8418
Protein FAM136A	Q96C01	ENSG00000035141	FAM136A		+	4.23539
Splicing factor 45	Q96I25	ENSG00000134453	RBM17		+	4.97642
Integrin-linked kinase-associated serine/threonine phosphatase 2C	Q9H0C8	ENSG00000132323	ILKAP		+	8.31211
H/ACA ribonucleoprotein complex subunit 2	Q9NX24	ENSG00000145912	NHP2		+	9.71494
60S ribosomal protein L36	Q9Y3U8	ENSG00000130255	RPL36		+	18.9981
2'-5'-oligoadenylate synthase 3	Q9Y6K5	ENSG00000111331	OAS3		+	4.09513
GTP-binding protein 1	O00178	ENSG00000100226	GTPBP1		+	4.33427
High mobility group protein B3	O15347	ENSG00000029993	HMGB3		+	4.37541
DNA replication licensing factor MCM4	P33991	ENSG00000104738	MCM4		+	16.1633
7,8-dihydro-8-oxoguanine triphosphatase	P36639	ENSG00000106268	NUDT1		+	4.66219
Casein kinase I isoform epsilon	P49674	ENSG00000213923	CSNK1E		+	14.3112
Translocon-associated protein subunit delta	P51571	ENSG00000180879	SSR4		+	10.8707
Cyclin-dependent kinase 6	Q00534	ENSG00000105810	CDK6		+	13.7753
DNA replication licensing factor MCM6	Q14566	ENSG00000076003	MCM6		+	16.0423
ADP-ribosylation factor-like protein 6-interacting protein 4	Q66PJ3	ENSG00000182196	ARL6IP4		+	7.61722
Interferon regulatory factor 2-binding protein 1	Q8IU81	ENSG00000170604	IRF2BP1		+	7.13941
Selenoprotein H	Q8IZQ5	ENSG00000211450	SELH		+	5.66329
Programmed cell death 6-interacting protein	Q8WUM4	ENSG00000170248	PDCD6IP		+	13.3898
Uncharacterized protein C19orf43	Q9BQ61	ENSG00000123144	C19orf43			1.2255
Tubulin beta-2B chain	Q9BVA1	ENSG00000137285	TUBB2B		+	22.739
cAMP-regulated phosphoprotein 19	P56211	ENSG00000128989	ARPP19			0.980171
Activator of RNA decay;Nuclear inhibitor of protein phosphatase 1	Q12972	ENSG00000117751	PPP1R8		+	5.10068
Ras-related protein Rab-18	Q9NP72	ENSG00000099246	RAB18		+	14.4366
Mitochondrial import receptor subunit TOM22 homolog	Q9NS69	ENSG00000100216	TOMM22		+	5.35344
DNA replication licensing factor MCM3	P25205	ENSG00000112118	MCM3		+	20.2657
U6 snRNA-associated Sm-like protein LSm8	O95777	ENSG00000128534	LSM8		+	7.99286
Carbonic anhydrase 4	P22748	ENSG00000167434	CA4		+	21.7955
Metaxin-1	Q13505	ENSG00000173171	MTX1		+	3.53743
DNA-directed RNA polymerases I, II, and III subunit RPABC3	P52434	ENSG00000163882	POLR2H		+	8.72442
U4/U6.U5 tri-snRNP-associated protein 2	Q53GS9	ENSG00000168883	USP39		+	4.48418
Spliceosome-associated protein CWC15 homolog	Q9P013	ENSG00000150316	CWC15		+	2.72756
Zinc finger CCHC domain-containing protein 8	Q6NZY4	ENSG00000033030	ZCCHC8		+	2.96751
Exosome complex component RRP46	Q9NQT4	ENSG00000077348	EXOSC5		+	12.7663
Nuclear pore membrane glycoprotein 210	Q8TEM1	ENSG00000132182	NUP210		+	4.47716
60S ribosomal protein L22	P35268	ENSG00000116251	RPL22		+	13.5694
Probable rRNA-processing protein EBP2	Q99848	ENSG00000117395	EBNA1BP2		+	26.2662
CD276 antigen	Q5ZPR3	ENSG00000103855	CD276		+	3.94642
Transmembrane protein 109	Q9BVC6	ENSG00000110108	TMEM109		+	10.6015
Mitochondrial import inner membrane translocase subunit Tim13	Q9Y5L4	ENSG00000099800	TIMM13		+	14.6001
Heterogeneous nuclear ribonucleoprotein R	O43390	ENSG00000125944	HNRNPR		+	5.50005
Prefoldin subunit 1	O60925	ENSG00000113068	PFDN1		+	1.65101
Histone H1x	Q92522	ENSG00000184897	H1FX		+	2.42029
Probable global transcription activator SNF2L2	P51531	ENSG00000080503	SMARCA2		+	3.11759
Exosome complex component RRP40	Q9NQT5	ENSG00000107371	EXOSC3		+	6.14625
AP-2 complex subunit alpha-2	O94973	ENSG00000183020	AP2A2		+	16.0071
E3 ubiquitin-protein ligase TRIM33	Q9UPN9	ENSG00000197323	TRIM33		+	5.65869
DNA replication licensing factor MCM2	P49736	ENSG00000073111	MCM2		+	16.7395
Protein phosphatase 1 regulatory subunit 14B	Q96C90	ENSG00000173457	PPP1R14B		+	1.49895
Crooked neck-like protein 1	Q9BZJ0	ENSG00000101343	CRNKL1		+	13.2509
ELAV-like protein 2	Q12926	ENSG00000107105	ELAVL2		+	8.67962
Genetic suppressor element 1	Q14687	ENSG00000131149	GSE1		+	13.8099
Shootin-1	A0MZ66	ENSG00000187164	KIAA1598		+	6.83719
Membrane-associated progesterone receptor component 2	O15173	ENSG00000164040	PGRMC2		+	8.98686
BUB3-interacting and GLEBS motif-containing protein ZNF207	O43670	ENSG00000010244	ZNF207		+	4.07296
CLIP-associating protein 2	O75122	ENSG00000163539	CLASP2		+	14.8216
Protein transport protein Sec31A	O94979	ENSG00000138674	SEC31A		+	9.88955
Phosphoacetylglucosamine mutase	O95394	ENSG00000013375	PGM3		+	4.68856
NADH-cytochrome b5 reductase 3;NADH-cytochrome b5 reductase 3 membrane-bound form;NADH-cytochrome b5 reductase 3 soluble form	P00387	ENSG00000100243	CYB5R3		+	3.45582
Cathepsin D;Cathepsin D heavy chain;Cathepsin D light chain	P07339	ENSG00000117984	CTSD		+	1.96853
Prosaposin;Saposin-A;Saposin-B;Saposin-B-Val;Saposin-C;Saposin-D	P07602	ENSG00000197746	PSAP		+	3.69364
ATP-dependent 6-phosphofructokinase, muscle type	P08237	ENSG00000152556	PFKM		+	5.49538
Clusterin;Clusterin alpha chain;Clusterin beta chain	P10909	ENSG00000120885	CLU		+	4.9358
Glucose-6-phosphate 1-dehydrogenase	P11413	ENSG00000160211	G6PD			0.292373
Glucosidase 2 subunit beta	P14314	ENSG00000130175	PRKCSH		+	10.3032
Ankyrin-1	P16157	ENSG00000029534	ANK1		+	2.71126
Serine/threonine-protein phosphatase 2B catalytic subunit beta isoform	P16298	ENSG00000107758	PPP3CB		+	22.1022
ATP-dependent 6-phosphofructokinase, liver type	P17858	ENSG00000141959	PFKL		+	19.3055
Protein SON	P18583	ENSG00000159140	SON		+	1.57055
60S ribosomal protein L17	P18621	ENSG00000265681	RPL17		+	8.98237
Regulator of chromosome condensation	P18754	ENSG00000180198	RCC1		+	9.75361
ATP synthase-coupling factor 6, mitochondrial	P18859	ENSG00000154723	ATP5J		+	2.37769
1-phosphatidylinositol 4,5-bisphosphate phosphodiesterase gamma-1	P19174	ENSG00000124181	PLCG1		+	1.65544
Protein-L-isoaspartate(D-aspartate) O-methyltransferase	P22061	ENSG00000120265	PCMT1		+	31.7932
Proteasome subunit alpha type-1	P25786	ENSG00000129084	PSMA1		+	2.08359
NADH-ubiquinone oxidoreductase 75 kDa subunit, mitochondrial	P28331	ENSG00000023228	NDUFS1		+	6.29658
Inositol monophosphatase 1	P29218	ENSG00000133731	IMPA1		+	18.4903
Elongation factor 1-delta	P29692	ENSG00000104529;ENSG00000273594	EEF1D		+	16.1566
Alpha-adducin	P35611	ENSG00000087274	ADD1		+	20.039
Serine/threonine-protein phosphatase PP1-gamma catalytic subunit	P36873	ENSG00000186298	PPP1CC		+	11.985
Voltage-dependent anion-selective channel protein 2	P45880	ENSG00000165637	VDAC2		+	3.15015
60S ribosomal protein L28	P46779	ENSG00000108107	RPL28		+	13.917
Alpha-aminoadipic semialdehyde dehydrogenase	P49419	ENSG00000164904	ALDH7A1		+	3.84245
Very long-chain specific acyl-CoA dehydrogenase, mitochondrial	P49748	ENSG00000072778	ACADVL		+	16.1949
YLP motif-containing protein 1	P49750	ENSG00000119596	YLPM1		+	5.92856
Dynamin-2	P50570	ENSG00000079805	DNM2		+	3.02725
Ras-related protein Rab-5C	P51148	ENSG00000108774	RAB5C		+	28.611
B-cell receptor-associated protein 31	P51572	ENSG00000185825	BCAP31		+	13.6726
HCF C-terminal chain 1;HCF C-terminal chain 2;HCF C-terminal chain 3;HCF C-terminal chain 4;HCF C-terminal chain 5;HCF C-terminal chain 6;HCF N-terminal chain 1;HCF N-terminal chain 2;HCF N-terminal chain 3;HCF N-terminal chain 4;HCF N-terminal chain 5;HCF N-terminal chain 6;Host cell factor 1	P51610	ENSG00000172534	HCFC1		+	5.17413
Coatomer subunit alpha;Proxenin;Xenin	P53621	ENSG00000122218	COPA		+	9.2062
Voltage-dependent calcium channel subunit alpha-2/delta-1;Voltage-dependent calcium channel subunit alpha-2-1;Voltage-dependent calcium channel subunit delta-1	P54289	ENSG00000153956	CACNA2D1		+	27.2004
Branched-chain-amino-acid aminotransferase, cytosolic	P54687	ENSG00000060982	BCAT1		+	7.81939
Double-stranded RNA-specific adenosine deaminase	P55265	ENSG00000160710	ADAR		+	11.6506
Tumor protein D52	P55327	ENSG00000076554	TPD52		+	12.1423
Eukaryotic translation initiation factor 3 subunit B	P55884	ENSG00000106263	EIF3B		+	19.5842
BH3-interacting domain death agonist;BH3-interacting domain death agonist p11;BH3-interacting domain death agonist p13;BH3-interacting domain death agonist p15	P55957	ENSG00000015475	BID		+	18.3969
Ribosomal RNA processing protein 1 homolog A	P56182	ENSG00000160214	RRP1		+	5.85557
Coronin-7	P57737	ENSG00000262246	CORO7		+	11.2895
Actin-related protein 2/3 complex subunit 4	P59998	ENSG00000241553	ARPC4		+	16.6443
40S ribosomal protein S20	P60866	ENSG00000008988	RPS20		+	12.4463
Syntaxin-binding protein 1	P61764	ENSG00000136854	STXBP1		+	34.6026
Heterogeneous nuclear ribonucleoprotein K	P61978	ENSG00000165119	HNRNPK		+	6.62881
AP-2 complex subunit beta	P63010	ENSG00000006125	AP2B1		+	29.6504
Phosphate carrier protein, mitochondrial	Q00325	ENSG00000075415	SLC25A3		+	6.27076
RNA-binding protein EWS	Q01844	ENSG00000182944	EWSR1		+	4.69352
Kinesin light chain 1	Q07866	ENSG00000126214	KLC1		+	11.9997
Secernin-1	Q12765	ENSG00000136193	SCRN1		+	18.1511
Tumor suppressor p53-binding protein 1	Q12888	ENSG00000067369	TP53BP1		+	4.63128
Cytoplasmic dynein 1 intermediate chain 2	Q13409	ENSG00000077380	DYNC1I2		+	4.42898
Acid ceramidase;Acid ceramidase subunit alpha;Acid ceramidase subunit beta	Q13510	ENSG00000104763	ASAH1		+	5.6406
Heterogeneous nuclear ribonucleoprotein D0	Q14103	ENSG00000138668	HNRNPD		+	4.66666
Ubiquitin-associated protein 2-like	Q14157	ENSG00000143569	UBAP2L		+	7.56021
Eukaryotic initiation factor 4A-II;Eukaryotic initiation factor 4A-II, N-terminally processed	Q14240	ENSG00000156976	EIF4A2		+	4.74804
Ribosome biogenesis protein BMS1 homolog	Q14692	ENSG00000165733	BMS1		+	14.0405
Neutral alpha-glucosidase AB	Q14697	ENSG00000089597	GANAB		+	13.1782
Protein disulfide-isomerase A6	Q15084	ENSG00000143870	PDIA6		+	22.3336
Poly(rC)-binding protein 2	Q15366	ENSG00000197111	PCBP2		+	4.02635
Laminin subunit alpha-4	Q16363	ENSG00000112769	LAMA4		+	2.08949
Cleavage and polyadenylation specificity factor subunit 6	Q16630	ENSG00000111605	CPSF6		+	5.33128
Guanylate kinase	Q16774	ENSG00000143774	GUK1		+	8.35367
Beta-actin-like protein 2	Q562R1	ENSG00000169067	ACTBL2		+	1.35301
Bifunctional arginine demethylase and lysyl-hydroxylase JMJD6	Q6NYC1	ENSG00000070495	JMJD6		+	21.3347
Putative ATP-dependent RNA helicase DHX57	Q6P158	ENSG00000163214	DHX57		+	3.18044
Coiled-coil domain-containing protein 50	Q8IVM0	ENSG00000152492	CCDC50		+	2.56517
Proline-, glutamic acid- and leucine-rich protein 1	Q8IZL8	ENSG00000141456	PELP1		+	4.708
Cleavage and polyadenylation specificity factor subunit 7	Q8N684	ENSG00000149532	CPSF7		+	2.87131
Golgi apparatus protein 1	Q92896	ENSG00000090863	GLG1		+	2.57449
Heterogeneous nuclear ribonucleoprotein A/B	Q99729	ENSG00000197451	HNRNPAB		+	5.56097
Alanyl-tRNA editing protein Aarsd1	Q9BTE6	ENSG00000108825;ENSG00000266967	AARSD1		+	15.5094
Cell adhesion molecule 1	Q9BY67	ENSG00000182985	CADM1		+	6.73376
Mitochondrial fission factor	Q9GZY8	ENSG00000168958	MFF		+	2.0409
dCTP pyrophosphatase 1	Q9H773	ENSG00000179958	DCTPP1		+	6.1436
Glyoxalase domain-containing protein 4	Q9HC38	ENSG00000167699	GLOD4		+	5.0968
GPN-loop GTPase 1	Q9HCN4	ENSG00000198522	GPN1		+	4.5028
Gephyrin;Molybdopterin adenylyltransferase;Molybdopterin molybdenumtransferase	Q9NQX3	ENSG00000171723	GPHN		+	15.3283
Rabankyrin-5	Q9P2R3	ENSG00000185722	ANKFY1		+	5.37458
Neurochondrin	Q9UBB6	ENSG00000020129	NCDN		+	14.7022
Epidermal growth factor receptor substrate 15-like 1	Q9UBC2	ENSG00000127527	EPS15L1		+	6.16923
SUN domain-containing protein 2	Q9UH99	ENSG00000100242	SUN2		+	19.9207
N-acetyl-D-glucosamine kinase	Q9UJ70	ENSG00000124357	NAGK		+	14.9046
Calcium-binding mitochondrial carrier protein Aralar2	Q9UJS0	ENSG00000004864	SLC25A13		+	8.20546
Drebrin-like protein	Q9UJU6	ENSG00000136279	DBNL		+	4.1043
Dynactin subunit 4	Q9UJW0	ENSG00000132912	DCTN4		+	3.37857
Hematological and neurological expressed 1 protein;Hematological and neurological expressed 1 protein, N-terminally processed	Q9UK76	ENSG00000189159	HN1		+	10.6222
Polypyrimidine tract-binding protein 2	Q9UKA9	ENSG00000117569	PTBP2		+	37.7367
Coronin-1C	Q9ULV4	ENSG00000110880	CORO1C		+	2.57783
Unconventional myosin-VI	Q9UM54	ENSG00000196586	MYO6		+	2.51567
NSFL1 cofactor p47	Q9UNZ2	ENSG00000088833	NSFL1C		+	15.6394
Transmembrane emp24 domain-containing protein 7	Q9Y3B3	ENSG00000134970	TMED7		+	10.5621
Chromatin target of PRMT1 protein	Q9Y3Y2	ENSG00000160679	CHTOP			0.73119
Epsin-1	Q9Y6I3	ENSG00000063245	EPN1		+	14.8994
Transketolase	P29401	ENSG00000163931	TKT		+	2.70324
DNA replication licensing factor MCM5	P33992	ENSG00000100297	MCM5		+	15.2755
Extended synaptotagmin-1	Q9BSJ8	ENSG00000139641	ESYT1		+	18.3478
Translation initiation factor eIF-2B subunit delta	Q9UI10	ENSG00000115211	EIF2B4		+	1.40543
Treacle protein	Q13428	ENSG00000070814	TCOF1		+	15.4595
Septin-2	Q15019	ENSG00000168385	2002-09-01		+	8.58174
Filamin-B	O75369	ENSG00000136068	FLNB		+	20.5527
Inactive tyrosine-protein kinase 7	Q13308	ENSG00000112655	PTK7		+	1.72955
Nucleolar protein 8	Q76FK4	ENSG00000198000	NOL8			0.433699
Tyrosine-protein kinase BAZ1B	Q9UIG0	ENSG00000009954	BAZ1B		+	3.23939
Ubiquitin carboxyl-terminal hydrolase 5	P45974	ENSG00000111667	USP5		+	4.02307
AP-3 complex subunit delta-1	O14617	ENSG00000065000	AP3D1		+	9.21148
Cysteine-rich protein 2	P52943	ENSG00000182809	CRIP2		+	13.9352
Dynactin subunit 2	Q13561	ENSG00000175203	DCTN2		+	10.6471
Putative pre-mRNA-splicing factor ATP-dependent RNA helicase DHX16	O60231	ENSG00000204560;ENSG00000206486;ENSG00000226171;ENSG00000231377;ENSG00000233049;ENSG00000233418;ENSG00000233561	DHX16		+	4.8962
Sodium/potassium-transporting ATPase subunit alpha-3	P13637	ENSG00000105409	ATP1A3		+	19.1711
Acyl-CoA-binding protein	P07108	ENSG00000155368	DBI		+	8.31845
Microtubule-actin cross-linking factor 1, isoforms 1/2/3/5	Q9UPN3	ENSG00000127603	MACF1		+	17.9358
Fatty aldehyde dehydrogenase	P51648	ENSG00000072210	ALDH3A2		+	10.7242
Cell cycle and apoptosis regulator protein 2	Q8N163	ENSG00000158941	CCAR2		+	4.04476
Protein CutA	O60888	ENSG00000112514;ENSG00000226492	CUTA		+	10.3628
Protein DDI1 homolog 2	Q5TDH0	ENSG00000197312	DDI2		+	3.47238
Desmoplakin	P15924	ENSG00000096696	DSP		+	10.0899
Eukaryotic translation initiation factor 4E-binding protein 1	Q13541		EIF4EBP1		+	11.3951
Apoptosis inhibitor 5	Q9BZZ5	ENSG00000166181	API5			0.956743
Heterogeneous nuclear ribonucleoprotein H;Heterogeneous nuclear ribonucleoprotein H, N-terminally processed	P31943	ENSG00000169045	HNRNPH1		+	7.3791
Drebrin	Q16643	ENSG00000113758	DBN1		+	17.9049
Eukaryotic translation initiation factor 4E	P06730	ENSG00000151247	EIF4E		+	3.67827
Lamin-B2	Q03252	ENSG00000176619	LMNB2		+	3.061
Low-density lipoprotein receptor-related protein 1 515 kDa subunit;Low-density lipoprotein receptor-related protein 1 85 kDa subunit;Low-density lipoprotein receptor-related protein 1 intracellular domain;Prolow-density lipoprotein receptor-related protein 1	Q07954	ENSG00000123384	LRP1		+	14.7435
Heat shock cognate 71 kDa protein	P11142	ENSG00000109971	HSPA8			0.196029
Tubulin beta-6 chain	Q9BUF5	ENSG00000176014	TUBB6		+	10.3015
Elongation factor 1-alpha 2	Q05639	ENSG00000101210	EEF1A2		+	9.22792
Glycogen phosphorylase, brain form	P11216	ENSG00000100994	PYGB		+	14.9373
Glutathione S-transferase Mu 3	P21266	ENSG00000134202	GSTM3		+	10.8154
Chondroitin sulfate proteoglycan 4	Q6UVK1	ENSG00000173546	CSPG4		+	7.79008
Cytoplasmic aconitate hydratase	P21399	ENSG00000122729	ACO1		+	8.91428
Septin-7	Q16181	ENSG00000122545	2007-09-01		+	22.7625
Calponin-3	Q15417	ENSG00000117519	CNN3		+	2.06549
Carbonyl reductase [NADPH] 1	P16152	ENSG00000159228	CBR1		+	3.62038
Serine/threonine-protein kinase DCLK2	Q8N568	ENSG00000170390	DCLK2		+	12.0678
26S protease regulatory subunit 6A	P17980	ENSG00000165916	PSMC3		+	1.39756
Calcyphosin	Q13938	ENSG00000105519	CAPS		+	4.27607
Isocitrate dehydrogenase [NADP] cytoplasmic	O75874	ENSG00000138413	IDH1		+	7.11241
Delta-1-pyrroline-5-carboxylate dehydrogenase, mitochondrial	P30038	ENSG00000159423	ALDH4A1		+	7.55913
Caldesmon	Q05682	ENSG00000122786	CALD1		+	14.5213
Regulator of nonsense transcripts 1	Q92900	ENSG00000005007	UPF1		+	5.63869
Tyrosine--tRNA ligase, cytoplasmic;Tyrosine--tRNA ligase, cytoplasmic, N-terminally processed	P54577	ENSG00000134684	YARS		+	4.63583
Lupus La protein	P05455	ENSG00000138385	SSB		+	10.692
Lethal(2) giant larvae protein homolog 1	Q15334	ENSG00000131899	LLGL1		+	7.41898
182 kDa tankyrase-1-binding protein	Q9C0C2	ENSG00000149115	TNKS1BP1		+	11.384
Glycine--tRNA ligase	P41250	ENSG00000106105	GARS		+	4.85019
Ubiquitin carboxyl-terminal hydrolase 7	Q93009	ENSG00000187555	USP7		+	4.31511
Unconventional myosin-XVIIIa	Q92614	ENSG00000196535	MYO18A		+	12.8219
Guanine nucleotide-binding protein G(o) subunit alpha	P09471	ENSG00000087258	GNAO1		+	24.7083
Cytoplasmic dynein 1 light intermediate chain 2	O43237	ENSG00000135720	DYNC1LI2		+	9.49709
Beta-adducin	P35612	ENSG00000075340	ADD2		+	16.7463
Rab GTPase-binding effector protein 1	Q15276	ENSG00000029725	RABEP1		+	7.13661
Huntingtin-interacting protein 1	O00291	ENSG00000127946	HIP1		+	9.54838
Kelch repeat and BTB domain-containing protein 11	O94819	ENSG00000176595;ENSG00000273645	KBTBD11		+	18.8692
T1-TrpRS;T2-TrpRS;Tryptophan--tRNA ligase, cytoplasmic	P23381	ENSG00000140105	WARS			0.563126
Cullin-3	Q13618	ENSG00000036257	CUL3		+	2.81917
Hydroxysteroid dehydrogenase-like protein 2	Q6YN16	ENSG00000119471	HSDL2		+	1.4371
SWI/SNF complex subunit SMARCC2	Q8TAQ2	ENSG00000139613	SMARCC2		+	6.90139
Protein kinase C alpha type	P17252	ENSG00000154229	PRKCA		+	8.79282
Spliceosome RNA helicase DDX39B	Q13838	ENSG00000198563;ENSG00000215425;ENSG00000225073;ENSG00000225859;ENSG00000229496;ENSG00000230624;ENSG00000235439	DDX39B		+	7.82126
Flotillin-2	Q14254	ENSG00000132589	FLOT2		+	21.4572
Aminopeptidase B	Q9H4A4	ENSG00000176393	RNPEP		+	1.5361
Tripeptidyl-peptidase 2	P29144	ENSG00000134900	TPP2		+	11.2273
Coatomer subunit beta	P53618	ENSG00000129083	COPB1		+	6.97103
Glutathione S-transferase omega-1	P78417	ENSG00000148834	GSTO1		+	2.53896
Transportin-1	Q92973	ENSG00000083312	TNPO1		+	3.08102
Heat shock 70 kDa protein 4L	O95757	ENSG00000164070	HSPA4L		+	6.77212
Epidermal growth factor receptor substrate 15	P42566	ENSG00000085832	EPS15		+	14.1215
Tropomodulin-2	Q9NZR1	ENSG00000128872	TMOD2		+	9.00172
Protein phosphatase 1 regulatory subunit 12A	O14974	ENSG00000058272	PPP1R12A		+	5.78388
Thimet oligopeptidase	P52888	ENSG00000172009	THOP1		+	2.77793
V-type proton ATPase subunit C 1	P21283	ENSG00000155097	ATP6V1C1		+	10.3179
4-alpha-glucanotransferase;Amylo-alpha-1,6-glucosidase;Glycogen debranching enzyme	P35573	ENSG00000162688	AGL		+	4.83853
Isoleucine--tRNA ligase, cytoplasmic	P41252	ENSG00000196305	IARS		+	13.6274
Annexin A11	P50995	ENSG00000122359	ANXA11		+	3.8612
Tyrosine-protein phosphatase non-receptor type 11	Q06124	ENSG00000179295	PTPN11		+	28.4482
AP-1 complex subunit beta-1	Q10567	ENSG00000100280	AP1B1		+	5.93384
Splicing factor 3A subunit 1	Q15459	ENSG00000099995	SF3A1		+	7.34714
Epoxide hydrolase 1	P07099	ENSG00000143819	EPHX1		+	4.21231
Pyruvate carboxylase, mitochondrial	P11498	ENSG00000173599	PC		+	11.7409
Serine/threonine-protein phosphatase 2A catalytic subunit alpha isoform	P67775	ENSG00000113575	PPP2CA		+	3.44539
Far upstream element-binding protein 3	Q96I24	ENSG00000107164	FUBP3		+	21.5559
26S proteasome non-ATPase regulatory subunit 12	O00232	ENSG00000197170	PSMD12		+	1.61843
Glutathione S-transferase Mu 2	P28161	ENSG00000213366	GSTM2		+	4.9705
Ras-related protein Rab-1A	P62820	ENSG00000138069	RAB1A		+	7.10405
Tubulin-specific chaperone D	Q9BTW9	ENSG00000141556	TBCD		+	8.36027
GTP:AMP phosphotransferase AK3, mitochondrial	Q9UIJ7	ENSG00000147853	AK3		+	6.36852
Signal recognition particle subunit SRP72	O76094	ENSG00000174780	SRP72		+	5.14615
Isovaleryl-CoA dehydrogenase, mitochondrial	P26440	ENSG00000128928	IVD		+	4.34173
Palladin	Q8WX93	ENSG00000129116	PALLD		+	8.16769
Succinyl-CoA ligase [ADP-forming] subunit beta, mitochondrial	Q9P2R7	ENSG00000136143	SUCLA2		+	5.90297
DCC-interacting protein 13-alpha	Q9UKG1	ENSG00000157500	APPL1		+	8.1418
Acylphosphatase-2	P14621	ENSG00000170634	ACYP2		+	6.25253
Protein transport protein Sec23A	Q15436	ENSG00000100934	SEC23A		+	7.3882
Inverted formin-2	Q27J81	ENSG00000203485	INF2		+	4.63668
Probable ATP-dependent RNA helicase DDX46	Q7L014	ENSG00000145833	DDX46		+	7.20504
Spartin	Q8N0X7	ENSG00000133104	SPG20		+	5.13172
Protein quaking	Q96PU8	ENSG00000112531	QKI		+	14.4655
Cdc42 effector protein 4	Q9H3Q1	ENSG00000179604	CDC42EP4		+	10.5601
Phospholipase A-2-activating protein	Q9Y263	ENSG00000137055	PLAA		+	1.92789
Eukaryotic translation initiation factor 5B	O60841	ENSG00000158417	EIF5B		+	8.56687
3'(2'),5'-bisphosphate nucleotidase 1	O95861	ENSG00000162813	BPNT1		+	4.16923
Alpha-2-macroglobulin receptor-associated protein	P30533	ENSG00000163956	LRPAP1		+	3.93423
Ras GTPase-activating-like protein IQGAP2	Q13576	ENSG00000145703	IQGAP2			1.01397
Raftlin	Q14699	ENSG00000131378	RFTN1		+	1.49246
Exportin-7	Q9UIA9	ENSG00000130227	XPO7		+	3.51336
Glutathione reductase, mitochondrial	P00390	ENSG00000104687	GSR		+	2.98311
Propionyl-CoA carboxylase alpha chain, mitochondrial	P05165	ENSG00000175198	PCCA		+	6.19875
Delta-aminolevulinic acid dehydratase	P13716	ENSG00000148218	ALAD		+	3.46413
Integrin alpha-6;Integrin alpha-6 heavy chain;Integrin alpha-6 light chain;Processed integrin alpha-6	P23229	ENSG00000091409	ITGA6		+	2.32651
Galactokinase	P51570	ENSG00000108479	GALK1		+	4.36694
Integrin-linked protein kinase	Q13418	ENSG00000166333	ILK		+	8.59257
3-hydroxyisobutyryl-CoA hydrolase, mitochondrial	Q6NVY1	ENSG00000198130	HIBCH		+	7.02001
Heterogeneous nuclear ribonucleoprotein U-like protein 1	Q9BUJ2	ENSG00000105323	HNRNPUL1		+	4.36667
Dipeptidyl peptidase 2	Q9UHL4	ENSG00000176978	DPP7		+	12.1105
Sorting nexin-2	O60749	ENSG00000205302	SNX2		+	10.3738
DnaJ homolog subfamily A member 2	O60884	ENSG00000069345	DNAJA2		+	3.51446
Calpain small subunit 1	P04632	ENSG00000126247	CAPNS1		+	4.84859
ATP-dependent DNA helicase Q1	P46063	ENSG00000004700	RECQL		+	5.12362
Biliverdin reductase A	P53004	ENSG00000106605	BLVRA		+	4.3312
Adenosine kinase	P55263	ENSG00000156110	ADK		+	11.9398
Aspartyl/asparaginyl beta-hydroxylase	Q12797	ENSG00000198363	ASPH		+	19.0835
NAD kinase 2, mitochondrial	Q4G0N4	ENSG00000152620	NADK2		+	2.62033
Protein phosphatase 1 regulatory subunit 21	Q6ZMI0	ENSG00000162869	PPP1R21		+	10.6451
Cullin-5	Q93034	ENSG00000166266	CUL5		+	5.30349
Tropomodulin-3	Q9NYL9	ENSG00000138594	TMOD3		+	5.64231
N-acetylserotonin O-methyltransferase-like protein	O95671	ENSG00000169093	ASMTL		+	6.99863
Succinate dehydrogenase [ubiquinone] iron-sulfur subunit, mitochondrial	P21912	ENSG00000117118	SDHB		+	12.3976
RNA-binding protein 25	P49756	ENSG00000119707	RBM25		+	4.87047
Rho GDP-dissociation inhibitor 2	P52566	ENSG00000111348	ARHGDIB		+	6.98465
Spermine synthase	P52788	ENSG00000102172	SMS		+	17.0058
Serine/threonine-protein phosphatase 2A activator	Q15257	ENSG00000119383	PPP2R4		+	5.01568
UPF0553 protein C9orf64	Q5T6V5	ENSG00000165118	C9orf64		+	10.4514
Zinc finger CCCH-type antiviral protein 1	Q7Z2W4	ENSG00000105939	ZC3HAV1		+	20.325
Exocyst complex component 8	Q8IYI6	ENSG00000116903	EXOC8		+	11.4673
Methylcrotonoyl-CoA carboxylase beta chain, mitochondrial	Q9HCC0	ENSG00000131844	MCCC2		+	15.3115
Heme-binding protein 1	Q9NRV9	ENSG00000013583	HEBP1		+	1.69873
Melanoma-associated antigen D2	Q9UNF1	ENSG00000102316	MAGED2		+	6.47491
Eukaryotic translation initiation factor 3 subunit D	O15371	ENSG00000100353	EIF3D		+	15.5145
Eukaryotic translation initiation factor 3 subunit H	O15372	ENSG00000147677	EIF3H		+	11.7092
Proline synthase co-transcribed bacterial homolog protein	O94903	ENSG00000147471	PROSC		+	12.0526
Macrophage-capping protein	P40121	ENSG00000042493	CAPG		+	2.19815
Methionine aminopeptidase 2	P50579	ENSG00000111142	METAP2		+	5.87655
Peptidyl-prolyl cis-trans isomerase D	Q08752	ENSG00000171497	PPID			1.15598
Phosphatidylinositol-binding clathrin assembly protein	Q13492	ENSG00000073921	PICALM		+	8.45801
Caprin-1	Q14444	ENSG00000135387	CAPRIN1		+	2.69907
FK506-binding protein 15	Q5T1M5	ENSG00000119321	FKBP15			0.0253608
Copine-1	Q99829	ENSG00000214078	CPNE1		+	2.31379
Omega-amidase NIT2	Q9NQR4	ENSG00000114021	NIT2		+	16.301
COP9 signalosome complex subunit 3	Q9UNS2	ENSG00000141030	COPS3		+	3.10578
Eukaryotic translation initiation factor 3 subunit L	Q9Y262	ENSG00000100129	EIF3L		+	10.0495
Sorting nexin-5	Q9Y5X3	ENSG00000089006	SNX5		+	8.39033
Soluble lamin-associated protein of 75 kDa	Q9Y6X4	ENSG00000198780	FAM169A		+	16.3278
Pyridoxal kinase	O00764	ENSG00000160209	PDXK		+	14.097
Adenylyl-sulfate kinase;Bifunctional 3'-phosphoadenosine 5'-phosphosulfate synthase 1;Sulfate adenylyltransferase	O43252	ENSG00000138801	PAPSS1		+	10.775
Galectin-3	P17931	ENSG00000131981	LGALS3		+	11.9886
UMP-CMP kinase	P30085	ENSG00000162368	CMPK1		+	30.8517
Guanine nucleotide-binding protein-like 1	P36915	ENSG00000204590;ENSG00000206492;ENSG00000226882;ENSG00000228581;ENSG00000229470;ENSG00000232143;ENSG00000235986	GNL1		+	11.9513
Pigment epithelium-derived factor	P36955	ENSG00000132386	SERPINF1		+	6.32041
Phospholipid hydroperoxide glutathione peroxidase, mitochondrial	P36969	ENSG00000167468	GPX4		+	5.30025
Electron transfer flavoprotein subunit beta	P38117	ENSG00000105379	ETFB		+	14.9631
KH domain-containing, RNA-binding, signal transduction-associated protein 1	Q07666	ENSG00000121774	KHDRBS1		+	2.34754
Serine/threonine-protein kinase PAK 1	Q13153	ENSG00000149269	PAK1		+	10.7976
N-acylneuraminate cytidylyltransferase	Q8NFW8	ENSG00000111726	CMAS		+	4.41727
3-hydroxybutyrate dehydrogenase type 2	Q9BUT1	ENSG00000164039	BDH2		+	16.5954
EH domain-containing protein 1	Q9H4M9	ENSG00000110047	EHD1		+	12.9435
Wiskott-Aldrich syndrome protein family member 2	Q9Y6W5	ENSG00000158195	WASF2		+	14.8102
Exportin-T	O43592	ENSG00000184575	XPOT		+	10.7129
Mitochondrial import inner membrane translocase subunit TIM44	O43615	ENSG00000104980	TIMM44		+	8.84051
Phosphoribosyl pyrophosphate synthase-associated protein 2	O60256	ENSG00000141127	PRPSAP2		+	2.00171
Programmed cell death protein 6	O75340	ENSG00000249915	PDCD6		+	4.45916
Vacuolar protein sorting-associated protein 4B	O75351	ENSG00000119541	VPS4B		+	7.66365
Glutaredoxin-3	O76003	ENSG00000108010	GLRX3		+	4.66244
Zinc finger Ran-binding domain-containing protein 2	O95218	ENSG00000132485	ZRANB2		+	2.59188
Guanine nucleotide-binding protein subunit alpha-11	P29992	ENSG00000088256	GNA11		+	24.7452
Prefoldin subunit 3	P61758	ENSG00000155959	VBP1		+	3.17539
Protein flightless-1 homolog	Q13045	ENSG00000177731	FLII			0.989622
Reticulocalbin-1	Q15293	ENSG00000049449	RCN1		+	15.9618
Ras suppressor protein 1	Q15404	ENSG00000148484	RSU1		+	11.5869
La-related protein 1	Q6PKG0	ENSG00000155506	LARP1		+	20.1708
COP9 signalosome complex subunit 6	Q7L5N1	ENSG00000168090	COPS6		+	5.76839
Cell division cycle and apoptosis regulator protein 1	Q8IX12	ENSG00000060339	CCAR1		+	4.74402
RNA-binding protein 12B	Q8IXT5	ENSG00000183808	RBM12B		+	4.1729
Ubiquitin carboxyl-terminal hydrolase 47	Q96K76	ENSG00000170242	USP47			0.349656
Dedicator of cytokinesis protein 7	Q96N67	ENSG00000116641	DOCK7		+	10.0681
ADP-ribosylation factor-like protein 8B	Q9NVJ2	ENSG00000134108	ARL8B		+	5.2841
Bisphosphoglycerate mutase	P07738	ENSG00000172331	BPGM		+	6.44137
Orotate phosphoribosyltransferase;Orotidine 5'-phosphate decarboxylase;Uridine 5'-monophosphate synthase	P11172	ENSG00000114491	UMPS		+	15.0552
Eukaryotic peptide chain release factor subunit 1	P62495	ENSG00000120705	ETF1		+	5.48395
Vesicular integral-membrane protein VIP36	Q12907	ENSG00000169223	LMAN2		+	5.27412
Vacuolar protein sorting-associated protein 26B	Q4G0F5	ENSG00000151502	VPS26B		+	11.8124
Melanoma inhibitory activity protein 3	Q5JRA6	ENSG00000154305	MIA3		+	11.1288
Nuclear pore complex protein Nup205	Q92621	ENSG00000155561	NUP205		+	10.1905
Lipoma-preferred partner	Q93052	ENSG00000145012	LPP		+	7.58114
CDK5 regulatory subunit-associated protein 3	Q96JB5	ENSG00000108465	CDK5RAP3		+	10.9266
RNA-binding protein 4	Q9BWF3	ENSG00000173933	RBM4		+	3.47918
Coronin-2B	Q9UQ03	ENSG00000103647	CORO2B		+	9.60282
Peptidyl-prolyl cis-trans isomerase-like 1	Q9Y3C6	ENSG00000137168	PPIL1		+	8.93247
26S proteasome non-ATPase regulatory subunit 9	O00233	ENSG00000110801	PSMD9		+	3.95917
Neural Wiskott-Aldrich syndrome protein	O00401	ENSG00000106299	WASL		+	11.0515
Adenylosuccinate synthetase isozyme 2	P30520	ENSG00000035687	ADSS		+	4.6622
Lysosomal Pro-X carboxypeptidase	P42785	ENSG00000137509	PRCP		+	1.78371
Signal recognition particle 54 kDa protein	P61011	ENSG00000100883	SRP54			0.255531
Phosphatidylinositol 5-phosphate 4-kinase type-2 beta	P78356	ENSG00000276293;ENSG00000277292	PIP4K2B		+	18.7721
Eukaryotic translation initiation factor 3 subunit I	Q13347	ENSG00000084623	EIF3I		+	10.2292
NEDD8-activating enzyme E1 regulatory subunit	Q13564	ENSG00000159593	NAE1			1.25059
Neurabin-2	Q96SB3	ENSG00000108819	PPP1R9B		+	13.2245
Ataxin-2	Q99700	ENSG00000204842	ATXN2		+	2.11727
E2/E3 hybrid ubiquitin-protein ligase UBE2O	Q9C0C9	ENSG00000175931	UBE2O			0.484072
Inositol-3-phosphate synthase 1	Q9NPH2	ENSG00000105655	ISYNA1		+	1.74233
LanC-like protein 2	Q9NS86	ENSG00000132434	LANCL2		+	15.7806
Very-long-chain enoyl-CoA reductase	Q9NZ01	ENSG00000099797	TECR			1.19214
Vacuolar protein sorting-associated protein 18 homolog	Q9P253	ENSG00000104142	VPS18		+	4.6755
Protein CDV3 homolog	Q9UKY7	ENSG00000091527	CDV3		+	4.33541
WW domain-binding protein 11	Q9Y2W2	ENSG00000084463	WBP11		+	10.7043
Histone deacetylase complex subunit SAP18	O00422	ENSG00000150459	SAP18		+	7.32365
Protein phosphatase 1B	O75688	ENSG00000138032	PPM1B		+	8.60902
Reticulon-3	O95197	ENSG00000133318	RTN3		+	6.88051
Cation-independent mannose-6-phosphate receptor	P11717	ENSG00000197081	IGF2R		+	9.82205
Glycylpeptide N-tetradecanoyltransferase 1	P30419	ENSG00000136448	NMT1		+	3.9342
Lamina-associated polypeptide 2, isoform alpha;Thymopentin;Thymopoietin	P42166	ENSG00000120802	TMPO		+	4.28521
Glucosamine-6-phosphate isomerase 1	P46926	ENSG00000113552	GNPDA1		+	4.27339
Glia maturation factor beta	P60983	ENSG00000197045	GMFB		+	7.767
NEDD8-conjugating enzyme Ubc12	P61081	ENSG00000130725	UBE2M		+	3.99213
Dynein light chain 1, cytoplasmic	P63167	ENSG00000088986	DYNLL1		+	3.64203
Aminoacylase-1	Q03154	ENSG00000243989	ACY1		+	9.67066
Aminoacyl tRNA synthase complex-interacting multifunctional protein 2	Q13155	ENSG00000106305	AIMP2		+	13.8038
Twinfilin-2	Q6IBS0	ENSG00000247596	TWF2		+	14.7383
Adaptin ear-binding coat-associated protein 1	Q8NC96	ENSG00000089818	NECAP1		+	15.3027
Heterogeneous nuclear ribonucleoprotein L-like	Q8WVV9	ENSG00000143889	HNRNPLL		+	9.21586
m7GpppX diphosphatase	Q96C86	ENSG00000110063	DCPS		+	10.3859
DnaJ homolog subfamily C member 7	Q99615	ENSG00000168259	DNAJC7		+	2.93562
Endophilin-A1	Q99962	ENSG00000107295	SH3GL2		+	23.7927
Ran-binding protein 3	Q9H6Z4	ENSG00000031823	RANBP3		+	10.5039
SPATS2-like protein	Q9NUQ6	ENSG00000196141	SPATS2L		+	6.66997
NADH-cytochrome b5 reductase 1	Q9UHQ9	ENSG00000159348	CYB5R1		+	1.79763
CCR4-NOT transcription complex subunit 1	A5YKK6	ENSG00000125107	CNOT1		+	2.84324
Armadillo repeat protein deleted in velo-cardio-facial syndrome	O00192	ENSG00000099889	ARVCF		+	17.2415
Gamma-glutamylcyclotransferase	O75223	ENSG00000006625	GGCT		+	1.75033
Protein NipSnap homolog 2	O75323	ENSG00000146729	GBAS		+	3.57942
U1 small nuclear ribonucleoprotein A	P09012	ENSG00000077312	SNRPA		+	8.01916
Ubiquitin carboxyl-terminal hydrolase isozyme L3	P15374	ENSG00000118939	UCHL3		+	4.45099
DNA-directed RNA polymerase II subunit RPB2	P30876	ENSG00000047315	POLR2B		+	7.39703
Cell surface glycoprotein MUC18	P43121	ENSG00000076706	MCAM		+	11.3567
Elongation factor Ts, mitochondrial	P43897	ENSG00000123297	TSFM		+	8.81925
Ran GTPase-activating protein 1	P46060	ENSG00000100401	RANGAP1		+	11.0628
Protein phosphatase 1F	P49593	ENSG00000100034	PPM1F			0.0371473
Glycogen synthase kinase-3 alpha	P49840	ENSG00000105723	GSK3A		+	18.1405
Fragile X mental retardation syndrome-related protein 2	P51116	ENSG00000129245	FXR2		+	8.1329
26S proteasome non-ATPase regulatory subunit 7	P51665	ENSG00000103035	PSMD7		+	2.19788
RNA-binding protein 3	P98179	ENSG00000102317	RBM3		+	11.0943
LDLR chaperone MESD	Q14696	ENSG00000117899	MESDC2		+	6.86255
Serine/threonine-protein phosphatase 2A 56 kDa regulatory subunit delta isoform	Q14738	ENSG00000112640	PPP2R5D		+	12.7782
Serum paraoxonase/arylesterase 2	Q15165	ENSG00000105854	PON2		+	2.51315
Mitochondrial import receptor subunit TOM34	Q15785	ENSG00000025772	TOMM34		+	16.4834
Cysteine and glycine-rich protein 2	Q16527	ENSG00000175183	CSRP2		+	13.4586
G protein-regulated inducer of neurite outgrowth 1	Q7Z2K8	ENSG00000169258	GPRIN1		+	2.3851
Nuclear pore complex protein Nup133	Q8WUM0		NUP133		+	10.0992
WW domain-binding protein 2	Q969T9	ENSG00000132471	WBP2		+	21.1997
Protein disulfide-isomerase TMX3	Q96JJ7	ENSG00000166479	TMX3		+	5.00739
Ketosamine-3-kinase	Q9HA64	ENSG00000141560	FN3KRP		+	17.3252
OCIA domain-containing protein 1	Q9NX40	ENSG00000109180	OCIAD1		+	2.49494
Coatomer subunit epsilon	O14579	ENSG00000105669	COPE		+	8.90677
PDZ domain-containing protein GIPC1	O14908	ENSG00000123159	GIPC1		+	9.07716
2'-deoxynucleoside 5'-phosphate N-hydrolase 1	O43598	ENSG00000112667	DNPH1		+	11.1652
Nuclear pore complex protein Nup155	O75694	ENSG00000113569	NUP155		+	9.05815
Solute carrier family 2, facilitated glucose transporter member 1	P11166	ENSG00000117394	SLC2A1			0.707635
Beta-galactosidase	P16278	ENSG00000170266	GLB1		+	4.96791
Ribonucleoside-diphosphate reductase large subunit	P23921	ENSG00000167325	RRM1		+	4.17755
Proteasome subunit beta type-2	P49721	ENSG00000126067	PSMB2		+	2.96287
PDZ and LIM domain protein 4	P50479	ENSG00000131435	PDLIM4		+	15.647
Guanine nucleotide-binding protein G(I)/G(S)/G(T) subunit beta-1	P62873	ENSG00000078369	GNB1		+	29.8053
Coxsackievirus and adenovirus receptor	P78310	ENSG00000154639	CXADR		+	22.5876
DNA topoisomerase 2-beta	Q02880	ENSG00000077097	TOP2B		+	1.52537
Protein VAC14 homolog	Q08AM6	ENSG00000103043	VAC14			0.924834
Nicotinate phosphoribosyltransferase	Q6XQN6	ENSG00000147813;ENSG00000278488	NAPRT		+	3.98757
Nucleoporin p54	Q7Z3B4	ENSG00000138750	NUP54		+	7.42291
NudC domain-containing protein 3	Q8IVD9	ENSG00000015676	NUDCD3			0.114412
RNA-binding protein Musashi homolog 2	Q96DH6	ENSG00000153944	MSI2		+	2.2558
CB1 cannabinoid receptor-interacting protein 1	Q96F85	ENSG00000119865	CNRIP1		+	7.2576
Proteasome subunit beta type-7	Q99436	ENSG00000136930	PSMB7			0.913866
Tetratricopeptide repeat protein 1	Q99614	ENSG00000113312	TTC1			0.811506
Oxysterol-binding protein-related protein 8	Q9BZF1	ENSG00000091039	OSBPL8		+	12.4786
ERI1 exoribonuclease 3	O43414	ENSG00000117419	ERI3		+	2.12166
Unconventional myosin-Ib	O43795	ENSG00000128641	MYO1B		+	17.833
Eukaryotic translation initiation factor 3 subunit G	O75821	ENSG00000130811	EIF3G		+	12.6515
Triple functional domain protein	O75962	ENSG00000038382	TRIO		+	18.0508
Adenylate kinase 4, mitochondrial	P27144	ENSG00000162433	AK4		+	10.0901
Nuclear transport factor 2	P61970	ENSG00000102898	NUTF2		+	3.21426
Transcription factor A, mitochondrial	Q00059	ENSG00000108064	TFAM		+	2.95657
Cyclin-dependent-like kinase 5	Q00535	ENSG00000164885	CDK5		+	4.79358
Quinone oxidoreductase PIG3	Q53FA7	ENSG00000115129	TP53I3		+	5.48856
DBIRD complex subunit ZNF326	Q5BKZ1	ENSG00000162664	ZNF326		+	11.3299
Phostensin	Q6NYC8	ENSG00000146112;ENSG00000206485;ENSG00000225060;ENSG00000229998;ENSG00000230341;ENSG00000231247;ENSG00000234000	PPP1R18		+	9.06157
Eukaryotic translation initiation factor 3 subunit M	Q7L2H7	ENSG00000149100	EIF3M		+	10.8321
EPM2A-interacting protein 1	Q7L775	ENSG00000178567	EPM2AIP1		+	10.3
Methylcrotonoyl-CoA carboxylase subunit alpha, mitochondrial	Q96RQ3	ENSG00000078070	MCCC1		+	14.3833
Calponin-2	Q99439	ENSG00000064666	CNN2		+	3.2011
Protein S100-A13	Q99584	ENSG00000189171	S100A13		+	5.12337
Manganese-transporting ATPase 13A1	Q9HD20	ENSG00000105726	ATP13A1		+	5.42541
Poly(ADP-ribose) glycohydrolase ARH3	Q9NX46	ENSG00000116863	ADPRHL2		+	3.5845
Eukaryotic translation initiation factor 3 subunit K	Q9UBQ5	ENSG00000178982	EIF3K		+	7.8929
Aspartyl aminopeptidase	Q9ULA0	ENSG00000123992	DNPEP		+	3.2105
Mitochondrial carrier homolog 2	Q9Y6C9	ENSG00000109919	MTCH2		+	6.53521
Acetolactate synthase-like protein	A1L0T0	ENSG00000105135	ILVBL		+	18.6431
Transportin-2	O14787	ENSG00000105576	TNPO2		+	10.1448
Vacuolar protein sorting-associated protein 26A	O75436	ENSG00000122958	VPS26A		+	3.19505
ATP synthase subunit g, mitochondrial	O75964	ENSG00000167283	ATP5L		+	3.81771
UBX domain-containing protein 7	O94888	ENSG00000163960	UBXN7		+	7.26951
Persulfide dioxygenase ETHE1, mitochondrial	O95571	ENSG00000105755	ETHE1		+	6.49608
CTP synthase 1	P17812	ENSG00000171793	CTPS1		+	4.1216
Peptidyl-prolyl cis-trans isomerase FKBP2	P26885	ENSG00000173486	FKBP2		+	6.45025
RAC-beta serine/threonine-protein kinase	P31751	ENSG00000105221	AKT2		+	1.41649
Chromobox protein homolog 5	P45973	ENSG00000094916	CBX5		+	7.41511
Dolichyl-diphosphooligosaccharide--protein glycosyltransferase subunit STT3A	P46977	ENSG00000134910	STT3A		+	7.09926
SUMO-conjugating enzyme UBC9	P63279	ENSG00000103275	UBE2I		+	2.64216
Ubiquitin-conjugating enzyme E2 L3	P68036	ENSG00000185651	UBE2L3		+	3.17917
mRNA export factor	P78406	ENSG00000101146	RAE1		+	5.05375
1-phosphatidylinositol 4,5-bisphosphate phosphodiesterase beta-3	Q01970	ENSG00000149782	PLCB3		+	3.79694
Ubiquitin-protein ligase E3A	Q05086	ENSG00000114062	UBE3A		+	5.19011
Alpha-dystroglycan;Beta-dystroglycan;Dystroglycan	Q14118	ENSG00000173402	DAG1			0.738438
Serine/threonine-protein phosphatase 2A 56 kDa regulatory subunit epsilon isoform	Q16537	ENSG00000154001	PPP2R5E		+	6.02583
Histone-binding protein RBBP7	Q16576	ENSG00000102054	RBBP7		+	6.33539
Programmed cell death protein 4	Q53EL6	ENSG00000150593	PDCD4		+	14.2094
2',5'-phosphodiesterase 12	Q6L8Q7	ENSG00000174840	PDE12		+	17.2297
Mitochondrial antiviral-signaling protein	Q7Z434	ENSG00000088888	MAVS		+	1.46439
L-xylulose reductase	Q7Z4W1	ENSG00000169738	DCXR			0.956256
Aldehyde dehydrogenase family 16 member A1	Q8IZ83	ENSG00000161618	ALDH16A1		+	2.21709
U4/U6 small nuclear ribonucleoprotein Prp31	Q8WWY3	ENSG00000105618;ENSG00000274144;ENSG00000274651;ENSG00000274894;ENSG00000275117;ENSG00000275885;ENSG00000276421;ENSG00000277154;ENSG00000277707;ENSG00000277953	PRPF31		+	7.27182
Isochorismatase domain-containing protein 1	Q96CN7	ENSG00000066583	ISOC1		+	6.11574
Protein canopy homolog 3	Q9BT09	ENSG00000137161	CNPY3		+	5.86655
Vacuolar protein sorting-associated protein 16 homolog	Q9H269	ENSG00000215305	VPS16		+	2.39174
Telomeric repeat-binding factor 2-interacting protein 1	Q9NYB0	ENSG00000166848	TERF2IP		+	15.3556
Disco-interacting protein 2 homolog B	Q9P265	ENSG00000066084	DIP2B		+	14.439
Peflin	Q9UBV8	ENSG00000162517	PEF1		+	6.85259
Zinc finger CCCH domain-containing protein 4	Q9UPT8	ENSG00000130749	ZC3H4		+	4.30601
U6 snRNA-associated Sm-like protein LSm4	Q9Y4Z0	ENSG00000130520	LSM4		+	4.58702
Peptidyl-prolyl cis-trans isomerase H	O43447	ENSG00000171960	PPIH		+	6.03322
Lysine-specific histone demethylase 1A	O60341	ENSG00000004487	KDM1A		+	7.10628
Farnesyl pyrophosphate synthase	P14324	ENSG00000160752	FDPS			1.23759
Monocarboxylate transporter 1	P53985	ENSG00000155380;ENSG00000281917	SLC16A1		+	6.33383
U6 snRNA-associated Sm-like protein LSm6	P62312	ENSG00000164167	LSM6		+	2.56867
Protein Red	Q13123	ENSG00000113141	IK		+	6.39541
Chromobox protein homolog 3	Q13185	ENSG00000122565	CBX3		+	3.33159
RNA-binding protein with serine-rich domain 1	Q15287	ENSG00000205937	RNPS1		+	5.27157
Thiosulfate sulfurtransferase	Q16762	ENSG00000128311	TST		+	17.9532
Pre-mRNA 3'-end-processing factor FIP1	Q6UN15	ENSG00000145216	FIP1L1		+	5.70606
Protein prune homolog	Q86TP1	ENSG00000143363	PRUNE		+	12.2707
Zinc finger CCCH domain-containing protein 18	Q86VM9	ENSG00000158545	ZC3H18			1.04948
Minor histocompatibility antigen H13	Q8TCT9	ENSG00000101294	HM13		+	14.0468
Beta-catenin-like protein 1	Q8WYA6	ENSG00000132792	CTNNBL1		+	7.32827
Protein FAM3C	Q92520	ENSG00000196937	FAM3C			0.533569
Proteasome inhibitor PI31 subunit	Q92530	ENSG00000125818	PSMF1		+	2.82486
Glutaryl-CoA dehydrogenase, mitochondrial	Q92947	ENSG00000105607	GCDH		+	4.33995
Methylosome protein 50	Q9BQA1	ENSG00000116455	WDR77		+	2.29988
WD repeat-containing protein 18	Q9BV38	ENSG00000065268	WDR18		+	9.26048
Protein PBDC1	Q9BVG4	ENSG00000102390	PBDC1		+	4.82651
WD repeat-containing protein 61;WD repeat-containing protein 61, N-terminally processed	Q9GZS3	ENSG00000140395	WDR61		+	3.67376
Golgi phosphoprotein 3	Q9H4A6	ENSG00000113384	GOLPH3			0.956822
Mth938 domain-containing protein	Q9H7C9	ENSG00000087884	AAMDC		+	5.69268
PDZ and LIM domain protein 7	Q9NR12	ENSG00000196923	PDLIM7		+	3.80047
Pyridoxine-5'-phosphate oxidase	Q9NVS9	ENSG00000108439	PNPO		+	8.05395
A-kinase anchor protein 8-like	Q9ULX6	ENSG00000011243	AKAP8L		+	7.57415
Transportin-3	Q9Y5L0	ENSG00000064419	TNPO3		+	3.39698
Cystatin-B	P04080	ENSG00000160213	CSTB			1.27758
Tyrosine-protein phosphatase non-receptor type 1	P18031	ENSG00000196396	PTPN1		+	6.74837
DNA-directed RNA polymerases I, II, and III subunit RPABC1	P19388	ENSG00000099817	POLR2E		+	7.50288
Protein BUD31 homolog	P41223	ENSG00000106245	BUD31		+	4.65809
Superkiller viralicidic activity 2-like 2	P42285	ENSG00000039123	SKIV2L2		+	7.68072
60S ribosomal protein L21	P46778	ENSG00000122026	RPL21		+	9.92701
Coatomer subunit zeta-1	P61923	ENSG00000111481	COPZ1		+	9.43548
Mitochondrial-processing peptidase subunit alpha	Q10713	ENSG00000165688	PMPCA		+	7.16922
Regulation of nuclear pre-mRNA domain-containing protein 2	Q5VT52	ENSG00000163125	RPRD2		+	4.50405
Nucleoredoxin	Q6DKJ4	ENSG00000167693	NXN		+	6.0569
KDEL motif-containing protein 2	Q7Z4H8	ENSG00000178202	KDELC2		+	3.20973
Calcium homeostasis endoplasmic reticulum protein	Q8IWX8	ENSG00000085872	CHERP		+	8.11405
Coiled-coil domain-containing protein 47	Q96A33	ENSG00000108588	CCDC47		+	5.75293
ADP-ribosylation factor-like protein 8A	Q96BM9	ENSG00000143862	ARL8A		+	6.95885
RalBP1-associated Eps domain-containing protein 1	Q96D71	ENSG00000135597	REPS1		+	16.6924
Elongation factor G, mitochondrial	Q96RP9	ENSG00000168827	GFM1		+	4.05257
Nuclear pore complex protein Nup88	Q99567	ENSG00000108559	NUP88		+	8.79234
Mini-chromosome maintenance complex-binding protein	Q9BTE3	ENSG00000197771	MCMBP		+	3.05896
Mitochondrial fission regulator 1-like	Q9H019	ENSG00000117640	MTFR1L		+	2.81115
Cleavage stimulation factor subunit 2 tau variant	Q9H0L4	ENSG00000177613	CSTF2T		+	6.39593
Protein unc-45 homolog A	Q9H3U1	ENSG00000140553	UNC45A		+	21.6785
DnaJ homolog subfamily C member 5	Q9H3Z4	ENSG00000101152	DNAJC5		+	19.9954
E3 ubiquitin-protein ligase ARIH1	Q9Y4X5	ENSG00000166233	ARIH1		+	9.44949
Phosphoglycolate phosphatase	A6NDG6	ENSG00000184207	PGP		+	1.92939
AT-rich interactive domain-containing protein 1A	O14497	ENSG00000117713	ARID1A		+	12.7878
NADH dehydrogenase [ubiquinone] iron-sulfur protein 4, mitochondrial	O43181	ENSG00000164258	NDUFS4		+	6.3465
Eukaryotic translation elongation factor 1 epsilon-1	O43324	ENSG00000124802	EEF1E1		+	8.50756
Acidic fibroblast growth factor intracellular-binding protein	O43427	ENSG00000172500	FIBP		+	12.9263
Cytochrome c1, heme protein, mitochondrial	P08574	ENSG00000179091	CYC1		+	10.3429
Cellular retinoic acid-binding protein 2	P29373	ENSG00000143320	CRABP2		+	19.4372
Serine hydroxymethyltransferase, cytosolic	P34896	ENSG00000176974	SHMT1		+	12.187
DNA mismatch repair protein Msh2	P43246	ENSG00000095002	MSH2		+	12.7228
Poly(rC)-binding protein 4	P57723	ENSG00000090097	PCBP4		+	19.3069
Transforming protein RhoA	P61586	ENSG00000067560	RHOA		+	8.99213
Peptidyl-prolyl cis-trans isomerase FKBP1A	P62942	ENSG00000088832	FKBP1A		+	7.38911
Serine/arginine-rich splicing factor 6	Q13247	ENSG00000124193	SRSF6		+	20.0717
Transcription elongation factor B polypeptide 1	Q15369	ENSG00000154582	TCEB1			0.300179
TGF-beta-activated kinase 1 and MAP3K7-binding protein 1	Q15750	ENSG00000100324	TAB1			0.6874
Coiled-coil domain-containing protein 58	Q4VC31	ENSG00000160124	CCDC58		+	19.5514
Vacuolar protein sorting-associated protein 52 homolog	Q8N1B4	ENSG00000206286;ENSG00000223501;ENSG00000224455;ENSG00000225590;ENSG00000228425;ENSG00000236014	VPS52		+	6.21111
ATP-binding cassette sub-family F member 1	Q8NE71	ENSG00000204574;ENSG00000206490;ENSG00000225989;ENSG00000231129;ENSG00000232169;ENSG00000236149;ENSG00000236342	ABCF1		+	13.3164
Nucleoporin Nup43	Q8NFH3	ENSG00000120253	NUP43		+	4.99553
Negative elongation factor B	Q8WX92	ENSG00000188986	NELFB		+	6.44073
Transcriptional repressor p66-beta	Q8WXI9	ENSG00000143614;ENSG00000261992	GATAD2B			1.13337
Cat eye syndrome critical region protein 5	Q9BXW7	ENSG00000069998	CECR5		+	17.0679
Centrosomal protein of 41 kDa	Q9BYV8	ENSG00000106477	CEP41		+	5.4441
GDP-fucose protein O-fucosyltransferase 1	Q9H488	ENSG00000101346	POFUT1		+	6.1288
Serine--tRNA ligase, mitochondrial	Q9NP81	ENSG00000104835	SARS2		+	19.9454
Ubiquilin-4	Q9NRR5	ENSG00000160803	UBQLN4		+	1.37261
ATP-binding cassette sub-family F member 3	Q9NUQ8	ENSG00000161204	ABCF3		+	3.27919
BRISC and BRCA1-A complex member 1	Q9NWV8	ENSG00000105393	BABAM1		+	7.1969
39S ribosomal protein L39, mitochondrial	Q9NYK5	ENSG00000154719	MRPL39		+	7.82814
Nuclear RNA export factor 1	Q9UBU9	ENSG00000162231	NXF1		+	6.1954
SAP30-binding protein	Q9UHR5	ENSG00000161526	SAP30BP		+	4.58107
Ubiquilin-1	Q9UMX0	ENSG00000135018	UBQLN1			0.477402
Deoxyribose-phosphate aldolase	Q9Y315	ENSG00000023697	DERA		+	4.10194
28S ribosomal protein S23, mitochondrial	Q9Y3D9	ENSG00000181610	MRPS23		+	8.4684
Disintegrin and metalloproteinase domain-containing protein 10	O14672	ENSG00000137845	ADAM10		+	6.32155
SNARE-associated protein Snapin	O95295	ENSG00000143553	SNAPIN		+	3.18258
Cleft lip and palate transmembrane protein 1	O96005	ENSG00000104853	CLPTM1		+	11.894
Mitochondrial import receptor subunit TOM40 homolog	O96008	ENSG00000130204	TOMM40		+	3.5238
2-oxoisovalerate dehydrogenase subunit alpha, mitochondrial	P12694	ENSG00000248098	BCKDHA		+	8.99687
Alpha-N-acetylgalactosaminidase	P17050	ENSG00000198951	NAGA		+	7.4439
Myosin regulatory light polypeptide 9	P24844	ENSG00000101335	MYL9		+	2.66329
High mobility group protein B2	P26583	ENSG00000164104	HMGB2		+	3.77954
Probable global transcription activator SNF2L1	P28370	ENSG00000102038	SMARCA1		+	8.31776
39S ribosomal protein L12, mitochondrial	P52815	ENSG00000262814	MRPL12		+	9.05284
Methylosome subunit pICln	P54105	ENSG00000074201	CLNS1A		+	9.19935
Synaptojanin-2-binding protein	P57105	ENSG00000213463	SYNJ2BP		+	7.80863
Selenocysteine-specific elongation factor	P57772	ENSG00000132394	EEFSEC		+	4.02327
RNA-binding protein 26	Q5T8P6	ENSG00000139746	RBM26			1.08077
Ragulator complex protein LAMTOR1	Q6IAA8	ENSG00000149357	LAMTOR1			0.331987
Golgi to ER traffic protein 4 homolog	Q7L5D6	ENSG00000239857	GET4			0.675357
Nuclear fragile X mental retardation-interacting protein 2	Q7Z417	ENSG00000108256	NUFIP2		+	7.86993
Magnesium-dependent phosphatase 1	Q86V88	ENSG00000213920	MDP1		+	2.78143
Liprin-beta-1	Q86W92	ENSG00000110841	PPFIBP1		+	13.3834
Volume-regulated anion channel subunit LRRC8A	Q8IWT6	ENSG00000136802	LRRC8A		+	5.12915
OTU domain-containing protein 6B	Q8N6M0	ENSG00000155100	OTUD6B		+	2.26906
Procollagen galactosyltransferase 1	Q8NBJ5	ENSG00000130309	COLGALT1		+	13.3415
Nucleoporin NUP53	Q8NFH5	ENSG00000163002	NUP35		+	7.791
DnaJ homolog subfamily C member 9	Q8WXX5	ENSG00000213551	DNAJC9		+	2.41871
Cell differentiation protein RCD1 homolog	Q92600	ENSG00000144580	RQCD1		+	3.55717
Proline-rich protein PRCC	Q92733	ENSG00000143294	PRCC		+	6.64761
RNA binding motif protein, X-linked-like-1	Q96E39	ENSG00000213516	RBMXL1		+	2.72721
Enhancer of mRNA-decapping protein 3	Q96F86	ENSG00000179151	EDC3		+	2.57786
ATPase WRNIP1	Q96S55	ENSG00000124535	WRNIP1		+	9.7754
Protein syndesmos	Q9BRJ7	ENSG00000168101	NUDT16L1		+	6.47609
Thioredoxin-related transmembrane protein 4	Q9H1E5	ENSG00000125827	TMX4		+	9.3385
Translation initiation factor eIF-2B subunit gamma	Q9NR50	ENSG00000070785	EIF2B3		+	8.51005
H/ACA ribonucleoprotein complex subunit 1	Q9NY12	ENSG00000109534	GAR1		+	6.93033
Opioid growth factor receptor	Q9NZT2	ENSG00000060491	OGFR		+	1.30306
Thioredoxin-related transmembrane protein 2	Q9Y320	ENSG00000213593	TMX2		+	6.70246
Mitotic spindle assembly checkpoint protein MAD1	Q9Y6D9	ENSG00000002822	MAD1L1		+	3.39655
NADH dehydrogenase [ubiquinone] 1 beta subcomplex subunit 9	Q9Y6M9	ENSG00000147684	NDUFB9		+	5.44857
Cytochrome b5 type B	O43169	ENSG00000103018	CYB5B		+	5.38594
ER membrane protein complex subunit 8	O43402	ENSG00000131148	EMC8		+	2.92787
SWI/SNF-related matrix-associated actin-dependent regulator of chromatin subfamily A member 5	O60264	ENSG00000153147	SMARCA5		+	9.31768
NADH dehydrogenase [ubiquinone] iron-sulfur protein 7, mitochondrial	O75251	ENSG00000115286	NDUFS7		+	8.71994
Ribonuclease H2 subunit A	O75792	ENSG00000104889	RNASEH2A		+	10.6795
Pre-mRNA-splicing factor SPF27	O75934	ENSG00000116752	BCAS2		+	3.21394
ATP-dependent Clp protease ATP-binding subunit clpX-like, mitochondrial	O76031	ENSG00000166855	CLPX		+	11.82
Splicing factor, arginine/serine-rich 15	O95104	ENSG00000156304	SCAF4		+	4.51798
Abhydrolase domain-containing protein 16A	O95870	ENSG00000204427;ENSG00000206403;ENSG00000224552;ENSG00000230475;ENSG00000231488;ENSG00000235676;ENSG00000236063	ABHD16A		+	6.17303
Methyl-CpG-binding domain protein 3	O95983	ENSG00000071655	MBD3		+	1.43651
DNA-directed RNA polymerase II subunit RPB3	P19387	ENSG00000102978	POLR2C		+	2.82253
Lamina-associated polypeptide 2, isoforms beta/gamma;Thymopentin;Thymopoietin	P42167	ENSG00000120802	TMPO		+	9.6858
60S ribosomal protein L35	P42766	ENSG00000136942	RPL35		+	5.99847
DNA mismatch repair protein Msh6	P52701	ENSG00000116062	MSH6		+	7.61975
Methionine aminopeptidase 1	P53582	ENSG00000164024	METAP1		+	6.93392
Nuclear factor 1 X-type	Q14938	ENSG00000008441	NFIX		+	14.3053
Tubulin-specific chaperone C	Q15814	ENSG00000124659	TBCC		+	12.71
Transmembrane protein 201	Q5SNT2	ENSG00000188807	TMEM201		+	12.5399
Zinc finger CCCH domain-containing protein 14	Q6PJT7	ENSG00000100722	ZC3H14		+	2.24694
WD repeat-containing protein 82	Q6UXN9	ENSG00000164091	WDR82		+	7.89656
Parkinson disease 7 domain-containing protein 1	Q8NB37	ENSG00000177225	PDDC1		+	12.5936
Succinyl-CoA ligase [GDP-forming] subunit beta, mitochondrial	Q96I99	ENSG00000172340	SUCLG2		+	19.157
NudC domain-containing protein 1	Q96RS6	ENSG00000120526	NUDCD1		+	14.1632
Putative RNA-binding protein 15	Q96T37	ENSG00000162775	RBM15		+	2.22619
Bifunctional polynucleotide phosphatase/kinase;Polynucleotide 3'-phosphatase;Polynucleotide 5'-hydroxyl-kinase	Q96T60	ENSG00000039650	PNKP		+	5.89437
Perilipin-2	Q99541	ENSG00000147872	PLIN2		+	3.22528
O-acetyl-ADP-ribose deacetylase MACROD1	Q9BQ69	ENSG00000133315	MACROD1		+	10.0835
Partner of Y14 and mago	Q9BRP8	ENSG00000170473	WIBG		+	2.43033
Apolipoprotein O	Q9BUR5	ENSG00000184831	APOO		+	3.68856
Polymerase delta-interacting protein 3	Q9BY77	ENSG00000100227	POLDIP3			0.349937
Protein FAM192A	Q9GZU8	ENSG00000172775	FAM192A			1.25994
Activity-dependent neuroprotector homeobox protein	Q9H2P0	ENSG00000101126	ADNP		+	10.157
Exportin-5	Q9HAV4	ENSG00000124571	XPO5		+	12.1383
Acyl-coenzyme A thioesterase 13;Acyl-coenzyme A thioesterase 13, N-terminally processed	Q9NPJ3	ENSG00000112304	ACOT13		+	6.43662
CGG triplet repeat-binding protein 1	Q9UFW8	ENSG00000163320	CGGBP1		+	5.55666
Signal recognition particle receptor subunit beta	Q9Y5M8	ENSG00000144867	SRPRB		+	9.98425
ATP-dependent RNA helicase DDX39A	O00148	ENSG00000123136	DDX39A		+	7.24197
Histone acetyltransferase type B catalytic subunit	O14929	ENSG00000128708	HAT1		+	17.1634
U3 small nucleolar RNA-interacting protein 2	O43818	ENSG00000114767	RRP9		+	17.5072
Signal recognition particle receptor subunit alpha	P08240	ENSG00000182934	SRPR		+	15.8504
DNA repair protein XRCC1	P18887	ENSG00000073050	XRCC1		+	8.36319
Translocon-associated protein subunit alpha	P43307	ENSG00000124783	SSR1		+	11.1472
Protoporphyrinogen oxidase	P50336	ENSG00000143224	PPOX		+	2.78192
Small nuclear ribonucleoprotein Sm D1	P62314	ENSG00000167088	SNRPD1		+	5.26423
DNA-directed RNA polymerase II subunit RPB7	P62487	ENSG00000168002	POLR2G		+	5.5358
Cleavage and polyadenylation specificity factor subunit 1	Q10570	ENSG00000071894	CPSF1		+	13.1671
Periodic tryptophan protein 1 homolog	Q13610	ENSG00000136045	PWP1		+	2.91977
Splicing factor 3B subunit 4	Q15427	ENSG00000143368	SF3B4		+	3.62345
Exosome complex component MTR3	Q5RKV6	ENSG00000223496	EXOSC6		+	11.999
Striatin-interacting protein 1	Q5VSL9	ENSG00000143093	STRIP1		+	9.38205
Parafibromin	Q6P1J9	ENSG00000134371	CDC73		+	4.02396
G-protein-signaling modulator 1	Q86YR5	ENSG00000160360	GPSM1		+	7.71258
Methyltransferase-like protein 13	Q8N6R0	ENSG00000010165	METTL13		+	5.12825
Stromal cell-derived factor 2	Q99470	ENSG00000132581	SDF2			0.270364
Queuine tRNA-ribosyltransferase	Q9BXR0	ENSG00000213339	QTRT1		+	17.5047
Translocation protein SEC63 homolog	Q9UGP8	ENSG00000025796	SEC63		+	9.63251
General transcription factor 3C polypeptide 4	Q9UKN8	ENSG00000125484	GTF3C4		+	15.5298
Basic leucine zipper and W2 domain-containing protein 2	Q9Y6E2	ENSG00000136261	BZW2		+	14.7973
DNA-directed RNA polymerases I and III subunit RPAC1	O15160	ENSG00000171453	POLR1C		+	17.4511
Pleiotropic regulator 1	O43660	ENSG00000171566	PLRG1		+	4.35823
Metastasis-associated protein MTA2	O94776	ENSG00000149480	MTA2		+	3.60816
ATP-dependent Clp protease proteolytic subunit, mitochondrial	Q16740	ENSG00000125656	CLPP		+	7.66898
Sister chromatid cohesion protein PDS5 homolog A	Q29RF7	ENSG00000121892	PDS5A		+	7.22805
Zinc-binding alcohol dehydrogenase domain-containing protein 2	Q8N4Q0	ENSG00000180011	ZADH2		+	7.52912
SWI/SNF complex subunit SMARCC1	Q92922	ENSG00000173473	SMARCC1		+	22.7284
Multivesicular body subunit 12A	Q96EY5	ENSG00000141971	MVB12A		+	6.79228
Elongator complex protein 3	Q9H9T3	ENSG00000134014	ELP3		+	4.09295
Lariat debranching enzyme	Q9UK59	ENSG00000138231	DBR1		+	3.31182
Collagen alpha-1(V) chain	P20908	ENSG00000130635	COL5A1			0.298648
YTH domain-containing protein 1	Q96MU7	ENSG00000083896;ENSG00000275272	YTHDC1		+	3.33136
E3 ubiquitin-protein ligase NEDD4-like	Q96PU5	ENSG00000049759	NEDD4L		+	5.91656
Neurobeachin	Q8NFP9		NBEA		+	4.59347
Nucleolysin TIA-1 isoform p40	P31483	ENSG00000116001	TIA1		+	3.92212
Replication factor C subunit 4	P35249	ENSG00000163918	RFC4		+	11.97
Dolichyl-diphosphooligosaccharide--protein glycosyltransferase subunit STT3B	Q8TCJ2	ENSG00000163527	STT3B		+	7.25248
Zinc finger CCCH domain-containing protein 15	Q8WU90	ENSG00000065548	ZC3H15		+	4.26459
U2 snRNP-associated SURP motif-containing protein	O15042	ENSG00000163714	U2SURP		+	5.54917
Metallo-beta-lactamase domain-containing protein 2	Q68D91	ENSG00000176055	MBLAC2		+	6.92646
Polyglutamine-binding protein 1	O60828	ENSG00000102103	PQBP1		+	7.64338
RNA-binding protein 42	Q9BTD8	ENSG00000126254	RBM42		+	3.73391
Pre-mRNA-splicing factor SYF1	Q9HCS7		XAB2		+	3.84933
Mitochondrial chaperone BCS1	Q9Y276	ENSG00000074582	BCS1L		+	3.34115
Nitric oxide synthase-interacting protein	Q9Y314	ENSG00000142546	NOSIP		+	6.7478
Podocalyxin-like protein 2	Q9NZ53	ENSG00000114631	PODXL2		+	16.1234
CDP-diacylglycerol--inositol 3-phosphatidyltransferase	O14735	ENSG00000103502	CDIPT		+	8.80653
NEDD8	Q15843	ENSG00000129559	NEDD8			0.447064
ATP-dependent (S)-NAD(P)H-hydrate dehydratase	Q8IW45	ENSG00000213995	CARKD		+	4.25682
Thymosin beta-10	P63313	ENSG00000034510	TMSB10		+	1.52342
RRP12-like protein	Q5JTH9	ENSG00000052749	RRP12		+	14.9905
Aladin	Q9NRG9	ENSG00000094914	AAAS		+	9.67992
Torsin-1A	O14656	ENSG00000136827	TOR1A		+	4.32029
39S ribosomal protein L48, mitochondrial	Q96GC5	ENSG00000175581	MRPL48		+	11.6765
Negative elongation factor A	Q9H3P2	ENSG00000185049	NELFA		+	5.29131
Exosome complex component RRP41	Q9NPD3	ENSG00000178896	EXOSC4		+	5.01685
Testis-expressed sequence 10 protein	Q9NXF1	ENSG00000136891	TEX10		+	7.04379
Replication factor C subunit 5	P40937	ENSG00000111445	RFC5		+	8.82827
Zinc finger MYM-type protein 3	Q14202	ENSG00000147130	ZMYM3		+	6.1696
Tubulin alpha-1C chain	Q9BQE3	ENSG00000167553	TUBA1C			0.0063149
Peroxidasin homolog	Q92626	ENSG00000130508	PXDN		+	4.31013
39S ribosomal protein L4, mitochondrial	Q9BYD3	ENSG00000105364	MRPL4		+	9.38573
1-acyl-sn-glycerol-3-phosphate acyltransferase alpha	Q99943	ENSG00000204310;ENSG00000206324;ENSG00000226467;ENSG00000227642;ENSG00000228892;ENSG00000235758;ENSG00000236873	AGPAT1		+	10.3836
Nucleolar protein 3	O60936	ENSG00000140939	NOL3		+	2.10656
Zinc finger protein 638	Q14966	ENSG00000075292	ZNF638		+	2.61648
Pre-mRNA-splicing factor 38A	Q8NAV1	ENSG00000134748	PRPF38A		+	6.9003
28S ribosomal protein S34, mitochondrial	P82930	ENSG00000074071	MRPS34		+	8.5805
Nucleolar RNA helicase 2	Q9NR30	ENSG00000165732	DDX21		+	14.8527
Zinc phosphodiesterase ELAC protein 2	Q9BQ52	ENSG00000006744	ELAC2		+	5.3653
Barrier-to-autointegration factor;Barrier-to-autointegration factor, N-terminally processed	O75531	ENSG00000175334	BANF1		+	3.08265
GPI transamidase component PIG-T	Q969N2	ENSG00000124155	PIGT		+	4.97644
ATP-dependent RNA helicase DHX36	Q9H2U1	ENSG00000174953	DHX36		+	5.90269
Ribosome biogenesis protein BOP1	Q14137	ENSG00000261236	BOP1		+	15.1601
Double-stranded RNA-binding protein Staufen homolog 2	Q9NUL3	ENSG00000040341	STAU2		+	7.05417
Prolyl 4-hydroxylase subunit alpha-2	O15460	ENSG00000072682	P4HA2		+	20.9771
Microfibrillar-associated protein 1	P55081	ENSG00000140259	MFAP1		+	4.39436
Ribosome biogenesis protein BRX1 homolog	Q8TDN6	ENSG00000113460	BRIX1		+	16.8875
ATP-binding cassette sub-family B member 6, mitochondrial	Q9NP58	ENSG00000115657	ABCB6		+	9.16598
Peptidase M20 domain-containing protein 2	Q8IYS1	ENSG00000146281	PM20D2		+	23.0138
Atypical kinase ADCK3, mitochondrial	Q8NI60	ENSG00000163050	ADCK3		+	16.0718
39S ribosomal protein L37, mitochondrial	Q9BZE1	ENSG00000116221	MRPL37		+	11.1424
E3 ubiquitin-protein ligase UBR5	O95071	ENSG00000104517	UBR5		+	5.08073
Structural maintenance of chromosomes protein 2	O95347	ENSG00000136824	SMC2		+	6.44499
Nuclear transcription factor Y subunit gamma	Q13952	ENSG00000066136	NFYC		+	6.26433
7SK snRNA methylphosphate capping enzyme	Q7L2J0	ENSG00000146834	MEPCE		+	12.0348
DNA polymerase delta subunit 2	P49005	ENSG00000106628	POLD2		+	8.05105
DNA ligase 3	P49916	ENSG00000005156	LIG3		+	8.19729
Midasin	Q9NU22	ENSG00000112159	MDN1		+	4.89922
SWI/SNF-related matrix-associated actin-dependent regulator of chromatin subfamily D member 1	Q96GM5	ENSG00000066117	SMARCD1		+	9.76538
mRNA turnover protein 4 homolog	Q9UKD2	ENSG00000053372	MRTO4		+	26.704
Bifunctional lysine-specific demethylase and histidyl-hydroxylase MINA	Q8IUF8	ENSG00000170854	MINA		+	5.5741
Polymerase delta-interacting protein 2	Q9Y2S7	ENSG00000004142	POLDIP2		+	5.91355
Nuclear respiratory factor 1	Q16656	ENSG00000106459	NRF1		+	5.69673
pre-rRNA processing protein FTSJ3	Q8IY81	ENSG00000108592	FTSJ3		+	17.465
FLYWCH family member 2	Q96CP2	ENSG00000162076	FLYWCH2		+	3.09056
Exosome complex exonuclease RRP44	Q9Y2L1	ENSG00000083520	DIS3		+	5.15449
Gem-associated protein 4	P57678	ENSG00000179409	GEMIN4		+	8.22661
NADH dehydrogenase [ubiquinone] 1 alpha subcomplex assembly factor 3	Q9BU61	ENSG00000178057	NDUFAF3		+	4.16621
Pre-mRNA-processing factor 39	Q86UA1	ENSG00000185246	PRPF39		+	10.1442
Dachshund homolog 1	Q9UI36	ENSG00000276644	DACH1		+	10.2002
Cytochrome c oxidase assembly factor 7	Q96BR5	ENSG00000162377	COA7		+	8.78805
Transcription elongation factor B polypeptide 3	Q14241	ENSG00000011007	TCEB3			1.06912
Nuclear factor 1 B-type	O00712	ENSG00000147862	NFIB		+	17.1946
Peripheral plasma membrane protein CASK	O14936	ENSG00000147044	CASK		+	8.50524
mRNA cap guanine-N7 methyltransferase	O43148	ENSG00000101654	RNMT		+	7.4543
AP-1 complex subunit gamma-1	O43747	ENSG00000166747	AP1G1		+	6.23226
Calumenin	O43852	ENSG00000128595	CALU		+	18.1933
Serine/threonine-protein phosphatase 6 regulatory subunit 2	O75170	ENSG00000100239	PPP6R2		+	7.88844
SUN domain-containing protein 1	O94901	ENSG00000164828	SUN1		+	3.92814
NADH dehydrogenase [ubiquinone] 1 beta subcomplex subunit 8, mitochondrial	O95169	ENSG00000166136	NDUFB8		+	3.53532
Myotubularin-related protein 5	O95248	ENSG00000100241	SBF1		+	17.501
FGFR1 oncogene partner	O95684	ENSG00000213066	FGFR1OP		+	4.144
Protein Wiz	O95785	ENSG00000011451	WIZ		+	2.25597
Fructose-bisphosphate aldolase A	P04075	ENSG00000149925	ALDOA		+	11.5057
Propionyl-CoA carboxylase beta chain, mitochondrial	P05166	ENSG00000114054	PCCB		+	5.19338
4F2 cell-surface antigen heavy chain	P08195	ENSG00000168003	SLC3A2		+	3.82295
Medium-chain specific acyl-CoA dehydrogenase, mitochondrial	P11310	ENSG00000117054	ACADM		+	8.94974
DNA topoisomerase 2-alpha	P11388	ENSG00000131747	TOP2A		+	2.98221
Junction plakoglobin	P14923	ENSG00000173801	JUP			0.694728
Nucleoside diphosphate kinase A	P15531	ENSG00000239672	NME1		+	7.86935
Replication protein A 32 kDa subunit	P15927	ENSG00000117748	RPA2		+	6.87065
Neuromodulin	P17677	ENSG00000172020	GAP43		+	6.37119
DNA ligase 1	P18858	ENSG00000105486	LIG1		+	5.11674
Calpastatin	P20810	ENSG00000153113	CAST		+	12.705
Inosine-5'-monophosphate dehydrogenase 1	P20839	ENSG00000106348	IMPDH1		+	4.75906
NADPH:adrenodoxin oxidoreductase, mitochondrial	P22570	ENSG00000161513	FDXR		+	4.18702
Antigen KI-67	P46013	ENSG00000148773	MKI67		+	2.31985
Probable 28S rRNA (cytosine(4447)-C(5))-methyltransferase	P46087	ENSG00000111641	NOP2		+	13.4408
Transcription factor RFX3	P48380	ENSG00000080298	RFX3		+	2.73508
Phosphatidylinositol transfer protein beta isoform	P48739	ENSG00000180957	PITPNB		+	4.98467
Deoxyhypusine synthase	P49366	ENSG00000095059	DHPS		+	3.28908
Cysteine--tRNA ligase, cytoplasmic	P49589	ENSG00000110619	CARS			0.0129124
Methyl-CpG-binding protein 2	P51608	ENSG00000169057	MECP2		+	17.3855
Arf-GAP domain and FG repeat-containing protein 1	P52594	ENSG00000173744	AGFG1		+	10.0543
C-terminal-binding protein 2	P56545	ENSG00000175029	CTBP2			1.23361
COP9 signalosome complex subunit 2	P61201	ENSG00000166200	COPS2		+	1.98511
Proteasome activator complex subunit 3	P61289	ENSG00000131467	PSME3		+	4.35584
40S ribosomal protein S24	P62847	ENSG00000138326	RPS24		+	6.84624
MAP1 light chain LC2;MAP1A heavy chain;Microtubule-associated protein 1A	P78559	ENSG00000166963	MAP1A		+	10.1896
Nucleolysin TIAR	Q01085	ENSG00000151923	TIAL1		+	4.67703
CTD small phosphatase-like protein 2	Q05D32	ENSG00000137770	CTDSPL2		+	5.70729
Tight junction protein ZO-1	Q07157	ENSG00000104067;ENSG00000277401	TJP1		+	5.40868
Apoptosis regulator BAX	Q07812	ENSG00000087088	BAX		+	5.73483
A-kinase anchor protein 13	Q12802	ENSG00000170776	AKAP13			0.375197
Nucleosome-remodeling factor subunit BPTF	Q12830	ENSG00000171634	BPTF		+	7.12581
Nuclear factor 1 A-type	Q12857	ENSG00000162599	NFIA		+	7.99581
Aminoacyl tRNA synthase complex-interacting multifunctional protein 1;Endothelial monocyte-activating polypeptide 2	Q12904	ENSG00000164022	AIMP1		+	10.8107
Interleukin enhancer-binding factor 3	Q12906	ENSG00000129351	ILF3		+	5.60781
Bifunctional coenzyme A synthase;Dephospho-CoA kinase;Phosphopantetheine adenylyltransferase	Q13057	ENSG00000068120	COASY			0.943095
Acetyl-CoA carboxylase 1;Biotin carboxylase	Q13085	ENSG00000275176;ENSG00000278540	ACACA		+	9.67416
Chromatin assembly factor 1 subunit A	Q13111	ENSG00000167670	CHAF1A		+	4.12072
Polyadenylate-binding protein 4	Q13310	ENSG00000090621	PABPC4		+	5.42664
Serine/threonine-protein phosphatase 2A 56 kDa regulatory subunit gamma isoform	Q13362	ENSG00000078304	PPP2R5C		+	6.47518
Calcium/calmodulin-dependent protein kinase type II subunit gamma	Q13555	ENSG00000148660	CAMK2G		+	7.5175
Core-binding factor subunit beta	Q13951	ENSG00000067955	CBFB		+	7.78303
Cytoskeleton-associated protein 5	Q14008	ENSG00000175216	CKAP5		+	5.7477
Peptidyl-prolyl cis-trans isomerase FKBP8	Q14318	ENSG00000105701	FKBP8		+	2.94963
Phosphoribosyl pyrophosphate synthase-associated protein 1	Q14558	ENSG00000161542	PRPSAP1		+	5.68343
Mediator of DNA damage checkpoint protein 1	Q14676	ENSG00000137337;ENSG00000206481;ENSG00000224587;ENSG00000225589;ENSG00000228575;ENSG00000231135;ENSG00000234012;ENSG00000237095	MDC1		+	9.78289
Protein RRP5 homolog	Q14690	ENSG00000148843	PDCD11		+	12.5357
Lamin-B receptor	Q14739	ENSG00000143815	LBR		+	8.7666
Nucleolar and coiled-body phosphoprotein 1	Q14978	ENSG00000166197	NOLC1		+	8.30873
GTPase-activating protein and VPS9 domain-containing protein 1	Q14C86	ENSG00000165219	GAPVD1		+	4.12883
Lysine--tRNA ligase	Q15046	ENSG00000065427	KARS		+	11.1987
Transcription elongation factor B polypeptide 2	Q15370	ENSG00000103363	TCEB2			0.847454
MAP7 domain-containing protein 1	Q3KQU3	ENSG00000116871	MAP7D1		+	4.32693
Histone H3.2	Q71DI3	ENSG00000183598;ENSG00000203811;ENSG00000203852	HIST2H3A		+	1.76987
Basic leucine zipper and W2 domain-containing protein 1	Q7L1Q6	ENSG00000082153	BZW1		+	1.93594
Putative ATP-dependent RNA helicase DHX30	Q7L2E3	ENSG00000132153	DHX30		+	3.42241
UPF0461 protein C5orf24	Q7Z6I8	ENSG00000181904	C5orf24		+	8.53104
Nucleolar protein 9	Q86U38	ENSG00000196943	NOP9		+	6.39211
Protein polybromo-1	Q86U86	ENSG00000163939	PBRM1		+	4.68052
Zinc finger protein 598	Q86UK7	ENSG00000167962	ZNF598		+	6.05364
Nitrilase homolog 1	Q86X76	ENSG00000158793	NIT1		+	2.83944
Transcriptional repressor p66-alpha	Q86YP4	ENSG00000167491	GATAD2A		+	10.3353
Centrosomal protein of 97 kDa	Q8IW35	ENSG00000182504	CEP97		+	6.28988
Polyhomeotic-like protein 2	Q8IXK0	ENSG00000134686	PHC2		+	6.30355
Chromatin complexes subunit BAP18	Q8IXM2	ENSG00000258315	BAP18			0.783965
Ribonucleoprotein PTB-binding 1	Q8IY67	ENSG00000161847	RAVER1		+	10.2541
Protein SCAI	Q8N9R8	ENSG00000173611	SCAI		+	14.6843
Protein LSM14 homolog A	Q8ND56	ENSG00000257103;ENSG00000262860	LSM14A		+	2.30246
Growth arrest and DNA damage-inducible proteins-interacting protein 1	Q8TAE8	ENSG00000179271	GADD45GIP1		+	5.67161
DmX-like protein 2	Q8TDJ6	ENSG00000104093	DMXL2		+	8.93894
Probable tRNA pseudouridine synthase 1	Q8WWH5	ENSG00000165832	TRUB1		+	2.41338
Splicing regulatory glutamine/lysine-rich protein 1	Q8WXA9	ENSG00000153914	SREK1		+	3.99661
Protein phosphatase 1E	Q8WY54	ENSG00000175175	PPM1E		+	13.0581
TBC1 domain family member 5	Q92609	ENSG00000131374	TBC1D5		+	7.49104
CUGBP Elav-like family member 1	Q92879	ENSG00000149187	CELF1		+	9.6099
Ubiquitin fusion degradation protein 1 homolog	Q92890	ENSG00000070010	UFD1L		+	11.7021
Ribosome-releasing factor 2, mitochondrial	Q969S9	ENSG00000164347	GFM2		+	9.14295
Far upstream element-binding protein 1	Q96AE4	ENSG00000162613	FUBP1		+	5.24148
Nucleoporin SEH1	Q96EE3	ENSG00000085415	SEH1L		+	5.15823
Transcription elongation factor A protein-like 4	Q96EI5	ENSG00000133142	TCEAL4		+	1.37699
tRNA-dihydrouridine(47) synthase [NAD(P)(+)]-like	Q96G46	ENSG00000141994	DUS3L		+	8.50015
Zinc finger CCCH-type antiviral protein 1-like	Q96H79	ENSG00000146858	ZC3HAV1L		+	12.615
Mannose-1-phosphate guanyltransferase alpha	Q96IJ6	ENSG00000144591	GMPPA		+	3.16127
Cleft lip and palate transmembrane protein 1-like protein	Q96KA5	ENSG00000049656;ENSG00000274811	CLPTM1L		+	10.8987
Melanoma-associated antigen G1	Q96MG7	ENSG00000185115	NDNL2		+	3.6774
Arf-GAP with GTPase, ANK repeat and PH domain-containing protein 3	Q96P47	ENSG00000133612	AGAP3		+	2.49258
Structural maintenance of chromosomes protein 6	Q96SB8	ENSG00000163029	SMC6		+	2.62316
E3 ubiquitin-protein ligase RING2	Q99496	ENSG00000121481	RNF2		+	3.73469
RNA-binding protein 4B	Q9BQ04	ENSG00000173914	RBM4B		+	6.83039
Uncharacterized protein C7orf50	Q9BRJ6	ENSG00000146540	C7orf50		+	3.27555
Gamma-tubulin complex component 2	Q9BSJ2	ENSG00000130640	TUBGCP2		+	3.79042
Multiple myeloma tumor-associated protein 2	Q9BU76	ENSG00000143793	MMTAG2		+	3.35135
Nucleolar complex protein 4 homolog	Q9BVI4	ENSG00000184967	NOC4L		+	12.5872
Chitinase domain-containing protein 1	Q9BWS9	ENSG00000177830	CHID1		+	3.99297
Uncharacterized protein C14orf142	Q9BXV9	ENSG00000170270;ENSG00000275619	C14orf142			0.865013
Nucleolar GTP-binding protein 1	Q9BZE4	ENSG00000107937	GTPBP4		+	14.6488
Protein FAM107B	Q9H098	ENSG00000065809	FAM107B		+	6.02714
Probable ATP-dependent RNA helicase DDX47	Q9H0S4	ENSG00000213782	DDX47		+	13.7845
STE20-like serine/threonine-protein kinase	Q9H2G2	ENSG00000065613	SLK		+	2.68406
Inorganic pyrophosphatase 2, mitochondrial	Q9H2U2	ENSG00000138777	PPA2		+	15.8041
UPF0696 protein C11orf68	Q9H3H3	ENSG00000175573	C11orf68			0.319464
Proline-rich protein 36	Q9H6K5	ENSG00000183248	PRR36		+	6.57244
Hematological and neurological expressed 1-like protein	Q9H910	ENSG00000206053	HN1L		+	4.46079
28S ribosomal protein S30, mitochondrial	Q9NP92		MRPS30		+	8.558
Endophilin-B2	Q9NR46	ENSG00000148341	SH3GLB2		+	13.2622
RNA-binding protein 28	Q9NW13	ENSG00000106344	RBM28		+	5.14217
NADH dehydrogenase [ubiquinone] 1 beta subcomplex subunit 11, mitochondrial	Q9NX14	ENSG00000147123	NDUFB11		+	7.20918
CXXC-type zinc finger protein 1	Q9P0U4	ENSG00000154832	CXXC1		+	5.31091
LisH domain and HEAT repeat-containing protein KIAA1468	Q9P260	ENSG00000134444	KIAA1468		+	14.3554
Vacuolar protein sorting-associated protein 29	Q9UBQ0	ENSG00000111237	VPS29		+	6.43715
LIM domain and actin-binding protein 1	Q9UHB6	ENSG00000050405	LIMA1		+	1.74948
Leucine carboxyl methyltransferase 1	Q9UIC8	ENSG00000205629	LCMT1		+	9.52526
Brain-specific angiogenesis inhibitor 1-associated protein 2	Q9UQB8	ENSG00000175866	BAIAP2		+	11.0467
Nck-associated protein 1	Q9Y2A7	ENSG00000061676	NCKAP1		+	17.2833
ARF GTPase-activating protein GIT1	Q9Y2X7	ENSG00000108262	GIT1		+	14.0951
Acyl-coenzyme A thioesterase 9, mitochondrial	Q9Y305	ENSG00000123130	ACOT9		+	4.39528
Endophilin-B1	Q9Y371	ENSG00000097033	SH3GLB1		+	10.369
Mitotic spindle-associated MMXD complex subunit MIP18	Q9Y3D0	ENSG00000166595	FAM96B		+	1.80756
Nucleolar complex protein 2 homolog	Q9Y3T9	ENSG00000188976	NOC2L		+	12.0144
U3 small nucleolar RNA-associated protein 18 homolog	Q9Y5J1	ENSG00000011260	UTP18		+	12.5357
Spindlin-1	Q9Y657	ENSG00000106723	SPIN1		+	11.0429
NF-kappa-B essential modulator	Q9Y6K9	ENSG00000269335	IKBKG		+	3.15313
E3 ubiquitin-protein ligase UBR4	Q5T4S7	ENSG00000127481	UBR4			1.21069
Formin-like protein 2	Q96PY5	ENSG00000157827	FMNL2		+	13.9503
Myb-binding protein 1A	Q9BQG0	ENSG00000132382	MYBBP1A		+	20.1609
Synergin gamma	Q9UMZ2	ENSG00000274047;ENSG00000275066	SYNRG		+	13.4313
Nipped-B-like protein	Q6KC79	ENSG00000164190	NIPBL		+	4.91598
Dihydropyrimidinase-related protein 1	Q14194	ENSG00000072832	CRMP1		+	16.5414
Insulin-like growth factor 2 mRNA-binding protein 1	Q9NZI8	ENSG00000159217	IGF2BP1		+	1.35131
Keratin, type I cytoskeletal 18	P05783	ENSG00000111057	KRT18			0.178483
IST1 homolog	P53990	ENSG00000182149	IST1		+	1.90955
Glucose-6-phosphate isomerase	P06744	ENSG00000105220	GPI		+	8.35497
Protein kinase C iota type	P41743	ENSG00000163558	PRKCI		+	1.99686
Exosome complex component RRP45	Q06265	ENSG00000123737	EXOSC9		+	3.01665
Probable glutamate--tRNA ligase, mitochondrial	Q5JPH6	ENSG00000103356	EARS2		+	6.85099
Chromodomain-helicase-DNA-binding protein 7	Q9P2D1	ENSG00000171316	CHD7		+	5.61322
Tumor protein D54	O43399	ENSG00000101150	TPD52L2		+	6.90877
Protein scribble homolog	Q14160	ENSG00000180900	SCRIB		+	3.87604
Mitochondrial import inner membrane translocase subunit TIM50	Q3ZCQ8	ENSG00000105197	TIMM50		+	4.60153
Spectrin alpha chain, erythrocytic 1	P02549	ENSG00000163554	SPTA1		+	3.66877
Ig gamma-3 chain C region	P01860		IGHG3			0.190756
Neurofilament medium polypeptide	P07197	ENSG00000104722	NEFM		+	3.39036
Antithrombin-III	P01008	ENSG00000117601	SERPINC1		+	3.01454
Versican core protein	P13611	ENSG00000038427	VCAN		+	4.72129
Neurofilament light polypeptide	P07196	ENSG00000277586	NEFL		+	3.82253
Kaliocin-1;Lactoferricin-H;Lactoferroxin-A;Lactoferroxin-B;Lactoferroxin-C;Lactotransferrin	P02788	ENSG00000012223	LTF		+	3.47535
Ig mu chain C region	P01871		IGHM		+	3.63528
Synapsin-1	P17600	ENSG00000008056	SYN1		+	21.0662
Apolipoprotein E	P02649	ENSG00000130203	APOE		+	4.99837
Microtubule-associated protein 6	Q96JE9	ENSG00000171533	MAP6		+	12.8575
Activation peptide fragment 1;Activation peptide fragment 2;Prothrombin;Thrombin heavy chain;Thrombin light chain	P00734	ENSG00000180210	F2		+	3.19783
Microtubule-associated protein tau	P10636	ENSG00000186868;ENSG00000276155;ENSG00000277956	MAPT		+	29.322
Reticulon-1	Q16799	ENSG00000139970	RTN1		+	17.8069
Septin-4	O43236	ENSG00000108387	2004-09-01		+	6.52752
35 kDa inter-alpha-trypsin inhibitor heavy chain H4;70 kDa inter-alpha-trypsin inhibitor heavy chain H4;Inter-alpha-trypsin inhibitor heavy chain H4	Q14624	ENSG00000055955	ITIH4			0.901723
Synaptojanin-1	O43426	ENSG00000159082	SYNJ1		+	21.2552
Periostin	Q15063	ENSG00000133110	POSTN		+	6.54207
Alpha-1B-glycoprotein	P04217	ENSG00000121410	A1BG		+	2.55338
von Willebrand antigen 2;von Willebrand factor	P04275	ENSG00000110799	VWF			0.815778
Inter-alpha-trypsin inhibitor heavy chain H1	P19827	ENSG00000055957	ITIH1		+	2.74701
Myelin proteolipid protein	P60201	ENSG00000123560	PLP1		+	2.76731
Angiotensin 1-4;Angiotensin 1-5;Angiotensin 1-7;Angiotensin 1-9;Angiotensin-1;Angiotensin-2;Angiotensin-3;Angiotensin-4;Angiotensinogen	P01019	ENSG00000135744	AGT		+	1.94235
Plasma protease C1 inhibitor	P05155	ENSG00000149131	SERPING1		+	1.63018
Lumican	P51884	ENSG00000139329	LUM			1.29012
Aquaporin-4	P55087	ENSG00000171885	AQP4		+	6.79365
Retinal dehydrogenase 1	P00352	ENSG00000165092	ALDH1A1		+	5.82394
Apolipoprotein D	P05090	ENSG00000189058	APOD		+	7.40344
Neuronal-specific septin-3	Q9UH03	ENSG00000100167	2003-09-01		+	17.3002
F-box only protein 2	Q9UK22	ENSG00000116661	FBXO2		+	21.4916
Band 3 anion transport protein	P02730	ENSG00000004939	SLC4A1		+	4.51376
Somatomedin-B;Vitronectin;Vitronectin V10 subunit;Vitronectin V65 subunit	P04004	ENSG00000109072	VTN		+	5.22275
Thymidine phosphorylase	P19971	ENSG00000025708	TYMP		+	2.3874
Clathrin coat assembly protein AP180	O60641	ENSG00000065609	SNAP91		+	7.01269
Complement component C9;Complement component C9a;Complement component C9b	P02748	ENSG00000113600	C9		+	2.63257
Prolargin	P51888	ENSG00000188783	PRELP			0.885526
Histidine-rich glycoprotein	P04196	ENSG00000113905	HRG			0.868452
Lambda-crystallin homolog	Q9Y2S2	ENSG00000165475	CRYL1		+	4.82279
Desmin	P17661	ENSG00000175084	DES		+	4.97917
Collagen alpha-1(XIV) chain	Q05707	ENSG00000187955	COL14A1			0.452557
Alpha-1-acid glycoprotein 1	P02763	ENSG00000229314	ORM1			0.475247
C4b-binding protein alpha chain	P04003	ENSG00000123838	C4BPA		+	4.77047
Alpha-2-antiplasmin	P08697	ENSG00000167711;ENSG00000276838	SERPINF2		+	3.44661
Laminin subunit alpha-2	P24043	ENSG00000196569	LAMA2		+	2.60409
Coagulation factor XIII A chain	P00488	ENSG00000124491	F13A1		+	3.19253
Ig gamma-2 chain C region	P01859	ENSG00000211893	IGHG2			0.23631
Alpha-1-microglobulin;Inter-alpha-trypsin inhibitor light chain;Protein AMBP;Trypstatin	P02760	ENSG00000106927	AMBP		+	1.91977
Ferritin light chain	P02792	ENSG00000087086	FTL		+	4.12851
Visinin-like protein 1	P62760	ENSG00000163032	VSNL1		+	11.2191
Ig gamma-4 chain C region	P01861	ENSG00000211892	IGHG4			0.555995
Transthyretin	P02766	ENSG00000118271	TTR			0.779248
Transgelin-3	Q9UI15	ENSG00000144834	TAGLN3		+	6.6441
Beta-factor XIIa part 1;Coagulation factor XII;Coagulation factor XIIa heavy chain;Coagulation factor XIIa light chain	P00748	ENSG00000131187	F12			0.894056
Biglycan	P21810	ENSG00000182492	BGN		+	1.43747
Aquaporin-1	P29972	ENSG00000240583	AQP1		+	4.123
Prothymosin alpha;Prothymosin alpha, N-terminally processed;Thymosin alpha-1	P06454	ENSG00000187514	PTMA		+	4.37971
Monocyte differentiation antigen CD14;Monocyte differentiation antigen CD14, membrane-bound form;Monocyte differentiation antigen CD14, urinary form	P08571	ENSG00000170458	CD14		+	2.93233
Carboxypeptidase E	P16870	ENSG00000109472	CPE		+	10.3871
Mimecan	P20774	ENSG00000106809	OGN		+	3.46224
Synaptic vesicle glycoprotein 2A	Q7L0J3	ENSG00000159164	SV2A		+	9.695
Methyltransferase-like protein 7A	Q9H8H3	ENSG00000185432	METTL7A		+	3.44834
Abl interactor 2	Q9NYB9	ENSG00000138443	ABI2		+	11.1465
Macrophage migration inhibitory factor	P14174	ENSG00000240972;ENSG00000276701	MIF			0.291807
Lysozyme C	P61626	ENSG00000090382	LYZ		+	3.04736
Rabphilin-3A	Q9Y2J0	ENSG00000089169	RPH3A		+	11.9774
Neuronal membrane glycoprotein M6-a	P51674	ENSG00000150625	GPM6A		+	11.6975
Signal recognition particle 9 kDa protein	P49458	ENSG00000143742	SRP9		+	6.76639
Protein mago nashi homolog 2	Q96A72	ENSG00000111196	MAGOHB		+	2.02731
Charged multivesicular body protein 6	Q96FZ7	ENSG00000176108	CHMP6		+	16.4601
Fibulin-5	Q9UBX5	ENSG00000140092	FBLN5		+	4.53214
Vitamin K-dependent protein S	P07225	ENSG00000184500	PROS1		+	2.9927
Histone H1.0;Histone H1.0, N-terminally processed	P07305	ENSG00000189060	H1F0			1.23079
Parathymosin	P20962	ENSG00000159335	PTMS		+	5.84958
Arginine and glutamate-rich protein 1	Q9NWB6	ENSG00000134884	ARGLU1			0.813115
Synaptophysin	P08247	ENSG00000102003	SYP		+	12.3652
Zinc finger protein 428	Q96B54	ENSG00000131116	ZNF428		+	9.40044
Charged multivesicular body protein 2b	Q9UQN3	ENSG00000083937	CHMP2B			0.825512
PRA1 family protein 2	O60831	ENSG00000243279	PRAF2		+	5.13948
60S ribosomal protein L34	P49207	ENSG00000109475	RPL34		+	12.5582
Leukocyte surface antigen CD47	Q08722	ENSG00000196776	CD47		+	11.5298
von Willebrand factor A domain-containing protein 1	Q6PCB0	ENSG00000179403	VWA1		+	4.29311
Ubiquitin-conjugating enzyme E2 R2	Q712K3	ENSG00000107341	UBE2R2		+	1.74218
Histone H1.2	P16403	ENSG00000187837	HIST1H1C			0.776062
Cyclin-dependent kinase 4 inhibitor C	P42773	ENSG00000123080	CDKN2C		+	1.89106
Synaptosomal-associated protein 25	P60880	ENSG00000132639	SNAP25		+	13.3179
Beta-synuclein	Q16143	ENSG00000074317	SNCB		+	6.36416
Arf-GAP with SH3 domain, ANK repeat and PH domain-containing protein 3	Q8TDY4	ENSG00000088280	ASAP3			1.12721
rRNA/tRNA 2'-O-methyltransferase fibrillarin-like protein 1	A6NHQ2	ENSG00000188573	FBLL1		+	2.62452
Cytochrome c oxidase subunit 6C	P09669	ENSG00000164919	COX6C		+	1.82414
AP-1 complex subunit sigma-1A	P61966	ENSG00000106367	AP1S1		+	6.83582
Small nuclear ribonucleoprotein E	P62304	ENSG00000182004	SNRPE		+	8.36502
Galectin-related protein	Q3ZCW2	ENSG00000119862	LGALSL		+	13.0262
Ras-related protein Rab-39B	Q96DA2	ENSG00000155961	RAB39B		+	9.05711
Immunoglobulin superfamily member 21	Q96ID5	ENSG00000117154	IGSF21		+	32.5264
High mobility group nucleosome-binding domain-containing protein 4	O00479	ENSG00000182952	HMGN4			0.51984
Apolipoprotein A-II;Proapolipoprotein A-II;Truncated apolipoprotein A-II	P02652	ENSG00000158874	APOA2			0.182104
Apolipoprotein C-III	P02656	ENSG00000110245	APOC3		+	1.42834
Non-histone chromosomal protein HMG-17	P05204	ENSG00000198830	HMGN2		+	2.0638
Cathepsin G	P08311	ENSG00000100448	CTSG		+	1.7127
Cellular retinoic acid-binding protein 1	P29762	ENSG00000166426	CRABP1			1.13149
Heat shock 70 kDa protein 1-like	P34931	ENSG00000204390;ENSG00000206383;ENSG00000234258;ENSG00000236251	HSPA1L		+	1.35507
Mitochondrial import receptor subunit TOM20 homolog	Q15388	ENSG00000173726	TOMM20		+	4.7116
Immunoglobulin J chain	P01591	ENSG00000132465	IGJ		+	1.31768
Collagen alpha-1(III) chain	P02461	ENSG00000168542	COL3A1		+	2.72365
Integrin alpha-IIb;Integrin alpha-IIb heavy chain;Integrin alpha-IIb light chain, form 1;Integrin alpha-IIb light chain, form 2	P08514	ENSG00000005961	ITGA2B		+	2.7676
Protein S100-A4	P26447	ENSG00000196154	S100A4		+	7.51746
TP53-regulating kinase	Q96S44	ENSG00000172315	TP53RK		+	2.94184
EMILIN-1	Q9Y6C2	ENSG00000138080	EMILIN1		+	3.22932
CCB peptide;GAWK peptide;PE-11;Secretogranin-1	P05060	ENSG00000089199	CHGB		+	18.7776
40S ribosomal protein S30	P62861	ENSG00000149806	FAU		+	7.94783
FXYD domain-containing ion transport regulator 6	Q9H0Q3	ENSG00000137726	FXYD6		+	11.5251
Neuronal migration protein doublecortin	O43602	ENSG00000077279	DCX		+	21.3421
Guanine nucleotide-binding protein G(I)/G(S)/G(O) subunit gamma-4	P50150	ENSG00000168243	GNG4		+	3.02241
Seizure 6-like protein	Q9BYH1	ENSG00000100095	SEZ6L			0.861786
Microfibrillar-associated protein 2	P55001	ENSG00000117122	MFAP2		+	5.90253
Spermatogenesis-defective protein 39 homolog	Q9H9C1	ENSG00000151445	VIPAS39		+	1.57811
Biogenesis of lysosome-related organelles complex 1 subunit 2	Q6QNY1	ENSG00000196072	BLOC1S2			1.07537
Cell cycle exit and neuronal differentiation protein 1	Q8N111	ENSG00000184524	CEND1		+	15.7062
Guanine nucleotide-binding protein G(I)/G(S)/G(O) subunit gamma-2	P59768	ENSG00000186469	GNG2		+	13.0706
Ganglioside-induced differentiation-associated protein 1-like 1	Q96MZ0	ENSG00000124194	GDAP1L1		+	7.59684
Ragulator complex protein LAMTOR4;Ragulator complex protein LAMTOR4, N-terminally processed	Q0VGL1	ENSG00000188186	LAMTOR4			0.884995
RWD domain-containing protein 4	Q6NW29	ENSG00000182552	RWDD4			1.27749
T-box brain protein 1	Q16650	ENSG00000136535	TBR1		+	12.5396
Sorting nexin-30	Q5VWJ9	ENSG00000148158	SNX30		+	10.3152
Dermatopontin	Q07507	ENSG00000143196	DPT			0.65221
Laminin subunit gamma-3	Q9Y6N6	ENSG00000050555	LAMC3		+	3.21462
TRAF-type zinc finger domain-containing protein 1	O14545	ENSG00000135148	TRAFD1		+	3.44827
Cytoplasmic dynein 1 intermediate chain 1	O14576	ENSG00000158560	DYNC1I1		+	25.54
Proteasome subunit alpha type-7;Proteasome subunit alpha type-7-like	O14818;Q8TAA3	ENSG00000101182;ENSG00000154611	PSMA7;PSMA8			0.4792
Synaptogyrin-3	O43761	ENSG00000127561	SYNGR3		+	4.39396
Mitochondrial import inner membrane translocase subunit Tim8 A	O60220	ENSG00000126953	TIMM8A		+	4.12738
NADH dehydrogenase [ubiquinone] 1 beta subcomplex subunit 1	O75438	ENSG00000183648	NDUFB1		+	4.32085
Complement factor B;Complement factor B Ba fragment;Complement factor B Bb fragment	P00751	ENSG00000239754;ENSG00000241253;ENSG00000241534;ENSG00000242335;ENSG00000243570;ENSG00000243649	CFB		+	1.51671
Keratin, type II cytoskeletal 1	P04264	ENSG00000167768	KRT1			0.770348
Glyceraldehyde-3-phosphate dehydrogenase;Glyceraldehyde-3-phosphate dehydrogenase, testis-specific	P04406;O14556	ENSG00000105679;ENSG00000111640	GAPDH;GAPDHS		+	7.50489
Protein S100-A8;Protein S100-A8, N-terminally processed	P05109	ENSG00000143546	S100A8		+	2.26026
Protein S100-A9	P06702	ENSG00000163220	S100A9		+	1.5849
Annexin A2;Putative annexin A2-like protein	P07355;A6NMY6	ENSG00000182718	ANXA2;ANXA2P2		+	4.16092
Histone H2A.V;Histone H2A.Z	Q71UI9;P0C0S5	ENSG00000105968;ENSG00000164032	H2AFV;H2AFZ		+	1.37713
	P0DPI2;A0A0B4J2D5	ENSG00000280071			+	4.95121
DNA topoisomerase 1;DNA topoisomerase I, mitochondrial	P11387;Q969P6	ENSG00000184428;ENSG00000198900	TOP1;TOP1MT		+	7.49681
Small nuclear ribonucleoprotein-associated protein N;Small nuclear ribonucleoprotein-associated proteins B and B'	P63162;P14678	ENSG00000125835;ENSG00000128739	SNRPB;SNRPN		+	6.00115
Erythrocyte membrane protein band 4.2	P16452	ENSG00000166947	EPB42		+	2.90563
Heat shock 70 kDa protein 6;Putative heat shock 70 kDa protein 7	P17066;P48741	ENSG00000173110	HSPA6;HSPA7		+	1.60089
Midkine	P21741	ENSG00000110492	MDK		+	1.94321
Nucleoside diphosphate kinase B;Putative nucleoside diphosphate kinase	P22392;O60361	ENSG00000011052	NME2;NME2P1		+	6.82424
[des-Ser1]-cerebellin;Cerebellin;Cerebellin-1	P23435	ENSG00000102924	CBLN1		+	2.18185
ELAV-like protein 4	P26378	ENSG00000162374	ELAVL4		+	6.9757
Peripherin	P41219	ENSG00000135406	PRPH		+	2.66545
40S ribosomal protein S10;Putative 40S ribosomal protein S10-like	P46783;Q9NQ39	ENSG00000124614	RPS10;RPS10P5		+	12.828
Cytochrome b-c1 complex subunit 11;Cytochrome b-c1 complex subunit Rieske, mitochondrial;Putative cytochrome b-c1 complex subunit Rieske-like protein 1	P47985;P0C7P4	ENSG00000169021	UQCRFS1;UQCRFS1P1		+	5.93681
Guanine nucleotide-binding protein G(I)/G(S)/G(O) subunit gamma-10	P50151	ENSG00000242616	GNG10		+	1.8138
Puromycin-sensitive aminopeptidase;Puromycin-sensitive aminopeptidase-like protein	P55786;A6NEC2	ENSG00000141279	NPEPPS;NPEPPSL1		+	27.6645
Putative ubiquitin-conjugating enzyme E2 N-like;Ubiquitin-conjugating enzyme E2 N	P61088;Q5JXB2	ENSG00000177889	UBE2N;UBE2NL		+	10.385
Protein mago nashi homolog	P61326	ENSG00000162385	MAGOH			0.289808
60S ribosomal protein L37	P61927	ENSG00000145592	RPL37		+	8.46861
Putative small nuclear ribonucleoprotein G-like protein 15;Small nuclear ribonucleoprotein G	P62308;A8MWD9	ENSG00000143977	SNRPG;SNRPGP15		+	4.0372
40S ribosomal protein S26;Putative 40S ribosomal protein S26-like 1	P62854;Q5JNZ5	ENSG00000197728	RPS26;RPS26P11		+	8.56144
Glutamyl aminopeptidase	Q07075	ENSG00000138792	ENPEP		+	4.27811
Ubiquitin-conjugating enzyme E2 variant 1	Q13404	ENSG00000244687	UBE2V1			0.55589
Tubulin beta-8 chain	Q3ZCM7	ENSG00000173876;ENSG00000261456	TUBB8		+	6.28499
Histone H2B type 3-B	Q8N257	ENSG00000196890	HIST3H2BB		+	1.62478
Latent-transforming growth factor beta-binding protein 4	Q8N2S1	ENSG00000090006	LTBP4		+	1.92312
MAPK-interacting and spindle-stabilizing protein-like	Q8NDC0	ENSG00000168175	MAPK1IP1L		+	2.40991
Insulin-like growth factor-binding protein-like 1	Q8WX77	ENSG00000137142	IGFBPL1		+	3.9237
Zinc finger protein 512	Q96ME7	ENSG00000243943	ZNF512		+	4.19969
Histone H2B type 1-A;Histone H2B type 1-L	Q99880;Q96A08	ENSG00000146047;ENSG00000185130	HIST1H2BA;HIST1H2BL			0.628296
Putative Ras-related protein Rab-1C;Ras-related protein Rab-1B	Q9H0U4;Q92928	ENSG00000174903	RAB1B;RAB1C		+	2.96476
EMILIN-3	Q9NT22	ENSG00000183798	EMILIN3		+	9.64636
Sphingomyelin phosphodiesterase 3	Q9NY59	ENSG00000103056	SMPD3		+	6.62043
Protein Mis18-alpha	Q9NYP9	ENSG00000159055	MIS18A		+	3.51942
Ena/VASP-like protein	Q9UI08	ENSG00000196405	EVL		+	4.58838
HIG1 domain family member 1A, mitochondrial	Q9Y241	ENSG00000181061	HIGD1A		+	2.74785
Cytochrome c oxidase assembly factor 3 homolog, mitochondrial	Q9Y2R0	ENSG00000183978	COA3			1.17807
Mitochondrial import inner membrane translocase subunit Tim8 B	Q9Y5J9	ENSG00000150779	TIMM8B		+	2.45526
Coiled-coil-helix-coiled-coil-helix domain-containing protein 2;Putative coiled-coil-helix-coiled-coil-helix domain-containing protein CHCHD2P9, mitochondrial	Q9Y6H1;Q5T1J5	ENSG00000106153	CHCHD2;CHCHD2P9		+	4.11956
	REV__P98196;REV__Q9Y2G3				+	12.4357
Tubulin beta chain;Tubulin beta-8 chain-like protein LOC260334	P07437;A6NNZ2	ENSG00000183311;ENSG00000196230;ENSG00000224156;ENSG00000227739;ENSG00000229684;ENSG00000232421;ENSG00000232575;ENSG00000235067	TUBB		+	10.172
Dynein light chain roadblock-type 1;Dynein light chain roadblock-type 2	Q9NP97;Q8TF09	ENSG00000125971;ENSG00000168589	DYNLRB1;DYNLRB2		+	4.7779
	REV__Q07020				+	3.45992
Protein SET;Protein SETSIP	Q01105;P0DME0	ENSG00000119335;ENSG00000230667	SET;SETSIP		+	3.34953
Triple QxxK/R motif-containing protein	Q629K1	ENSG00000205133	TRIQK			0.498602
Katanin p60 ATPase-containing subunit A-like 2	Q8IYT4	ENSG00000167216	KATNAL2			0.38215
Urotensin-2	O95399	ENSG00000049247	UTS2		+	7.66192
60S ribosomal protein L3;60S ribosomal protein L3-like	P39023;Q92901	ENSG00000100316;ENSG00000140986	RPL3;RPL3L		+	8.754
Heat shock 70 kDa protein 1A;Heat shock 70 kDa protein 1B	P0DMV9;P0DMV8	ENSG00000204388;ENSG00000204389;ENSG00000212866;ENSG00000215328;ENSG00000224501;ENSG00000231555;ENSG00000232804;ENSG00000234475;ENSG00000235941;ENSG00000237724	HSPA1A;HSPA1B			1.12622
Nucleolin	P19338;REV__P19338	ENSG00000115053	NCL		+	10.646
PDZ and LIM domain protein 3	Q53GG5	ENSG00000154553	PDLIM3		+	33.8891
GRB2-associated-binding protein 1	Q13480	ENSG00000109458	GAB1		+	17.7866
Aldo-keto reductase family 1 member B15;Aldose reductase	P15121;C9JRZ8	ENSG00000085662;ENSG00000227471	AKR1B1;AKR1B15		+	2.73218
Hexokinase-1;Putative hexokinase HKDC1	P19367;Q2TB90	ENSG00000156510;ENSG00000156515	HK1;HKDC1		+	11.9308
Titin	Q8WZ42	ENSG00000155657	TTN		+	2.28419
Hypoxia up-regulated protein 1;Testis-expressed sequence 15 protein	Q9Y4L1;Q9BXT5	ENSG00000133863;ENSG00000149428;ENSG00000280682	HYOU1;TEX15		+	6.49263
Guanine nucleotide-binding protein G(s) subunit alpha isoforms short;Guanine nucleotide-binding protein G(s) subunit alpha isoforms XLas	P63092;Q5JWF2	ENSG00000087460	GNAS		+	10.2413
Vitamin D-binding protein	P02774	ENSG00000145321	GC		+	1.84009
Dolichyl-diphosphooligosaccharide--protein glycosyltransferase subunit DAD1	P61803	ENSG00000129562	DAD1		+	4.36703
Nascent polypeptide-associated complex subunit alpha;Nascent polypeptide-associated complex subunit alpha, muscle-specific form	Q13765;E9PAV3	ENSG00000196531	NACA		+	2.63941
[truncated: 1,998 more rows]
