# Supplementary material for: Multiomic profiling of medulloblastoma reveals subtype-specific targetable alterations at the proteome and N-glycan level
Source: Nat Commun. 2024 Jul 24;15:6237. doi: 10.1038/s41467-024-50554-z (PMC11266559; doi:10.1038/s41467-024-50554-z)
Supplement: Supplementary file 6 — Supplementary Data 3 [file 41467_2024_50554_MOESM6_ESM.xlsx]

## Sheet: Info
Supplementary Data 3a	Significantly enriched GO-BP Terms in the replicative/transcriptional profile (pSHHt, pG3myc, pWNT). Gene Set Enrichment Analysis was performed by using the GSEA software (version 4.1, Broad Institute, San Diego, CA, USA), (Z) 1000 permutations were used. Permutation was performed based on gene sets. A weighted enrichment statistic was applied, using the signal-to-noise ratio as a metric for rank…
Supplemntary Data 3b	Significantly enriched GO-BP Terms in the synapticall profile (pSHHs, pG4, pG3). Gene Set Enrichment Analysis was performed by using the GSEA software (version 4.1, Broad Institute, San Diego, CA, USA), (Z) 1000 permutations were used. Permutation was performed based on gene sets. A weighted enrichment statistic was applied, using the signal-to-noise ratio as a metric for ranking genes. No additi…
Supplementary Data 3c	IPA Analysis results - Info
Supplementary Data 3d	Drugs associated with cell cycle control of chromosomal replication - Arranged as drugs related to Medulloblastoma, drugs related to brain tumors and drugs related to cancer. Additionally, the list of proteins that make up the respective signalling pathways
Supplementary Data 3e	Drugs associated with EIF2 signalling - Arranged as drugs related to Medulloblastoma, drugs related to brain tumors and drugs related to cancer. Additionally, the list of proteins that make up the respective signalling pathways
Supplementary Data 3f	Drugs associated with Opiod signalling - Arranged as drugs related to Medulloblastoma, drugs related to brain tumors and drugs related to cancer. Additionally, the list of proteins that make up the respective signalling pathways
Supplementary Data 3g	Drugs associated with SNARE complex - Arranged as drugs related to Medulloblastoma, drugs related to brain tumors and drugs related to cancer. Additionally, the list of proteins that make up the respective signalling pathways
Supplementary Data 3h	Common pathways between FFPE, Forget et al, 2017, Archer et al, 2018, Petralia et al ,2020 - Unpaired T-test was performed between the samples belonging to syaptic and transcriptional profile. Samples were allocated to respective profiles based on their sepration in the PCA. Proteins with log2FC > 1.5 and p-value < 0.05 were used for REACTOME based pathway analysis in EnrichR. Common pathways fro…

## Sheet: Supplementary Data 3a
NAME		SIZE	ES	NES	NOM p-val	FDR q-val	FWER p-val	RANK AT MAX		Proteins making up synaptic profile
GOBP_RIBOSOME_BIOGENESIS		182	0.722027	3.28119	0	0	0	585		Gene	ID
GOBP_RRNA_METABOLIC_PROCESS		141	0.736421	3.26625	0	0	0	523		TUBB3	Q13509
GOBP_COTRANSLATIONAL_PROTEIN_TARGETING_TO_MEMBRANE		78	0.802749	3.24371	0	0	0	591		MAP2	P11137
GOBP_NUCLEAR_TRANSCRIBED_MRNA_CATABOLIC_PROCESS_NONSENSE_MEDIATED_DECAY		92	0.776415	3.20972	0	0	0	493		TUBB2A	Q13885
GOBP_ESTABLISHMENT_OF_PROTEIN_LOCALIZATION_TO_ENDOPLASMIC_RETICULUM		86	0.780183	3.14906	0	0	0	591		DPYSL2	Q16555
GOBP_RIBOSOMAL_SMALL_SUBUNIT_BIOGENESIS		45	0.84511	3.08738	0	0	0	492		NES	P48681
GOBP_RIBONUCLEOPROTEIN_COMPLEX_BIOGENESIS		276	0.651944	3.06814	0	0	0	768		GDI1	P31150
GOBP_PROTEIN_LOCALIZATION_TO_ENDOPLASMIC_RETICULUM		95	0.741216	3.0584	0	0	0	591		ANK2	Q01484
GOBP_NCRNA_PROCESSING		193	0.674873	3.05642	0	0	0	583		SYNM	O15061
GOBP_NUCLEAR_TRANSCRIBED_MRNA_CATABOLIC_PROCESS		140	0.694258	3.0451	0	0	0	503		CNP	P09543
GOBP_TRANSLATIONAL_INITIATION		138	0.697847	3.03362	0	0	0	728		CNTN1	Q12860
GOBP_VIRAL_GENE_EXPRESSION		139	0.68526	2.99902	0	0	0	785		NSF	P46459
GOBP_NCRNA_METABOLIC_PROCESS		227	0.645029	2.96632	0	0	0	751		AP2A1	O95782
GOBP_MATURATION_OF_SSU_RRNA		30	0.878391	2.92085	0	0	0	445		ACO2	Q99798
GOBP_MITOCHONDRIAL_TRANSLATION		75	0.7223	2.91671	0	0	0	896		EPB41L3	Q9Y2J2
GOBP_MITOCHONDRIAL_GENE_EXPRESSION		87	0.703818	2.90348	0	0	0	896		MYO5A	Q9Y4I1
GOBP_PROTEIN_TARGETING_TO_MEMBRANE		107	0.674222	2.85453	0	0	0	591		ATP6V1A	P38606
GOBP_MITOCHONDRIAL_TRANSLATIONAL_TERMINATION		53	0.763826	2.82246	0	0	0	774		DDAH1	O94760
GOBP_RIBOSOMAL_LARGE_SUBUNIT_BIOGENESIS		47	0.76367	2.78449	0	0	0	768		ADD3	Q9UEY8
GOBP_TRANSLATIONAL_ELONGATION		73	0.713084	2.76888	0	0	0	774		RTN4	Q9NQC3
GOBP_PEPTIDE_BIOSYNTHETIC_PROCESS		352	0.576521	2.76276	0	0	0	784		EPB41L1	Q9H4G0
GOBP_MATURATION_OF_SSU_RRNA_FROM_TRICISTRONIC_RRNA_TRANSCRIPT_SSU_RRNA_5_8S_RRNA_LSU_RRNA		23	0.882618	2.75805	0	0	0	411		ENO2	P09104
GOBP_TRANSLATIONAL_TERMINATION		62	0.72066	2.74753	0	0	0	975		AP2M1	Q96CW1
GOBP_CYTOPLASMIC_TRANSLATION		72	0.677198	2.67806	0	0	0	728		GOT1	P17174
GOBP_AMIDE_BIOSYNTHETIC_PROCESS		388	0.549165	2.67067	0	0	0	784		CD44	P16070
GOBP_RIBOSOME_ASSEMBLY		38	0.743892	2.60836	0	0	0	585		GOT2	P00505
GOBP_PEPTIDE_METABOLIC_PROCESS		408	0.516258	2.52111	0	0	0	949		DPYSL5	Q9BPU6
GOBP_RNA_CATABOLIC_PROCESS		263	0.524841	2.47794	0	0	0	817		PAFAH1B1	P43034
GOBP_CELLULAR_AMIDE_METABOLIC_PROCESS		486	0.482447	2.37169	0	0	0	949		YWHAH	Q04917
GOBP_MATURATION_OF_LSU_RRNA		20	0.769026	2.33077	0	0	0	491		08. Sep	Q92599
GOBP_CELL_CYCLE_DNA_REPLICATION		33	0.676836	2.31863	0	0	0	639		YWHAB	P31946
GOBP_NUCLEIC_ACID_PHOSPHODIESTER_BOND_HYDROLYSIS		110	0.541139	2.30961	0	0	0	1096		DSTN	P60981
GOBP_MATURATION_OF_5_8S_RRNA		25	0.71411	2.29958	0	0	0	468		UCHL1	P09936
GOBP_RIBOSOMAL_LARGE_SUBUNIT_ASSEMBLY		18	0.762176	2.25251	0	0	0	700		CORO1A	P31146
GOBP_MATURATION_OF_5_8S_RRNA_FROM_TRICISTRONIC_RRNA_TRANSCRIPT_SSU_RRNA_5_8S_RRNA_LSU_RRNA		19	0.745796	2.24252	0	0	0	468		VAT1L	Q9HCJ6
GOBP_RIBONUCLEOPROTEIN_COMPLEX_SUBUNIT_ORGANIZATION		131	0.516193	2.23811	0	0	0	503		SOD2	P04179
GOBP_RNA_PHOSPHODIESTER_BOND_HYDROLYSIS		70	0.561745	2.22891	0	0	0	1096		TUBB4B	P68371
GOBP_CLEAVAGE_INVOLVED_IN_RRNA_PROCESSING		20	0.744235	2.2153	0	1.43e-05	0.001	385		DCLK1	O15075
GOBP_DNA_DEPENDENT_DNA_REPLICATION		70	0.566798	2.21182	0	1.39e-05	0.001	701		GLUL	P15104
GOBP_PROTEIN_TARGETING		197	0.479945	2.20987	0	1.35e-05	0.001	868		BASP1	P80723
GOBP_RNA_MODIFICATION		57	0.580666	2.20934	0	1.32e-05	0.001	1189		05. Sep	Q99719
GOBP_TRNA_METABOLIC_PROCESS		66	0.557383	2.19477	0	1.29e-05	0.001	1229		NAPB	Q9H115
GOBP_ORGANIC_CYCLIC_COMPOUND_CATABOLIC_PROCESS		320	0.456185	2.17807	0	2.58e-05	0.002	570		AMPH	P49418
GOBP_RNA_METHYLATION		31	0.645347	2.17557	0	2.52e-05	0.002	908		TUBB4A	P04350
GOBP_ESTABLISHMENT_OF_PROTEIN_LOCALIZATION_TO_MEMBRANE		170	0.480358	2.16202	0	3.67e-05	0.003	493		SLC25A12	O75746
GOBP_FORMATION_OF_CYTOPLASMIC_TRANSLATION_INITIATION_COMPLEX		15	0.781852	2.157	0	3.59e-05	0.003	602		L1CAM	P32004
GOBP_RNA_EXPORT_FROM_NUCLEUS		103	0.51046	2.1228	0	0.000106	0.009	1590		IDH3A	P50213
GOBP_CYTOPLASMIC_TRANSLATIONAL_INITIATION		30	0.63312	2.11197	0	0.000162	0.014	918		MAPRE3	Q9UPY8
GOBP_DNA_REPLICATION		113	0.496182	2.1026	0	0.000216	0.019	835		ASS1	P00966
GOBP_ESTABLISHMENT_OF_PROTEIN_LOCALIZATION_TO_ORGANELLE		274	0.44235	2.09841	0	0.000223	0.02	868		CSRP1	P21291
GOBP_RNA_3_END_PROCESSING		98	0.507777	2.09267	0	0.00024	0.022	1462		CYCS	P99999
GOBP_DNA_STRAND_ELONGATION		15	0.749861	2.07447	0	0.000331	0.031	701		FN3K	Q9H479
GOBP_TELOMERE_ORGANIZATION		68	0.526905	2.06447	0	0.000387	0.037	1126		BSG	P35613
GOBP_TRNA_MODIFICATION		29	0.623855	2.06118	0	0.000431	0.042	910		SNCA	P37840
GOBP_RNA_LOCALIZATION		152	0.464108	2.05249	0	0.000504	0.049	1590		CRAT	P43155
GOBP_TRNA_TRANSPORT		31	0.610051	2.0233	0	0.000664	0.066	1375		RAB14	P61106
GOBP_TRNA_PROCESSING		44	0.560108	2.01943	0	0.000691	0.07	1229		MAPRE2	Q15555
GOBP_MRNA_EXPORT_FROM_NUCLEUS		83	0.497465	2.01673	0	0.000718	0.074	1590		ATP6V1H	Q9UI12
GOBP_RNA_PHOSPHODIESTER_BOND_HYDROLYSIS_EXONUCLEOLYTIC		23	0.646368	2.01586	0	0.000725	0.076	350		ATP1B1	P05026
GOBP_TELOMERE_MAINTENANCE_VIA_SEMI_CONSERVATIVE_REPLICATION		18	0.693111	2.00935	0	0.000842	0.086	934		ATP6V0D1	P61421
GOBP_MRNA_TRANSPORT		100	0.472977	1.99946	0	0.000938	0.097	1590		HAGH	Q16775
GOBP_RNA_PHOSPHODIESTER_BOND_HYDROLYSIS_ENDONUCLEOLYTIC		29	0.607188	1.99863	0	0.000941	0.099	385		PURA	Q00577
GOBP_RIBONUCLEOSIDE_MONOPHOSPHATE_BIOSYNTHETIC_PROCESS		20	0.650317	1.97983	0	0.00119087	0.127	546		RAB35	Q15286
GOBP_NCRNA_3_END_PROCESSING		23	0.631776	1.97334	0	0.00125936	0.137	1189		CFL2	Q9Y281
GOBP_NCRNA_CATABOLIC_PROCESS		20	0.65238	1.96426	0	0.00144496	0.16	996		CLTA	P09496
GOBP_BASE_EXCISION_REPAIR		17	0.664023	1.96256	0	0.00144861	0.163	1214		CLTB	P09497
GOBP_MITOCHONDRIAL_RNA_METABOLIC_PROCESS		25	0.619016	1.95947	0	0.00153557	0.173	1189		TIGAR	Q9NQ88
GOBP_ESTABLISHMENT_OF_RNA_LOCALIZATION		130	0.448063	1.95057	0	0.00177529	0.201	1590		NPTN	Q9Y639
GOBP_DNA_TEMPLATED_TRANSCRIPTION_TERMINATION		39	0.550305	1.9483	0	0.00182214	0.208	1417		UQCRB	P14927
GOBP_DNA_REPLICATION_INITIATION		22	0.640201	1.94138	0	0.00195548	0.227	701		NDUFV2	P19404
GOBP_PURINE_NUCLEOSIDE_MONOPHOSPHATE_BIOSYNTHETIC_PROCESS		16	0.67671	1.94133	0	0.00192794	0.227	723		HMOX2	P30519
GOBP_SNRNA_METABOLIC_PROCESS		20	0.637556	1.91732	0	0.00267558	0.296	1172		PTRF	Q6NZI2
GOBP_RRNA_MODIFICATION		15	0.695012	1.91466	0	0.0027535	0.304	292		SFXN3	Q9BWM7
GOBP_DNA_CONFORMATION_CHANGE		112	0.446669	1.91253	0	0.00282899	0.316	1239		GNAI1	P63096
GOBP_NEGATIVE_REGULATION_OF_GENE_EXPRESSION		448	0.387755	1.90174	0	0.0032423	0.354	819		SCAMP1	O15126
GOBP_NCRNA_EXPORT_FROM_NUCLEUS		32	0.556138	1.89205	0	0.00361676	0.392	1375		TUBA4A	P68366
GOBP_DNA_BIOSYNTHETIC_PROCESS		69	0.478165	1.88779	0	0.0037864	0.406	1214		STX12	Q86Y82
GOBP_NUCLEOSIDE_MONOPHOSPHATE_BIOSYNTHETIC_PROCESS		24	0.60551	1.87539	0	0.00463042	0.46	546		GDAP1	Q8TB36
GOBP_TRANSCRIPTION_BY_RNA_POLYMERASE_I		25	0.576879	1.85049	0.00148588	0.00645176	0.573	1187		ARPC5L	Q9BPX5
GOBP_NUCLEOBASE_CONTAINING_COMPOUND_TRANSPORT		135	0.420628	1.84302	0	0.00694776	0.609	1590		HDGFRP3	Q9Y3E1
GOBP_DNA_PACKAGING		65	0.477489	1.84242	0	0.00693061	0.613	1315		HMGA1	P17096
GOBP_MRNA_3_END_PROCESSING		74	0.458545	1.83593	0	0.00745139	0.643	1606		DUSP3	P51452
GOBP_DNA_SYNTHESIS_INVOLVED_IN_DNA_REPAIR		17	0.63032	1.83281	0.00461538	0.00776462	0.665	1070		DTD1	Q8TEA8
GOBP_DNA_DAMAGE_RESPONSE_DETECTION_OF_DNA_DAMAGE		20	0.611079	1.82962	0	0.00801648	0.679	1070		ATP6V1D	Q9Y5K8
GOBP_AMINO_ACID_ACTIVATION		22	0.586017	1.82626	0	0.00827639	0.701	1188		NDUFA2	O43678
GOBP_NEGATIVE_REGULATION_OF_DNA_METABOLIC_PROCESS		36	0.523415	1.81557	0.0030303	0.00922003	0.75	983		THY1	P04216
GOBP_NUCLEOTIDE_EXCISION_REPAIR_DNA_INCISION		16	0.639012	1.81476	0.00325733	0.00921007	0.754	1070		PEA15	Q15121
GOBP_DNA_GEOMETRIC_CHANGE		51	0.487192	1.80089	0	0.0108341	0.803	701		NME3	Q13232
GOBP_SIGNAL_TRANSDUCTION_BY_P53_CLASS_MEDIATOR		88	0.433607	1.78742	0	0.0126017	0.855	1286		TUBB2B	Q9BVA1
GOBP_TRANSLESION_SYNTHESIS		15	0.64363	1.77709	0.00465116	0.0140803	0.889	1070		CA4	P22748
GOBP_GLYCOSYL_COMPOUND_BIOSYNTHETIC_PROCESS		18	0.602917	1.77525	0.00300752	0.0141948	0.892	603		CLASP2	O75122
GOBP_PIGMENT_BIOSYNTHETIC_PROCESS		19	0.587718	1.76828	0.00460123	0.0152803	0.905	699		PPP3CB	P16298
GOBP_NUCLEOSOME_ORGANIZATION		43	0.491947	1.73381	0.00424929	0.0222392	0.973	1670		NDUFS1	P28331
GOBP_NUCLEAR_TRANSCRIBED_MRNA_CATABOLIC_PROCESS_EXONUCLEOLYTIC		28	0.525788	1.73216	0.00437956	0.0223938	0.974	958		ADD1	P35611
GOBP_REGULATION_OF_SIGNAL_TRANSDUCTION_BY_P53_CLASS_MEDIATOR		63	0.444573	1.73092	0.00285307	0.0224464	0.974	1070		STXBP1	P61764
GOBP_PROTEIN_DNA_COMPLEX_SUBUNIT_ORGANIZATION		82	0.433838	1.72939	0	0.0226067	0.974	1335		AP2B1	P63010
GOBP_NEGATIVE_REGULATION_OF_RESPONSE_TO_DNA_DAMAGE_STIMULUS		25	0.54081	1.72042	0.00609756	0.0245548	0.982	1073		SCRN1	Q12765
GOBP_CENTROMERE_COMPLEX_ASSEMBLY		15	0.605629	1.72008	0.00666667	0.024367	0.983	1332		GUK1	Q16774
GOBP_MRNA_PROCESSING		321	0.358259	1.71528	0	0.0252457	0.988	1787		CADM1	Q9BY67
GOBP_POSITIVE_REGULATION_OF_TRANSLATION		65	0.434866	1.70343	0.00273224	0.0284776	0.992	784		NCDN	Q9UBB6
GOBP_RNA_SPLICING_VIA_TRANSESTERIFICATION_REACTIONS		244	0.363719	1.70302	0	0.0282782	0.992	1756		PTBP2	Q9UKA9
GOBP_CHROMATIN_REMODELING		65	0.437687	1.70058	0.00275103	0.0286389	0.995	1670		ATP1A3	P13637
GOBP_NUCLEOSOME_ASSEMBLY		26	0.529645	1.69853	0.00788644	0.0290155	0.995	1315		EEF1A2	Q05639
GOBP_SIGNAL_TRANSDUCTION_INVOLVED_IN_CELL_CYCLE_CHECKPOINT		25	0.537422	1.69723	0.0155039	0.0291109	0.995	1304		PYGB	P11216
GOBP_BIOLOGICAL_PROCESS_INVOLVED_IN_SYMBIOTIC_INTERACTION		480	0.342062	1.6945	0	0.0296706	0.997	899		GSTM3	P21266
GOBP_PROTEIN_SUMOYLATION		37	0.484975	1.68679	0.00742942	0.0319088	0.998	1375		ALDH4A1	P30038
GOBP_NEGATIVE_REGULATION_OF_PROTEOLYSIS_INVOLVED_IN_CELLULAR_PROTEIN_CATABOLIC_PROCESS		34	0.487358	1.68624	0.0029985	0.0318494	0.999	215		MYO18A	Q92614
GOBP_NEGATIVE_REGULATION_OF_UBIQUITIN_DEPENDENT_PROTEIN_CATABOLIC_PROCESS		31	0.506107	1.68033	0.00574713	0.0336579	1	215		GNAO1	P09471
GOBP_TELOMERASE_RNA_LOCALIZATION		15	0.606172	1.67927	0.0125786	0.033691	1	1172		ADD2	P35612
GOBP_NUCLEAR_TRANSCRIBED_MRNA_CATABOLIC_PROCESS_DEADENYLATION_DEPENDENT_DECAY		41	0.47818	1.67846	0.00300752	0.0336633	1	958		KBTBD11	O94819
GOBP_PROTEIN_LOCALIZATION_TO_ORGANELLE		414	0.343703	1.67371	0	0.0350187	1	1011		PRKCA	P17252
GOBP_NUCLEOSIDE_MONOPHOSPHATE_METABOLIC_PROCESS		40	0.469018	1.65974	0.00720461	0.0403297	1	603		FLOT2	Q14254
GOBP_NEGATIVE_REGULATION_OF_INNATE_IMMUNE_RESPONSE		15	0.593257	1.65327	0.0148515	0.0424236	1	690		HSPA4L	O95757
GOBP_RNA_SPLICING		291	0.348606	1.65015	0	0.0434817	1	1809		TMOD2	Q9NZR1
GOBP_POSTTRANSCRIPTIONAL_REGULATION_OF_GENE_EXPRESSION		316	0.344989	1.64905	0	0.043569	1	1402		ATP6V1C1	P21283
GOBP_TERMINATION_OF_RNA_POLYMERASE_II_TRANSCRIPTION		24	0.528814	1.64754	0.00791139	0.0438455	1	1417		SUCLA2	Q9P2R7
GOBP_POSITIVE_REGULATION_OF_CELL_CYCLE_ARREST		22	0.523601	1.63593	0.0182648	0.0486421	1	523		ACYP2	P14621
GOBP_ATP_DEPENDENT_CHROMATIN_REMODELING		33	0.485318	1.63406	0.0030349	0.0491552	1	1540		FAM169A	Q9Y6X4
GOBP_CELLULAR_MACROMOLECULE_CATABOLIC_PROCESS		499	0.330453	1.6332	0	0.0491068	1	892		PDXK	O00764
GOBP_PROTEIN_HYDROXYLATION		15	0.584044	1.63066	0.0212766	0.049904	1	766		PAK1	Q13153
GOBP_CELLULAR_PROTEIN_COMPLEX_DISASSEMBLY		119	0.377855	1.62903	0	0.0502951	1	863		GNA11	P29992
GOBP_REGULATION_OF_DNA_BIOSYNTHETIC_PROCESS		40	0.459884	1.6218	0.0149701	0.0532485	1	1017		VPS26B	Q4G0F5
GOBP_PROTEIN_LOCALIZATION_TO_CHROMOSOME		39	0.465503	1.62101	0.0118694	0.0531723	1	1219		PPP1R9B	Q96SB3
GOBP_NEGATIVE_REGULATION_OF_CELLULAR_PROTEIN_CATABOLIC_PROCESS		35	0.47179	1.6141	0.011396	0.056319	1	215		LANCL2	Q9NS86
GOBP_PIGMENT_METABOLIC_PROCESS		25	0.508145	1.61302	0.0204082	0.0564797	1	1163		NECAP1	Q8NC96
GOBP_NUCLEOBASE_BIOSYNTHETIC_PROCESS		15	0.578454	1.61106	0.0197044	0.0570208	1	460		SH3GL2	Q99962
GOBP_CHROMATIN_ASSEMBLY_OR_DISASSEMBLY		62	0.414061	1.60666	0.00723589	0.0588937	1	1670		MCAM	P43121
GOBP_RESPONSE_TO_UV		40	0.444325	1.60572	0.011544	0.0589069	1	1102		WBP2	Q969T9
GOBP_DNA_RECOMBINATION		77	0.398859	1.60262	0	0.0600982	1	1638		GNB1	P62873
GOBP_NUCLEAR_EXPORT		130	0.370827	1.60187	0.00256739	0.0600343	1	1590		CXADR	P78310
GOBP_DNA_TEMPLATED_TRANSCRIPTION_ELONGATION		62	0.420043	1.59831	0.00857143	0.0615821	1	1780		CNRIP1	Q96F85
GOBP_COLLAGEN_FIBRIL_ORGANIZATION		17	0.558366	1.5983	0.0222222	0.0611156	1	819		TRIO	O75962
GOBP_SOMATIC_DIVERSIFICATION_OF_IMMUNE_RECEPTORS		23	0.507095	1.5958	0.0192878	0.0619692	1	1756		AK4	P27144
GOBP_RIBONUCLEOSIDE_MONOPHOSPHATE_METABOLIC_PROCESS		32	0.469575	1.59574	0.0266667	0.0615483	1	546		DIP2B	Q9P265
GOBP_CELLULAR_RESPONSE_TO_UV		23	0.511568	1.58775	0.0202177	0.0655483	1	1102		PNPO	Q9NVS9
GOBP_REGULATION_OF_NUCLEOTIDE_METABOLIC_PROCESS		45	0.432503	1.58693	0.0132353	0.0654828	1	1375		DNAJC5	Q9H3Z4
GOBP_NEGATIVE_REGULATION_OF_CHROMOSOME_ORGANIZATION		35	0.464506	1.5866	0.0177253	0.0651875	1	1139		PGP	A6NDG6
GOBP_IMPORT_INTO_NUCLEUS		74	0.403521	1.58475	0.0027894	0.0657604	1	1145		NDUFS4	O43181
GOBP_CELL_CYCLE_G1_S_PHASE_TRANSITION		89	0.383484	1.58345	0.00929615	0.0660561	1	1628		NDUFB9	Q9Y6M9
GOBP_SOMATIC_DIVERSIFICATION_OF_IMMUNOGLOBULINS		19	0.519254	1.5792	0.0258359	0.0682092	1	1322		NEDD4L	Q96PU5
GOBP_DOUBLE_STRAND_BREAK_REPAIR		77	0.389373	1.57632	0.00543478	0.0696467	1	1304		MBLAC2	Q68D91
GOBP_DNA_METABOLIC_PROCESS		313	0.332357	1.57443	0	0.0702213	1	1362		CASK	O14936
GOBP_SOMATIC_RECOMBINATION_OF_IMMUNOGLOBULIN_GENE_SEGMENTS		17	0.547531	1.57149	0.0203762	0.0713387	1	1322		PPP6R2	O75170
GOBP_CHROMOSOME_ORGANIZATION		404	0.319249	1.56936	0	0.0721228	1	1239		NDUFB8	O95169
GOBP_MULTI_ORGANISM_LOCALIZATION		43	0.433963	1.56797	0.0190058	0.0724324	1	1468		SBF1	O95248
GOBP_BLASTOCYST_DEVELOPMENT		33	0.456694	1.56623	0.0166163	0.0730541	1	701		ALDOA	P04075
GOBP_NUCLEAR_TRANSPORT		188	0.344219	1.55044	0	0.0830976	1	1199		SLC3A2	P08195
GOBP_PROTEIN_LOCALIZATION_TO_MEMBRANE		263	0.328733	1.5466	0	0.0853731	1	493		MAP1A	P78559
GOBP_NEGATIVE_REGULATION_OF_CELL_CYCLE_G1_S_PHASE_TRANSITION		28	0.467854	1.54462	0.0329341	0.0861257	1	1286		CAMK2G	Q13555
GOBP_CELLULAR_RESPONSE_TO_RADIATION		47	0.419064	1.53526	0.0254237	0.0924936	1	1102		SCAI	Q8N9R8
GOBP_REGULATION_OF_CELLULAR_AMIDE_METABOLIC_PROCESS		195	0.33683	1.53216	0.00490196	0.0944819	1	1126		DMXL2	Q8TDJ6
GOBP_POSITIVE_REGULATION_OF_PROTEIN_LOCALIZATION_TO_NUCLEUS		41	0.427052	1.52862	0.0236686	0.096544	1	732		SH3GLB2	Q9NR46
GOBP_RNA_POLYADENYLATION		34	0.454068	1.52745	0.0237037	0.096752	1	1780		KIAA1468	Q9P260
GOBP_REGULATION_OF_DNA_DEPENDENT_DNA_REPLICATION		20	0.507276	1.52352	0.0393343	0.0992672	1	701		NCKAP1	Q9Y2A7
GOBP_RESPONSE_TO_VIRUS		85	0.375851	1.52181	0.0151515	0.100017	1	1391		FMNL2	Q96PY5
GOBP_ALPHA_AMINO_ACID_BIOSYNTHETIC_PROCESS		35	0.439188	1.51865	0.0234604	0.101843	1	476		CRMP1	Q14194
GOBP_POSTREPLICATION_REPAIR		20	0.513296	1.51699	0.0321543	0.102499	1	1070		GPI	P06744
GOBP_CELLULAR_AMINO_ACID_BIOSYNTHETIC_PROCESS		33	0.443124	1.51196	0.0290965	0.106302	1	476		NEFM	P07197
GOBP_ANIMAL_ORGAN_REGENERATION		23	0.486843	1.51152	0.0403587	0.10605	1	1232		NEFL	P07196
GOBP_DNA_REPAIR		198	0.330606	1.51121	0.00123457	0.105658	1	1414		SYN1	P17600
GOBP_SERINE_FAMILY_AMINO_ACID_METABOLIC_PROCESS		16	0.523003	1.51061	0.048	0.105513	1	1064		MAP6	Q96JE9
GOBP_DEFENSE_RESPONSE_TO_VIRUS		54	0.403823	1.51031	0.0256776	0.105136	1	1076		MAPT	P10636
GOBP_TRANSCRIPTION_ELONGATION_FROM_RNA_POLYMERASE_II_PROMOTER		47	0.414656	1.51023	0.0167131	0.104525	1	1780		RTN1	Q16799
GOBP_HISTONE_H4_ACETYLATION		20	0.49118	1.50234	0.0387597	0.110574	1	474		04. Sep	O43236
GOBP_CELLULAR_RESPONSE_TO_LIGHT_STIMULUS		29	0.454807	1.49977	0.042618	0.112113	1	1102		SYNJ1	O43426
GOBP_MITOTIC_CELL_CYCLE_CHECKPOINT		47	0.404035	1.49842	0.0264706	0.112751	1	1332		AQP4	P55087
GOBP_POSITIVE_REGULATION_OF_CELLULAR_AMIDE_METABOLIC_PROCESS		73	0.377578	1.4942	0.00984529	0.115944	1	918		03. Sep	Q9UH03
GOBP_NEGATIVE_REGULATION_OF_RNA_CATABOLIC_PROCESS		30	0.450612	1.49212	0.0384615	0.117024	1	1345		FBXO2	Q9UK22
GOBP_LACTATION		15	0.544489	1.49208	0.0606061	0.116372	1	358		SNAP91	O60641
GOBP_B_CELL_ACTIVATION_INVOLVED_IN_IMMUNE_RESPONSE		16	0.515177	1.48701	0.0511628	0.120241	1	926		CRYL1	Q9Y2S2
GOBP_PEPTIDYL_PROLINE_MODIFICATION		31	0.436234	1.48603	0.0410334	0.120495	1	1150		C4BPA	P04003
GOBP_PROTEIN_CONTAINING_COMPLEX_DISASSEMBLY		165	0.330066	1.48593	0.00360577	0.119915	1	863		VSNL1	P62760
GOBP_TELOMERE_MAINTENANCE_VIA_TELOMERE_LENGTHENING		36	0.43135	1.4825	0.0281899	0.12252	1	1172		AQP1	P29972
GOBP_METHYLATION		116	0.342638	1.47955	0.00529801	0.124669	1	1090		CPE	P16870
GOBP_SNRNA_TRANSCRIPTION		33	0.437672	1.46195	0.0439394	0.141802	1	1479		SV2A	Q7L0J3
GOBP_MITOTIC_SISTER_CHROMATID_SEGREGATION		74	0.363909	1.45863	0.034153	0.144609	1	1239		RPH3A	Q9Y2J0
GOBP_PURINE_NUCLEOSIDE_MONOPHOSPHATE_METABOLIC_PROCESS		28	0.44029	1.45844	0.0482866	0.144	1	546		GPM6A	P51674
GOBP_MITOTIC_G1_S_TRANSITION_CHECKPOINT		19	0.488077	1.45199	0.0690209	0.150111	1	1286		SYP	P08247
GOBP_RECOMBINATIONAL_REPAIR		41	0.407381	1.44798	0.0385757	0.153727	1	1070		CD47	Q08722
GOBP_REGULATION_OF_TRANSLATIONAL_INITIATION		46	0.395969	1.44788	0.0309278	0.153006	1	1537		SNAP25	P60880
GOBP_POSITIVE_REGULATION_OF_NIK_NF_KAPPAB_SIGNALING		18	0.492752	1.44674	0.0553797	0.153446	1	976		SNCB	Q16143
GOBP_SIGNAL_TRANSDUCTION_IN_RESPONSE_TO_DNA_DAMAGE		39	0.412891	1.44171	0.0429448	0.158492	1	1304		LGALSL	Q3ZCW2
GOBP_CELL_CYCLE_CHECKPOINT		64	0.370266	1.4373	0.0258856	0.162592	1	1335		RAB39B	Q96DA2
GOBP_PROTEIN_N_LINKED_GLYCOSYLATION		20	0.481149	1.43422	0.0567823	0.165569	1	1569		IGSF21	Q96ID5
GOBP_CHROMOSOME_CONDENSATION		16	0.506287	1.43356	0.0710824	0.165537	1	1301		CHGB	P05060
GOBP_SPLICEOSOMAL_SNRNP_ASSEMBLY		27	0.445051	1.43203	0.0498489	0.166642	1	1288		FXYD6	Q9H0Q3
GOBP_MITOTIC_DNA_INTEGRITY_CHECKPOINT		28	0.431372	1.43115	0.0574374	0.166694	1	1286		GNG2	P59768
GOBP_BLASTOCYST_FORMATION		15	0.515157	1.42879	0.0621118	0.168611	1	347		GDAP1L1	Q96MZ0
GOBP_CELL_AGING		30	0.425267	1.42114	0.0523169	0.177374	1	800		SNX30	Q5VWJ9
GOBP_MITOCHONDRIAL_RESPIRATORY_CHAIN_COMPLEX_ASSEMBLY		42	0.397591	1.4211	0.0358166	0.176499	1	2116		DYNC1I1	O14576
GOBP_REGULATION_OF_PROTEIN_LOCALIZATION_TO_NUCLEUS		57	0.369084	1.4207	0.0455192	0.176108	1	755		SYNGR3	O43761
GOBP_IN_UTERO_EMBRYONIC_DEVELOPMENT		84	0.349568	1.41797	0.025	0.178694	1	706		NDUFB1	O75438
GOBP_NCRNA_TRANSCRIPTION		48	0.386312	1.4148	0.039548	0.1818	1	1490		HK1;HKDC1	P19367;Q2TB90
GOBP_PROTEIN_IMPORT		81	0.352057	1.4127	0.0287278	0.18361	1	1145		ABAT	P80404
GOBP_POSITIVE_REGULATION_OF_MRNA_PROCESSING		23	0.444107	1.41005	0.0798722	0.186056	1	1515		ATP2B2	Q01814
GOBP_POSITIVE_REGULATION_OF_DNA_BIOSYNTHETIC_PROCESS		27	0.438735	1.40613	0.0676923	0.190542	1	639		S100B	P04271
GOBP_B_CELL_MEDIATED_IMMUNITY		28	0.4301	1.4061	0.0686567	0.189637	1	1984		CRYM	Q14894
GOBP_B_CELL_ACTIVATION		45	0.387918	1.40318	0.0452617	0.192694	1	1353		IGSF8	Q969P0
GOBP_NEGATIVE_REGULATION_OF_MRNA_PROCESSING		24	0.44961	1.40301	0.074883	0.191953	1	2052		ENDOD1	O94919
GOBP_NEGATIVE_REGULATION_OF_MYELOID_CELL_DIFFERENTIATION		17	0.484598	1.40133	0.0824089	0.193271	1	1926		TPPP	O94811
GOBP_INNER_MITOCHONDRIAL_MEMBRANE_ORGANIZATION		19	0.479242	1.39817	0.0882825	0.196527	1	1476		FTH1	P02794
GOBP_REGULATION_OF_MRNA_METABOLIC_PROCESS		212	0.302156	1.39634	0.00721154	0.198025	1	1646		STX1A	Q16623
GOBP_REGULATION_OF_MRNA_PROCESSING		94	0.333688	1.39298	0.0335121	0.2017	1	1613		ATP1B2	P14415
GOBP_NUCLEOSIDE_METABOLIC_PROCESS		45	0.38123	1.39023	0.0422741	0.204701	1	603		ATP6V1G2	O95670
GOBP_REGULATION_OF_DNA_TEMPLATED_TRANSCRIPTION_ELONGATION		31	0.411321	1.38778	0.071953	0.207229	1	1889		CLSTN1	O94985
GOBP_ALPHA_AMINO_ACID_METABOLIC_PROCESS		70	0.350955	1.38438	0.0448179	0.210988	1	592		CADM4	Q8NFZ8
GOBP_SULFUR_AMINO_ACID_METABOLIC_PROCESS		17	0.475379	1.38249	0.117925	0.212768	1	1253		PRNP	P04156
GOBP_RNA_DEPENDENT_DNA_BIOSYNTHETIC_PROCESS		34	0.405019	1.38155	0.0763359	0.213193	1	1172		ATPIF1	Q9UII2
GOBP_POSITIVE_REGULATION_OF_EXTRINSIC_APOPTOTIC_SIGNALING_PATHWAY		15	0.495924	1.37823	0.109453	0.217059	1	864		CD59	P13987
GOBP_DNA_DAMAGE_RESPONSE_SIGNAL_TRANSDUCTION_BY_P53_CLASS_MEDIATOR		29	0.420234	1.37782	0.0861027	0.21665	1	1286		SORBS1	Q9BX66
GOBP_NEGATIVE_REGULATION_OF_PROTEASOMAL_UBIQUITIN_DEPENDENT_PROTEIN_CATABOLIC_PROCESS		24	0.434416	1.37716	0.0957614	0.216549	1	215		MAP1LC3B;MAP1LC3B2	Q9GZQ8;A6NCE7
GOBP_PROTEIN_LOCALIZATION_TO_NUCLEUS		117	0.320588	1.37693	0.0344388	0.215882	1	1172		FAM171A2	A8MVW0
GOBP_NADH_DEHYDROGENASE_COMPLEX_ASSEMBLY		35	0.404757	1.37688	0.0937042	0.214921	1	2116		OXCT1;OXCT2	P55809;Q9BYC2
GOBP_INTRINSIC_APOPTOTIC_SIGNALING_PATHWAY_BY_P53_CLASS_MEDIATOR		20	0.450935	1.37617	0.0903427	0.214885	1	634		MAPK15	Q8TD08
GOBP_REGULATION_OF_CELL_CYCLE_ARREST		34	0.402264	1.37614	0.077037	0.213929	1	523		TRIM23	P36406
GOBP_REGULATION_OF_MRNA_SPLICING_VIA_SPLICEOSOME		67	0.351677	1.37538	0.0581867	0.214101	1	1613		GFAP	P14136
GOBP_CELLULAR_AMINO_ACID_METABOLIC_PROCESS		151	0.309191	1.37213	0.0164349	0.21788	1	1205		NDRG2	Q9UN36
GOBP_PROTEIN_FOLDING		129	0.316074	1.37122	0.0388959	0.21825	1	939		ACOT7	O00154
GOBP_NUCLEOSIDE_PHOSPHATE_BIOSYNTHETIC_PROCESS		89	0.333269	1.37053	0.0457604	0.218232	1	879		ATP6V0A1	Q93050
GOBP_POSITIVE_REGULATION_OF_MRNA_METABOLIC_PROCESS		47	0.381983	1.37036	0.0682148	0.217455	1	1125		PLEC	Q15149
GOBP_SISTER_CHROMATID_SEGREGATION		84	0.336616	1.36908	0.0423497	0.218412	1	1239		SPTBN1	Q01082
GOBP_NEGATIVE_REGULATION_OF_MRNA_SPLICING_VIA_SPLICEOSOME		16	0.479139	1.3663	0.120521	0.221375	1	944		ALDH5A1	P51649
GOBP_REGULATION_OF_CELL_CYCLE_G1_S_PHASE_TRANSITION		49	0.367172	1.36569	0.0631277	0.221292	1	1839		RDH13	Q8NBN7
GOBP_DNA_INTEGRITY_CHECKPOINT		44	0.373221	1.36451	0.077147	0.222082	1	1335		PFKP	Q01813
GOBP_MACROMOLECULE_METHYLATION		101	0.324431	1.36364	0.0387183	0.222458	1	1631		PGM2L1	Q6PCE3
GOBP_NUCLEOBASE_METABOLIC_PROCESS		23	0.43963	1.35775	0.115385	0.230319	1	1230		PDXP	Q96GD0
GOBP_CHAPERONE_MEDIATED_PROTEIN_FOLDING		35	0.396889	1.35573	0.0930233	0.23269	1	1275		KLC2	Q9H0B6
GOBP_REGULATION_OF_RNA_SPLICING		90	0.328013	1.34738	0.046814	0.24493	1	1613		PDHX	O00330
GOBP_GLYCOPROTEIN_BIOSYNTHETIC_PROCESS		50	0.360454	1.34291	0.0872093	0.251173	1	1679		NDUFA10	O95299
GOBP_NON_RECOMBINATIONAL_REPAIR		30	0.401108	1.33837	0.0969697	0.257486	1	1385		SLC25A4	P12235
GOBP_NEGATIVE_REGULATION_OF_MRNA_METABOLIC_PROCESS		47	0.363876	1.33315	0.0852273	0.265285	1	1646		WASF3	Q9UPY6
GOBP_GLYCOSYLATION		42	0.37376	1.33308	0.081203	0.26425	1	1495		GLRX	P35754
GOBP_REGULATION_OF_TRANSCRIPTION_ELONGATION_FROM_RNA_POLYMERASE_II_PROMOTER		17	0.460825	1.33154	0.100164	0.265611	1	1637		KIF2A	O00139
GOBP_NUCLEOBASE_CONTAINING_SMALL_MOLECULE_BIOSYNTHETIC_PROCESS		41	0.374041	1.32948	0.0744986	0.267887	1	673		CLTC	Q00610
GOBP_NEGATIVE_REGULATION_OF_PROTEIN_MODIFICATION_BY_SMALL_PROTEIN_CONJUGATION_OR_REMOVAL		40	0.372099	1.32863	0.0909091	0.268308	1	205		CKB	P12277
GOBP_POSITIVE_REGULATION_OF_RNA_SPLICING		23	0.423689	1.32802	0.138298	0.268251	1	1460		EEA1	Q15075
GOBP_GLYCOSYL_COMPOUND_METABOLIC_PROCESS		54	0.354619	1.32482	0.0840708	0.272767	1	603		AK1	P00568
GOBP_REGULATION_OF_ATP_METABOLIC_PROCESS		50	0.356029	1.32076	0.09375	0.278792	1	1375		ATP1A1	P05023
GOBP_REGULATION_OF_TELOMERE_MAINTENANCE		39	0.374803	1.32021	0.102985	0.278602	1	1017		ATP6V1B2	P21281
GOBP_FATTY_ACID_BETA_OXIDATION		33	0.390018	1.31561	0.109467	0.285535	1	1189		ATP2B1	P20020
GOBP_MRNA_CLEAVAGE		16	0.467732	1.31393	0.140523	0.287381	1	1396		CYFIP2	Q96F07
GOBP_NEGATIVE_REGULATION_OF_PROTEASOMAL_PROTEIN_CATABOLIC_PROCESS		27	0.412155	1.31255	0.129129	0.288735	1	215		ABLIM1	O14639
GOBP_DE_NOVO_PROTEIN_FOLDING		20	0.438122	1.3119	0.155803	0.288741	1	893		ERC1	Q8IUD2
GOBP_FATTY_ACID_CATABOLIC_PROCESS		39	0.373192	1.31076	0.11649	0.28967	1	1098		BIN1	O00499
GOBP_PRODUCTION_OF_MOLECULAR_MEDIATOR_OF_IMMUNE_RESPONSE		35	0.376762	1.31003	0.12098	0.289833	1	926		NAPG	Q99747
GOBP_POSITIVE_REGULATION_OF_MRNA_SPLICING_VIA_SPLICEOSOME		17	0.451376	1.30844	0.145286	0.291497	1	1460		CLIP1	P30622
GOBP_BODY_FLUID_SECRETION		18	0.442868	1.30694	0.134281	0.29313	1	1088		KCTD12	Q96CX2
GOBP_POSITIVE_REGULATION_OF_GENE_EXPRESSION		265	0.277484	1.30684	0.018412	0.292112	1	1287		SH3GL1	Q99961
GOBP_PYRIMIDINE_CONTAINING_COMPOUND_BIOSYNTHETIC_PROCESS		16	0.457602	1.30353	0.153473	0.297195	1	1230		MAOA	P21397
GOBP_PEPTIDYL_LYSINE_MODIFICATION		126	0.302709	1.30167	0.0666667	0.299374	1	1605		CAP2	P40123
GOBP_REGULATION_OF_CHROMOSOME_SEGREGATION		35	0.378461	1.29864	0.12426	0.304068	1	1219		MTSS1L	Q765P7
GOBP_IMMUNOGLOBULIN_PRODUCTION		26	0.399247	1.29848	0.123028	0.303189	1	1322		PITPNA	Q00169
GOBP_BRANCHED_CHAIN_AMINO_ACID_METABOLIC_PROCESS		16	0.458854	1.29636	0.14376	0.306032	1	1371		WDR44	Q5JSH3
GOBP_CELLULAR_RESPONSE_TO_DNA_DAMAGE_STIMULUS		276	0.275074	1.29578	0.0269006	0.305907	1	1286		LMCD1	Q9NZU5
GOBP_CENTROSOME_DUPLICATION		18	0.440724	1.29289	0.162754	0.309924	1	428		AHCYL1	O43865
GOBP_NEGATIVE_REGULATION_OF_METAPHASE_ANAPHASE_TRANSITION_OF_CELL_CYCLE		17	0.444016	1.28749	0.15493	0.319008	1	578		GPD1L	Q8N335
GOBP_RIBOSE_PHOSPHATE_BIOSYNTHETIC_PROCESS		73	0.323422	1.28727	0.100407	0.318189	1	841		GLS	O94925
GOBP_NEGATIVE_REGULATION_OF_MRNA_CATABOLIC_PROCESS		24	0.409506	1.28673	0.163359	0.318023	1	1345		PREPL	Q4J6C6
GOBP_CHROMATIN_ORGANIZATION		227	0.277146	1.2844	0.045292	0.321345	1	1670		PCYT2	Q99447
GOBP_REGULATION_OF_CARBOHYDRATE_CATABOLIC_PROCESS		42	0.359823	1.28286	0.121739	0.323002	1	1375		EFHD2	Q96C19
GOBP_POSITIVE_REGULATION_OF_TRANSLATIONAL_INITIATION		15	0.458778	1.28256	0.157285	0.322375	1	1455		WDR7	Q9Y4E6
GOBP_POSITIVE_REGULATION_OF_MRNA_CATABOLIC_PROCESS		25	0.399044	1.28217	0.146789	0.321911	1	1125		EHD3	Q9NZN3
GOBP_GLUTAMINE_FAMILY_AMINO_ACID_METABOLIC_PROCESS		31	0.376116	1.27965	0.147975	0.325538	1	453		PLXNA1	Q9UIW2
GOBP_REGULATION_OF_TYPE_I_INTERFERON_MEDIATED_SIGNALING_PATHWAY		17	0.435667	1.27943	0.152209	0.324729	1	1501		ACSL3	O95573
GOBP_MALE_SEX_DIFFERENTIATION		23	0.406001	1.27884	0.140187	0.324669	1	1286		PPP3CA	Q08209
GOBP_RESPONSE_TO_TYPE_I_INTERFERON		22	0.415851	1.2777	0.146457	0.325678	1	690		CKMT1A	P12532
GOBP_NUCLEOTIDE_EXCISION_REPAIR		55	0.339821	1.27758	0.116829	0.324692	1	1455		PACS1	Q6VY07
GOBP_POSITIVE_REGULATION_OF_APOPTOTIC_SIGNALING_PATHWAY		33	0.377265	1.27488	0.130058	0.328831	1	617		NAV1	Q8NEY1
GOBP_NUCLEAR_CHROMOSOME_SEGREGATION		93	0.305496	1.27418	0.0931759	0.328961	1	1239		FNBP1	Q96RU3
GOBP_VITAMIN_METABOLIC_PROCESS		30	0.381185	1.27168	0.148472	0.332579	1	1098		RALB	P11234
GOBP_CHROMOSOME_SEGREGATION		120	0.296569	1.27103	0.0853503	0.332623	1	1239		VPS13A	Q96RL7
GOBP_ENDODERM_FORMATION		16	0.45058	1.27069	0.182236	0.332009	1	2118		APOL2	Q9BQE5
GOBP_REGULATION_OF_CENTROSOME_CYCLE		15	0.462186	1.27028	0.159935	0.331634	1	428		RAB23	Q9ULC3
GOBP_ANTIMICROBIAL_HUMORAL_RESPONSE		20	0.418748	1.26339	0.163664	0.344236	1	110		IDH3B	O43837
GOBP_PROTEIN_MATURATION		81	0.309821	1.25878	0.110661	0.352399	1	1314		06. Sep	Q14141
GOBP_ALTERNATIVE_MRNA_SPLICING_VIA_SPLICEOSOME		42	0.354032	1.25496	0.14	0.359229	1	1184		SDSL	Q96GA7
GOBP_ORGANIC_ACID_BIOSYNTHETIC_PROCESS		97	0.304493	1.25466	0.0978836	0.35857	1	1231		COPS7A	Q9UBW8
GOBP_REGULATION_OF_GENE_SILENCING		58	0.330568	1.25345	0.124138	0.359834	1	1468		PTPRS	Q13332
GOBP_REGULATION_OF_TELOMERE_MAINTENANCE_VIA_TELOMERE_LENGTHENING		27	0.391993	1.25273	0.160661	0.360085	1	1017		STIM1	Q13586
GOBP_TETRAPYRROLE_METABOLIC_PROCESS		19	0.419783	1.25059	0.176839	0.363224	1	1163		OSTF1	Q92882
GOBP_PURINE_CONTAINING_COMPOUND_BIOSYNTHETIC_PROCESS		74	0.313095	1.2482	0.116477	0.366843	1	841		NDUFS6	O75380
GOBP_INTRINSIC_APOPTOTIC_SIGNALING_PATHWAY_IN_RESPONSE_TO_DNA_DAMAGE		26	0.385912	1.24788	0.156951	0.366191	1	1286		NDUFA7	O95182
GOBP_CARBOHYDRATE_DERIVATIVE_BIOSYNTHETIC_PROCESS		172	0.276477	1.24741	0.0726817	0.365801	1	1499		IDH3G	P51553
GOBP_ENDODERMAL_CELL_DIFFERENTIATION		16	0.45058	1.24644	0.2	0.366545	1	2118		SLC12A2	P55011
GOBP_REGENERATION		54	0.333338	1.24566	0.131805	0.366887	1	1232		RRAS2	P62070
GOBP_REGULATION_OF_GENE_SILENCING_BY_RNA		55	0.327151	1.24387	0.150917	0.369452	1	1468		CAMSAP2	Q08AD1
GOBP_TRANSCRIPTION_COUPLED_NUCLEOTIDE_EXCISION_REPAIR		46	0.337099	1.2416	0.154401	0.372986	1	1455		EPS8	Q12929
GOBP_CELLULAR_METABOLIC_COMPOUND_SALVAGE		18	0.422501	1.24104	0.212318	0.372839	1	1242		IQSEC1	Q6DN90
GOBP_POSITIVE_REGULATION_OF_PROTEIN_IMPORT		18	0.430727	1.23646	0.204651	0.381263	1	1001		CCDC132	Q96JG6
GOBP_NEGATIVE_REGULATION_OF_PROTEIN_CATABOLIC_PROCESS		51	0.331982	1.23535	0.141813	0.382479	1	215		CISD1	Q9NZ45
GOBP_REGULATION_OF_DNA_METABOLIC_PROCESS		125	0.285717	1.2348	0.131339	0.382409	1	1345		KIF3A	Q9Y496
GOBP_POSITIVE_REGULATION_OF_NUCLEOBASE_CONTAINING_COMPOUND_METABOLIC_PROCESS		424	0.253769	1.23402	0.0331126	0.382798	1	1326		RAB3A	P20336
GOBP_GENE_SILENCING		94	0.293032	1.23326	0.134048	0.383186	1	1468		RAB4A	P20338
GOBP_WATER_SOLUBLE_VITAMIN_METABOLIC_PROCESS		23	0.401208	1.23135	0.203008	0.385957	1	1098		ATP6AP1	Q15904
GOBP_POSITIVE_REGULATION_OF_DNA_TEMPLATED_TRANSCRIPTION_ELONGATION		19	0.41876	1.23092	0.177215	0.38559	1	1843		SETD3	Q86TU7
GOBP_REPRODUCTIVE_SYSTEM_DEVELOPMENT		75	0.3078	1.22803	0.150203	0.390517	1	1286		KIF3B	O15066
GOBP_MYELOID_CELL_HOMEOSTASIS		41	0.350488	1.2265	0.189836	0.392572	1	1358		NDUFA5	Q16718
GOBP_NEGATIVE_REGULATION_OF_INTRINSIC_APOPTOTIC_SIGNALING_PATHWAY		35	0.355821	1.22618	0.175439	0.39198	1	1073		PIP4K2C	Q8TBX8
GOBP_REGULATION_OF_PROTEIN_IMPORT		26	0.384573	1.22155	0.2	0.400798	1	1001		ARHGEF12	Q9NZN5
GOBP_POSITIVE_REGULATION_OF_BIOSYNTHETIC_PROCESS		444	0.249487	1.2204	0.0451128	0.402136	1	1521		HPCAL1	P37235
GOBP_TYPE_I_INTERFERON_PRODUCTION		41	0.338719	1.21886	0.188679	0.404464	1	834		B4GAT1	O43505
GOBP_POSITIVE_REGULATION_OF_DNA_RECOMBINATION		15	0.435763	1.21757	0.210611	0.405963	1	1638		MRPS36	P82909
GOBP_EMBRYO_DEVELOPMENT_ENDING_IN_BIRTH_OR_EGG_HATCHING		132	0.27787	1.21561	0.121673	0.408966	1	743		CAMK1	Q14012
GOBP_ERYTHROCYTE_HOMEOSTASIS		36	0.348479	1.21554	0.191045	0.407777	1	1358		STXBP2	Q15833
GOBP_NEGATIVE_REGULATION_OF_DEFENSE_RESPONSE		39	0.347344	1.21357	0.197329	0.411005	1	690		MADD	Q8WXG6
GOBP_RESPONSE_TO_IONIZING_RADIATION		43	0.336321	1.21182	0.181149	0.413709	1	1304		DLG3	Q92796
GOBP_POSITIVE_REGULATION_OF_TYPE_I_INTERFERON_PRODUCTION		31	0.358958	1.21165	0.202096	0.412765	1	834		NFU1	Q9UMS0
GOBP_ASPARTATE_FAMILY_AMINO_ACID_METABOLIC_PROCESS		25	0.377628	1.20885	0.205207	0.417942	1	547		NFS1	Q9Y697
GOBP_MRNA_CIS_SPLICING_VIA_SPLICEOSOME		15	0.439245	1.20603	0.235955	0.422994	1	1010		ATP6AP2	O75787
GOBP_PYRIMIDINE_NUCLEOTIDE_METABOLIC_PROCESS		17	0.412525	1.20397	0.2187	0.426601	1	1302		NDUFA12	Q9UI09
GOBP_POSITIVE_REGULATION_OF_VIRAL_TRANSCRIPTION		20	0.401941	1.20304	0.223833	0.427384	1	2150		ARFIP2	P53365
GOBP_GLYCOPROTEIN_METABOLIC_PROCESS		63	0.310925	1.20247	0.176309	0.427326	1	1597		TMEM65	Q6PI78
GOBP_REGULATION_OF_MRNA_CATABOLIC_PROCESS		131	0.277029	1.20241	0.137004	0.426137	1	1285		SLC7A5	Q01650
GOBP_NEGATIVE_REGULATION_OF_RESPONSE_TO_BIOTIC_STIMULUS		22	0.383555	1.19624	0.227929	0.439721	1	881		EDIL3	O43854
GOBP_METAPHASE_ANAPHASE_TRANSITION_OF_CELL_CYCLE		26	0.374679	1.19594	0.202112	0.439021	1	1219		CHP1	Q99653
GOBP_REGULATION_OF_MITOTIC_SISTER_CHROMATID_SEGREGATION		19	0.403687	1.19569	0.224843	0.438272	1	960		FARP1	Q9Y4F1
GOBP_PROTEASOMAL_UBIQUITIN_INDEPENDENT_PROTEIN_CATABOLIC_PROCESS		17	0.411192	1.18964	0.232087	0.451152	1	2131		VAMP3	Q15836
GOBP_ORGANIC_ACID_CATABOLIC_PROCESS		95	0.283551	1.18926	0.167109	0.450722	1	1098		NDUFS5	O43920
GOBP_HEPATICOBILIARY_SYSTEM_DEVELOPMENT		42	0.330315	1.18798	0.211679	0.452431	1	1179		PALMD	Q9NP74
GOBP_REGULATION_OF_ALTERNATIVE_MRNA_SPLICING_VIA_SPLICEOSOME		33	0.351278	1.18653	0.204114	0.45451	1	1400		PLXNA2	O75051
GOBP_RESPONSE_TO_TOPOLOGICALLY_INCORRECT_PROTEIN		82	0.294609	1.18622	0.167794	0.453882	1	1115		ARHGEF11	O15085
GOBP_OVARIAN_FOLLICLE_DEVELOPMENT		15	0.426589	1.18489	0.228435	0.455705	1	1286		WDR47	O94967
GOBP_NEGATIVE_REGULATION_OF_IMMUNE_RESPONSE		26	0.365765	1.1826	0.23053	0.4599	1	690		PRKACB	P22694
GOBP_NEGATIVE_REGULATION_OF_DNA_BINDING_TRANSCRIPTION_FACTOR_ACTIVITY		27	0.368582	1.18094	0.233846	0.462483	1	1293		MARK3	P27448
GOBP_MONOCARBOXYLIC_ACID_CATABOLIC_PROCESS		46	0.319944	1.18059	0.212121	0.461901	1	1215		ABL2	P42684
GOBP_REGULATION_OF_VIRAL_GENOME_REPLICATION		29	0.354625	1.17744	0.238994	0.468339	1	350		GSK3B	P49841
GOBP_CELLULAR_RESPONSE_TO_HEAT		76	0.291816	1.17588	0.193548	0.470883	1	1169		DNM1	Q05193
GOBP_LIPID_OXIDATION		40	0.332362	1.17526	0.225806	0.471009	1	1083		DLG1	Q12959
GOBP_MITOCHONDRIAL_TRANSMEMBRANE_TRANSPORT		28	0.368792	1.17052	0.257468	0.481272	1	1014		CAMK2D	Q13557
GOBP_REGULATION_OF_INTRINSIC_APOPTOTIC_SIGNALING_PATHWAY		57	0.310102	1.17003	0.214184	0.481028	1	1073		RPS6KA1	Q15418
GOBP_FEMALE_SEX_DIFFERENTIATION		23	0.381896	1.17001	0.251534	0.479615	1	1286		ATP6V1F	Q16864
GOBP_NUCLEOBASE_CONTAINING_SMALL_MOLECULE_METABOLIC_PROCESS		233	0.252159	1.1699	0.131455	0.478403	1	1409		NCEH1	Q6PIU2
GOBP_LYMPHOCYTE_ACTIVATION_INVOLVED_IN_IMMUNE_RESPONSE		29	0.35389	1.16712	0.231008	0.484049	1	926		SEZ6L2	Q6UXD5
GOBP_REGULATION_OF_B_CELL_ACTIVATION		25	0.36298	1.16268	0.236677	0.494009	1	1353		DOCK9	Q9BZ29
GOBP_REGULATION_OF_RESPONSE_TO_CYTOKINE_STIMULUS		34	0.337249	1.15277	0.260807	0.518441	1	1125		TRIM2	Q9C040
GOBP_SPLICEOSOMAL_COMPLEX_ASSEMBLY		41	0.328764	1.1509	0.239003	0.521756	1	1316		TTYH3	Q9C0H2
GOBP_NEGATIVE_REGULATION_OF_NUCLEAR_DIVISION		19	0.380504	1.15072	0.249235	0.520751	1	578		11. Sep	Q9NVA2
GOBP_POSITIVE_REGULATION_OF_DNA_METABOLIC_PROCESS		76	0.287869	1.15053	0.217332	0.519714	1	1017		DNM3	Q9UQ16
GOBP_NUCLEOTIDE_SUGAR_BIOSYNTHETIC_PROCESS		15	0.410193	1.14924	0.261002	0.521497	1	319		TACC1	O75410
GOBP_DETECTION_OF_STIMULUS		40	0.321272	1.14809	0.247024	0.523006	1	1070		ATP1A2	P50993
GOBP_PROTEIN_TARGETING_TO_MITOCHONDRION		44	0.317718	1.14544	0.257062	0.528471	1	1108		STX1B	P61266
GOBP_REGULATION_OF_CELLULAR_RESPONSE_TO_HEAT		58	0.293988	1.14368	0.247175	0.53154	1	1169		VGF	O15240
GOBP_POSITIVE_REGULATION_OF_B_CELL_ACTIVATION		19	0.383398	1.14325	0.269231	0.531146	1	1322		RHOB	P62745
GOBP_REGULATION_OF_CHROMOSOME_ORGANIZATION		112	0.268495	1.14305	0.230769	0.530163	1	1219		SCG2	P13521
GOBP_PROTEIN_TRANSMEMBRANE_TRANSPORT		22	0.374825	1.14116	0.290179	0.533701	1	1244		OXCT1	P55809
GOBP_REGULATION_OF_DNA_REPLICATION		38	0.322812	1.13578	0.264881	0.546634	1	739		ATP6V1E1	P36543
GOBP_MULTI_MULTICELLULAR_ORGANISM_PROCESS		39	0.321165	1.1333	0.261976	0.551817	1	976		GNAQ	P50148
GOBP_NEGATIVE_REGULATION_OF_NUCLEOBASE_CONTAINING_COMPOUND_METABOLIC_PROCESS		328	0.23499	1.13145	0.175459	0.555261	1	994		ITSN1	Q15811
GOBP_MITOTIC_NUCLEAR_DIVISION		120	0.264734	1.13051	0.24773	0.556246	1	1241		UQCRFS1	P47985
GOBP_NEGATIVE_REGULATION_OF_RNA_SPLICING		19	0.381272	1.12994	0.301127	0.55631	1	944		VPS45	Q9NRW7
GOBP_PROTEIN_LOCALIZATION_TO_CHROMOSOME_TELOMERIC_REGION		17	0.392618	1.12982	0.300477	0.555037	1	503		TOM1L2	Q6ZVM7
GOBP_MESODERM_DEVELOPMENT		18	0.389296	1.12882	0.303738	0.556089	1	86		FMN2	Q9NZ56
GOBP_REGULATION_OF_DNA_RECOMBINATION		30	0.337619	1.12758	0.282246	0.557876	1	1638
GOBP_SULFUR_COMPOUND_CATABOLIC_PROCESS		21	0.379513	1.12552	0.291022	0.561929	1	1355
GOBP_B_CELL_DIFFERENTIATION		17	0.383564	1.12522	0.303937	0.56117	1	1353
GOBP_REGULATION_OF_CHROMOSOME_SEPARATION		29	0.339578	1.12296	0.313162	0.565823	1	1219
GOBP_ACETYL_COA_METABOLIC_PROCESS		18	0.383308	1.12227	0.313115	0.566071	1	1574
GOBP_DEVELOPMENT_OF_PRIMARY_SEXUAL_CHARACTERISTICS		39	0.322872	1.11969	0.29023	0.571654	1	1286
GOBP_NEGATIVE_REGULATION_OF_CELLULAR_CATABOLIC_PROCESS		90	0.270577	1.11435	0.27137	0.584819	1	1277
GOBP_SEX_DIFFERENTIATION		43	0.312062	1.11431	0.290415	0.583317	1	1286
GOBP_POSITIVE_REGULATION_OF_DNA_BINDING		16	0.392761	1.11305	0.305466	0.585257	1	173
GOBP_RESPONSE_TO_HEAT		91	0.269527	1.11302	0.244842	0.583714	1	1299
GOBP_CELLULAR_RESPONSE_TO_IONIZING_RADIATION		19	0.376629	1.11162	0.332335	0.586104	1	1046
GOBP_RESPONSE_TO_GAMMA_RADIATION		20	0.371046	1.11149	0.29794	0.584799	1	1286
GOBP_NEPHRON_DEVELOPMENT		19	0.377683	1.1104	0.312903	0.58621	1	1299
GOBP_PURINE_CONTAINING_COMPOUND_METABOLIC_PROCESS		176	0.245331	1.1101	0.246898	0.585365	1	1409
GOBP_NEGATIVE_REGULATION_OF_CELL_CYCLE_PROCESS		127	0.254438	1.10874	0.267105	0.587577	1	1660
GOBP_MAINTENANCE_OF_CELL_NUMBER		41	0.313499	1.10398	0.302806	0.599237	1	691
GOBP_DEOXYRIBONUCLEOTIDE_METABOLIC_PROCESS		16	0.392176	1.10284	0.345146	0.600892	1	1190
GOBP_CHAPERONE_COFACTOR_DEPENDENT_PROTEIN_REFOLDING		15	0.399694	1.10222	0.325688	0.601034	1	893
GOBP_REGULATION_OF_VIRAL_TRANSCRIPTION		23	0.350036	1.09923	0.32782	0.607864	1	2150
GOBP_CELLULAR_COMPONENT_DISASSEMBLY		243	0.231113	1.09382	0.267059	0.621331	1	868
GOBP_REGULATION_OF_GENERATION_OF_PRECURSOR_METABOLITES_AND_ENERGY		62	0.283681	1.09303	0.317927	0.621856	1	1147
GOBP_NEGATIVE_REGULATION_OF_CELL_CYCLE_PHASE_TRANSITION		99	0.259623	1.09285	0.291885	0.620694	1	1870
GOBP_NEGATIVE_REGULATION_OF_GTPASE_ACTIVITY		15	0.387433	1.08723	0.364615	0.634986	1	259
GOBP_RESPONSE_TO_STARVATION		39	0.305084	1.08645	0.323881	0.635596	1	1102
GOBP_HETEROCHROMATIN_ORGANIZATION		20	0.361379	1.08625	0.351792	0.634451	1	523
GOBP_REGULATION_OF_PRODUCTION_OF_MOLECULAR_MEDIATOR_OF_IMMUNE_RESPONSE		22	0.355006	1.0856	0.336991	0.634696	1	1638
GOBP_OSTEOBLAST_DIFFERENTIATION		47	0.296224	1.08522	0.337159	0.634085	1	1345
GOBP_INTRINSIC_APOPTOTIC_SIGNALING_PATHWAY		93	0.262024	1.08518	0.310935	0.632547	1	1073
GOBP_CELLULAR_LIPID_CATABOLIC_PROCESS		66	0.277796	1.08445	0.320621	0.632964	1	1098
GOBP_DEVELOPMENT_OF_PRIMARY_FEMALE_SEXUAL_CHARACTERISTICS		22	0.349332	1.08269	0.336449	0.636263	1	1286
GOBP_PORPHYRIN_CONTAINING_COMPOUND_METABOLIC_PROCESS		17	0.374495	1.08175	0.363215	0.637369	1	1532
GOBP_REGULATION_OF_UBIQUITIN_PROTEIN_TRANSFERASE_ACTIVITY		22	0.354754	1.07851	0.356564	0.64498	1	454
GOBP_PYRIMIDINE_CONTAINING_COMPOUND_METABOLIC_PROCESS		25	0.338438	1.07677	0.343032	0.648418	1	1302
GOBP_POSITIVE_REGULATION_OF_GENE_EXPRESSION_EPIGENETIC		20	0.352144	1.07223	0.36646	0.659883	1	1670
GOBP_NEGATIVE_REGULATION_OF_VIRAL_PROCESS		21	0.346835	1.07129	0.360731	0.660863	1	1199
GOBP_REGULATION_OF_PROTEIN_MODIFICATION_BY_SMALL_PROTEIN_CONJUGATION_OR_REMOVAL		89	0.260763	1.0708	0.337912	0.660598	1	286
GOBP_FEMALE_GAMETE_GENERATION		16	0.375326	1.07078	0.402027	0.658923	1	690
GOBP_POSITIVE_REGULATION_OF_PRODUCTION_OF_MOLECULAR_MEDIATOR_OF_IMMUNE_RESPONSE		16	0.386035	1.06964	0.361769	0.660594	1	892
GOBP_PEPTIDYL_LYSINE_ACETYLATION		46	0.294689	1.06926	0.347059	0.659968	1	291
GOBP_THIOESTER_METABOLIC_PROCESS		41	0.303022	1.06893	0.347305	0.659162	1	1574
GOBP_NEGATIVE_REGULATION_OF_MITOTIC_CELL_CYCLE		112	0.253196	1.06892	0.325428	0.657523	1	1333
GOBP_NEGATIVE_REGULATION_OF_CATABOLIC_PROCESS		109	0.249747	1.06889	0.32549	0.655962	1	1277
GOBP_ONE_CARBON_METABOLIC_PROCESS		15	0.380477	1.06882	0.386623	0.654553	1	929
GOBP_REGULATION_OF_MRNA_3_END_PROCESSING		20	0.359023	1.06434	0.382075	0.665773	1	1780
GOBP_CHROMOSOME_SEPARATION		32	0.314623	1.0627	0.380282	0.668843	1	1219
GOBP_POSITIVE_REGULATION_OF_VIRAL_GENOME_REPLICATION		19	0.359063	1.06233	0.374204	0.668212	1	350
GOBP_RESPONSE_TO_ETHANOL		34	0.302373	1.05975	0.366306	0.674124	1	1293
GOBP_PRODUCTION_OF_MOLECULAR_MEDIATOR_INVOLVED_IN_INFLAMMATORY_RESPONSE		15	0.3768	1.05563	0.390698	0.684523	1	801
GOBP_POSITIVE_REGULATION_OF_CELL_CYCLE_PROCESS		85	0.259074	1.05286	0.365359	0.69091	1	680
GOBP_POSITIVE_REGULATION_OF_CELL_CYCLE_PHASE_TRANSITION		32	0.315992	1.05284	0.377074	0.689252	1	680
GOBP_RIBONUCLEOSIDE_METABOLIC_PROCESS		27	0.326036	1.05236	0.378995	0.688905	1	546
GOBP_BIOLOGICAL_PROCESS_INVOLVED_IN_INTERACTION_WITH_HOST		78	0.260588	1.05224	0.368999	0.687577	1	1056
GOBP_EMBRYO_DEVELOPMENT		221	0.226798	1.05152	0.350123	0.687832	1	760
GOBP_RESPONSE_TO_INTERLEUKIN_12		31	0.319425	1.05112	0.377301	0.687292	1	1158
GOBP_CELLULAR_RESPONSE_TO_VIRUS		18	0.362612	1.05112	0.389571	0.685617	1	1372
GOBP_REGULATION_OF_UBIQUITIN_DEPENDENT_PROTEIN_CATABOLIC_PROCESS		66	0.272352	1.05017	0.376252	0.686624	1	215
GOBP_CELLULAR_RESPONSE_TO_HYDROGEN_PEROXIDE		22	0.337133	1.04757	0.398204	0.692285	1	438
GOBP_FATTY_ACID_DERIVATIVE_BIOSYNTHETIC_PROCESS		20	0.35019	1.04592	0.401264	0.695283	1	1555
GOBP_POSITIVE_REGULATION_OF_LEUKOCYTE_MEDIATED_IMMUNITY		22	0.342487	1.0453	0.415644	0.695395	1	892
GOBP_RESPONSE_TO_TEMPERATURE_STIMULUS		102	0.248969	1.04234	0.381963	0.702073	1	1299
GOBP_GLAND_DEVELOPMENT		98	0.247251	1.03858	0.38874	0.71143	1	1214
GOBP_SULFUR_COMPOUND_METABOLIC_PROCESS		124	0.240102	1.03755	0.387218	0.712648	1	1452
GOBP_PLACENTA_DEVELOPMENT		24	0.328946	1.03621	0.401855	0.714927	1	693
GOBP_SMALL_MOLECULE_BIOSYNTHETIC_PROCESS		218	0.223858	1.0362	0.393832	0.713248	1	931
GOBP_NEGATIVE_REGULATION_OF_INFLAMMATORY_RESPONSE		21	0.340007	1.0347	0.418719	0.715899	1	660
GOBP_ORGANIC_ACID_METABOLIC_PROCESS		379	0.213677	1.03373	0.376812	0.716961	1	1231
GOBP_CARBOHYDRATE_DERIVATIVE_METABOLIC_PROCESS		321	0.215928	1.03349	0.400455	0.715985	1	1409
GOBP_CELLULAR_RESPONSE_TO_TOPOLOGICALLY_INCORRECT_PROTEIN		64	0.270594	1.03336	0.423513	0.714661	1	1202
GOBP_CELLULAR_RESPONSE_TO_DRUG		19	0.350948	1.03312	0.414013	0.713677	1	438
GOBP_RESPONSE_TO_LEUKEMIA_INHIBITORY_FACTOR		29	0.316868	1.032	0.427099	0.715131	1	1735
GOBP_STEROID_BIOSYNTHETIC_PROCESS		54	0.273484	1.03136	0.412483	0.715264	1	1470
GOBP_DICARBOXYLIC_ACID_METABOLIC_PROCESS		39	0.293592	1.03023	0.389458	0.716844	1	763
GOBP_NEGATIVE_REGULATION_OF_TRANSCRIPTION_BY_RNA_POLYMERASE_II		154	0.232713	1.02612	0.393359	0.727328	1	976
GOBP_NUCLEOSIDE_BISPHOSPHATE_METABOLIC_PROCESS		49	0.27921	1.02155	0.422222	0.739151	1	1574
GOBP_REGULATION_OF_MITOCHONDRIAL_MEMBRANE_POTENTIAL		23	0.325354	1.01994	0.436556	0.742121	1	459
GOBP_RIBONUCLEOSIDE_TRIPHOSPHATE_BIOSYNTHETIC_PROCESS		21	0.331295	1.01883	0.425954	0.743659	1	232
GOBP_POSITIVE_REGULATION_OF_INTRINSIC_APOPTOTIC_SIGNALING_PATHWAY		19	0.342702	1.01769	0.428571	0.745217	1	449
GOBP_REGULATION_OF_ALCOHOL_BIOSYNTHETIC_PROCESS		24	0.326189	1.01632	0.429008	0.747455	1	733
GOBP_PROTEIN_PHOSPHOPANTETHEINYLATION		90	0.245374	1.01487	0.432507	0.750071	1	500
GOBP_CHROMATIN_DISASSEMBLY		15	0.367932	1.01425	0.460925	0.750177	1	1559
GOBP_POSITIVE_REGULATION_OF_CELL_CYCLE		115	0.235867	1.01339	0.417539	0.750942	1	686
GOBP_POSITIVE_REGULATION_OF_CELL_POPULATION_PROLIFERATION		155	0.22681	1.01125	0.43257	0.755536	1	612
GOBP_STEROL_METABOLIC_PROCESS		46	0.272559	1.00976	0.434655	0.758186	1	1470
GOBP_REGULATION_OF_NIK_NF_KAPPAB_SIGNALING		23	0.328318	1.0092	0.448758	0.758011	1	976
GOBP_CELLULAR_AMINO_ACID_CATABOLIC_PROCESS		38	0.285373	1.00553	0.455882	0.766892	1	1066
GOBP_PURINE_NUCLEOSIDE_METABOLIC_PROCESS		28	0.30907	1.0052	0.451515	0.766093	1	546
GOBP_REGULATION_OF_CELLULAR_RESPONSE_TO_STRESS		228	0.215112	1.00379	0.456805	0.768394	1	1340
GOBP_CELLULAR_PROTEIN_CONTAINING_COMPLEX_ASSEMBLY		443	0.203195	1.00255	0.472767	0.77031	1	602
GOBP_CELL_CYCLE_ARREST		69	0.254792	0.998823	0.463687	0.77936	1	1003
GOBP_HISTONE_METHYLATION		47	0.269773	0.99792	0.428795	0.780187	1	1661
GOBP_NEGATIVE_REGULATION_OF_BIOSYNTHETIC_PROCESS		346	0.205671	0.99665	0.477876	0.782172	1	983
GOBP_REGULATION_OF_APOPTOTIC_SIGNALING_PATHWAY		105	0.232939	0.994737	0.49004	0.785962	1	1073
GOBP_MEIOTIC_CELL_CYCLE_PROCESS		30	0.29983	0.992674	0.483013	0.790169	1	976
GOBP_CERAMIDE_METABOLIC_PROCESS		18	0.345185	0.991822	0.48722	0.790837	1	1415
GOBP_CELLULAR_SENESCENCE		18	0.334133	0.991528	0.467818	0.789952	1	1126
GOBP_BRANCHING_MORPHOGENESIS_OF_AN_EPITHELIAL_TUBE		22	0.319917	0.988078	0.476636	0.798299	1	1216
GOBP_REGULATION_OF_CHOLESTEROL_METABOLIC_PROCESS		24	0.311316	0.985169	0.47205	0.804977	1	687
GOBP_REPRODUCTION		248	0.210898	0.985008	0.518779	0.803662	1	721
GOBP_EPITHELIAL_CELL_APOPTOTIC_PROCESS		28	0.303957	0.983163	0.486486	0.807293	1	1219
GOBP_OSSIFICATION		72	0.246447	0.982971	0.497914	0.80608	1	1293
GOBP_MITOTIC_CELL_CYCLE		366	0.203915	0.981333	0.529345	0.80908	1	1241
GOBP_INTRACELLULAR_STEROID_HORMONE_RECEPTOR_SIGNALING_PATHWAY		40	0.275632	0.981094	0.503726	0.807998	1	1220
GOBP_PROTEIN_PEPTIDYL_PROLYL_ISOMERIZATION		24	0.310282	0.979207	0.51811	0.811676	1	1387
GOBP_REGULATION_OF_INTRACELLULAR_STEROID_HORMONE_RECEPTOR_SIGNALING_PATHWAY		30	0.292983	0.977616	0.5	0.814507	1	1145
GOBP_PROTEIN_ACETYLATION		58	0.254807	0.977218	0.500684	0.813899	1	138
GOBP_NUCLEOSIDE_TRIPHOSPHATE_METABOLIC_PROCESS		39	0.274514	0.976303	0.514033	0.814784	1	1014
GOBP_REGULATION_OF_MULTICELLULAR_ORGANISM_GROWTH		18	0.328637	0.97514	0.476874	0.816397	1	1232
GOBP_ANATOMICAL_STRUCTURE_HOMEOSTASIS		134	0.225822	0.974754	0.523077	0.815728	1	983
GOBP_ADAPTIVE_IMMUNE_RESPONSE_BASED_ON_SOMATIC_RECOMBINATION_OF_IMMUNE_RECEPTORS_BUILT_FROM_IMMUNOGLOBULIN_SUPERFAMILY_DOMAINS		44	0.269923	0.972471	0.511331	0.820572	1	926
GOBP_PROTEIN_CONTAINING_COMPLEX_LOCALIZATION		147	0.220484	0.967647	0.541409	0.832697	1	1184
GOBP_KERATINOCYTE_DIFFERENTIATION		26	0.294908	0.965314	0.518911	0.837431	1	617
GOBP_REGULATION_OF_GENE_EXPRESSION_EPIGENETIC		49	0.262562	0.964837	0.506329	0.83693	1	1670
GOBP_NUCLEUS_ORGANIZATION		63	0.248926	0.961435	0.53453	0.844971	1	1199
GOBP_REGULATION_OF_MEGAKARYOCYTE_DIFFERENTIATION		19	0.327986	0.960911	0.516923	0.844651	1	1808
GOBP_RESPONSE_TO_RADIATION		109	0.226474	0.960789	0.544	0.843187	1	1162
GOBP_THIOESTER_BIOSYNTHETIC_PROCESS		23	0.314	0.960773	0.518283	0.841452	1	1574
GOBP_POSITIVE_REGULATION_OF_RESPONSE_TO_WOUNDING		21	0.313599	0.958492	0.525237	0.846055	1	1901
GOBP_VIRAL_LIFE_CYCLE		146	0.215479	0.95407	0.567775	0.857014	1	1387
GOBP_POSITIVE_REGULATION_OF_CYTOKINE_PRODUCTION		75	0.242731	0.953015	0.543243	0.858178	1	834
GOBP_MITOTIC_METAPHASE_PLATE_CONGRESSION		29	0.288801	0.952834	0.513975	0.856879	1	1239
GOBP_REGULATION_OF_STEROID_BIOSYNTHETIC_PROCESS		26	0.295635	0.952296	0.51875	0.85661	1	733
GOBP_POSITIVE_REGULATION_OF_BINDING		64	0.247499	0.951046	0.553719	0.85838	1	329
GOBP_REGULATION_OF_HUMORAL_IMMUNE_RESPONSE		20	0.316893	0.949236	0.529984	0.861708	1	2174
GOBP_PEPTIDYL_AMINO_ACID_MODIFICATION		324	0.199252	0.948758	0.60669	0.861295	1	1150
GOBP_ENDODERM_DEVELOPMENT		22	0.306959	0.948372	0.541791	0.860578	1	2118
GOBP_EPIDERMAL_CELL_DIFFERENTIATION		36	0.269449	0.947429	0.558104	0.861375	1	617
GOBP_STEROID_HORMONE_MEDIATED_SIGNALING_PATHWAY		41	0.26845	0.946527	0.562777	0.862087	1	1220
GOBP_MODULATION_OF_PROCESS_OF_OTHER_ORGANISM_INVOLVED_IN_SYMBIOTIC_INTERACTION		40	0.265581	0.946176	0.540462	0.861244	1	1843
GOBP_CELL_CYCLE_PROCESS		452	0.192313	0.94373	0.660173	0.866203	1	701
GOBP_ENDOPLASMIC_RETICULUM_UNFOLDED_PROTEIN_RESPONSE		47	0.25489	0.94222	0.558496	0.868578	1	1115
GOBP_COMPLEMENT_ACTIVATION		22	0.313719	0.941471	0.55414	0.868824	1	2174
GOBP_CELL_REDOX_HOMEOSTASIS		19	0.31492	0.939302	0.563863	0.87295	1	1253
GOBP_SISTER_CHROMATID_COHESION		18	0.320289	0.938387	0.574367	0.87372	1	1544
GOBP_DEVELOPMENTAL_PROCESS_INVOLVED_IN_REPRODUCTION		155	0.211767	0.93749	0.608537	0.874505	1	1128
GOBP_RESPONSE_TO_HYDROGEN_PEROXIDE		40	0.261293	0.937131	0.564065	0.873661	1	459
GOBP_PROTEIN_ACTIVATION_CASCADE		17	0.322893	0.935495	0.5623	0.87645	1	2226
GOBP_DNA_TEMPLATED_TRANSCRIPTION_INITIATION		71	0.238144	0.935383	0.564907	0.874953	1	1490
GOBP_RESPONSE_TO_DSRNA		16	0.325463	0.935334	0.551618	0.873302	1	688
GOBP_RNA_CAPPING		18	0.316729	0.932273	0.551938	0.879942	1	1780
GOBP_EPIDERMIS_DEVELOPMENT		53	0.246341	0.931639	0.571843	0.879818	1	834
GOBP_MONONUCLEAR_CELL_DIFFERENTIATION		50	0.252042	0.931601	0.585611	0.878137	1	1286
GOBP_RESPIRATORY_ELECTRON_TRANSPORT_CHAIN		57	0.246059	0.931549	0.595029	0.87651	1	2073
GOBP_INTRACELLULAR_ESTROGEN_RECEPTOR_SIGNALING_PATHWAY		24	0.290271	0.930503	0.561728	0.877603	1	1313
GOBP_MODULATION_OF_PROCESS_OF_OTHER_ORGANISM		41	0.259243	0.930283	0.581325	0.876489	1	1843
GOBP_OXIDATIVE_PHOSPHORYLATION		57	0.246621	0.928961	0.597403	0.878294	1	2151
GOBP_VIRAL_GENOME_REPLICATION		53	0.251652	0.928928	0.57468	0.876629	1	669
GOBP_NUCLEOTIDE_SUGAR_METABOLIC_PROCESS		19	0.321022	0.924575	0.577573	0.886601	1	319
GOBP_POSITIVE_REGULATION_OF_MITOTIC_CELL_CYCLE		39	0.260298	0.924314	0.568543	0.885516	1	680
GOBP_REGULATION_OF_EPITHELIAL_CELL_APOPTOTIC_PROCESS		21	0.303634	0.92338	0.569486	0.886282	1	1102
GOBP_REGULATION_OF_COMPLEMENT_ACTIVATION		19	0.310802	0.918789	0.570755	0.896815	1	2174
GOBP_GLYCOSPHINGOLIPID_METABOLIC_PROCESS		15	0.331851	0.91861	0.60396	0.895515	1	1506
GOBP_STEROID_METABOLIC_PROCESS		76	0.228097	0.914951	0.634014	0.903617	1	1470
GOBP_COVALENT_CHROMATIN_MODIFICATION		141	0.208581	0.914743	0.665418	0.902374	1	1640
GOBP_PROTEIN_PROCESSING		51	0.245285	0.913086	0.638973	0.905022	1	1314
GOBP_MAMMARY_GLAND_DEVELOPMENT		30	0.277441	0.912486	0.582202	0.90488	1	1088
GOBP_REGULATION_OF_STEROID_METABOLIC_PROCESS		36	0.263913	0.911239	0.602392	0.906399	1	733
GOBP_REGULATION_OF_REPRODUCTIVE_PROCESS		18	0.306713	0.911021	0.579779	0.905232	1	976
GOBP_NEGATIVE_REGULATION_OF_CELL_CYCLE		201	0.198924	0.910738	0.686203	0.90421	1	1335
GOBP_REGULATION_OF_SUBSTRATE_ADHESION_DEPENDENT_CELL_SPREADING		25	0.282155	0.904086	0.6	0.920034	1	976
GOBP_MULTI_ORGANISM_PROCESS		209	0.19308	0.902126	0.70441	0.923365	1	1127
GOBP_POSITIVE_REGULATION_OF_INFLAMMATORY_RESPONSE		19	0.304702	0.901751	0.596273	0.922529	1	489
GOBP_POSITIVE_REGULATION_OF_DOUBLE_STRAND_BREAK_REPAIR		15	0.323601	0.901707	0.596184	0.920845	1	1617
GOBP_REGULATION_OF_FATTY_ACID_METABOLIC_PROCESS		19	0.305584	0.900953	0.613354	0.92107	1	416
GOBP_PATTERN_RECOGNITION_RECEPTOR_SIGNALING_PATHWAY		49	0.241938	0.89985	0.623066	0.922134	1	1076
GOBP_REGULATION_OF_VIRAL_LIFE_CYCLE		48	0.24866	0.899488	0.64457	0.921304	1	500
GOBP_RRNA_TRANSCRIPTION		15	0.327464	0.899313	0.602219	0.91998	1	1187
GOBP_MEIOTIC_CELL_CYCLE		47	0.24392	0.894875	0.615051	0.929631	1	976
GOBP_RIBONUCLEOSIDE_TRIPHOSPHATE_METABOLIC_PROCESS		29	0.270459	0.894148	0.613333	0.929668	1	1302
GOBP_POSITIVE_REGULATION_OF_TRANSMEMBRANE_RECEPTOR_PROTEIN_SERINE_THREONINE_KINASE_SIGNALING_PATHWAY		18	0.306953	0.891969	0.63754	0.93343	1	62
GOBP_CELLULAR_RESPONSE_TO_ABIOTIC_STIMULUS		78	0.22331	0.889524	0.66948	0.937788	1	837
GOBP_ATP_SYNTHESIS_COUPLED_ELECTRON_TRANSPORT		49	0.245474	0.887811	0.658263	0.940415	1	2246
GOBP_NEGATIVE_REGULATION_OF_CELL_DEATH		259	0.187798	0.886031	0.760613	0.942929	1	1219
GOBP_INTERLEUKIN_8_PRODUCTION		15	0.315587	0.88591	0.63924	0.94145	1	1497
GOBP_CELL_POPULATION_PROLIFERATION		359	0.183467	0.884013	0.79162	0.944511	1	1292
GOBP_NEGATIVE_REGULATION_OF_REACTIVE_OXYGEN_SPECIES_METABOLIC_PROCESS		18	0.300921	0.881742	0.612903	0.948478	1	312
GOBP_IRE1_MEDIATED_UNFOLDED_PROTEIN_RESPONSE		32	0.258057	0.879639	0.645646	0.951805	1	1198
GOBP_RESPONSE_TO_ESTRADIOL		30	0.265804	0.878693	0.633678	0.952361	1	550
GOBP_REGULATION_OF_CHOLESTEROL_BIOSYNTHETIC_PROCESS		21	0.290403	0.878453	0.651786	0.951175	1	687
GOBP_CELL_CYCLE_PHASE_TRANSITION		221	0.190335	0.875891	0.790168	0.955839	1	1003
GOBP_ORGANELLE_FISSION		153	0.197208	0.875282	0.745501	0.955533	1	1241
GOBP_CYTOPLASMIC_PATTERN_RECOGNITION_RECEPTOR_SIGNALING_PATHWAY		19	0.294151	0.874587	0.632686	0.955449	1	1076
GOBP_CYTOKINE_PRODUCTION		136	0.198935	0.873339	0.75547	0.956744	1	834
GOBP_REGULATION_OF_EMBRYONIC_DEVELOPMENT		16	0.308482	0.872484	0.608558	0.957065	1	688
GOBP_APOPTOTIC_SIGNALING_PATHWAY		173	0.193298	0.872239	0.757306	0.955908	1	1138
GOBP_REGULATION_OF_IMMUNOGLOBULIN_PRODUCTION		15	0.309559	0.869968	0.634586	0.959588	1	1322
GOBP_REGULATION_OF_CELL_DEATH		410	0.177673	0.868793	0.83853	0.960554	1	1219
GOBP_POSITIVE_REGULATION_OF_VIRAL_PROCESS		55	0.231646	0.867892	0.680791	0.960997	1	1900
GOBP_PLATELET_AGGREGATION		27	0.264482	0.865655	0.686657	0.964562	1	749
GOBP_MEIOTIC_CHROMOSOME_SEGREGATION		15	0.312895	0.86464	0.640194	0.965146	1	854
GOBP_DNA_MODIFICATION		34	0.250665	0.860947	0.676119	0.972101	1	1008
GOBP_NOTCH_SIGNALING_PATHWAY		34	0.251773	0.859167	0.685051	0.974489	1	760
GOBP_RNA_DESTABILIZATION		17	0.292542	0.857906	0.688889	0.975666	1	1125
GOBP_REGULATION_OF_DOUBLE_STRAND_BREAK_REPAIR		29	0.256212	0.85635	0.687976	0.977555	1	1617
GOBP_ANDROGEN_RECEPTOR_SIGNALING_PATHWAY		15	0.308049	0.855328	0.667197	0.97828	1	1313
GOBP_PEPTIDYL_LYSINE_METHYLATION		36	0.243888	0.854779	0.699552	0.977778	1	1728
GOBP_INTRACELLULAR_RECEPTOR_SIGNALING_PATHWAY		68	0.216513	0.854093	0.74462	0.977598	1	1145
GOBP_REGULATION_OF_RESPONSE_TO_OXIDATIVE_STRESS		26	0.261353	0.852407	0.691045	0.979723	1	1020
GOBP_REGULATION_OF_ADAPTIVE_IMMUNE_RESPONSE		21	0.278649	0.852096	0.695122	0.978665	1	892
GOBP_REGULATION_OF_TELOMERASE_ACTIVITY		18	0.294492	0.851336	0.685583	0.97863	1	337
GOBP_REGULATION_OF_OXIDATIVE_STRESS_INDUCED_CELL_DEATH		24	0.268141	0.850657	0.694277	0.978354	1	970
GOBP_NEGATIVE_REGULATION_OF_CHROMATIN_ORGANIZATION		16	0.298131	0.850287	0.671687	0.977405	1	1605
GOBP_REGULATION_OF_FAT_CELL_DIFFERENTIATION		18	0.293285	0.847337	0.687211	0.98229	1	1131
GOBP_STEROL_BIOSYNTHETIC_PROCESS		33	0.252783	0.846463	0.696319	0.982581	1	1653
GOBP_MRNA_SPLICE_SITE_SELECTION		23	0.268939	0.845562	0.689231	0.982893	1	1401
GOBP_CHROMATIN_ORGANIZATION_INVOLVED_IN_REGULATION_OF_TRANSCRIPTION		32	0.257431	0.845412	0.706667	0.981461	1	1670
GOBP_HISTONE_PHOSPHORYLATION		15	0.304457	0.845219	0.676752	0.980119	1	816
GOBP_POSITIVE_REGULATION_OF_TELOMERE_MAINTENANCE		26	0.266458	0.843073	0.716718	0.983276	1	1172
GOBP_RESPONSE_TO_LIGHT_STIMULUS		72	0.214186	0.839935	0.793758	0.988404	1	1102
GOBP_TRANSCRIPTION_INITIATION_FROM_RNA_POLYMERASE_II_PROMOTER		51	0.226186	0.839758	0.740997	0.987014	1	1479
GOBP_REGULATION_OF_INTRACELLULAR_ESTROGEN_RECEPTOR_SIGNALING_PATHWAY		18	0.288054	0.836463	0.713366	0.99239	1	1145
GOBP_REGULATION_OF_DNA_BINDING		26	0.261036	0.83627	0.700608	0.991017	1	1219
GOBP_POSITIVE_REGULATION_OF_TRANSCRIPTION_BY_RNA_POLYMERASE_II		212	0.181041	0.835514	0.843826	0.990917	1	1521
GOBP_APOPTOTIC_PROCESS		487	0.16843	0.834823	0.911543	0.990687	1	1219
GOBP_FATTY_ACID_METABOLIC_PROCESS		107	0.196951	0.827904	0.828084	1	1	1098
GOBP_HUMORAL_IMMUNE_RESPONSE		42	0.232738	0.827805	0.738872	1	1	2077
GOBP_AMINOGLYCAN_CATABOLIC_PROCESS		19	0.281729	0.827414	0.701337	1	1	1408
GOBP_REGULATION_OF_OXIDATIVE_STRESS_INDUCED_INTRINSIC_APOPTOTIC_SIGNALING_PATHWAY		16	0.291657	0.826174	0.71722	1	1	928
GOBP_CELL_KILLING		32	0.242277	0.823453	0.731707	1	1	110
GOBP_MYELOID_CELL_DIFFERENTIATION		98	0.1974	0.822858	0.802469	1	1	1735
GOBP_UROGENITAL_SYSTEM_DEVELOPMENT		55	0.217545	0.822775	0.779661	1	1	1332
GOBP_ELECTRON_TRANSPORT_CHAIN		79	0.204149	0.821014	0.793151	1	1	449
GOBP_INTRINSIC_APOPTOTIC_SIGNALING_PATHWAY_IN_RESPONSE_TO_OXIDATIVE_STRESS		22	0.268177	0.819642	0.72043	1	1	500
GOBP_LIPID_CATABOLIC_PROCESS		79	0.204782	0.81826	0.794239	1	1	1393
GOBP_LEUKOCYTE_DIFFERENTIATION		73	0.203399	0.817134	0.818308	1	1	1353
GOBP_IMMUNE_SYSTEM_DEVELOPMENT		223	0.178296	0.817111	0.890736	1	1	1808
GOBP_BIOLOGICAL_PROCESS_INVOLVED_IN_INTERACTION_WITH_SYMBIONT		36	0.23537	0.816973	0.772997	1	1	1944
GOBP_FAT_CELL_DIFFERENTIATION		33	0.241552	0.812473	0.75942	1	1	1131
GOBP_SENSORY_ORGAN_MORPHOGENESIS		33	0.235539	0.81113	0.762406	1	1	911
GOBP_REGULATION_OF_CELL_CYCLE		360	0.167466	0.809206	0.934152	1	1	1335
GOBP_NEGATIVE_REGULATION_OF_PROTEOLYSIS		104	0.191142	0.808192	0.856579	1	1	215
GOBP_DEFENSE_RESPONSE_TO_BACTERIUM		32	0.24244	0.807611	0.734633	1	1	110
GOBP_NEGATIVE_REGULATION_OF_STRESS_ACTIVATED_PROTEIN_KINASE_SIGNALING_CASCADE		15	0.28972	0.805537	0.743548	1	1	199
GOBP_REGULATION_OF_DNA_BINDING_TRANSCRIPTION_FACTOR_ACTIVITY		83	0.20098	0.805059	0.842818	1	1	1046
GOBP_HISTONE_H3_K4_METHYLATION		21	0.267172	0.805056	0.740909	1	1	1845
GOBP_POSITIVE_REGULATION_OF_RESPONSE_TO_DNA_DAMAGE_STIMULUS		37	0.229874	0.804156	0.764706	1	1	1126
GOBP_NEGATIVE_REGULATION_OF_CELLULAR_AMIDE_METABOLIC_PROCESS		73	0.202726	0.802895	0.819832	1	1	1125
GOBP_AGING		88	0.195049	0.802865	0.835598	1	1	1214
GOBP_REGULATION_OF_NUCLEAR_DIVISION		35	0.233266	0.800813	0.789855	1	1	1219
GOBP_REGULATION_OF_JNK_CASCADE		21	0.264728	0.799694	0.746522	1	1	222
GOBP_CELLULAR_RESPIRATION		90	0.194289	0.797393	0.840213	1	1	460
GOBP_MALE_GAMETE_GENERATION		79	0.200858	0.796864	0.836592	1	1	1124
GOBP_SENSORY_SYSTEM_DEVELOPMENT		56	0.211227	0.796437	0.812325	1	1	1088
GOBP_SKELETAL_SYSTEM_MORPHOGENESIS		23	0.249914	0.79548	0.776923	1	1	611
GOBP_REGULATION_OF_PROTEASOMAL_UBIQUITIN_DEPENDENT_PROTEIN_CATABOLIC_PROCESS		56	0.207556	0.794048	0.814761	1	1	215
GOBP_APICAL_JUNCTION_ASSEMBLY		24	0.258346	0.793842	0.807384	1	1	656
GOBP_POSITIVE_REGULATION_OF_PEPTIDASE_ACTIVITY		57	0.206473	0.793729	0.854046	1	1	1158
GOBP_SULFUR_COMPOUND_BIOSYNTHETIC_PROCESS		60	0.20606	0.793073	0.824757	1	1	1614
GOBP_EPITHELIAL_CELL_DIFFERENTIATION		125	0.18214	0.7916	0.878788	1	1	879
GOBP_BLOOD_VESSEL_MORPHOGENESIS		121	0.184794	0.790405	0.889754	1	1	1286
GOBP_ACTIVATION_OF_GTPASE_ACTIVITY		21	0.261597	0.788566	0.777099	1	1	901
GOBP_REGULATION_OF_CYCLIN_DEPENDENT_PROTEIN_KINASE_ACTIVITY		21	0.25719	0.786907	0.784591	1	1	203
GOBP_REGULATION_OF_CELLULAR_PROTEIN_CATABOLIC_PROCESS		97	0.19078	0.786858	0.865937	1	1	257
GOBP_REGULATION_OF_EPITHELIAL_CELL_DIFFERENTIATION		19	0.261722	0.785484	0.800948	1	1	1254
GOBP_TOLL_LIKE_RECEPTOR_SIGNALING_PATHWAY		32	0.233342	0.78472	0.784912	1	1	1035
GOBP_NUCLEOBASE_CONTAINING_SMALL_MOLECULE_INTERCONVERSION		19	0.260386	0.784503	0.784074	1	1	126
GOBP_SKIN_DEVELOPMENT		51	0.20775	0.783458	0.818942	1	1	834
GOBP_MODULATION_BY_HOST_OF_SYMBIONT_PROCESS		26	0.242015	0.782665	0.78811	1	1	1843
GOBP_MULTICELLULAR_ORGANISM_REPRODUCTION		131	0.179936	0.780573	0.910336	1	1	856
GOBP_CAMERA_TYPE_EYE_DEVELOPMENT		45	0.213784	0.779125	0.827688	1	1	1286
GOBP_REGULATION_OF_HISTONE_METHYLATION		24	0.244721	0.777096	0.78179	1	1	1728
GOBP_CELLULAR_MODIFIED_AMINO_ACID_BIOSYNTHETIC_PROCESS		24	0.249433	0.776393	0.791536	1	1	929
GOBP_NUCLEOSIDE_TRIPHOSPHATE_BIOSYNTHETIC_PROCESS		27	0.237924	0.775616	0.820741	1	1	879
GOBP_CELLULAR_PROCESS_INVOLVED_IN_REPRODUCTION_IN_MULTICELLULAR_ORGANISM		38	0.220082	0.772125	0.807576	1	1	709
GOBP_MATERNAL_PROCESS_INVOLVED_IN_FEMALE_PREGNANCY		15	0.274576	0.771917	0.790625	1	1	693
GOBP_POSITIVE_REGULATION_OF_CYSTEINE_TYPE_ENDOPEPTIDASE_ACTIVITY		37	0.222441	0.766702	0.823695	1	1	449
GOBP_EYE_MORPHOGENESIS		19	0.25869	0.766508	0.79393	1	1	911
GOBP_ENTRY_INTO_HOST		41	0.219257	0.766089	0.816984	1	1	1221
GOBP_RESPONSE_TO_ALCOHOL		60	0.20037	0.762865	0.873759	1	1	879
GOBP_REGULATION_OF_RESPONSE_TO_DNA_DAMAGE_STIMULUS		74	0.188883	0.761699	0.889972	1	1	1126
GOBP_ADAPTIVE_IMMUNE_RESPONSE		55	0.204042	0.760124	0.859854	1	1	945
GOBP_SUBSTRATE_ADHESION_DEPENDENT_CELL_SPREADING		40	0.215935	0.759676	0.853695	1	1	646
GOBP_REGULATION_OF_MITOTIC_CELL_CYCLE		198	0.165998	0.758689	0.963443	1	1	1335
GOBP_INTEGRIN_MEDIATED_SIGNALING_PATHWAY		30	0.226961	0.7563	0.832579	1	1	653
GOBP_HEMATOPOIETIC_PROGENITOR_CELL_DIFFERENTIATION		69	0.19385	0.753626	0.881944	1	1	1870
GOBP_RESPONSE_TO_ENDOPLASMIC_RETICULUM_STRESS		114	0.176771	0.753596	0.926797	1	1	1344
GOBP_REGULATION_OF_MITOTIC_NUCLEAR_DIVISION		33	0.223967	0.753483	0.841716	1	1	798
GOBP_POSITIVE_REGULATION_OF_WOUND_HEALING		17	0.259638	0.753039	0.797488	1	1	1901
GOBP_ALPHA_AMINO_ACID_CATABOLIC_PROCESS		32	0.225968	0.750239	0.844311	1	1	547
GOBP_NEGATIVE_REGULATION_OF_APOPTOTIC_SIGNALING_PATHWAY		72	0.190046	0.748042	0.913342	1	1	1219
GOBP_NUCLEOSIDE_BISPHOSPHATE_BIOSYNTHETIC_PROCESS		29	0.229044	0.747715	0.83631	1	1	1574
GOBP_METAPHASE_PLATE_CONGRESSION		33	0.219447	0.747133	0.85303	1	1	1332
GOBP_MITOCHONDRION_ORGANIZATION		203	0.162071	0.745286	0.980535	1	1	1328
GOBP_FATTY_ACID_BIOSYNTHETIC_PROCESS		41	0.207515	0.74447	0.862915	1	1	1615
GOBP_HOMEOSTASIS_OF_NUMBER_OF_CELLS		59	0.194799	0.743037	0.900145	1	1	1286
GOBP_RECEPTOR_CLUSTERING		15	0.273121	0.740459	0.827751	1	1	654
GOBP_EMBRYONIC_MORPHOGENESIS		104	0.17597	0.739575	0.929894	1	1	911
GOBP_RESPONSE_TO_RETINOIC_ACID		17	0.257028	0.737617	0.808176	1	1	1081
GOBP_STRESS_GRANULE_ASSEMBLY		18	0.249863	0.736192	0.834116	1	1	645
GOBP_REGULATION_OF_BIOLOGICAL_PROCESS_INVOLVED_IN_SYMBIOTIC_INTERACTION		78	0.182821	0.73606	0.926471	1	1	1911
GOBP_LIPID_HOMEOSTASIS		25	0.228715	0.732026	0.841867	1	1	381
GOBP_RESPONSE_TO_VITAMIN		24	0.231595	0.729994	0.881902	1	1	1505
GOBP_ANTIGEN_PROCESSING_AND_PRESENTATION_OF_PEPTIDE_ANTIGEN_VIA_MHC_CLASS_I		66	0.187596	0.729198	0.912256	1	1	3248
GOBP_PROTEIN_LOCALIZATION_TO_CELL_SURFACE		23	0.235259	0.729121	0.853774	1	1	761
GOBP_REGULATION_OF_INFLAMMATORY_RESPONSE		51	0.198816	0.728923	0.89725	1	1	660
GOBP_NEGATIVE_REGULATION_OF_IMMUNE_SYSTEM_PROCESS		69	0.184039	0.728733	0.933333	1	1	881
GOBP_REGULATION_OF_DOUBLE_STRAND_BREAK_REPAIR_VIA_HOMOLOGOUS_RECOMBINATION		16	0.259952	0.727962	0.85173	1	1	1617
GOBP_POSITIVE_REGULATION_OF_DNA_REPAIR		29	0.224794	0.72576	0.887073	1	1	1304
GOBP_REGULATION_OF_LYMPHOCYTE_MEDIATED_IMMUNITY		24	0.229923	0.72209	0.856698	1	1	892
GOBP_PROTEIN_HOMOTETRAMERIZATION		23	0.233039	0.7198	0.89006	1	1	1231
GOBP_TUBE_MORPHOGENESIS		158	0.162143	0.719702	0.972081	1	1	1236
GOBP_PROTEIN_METHYLATION		57	0.18895	0.719143	0.912057	1	1	1661
GOBP_INORGANIC_ANION_TRANSPORT		20	0.242784	0.717573	0.856467	1	1	613
GOBP_MORPHOGENESIS_OF_A_BRANCHING_STRUCTURE		26	0.221247	0.716167	0.875946	1	1	1216
GOBP_HYDROGEN_PEROXIDE_CATABOLIC_PROCESS		16	0.250879	0.715024	0.864353	1	1	971
GOBP_MUSCLE_ORGAN_DEVELOPMENT		57	0.188707	0.71369	0.921348	1	1	1400
GOBP_RESPONSE_TO_EXTRACELLULAR_STIMULUS		105	0.170138	0.713482	0.965194	1	1	1102
GOBP_CIRCADIAN_REGULATION_OF_GENE_EXPRESSION		21	0.232926	0.712606	0.85133	1	1	353
GOBP_SKELETAL_SYSTEM_DEVELOPMENT		66	0.182085	0.707855	0.92518	1	1	611
GOBP_COLLAGEN_METABOLIC_PROCESS		25	0.21909	0.706636	0.880503	1	1	1267
GOBP_ANAPHASE_PROMOTING_COMPLEX_DEPENDENT_CATABOLIC_PROCESS		52	0.186928	0.706455	0.931133	1	1	3248
GOBP_REGULATION_OF_JUN_KINASE_ACTIVITY		15	0.252653	0.705108	0.862013	1	1	199
GOBP_POSITIVE_REGULATION_OF_I_KAPPAB_KINASE_NF_KAPPAB_SIGNALING		42	0.197263	0.702881	0.922272	1	1	1028
GOBP_ANTIGEN_PROCESSING_AND_PRESENTATION_OF_EXOGENOUS_PEPTIDE_ANTIGEN_VIA_MHC_CLASS_I		52	0.186928	0.697617	0.930435	1	1	3248
GOBP_NEGATIVE_REGULATION_OF_CELL_POPULATION_PROLIFERATION		120	0.16206	0.696229	0.977893	1	1	951
GOBP_MEGAKARYOCYTE_DIFFERENTIATION		25	0.222214	0.696143	0.903175	1	1	1280
GOBP_MYELOID_LEUKOCYTE_DIFFERENTIATION		34	0.202407	0.693717	0.921569	1	1	1335
GOBP_EPITHELIAL_TO_MESENCHYMAL_TRANSITION		28	0.214688	0.692405	0.917526	1	1	1024
GOBP_PROTEIN_MODIFICATION_BY_SMALL_PROTEIN_CONJUGATION_OR_REMOVAL		328	0.144285	0.689282	0.998875	1	1	1375
GOBP_GERM_CELL_DEVELOPMENT		29	0.208303	0.687121	0.899691	1	1	709
GOBP_RECEPTOR_SIGNALING_PATHWAY_VIA_STAT		26	0.212514	0.681173	0.924031	1	1	438
GOBP_MITOTIC_SPINDLE_ASSEMBLY		31	0.204225	0.679462	0.921053	1	1	1093
GOBP_POSITIVE_REGULATION_OF_DNA_BINDING_TRANSCRIPTION_FACTOR_ACTIVITY		56	0.175995	0.674453	0.969957	1	1	1046
GOBP_REGULATION_OF_DNA_REPAIR		49	0.181366	0.674405	0.942496	1	1	1335
GOBP_HISTONE_DEACETYLATION		19	0.225635	0.673469	0.900631	1	1	1608
GOBP_FATTY_ACYL_COA_METABOLIC_PROCESS		17	0.232265	0.673353	0.902054	1	1	1555
GOBP_REGULATION_OF_RESPONSE_TO_STRESS		391	0.137578	0.673319	0.99887	1	1	1340
GOBP_POSITIVE_REGULATION_OF_TELOMERE_MAINTENANCE_VIA_TELOMERE_LENGTHENING		19	0.223585	0.672547	0.910769	1	1	1172
GOBP_MONOCARBOXYLIC_ACID_METABOLIC_PROCESS		208	0.14524	0.670654	0.996433	1	1	1231
GOBP_MODIFICATION_DEPENDENT_MACROMOLECULE_CATABOLIC_PROCESS		229	0.14317	0.666675	0.994076	1	1	215
GOBP_MACROMOLECULE_DEACYLATION		34	0.196648	0.666592	0.921131	1	1	1873
GOBP_REGULATION_OF_STEM_CELL_DIFFERENTIATION		62	0.174586	0.666525	0.965812	1	1	1870
GOBP_CELLULAR_RESPONSE_TO_STARVATION		28	0.202102	0.666509	0.932229	1	1	1102
GOBP_INFLAMMATORY_RESPONSE		108	0.157087	0.663935	0.992105	1	1	1287
GOBP_FATTY_ACID_DERIVATIVE_METABOLIC_PROCESS		26	0.206839	0.663411	0.909524	1	1	1409
GOBP_REGULATION_OF_CELL_CYCLE_PROCESS		257	0.140368	0.657416	0.997622	1	1	1168
GOBP_REGULATION_OF_LIPID_BIOSYNTHETIC_PROCESS		48	0.175177	0.656233	0.967262	1	1	733
GOBP_PROTEIN_MODIFICATION_BY_SMALL_PROTEIN_CONJUGATION		271	0.138074	0.650893	1	1	1	1397
GOBP_LYMPHOCYTE_MEDIATED_IMMUNITY		46	0.176924	0.647921	0.972184	1	1	926
GOBP_MONOCARBOXYLIC_ACID_BIOSYNTHETIC_PROCESS		54	0.169803	0.640675	0.97905	1	1	1645
GOBP_STEM_CELL_DIFFERENTIATION		82	0.156698	0.634289	0.989116	1	1	1870
GOBP_NEGATIVE_REGULATION_OF_CELL_ACTIVATION		23	0.205528	0.633987	0.952744	1	1	830
GOBP_NEGATIVE_REGULATION_OF_LYMPHOCYTE_ACTIVATION		18	0.216243	0.632973	0.917609	1	1	830
GOBP_GASTRULATION		41	0.176071	0.631287	0.973094	1	1	53
GOBP_POSITIVE_REGULATION_OF_SUBSTRATE_ADHESION_DEPENDENT_CELL_SPREADING		19	0.210342	0.630705	0.937299	1	1	976
GOBP_REGULATION_OF_RECEPTOR_SIGNALING_PATHWAY_VIA_STAT		15	0.224289	0.629281	0.933116	1	1	36
GOBP_REGULATION_OF_SMALL_MOLECULE_METABOLIC_PROCESS		148	0.141853	0.629163	1	1	1	1375
GOBP_MESENCHYME_DEVELOPMENT		42	0.172192	0.625709	0.97554	1	1	299
GOBP_REGULATION_OF_NOTCH_SIGNALING_PATHWAY		19	0.208404	0.624478	0.938556	1	1	7
GOBP_ADAPTIVE_THERMOGENESIS		31	0.185121	0.623399	0.971338	1	1	1046
GOBP_CHROMOSOME_LOCALIZATION		39	0.176073	0.620989	0.965774	1	1	1239
GOBP_REGULATION_OF_CELL_MORPHOGENESIS_INVOLVED_IN_DIFFERENTIATION		35	0.177287	0.617029	0.971472	1	1	688
GOBP_NEURON_PROJECTION_REGENERATION		19	0.208023	0.616701	0.94	1	1	33
GOBP_HEART_MORPHOGENESIS		30	0.186075	0.613078	0.969136	1	1	1340
GOBP_TERPENOID_METABOLIC_PROCESS		29	0.183027	0.611085	0.969789	1	1	1451
GOBP_RESPONSE_TO_NUTRIENT		47	0.166278	0.608541	0.975398	1	1	1088
GOBP_POSITIVE_REGULATION_OF_CELL_CYCLE_G1_S_PHASE_TRANSITION		15	0.218291	0.607746	0.949447	1	1	1702
GOBP_RESPONSE_TO_XENOBIOTIC_STIMULUS		28	0.185339	0.604003	0.968847	1	1	712
GOBP_EXTERNAL_ENCAPSULATING_STRUCTURE_ORGANIZATION		95	0.144482	0.596936	0.994744	1	1	1510
GOBP_RESPONSE_TO_CORTICOSTEROID		32	0.17848	0.592701	0.963018	1	1	960
GOBP_ER_NUCLEUS_SIGNALING_PATHWAY		17	0.202466	0.586853	0.962205	1	1	1565
GOBP_GLAND_MORPHOGENESIS		20	0.190892	0.584438	0.964063	1	1	1286
GOBP_SENSORY_PERCEPTION_OF_MECHANICAL_STIMULUS		30	0.173704	0.580155	0.97411	1	1	955
GOBP_NEGATIVE_REGULATION_OF_GENE_EXPRESSION_EPIGENETIC		19	0.193319	0.579373	0.959866	1	1	1235
GOBP_POSITIVE_REGULATION_OF_VIRAL_LIFE_CYCLE		16	0.20291	0.577349	0.969745	1	1	862
GOBP_REGULATION_OF_RESPONSE_TO_ENDOPLASMIC_RETICULUM_STRESS		29	0.176793	0.574806	0.984894	1	1	1833
GOBP_MITOCHONDRIAL_ELECTRON_TRANSPORT_NADH_TO_UBIQUINONE		33	0.170932	0.574294	0.985401	1	1	2110
GOBP_ISOPRENOID_METABOLIC_PROCESS		34	0.165645	0.570115	0.989247	1	1	1451
GOBP_CELLULAR_HORMONE_METABOLIC_PROCESS		22	0.181061	0.565231	0.976994	1	1	1390
GOBP_SPHINGOLIPID_METABOLIC_PROCESS		32	0.167887	0.565057	0.986239	1	1	1555
GOBP_TUMOR_NECROSIS_FACTOR_SUPERFAMILY_CYTOKINE_PRODUCTION		20	0.185754	0.562135	0.980132	1	1	1505
GOBP_MESENCHYMAL_CELL_DIFFERENTIATION		37	0.159728	0.561219	0.992424	1	1	874
GOBP_NEGATIVE_REGULATION_OF_RESPONSE_TO_ENDOPLASMIC_RETICULUM_STRESS		16	0.199299	0.561061	0.970543	1	1	1688
GOBP_POSITIVE_REGULATION_OF_PROTEOLYSIS		106	0.132996	0.559122	0.998649	1	1	1216
GOBP_CYTOKINE_MEDIATED_SIGNALING_PATHWAY		169	0.123746	0.558594	1	1	1	1166
GOBP_TRANSFORMING_GROWTH_FACTOR_BETA_RECEPTOR_SIGNALING_PATHWAY		49	0.150035	0.557522	0.991292	1	1	136
GOBP_REGULATION_OF_LEUKOCYTE_PROLIFERATION		27	0.167766	0.550743	0.99239	1	1	1531
GOBP_REGULATION_OF_HEMATOPOIETIC_PROGENITOR_CELL_DIFFERENTIATION		57	0.141725	0.534461	0.995769	1	1	1870
GOBP_RESPONSE_TO_AXON_INJURY		26	0.164984	0.531223	0.989097	1	1	1286
GOBP_REGULATION_OF_GLIOGENESIS		16	0.188495	0.528835	0.980676	1	1	1240
GOBP_PROTEIN_EXIT_FROM_ENDOPLASMIC_RETICULUM		17	0.181988	0.521817	0.98576	1	1	1331
GOBP_TUMOR_NECROSIS_FACTOR_MEDIATED_SIGNALING_PATHWAY		56	0.134951	0.514221	0.998615	1	1	3248
GOBP_PLATELET_DEGRANULATION		58	0.135457	0.511999	0.995856	1	1	1730
GOBP_HEMATOPOIETIC_STEM_CELL_DIFFERENTIATION		56	0.129915	0.495042	0.998547	1	1	1870
GOBP_REGULATION_OF_CELLULAR_RESPONSE_TO_TRANSFORMING_GROWTH_FACTOR_BETA_STIMULUS		28	0.151873	0.494666	0.995582	1	1	1254
GOBP_REGULATION_OF_INNATE_IMMUNE_RESPONSE		108	0.116661	0.494173	1	1	1	860
GOBP_MOVEMENT_IN_HOST_ENVIRONMENT		57	0.127584	0.478118	1	1	1	1416
GOBP_REGULATION_OF_HEMATOPOIETIC_STEM_CELL_DIFFERENTIATION		54	0.120598	0.457786	1	1	1	3248
GOBP_NEGATIVE_REGULATION_OF_CELL_CYCLE_G2_M_PHASE_TRANSITION		59	0.115816	0.44077	1	0.999187	1	1682

## Sheet: Supplementary Data 3b
NAME		SIZE	ES	NES	NOM p-val	FDR q-val	FWER p-val	RANK AT MAX		Proteins making up transcriptional profile
GOBP_SYNAPTIC_SIGNALING		132	-0.655358	-3.24382	0	0	0	667		Gene	ID
GOBP_REGULATION_OF_TRANS_SYNAPTIC_SIGNALING		83	-0.652129	-3.03944	0	0	0	649		FLNA	P21333
GOBP_REGULATION_OF_NEUROTRANSMITTER_LEVELS		51	-0.726161	-2.99843	0	0	0	667		FLNC	Q14315
GOBP_NEUROTRANSMITTER_TRANSPORT		45	-0.723643	-2.99577	0	0	0	667		XRCC5	P13010
GOBP_VESICLE_MEDIATED_TRANSPORT_IN_SYNAPSE		59	-0.678386	-2.97554	0	0	0	772		LAP3	P28838
GOBP_NEUROTRANSMITTER_SECRETION		38	-0.739787	-2.88709	0	0	0	649		PHGDH	O43175
GOBP_CELL_MORPHOGENESIS_INVOLVED_IN_NEURON_DIFFERENTIATION		155	-0.562308	-2.87018	0	0	0	838		GART	P22102
GOBP_CELL_PROJECTION_ORGANIZATION		393	-0.48589	-2.7945	0	0	0	838		SNRNP200	O75643
GOBP_REGULATION_OF_AXONOGENESIS		37	-0.700062	-2.76665	0	0	0	830		PARP1	P09874
GOBP_REGULATION_OF_VESICLE_MEDIATED_TRANSPORT		164	-0.538526	-2.7653	0	0	0	760		PUF60	Q9UHX1
GOBP_CELL_PART_MORPHOGENESIS		185	-0.518345	-2.7603	0	0	0	838		RUVBL1	Q9Y265
GOBP_REGULATION_OF_SYNAPTIC_PLASTICITY		38	-0.700994	-2.72508	0	0	0	649		SRRT	Q9BXP5
GOBP_SYNAPTIC_VESICLE_EXOCYTOSIS		31	-0.728764	-2.72164	0	0	0	649		NPM1	P06748
GOBP_NEURON_DEVELOPMENT		292	-0.497848	-2.71559	0	0	0	838		ADH5	P11766
GOBP_CELLULAR_COMPONENT_MORPHOGENESIS		203	-0.516692	-2.7141	0	0	0	838		RPL4	P36578
GOBP_REGULATION_OF_EXOCYTOSIS		54	-0.629057	-2.6979	0	0	0	649		ACAA2	P42765
GOBP_NEURON_DIFFERENTIATION		325	-0.475766	-2.69759	0	0	0	838		NASP	P49321
GOBP_AXON_DEVELOPMENT		138	-0.534667	-2.69744	0	0	0	727		PSME1	Q06323
GOBP_DENDRITE_DEVELOPMENT		72	-0.585771	-2.6662	0	0	0	935		SERPINH1	P50454
GOBP_EXOCYTIC_PROCESS		33	-0.694825	-2.65697	0	0	0	762		GMPS	P49915
GOBP_PH_REDUCTION		21	-0.7893	-2.65477	0	0	0	303		SART3	Q15020
GOBP_REGULATION_OF_NEUROTRANSMITTER_TRANSPORT		26	-0.740185	-2.64376	0	0	0	667		APEX1	P27695
GOBP_IRON_ION_TRANSPORT		28	-0.706794	-2.61971	0	0	0	303		CAD	P27708
GOBP_TRANSFERRIN_TRANSPORT		18	-0.830206	-2.61421	0	0	0	303		SUPT16H	Q9Y5B9
GOBP_REGULATION_OF_NEURON_PROJECTION_DEVELOPMENT		118	-0.534336	-2.60564	0	0	0	838		NAP1L1	P55209
GOBP_PROTON_TRANSMEMBRANE_TRANSPORT		36	-0.657328	-2.59548	0	0	0	537		UGDH	O60701
GOBP_CELLULAR_MONOVALENT_INORGANIC_CATION_HOMEOSTASIS		38	-0.660402	-2.59287	0	0	0	537		MRE11A	P49959
GOBP_CELL_CELL_SIGNALING		328	-0.45854	-2.58742	0	0	0	649		RCC2	Q9P258
GOBP_SIGNAL_RELEASE		98	-0.546338	-2.58439	0	0	0	649		PPM1G	O15355
GOBP_MEMBRANE_DOCKING		71	-0.572158	-2.5824	0	0	0	951		DKC1	O60832
GOBP_VESICLE_DOCKING		32	-0.685115	-2.57404	0	0	0	876		PCNA	P12004
GOBP_REGULATION_OF_CELLULAR_COMPONENT_SIZE		132	-0.513488	-2.55858	0	0	0	830		RPL7A	P62424
GOBP_PROTEIN_LOCALIZATION_TO_CELL_PERIPHERY		105	-0.532471	-2.54859	0	0	0	764		RPL18	Q07020
GOBP_SYNAPTIC_VESICLE_RECYCLING		30	-0.703809	-2.54414	0	0	0	772		SSRP1	Q08945
GOBP_REGULATION_OF_CELL_PROJECTION_ORGANIZATION		176	-0.48803	-2.5409	0	0	0	838		RBBP4	Q09028
GOBP_REGULATION_OF_PROTEIN_POLYMERIZATION		99	-0.528236	-2.54073	0	0	0	824		MSI1	O43347
GOBP_REGULATION_OF_SYNAPSE_STRUCTURE_OR_ACTIVITY		51	-0.60378	-2.53106	0	0	0	908		HIST1H1B	P16401
GOBP_REGULATION_OF_EXTENT_OF_CELL_GROWTH		30	-0.676906	-2.5257	0	0	0	619		NSUN2	Q08J23
GOBP_PRESYNAPTIC_ENDOCYTOSIS		22	-0.733342	-2.5218	0	0	0	716		TTLL12	Q14166
GOBP_POSITIVE_REGULATION_OF_CELL_PROJECTION_ORGANIZATION		102	-0.520463	-2.52074	0	0	0	949		NUDT5	Q9UKK9
GOBP_POSITIVE_REGULATION_OF_SYNAPTIC_TRANSMISSION		30	-0.66969	-2.51215	0	0	0	870		PRPF6	O94906
GOBP_REGULATION_OF_PH		29	-0.677473	-2.51188	0	0	0	481		DEK	P35659
GOBP_REGULATION_OF_CYTOSKELETON_ORGANIZATION		195	-0.475181	-2.51091	0	0	0	824		MTAP	Q13126
GOBP_REGULATION_OF_MACROAUTOPHAGY		78	-0.541686	-2.50353	0	0	0	789		DTYMK	P23919
GOBP_PROCESS_UTILIZING_AUTOPHAGIC_MECHANISM		198	-0.467588	-2.49777	0	0	0	936		SUPT6H	Q7KZ85
GOBP_MONOVALENT_INORGANIC_CATION_HOMEOSTASIS		41	-0.634598	-2.49587	0	0	0	537		NOP56	O00567
GOBP_PHAGOSOME_MATURATION		16	-0.8122	-2.49084	0	0	0	303		NHP2L1	P55769
GOBP_REGULATION_OF_SUPRAMOLECULAR_FIBER_ORGANIZATION		155	-0.486448	-2.48682	0	0	0	804		MTA1	Q13330
GOBP_REGULATION_OF_SECRETION		128	-0.504654	-2.48386	0	0	0	649		DUT	P33316
GOBP_REGULATION_OF_MICROTUBULE_CYTOSKELETON_ORGANIZATION		62	-0.574444	-2.47864	0	0	0	709		ALDH18A1	P54886
GOBP_VESICLE_MEDIATED_TRANSPORT_TO_THE_PLASMA_MEMBRANE		41	-0.610487	-2.47113	0	0	0	762		RPL29	P47914
GOBP_REGULATION_OF_ACTIN_FILAMENT_ORGANIZATION		108	-0.509283	-2.46503	0	0	0	824		SMARCA4	P51532
GOBP_SECOND_MESSENGER_MEDIATED_SIGNALING		45	-0.612256	-2.46402	0	0	0	582		NCBP1	Q09161
GOBP_POSITIVE_REGULATION_OF_AXONOGENESIS		25	-0.689968	-2.46389	0	0	0	773		THOC6	Q86W42
GOBP_ENDOSOMAL_TRANSPORT		105	-0.50464	-2.45875	0	0	0	890		RSL1D1	O76021
GOBP_REGULATION_OF_ANATOMICAL_STRUCTURE_SIZE		153	-0.481284	-2.45813	0	0	0	837		SRP14	P37108
GOBP_IMPORT_INTO_CELL		43	-0.617621	-2.44786	0	0	0	736		GEMIN5	Q8TEQ6
GOBP_MEMBRANE_FUSION		64	-0.56798	-2.44693	0	0	0	991		RBM22	Q9NW64
GOBP_POSITIVE_REGULATION_OF_CYTOSKELETON_ORGANIZATION		88	-0.52056	-2.43908	0	0	0	824		CARHSP1	Q9Y2V2
GOBP_REGULATION_OF_MICROTUBULE_POLYMERIZATION_OR_DEPOLYMERIZATION		37	-0.62672	-2.43747	0	0	0	709		FBL	P22087
GOBP_AXO_DENDRITIC_TRANSPORT		34	-0.640699	-2.43554	0	0	0	689		RPA3	P35244
GOBP_ENDOCYTOSIS		179	-0.472541	-2.43502	0	0	0	773		KPNA2	P52292
GOBP_REGULATION_OF_ENDOCYTOSIS		71	-0.553673	-2.43473	0	0	0	880		SMARCB1	Q12824
GOBP_DENDRITIC_SPINE_DEVELOPMENT		39	-0.608866	-2.42659	0	0	0	1005		ANP32E	Q9BTT0
GOBP_MICROTUBULE_POLYMERIZATION_OR_DEPOLYMERIZATION		46	-0.578991	-2.41303	0	0	0	709		PPP4C	P60510
GOBP_TRANSITION_METAL_ION_TRANSPORT		32	-0.645901	-2.41267	0	0	0	303		EXOSC7	Q15024
GOBP_CLATHRIN_DEPENDENT_ENDOCYTOSIS		22	-0.719196	-2.4115	0	0	0	467		ILKAP	Q9H0C8
GOBP_TRANSMEMBRANE_RECEPTOR_PROTEIN_TYROSINE_KINASE_SIGNALING_PATHWAY		182	-0.457719	-2.40896	0	0	0	837		MCM4	P33991
GOBP_SYNAPTIC_VESICLE_LOCALIZATION		21	-0.707858	-2.40827	0	0	0	716		NUDT1	P36639
GOBP_MICROTUBULE_BASED_TRANSPORT		65	-0.536057	-2.40427	0	0	0	941		CDK6	Q00534
GOBP_AXON_EXTENSION		35	-0.617658	-2.40139	0	0	0	619		MCM6	Q14566
GOBP_RESPONSE_TO_CATECHOLAMINE		24	-0.685979	-2.40131	0	0	0	552		MCM3	P25205
GOBP_PROTEIN_POLYMERIZATION		126	-0.481565	-2.40074	0	0	0	824		POLR2H	P52434
GOBP_SYNAPSE_ORGANIZATION		103	-0.499551	-2.40027	0	0	0	824		USP39	Q53GS9
GOBP_SYNAPSE_ASSEMBLY		27	-0.673158	-2.3992	0	0	0	788		CWC15	Q9P013
GOBP_INSULIN_RECEPTOR_SIGNALING_PATHWAY		45	-0.591943	-2.39691	0	0	0	530		ZCCHC8	Q6NZY4
GOBP_EPHRIN_RECEPTOR_SIGNALING_PATHWAY		41	-0.592667	-2.3904	0	2.59e-05	0.001	824		EXOSC5	Q9NQT4
GOBP_TRANSPORT_ALONG_MICROTUBULE		62	-0.533898	-2.37498	0	2.56e-05	0.001	941		EBNA1BP2	Q99848
GOBP_CELLULAR_ION_HOMEOSTASIS		131	-0.467198	-2.36836	0	2.52e-05	0.001	799		H1FX	Q92522
GOBP_NEUROGENESIS		384	-0.421433	-2.36738	0	2.49e-05	0.001	838		EXOSC3	Q9NQT5
GOBP_PROTEIN_LOCALIZATION_TO_PLASMA_MEMBRANE		91	-0.499179	-2.36472	0	2.46e-05	0.001	764		TRIM33	Q9UPN9
GOBP_CELL_MORPHOGENESIS_INVOLVED_IN_DIFFERENTIATION		203	-0.444926	-2.36312	0	2.43e-05	0.001	838		MCM2	P49736
GOBP_POSITIVE_REGULATION_OF_TRANSPORT		242	-0.438186	-2.36009	0	5.07e-05	0.002	890		CRNKL1	Q9BZJ0
GOBP_FILOPODIUM_ASSEMBLY		23	-0.69164	-2.35952	0	5.01e-05	0.002	948		GSE1	Q14687
GOBP_PROTEIN_DEPOLYMERIZATION		53	-0.560248	-2.35469	0	4.95e-05	0.002	1005		RCC1	P18754
GOBP_VESICLE_DOCKING_INVOLVED_IN_EXOCYTOSIS		23	-0.699387	-2.35463	0	4.89e-05	0.002	762		BID	P55957
GOBP_POSITIVE_REGULATION_OF_SECRETION		70	-0.518266	-2.34481	0	4.84e-05	0.002	649		BMS1	Q14692
GOBP_NEURON_PROJECTION_ORGANIZATION		35	-0.610175	-2.34477	0	4.78e-05	0.002	1059		DCTPP1	Q9H773
GOBP_REGULATION_OF_REGULATED_SECRETORY_PATHWAY		26	-0.651954	-2.34147	0	4.73e-05	0.002	1049		GPN1	Q9HCN4
GOBP_DENDRITE_MORPHOGENESIS		37	-0.599673	-2.33989	0	4.67e-05	0.002	838		SUN2	Q9UH99
GOBP_CELLULAR_RESPONSE_TO_PEPTIDE		112	-0.482808	-2.33948	0	4.62e-05	0.002	626		MCM5	P33992
GOBP_VESICLE_TRANSPORT_ALONG_MICROTUBULE		19	-0.700548	-2.33715	0	4.57e-05	0.002	723		FLNB	O75369
GOBP_REGULATION_OF_SYNAPTIC_VESICLE_EXOCYTOSIS		16	-0.752087	-2.33431	0	4.52e-05	0.002	649		BAZ1B	Q9UIG0
GOBP_REGULATION_OF_TRANSPORT		413	-0.411349	-2.33401	0	4.48e-05	0.002	807		DDX46	Q7L014
GOBP_REGULATION_OF_AUTOPHAGY		123	-0.47804	-2.33368	0	4.43e-05	0.002	789		HNRNPUL1	Q9BUJ2
GOBP_CELL_PROJECTION_ASSEMBLY		145	-0.457376	-2.33074	0	4.38e-05	0.002	948		RECQL	P46063
GOBP_MEMBRANE_ORGANIZATION		337	-0.413905	-2.32726	0	4.34e-05	0.002	909		ADK	P55263
GOBP_REGULATION_OF_MICROTUBULE_POLYMERIZATION		27	-0.64396	-2.32195	0	6.38e-05	0.003	709		MAGED2	Q9UNF1
GOBP_SMALL_GTPASE_MEDIATED_SIGNAL_TRANSDUCTION		125	-0.470229	-2.31731	0	6.32e-05	0.003	814		NIT2	Q9NQR4
GOBP_CELLULAR_RESPONSE_TO_PEPTIDE_HORMONE_STIMULUS		95	-0.486059	-2.3167	0	6.26e-05	0.003	530		PAPSS1	O43252
GOBP_REGULATION_OF_PROTEIN_LOCALIZATION_TO_MEMBRANE		66	-0.51847	-2.31651	0	6.19e-05	0.003	988		UMPS	P11172
GOBP_MACROAUTOPHAGY		138	-0.462582	-2.30935	0	6.13e-05	0.003	931		NUP205	Q92621
GOBP_DEVELOPMENTAL_CELL_GROWTH		57	-0.535062	-2.30771	0	6.07e-05	0.003	838		ISYNA1	Q9NPH2
GOBP_SYNAPTIC_VESICLE_TRANSPORT		19	-0.6929	-2.30392	0	6.02e-05	0.003	716		TMPO	P42166
GOBP_ORGANELLE_TRANSPORT_ALONG_MICROTUBULE		39	-0.589387	-2.30172	0	5.96e-05	0.003	937		RBM3	P98179
GOBP_POSITIVE_REGULATION_OF_CELLULAR_COMPONENT_ORGANIZATION		369	-0.397527	-2.2996	0	5.9e-05	0.003	843		GLB1	P16278
GOBP_CELL_MORPHOGENESIS		277	-0.417496	-2.29905	0	5.85e-05	0.003	838		RRM1	P23921
GOBP_REGULATION_OF_PROTEIN_CONTAINING_COMPLEX_ASSEMBLY		173	-0.440017	-2.29757	0	7.69e-05	0.004	824		UBXN7	O94888
GOBP_RAS_PROTEIN_SIGNAL_TRANSDUCTION		94	-0.483494	-2.29584	0	7.62e-05	0.004	811		CTPS1	P17812
GOBP_CELLULAR_RESPONSE_TO_NITROGEN_COMPOUND		184	-0.438397	-2.29077	0	7.55e-05	0.004	636		RBBP7	Q16576
GOBP_FC_RECEPTOR_MEDIATED_STIMULATORY_SIGNALING_PATHWAY		45	-0.568331	-2.2893	0	7.48e-05	0.004	824		PDCD4	Q53EL6
GOBP_CILIUM_ORGANIZATION		79	-0.500924	-2.28479	0	7.41e-05	0.004	848		PRPF31	Q8WWY3
GOBP_MICROTUBULE_BASED_MOVEMENT		92	-0.476128	-2.28405	0	7.35e-05	0.004	949		ISOC1	Q96CN7
GOBP_REGULATION_OF_ACTIN_FILAMENT_LENGTH		77	-0.500265	-2.28074	0	7.28e-05	0.004	550		ZC3H4	Q9UPT8
GOBP_CYTOSOLIC_TRANSPORT		78	-0.500271	-2.27296	0	8.95e-05	0.005	890		PPIH	O43447
GOBP_ACTIN_POLYMERIZATION_OR_DEPOLYMERIZATION		85	-0.49082	-2.26802	0	8.87e-05	0.005	775		KDM1A	O60341
GOBP_REGULATION_OF_ACTIN_FILAMENT_BASED_PROCESS		140	-0.45236	-2.26699	0	8.8e-05	0.005	824		TST	Q16762
GOBP_REGULATION_OF_CYTOSOLIC_CALCIUM_ION_CONCENTRATION		45	-0.551789	-2.26621	0	8.72e-05	0.005	783		FIP1L1	Q6UN15
GOBP_ANTIGEN_PROCESSING_AND_PRESENTATION_OF_PEPTIDE_OR_POLYSACCHARIDE_ANTIGEN_VIA_MHC_CLASS_II		53	-0.534395	-2.26513	0	0.000103	0.006	759		CTNNBL1	Q8WYA6
GOBP_CYTOSKELETON_DEPENDENT_INTRACELLULAR_TRANSPORT		74	-0.504502	-2.2565	0	0.000134	0.008	1010		BUD31	P41223
GOBP_REGULATION_OF_MICROTUBULE_BASED_PROCESS		76	-0.494146	-2.25501	0	0.000151	0.009	709		RPL21	P46778
GOBP_POSITIVE_REGULATION_OF_PROTEIN_POLYMERIZATION		58	-0.512533	-2.25406	0	0.00015	0.009	824		KDELC2	Q7Z4H8
GOBP_CELLULAR_RESPONSE_TO_INSULIN_STIMULUS		68	-0.503918	-2.25234	0	0.000149	0.009	530		CHERP	Q8IWX8
GOBP_REGULATION_OF_SYSTEM_PROCESS		114	-0.45629	-2.25152	0	0.000163	0.01	959		UNC45A	Q9H3U1
GOBP_NEURON_PROJECTION_EXTENSION		44	-0.564441	-2.24527	0	0.00021	0.013	838		ARID1A	O14497
GOBP_POSITIVE_REGULATION_OF_EXOCYTOSIS		30	-0.621076	-2.22408	0	0.000322	0.02	945		MSH2	P43246
GOBP_NEURON_PROJECTION_GUIDANCE		61	-0.521523	-2.22179	0	0.000336	0.021	727		SRSF6	Q13247
GOBP_WATER_HOMEOSTASIS		15	-0.729104	-2.21969	0	0.000334	0.021	838		NELFB	Q8WX92
GOBP_REGULATION_OF_PROTEIN_DEPOLYMERIZATION		41	-0.561755	-2.21947	0	0.000331	0.021	522		CECR5	Q9BXW7
GOBP_CELLULAR_CARBOHYDRATE_METABOLIC_PROCESS		71	-0.498218	-2.21635	0	0.000329	0.021	1095		SAP30BP	Q9UHR5
GOBP_LEARNING		33	-0.58292	-2.21522	0	0.000326	0.021	900		HMGB2	P26583
GOBP_POST_GOLGI_VESICLE_MEDIATED_TRANSPORT		53	-0.515567	-2.2099	0	0.000339	0.022	762		SMARCA1	P28370
GOBP_ION_HOMEOSTASIS		148	-0.427717	-2.20654	0	0.000367	0.023	799		CLNS1A	P54105
GOBP_REGULATION_OF_DENDRITIC_SPINE_DEVELOPMENT		21	-0.643879	-2.20515	0	0.000365	0.023	974		DNAJC9	Q8WXX5
GOBP_GOLGI_TO_PLASMA_MEMBRANE_TRANSPORT		28	-0.607873	-2.20506	0	0.000362	0.023	396		GAR1	Q9NY12
GOBP_REGULATION_OF_FILOPODIUM_ASSEMBLY		19	-0.675748	-2.20419	0	0.000359	0.023	948		SMARCA5	O60264
GOBP_CATION_TRANSPORT		180	-0.421445	-2.20126	0	0.000357	0.023	595		RNASEH2A	O75792
GOBP_CELLULAR_CARBOHYDRATE_BIOSYNTHETIC_PROCESS		25	-0.643973	-2.19832	0	0.000383	0.024	1125		SCAF4	O95104
GOBP_RESPONSE_TO_DOPAMINE		20	-0.666431	-2.19734	0	0.00038	0.024	552		MSH6	P52701
GOBP_POSITIVE_REGULATION_OF_ENDOCYTOSIS		36	-0.553412	-2.19599	0	0.000407	0.026	880		SUCLG2	Q96I99
GOBP_REGULATION_OF_CELL_SIZE		56	-0.512314	-2.19556	0	0.000404	0.026	933		PNKP	Q96T60
GOBP_NEGATIVE_REGULATION_OF_CELL_PROJECTION_ORGANIZATION		45	-0.536161	-2.19303	0	0.00043	0.028	747		ADNP	Q9H2P0
GOBP_POSITIVE_REGULATION_OF_PROTEIN_LOCALIZATION_TO_MEMBRANE		45	-0.526305	-2.19023	0	0.000441	0.029	837		XPO5	Q9HAV4
GOBP_CHEMICAL_HOMEOSTASIS		232	-0.406852	-2.18747	0	0.000438	0.029	799		SRPRB	Q9Y5M8
GOBP_VACUOLAR_TRANSPORT		62	-0.50162	-2.18518	0	0.000449	0.03	932		DDX39A	O00148
GOBP_POSITIVE_REGULATION_OF_PLASMA_MEMBRANE_BOUNDED_CELL_PROJECTION_ASSEMBLY		34	-0.560666	-2.18148	0	0.000446	0.03	939		HAT1	O14929
GOBP_MICROTUBULE_POLYMERIZATION		36	-0.57405	-2.18128	0	0.000457	0.031	821		RRP9	O43818
GOBP_PROTEIN_LOCALIZATION_TO_SYNAPSE		23	-0.624887	-2.18051	0	0.000454	0.031	588		XRCC1	P18887
GOBP_VESICLE_LOCALIZATION		98	-0.46529	-2.17599	0	0.000492	0.034	774		CPSF1	Q10570
GOBP_DEVELOPMENTAL_GROWTH_INVOLVED_IN_MORPHOGENESIS		53	-0.525241	-2.17342	0	0.000489	0.034	838		QTRT1	Q9BXR0
GOBP_MICROTUBULE_BASED_PROCESS		240	-0.398996	-2.17151	0	0.000486	0.034	949		GTF3C4	Q9UKN8
GOBP_REGULATION_OF_CELLULAR_COMPONENT_BIOGENESIS		315	-0.390846	-2.16881	0	0.000511	0.036	900		BZW2	Q9Y6E2
GOBP_CALCIUM_MEDIATED_SIGNALING		28	-0.591967	-2.16332	0	0.000547	0.039	519		POLR1C	O15160
GOBP_COGNITION		58	-0.497728	-2.16188	0	0.00057	0.041	1064		PDS5A	Q29RF7
GOBP_RETROGRADE_TRANSPORT_ENDOSOME_TO_GOLGI		41	-0.54269	-2.16073	0	0.000566	0.041	924		SMARCC1	Q92922
GOBP_REGULATION_OF_PROTEIN_LOCALIZATION_TO_CELL_PERIPHERY		42	-0.544738	-2.15568	0	0.000615	0.045	873		MVB12A	Q96EY5
GOBP_NEGATIVE_REGULATION_OF_TRANSPORT		104	-0.447112	-2.15207	0	0.000674	0.05	988		DBR1	Q9UK59
GOBP_ANTEROGRADE_AXONAL_TRANSPORT		23	-0.624132	-2.15165	0	0.00067	0.05	941		RFC4	P35249
GOBP_NAD_METABOLIC_PROCESS		28	-0.584443	-2.15097	0	0.000665	0.05	732		U2SURP	O15042
GOBP_NERVOUS_SYSTEM_PROCESS		141	-0.427411	-2.14356	0	0.000686	0.052	638		XAB2	Q9HCS7
GOBP_REGULATION_OF_ANION_TRANSMEMBRANE_TRANSPORT		29	-0.589355	-2.14174	0	0.00072	0.055	610		NOSIP	Q9Y314
GOBP_ACTIN_FILAMENT_ORGANIZATION		155	-0.415352	-2.1412	0	0.000715	0.055	824		RRP12	Q5JTH9
GOBP_ORGANIC_HYDROXY_COMPOUND_CATABOLIC_PROCESS		16	-0.684677	-2.12984	0	0.000798	0.061	732		AAAS	Q9NRG9
GOBP_IMPORT_ACROSS_PLASMA_MEMBRANE		25	-0.601517	-2.12811	0	0.000817	0.063	595		RFC5	P40937
GOBP_NEGATIVE_REGULATION_OF_NEURON_PROJECTION_DEVELOPMENT		33	-0.564002	-2.12289	0	0.000873	0.068	747		ZMYM3	Q14202
GOBP_MIDBRAIN_DEVELOPMENT		25	-0.598704	-2.11855	0	0.000931	0.073	804		PRPF38A	Q8NAV1
GOBP_POSITIVE_REGULATION_OF_ION_TRANSPORT		169	-0.405577	-2.1148	0	0.00095	0.075	783		DDX21	Q9NR30
GOBP_POSITIVE_REGULATION_OF_STRESS_FIBER_ASSEMBLY		19	-0.637427	-2.11412	0	0.000957	0.075	900		ELAC2	Q9BQ52
GOBP_ORGANELLE_MEMBRANE_FUSION		44	-0.524518	-2.11409	0	0.000951	0.075	988		BANF1	O75531
GOBP_ACTOMYOSIN_STRUCTURE_ORGANIZATION		65	-0.475341	-2.11329	0	0.000946	0.075	900		BOP1	Q14137
GOBP_NADH_METABOLIC_PROCESS		28	-0.587214	-2.11042	0	0.000976	0.078	732		MFAP1	P55081
GOBP_GLUCAN_BIOSYNTHETIC_PROCESS		17	-0.667212	-2.10821	0	0.000982	0.079	1125		BRIX1	Q8TDN6
GOBP_RECEPTOR_LOCALIZATION_TO_SYNAPSE		18	-0.659917	-2.10597	0	0.00104555	0.085	728		PM20D2	Q8IYS1
GOBP_ENZYME_LINKED_RECEPTOR_PROTEIN_SIGNALING_PATHWAY		241	-0.388239	-2.10331	0	0.00106285	0.087	837		ADCK3	Q8NI60
GOBP_NEGATIVE_REGULATION_OF_ION_TRANSPORT		74	-0.468893	-2.10324	0	0.00105677	0.087	988		MRPL37	Q9BZE1
GOBP_ADENYLATE_CYCLASE_MODULATING_G_PROTEIN_COUPLED_RECEPTOR_SIGNALING_PATHWAY		24	-0.604804	-2.1023	0.00292398	0.00106161	0.088	281		UBR5	O95071
GOBP_LONG_TERM_SYNAPTIC_POTENTIATION		18	-0.650217	-2.09925	0	0.00107968	0.089	760		SMC2	O95347
GOBP_CELL_JUNCTION_ORGANIZATION		185	-0.398932	-2.09725	0	0.00107362	0.089	1066		MEPCE	Q7L2J0
GOBP_SUBSTANTIA_NIGRA_DEVELOPMENT		23	-0.608391	-2.09566	0	0.00109032	0.091	804		POLD2	P49005
GOBP_AUTOPHAGOSOME_ORGANIZATION		30	-0.554129	-2.0919	0	0.00115179	0.097	1045		LIG3	P49916
GOBP_GLUCOSE_CATABOLIC_PROCESS		22	-0.614604	-2.08414	0	0.00128097	0.108	732		MRTO4	Q9UKD2
GOBP_CARBOHYDRATE_BIOSYNTHETIC_PROCESS		66	-0.475049	-2.0841	0	0.00127393	0.108	640		MINA	Q8IUF8
GOBP_CARBOHYDRATE_TRANSPORT		25	-0.569836	-2.08178	0	0.00127797	0.108	727		NRF1	Q16656
GOBP_GLYCEROLIPID_METABOLIC_PROCESS		88	-0.443158	-2.07492	0	0.00134859	0.115	655		FTSJ3	Q8IY81
GOBP_G_PROTEIN_COUPLED_RECEPTOR_SIGNALING_PATHWAY		92	-0.436387	-2.07404	0	0.00135188	0.116	874		GEMIN4	P57678
GOBP_PHOSPHATIDYLINOSITOL_BIOSYNTHETIC_PROCESS		31	-0.558029	-2.0672	0	0.00140047	0.119	655		PRPF39	Q86UA1
GOBP_REGULATION_OF_SMALL_GTPASE_MEDIATED_SIGNAL_TRANSDUCTION		79	-0.461087	-2.06583	0	0.00144705	0.124	811		NFIB	O00712
GOBP_LYSOSOMAL_TRANSPORT		43	-0.510136	-2.06274	0	0.00150536	0.127	932		TOP2A	P11388
GOBP_POLYSACCHARIDE_BIOSYNTHETIC_PROCESS		21	-0.612976	-2.06133	0	0.00149739	0.127	1125		LIG1	P18858
GOBP_POSITIVE_REGULATION_OF_CELLULAR_COMPONENT_BIOGENESIS		181	-0.397331	-2.06112	0	0.00148951	0.127	913		NOP2	P46087
GOBP_NEGATIVE_REGULATION_OF_TRANSMEMBRANE_TRANSPORT		32	-0.555383	-2.0609	0	0.00148171	0.127	900		RFX3	P48380
GOBP_CATION_TRANSMEMBRANE_TRANSPORT		132	-0.414538	-2.06081	0	0.001474	0.127	595		CHAF1A	Q13111
GOBP_GLYCEROLIPID_BIOSYNTHETIC_PROCESS		58	-0.464875	-2.0577	0	0.00154035	0.132	655		CBFB	Q13951
GOBP_REGULATION_OF_PROTEIN_LOCALIZATION_TO_PLASMA_MEMBRANE		35	-0.538855	-2.05555	0	0.00157394	0.135	873		MDC1	Q14676
GOBP_VESICLE_CYTOSKELETAL_TRAFFICKING		26	-0.577584	-2.05379	0	0.00160826	0.139	723		PDCD11	Q14690
GOBP_ORGANELLE_LOCALIZATION		257	-0.375912	-2.04999	0	0.00169428	0.146	962		LBR	Q14739
GOBP_NON_CANONICAL_WNT_SIGNALING_PATHWAY		67	-0.456153	-2.04192	0	0.00183145	0.158	1132		NOLC1	Q14978
GOBP_VESICLE_ORGANIZATION		146	-0.405406	-2.04022	0	0.00184285	0.16	774		GATAD2A	Q86YP4
GOBP_STRESS_FIBER_ASSEMBLY		40	-0.51084	-2.03831	0	0.00187468	0.163	900		CEP97	Q8IW35
GOBP_CYTOSKELETON_ORGANIZATION		420	-0.357835	-2.03729	0	0.00187552	0.163	824		PHC2	Q8IXK0
GOBP_POSITIVE_REGULATION_OF_AXON_EXTENSION		15	-0.656878	-2.0327	0	0.00195685	0.168	773		RAVER1	Q8IY67
GOBP_PHOSPHATIDYLINOSITOL_METABOLIC_PROCESS		36	-0.534901	-2.02808	0	0.00204828	0.175	655		SREK1	Q8WXA9
GOBP_CELLULAR_GLUCAN_METABOLIC_PROCESS		22	-0.593139	-2.02777	0.00303951	0.00203819	0.175	1125		TBC1D5	Q92609
GOBP_ORGANIC_HYDROXY_COMPOUND_TRANSPORT		38	-0.514545	-2.01873	0.00314465	0.00228702	0.197	667		DUS3L	Q96G46
GOBP_REGULATION_OF_TRANSPORTER_ACTIVITY		60	-0.461638	-2.01848	0	0.00227586	0.197	918		NDNL2	Q96MG7
GOBP_POLYSACCHARIDE_METABOLIC_PROCESS		26	-0.567011	-2.0179	0	0.00228432	0.199	1125		C7orf50	Q9BRJ6
GOBP_REGULATION_OF_SODIUM_ION_TRANSPORT		25	-0.58531	-2.01735	0	0.00227328	0.199	588		NOC4L	Q9BVI4
GOBP_CELL_SURFACE_RECEPTOR_SIGNALING_PATHWAY_INVOLVED_IN_CELL_CELL_SIGNALING		156	-0.393409	-2.01548	0	0.00230156	0.2	955		GTPBP4	Q9BZE4
GOBP_CENTRAL_NERVOUS_SYSTEM_DEVELOPMENT		246	-0.364036	-2.01329	0	0.00235967	0.203	837		DDX47	Q9H0S4
GOBP_GLYCEROPHOSPHOLIPID_METABOLIC_PROCESS		73	-0.446488	-2.01175	0	0.00236763	0.204	655		PPA2	Q9H2U2
GOBP_REGULATION_OF_CARDIAC_CONDUCTION		21	-0.601873	-2.01174	0	0.00235641	0.204	918		HN1L	Q9H910
GOBP_MULTICELLULAR_ORGANISMAL_SIGNALING		42	-0.50739	-2.01156	0	0.0023453	0.204	950		NOC2L	Q9Y3T9
GOBP_REGULATION_OF_ACTOMYOSIN_STRUCTURE_ORGANIZATION		37	-0.518114	-2.01023	0	0.00237183	0.206	900		UTP18	Q9Y5J1
GOBP_MICROTUBULE_DEPOLYMERIZATION		17	-0.637987	-2.00784	0	0.00239883	0.209	794		MYBBP1A	Q9BQG0
GOBP_ACTIN_FILAMENT_DEPOLYMERIZATION		29	-0.548397	-2.0064	0	0.0024158	0.211	485		PTMA	P06454
GOBP_REGULATION_OF_POSTSYNAPSE_ORGANIZATION		25	-0.571985	-2.00457	0	0.00243251	0.214	1059		FBLN5	Q9UBX5
GOBP_REGULATION_OF_POSTSYNAPTIC_MEMBRANE_NEUROTRANSMITTER_RECEPTOR_LEVELS		21	-0.606929	-2.00336	0.00289017	0.00244996	0.217	272		NCL	P19338;REV__P19338
GOBP_REGULATION_OF_DEVELOPMENTAL_GROWTH		66	-0.451778	-2.00191	0	0.00244777	0.218	838		LRCH3	Q96II8
GOBP_REGULATION_OF_HEART_CONTRACTION		47	-0.477692	-1.99643	0	0.00261396	0.235	959		PLXDC2	Q6UX71
GOBP_CILIARY_BASAL_BODY_PLASMA_MEMBRANE_DOCKING		27	-0.554163	-1.99508	0	0.00264846	0.24	803		RPS29	P62273
GOBP_NEGATIVE_REGULATION_OF_PROTEIN_CONTAINING_COMPLEX_DISASSEMBLY		36	-0.498944	-1.99431	0	0.00266306	0.243	989		SS18	Q15532
GOBP_POLYOL_METABOLIC_PROCESS		28	-0.553867	-1.99225	0.00297619	0.00276151	0.251	626
GOBP_GLYCOLYTIC_PROCESS_THROUGH_FRUCTOSE_6_PHOSPHATE		22	-0.578991	-1.99148	0	0.0027589	0.252	732
GOBP_CELLULAR_ALDEHYDE_METABOLIC_PROCESS		26	-0.548465	-1.98902	0	0.00283589	0.259	868
GOBP_REGULATION_OF_CARDIAC_MUSCLE_CONTRACTION		19	-0.599118	-1.98582	0	0.00297597	0.27	959
GOBP_HEART_PROCESS		61	-0.455914	-1.98323	0	0.0030086	0.275	959
GOBP_REGULATION_OF_DEFENSE_RESPONSE_TO_VIRUS_BY_VIRUS		16	-0.626	-1.98228	0.00591716	0.00304058	0.277	695
GOBP_CENTRAL_NERVOUS_SYSTEM_NEURON_DIFFERENTIATION		24	-0.569883	-1.98115	0.00294985	0.00307922	0.282	946
GOBP_EXOCYTOSIS		352	-0.348991	-1.98015	0	0.00307467	0.283	773
GOBP_REGULATION_OF_BLOOD_CIRCULATION		54	-0.464016	-1.97748	0	0.00315986	0.289	959
GOBP_NEGATIVE_REGULATION_OF_PROTEIN_CONTAINING_COMPLEX_ASSEMBLY		54	-0.45728	-1.97653	0	0.00317204	0.292	1081
GOBP_ESTABLISHMENT_OR_MAINTENANCE_OF_CELL_POLARITY		71	-0.44086	-1.97538	0	0.00320176	0.295	824
GOBP_REGULATION_OF_PROTEIN_CONTAINING_COMPLEX_DISASSEMBLY		52	-0.475061	-1.97091	0	0.00333549	0.309	522
GOBP_HEAD_DEVELOPMENT		193	-0.374683	-1.9706	0	0.00332971	0.31	804
GOBP_POSITIVE_REGULATION_OF_ANION_TRANSPORT		133	-0.394471	-1.96997	0	0.00331555	0.31	804
GOBP_REGULATION_OF_MEMBRANE_POTENTIAL		75	-0.43575	-1.96822	0	0.00332806	0.313	588
GOBP_ARP2_3_COMPLEX_MEDIATED_ACTIN_NUCLEATION		22	-0.585629	-1.9654	0	0.00338316	0.318	824
GOBP_CARDIAC_CONDUCTION		35	-0.517189	-1.96491	0	0.0033864	0.32	537
GOBP_REGULATION_OF_GLUCOSE_TRANSMEMBRANE_TRANSPORT		18	-0.610248	-1.96365	0.00560224	0.00339729	0.322	610
GOBP_SUPRAMOLECULAR_FIBER_ORGANIZATION		249	-0.360043	-1.96251	0	0.00340837	0.325	824
GOBP_POSITIVE_REGULATION_OF_MICROTUBULE_POLYMERIZATION_OR_DEPOLYMERIZATION		19	-0.599521	-1.96237	0.00546448	0.00339423	0.325	709
GOBP_PEPTIDYL_THREONINE_MODIFICATION		34	-0.507868	-1.96199	0	0.00338798	0.325	954
GOBP_REGULATION_OF_CELL_PROJECTION_ASSEMBLY		59	-0.447621	-1.95733	0	0.0035926	0.339	948
GOBP_REGULATION_OF_GLUCOSE_IMPORT		15	-0.637995	-1.95653	0	0.0036274	0.343	610
GOBP_PROTEIN_LOCALIZATION_TO_CELL_JUNCTION		35	-0.510447	-1.95036	0	0.00384642	0.36	1120
GOBP_NEGATIVE_REGULATION_OF_NERVOUS_SYSTEM_DEVELOPMENT		23	-0.571272	-1.95032	0.00265957	0.00383079	0.36	830
GOBP_LOCOMOTION		402	-0.343229	-1.94994	0	0.00382366	0.361	837
GOBP_NEURAL_NUCLEUS_DEVELOPMENT		26	-0.562116	-1.94647	0	0.00394656	0.375	804
GOBP_CELLULAR_RESPONSE_TO_HORMONE_STIMULUS		170	-0.374588	-1.94549	0	0.00396258	0.377	674
GOBP_ACTIN_NUCLEATION		25	-0.554079	-1.94443	0.00296736	0.0039957	0.379	824
GOBP_CARBOHYDRATE_TRANSMEMBRANE_TRANSPORT		21	-0.568247	-1.94442	0.00295858	0.00397978	0.379	610
GOBP_ASSOCIATIVE_LEARNING		18	-0.601464	-1.94434	0.00273224	0.00397206	0.38	900
GOBP_NEUROTRANSMITTER_RECEPTOR_TRANSPORT		18	-0.621854	-1.94158	0	0.00402062	0.385	728
GOBP_METAL_ION_HOMEOSTASIS		115	-0.390664	-1.94076	0	0.00402032	0.387	838
GOBP_ACTIN_FILAMENT_BASED_PROCESS		253	-0.358956	-1.93865	0	0.00410036	0.395	824
GOBP_REGULATION_OF_PLASMA_LIPOPROTEIN_PARTICLE_LEVELS		26	-0.534319	-1.93816	0	0.00409181	0.396	582
GOBP_REGULATION_OF_CELL_JUNCTION_ASSEMBLY		49	-0.462762	-1.93778	0	0.00411588	0.398	818
GOBP_BEHAVIOR		100	-0.404745	-1.93745	0	0.00409993	0.398	1064
GOBP_REGULATION_OF_STRIATED_MUSCLE_CONTRACTION		20	-0.587246	-1.93421	0	0.00421936	0.407	959
GOBP_INORGANIC_ION_TRANSMEMBRANE_TRANSPORT		130	-0.394673	-1.93357	0	0.00421066	0.407	595
GOBP_RESPONSE_TO_PEPTIDE		151	-0.379161	-1.93257	0	0.00424088	0.41	626
GOBP_MONOSACCHARIDE_CATABOLIC_PROCESS		30	-0.529455	-1.93099	0.00531915	0.00430189	0.415	617
GOBP_RESPONSE_TO_INSULIN		83	-0.420831	-1.93069	0	0.00428553	0.415	530
GOBP_GLUCOSE_IMPORT		19	-0.579143	-1.92838	0	0.00436588	0.421	610
GOBP_REGULATION_OF_ANION_TRANSPORT		218	-0.354954	-1.92454	0	0.00457929	0.44	804
GOBP_NEGATIVE_REGULATION_OF_ANION_TRANSPORT		52	-0.45199	-1.9241	0	0.00457804	0.441	988
GOBP_CELLULAR_COMPONENT_MAINTENANCE		19	-0.58664	-1.92272	0	0.00462207	0.443	595
GOBP_REGULATION_OF_TRANSMEMBRANE_TRANSPORT		104	-0.400714	-1.92005	0	0.00472425	0.451	918
GOBP_REGULATION_OF_AMYLOID_PRECURSOR_PROTEIN_CATABOLIC_PROCESS		18	-0.581197	-1.91931	0.00269542	0.004738	0.454	931
GOBP_RECEPTOR_MEDIATED_ENDOCYTOSIS		84	-0.421399	-1.91928	0	0.00472045	0.454	727
GOBP_NEGATIVE_REGULATION_OF_MICROTUBULE_POLYMERIZATION_OR_DEPOLYMERIZATION		18	-0.602303	-1.91813	0.00514139	0.00476979	0.457	794
GOBP_TAXIS		122	-0.387084	-1.91733	0	0.00480491	0.46	727
GOBP_GOLGI_VESICLE_TRANSPORT		186	-0.361411	-1.91403	0	0.00489138	0.466	774
GOBP_RECEPTOR_METABOLIC_PROCESS		54	-0.45081	-1.91397	0	0.00487353	0.466	916
GOBP_ENDOMEMBRANE_SYSTEM_ORGANIZATION		198	-0.3615	-1.91383	0	0.00486283	0.466	992
GOBP_NEGATIVE_REGULATION_OF_PROTEIN_POLYMERIZATION		35	-0.493241	-1.91272	0	0.00491037	0.473	1057
GOBP_POSITIVE_REGULATION_OF_ACTIN_FILAMENT_POLYMERIZATION		41	-0.479374	-1.91221	0	0.00494383	0.477	824
GOBP_REGULATION_OF_CYTOPLASMIC_TRANSPORT		17	-0.599415	-1.9111	0.00555556	0.00497711	0.481	742
GOBP_ENDOSOME_ORGANIZATION		43	-0.469642	-1.9108	0	0.00497394	0.482	674
GOBP_ORGANELLE_FUSION		62	-0.444	-1.90877	0	0.00501507	0.487	1011
GOBP_MICROTUBULE_CYTOSKELETON_ORGANIZATION		173	-0.370179	-1.90686	0	0.00509124	0.495	727
GOBP_NEGATIVE_REGULATION_OF_CELLULAR_PROTEIN_LOCALIZATION		32	-0.505357	-1.90417	0	0.00519419	0.507	546
GOBP_ACTION_POTENTIAL		27	-0.519211	-1.90355	0.00623053	0.00520581	0.51	870
GOBP_POSITIVE_REGULATION_OF_ORGANELLE_ORGANIZATION		222	-0.36258	-1.90171	0	0.00525131	0.518	829
GOBP_RHO_PROTEIN_SIGNAL_TRANSDUCTION		39	-0.485726	-1.90166	0	0.0052402	0.519	851
GOBP_REGULATION_OF_CELL_SHAPE		52	-0.443639	-1.90051	0	0.0052928	0.525	727
GOBP_REGULATION_OF_ORGANELLE_ORGANIZATION		425	-0.327877	-1.89785	0	0.00544313	0.531	829
GOBP_FATTY_ACID_TRANSPORT		36	-0.493269	-1.89696	0	0.0054745	0.532	621
GOBP_CELLULAR_RESPONSE_TO_OXYGEN_CONTAINING_COMPOUND		276	-0.347368	-1.8946	0	0.00554603	0.536	793
GOBP_ENDOCYTIC_RECYCLING		22	-0.538729	-1.89449	0.00290698	0.00552691	0.536	848
GOBP_REGULATION_OF_ION_TRANSPORT		291	-0.348849	-1.89348	0	0.00555571	0.54	857
GOBP_POSITIVE_REGULATION_OF_TRANSPORTER_ACTIVITY		23	-0.556726	-1.89305	0	0.00554317	0.541	977
GOBP_NEUROMUSCULAR_PROCESS		16	-0.61304	-1.89216	0.00271003	0.00554487	0.543	172
GOBP_CYTOPLASMIC_MICROTUBULE_ORGANIZATION		26	-0.525424	-1.88949	0.0028169	0.00567842	0.55	977
GOBP_REGULATION_OF_LIPID_TRANSPORT		28	-0.525865	-1.88931	0.0028169	0.00565918	0.55	582
GOBP_POSITIVE_REGULATION_OF_DEVELOPMENTAL_GROWTH		35	-0.488016	-1.88689	0	0.00581617	0.558	900
GOBP_CELL_COMMUNICATION_INVOLVED_IN_CARDIAC_CONDUCTION		18	-0.58403	-1.8866	0.00568182	0.00581032	0.559	537
GOBP_CELL_CELL_SIGNALING_BY_WNT		146	-0.373096	-1.88413	0	0.00592825	0.568	1078
GOBP_RESPONSE_TO_PEPTIDE_HORMONE		132	-0.377055	-1.88295	0	0.00594921	0.571	533
GOBP_REGULATION_OF_ANATOMICAL_STRUCTURE_MORPHOGENESIS		252	-0.346785	-1.88269	0	0.0059426	0.572	1120
GOBP_RECEPTOR_CATABOLIC_PROCESS		16	-0.601305	-1.8813	0.00287356	0.00598339	0.573	916
GOBP_REGULATION_OF_CELLULAR_RESPONSE_TO_INSULIN_STIMULUS		23	-0.548984	-1.88092	0	0.00599655	0.575	486
GOBP_PHOSPHOLIPID_METABOLIC_PROCESS		90	-0.394463	-1.88053	0	0.00599715	0.576	995
GOBP_REGULATION_OF_METAL_ION_TRANSPORT		51	-0.451558	-1.87858	0	0.00611227	0.585	946
GOBP_VASCULAR_ENDOTHELIAL_GROWTH_FACTOR_RECEPTOR_SIGNALING_PATHWAY		32	-0.488302	-1.87584	0	0.00627555	0.595	804
GOBP_NEGATIVE_REGULATION_OF_SUPRAMOLECULAR_FIBER_ORGANIZATION		71	-0.413952	-1.87509	0	0.00628894	0.597	1016
GOBP_CENTRAL_NERVOUS_SYSTEM_NEURON_DEVELOPMENT		15	-0.626132	-1.87417	0	0.00632851	0.6	797
GOBP_DEPHOSPHORYLATION		135	-0.377256	-1.87359	0	0.00632727	0.602	554
GOBP_POSITIVE_REGULATION_OF_PROTEIN_LOCALIZATION_TO_CELL_PERIPHERY		26	-0.52136	-1.87192	0	0.00641104	0.607	837
GOBP_RECEPTOR_INTERNALIZATION		29	-0.507731	-1.87164	0	0.0063969	0.607	727
GOBP_REGULATION_OF_ACTIN_FILAMENT_BUNDLE_ASSEMBLY		38	-0.488691	-1.86969	0	0.00647315	0.611	900
GOBP_ESTABLISHMENT_OF_CELL_POLARITY		46	-0.458255	-1.86952	0	0.0064524	0.611	814
GOBP_POSITIVE_REGULATION_OF_MITOCHONDRION_ORGANIZATION		27	-0.530659	-1.86922	0.002849	0.00643829	0.611	552
GOBP_REGULATION_OF_RAS_PROTEIN_SIGNAL_TRANSDUCTION		51	-0.449795	-1.86089	0	0.00689608	0.631	851
GOBP_DENDRITIC_SPINE_MORPHOGENESIS		20	-0.57681	-1.84545	0.00808625	0.00803848	0.686	1059
GOBP_NEURON_MIGRATION		32	-0.495269	-1.84134	0	0.00826412	0.7	772
GOBP_ENERGY_RESERVE_METABOLIC_PROCESS		24	-0.528554	-1.84037	0	0.00828983	0.701	1125
GOBP_AMYLOID_PRECURSOR_PROTEIN_CATABOLIC_PROCESS		20	-0.560482	-1.83838	0.00512821	0.00840502	0.705	931
GOBP_SECRETION		452	-0.322719	-1.83546	0	0.00856955	0.713	674
GOBP_POSITIVE_REGULATION_OF_PROTEIN_CONTAINING_COMPLEX_ASSEMBLY		95	-0.383539	-1.83389	0	0.0086401	0.719	843
GOBP_ACIDIC_AMINO_ACID_TRANSPORT		19	-0.568827	-1.83236	0.0057971	0.00872756	0.723	617
GOBP_POSITIVE_REGULATION_OF_CELL_JUNCTION_ASSEMBLY		19	-0.546153	-1.83163	0.00265252	0.00881359	0.727	818
GOBP_POSITIVE_REGULATION_OF_NEURON_PROJECTION_DEVELOPMENT		48	-0.442679	-1.83124	0	0.00884282	0.728	949
GOBP_LIPOPROTEIN_BIOSYNTHETIC_PROCESS		21	-0.549689	-1.82828	0.00828729	0.00902648	0.738	582
GOBP_NEURON_DEATH		96	-0.381515	-1.82811	0	0.00901757	0.738	988
GOBP_HORMONE_TRANSPORT		65	-0.415869	-1.82781	0	0.00901525	0.738	790
GOBP_REGULATION_OF_GLUCOSE_METABOLIC_PROCESS		28	-0.503936	-1.82751	0.0058309	0.00903193	0.741	1152
GOBP_REGULATION_OF_LIPID_LOCALIZATION		34	-0.483368	-1.82553	0.00273224	0.00915419	0.748	582
GOBP_REGULATION_OF_CALCIUM_ION_TRANSMEMBRANE_TRANSPORT		34	-0.465387	-1.82499	0	0.00917564	0.751	918
GOBP_REGULATION_OF_NERVOUS_SYSTEM_DEVELOPMENT		89	-0.397312	-1.82291	0	0.0092832	0.755	908
GOBP_INSULIN_SECRETION		45	-0.459249	-1.82186	0.00333333	0.00935854	0.759	790
GOBP_REGULATION_OF_LAMELLIPODIUM_ORGANIZATION		21	-0.551234	-1.82133	0.00550964	0.00936033	0.759	1084
GOBP_POTASSIUM_ION_TRANSPORT		32	-0.48667	-1.81944	0.003003	0.00948653	0.768	888
GOBP_REGULATION_OF_RECEPTOR_MEDIATED_ENDOCYTOSIS		32	-0.497454	-1.81671	0.003125	0.0096825	0.769	270
GOBP_GOLGI_TO_PLASMA_MEMBRANE_PROTEIN_TRANSPORT		16	-0.589688	-1.81452	0.00257069	0.00984232	0.777	762
GOBP_REGULATION_OF_MITOCHONDRION_ORGANIZATION		51	-0.427715	-1.81054	0	0.010142	0.787	552
GOBP_POSITIVE_REGULATION_OF_NERVOUS_SYSTEM_DEVELOPMENT		59	-0.415877	-1.80902	0.00318471	0.0102355	0.789	946
GOBP_POSITIVE_REGULATION_OF_ESTABLISHMENT_OF_PROTEIN_LOCALIZATION		113	-0.363328	-1.809	0	0.0102112	0.79	804
GOBP_REGULATION_OF_EPITHELIAL_CELL_MIGRATION		64	-0.406191	-1.80891	0	0.0101811	0.79	1066
GOBP_PHOSPHOLIPID_BIOSYNTHETIC_PROCESS		65	-0.411812	-1.80528	0	0.0105003	0.805	1025
GOBP_POSITIVE_REGULATION_OF_CALCIUM_ION_TRANSMEMBRANE_TRANSPORT		18	-0.554651	-1.80313	0.00795756	0.0106776	0.811	918
GOBP_REGULATION_OF_ESTABLISHMENT_OF_PROTEIN_LOCALIZATION_TO_MITOCHONDRION		28	-0.49695	-1.80184	0.00327869	0.0108	0.815	783
GOBP_CYTOSOLIC_CALCIUM_ION_TRANSPORT		34	-0.46421	-1.80146	0	0.010786	0.815	783
GOBP_ENDOSOME_TO_LYSOSOME_TRANSPORT		22	-0.517872	-1.80143	0.008	0.0107606	0.816	926
GOBP_ACTIN_FILAMENT_BUNDLE_ORGANIZATION		63	-0.411631	-1.79791	0	0.0110954	0.827	900
GOBP_ACTIVATION_OF_PROTEIN_KINASE_ACTIVITY		73	-0.40166	-1.79549	0	0.0112618	0.831	900
GOBP_REGULATION_OF_MITOCHONDRIAL_MEMBRANE_PERMEABILITY		25	-0.508559	-1.79344	0.0117302	0.0114237	0.837	783
GOBP_REGULATION_OF_CELLULAR_LOCALIZATION		271	-0.322765	-1.78939	0	0.0118475	0.851	838
GOBP_NEGATIVE_REGULATION_OF_CYTOSKELETON_ORGANIZATION		62	-0.40896	-1.7876	0	0.0119713	0.858	1016
GOBP_FC_RECEPTOR_SIGNALING_PATHWAY		95	-0.378122	-1.78512	0	0.0122107	0.864	843
GOBP_NEGATIVE_REGULATION_OF_SECRETION		23	-0.523258	-1.78408	0	0.012304	0.867	959
GOBP_POSITIVE_REGULATION_OF_LAMELLIPODIUM_ORGANIZATION		16	-0.572432	-1.78225	0.00849858	0.0125297	0.874	1084
GOBP_POSITIVE_REGULATION_OF_MEMBRANE_PERMEABILITY		21	-0.537128	-1.77814	0.00296736	0.0128735	0.883	474
GOBP_REGULATION_OF_SODIUM_ION_TRANSMEMBRANE_TRANSPORT		21	-0.523989	-1.77783	0.0117647	0.0128714	0.884	977
GOBP_REGULATION_OF_MUSCLE_SYSTEM_PROCESS		53	-0.415315	-1.77662	0.00680272	0.012979	0.886	959
GOBP_RESPONSE_TO_INTERFERON_GAMMA		37	-0.446414	-1.77417	0	0.0132673	0.891	824
GOBP_CIRCULATORY_SYSTEM_PROCESS		122	-0.363821	-1.77307	0	0.013346	0.893	959
GOBP_REGULATION_OF_CELLULAR_CARBOHYDRATE_METABOLIC_PROCESS		34	-0.474522	-1.76961	0.00854701	0.0137147	0.902	1012
GOBP_POSITIVE_REGULATION_OF_ESTABLISHMENT_OF_PROTEIN_LOCALIZATION_TO_MITOCHONDRION		23	-0.518785	-1.7674	0.00283286	0.0139038	0.91	783
GOBP_IMMUNE_RESPONSE_REGULATING_SIGNALING_PATHWAY		123	-0.359683	-1.76699	0	0.013905	0.913	843
GOBP_ENDOCRINE_SYSTEM_DEVELOPMENT		17	-0.567471	-1.76607	0.0026455	0.0139276	0.913	699
GOBP_CARDIAC_MUSCLE_CELL_ACTION_POTENTIAL		20	-0.52766	-1.76469	0.0110193	0.0140365	0.918	838
GOBP_REGULATION_OF_SODIUM_ION_TRANSMEMBRANE_TRANSPORTER_ACTIVITY		17	-0.554205	-1.7637	0.00849858	0.0140823	0.918	977
GOBP_REGULATION_OF_RHO_PROTEIN_SIGNAL_TRANSDUCTION		24	-0.510467	-1.76268	0.008	0.0142168	0.922	851
GOBP_CELLULAR_HOMEOSTASIS		224	-0.325746	-1.75748	0	0.0148321	0.931	785
GOBP_CELL_JUNCTION_ASSEMBLY		107	-0.366443	-1.75672	0	0.0148754	0.931	818
GOBP_NEGATIVE_REGULATION_OF_NEURON_DEATH		52	-0.412764	-1.75435	0	0.0150466	0.932	622
GOBP_DEVELOPMENTAL_MATURATION		47	-0.424351	-1.75278	0	0.0152063	0.933	725
GOBP_PLATELET_DERIVED_GROWTH_FACTOR_RECEPTOR_SIGNALING_PATHWAY		15	-0.556893	-1.75031	0.00519481	0.0154727	0.935	590
GOBP_REGULATION_OF_CHEMOTAXIS		35	-0.446024	-1.74973	0.0060241	0.0155238	0.936	650
GOBP_REGULATION_OF_LAMELLIPODIUM_ASSEMBLY		17	-0.566919	-1.74916	0.0116959	0.0155638	0.936	948
GOBP_REGULATION_OF_NEUROGENESIS		76	-0.395472	-1.74861	0	0.015614	0.936	908
GOBP_CELLULAR_CARBOHYDRATE_CATABOLIC_PROCESS		19	-0.537415	-1.74656	0.0115607	0.015791	0.939	1012
GOBP_POSITIVE_REGULATION_OF_CALCIUM_ION_TRANSPORT		23	-0.507351	-1.74458	0.00289855	0.0160205	0.942	918
GOBP_REGULATION_OF_CARBOHYDRATE_BIOSYNTHETIC_PROCESS		24	-0.495698	-1.7424	0.0139665	0.016247	0.946	523
GOBP_PROTEIN_DEPHOSPHORYLATION		98	-0.368425	-1.74046	0	0.0164305	0.948	519
GOBP_CELLULAR_BIOGENIC_AMINE_METABOLIC_PROCESS		16	-0.554993	-1.73772	0.00488998	0.0167152	0.951	933
GOBP_POSITIVE_REGULATION_OF_PEPTIDE_SECRETION		35	-0.446562	-1.73589	0.00923077	0.0169335	0.952	837
GOBP_NEGATIVE_REGULATION_OF_CELL_DEVELOPMENT		31	-0.46006	-1.73487	0.0145773	0.0170182	0.952	725
GOBP_ORGANIC_ACID_TRANSPORT		51	-0.415581	-1.73286	0.00668896	0.0172182	0.952	621
GOBP_PEPTIDE_HORMONE_SECRETION		56	-0.410071	-1.73219	0	0.0172797	0.953	837
GOBP_REGULATION_OF_MITOCHONDRIAL_OUTER_MEMBRANE_PERMEABILIZATION_INVOLVED_IN_APOPTOTIC_SIGNALING_PATHWAY		16	-0.564505	-1.72971	0.0125945	0.0175587	0.954	474
GOBP_POSITIVE_REGULATION_OF_EPITHELIAL_CELL_MIGRATION		41	-0.429108	-1.72877	0	0.017673	0.956	917
GOBP_REGULATION_OF_CATION_TRANSMEMBRANE_TRANSPORT		69	-0.393369	-1.72692	0	0.0178375	0.959	918
GOBP_REGULATION_OF_CELL_SUBSTRATE_JUNCTION_ORGANIZATION		31	-0.46848	-1.72552	0.00970874	0.0179922	0.961	818
GOBP_CELLULAR_RESPONSE_TO_MECHANICAL_STIMULUS		18	-0.533857	-1.72462	0.0129534	0.0180625	0.961	571
GOBP_PEPTIDE_SECRETION		93	-0.361663	-1.72424	0	0.0180475	0.962	790
GOBP_POSITIVE_REGULATION_OF_LIPID_BIOSYNTHETIC_PROCESS		16	-0.561281	-1.72417	0.0215054	0.0180119	0.962	1025
GOBP_DIVALENT_INORGANIC_CATION_HOMEOSTASIS		76	-0.383989	-1.72413	0	0.0179761	0.962	837
GOBP_CELL_MIGRATION		338	-0.310421	-1.72403	0	0.0179405	0.962	975
GOBP_POSTSYNAPSE_ORGANIZATION		49	-0.422317	-1.718	0	0.0188153	0.968	1059
GOBP_VACUOLE_ORGANIZATION		57	-0.402176	-1.71714	0	0.0188763	0.968	900
GOBP_ERBB_SIGNALING_PATHWAY		46	-0.426377	-1.71711	0	0.0188283	0.968	837
GOBP_POSITIVE_REGULATION_OF_ANION_TRANSMEMBRANE_TRANSPORT		16	-0.540293	-1.71605	0.0236842	0.0189252	0.969	507
GOBP_REGULATION_OF_NERVOUS_SYSTEM_PROCESS		21	-0.512329	-1.71546	0.00530504	0.0189545	0.969	945
GOBP_CELL_GROWTH		126	-0.345943	-1.71345	0	0.0191856	0.969	946
GOBP_SODIUM_ION_TRANSPORT		35	-0.445478	-1.71265	0.00887574	0.0192903	0.969	588
GOBP_LAMELLIPODIUM_ASSEMBLY		30	-0.464582	-1.70586	0.00831025	0.0202736	0.975	948
GOBP_TISSUE_HOMEOSTASIS		53	-0.411896	-1.70434	0	0.0204724	0.977	1127
GOBP_ANTIGEN_PROCESSING_AND_PRESENTATION		123	-0.342039	-1.70135	0	0.0208674	0.98	1196
GOBP_ESTABLISHMENT_OF_PROTEIN_LOCALIZATION_TO_PLASMA_MEMBRANE		23	-0.495948	-1.7013	0.0118694	0.0208154	0.98	979
GOBP_REGULATION_OF_CELL_MATRIX_ADHESION		35	-0.434326	-1.69753	0.00859599	0.0213604	0.981	818
GOBP_REGULATION_OF_CELLULAR_COMPONENT_MOVEMENT		237	-0.316301	-1.69695	0	0.0213968	0.982	954
GOBP_REGULATION_OF_MEMBRANE_PERMEABILITY		29	-0.469423	-1.69611	0.0118694	0.0214941	0.982	900
GOBP_TRANSMEMBRANE_TRANSPORT		279	-0.310911	-1.69349	0	0.0218499	0.982	617
GOBP_NEGATIVE_REGULATION_OF_ACTIN_FILAMENT_DEPOLYMERIZATION		22	-0.501148	-1.6934	0.01983	0.021801	0.982	431
GOBP_RESPONSE_TO_HORMONE		243	-0.312603	-1.69329	0	0.0217623	0.982	697
GOBP_PIGMENTATION		17	-0.54654	-1.69256	0.0162162	0.0218435	0.982	723
GOBP_PROTEIN_PHOSPHORYLATION		334	-0.304508	-1.69096	0	0.0219712	0.984	916
GOBP_POSITIVE_REGULATION_OF_PROTEIN_KINASE_ACTIVITY		113	-0.349579	-1.68824	0	0.0223797	0.984	900
GOBP_NEGATIVE_REGULATION_OF_LOCOMOTION		68	-0.383088	-1.68798	0	0.0223501	0.984	1066
GOBP_PLATELET_ACTIVATION		48	-0.408233	-1.68779	0.00302115	0.0223158	0.984	610
GOBP_LOCOMOTORY_BEHAVIOR		33	-0.447742	-1.68684	0.00306749	0.0224651	0.989	941
GOBP_POSITIVE_REGULATION_OF_TRANSMEMBRANE_TRANSPORT		48	-0.417573	-1.68681	0.00330033	0.0224203	0.989	988
GOBP_MEMBRANE_DEPOLARIZATION		15	-0.550385	-1.68585	0.0181347	0.0225585	0.989	474
GOBP_RESPONSE_TO_ENDOGENOUS_STIMULUS		401	-0.297714	-1.68558	0	0.0225381	0.989	697
GOBP_LOW_DENSITY_LIPOPROTEIN_PARTICLE_CLEARANCE		15	-0.556362	-1.68515	0.0205656	0.0225808	0.989	467
GOBP_POSITIVE_REGULATION_OF_HORMONE_SECRETION		26	-0.475085	-1.68392	0.0106101	0.0227665	0.989	622
GOBP_REGULATION_OF_GTPASE_ACTIVITY		116	-0.34256	-1.68347	0	0.022819	0.989	988
GOBP_MITOCHONDRIAL_OUTER_MEMBRANE_PERMEABILIZATION		20	-0.51595	-1.68165	0.0191257	0.0230662	0.991	474
GOBP_POSITIVE_REGULATION_OF_NEUROGENESIS		55	-0.402889	-1.68149	0.0103806	0.0230452	0.991	946
GOBP_ESTABLISHMENT_OF_ORGANELLE_LOCALIZATION		185	-0.319107	-1.68072	0	0.0231648	0.991	734
GOBP_REGULATION_OF_PEPTIDE_TRANSPORT		169	-0.320281	-1.67949	0	0.0233502	0.991	804
GOBP_REGULATION_OF_PROTEIN_LOCALIZATION		273	-0.307756	-1.67889	0	0.0233888	0.991	838
GOBP_POSITIVE_REGULATION_OF_ERK1_AND_ERK2_CASCADE		27	-0.474306	-1.67879	0.00566572	0.0233531	0.991	837
GOBP_REGULATION_OF_PROTEIN_BINDING		62	-0.387966	-1.67878	0	0.0232983	0.991	582
GOBP_REGULATION_OF_HORMONE_SECRETION		51	-0.396773	-1.67871	0.00597015	0.0232533	0.991	622
GOBP_RESPONSE_TO_NITROGEN_COMPOUND		304	-0.305656	-1.67666	0	0.023506	0.992	636
GOBP_AMINO_ACID_TRANSPORT		26	-0.491042	-1.67665	0.013624	0.0234563	0.992	617
GOBP_REGULATION_OF_INSULIN_RECEPTOR_SIGNALING_PATHWAY		21	-0.490028	-1.67537	0.00887574	0.0236338	0.992	655
GOBP_RAC_PROTEIN_SIGNAL_TRANSDUCTION		17	-0.523587	-1.67293	0.00997506	0.0240421	0.993	773
GOBP_AMYLOID_BETA_METABOLIC_PROCESS		19	-0.51873	-1.67286	0.0221607	0.0240008	0.993	931
GOBP_REGULATION_OF_MUSCLE_CONTRACTION		29	-0.459316	-1.67224	0.0126183	0.0240697	0.993	959
GOBP_PHAGOCYTOSIS		85	-0.364121	-1.66822	0.00722022	0.0247389	0.996	824
GOBP_COAGULATION		103	-0.34426	-1.66577	0	0.0251684	0.997	281
GOBP_POSITIVE_REGULATION_OF_ACTIN_FILAMENT_BUNDLE_ASSEMBLY		22	-0.484671	-1.66554	0.00576369	0.0251445	0.997	900
GOBP_ADULT_BEHAVIOR		20	-0.512279	-1.66385	0.0217391	0.0254097	0.997	546
GOBP_ESTABLISHMENT_OF_TISSUE_POLARITY		57	-0.392018	-1.66127	0.0030581	0.0258639	0.997	1196
GOBP_REGULATION_OF_CALCIUM_ION_TRANSMEMBRANE_TRANSPORTER_ACTIVITY		19	-0.502221	-1.65714	0.0170455	0.0266238	0.997	918
GOBP_LAMELLIPODIUM_ORGANIZATION		37	-0.425592	-1.65536	0.00593472	0.0269567	0.997	948
GOBP_REGULATION_OF_INTRACELLULAR_TRANSPORT		134	-0.331384	-1.65082	0	0.0278705	0.997	804
GOBP_LATE_ENDOSOME_TO_VACUOLE_TRANSPORT		16	-0.53633	-1.64963	0.0196629	0.0280193	0.997	1030
GOBP_REGULATION_OF_PROTEIN_TARGETING		29	-0.446265	-1.64836	0.0121951	0.0282765	0.997	1205
GOBP_ORGANIC_ANION_TRANSPORT		51	-0.394985	-1.64833	0.00319489	0.0282227	0.997	1115
GOBP_CORTICAL_CYTOSKELETON_ORGANIZATION		29	-0.445435	-1.64743	0.011396	0.0283742	0.997	727
GOBP_AUTOPHAGY_OF_MITOCHONDRION		26	-0.469589	-1.6465	0.0237389	0.0285059	0.997	509
GOBP_NEGATIVE_REGULATION_OF_ACTIN_FILAMENT_POLYMERIZATION		26	-0.461881	-1.64649	0.00554017	0.0284421	0.997	431
GOBP_WOUND_HEALING		149	-0.32078	-1.64645	0	0.0283786	0.997	848
GOBP_GLUCOSE_METABOLIC_PROCESS		75	-0.364184	-1.6457	0	0.028451	0.997	645
GOBP_METAL_ION_TRANSPORT		83	-0.349734	-1.64555	0	0.0284374	0.997	946
GOBP_REGULATION_OF_CATION_CHANNEL_ACTIVITY		27	-0.453015	-1.6431	0.00879765	0.0288397	0.997	918
GOBP_LYSOSOME_LOCALIZATION		20	-0.508384	-1.64265	0.0136986	0.0288342	0.997	676
GOBP_POSITIVE_REGULATION_OF_PROTEIN_PHOSPHORYLATION		161	-0.317323	-1.64221	0	0.0288516	0.997	900
GOBP_RESPONSE_TO_NERVE_GROWTH_FACTOR		25	-0.474852	-1.64174	0.0138889	0.0288913	0.997	853
GOBP_AMYLOID_PRECURSOR_PROTEIN_METABOLIC_PROCESS		23	-0.479142	-1.64018	0.0149254	0.0291403	0.997	716
GOBP_NEGATIVE_REGULATION_OF_CELLULAR_RESPONSE_TO_GROWTH_FACTOR_STIMULUS		20	-0.497911	-1.63857	0.0139665	0.0294404	0.997	749
GOBP_FOREBRAIN_DEVELOPMENT		75	-0.3614	-1.63847	0.00361011	0.029394	0.997	745
GOBP_PROTEIN_AUTOPHOSPHORYLATION		45	-0.394479	-1.63769	0.0158228	0.0294867	0.997	546
GOBP_POSITIVE_REGULATION_OF_INTRACELLULAR_TRANSPORT		86	-0.345144	-1.63636	0.00374532	0.0298022	0.998	804
GOBP_SODIUM_ION_TRANSMEMBRANE_TRANSPORT		28	-0.446395	-1.63562	0.00874636	0.029886	0.998	588
GOBP_REGULATION_OF_MULTICELLULAR_ORGANISMAL_DEVELOPMENT		238	-0.298859	-1.63125	0	0.0307128	0.998	704
GOBP_LIMBIC_SYSTEM_DEVELOPMENT		26	-0.459436	-1.63123	0.00874636	0.0306463	0.998	745
GOBP_TISSUE_MIGRATION		79	-0.359126	-1.63113	0.00757576	0.0306018	0.998	1066
GOBP_REGULATION_OF_ERBB_SIGNALING_PATHWAY		31	-0.448937	-1.62987	0.0114286	0.0308307	0.998	890
GOBP_EPIDERMAL_GROWTH_FACTOR_RECEPTOR_SIGNALING_PATHWAY		38	-0.410192	-1.62983	0.00308642	0.0307729	0.998	678
GOBP_MULTICELLULAR_ORGANISMAL_HOMEOSTASIS		98	-0.337971	-1.62781	0	0.0311391	0.998	1127
GOBP_REGULATION_OF_PEPTIDE_SECRETION		66	-0.372628	-1.62589	0	0.031521	0.998	621
GOBP_MITOCHONDRION_LOCALIZATION		20	-0.486929	-1.6258	0.0167598	0.0314803	0.998	522
GOBP_RESPONSE_TO_MECHANICAL_STIMULUS		40	-0.411449	-1.62492	0.0131579	0.0315964	0.998	631
GOBP_REACTIVE_OXYGEN_SPECIES_BIOSYNTHETIC_PROCESS		32	-0.422429	-1.62415	0.0060241	0.0316896	0.998	595
GOBP_REGULATION_OF_DENDRITIC_SPINE_MORPHOGENESIS		15	-0.53704	-1.62291	0.0283286	0.0318995	0.998	1059
GOBP_CYTOSKELETON_DEPENDENT_CYTOKINESIS		38	-0.409906	-1.62207	0.00600601	0.0320129	0.998	873
GOBP_MONOCARBOXYLIC_ACID_TRANSPORT		25	-0.457257	-1.62155	0.0205882	0.0320581	0.998	617
GOBP_ORGANIC_HYDROXY_COMPOUND_METABOLIC_PROCESS		123	-0.327996	-1.62135	0	0.0320492	0.998	868
GOBP_POST_EMBRYONIC_DEVELOPMENT		18	-0.499771	-1.61754	0.0234375	0.0327858	0.998	544
GOBP_POSITIVE_REGULATION_OF_CELL_DEVELOPMENT		78	-0.353243	-1.61652	0	0.0329183	0.998	908
GOBP_REGULATION_OF_HORMONE_LEVELS		98	-0.339762	-1.61421	0	0.0333174	0.999	868
GOBP_PLASMA_LIPOPROTEIN_PARTICLE_CLEARANCE		20	-0.486381	-1.61287	0.0235294	0.0336238	0.999	582
GOBP_NEGATIVE_REGULATION_OF_PHOSPHORUS_METABOLIC_PROCESS		136	-0.320019	-1.6085	0	0.0346921	0.999	470
GOBP_NEGATIVE_REGULATION_OF_KINASE_ACTIVITY		69	-0.361104	-1.60656	0.00671141	0.0351682	0.999	582
GOBP_VESICLE_BUDDING_FROM_MEMBRANE		68	-0.365216	-1.60611	0.00320513	0.0352042	0.999	890
GOBP_APOPTOTIC_MITOCHONDRIAL_CHANGES		43	-0.396935	-1.60597	0.00645161	0.0351521	0.999	565
GOBP_HINDBRAIN_DEVELOPMENT		32	-0.435808	-1.60049	0.00617284	0.0362935	0.999	759
GOBP_MITOCHONDRIAL_FISSION		16	-0.509886	-1.60035	0.0245232	0.0362557	0.999	552
GOBP_CYTOKINESIS		55	-0.372343	-1.59946	0.00333333	0.0363784	0.999	1030
GOBP_REGULATION_OF_PEPTIDE_HORMONE_SECRETION		45	-0.382142	-1.59882	0.00337838	0.0364721	0.999	621
GOBP_REGULATION_OF_PROTEIN_KINASE_ACTIVITY		176	-0.305968	-1.59687	0	0.0369144	0.999	903
GOBP_DEVELOPMENTAL_GROWTH		136	-0.318752	-1.5941	0	0.0376384	0.999	946
GOBP_NEGATIVE_REGULATION_OF_PROTEIN_DEPHOSPHORYLATION		22	-0.468761	-1.59278	0.0147493	0.0378827	0.999	371
GOBP_REGULATION_OF_AUTOPHAGOSOME_ASSEMBLY		15	-0.521713	-1.59261	0.0415512	0.0378718	0.999	736
GOBP_POSITIVE_REGULATION_OF_PHOSPHORUS_METABOLIC_PROCESS		194	-0.301848	-1.59167	0	0.0380056	0.999	1025
GOBP_POSITIVE_REGULATION_OF_INSULIN_SECRETION		16	-0.513461	-1.59167	0.0351351	0.0379283	0.999	760
GOBP_METENCEPHALON_DEVELOPMENT		27	-0.446899	-1.58841	0.0261097	0.0387039	0.999	759
GOBP_DICARBOXYLIC_ACID_TRANSPORT		21	-0.474653	-1.58772	0.0261628	0.0387604	0.999	617
GOBP_REGULATION_OF_ANIMAL_ORGAN_MORPHOGENESIS		58	-0.36872	-1.58726	0.00949367	0.0388416	0.999	1196
GOBP_POSITIVE_REGULATION_OF_GTPASE_ACTIVITY		94	-0.337377	-1.58672	0	0.0388811	0.999	716
GOBP_VIRION_ASSEMBLY		27	-0.439466	-1.58546	0.0232558	0.039164	0.999	1072
GOBP_REGULATION_OF_PROTEIN_EXPORT_FROM_NUCLEUS		18	-0.49575	-1.58479	0.0214477	0.0392477	0.999	783
GOBP_NEGATIVE_REGULATION_OF_PROTEIN_BINDING		28	-0.427769	-1.58358	0.0170455	0.0394504	0.999	579
GOBP_NEGATIVE_REGULATION_OF_ESTABLISHMENT_OF_PROTEIN_LOCALIZATION		35	-0.414594	-1.58342	0.0212121	0.0394405	0.999	979
GOBP_PROTEIN_LOCALIZATION_TO_CYTOSKELETON		18	-0.48375	-1.58323	0.0290237	0.0394061	0.999	517
GOBP_ANTIGEN_PROCESSING_AND_PRESENTATION_OF_PEPTIDE_ANTIGEN		109	-0.329726	-1.58197	0	0.0397295	0.999	1132
GOBP_HIPPOCAMPUS_DEVELOPMENT		20	-0.477031	-1.5812	0.0198864	0.0398523	0.999	745
GOBP_CALCIUM_ION_TRANSPORT_INTO_CYTOSOL		28	-0.428041	-1.57866	0.0150602	0.0404234	0.999	764
GOBP_ENDOSOME_TRANSPORT_VIA_MULTIVESICULAR_BODY_SORTING_PATHWAY		20	-0.473415	-1.57764	0.0225989	0.0406087	0.999	641
GOBP_ASTROCYTE_DIFFERENTIATION		22	-0.468524	-1.57546	0.033033	0.0411586	1	481
GOBP_POSITIVE_REGULATION_OF_TRANSFERASE_ACTIVITY		161	-0.299706	-1.57527	0	0.0411261	1	837
GOBP_PATTERN_SPECIFICATION_PROCESS		33	-0.411739	-1.57318	0.0219436	0.0416429	1	374
GOBP_POSITIVE_REGULATION_OF_REACTIVE_OXYGEN_SPECIES_METABOLIC_PROCESS		26	-0.444204	-1.57258	0.0235294	0.0417569	1	1084
GOBP_RESPONSE_TO_WOUNDING		179	-0.301571	-1.57227	0	0.0417585	1	734
GOBP_VESICLE_MEDIATED_TRANSPORT_BETWEEN_ENDOSOMAL_COMPARTMENTS		22	-0.463629	-1.57151	0.0262391	0.0418637	1	1241
GOBP_CELL_RECOGNITION		39	-0.387876	-1.56909	0.0192308	0.0424257	1	931
GOBP_LIPID_LOCALIZATION		92	-0.338797	-1.56758	0.00396825	0.0427482	1	655
GOBP_REGULATION_OF_MUSCLE_ADAPTATION		26	-0.434364	-1.56445	0.0291545	0.0435279	1	519
GOBP_REGULATION_OF_HEART_RATE		15	-0.518505	-1.56292	0.0445026	0.0439186	1	783
GOBP_VIRAL_BUDDING		21	-0.460357	-1.56258	0.0252809	0.0439554	1	873
GOBP_MONOSACCHARIDE_METABOLIC_PROCESS		96	-0.32844	-1.56032	0	0.044513	1	645
GOBP_MULTIVESICULAR_BODY_SORTING_PATHWAY		20	-0.473415	-1.55787	0.038674	0.0451855	1	641
GOBP_CELL_SUBSTRATE_JUNCTION_ORGANIZATION		44	-0.386812	-1.55743	0.00895522	0.0452463	1	818
GOBP_PROTEIN_TRANSPORT_ALONG_MICROTUBULE		20	-0.467648	-1.55353	0.026087	0.0463023	1	829
GOBP_REGULATION_OF_CELLULAR_PROTEIN_LOCALIZATION		198	-0.292125	-1.55003	0	0.0473624	1	838
GOBP_STRIATED_MUSCLE_CONTRACTION		36	-0.394606	-1.54996	0.0151976	0.0472949	1	959
GOBP_POLYOL_BIOSYNTHETIC_PROCESS		16	-0.483756	-1.54823	0.038961	0.047737	1	626
GOBP_GRANULOCYTE_CHEMOTAXIS		20	-0.482473	-1.54764	0.048913	0.0478828	1	540
GOBP_CELLULAR_RESPONSE_TO_ALCOHOL		21	-0.45972	-1.54756	0.0276243	0.0478142	1	636
GOBP_SMALL_MOLECULE_CATABOLIC_PROCESS		153	-0.29637	-1.54548	0	0.0483651	1	638
GOBP_REGULATION_OF_BODY_FLUID_LEVELS		129	-0.308443	-1.54471	0	0.0485897	1	814
GOBP_RESPONSE_TO_OXYGEN_CONTAINING_COMPOUND		392	-0.272798	-1.5437	0	0.0488086	1	793
GOBP_NEGATIVE_REGULATION_OF_PHOSPHORYLATION		105	-0.321226	-1.54348	0	0.0487742	1	992
GOBP_REGULATION_OF_PROTEIN_PHOSPHORYLATION		259	-0.281163	-1.54296	0	0.0488047	1	793
GOBP_NEGATIVE_REGULATION_OF_NEURON_APOPTOTIC_PROCESS		32	-0.406873	-1.54211	0.03125	0.0490112	1	595
GOBP_MORPHOGENESIS_OF_A_POLARIZED_EPITHELIUM		63	-0.360658	-1.53821	0.00986842	0.0502153	1	1132
GOBP_CELLULAR_RESPONSE_TO_OXYGEN_LEVELS		83	-0.333351	-1.53625	0.00395257	0.0508503	1	1132
GOBP_MICROTUBULE_BUNDLE_FORMATION		16	-0.4879	-1.53564	0.0343008	0.0509615	1	821
GOBP_NEUTRAL_LIPID_METABOLIC_PROCESS		26	-0.422291	-1.53363	0.0294906	0.0515706	1	645
GOBP_CELLULAR_COMPONENT_ASSEMBLY_INVOLVED_IN_MORPHOGENESIS		23	-0.449691	-1.53261	0.0271186	0.0518208	1	821
GOBP_POSITIVE_REGULATION_OF_SMALL_MOLECULE_METABOLIC_PROCESS		22	-0.45024	-1.5314	0.0396825	0.052098	1	617
GOBP_NEGATIVE_REGULATION_OF_CATION_TRANSMEMBRANE_TRANSPORT		19	-0.469857	-1.53105	0.0379404	0.0521418	1	888
GOBP_PEPTIDYL_TYROSINE_MODIFICATION		62	-0.35506	-1.52708	0.0156863	0.0534494	1	911
GOBP_MAPK_CASCADE		195	-0.282131	-1.52601	0	0.0537592	1	1120
GOBP_REGULATION_OF_CALCIUM_ION_TRANSPORT_INTO_CYTOSOL		22	-0.446064	-1.52532	0.0461957	0.0538791	1	764
GOBP_CALCIUM_ION_TRANSPORT		75	-0.331796	-1.52325	0.00692042	0.054626	1	946
GOBP_MYELOID_LEUKOCYTE_ACTIVATION		232	-0.285742	-1.52217	0	0.0548497	1	828
GOBP_CELLULAR_IRON_ION_HOMEOSTASIS		24	-0.442543	-1.5217	0.04	0.0549057	1	785
GOBP_POSITIVE_REGULATION_OF_AUTOPHAGY		36	-0.398496	-1.52146	0.0222222	0.0548949	1	770
GOBP_POSITIVE_REGULATION_OF_CATION_TRANSMEMBRANE_TRANSPORT		30	-0.399233	-1.52144	0.0403727	0.054798	1	1084
GOBP_ERK1_AND_ERK2_CASCADE		53	-0.365324	-1.51885	0.026936	0.0556541	1	837
GOBP_POSITIVE_REGULATION_OF_MACROAUTOPHAGY		26	-0.434229	-1.51358	0.0405405	0.057605	1	770
GOBP_REGULATION_OF_CELL_MORPHOGENESIS		100	-0.317946	-1.51346	0.00403226	0.0575376	1	851
GOBP_REGULATION_OF_VACUOLE_ORGANIZATION		20	-0.458458	-1.51236	0.0489914	0.0578111	1	736
GOBP_NEGATIVE_REGULATION_OF_ENDOCYTOSIS		15	-0.492186	-1.50989	0.0686813	0.0587209	1	736
GOBP_REGULATION_OF_DENDRITE_DEVELOPMENT		25	-0.434098	-1.50956	0.0350318	0.0587279	1	908
GOBP_GLUTATHIONE_METABOLIC_PROCESS		27	-0.426265	-1.50859	0.033241	0.0590076	1	958
GOBP_REGULATION_OF_CELL_DEVELOPMENT		116	-0.311682	-1.50802	0.00421941	0.0591317	1	725
GOBP_POSITIVE_REGULATION_OF_NEURON_DEATH		27	-0.414804	-1.50718	0.0326975	0.0593768	1	946
GOBP_CELLULAR_TRANSITION_METAL_ION_HOMEOSTASIS		31	-0.411906	-1.50653	0.0254958	0.0595628	1	785
GOBP_TRANSITION_METAL_ION_HOMEOSTASIS		36	-0.39098	-1.50529	0.0454545	0.0599503	1	785
GOBP_CELL_CELL_ADHESION_VIA_PLASMA_MEMBRANE_ADHESION_MOLECULES		25	-0.43004	-1.50521	0.0294118	0.0598969	1	1128
GOBP_REGULATION_OF_PROTEIN_ACETYLATION		26	-0.413649	-1.50423	0.0380435	0.0601756	1	809
GOBP_POSITIVE_REGULATION_OF_RECEPTOR_MEDIATED_ENDOCYTOSIS		16	-0.480435	-1.50281	0.0631868	0.0605604	1	450
GOBP_RESPONSE_TO_BMP		20	-0.457908	-1.49902	0.0503979	0.0619955	1	877
GOBP_MONOSACCHARIDE_BIOSYNTHETIC_PROCESS		39	-0.375672	-1.49864	0.0222222	0.0620573	1	732
GOBP_PLASMA_MEMBRANE_ORGANIZATION		36	-0.386099	-1.49728	0.0208333	0.0625142	1	764
GOBP_SPROUTING_ANGIOGENESIS		21	-0.442204	-1.4961	0.0619946	0.0629983	1	907
GOBP_MUSCLE_CELL_DEVELOPMENT		35	-0.391418	-1.49421	0.0311615	0.0636559	1	764
GOBP_CARDIAC_MUSCLE_CONTRACTION		31	-0.41101	-1.49414	0.0230548	0.0635724	1	959
GOBP_REGULATION_OF_SYSTEMIC_ARTERIAL_BLOOD_PRESSURE		15	-0.483494	-1.49389	0.055409	0.063576	1	686
GOBP_REGULATION_OF_LYMPHOCYTE_MIGRATION		16	-0.47551	-1.49137	0.0503778	0.0644474	1	1059
GOBP_POSITIVE_REGULATION_OF_PEPTIDE_HORMONE_SECRETION		22	-0.446759	-1.49059	0.0489914	0.0646475	1	837
GOBP_CARBOXYLIC_ACID_TRANSPORT		35	-0.390441	-1.48869	0.0221519	0.0652719	1	617
GOBP_EXTRACELLULAR_MATRIX_DISASSEMBLY		19	-0.458635	-1.48742	0.0589812	0.0656947	1	1309
GOBP_CELL_ACTIVATION		387	-0.262793	-1.48716	0	0.0656688	1	828
GOBP_TRIGLYCERIDE_METABOLIC_PROCESS		22	-0.442644	-1.48042	0.0518135	0.0684642	1	645
GOBP_CORTICAL_ACTIN_CYTOSKELETON_ORGANIZATION		24	-0.422321	-1.47723	0.0423729	0.0697512	1	727
GOBP_POSITIVE_REGULATION_OF_INTRACELLULAR_PROTEIN_TRANSPORT		70	-0.329141	-1.47691	0.0171821	0.0697501	1	804
GOBP_FOCAL_ADHESION_ASSEMBLY		34	-0.399154	-1.47591	0.0246914	0.0700738	1	818
GOBP_CELLULAR_RESPONSE_TO_KETONE		30	-0.397671	-1.47437	0.0427632	0.0706093	1	626
GOBP_NEGATIVE_REGULATION_OF_TRANSPORTER_ACTIVITY		21	-0.443481	-1.47316	0.0610465	0.0710137	1	888
GOBP_POSITIVE_REGULATION_OF_PROTEIN_MODIFICATION_PROCESS		236	-0.270349	-1.47082	0.00719425	0.0719541	1	811
GOBP_PEPTIDYL_TYROSINE_DEPHOSPHORYLATION		15	-0.473088	-1.46999	0.075718	0.0721666	1	1060
GOBP_REGULATION_OF_DENDRITE_MORPHOGENESIS		16	-0.473404	-1.46886	0.0545455	0.072512	1	908
GOBP_VASCULAR_PROCESS_IN_CIRCULATORY_SYSTEM		43	-0.371571	-1.46838	0.0465839	0.0726587	1	995
GOBP_DIGESTION		18	-0.456639	-1.46215	0.0706522	0.0754795	1	888
GOBP_CELLULAR_RESPONSE_TO_EXTERNAL_STIMULUS		60	-0.339154	-1.46047	0.0205479	0.076167	1	571
GOBP_POSITIVE_REGULATION_OF_LIPID_METABOLIC_PROCESS		27	-0.406531	-1.4599	0.0442478	0.0763469	1	1025
GOBP_MUSCLE_ADAPTATION		28	-0.399638	-1.45868	0.0316092	0.0767618	1	519
GOBP_PEPTIDYL_SERINE_MODIFICATION		81	-0.31262	-1.4579	0.0140845	0.0769567	1	546
GOBP_ORGANOPHOSPHATE_CATABOLIC_PROCESS		42	-0.359057	-1.45451	0.0348101	0.0785338	1	673
GOBP_BARBED_END_ACTIN_FILAMENT_CAPPING		15	-0.489597	-1.45361	0.0752688	0.0788438	1	431
GOBP_SPINDLE_LOCALIZATION		23	-0.422572	-1.45333	0.0545977	0.0788479	1	718
GOBP_REGULATION_OF_PEPTIDYL_TYROSINE_PHOSPHORYLATION		44	-0.359707	-1.45229	0.0321543	0.079201	1	316
GOBP_RENAL_SYSTEM_PROCESS		24	-0.409571	-1.44958	0.0535211	0.0803776	1	686
GOBP_NEGATIVE_REGULATION_OF_CELLULAR_COMPONENT_ORGANIZATION		231	-0.272713	-1.44921	0	0.0804429	1	751
GOBP_REGULATION_OF_REACTIVE_OXYGEN_SPECIES_BIOSYNTHETIC_PROCESS		24	-0.420706	-1.4489	0.0762195	0.0804657	1	595
GOBP_RESPONSE_TO_METAL_ION		99	-0.306204	-1.44725	0	0.0811238	1	838
GOBP_NEGATIVE_REGULATION_OF_TRANSFERASE_ACTIVITY		81	-0.311276	-1.44719	0.0155039	0.0810149	1	582
GOBP_MYELOID_LEUKOCYTE_MEDIATED_IMMUNITY		227	-0.267648	-1.44653	0	0.0812261	1	828
GOBP_POSITIVE_REGULATION_OF_CATALYTIC_ACTIVITY		357	-0.257381	-1.44381	0	0.0825142	1	773
GOBP_POSITIVE_REGULATION_OF_PEPTIDYL_TYROSINE_PHOSPHORYLATION		27	-0.397902	-1.44248	0.0504451	0.0830417	1	235
GOBP_SINGLE_FERTILIZATION		26	-0.398652	-1.43857	0.0473373	0.0849631	1	761
GOBP_CARDIAC_MUSCLE_CELL_DIFFERENTIATION		17	-0.445266	-1.43761	0.0737463	0.0852654	1	613
GOBP_CARBOHYDRATE_HOMEOSTASIS		48	-0.345185	-1.43555	0.0184615	0.0862345	1	779
GOBP_IRON_ION_HOMEOSTASIS		28	-0.39741	-1.43117	0.0422535	0.0884527	1	785
GOBP_CELL_MATRIX_ADHESION		67	-0.317289	-1.42988	0.0477816	0.088942	1	823
GOBP_NEGATIVE_REGULATION_OF_EXTRINSIC_APOPTOTIC_SIGNALING_PATHWAY		29	-0.399124	-1.42848	0.0502959	0.0895765	1	653
GOBP_GRANULOCYTE_MIGRATION		24	-0.417184	-1.42801	0.0762463	0.0896541	1	540
GOBP_CELL_CELL_ADHESION		162	-0.276074	-1.42719	0.00502513	0.0899493	1	818
GOBP_ORGAN_GROWTH		24	-0.415358	-1.42479	0.0449102	0.0911812	1	523
GOBP_REGULATION_OF_POTASSIUM_ION_TRANSMEMBRANE_TRANSPORTER_ACTIVITY		15	-0.476114	-1.42415	0.0697051	0.0913634	1	888
GOBP_NEURAL_TUBE_DEVELOPMENT		31	-0.370738	-1.42097	0.0318471	0.0930587	1	399
GOBP_RESPONSE_TO_CARBOHYDRATE		56	-0.33147	-1.42004	0.0375427	0.0934362	1	809
GOBP_REGULATION_OF_G_PROTEIN_COUPLED_RECEPTOR_SIGNALING_PATHWAY		28	-0.394815	-1.41858	0.0601093	0.0941473	1	813
GOBP_POSITIVE_REGULATION_OF_PROTEIN_BINDING		35	-0.366327	-1.41739	0.0649351	0.094639	1	582
GOBP_REGULATION_OF_TRANSFERASE_ACTIVITY		245	-0.263476	-1.41607	0	0.0952119	1	595
GOBP_NEGATIVE_REGULATION_OF_DEPHOSPHORYLATION		31	-0.393352	-1.41512	0.0690789	0.0955925	1	371
GOBP_REGULATION_OF_INTRACELLULAR_PROTEIN_TRANSPORT		89	-0.303181	-1.41381	0.0371901	0.0962222	1	804
GOBP_PHOSPHATIDYLCHOLINE_METABOLIC_PROCESS		15	-0.450241	-1.41289	0.077957	0.096571	1	1025
GOBP_ADHERENS_JUNCTION_ORGANIZATION		17	-0.452191	-1.41228	0.0729483	0.0967863	1	1160
GOBP_SCF_DEPENDENT_PROTEASOMAL_UBIQUITIN_DEPENDENT_PROTEIN_CATABOLIC_PROCESS		49	-0.332206	-1.41052	0.0443038	0.0976039	1	1196
GOBP_NEURON_APOPTOTIC_PROCESS		57	-0.327432	-1.41035	0.0328947	0.0975778	1	988
GOBP_NEGATIVE_REGULATION_OF_PROTEIN_SERINE_THREONINE_KINASE_ACTIVITY		33	-0.361009	-1.40986	0.0632911	0.0976913	1	1081
GOBP_PRIMARY_NEURAL_TUBE_FORMATION		22	-0.412989	-1.40765	0.0659341	0.0989754	1	399
GOBP_CELLULAR_RESPONSE_TO_ORGANIC_CYCLIC_COMPOUND		141	-0.280282	-1.4062	0.010101	0.0996777	1	599
GOBP_REGULATION_OF_VASCULATURE_DEVELOPMENT		54	-0.328162	-1.40201	0.034965	0.102135	1	1059
GOBP_POSITIVE_REGULATION_OF_MUSCLE_CELL_DIFFERENTIATION		16	-0.449668	-1.40028	0.0762712	0.103072	1	946
GOBP_AMEBOIDAL_TYPE_CELL_MIGRATION		106	-0.292931	-1.39769	0.0355556	0.104522	1	1080
GOBP_MEMORY		16	-0.450374	-1.39447	0.117166	0.10635	1	622
GOBP_LEUKOCYTE_MEDIATED_CYTOTOXICITY		19	-0.415908	-1.39378	0.0773481	0.106574	1	803
GOBP_LIPOPROTEIN_METABOLIC_PROCESS		37	-0.361592	-1.39291	0.0352564	0.107057	1	582
GOBP_BIOLOGICAL_ADHESION		298	-0.250046	-1.3922	0	0.10736	1	823
GOBP_SPINDLE_ORGANIZATION		76	-0.304239	-1.39013	0.0330578	0.108556	1	821
GOBP_CALCIUM_ION_TRANSMEMBRANE_TRANSPORT		59	-0.320657	-1.38972	0.047138	0.108671	1	918
GOBP_ACTIVATION_OF_IMMUNE_RESPONSE		151	-0.27041	-1.38822	0	0.109487	1	843
GOBP_GOLGI_ORGANIZATION		64	-0.316695	-1.38791	0.0388693	0.109536	1	876
GOBP_REGULATION_OF_T_CELL_ACTIVATION		49	-0.339309	-1.38731	0.0385965	0.109744	1	814
GOBP_REGULATION_OF_MONOOXYGENASE_ACTIVITY		18	-0.426186	-1.38267	0.0894309	0.112614	1	837
GOBP_REGULATION_OF_MAPK_CASCADE		124	-0.278407	-1.38166	0.012766	0.113068	1	906
GOBP_MUSCLE_HYPERTROPHY		26	-0.389845	-1.37786	0.0879121	0.115512	1	933
GOBP_REGULATION_OF_PROTEIN_TYROSINE_KINASE_ACTIVITY		18	-0.433886	-1.37746	0.084058	0.115716	1	757
GOBP_REGULATION_OF_BLOOD_PRESSURE		33	-0.370491	-1.37678	0.083086	0.116025	1	686
GOBP_ACTIVATION_OF_MAPK_ACTIVITY		34	-0.365569	-1.37579	0.0721312	0.116612	1	941
GOBP_NEGATIVE_REGULATION_OF_SIGNALING		310	-0.245761	-1.37495	0.00719425	0.117022	1	1086
GOBP_ORGANELLE_DISASSEMBLY		46	-0.329962	-1.37234	0.0514469	0.118753	1	614
GOBP_LOCALIZATION_WITHIN_MEMBRANE		21	-0.408127	-1.37084	0.0916667	0.119693	1	118
GOBP_REGIONALIZATION		28	-0.381271	-1.37015	0.0549133	0.12009	1	374
GOBP_LEUKOCYTE_CELL_CELL_ADHESION		66	-0.310442	-1.36825	0.0425532	0.121317	1	814
GOBP_MITOTIC_CYTOKINESIS		33	-0.36108	-1.36713	0.0798816	0.122059	1	873
GOBP_POSITIVE_REGULATION_OF_IMMUNE_SYSTEM_PROCESS		235	-0.24759	-1.36656	0	0.122236	1	824
GOBP_PRODUCTION_OF_SMALL_RNA_INVOLVED_IN_GENE_SILENCING_BY_RNA		23	-0.387923	-1.36121	0.0901163	0.1258	1	861
GOBP_REGULATION_OF_RELEASE_OF_SEQUESTERED_CALCIUM_ION_INTO_CYTOSOL		18	-0.415529	-1.36081	0.0842105	0.125894	1	764
GOBP_CELL_ACTIVATION_INVOLVED_IN_IMMUNE_RESPONSE		250	-0.246474	-1.35928	0.0060241	0.126837	1	785
GOBP_CEREBRAL_CORTEX_DEVELOPMENT		31	-0.358031	-1.35601	0.082153	0.129102	1	705
GOBP_NEGATIVE_REGULATION_OF_VASCULATURE_DEVELOPMENT		25	-0.394484	-1.35396	0.0911765	0.130495	1	590
GOBP_CELLULAR_RESPONSE_TO_ACID_CHEMICAL		20	-0.406118	-1.35357	0.105943	0.130585	1	1094
GOBP_ENDOPLASMIC_RETICULUM_TO_GOLGI_VESICLE_MEDIATED_TRANSPORT		108	-0.27482	-1.35189	0.0210084	0.131642	1	774
GOBP_REGULATION_OF_PHOSPHATIDYLINOSITOL_3_KINASE_SIGNALING		21	-0.389658	-1.34968	0.0873239	0.133196	1	837
GOBP_PRIMARY_ALCOHOL_METABOLIC_PROCESS		18	-0.417955	-1.34964	0.102857	0.133024	1	868
GOBP_MEMBRANE_LIPID_BIOSYNTHETIC_PROCESS		24	-0.389184	-1.34896	0.0934066	0.133357	1	538
GOBP_NEGATIVE_REGULATION_OF_LIPID_METABOLIC_PROCESS		19	-0.407241	-1.34492	0.110145	0.136411	1	995
GOBP_MULTIVESICULAR_BODY_ORGANIZATION		24	-0.38511	-1.34455	0.0901163	0.136503	1	641
GOBP_DIGESTIVE_SYSTEM_PROCESS		17	-0.42678	-1.34414	0.114504	0.136558	1	888
GOBP_LYMPHOCYTE_MIGRATION		21	-0.402016	-1.34392	0.121813	0.136517	1	1215
GOBP_REGULATION_OF_MUSCLE_HYPERTROPHY		21	-0.396604	-1.3396	0.125668	0.139718	1	933
GOBP_CARBOHYDRATE_METABOLIC_PROCESS		187	-0.251999	-1.33958	0.0157068	0.139523	1	691
GOBP_ALCOHOL_METABOLIC_PROCESS		95	-0.279484	-1.3376	0.0451128	0.140873	1	868
GOBP_REGULATION_OF_ACTION_POTENTIAL		16	-0.427436	-1.33611	0.107143	0.14189	1	452
GOBP_POSITIVE_REGULATION_OF_MOLECULAR_FUNCTION		443	-0.232046	-1.33512	0	0.14243	1	773
GOBP_POSITIVE_REGULATION_OF_CELL_GROWTH		49	-0.319333	-1.33327	0.0935484	0.143656	1	933
GOBP_GLIOGENESIS		81	-0.286606	-1.33246	0.0322581	0.144066	1	988
GOBP_NEGATIVE_REGULATION_OF_CELL_ADHESION		59	-0.311907	-1.33201	0.0711744	0.144223	1	725
GOBP_REGULATION_OF_DEPHOSPHORYLATION		61	-0.30107	-1.33124	0.0694981	0.144592	1	454
GOBP_AMINE_METABOLIC_PROCESS		59	-0.307051	-1.33095	0.0730897	0.144599	1	1196
GOBP_LEUKOCYTE_MIGRATION		103	-0.278645	-1.33074	0.0418605	0.144608	1	814
GOBP_CARDIOCYTE_DIFFERENTIATION		22	-0.39267	-1.32925	0.107239	0.145585	1	613
GOBP_SENSORY_PERCEPTION		56	-0.316723	-1.32708	0.0780142	0.147052	1	638
GOBP_REGULATION_OF_HYDROLASE_ACTIVITY		356	-0.234638	-1.32613	0	0.1477	1	475
GOBP_TELENCEPHALON_DEVELOPMENT		53	-0.315091	-1.32279	0.0993151	0.150369	1	830
GOBP_GLIAL_CELL_MIGRATION		17	-0.421858	-1.32151	0.128686	0.151258	1	935
GOBP_REGULATION_OF_LIPASE_ACTIVITY		21	-0.382893	-1.31643	0.1261	0.155651	1	837
GOBP_INOSITOL_LIPID_MEDIATED_SIGNALING		32	-0.353939	-1.31634	0.083871	0.155491	1	837
GOBP_REGULATION_OF_CIRCADIAN_RHYTHM		30	-0.351057	-1.31443	0.123944	0.156918	1	900
GOBP_REGULATION_OF_NITRIC_OXIDE_METABOLIC_PROCESS		18	-0.402095	-1.3138	0.132812	0.157274	1	470
GOBP_REGULATION_OF_PROTEIN_MODIFICATION_PROCESS		402	-0.227993	-1.31239	0	0.158246	1	837
GOBP_POSITIVE_REGULATION_OF_SIGNALING		377	-0.227253	-1.31238	0.00970874	0.15803	1	979
GOBP_POSITIVE_REGULATION_OF_LOCOMOTION		127	-0.267336	-1.31069	0.0330189	0.159245	1	917
GOBP_POSITIVE_REGULATION_OF_PROTEIN_ACETYLATION		15	-0.424383	-1.31059	0.130435	0.159073	1	809
GOBP_LEUKOCYTE_MEDIATED_IMMUNITY		266	-0.24113	-1.30967	0.0148148	0.159664	1	828
GOBP_NEGATIVE_REGULATION_OF_EPITHELIAL_CELL_MIGRATION		20	-0.38997	-1.30881	0.122093	0.160202	1	1066
GOBP_REGULATION_OF_PROTEIN_SERINE_THREONINE_KINASE_ACTIVITY		108	-0.267059	-1.30423	0.0355731	0.164125	1	995
GOBP_IMMUNE_EFFECTOR_PROCESS		368	-0.232228	-1.30404	0	0.164048	1	804
GOBP_DETECTION_OF_ABIOTIC_STIMULUS		15	-0.417311	-1.3033	0.147959	0.164516	1	631
GOBP_REGULATION_OF_OXIDOREDUCTASE_ACTIVITY		30	-0.35612	-1.30274	0.115756	0.164884	1	837
GOBP_UNSATURATED_FATTY_ACID_METABOLIC_PROCESS		24	-0.363377	-1.30041	0.126801	0.166739	1	1179
GOBP_CELLULAR_GLUCOSE_HOMEOSTASIS		35	-0.334968	-1.29989	0.0958084	0.167006	1	779
GOBP_HOMEOSTATIC_PROCESS		429	-0.223563	-1.29515	0	0.171277	1	799
GOBP_REGULATION_OF_MAP_KINASE_ACTIVITY		61	-0.299173	-1.29423	0.0766423	0.171999	1	992
GOBP_REGULATION_OF_PHOSPHORUS_METABOLIC_PROCESS		376	-0.226425	-1.28581	0.00847458	0.180227	1	805
GOBP_POSITIVE_REGULATION_OF_CELL_MATRIX_ADHESION		15	-0.423298	-1.28558	0.137203	0.180208	1	1120
GOBP_POSITIVE_REGULATION_OF_DEVELOPMENTAL_PROCESS		222	-0.239008	-1.28382	0.0454545	0.181763	1	918
GOBP_REGULATION_OF_SPINDLE_ORGANIZATION		22	-0.379665	-1.28342	0.140523	0.181937	1	641
GOBP_NEGATIVE_REGULATION_OF_AUTOPHAGY		22	-0.375446	-1.28338	0.140401	0.181704	1	1030
GOBP_FIBROBLAST_GROWTH_FACTOR_RECEPTOR_SIGNALING_PATHWAY		28	-0.353106	-1.28117	0.131579	0.183632	1	481
GOBP_NADP_METABOLIC_PROCESS		20	-0.380871	-1.27507	0.155989	0.189446	1	832
GOBP_GLIAL_CELL_DIFFERENTIATION		60	-0.295223	-1.27459	0.0594796	0.18965	1	988
GOBP_CELL_CELL_RECOGNITION		18	-0.391908	-1.27456	0.138817	0.189408	1	883
GOBP_TRANSCRIPTION_PREINITIATION_COMPLEX_ASSEMBLY		16	-0.408429	-1.27453	0.135734	0.189154	1	1293
GOBP_RESPONSE_TO_ORGANIC_CYCLIC_COMPOUND		221	-0.242749	-1.27342	0.0233918	0.189998	1	690
GOBP_CELLULAR_RESPONSE_TO_CARBOHYDRATE_STIMULUS		30	-0.348162	-1.27305	0.116959	0.190113	1	760
GOBP_POSITIVE_REGULATION_OF_MAPK_CASCADE		78	-0.280299	-1.27016	0.0833333	0.192894	1	894
GOBP_NEGATIVE_REGULATION_OF_BINDING		41	-0.318624	-1.26889	0.110092	0.193832	1	579
GOBP_PROTEIN_STABILIZATION		90	-0.266813	-1.26261	0.057377	0.200382	1	450
GOBP_PHOSPHATIDYLINOSITOL_3_KINASE_SIGNALING		25	-0.353506	-1.2597	0.138462	0.203159	1	837
GOBP_NEGATIVE_REGULATION_OF_CELL_GROWTH		34	-0.321893	-1.25895	0.141176	0.203729	1	992
GOBP_REGULATION_OF_REACTIVE_OXYGEN_SPECIES_METABOLIC_PROCESS		50	-0.301268	-1.25878	0.112179	0.203635	1	941
GOBP_POSITIVE_REGULATION_OF_CELLULAR_PROTEIN_LOCALIZATION		120	-0.257962	-1.25838	0.0657895	0.203806	1	837
GOBP_REGULATION_OF_CELLULAR_RESPONSE_TO_GROWTH_FACTOR_STIMULUS		52	-0.297535	-1.25673	0.120401	0.205435	1	749
GOBP_REGULATION_OF_PROTEIN_DEPHOSPHORYLATION		49	-0.30878	-1.25361	0.125402	0.208652	1	454
GOBP_T_CELL_ACTIVATION		77	-0.277084	-1.25177	0.0855019	0.210419	1	519
GOBP_POSITIVE_REGULATION_OF_PROTEIN_SERINE_THREONINE_KINASE_ACTIVITY		68	-0.280194	-1.25035	0.0899654	0.211728	1	1021
GOBP_POSITIVE_REGULATION_OF_HYDROLASE_ACTIVITY		204	-0.231874	-1.24819	0.0217391	0.213817	1	470
GOBP_POSITIVE_REGULATION_OF_ORGANELLE_ASSEMBLY		29	-0.340597	-1.24814	0.150602	0.213589	1	736
GOBP_REGULATION_OF_PHOSPHOPROTEIN_PHOSPHATASE_ACTIVITY		41	-0.315071	-1.24586	0.126984	0.215797	1	454
GOBP_EPITHELIAL_TUBE_FORMATION		25	-0.352561	-1.24573	0.168142	0.215636	1	399
GOBP_TUBE_FORMATION		26	-0.351583	-1.24466	0.150943	0.216646	1	399
GOBP_POSITIVE_REGULATION_OF_PEPTIDYL_SERINE_PHOSPHORYLATION		28	-0.34044	-1.24342	0.148036	0.217714	1	837
GOBP_STRESS_ACTIVATED_PROTEIN_KINASE_SIGNALING_CASCADE		61	-0.28977	-1.24327	0.113475	0.217593	1	919
GOBP_POSITIVE_REGULATION_OF_GROWTH		65	-0.280514	-1.24174	0.101911	0.219128	1	933
GOBP_POSITIVE_REGULATION_OF_ATPASE_ACTIVITY		32	-0.324624	-1.24061	0.139881	0.220098	1	185
GOBP_STRIATED_MUSCLE_CELL_DIFFERENTIATION		54	-0.290816	-1.24051	0.116719	0.219918	1	683
GOBP_POSITIVE_REGULATION_OF_MULTICELLULAR_ORGANISMAL_PROCESS		249	-0.231859	-1.23898	0.0409357	0.221407	1	727
GOBP_LONG_CHAIN_FATTY_ACID_TRANSPORT		16	-0.393672	-1.23799	0.196766	0.22219	1	1197
GOBP_REGULATION_OF_INTRACELLULAR_SIGNAL_TRANSDUCTION		396	-0.216755	-1.23589	0.030303	0.224517	1	908
GOBP_REGULATION_OF_POTASSIUM_ION_TRANSPORT		19	-0.382423	-1.2352	0.212366	0.225094	1	888
GOBP_POSITIVE_REGULATION_OF_IMMUNE_RESPONSE		183	-0.234525	-1.23488	0.0546448	0.225225	1	824
GOBP_GROWTH		215	-0.226464	-1.23266	0.0326797	0.227567	1	946
GOBP_NEGATIVE_REGULATION_OF_CYSTEINE_TYPE_ENDOPEPTIDASE_ACTIVITY		31	-0.331867	-1.23159	0.156805	0.228436	1	919
GOBP_SPINDLE_ASSEMBLY		45	-0.305626	-1.23139	0.152597	0.228358	1	820
GOBP_ORGANOPHOSPHATE_ESTER_TRANSPORT		20	-0.376889	-1.23071	0.191375	0.228828	1	163
GOBP_ORGANELLE_ASSEMBLY		259	-0.223087	-1.22341	0.0382166	0.237671	1	738
GOBP_REGULATION_OF_CELL_CELL_ADHESION		76	-0.269503	-1.2211	0.0960854	0.240363	1	818
GOBP_REGULATION_OF_CELL_ACTIVATION		91	-0.258991	-1.21769	0.0875	0.24449	1	814
GOBP_NEURAL_TUBE_FORMATION		24	-0.357035	-1.21665	0.216578	0.245412	1	399
GOBP_REGULATION_OF_LEUKOCYTE_CHEMOTAXIS		18	-0.373861	-1.21575	0.219638	0.246275	1	599
GOBP_POSITIVE_REGULATION_OF_CHEMOTAXIS		23	-0.356158	-1.21557	0.182081	0.246194	1	481
GOBP_HYDROGEN_PEROXIDE_METABOLIC_PROCESS		26	-0.344147	-1.21411	0.192771	0.247835	1	837
GOBP_ACTIN_CYTOSKELETON_REORGANIZATION		34	-0.317178	-1.2132	0.175	0.248619	1	804
GOBP_NEGATIVE_REGULATION_OF_ERBB_SIGNALING_PATHWAY		22	-0.355615	-1.2121	0.204204	0.24966	1	890
GOBP_REGULATION_OF_PHOSPHATASE_ACTIVITY		52	-0.288827	-1.20925	0.147651	0.252965	1	454
GOBP_MICROTUBULE_CYTOSKELETON_ORGANIZATION_INVOLVED_IN_MITOSIS		65	-0.272171	-1.20662	0.163043	0.256197	1	725
GOBP_POSITIVE_REGULATION_OF_MAP_KINASE_ACTIVITY		43	-0.29834	-1.20619	0.167647	0.25639	1	979
GOBP_NEGATIVE_REGULATION_OF_CATALYTIC_ACTIVITY		217	-0.225835	-1.20349	0.0404624	0.259694	1	582
GOBP_MAINTENANCE_OF_LOCATION		86	-0.25939	-1.20169	0.12406	0.261837	1	582
GOBP_CARDIAC_MUSCLE_CELL_CONTRACTION		19	-0.369813	-1.2003	0.204301	0.263494	1	950
GOBP_MUSCLE_CELL_DIFFERENTIATION		76	-0.267171	-1.19692	0.142336	0.26787	1	946
GOBP_NEGATIVE_REGULATION_OF_PEPTIDASE_ACTIVITY		70	-0.267718	-1.1944	0.140741	0.270907	1	966
GOBP_REGULATION_OF_GROWTH		149	-0.233608	-1.19417	0.111111	0.270867	1	941
GOBP_SPHINGOLIPID_BIOSYNTHETIC_PROCESS		16	-0.385052	-1.19403	0.227273	0.270734	1	538
GOBP_REGULATION_OF_CELL_ADHESION		159	-0.233497	-1.19377	0.0874317	0.27076	1	818
GOBP_FC_EPSILON_RECEPTOR_SIGNALING_PATHWAY		60	-0.27803	-1.19363	0.178082	0.270592	1	1196
GOBP_REGULATION_OF_ENDOTHELIAL_CELL_MIGRATION		41	-0.302689	-1.19266	0.204142	0.271696	1	1017
GOBP_PALLIUM_DEVELOPMENT		43	-0.292852	-1.19131	0.168919	0.273112	1	745
GOBP_REGULATION_OF_PEPTIDYL_SERINE_PHOSPHORYLATION		35	-0.312253	-1.18791	0.20977	0.277754	1	837
GOBP_REGULATION_OF_WNT_SIGNALING_PATHWAY		105	-0.244183	-1.18133	0.147186	0.286758	1	1132
GOBP_ENDOTHELIAL_CELL_MIGRATION		50	-0.28865	-1.17873	0.165017	0.290288	1	1017
GOBP_NEGATIVE_REGULATION_OF_MULTICELLULAR_ORGANISMAL_PROCESS		175	-0.229333	-1.1786	0.0888889	0.290077	1	603
GOBP_RESPONSE_TO_FIBROBLAST_GROWTH_FACTOR		34	-0.306829	-1.17824	0.208459	0.290203	1	481
GOBP_RESPONSE_TO_GROWTH_FACTOR		175	-0.226246	-1.17767	0.10582	0.290711	1	749
GOBP_POSITIVE_REGULATION_OF_ENDOTHELIAL_CELL_MIGRATION		25	-0.333552	-1.17605	0.234568	0.292638	1	580
GOBP_NEGATIVE_REGULATION_OF_MOLECULAR_FUNCTION		288	-0.211355	-1.17426	0.062069	0.294986	1	582
GOBP_MORPHOGENESIS_OF_AN_EPITHELIUM		123	-0.238582	-1.17389	0.115	0.29513	1	955
GOBP_POSITIVE_REGULATION_OF_CELL_CELL_ADHESION		49	-0.280076	-1.17044	0.185185	0.3	1	814
GOBP_RESPONSE_TO_OXYGEN_LEVELS		124	-0.236051	-1.16867	0.12	0.3024	1	1086
GOBP_RESPONSE_TO_INORGANIC_SUBSTANCE		153	-0.227135	-1.16693	0.112108	0.304661	1	701
GOBP_REACTIVE_NITROGEN_SPECIES_METABOLIC_PROCESS		22	-0.34646	-1.16637	0.22372	0.305052	1	470
GOBP_VESICLE_TARGETING		55	-0.271526	-1.16622	0.200647	0.304889	1	811
GOBP_REGULATION_OF_DNA_TEMPLATED_TRANSCRIPTION_INITIATION		16	-0.373001	-1.16543	0.256267	0.305803	1	1159
GOBP_POSITIVE_REGULATION_OF_LEUKOCYTE_CELL_CELL_ADHESION		40	-0.293072	-1.16538	0.2	0.305454	1	814
GOBP_TISSUE_MORPHOGENESIS		138	-0.233032	-1.16513	0.130435	0.305435	1	955
GOBP_NEGATIVE_REGULATION_OF_INTRACELLULAR_TRANSPORT		21	-0.338974	-1.1637	0.244186	0.307353	1	977
GOBP_ANION_TRANSMEMBRANE_TRANSPORT		95	-0.240767	-1.16128	0.166667	0.310671	1	617
GOBP_ICOSANOID_METABOLIC_PROCESS		22	-0.337674	-1.16063	0.242424	0.311303	1	860
GOBP_NEGATIVE_REGULATION_OF_HYDROLASE_ACTIVITY		125	-0.235764	-1.16006	0.158654	0.311822	1	836
GOBP_NEGATIVE_REGULATION_OF_LEUKOCYTE_CELL_CELL_ADHESION		17	-0.361846	-1.1597	0.266854	0.312008	1	653
GOBP_RESPONSE_TO_MONOSACCHARIDE		49	-0.276381	-1.15934	0.179811	0.312231	1	760
GOBP_POSITIVE_REGULATION_OF_VASCULATURE_DEVELOPMENT		26	-0.330892	-1.15927	0.248521	0.311941	1	950
GOBP_POSITIVE_REGULATION_OF_LEUKOCYTE_CHEMOTAXIS		16	-0.374086	-1.15788	0.266846	0.313779	1	481
GOBP_REGULATION_OF_PROTEIN_MATURATION		16	-0.365807	-1.15704	0.241645	0.314739	1	235
GOBP_CARDIAC_CELL_DEVELOPMENT		15	-0.387151	-1.15667	0.257618	0.314877	1	613
GOBP_NEGATIVE_REGULATION_OF_ORGANELLE_ORGANIZATION		122	-0.228803	-1.15143	0.179825	0.323127	1	539
GOBP_MUSCLE_SYSTEM_PROCESS		99	-0.241889	-1.15066	0.180723	0.324056	1	537
GOBP_REGULATION_OF_STRESS_ACTIVATED_PROTEIN_KINASE_SIGNALING_CASCADE		35	-0.301726	-1.15042	0.21865	0.32407	1	906
GOBP_REGULATION_OF_PEPTIDYL_LYSINE_ACETYLATION		21	-0.339186	-1.14847	0.248619	0.326934	1	481
GOBP_SIGNAL_TRANSDUCTION_IN_ABSENCE_OF_LIGAND		15	-0.379051	-1.14589	0.267956	0.33088	1	653
GOBP_POSITIVE_REGULATION_OF_SMOOTH_MUSCLE_CELL_PROLIFERATION		20	-0.338506	-1.14578	0.247253	0.330637	1	1049
GOBP_POSITIVE_REGULATION_OF_CELL_ACTIVATION		62	-0.262383	-1.14548	0.181159	0.33077	1	486
GOBP_MITOTIC_SPINDLE_ORGANIZATION		57	-0.269803	-1.14225	0.238908	0.335687	1	820
GOBP_CARDIAC_VENTRICLE_DEVELOPMENT		17	-0.363922	-1.14139	0.304469	0.33673	1	211
GOBP_REGULATION_OF_TUBE_SIZE		24	-0.325826	-1.141	0.260234	0.336926	1	941
GOBP_POST_TRANSLATIONAL_PROTEIN_MODIFICATION		142	-0.220512	-1.13803	0.119658	0.3417	1	1082
GOBP_MICROTUBULE_ORGANIZING_CENTER_ORGANIZATION		36	-0.296291	-1.13702	0.236152	0.343072	1	647
GOBP_CELL_SUBSTRATE_ADHESION		103	-0.234023	-1.13502	0.184549	0.345949	1	823
GOBP_POSITIVE_REGULATION_OF_PROTEASOMAL_UBIQUITIN_DEPENDENT_PROTEIN_CATABOLIC_PROCESS		27	-0.317124	-1.13395	0.278378	0.347338	1	983
GOBP_NEGATIVE_REGULATION_OF_INTRACELLULAR_SIGNAL_TRANSDUCTION		118	-0.231087	-1.13357	0.192825	0.347604	1	582
GOBP_NEGATIVE_REGULATION_OF_SMALL_MOLECULE_METABOLIC_PROCESS		20	-0.334188	-1.1332	0.25	0.347793	1	617
GOBP_REGULATION_OF_CYTOKINESIS		21	-0.333548	-1.12852	0.272973	0.355644	1	916
GOBP_REGULATION_OF_BINDING		110	-0.231009	-1.12824	0.187215	0.355685	1	582
GOBP_MUSCLE_CELL_APOPTOTIC_PROCESS		16	-0.357959	-1.12652	0.277202	0.35844	1	182
GOBP_REGULATION_OF_PROTEIN_STABILITY		126	-0.22872	-1.12583	0.162791	0.359257	1	402
GOBP_FERTILIZATION		31	-0.300138	-1.12539	0.272446	0.359561	1	761
GOBP_MAINTENANCE_OF_LOCATION_IN_CELL		58	-0.263368	-1.12489	0.251613	0.359942	1	582
GOBP_RESPONSE_TO_KETONE		56	-0.267501	-1.1236	0.258278	0.361783	1	626
GOBP_POSITIVE_REGULATION_OF_EPITHELIAL_CELL_PROLIFERATION		24	-0.316783	-1.1224	0.288515	0.363417	1	907
GOBP_INNATE_IMMUNE_RESPONSE_ACTIVATING_SIGNAL_TRANSDUCTION		56	-0.261295	-1.11971	0.249135	0.367803	1	1196
GOBP_ENDOPLASMIC_RETICULUM_ORGANIZATION		40	-0.288271	-1.1192	0.237654	0.368184	1	1110
GOBP_BLOOD_VESSEL_ENDOTHELIAL_CELL_MIGRATION		26	-0.303991	-1.11698	0.263804	0.371864	1	954
GOBP_CELLULAR_RESPONSE_TO_EXTRACELLULAR_STIMULUS		45	-0.268661	-1.11656	0.288961	0.372076	1	504
GOBP_NEGATIVE_REGULATION_OF_CYTOKINE_PRODUCTION		48	-0.273139	-1.11611	0.251656	0.372454	1	496
GOBP_REGULATION_OF_PROTEIN_TARGETING_TO_MITOCHONDRION		16	-0.358098	-1.11461	0.28084	0.374653	1	112
GOBP_NEGATIVE_REGULATION_OF_RESPONSE_TO_WOUNDING		27	-0.311466	-1.11458	0.287037	0.374228	1	697
GOBP_REGULATION_OF_CELL_CYCLE_G2_M_PHASE_TRANSITION		95	-0.233358	-1.11047	0.195122	0.381317	1	1078
GOBP_STRIATED_MUSCLE_CELL_DEVELOPMENT		20	-0.337347	-1.11037	0.29683	0.381033	1	683
GOBP_INTERMEDIATE_FILAMENT_BASED_PROCESS		19	-0.343144	-1.11008	0.316384	0.381169	1	1238
GOBP_MORPHOGENESIS_OF_EMBRYONIC_EPITHELIUM		29	-0.305617	-1.10852	0.306358	0.38348	1	399
GOBP_MONONUCLEAR_CELL_MIGRATION		37	-0.283034	-1.10771	0.290419	0.384583	1	922
GOBP_REGULATION_OF_EXTRINSIC_APOPTOTIC_SIGNALING_PATHWAY_VIA_DEATH_DOMAIN_RECEPTORS		19	-0.337946	-1.10733	0.307087	0.384745	1	475
GOBP_RESPONSE_TO_ACID_CHEMICAL		35	-0.295313	-1.10542	0.310976	0.387966	1	1094
GOBP_NEGATIVE_REGULATION_OF_DEVELOPMENTAL_PROCESS		147	-0.217009	-1.10529	0.192308	0.387735	1	837
GOBP_T_CELL_RECEPTOR_SIGNALING_PATHWAY		74	-0.245054	-1.10476	0.239865	0.388316	1	1196
GOBP_REGULATION_OF_IMMUNE_RESPONSE		219	-0.208376	-1.10284	0.210526	0.391426	1	824
GOBP_RESPONSE_TO_EPIDERMAL_GROWTH_FACTOR		20	-0.330017	-1.10156	0.300268	0.393358	1	481
GOBP_DNA_METHYLATION		22	-0.319466	-1.10092	0.306358	0.394189	1	107
GOBP_NUCLEOSIDE_DIPHOSPHATE_METABOLIC_PROCESS		74	-0.239868	-1.09819	0.227586	0.398907	1	436
GOBP_EPITHELIAL_CELL_DEVELOPMENT		50	-0.261601	-1.09785	0.268707	0.399045	1	941
GOBP_POSITIVE_REGULATION_OF_PROTEIN_CATABOLIC_PROCESS		68	-0.245973	-1.09672	0.284091	0.400794	1	984
GOBP_REGULATION_OF_IMMUNE_SYSTEM_PROCESS		326	-0.195334	-1.09449	0.155738	0.404606	1	824
GOBP_CARDIAC_MUSCLE_TISSUE_DEVELOPMENT		30	-0.297511	-1.09448	0.306452	0.404144	1	622
GOBP_REGULATION_OF_ORGANELLE_ASSEMBLY		67	-0.243669	-1.09331	0.276316	0.405939	1	736
GOBP_NUCLEOTIDE_PHOSPHORYLATION		66	-0.247448	-1.0917	0.28	0.408755	1	319
GOBP_REGULATION_OF_CELL_SUBSTRATE_ADHESION		69	-0.239432	-1.09115	0.259786	0.40933	1	818
GOBP_AMINO_ACID_TRANSMEMBRANE_TRANSPORT		15	-0.358322	-1.08682	0.326203	0.417672	1	755
GOBP_CELLULAR_LIPID_METABOLIC_PROCESS		240	-0.201579	-1.08514	0.189349	0.420583	1	1025
GOBP_FIBROBLAST_MIGRATION		18	-0.342138	-1.08414	0.332402	0.422131	1	486
GOBP_POSITIVE_REGULATION_OF_CELL_DIFFERENTIATION		148	-0.213494	-1.08403	0.226415	0.421835	1	827
GOBP_REGULATION_OF_CELL_DIVISION		25	-0.30879	-1.08375	0.307471	0.42187	1	916
GOBP_NEGATIVE_REGULATION_OF_PROTEIN_MODIFICATION_PROCESS		162	-0.207865	-1.08343	0.238095	0.422061	1	595
GOBP_REGULATION_OF_MUSCLE_CELL_DIFFERENTIATION		30	-0.288294	-1.08318	0.305785	0.422082	1	946
GOBP_ANIMAL_ORGAN_MORPHOGENESIS		189	-0.20185	-1.08283	0.217172	0.422205	1	969
GOBP_REGULATION_OF_LEUKOCYTE_MIGRATION		42	-0.267044	-1.08019	0.302405	0.42719	1	922
GOBP_ORGANOPHOSPHATE_METABOLIC_PROCESS		307	-0.195876	-1.07945	0.19685	0.428174	1	691
GOBP_TUBE_DEVELOPMENT		197	-0.206425	-1.07888	0.261364	0.428768	1	651
GOBP_MUSCLE_CONTRACTION		76	-0.232542	-1.0776	0.298969	0.430863	1	959
GOBP_NEGATIVE_REGULATION_OF_WOUND_HEALING		23	-0.314552	-1.07754	0.330508	0.430496	1	697
GOBP_REGULATION_OF_MONONUCLEAR_CELL_MIGRATION		27	-0.304047	-1.07457	0.324159	0.436035	1	922
GOBP_ANATOMICAL_STRUCTURE_FORMATION_INVOLVED_IN_MORPHOGENESIS		224	-0.198426	-1.07187	0.235714	0.440891	1	830
GOBP_TISSUE_REMODELING		28	-0.293794	-1.06893	0.353276	0.446423	1	837
GOBP_STEROL_TRANSPORT		23	-0.320926	-1.06826	0.355623	0.447354	1	655
GOBP_REGULATION_OF_SPINDLE_ASSEMBLY		15	-0.340511	-1.06788	0.361979	0.447621	1	641
GOBP_NEUTROPHIL_MIGRATION		18	-0.331525	-1.06518	0.373178	0.452701	1	540
GOBP_MAINTENANCE_OF_PROTEIN_LOCATION		37	-0.276462	-1.0613	0.342342	0.460408	1	546
GOBP_LIPID_BIOSYNTHETIC_PROCESS		165	-0.205545	-1.06091	0.265957	0.460693	1	690
GOBP_EPITHELIUM_DEVELOPMENT		251	-0.192172	-1.05996	0.248276	0.46223	1	957
GOBP_LEUKOCYTE_CHEMOTAXIS		36	-0.272421	-1.05946	0.364865	0.462747	1	599
GOBP_REGULATION_OF_ATPASE_ACTIVITY		39	-0.266303	-1.05893	0.329305	0.46334	1	314
GOBP_PROTEIN_CATABOLIC_PROCESS		318	-0.189633	-1.05789	0.222222	0.464878	1	1042
GOBP_RUFFLE_ORGANIZATION		21	-0.310614	-1.05598	0.347701	0.468396	1	1242
GOBP_REGULATION_OF_ACTIN_CYTOSKELETON_REORGANIZATION		15	-0.342158	-1.04936	0.35958	0.4825	1	898
GOBP_FATTY_ACID_TRANSMEMBRANE_TRANSPORT		19	-0.326243	-1.04842	0.37234	0.484025	1	1197
GOBP_NEGATIVE_REGULATION_OF_RESPONSE_TO_STIMULUS		369	-0.184693	-1.04786	0.222222	0.48479	1	1086
GOBP_REACTIVE_OXYGEN_SPECIES_METABOLIC_PROCESS		76	-0.231166	-1.04662	0.382979	0.486765	1	770
GOBP_CHEMOKINE_PRODUCTION		15	-0.345679	-1.0465	0.372703	0.486487	1	2613
GOBP_CELL_CYCLE_G2_M_PHASE_TRANSITION		109	-0.217872	-1.04615	0.327586	0.486662	1	1084
GOBP_MAINTENANCE_OF_PROTEIN_LOCATION_IN_CELL		26	-0.300695	-1.04583	0.399433	0.486775	1	546
GOBP_REGULATION_OF_CELL_DIFFERENTIATION		324	-0.191384	-1.04565	0.266129	0.486651	1	843
GOBP_REGULATION_OF_PATTERN_RECOGNITION_RECEPTOR_SIGNALING_PATHWAY		21	-0.308973	-1.04416	0.391185	0.489363	1	877
GOBP_JNK_CASCADE		34	-0.273144	-1.04411	0.382789	0.488895	1	906
GOBP_SEXUAL_REPRODUCTION		133	-0.207198	-1.04367	0.335079	0.489297	1	636
GOBP_CELL_CELL_JUNCTION_ORGANIZATION		52	-0.248186	-1.04185	0.346021	0.492991	1	1181
GOBP_SKELETAL_MUSCLE_ORGAN_DEVELOPMENT		32	-0.280136	-1.0412	0.390029	0.493892	1	546
GOBP_RESPONSE_TO_REACTIVE_OXYGEN_SPECIES		63	-0.232149	-1.0397	0.369176	0.496909	1	941
GOBP_GUANOSINE_CONTAINING_COMPOUND_METABOLIC_PROCESS		19	-0.325302	-1.0396	0.377717	0.496597	1	928
GOBP_CELL_DIVISION		191	-0.197255	-1.03801	0.319588	0.499479	1	824
GOBP_DNA_METHYLATION_OR_DEMETHYLATION		26	-0.290853	-1.03651	0.400593	0.502312	1	107
GOBP_TOXIN_TRANSPORT		15	-0.329594	-1.03329	0.403553	0.509063	1	50
GOBP_REGULATION_OF_IMMUNE_EFFECTOR_PROCESS		73	-0.22645	-1.03237	0.395437	0.510671	1	480
GOBP_POSITIVE_REGULATION_OF_CELL_ADHESION		92	-0.215554	-1.03233	0.388278	0.510199	1	818
GOBP_PROTEIN_ACYLATION		65	-0.233545	-1.03125	0.378947	0.512051	1	402
GOBP_REGULATION_OF_SIGNALING_RECEPTOR_ACTIVITY		22	-0.304379	-1.03098	0.377907	0.512092	1	577
GOBP_CANONICAL_WNT_SIGNALING_PATHWAY		91	-0.219751	-1.03081	0.396552	0.511914	1	1132
GOBP_TOR_SIGNALING		34	-0.270418	-1.02932	0.39528	0.514837	1	470
GOBP_REGULATION_OF_LYMPHOCYTE_ACTIVATION		75	-0.226787	-1.02913	0.373239	0.514691	1	492
GOBP_RESPONSE_TO_ESTROGEN		18	-0.31728	-1.02865	0.408719	0.515211	1	304
GOBP_ORGANOPHOSPHATE_BIOSYNTHETIC_PROCESS		170	-0.200013	-1.02855	0.338462	0.514881	1	733
GOBP_FORMATION_OF_PRIMARY_GERM_LAYER		27	-0.279252	-1.02692	0.411765	0.51783	1	2880
GOBP_CARDIAC_CHAMBER_DEVELOPMENT		20	-0.304136	-1.02334	0.433702	0.525428	1	211
GOBP_POSITIVE_REGULATION_OF_WNT_SIGNALING_PATHWAY		70	-0.231078	-1.02247	0.386207	0.526963	1	1196
GOBP_CELLULAR_RESPONSE_TO_INORGANIC_SUBSTANCE		50	-0.245084	-1.01767	0.416667	0.537596	1	941
GOBP_ESTABLISHMENT_OF_ENDOTHELIAL_BARRIER		15	-0.333433	-1.01659	0.431217	0.539581	1	898
GOBP_ORGANONITROGEN_COMPOUND_CATABOLIC_PROCESS		436	-0.173911	-1.0152	0.455696	0.542185	1	1042
GOBP_NEGATIVE_REGULATION_OF_OXIDATIVE_STRESS_INDUCED_CELL_DEATH		17	-0.320527	-1.01462	0.428571	0.542895	1	595
GOBP_CELLULAR_RESPONSE_TO_REACTIVE_OXYGEN_SPECIES		44	-0.251815	-1.01389	0.420339	0.543984	1	837
GOBP_RUFFLE_ASSEMBLY		16	-0.323579	-1.01289	0.429668	0.545612	1	1242
GOBP_ORGANIC_ACID_TRANSMEMBRANE_TRANSPORT		30	-0.269569	-1.01205	0.425714	0.546936	1	1127
GOBP_PEROXISOME_ORGANIZATION		27	-0.272613	-1.01204	0.41994	0.546359	1	673
GOBP_MYELOID_CELL_DEVELOPMENT		19	-0.311561	-1.01158	0.440233	0.546802	1	655
GOBP_NEGATIVE_REGULATION_OF_COAGULATION		17	-0.31157	-1.01069	0.424	0.548401	1	2749
GOBP_HEART_DEVELOPMENT		104	-0.212834	-1.00998	0.422222	0.549503	1	486
GOBP_PERIPHERAL_NERVOUS_SYSTEM_DEVELOPMENT		16	-0.32294	-1.0097	0.443325	0.549607	1	988
GOBP_MUCOPOLYSACCHARIDE_METABOLIC_PROCESS		24	-0.286044	-1.00905	0.409972	0.550514	1	523
GOBP_NEGATIVE_REGULATION_OF_ERK1_AND_ERK2_CASCADE		19	-0.308971	-1.00852	0.452055	0.551082	1	332
GOBP_LIPID_METABOLIC_PROCESS		311	-0.180331	-1.00291	0.448819	0.56428	1	1025
GOBP_POSITIVE_REGULATION_OF_CELL_DEATH		151	-0.196398	-1.00262	0.411765	0.564346	1	636
GOBP_CELLULAR_MODIFIED_AMINO_ACID_METABOLIC_PROCESS		60	-0.235998	-1.00216	0.449511	0.564795	1	461
GOBP_CARBOHYDRATE_CATABOLIC_PROCESS		83	-0.217828	-0.997882	0.442857	0.574297	1	617
GOBP_POSITIVE_REGULATION_OF_IMMUNE_EFFECTOR_PROCESS		34	-0.266565	-0.997584	0.47546	0.574415	1	480
GOBP_PROTEIN_HOMOOLIGOMERIZATION		48	-0.242367	-0.995728	0.456522	0.578292	1	634
GOBP_NEGATIVE_REGULATION_OF_IMMUNE_EFFECTOR_PROCESS		21	-0.303381	-0.993037	0.458115	0.584102	1	746
GOBP_CARBOHYDRATE_DERIVATIVE_CATABOLIC_PROCESS		51	-0.230564	-0.990032	0.465986	0.590742	1	410
GOBP_EXIT_FROM_MITOSIS		16	-0.320983	-0.989793	0.458333	0.590645	1	647
GOBP_MITOCHONDRIAL_MEMBRANE_ORGANIZATION		52	-0.236567	-0.987959	0.486667	0.594464	1	545
GOBP_CIRCULATORY_SYSTEM_DEVELOPMENT		218	-0.182578	-0.985469	0.506494	0.599799	1	631
GOBP_NEURAL_PRECURSOR_CELL_PROLIFERATION		25	-0.284447	-0.984175	0.459547	0.602408	1	704
GOBP_CELLULAR_RESPONSE_TO_CHEMICAL_STRESS		103	-0.205066	-0.983162	0.495902	0.604291	1	760
GOBP_EPITHELIAL_CELL_PROLIFERATION		62	-0.226692	-0.981711	0.461818	0.607199	1	911
GOBP_BONE_DEVELOPMENT		28	-0.26779	-0.981033	0.489855	0.608268	1	187
GOBP_REGULATION_OF_LEUKOCYTE_DIFFERENTIATION		33	-0.258275	-0.980606	0.520767	0.608627	1	941
GOBP_NEGATIVE_REGULATION_OF_CELL_CELL_ADHESION		30	-0.267436	-0.98042	0.485095	0.608413	1	235
GOBP_REGULATION_OF_CELLULAR_AMINE_METABOLIC_PROCESS		46	-0.240349	-0.97787	0.453608	0.614028	1	1196
GOBP_LYMPHOCYTE_ACTIVATION		122	-0.194268	-0.97758	0.554545	0.614093	1	519
GOBP_LIPID_MODIFICATION		65	-0.220735	-0.975897	0.521739	0.617645	1	655
GOBP_RETINA_DEVELOPMENT_IN_CAMERA_TYPE_EYE		24	-0.281195	-0.974962	0.483974	0.619237	1	323
GOBP_ATP_METABOLIC_PROCESS		133	-0.193727	-0.973176	0.516129	0.622963	1	455
GOBP_PROTEIN_KINASE_B_SIGNALING		39	-0.245062	-0.973166	0.520767	0.622319	1	900
GOBP_POSITIVE_REGULATION_OF_CELL_MORPHOGENESIS_INVOLVED_IN_DIFFERENTIATION		29	-0.260808	-0.969353	0.498525	0.631284	1	908
GOBP_PROTEIN_POLYUBIQUITINATION		99	-0.205924	-0.967632	0.528926	0.634922	1	1207
GOBP_RESPONSE_TO_TOXIC_SUBSTANCE		67	-0.221089	-0.965248	0.508711	0.640061	1	756
GOBP_SENSORY_PERCEPTION_OF_LIGHT_STIMULUS		17	-0.304783	-0.965128	0.485411	0.63966	1	359
GOBP_ANTERIOR_POSTERIOR_PATTERN_SPECIFICATION		20	-0.287841	-0.964839	0.505291	0.639667	1	149
GOBP_REGULATION_OF_TRANSCRIPTION_FROM_RNA_POLYMERASE_II_PROMOTER_IN_RESPONSE_TO_HYPOXIA		45	-0.237679	-0.964633	0.528481	0.639495	1	2827
GOBP_HETEROTYPIC_CELL_CELL_ADHESION		18	-0.309224	-0.961433	0.501433	0.646808	1	217
GOBP_MYELOID_LEUKOCYTE_MIGRATION		36	-0.245539	-0.956837	0.50974	0.65752	1	540
GOBP_NEGATIVE_REGULATION_OF_CELL_DIFFERENTIATION		97	-0.202785	-0.956828	0.534884	0.656858	1	725
GOBP_T_CELL_MIGRATION		15	-0.309903	-0.955507	0.501425	0.65946	1	1215
GOBP_RESPONSE_TO_MOLECULE_OF_BACTERIAL_ORIGIN		58	-0.220123	-0.949528	0.539249	0.673747	1	790
GOBP_LIPID_STORAGE		20	-0.283079	-0.949393	0.536585	0.673369	1	582
GOBP_ANTIGEN_RECEPTOR_MEDIATED_SIGNALING_PATHWAY		82	-0.203882	-0.948574	0.594697	0.674644	1	1196
GOBP_REGULATION_OF_WOUND_HEALING		39	-0.241833	-0.948491	0.529801	0.674137	1	792
GOBP_NEGATIVE_REGULATION_OF_MAPK_CASCADE		45	-0.230308	-0.947139	0.538983	0.676894	1	805
GOBP_POSITIVE_REGULATION_OF_LEUKOCYTE_MIGRATION		27	-0.265437	-0.946939	0.546742	0.676655	1	1059
GOBP_RESPONSE_TO_LIPID		185	-0.17832	-0.943973	0.653465	0.683513	1	674
GOBP_HISTONE_UBIQUITINATION		23	-0.272836	-0.943305	0.532213	0.684457	1	707
GOBP_RESPONSE_TO_OXIDATIVE_STRESS		131	-0.18828	-0.942876	0.609958	0.684844	1	793
GOBP_REGULATION_OF_TOR_SIGNALING		25	-0.268962	-0.942796	0.547753	0.684322	1	398
GOBP_REGULATION_OF_CELLULAR_AMINO_ACID_METABOLIC_PROCESS		44	-0.232672	-0.941752	0.554545	0.686331	1	2827
GOBP_POSITIVE_REGULATION_OF_CELLULAR_PROTEIN_CATABOLIC_PROCESS		50	-0.224523	-0.941139	0.551495	0.687123	1	983
GOBP_POSITIVE_REGULATION_OF_PROTEIN_METABOLIC_PROCESS		398	-0.165793	-0.940372	0.762887	0.688263	1	811
GOBP_RESPONSE_TO_ACTIVITY		19	-0.282624	-0.938508	0.512129	0.692109	1	996
GOBP_POSITIVE_REGULATION_OF_MYELOID_CELL_DIFFERENTIATION		18	-0.293548	-0.938292	0.545213	0.691883	1	107
GOBP_CELLULAR_PROTEIN_CATABOLIC_PROCESS		272	-0.172898	-0.936026	0.707143	0.69677	1	1042
GOBP_CELLULAR_RESPONSE_TO_BIOTIC_STIMULUS		44	-0.230627	-0.934286	0.554098	0.700303	1	790
GOBP_VIRAL_BUDDING_VIA_HOST_ESCRT_COMPLEX		17	-0.292137	-0.933565	0.533875	0.701491	1	1030
GOBP_POSITIVE_REGULATION_OF_LIPID_LOCALIZATION		19	-0.289237	-0.932265	0.563025	0.703967	1	582
GOBP_T_CELL_DIFFERENTIATION		29	-0.257374	-0.930192	0.54386	0.708316	1	492
GOBP_HORMONE_METABOLIC_PROCESS		36	-0.239421	-0.928922	0.567485	0.710571	1	868
GOBP_CELL_ADHESION_MEDIATED_BY_INTEGRIN		18	-0.293999	-0.927612	0.562005	0.713176	1	2819
GOBP_TRICARBOXYLIC_ACID_CYCLE		27	-0.254217	-0.924929	0.594286	0.71907	1	673
GOBP_PROTEIN_LOCALIZATION_TO_LYSOSOME		15	-0.308357	-0.924812	0.568783	0.718591	1	932
GOBP_CELLULAR_RESPONSE_TO_LIPID		122	-0.189448	-0.924191	0.712389	0.719224	1	793
GOBP_RESPIRATORY_SYSTEM_DEVELOPMENT		38	-0.237268	-0.923965	0.550769	0.718981	1	837
GOBP_REGULATION_OF_PHAGOCYTOSIS		22	-0.271168	-0.922215	0.569014	0.722386	1	1084
GOBP_NEGATIVE_REGULATION_OF_TRANSMEMBRANE_RECEPTOR_PROTEIN_SERINE_THREONINE_KINASE_SIGNALING_PATHWAY		20	-0.281666	-0.921868	0.565826	0.722503	1	749
GOBP_COPII_COATED_VESICLE_BUDDING		43	-0.228351	-0.920915	0.574194	0.72417	1	872
GOBP_CELL_CELL_JUNCTION_ASSEMBLY		40	-0.231645	-0.917388	0.593168	0.731957	1	950
GOBP_POSITIVE_REGULATION_OF_UBIQUITIN_DEPENDENT_PROTEIN_CATABOLIC_PROCESS		29	-0.25523	-0.916346	0.604938	0.733749	1	579
GOBP_POSITIVE_REGULATION_OF_PROTEIN_MODIFICATION_BY_SMALL_PROTEIN_CONJUGATION_OR_REMOVAL		44	-0.229054	-0.915641	0.622222	0.73473	1	811
GOBP_INTRA_GOLGI_VESICLE_MEDIATED_TRANSPORT		23	-0.261368	-0.913217	0.570149	0.739876	1	702
GOBP_ANATOMICAL_STRUCTURE_MATURATION		32	-0.240685	-0.911616	0.587896	0.742986	1	149
GOBP_GLIAL_CELL_DEVELOPMENT		33	-0.239879	-0.909458	0.630952	0.7475	1	988
GOBP_RETROGRADE_VESICLE_MEDIATED_TRANSPORT_GOLGI_TO_ENDOPLASMIC_RETICULUM		48	-0.217499	-0.907995	0.650602	0.750216	1	560
GOBP_POSITIVE_REGULATION_OF_NF_KAPPAB_TRANSCRIPTION_FACTOR_ACTIVITY		40	-0.228259	-0.907802	0.613636	0.74993	1	133
GOBP_REGULATION_OF_EXTRINSIC_APOPTOTIC_SIGNALING_PATHWAY		43	-0.223113	-0.905885	0.656051	0.753769	1	653
GOBP_REGULATION_OF_NEURON_DIFFERENTIATION		28	-0.247618	-0.905747	0.629121	0.753339	1	908
GOBP_NUCLEAR_ENVELOPE_ORGANIZATION		30	-0.244243	-0.904944	0.601852	0.754516	1	1030
GOBP_MITOCHONDRIAL_TRANSPORT		91	-0.192882	-0.903878	0.70438	0.756186	1	783
GOBP_VESICLE_TARGETING_TO_FROM_OR_WITHIN_GOLGI		44	-0.221621	-0.903252	0.63754	0.75692	1	872
GOBP_EMBRYONIC_ORGAN_MORPHOGENESIS		30	-0.242868	-0.903022	0.61791	0.756623	1	577
GOBP_RESPONSE_TO_ORGANOPHOSPHORUS		23	-0.265986	-0.902103	0.626113	0.758097	1	158
GOBP_CELLULAR_RESPONSE_TO_CORTICOSTEROID_STIMULUS		16	-0.294898	-0.90184	0.6075	0.757864	1	158
GOBP_SMOOTH_MUSCLE_CELL_PROLIFERATION		32	-0.240087	-0.899807	0.618497	0.762039	1	1085
GOBP_EPITHELIAL_TUBE_MORPHOGENESIS		49	-0.215434	-0.898795	0.687719	0.763651	1	759
GOBP_MUSCLE_CELL_PROLIFERATION		37	-0.228074	-0.898017	0.644654	0.764684	1	1085
GOBP_ACTIN_MEDIATED_CELL_CONTRACTION		31	-0.237422	-0.891608	0.652661	0.778722	1	838
GOBP_LONG_CHAIN_FATTY_ACID_METABOLIC_PROCESS		27	-0.251902	-0.891111	0.682848	0.779141	1	1179
GOBP_RESPONSE_TO_BACTERIUM		97	-0.190509	-0.890205	0.789474	0.780286	1	790
GOBP_ODONTOGENESIS		15	-0.289533	-0.889251	0.609418	0.781657	1	571
GOBP_PROTEASOMAL_PROTEIN_CATABOLIC_PROCESS		181	-0.170467	-0.889232	0.814208	0.780915	1	1078
GOBP_REGULATION_OF_CELLULAR_CATABOLIC_PROCESS		344	-0.159539	-0.889206	0.902439	0.780201	1	940
GOBP_REGULATION_OF_CARBOHYDRATE_METABOLIC_PROCESS		66	-0.200865	-0.887382	0.714286	0.783468	1	645
GOBP_REGULATION_OF_CYSTEINE_TYPE_ENDOPEPTIDASE_ACTIVITY		67	-0.199922	-0.883538	0.711611	0.791554	1	783
GOBP_PROTEIN_INSERTION_INTO_MEMBRANE		32	-0.236663	-0.883489	0.664865	0.790877	1	837
GOBP_HOMOTYPIC_CELL_CELL_ADHESION		36	-0.231033	-0.881598	0.674487	0.79406	1	217
GOBP_RELEASE_OF_CYTOCHROME_C_FROM_MITOCHONDRIA		17	-0.284353	-0.880361	0.611979	0.796001	1	565
GOBP_REGULATION_OF_HISTONE_MODIFICATION		50	-0.210629	-0.878454	0.677215	0.799451	1	481
GOBP_RESPONSE_TO_ABIOTIC_STIMULUS		353	-0.156229	-0.877045	0.957447	0.801787	1	636
GOBP_ACTIN_FILAMENT_BASED_MOVEMENT		44	-0.218104	-0.876716	0.688889	0.801736	1	838
GOBP_RESPONSE_TO_PURINE_CONTAINING_COMPOUND		27	-0.246821	-0.87595	0.690608	0.802629	1	158
GOBP_MUSCLE_TISSUE_DEVELOPMENT		65	-0.199803	-0.875634	0.718631	0.802485	1	683
GOBP_REGULATION_OF_RESPONSE_TO_WOUNDING		49	-0.21016	-0.874652	0.707165	0.803813	1	699
GOBP_RESPONSE_TO_BIOTIC_STIMULUS		342	-0.155505	-0.873689	0.93985	0.805061	1	804
GOBP_PROTEIN_COMPLEX_OLIGOMERIZATION		67	-0.199604	-0.872676	0.702602	0.806402	1	567
GOBP_LEUKOCYTE_PROLIFERATION		44	-0.216221	-0.870295	0.694611	0.811001	1	316
GOBP_POSITIVE_REGULATION_OF_INTRACELLULAR_SIGNAL_TRANSDUCTION		198	-0.165399	-0.869904	0.867021	0.811015	1	907
GOBP_POSITIVE_REGULATION_OF_RESPONSE_TO_EXTERNAL_STIMULUS		130	-0.17424	-0.868162	0.809322	0.813885	1	1132
GOBP_NEGATIVE_REGULATION_OF_PROTEIN_METABOLIC_PROCESS		327	-0.155136	-0.867685	0.96	0.814115	1	595
GOBP_CELL_DEATH_IN_RESPONSE_TO_OXIDATIVE_STRESS		31	-0.231918	-0.86631	0.662687	0.816329	1	595
GOBP_REGULATION_OF_RESPONSE_TO_EXTERNAL_STIMULUS		226	-0.162202	-0.866061	0.855346	0.816092	1	967
GOBP_EXECUTION_PHASE_OF_APOPTOSIS		19	-0.272988	-0.862567	0.683616	0.822564	1	470
GOBP_CELL_CHEMOTAXIS		51	-0.209981	-0.861749	0.72973	0.823521	1	697
GOBP_APPENDAGE_MORPHOGENESIS		16	-0.276629	-0.860818	0.642045	0.824637	1	107
GOBP_SEQUESTERING_OF_CALCIUM_ION		25	-0.247785	-0.859726	0.684357	0.826094	1	446
GOBP_CELLULAR_RESPONSE_TO_STEROID_HORMONE_STIMULUS		61	-0.195606	-0.85969	0.742754	0.82533	1	837
GOBP_EAR_MORPHOGENESIS		16	-0.271038	-0.85898	0.62931	0.826071	1	957
GOBP_OLIGODENDROCYTE_DIFFERENTIATION		24	-0.249586	-0.857331	0.699438	0.828712	1	979
GOBP_ACTIVATION_OF_INNATE_IMMUNE_RESPONSE		70	-0.190698	-0.85487	0.819149	0.833051	1	1132
GOBP_NEGATIVE_REGULATION_OF_CELL_SUBSTRATE_ADHESION		18	-0.268353	-0.854848	0.680328	0.832292	1	725
GOBP_AMINOGLYCAN_METABOLIC_PROCESS		31	-0.234533	-0.853097	0.703488	0.834913	1	523
GOBP_ENSHEATHMENT_OF_NEURONS		33	-0.227859	-0.852166	0.732938	0.83607	1	1262
GOBP_POSITIVE_REGULATION_OF_PROTEOLYSIS_INVOLVED_IN_CELLULAR_PROTEIN_CATABOLIC_PROCESS		41	-0.209806	-0.850595	0.743506	0.838378	1	983
GOBP_SENSORY_ORGAN_DEVELOPMENT		77	-0.184575	-0.850444	0.836667	0.837885	1	490
GOBP_MULTICELLULAR_ORGANISM_GROWTH		33	-0.227125	-0.849941	0.719626	0.838074	1	989
GOBP_LYTIC_VACUOLE_ORGANIZATION		22	-0.254599	-0.848382	0.69341	0.84041	1	639
GOBP_GAMETE_GENERATION		102	-0.178714	-0.847622	0.835878	0.841091	1	581
GOBP_REGULATION_OF_PROTEIN_CATABOLIC_PROCESS		139	-0.169474	-0.846938	0.894977	0.841553	1	1014
GOBP_SPERMATID_DIFFERENTIATION		15	-0.277468	-0.846106	0.668464	0.842443	1	91
GOBP_VIRAL_RELEASE_FROM_HOST_CELL		18	-0.259203	-0.844689	0.651297	0.844313	1	2957
GOBP_MITOTIC_CYTOKINETIC_PROCESS		16	-0.279099	-0.844056	0.67867	0.84479	1	873
GOBP_PEROXISOMAL_TRANSPORT		23	-0.244626	-0.84297	0.72067	0.8461	1	379
GOBP_CARTILAGE_DEVELOPMENT		20	-0.250294	-0.842343	0.712644	0.846511	1	523
GOBP_RESPONSE_TO_STEROID_HORMONE		85	-0.18297	-0.842323	0.830389	0.845721	1	674
GOBP_POSITIVE_REGULATION_OF_PHAGOCYTOSIS		16	-0.27218	-0.839496	0.710594	0.850241	1	480
GOBP_PYRUVATE_METABOLIC_PROCESS		77	-0.183472	-0.837613	0.827338	0.852947	1	319
GOBP_EXTRINSIC_APOPTOTIC_SIGNALING_PATHWAY		54	-0.193143	-0.836142	0.797203	0.85503	1	653
GOBP_POSITIVE_REGULATION_OF_PROTEIN_KINASE_B_SIGNALING		29	-0.226297	-0.835315	0.744118	0.855663	1	900
GOBP_PROTEIN_LOCALIZATION_TO_MITOCHONDRION		62	-0.194967	-0.83449	0.767606	0.856288	1	545
GOBP_POSITIVE_REGULATION_OF_CATABOLIC_PROCESS		140	-0.165584	-0.834281	0.944724	0.855862	1	988
GOBP_ESTABLISHMENT_OF_PROTEIN_LOCALIZATION_TO_MITOCHONDRIAL_MEMBRANE		23	-0.240104	-0.833191	0.718232	0.857106	1	783
GOBP_RETINA_HOMEOSTASIS		15	-0.272333	-0.832866	0.696891	0.856865	1	1197
GOBP_REGULATION_OF_CHROMATIN_ORGANIZATION		64	-0.188518	-0.832626	0.818182	0.856509	1	481
GOBP_GENERATION_OF_PRECURSOR_METABOLITES_AND_ENERGY		218	-0.158767	-0.832517	0.929825	0.855912	1	691
GOBP_REGULATION_OF_LIPID_METABOLIC_PROCESS		95	-0.17432	-0.832269	0.857143	0.855552	1	995
GOBP_RESPONSE_TO_OSMOTIC_STRESS		23	-0.245299	-0.829148	0.728045	0.86049	1	931
GOBP_APPENDAGE_DEVELOPMENT		19	-0.253074	-0.827665	0.725904	0.862311	1	107
GOBP_TISSUE_REGENERATION		17	-0.264684	-0.827094	0.689008	0.862517	1	2935
GOBP_ACTIVATION_OF_CYSTEINE_TYPE_ENDOPEPTIDASE_ACTIVITY_INVOLVED_IN_APOPTOTIC_PROCESS		20	-0.254585	-0.826884	0.734247	0.862087	1	450
GOBP_SUPEROXIDE_METABOLIC_PROCESS		16	-0.27299	-0.823281	0.704961	0.867611	1	1091
GOBP_POSITIVE_REGULATION_OF_HEMOPOIESIS		21	-0.242683	-0.821693	0.743386	0.8697	1	390
GOBP_EMBRYONIC_ORGAN_DEVELOPMENT		54	-0.198016	-0.820319	0.848387	0.871213	1	581
GOBP_MEMBRANE_INVAGINATION		24	-0.234752	-0.815795	0.752044	0.878099	1	804
GOBP_ENERGY_DERIVATION_BY_OXIDATION_OF_ORGANIC_COMPOUNDS		116	-0.166735	-0.814459	0.90583	0.87956	1	673
GOBP_AMINOGLYCAN_BIOSYNTHETIC_PROCESS		19	-0.245551	-0.81371	0.729443	0.880085	1	523
GOBP_ENDOTHELIUM_DEVELOPMENT		29	-0.220936	-0.811494	0.753666	0.882972	1	954
GOBP_RESPONSE_TO_ALKALOID		30	-0.221337	-0.809185	0.779104	0.885921	1	968
GOBP_MEMBRANE_LIPID_METABOLIC_PROCESS		41	-0.202347	-0.807968	0.833333	0.887007	1	538
GOBP_NEGATIVE_REGULATION_OF_WNT_SIGNALING_PATHWAY		66	-0.182081	-0.804907	0.857651	0.891165	1	1132
GOBP_POSITIVE_REGULATION_OF_DEFENSE_RESPONSE		100	-0.171119	-0.80376	0.918919	0.89226	1	1132
GOBP_PROTEIN_LOCALIZATION_TO_VACUOLE		26	-0.230172	-0.802476	0.793605	0.893426	1	932
GOBP_REGULATION_OF_CATABOLIC_PROCESS		406	-0.141582	-0.801625	1	0.893932	1	940
GOBP_SMOOTH_MUSCLE_CELL_MIGRATION		19	-0.240736	-0.79948	0.763736	0.896436	1	697
GOBP_MAINTENANCE_OF_PROTEIN_LOCALIZATION_IN_ORGANELLE		15	-0.261127	-0.798077	0.763158	0.897889	1	546
GOBP_REGULATION_OF_PEPTIDASE_ACTIVITY		127	-0.160185	-0.7973	0.929461	0.898223	1	509
GOBP_MUSCLE_STRUCTURE_DEVELOPMENT		130	-0.159207	-0.795809	0.955752	0.89965	1	683
GOBP_HORMONE_MEDIATED_SIGNALING_PATHWAY		49	-0.193332	-0.793951	0.866221	0.901631	1	793
GOBP_PURINE_CONTAINING_COMPOUND_CATABOLIC_PROCESS		18	-0.248587	-0.792975	0.766854	0.902296	1	329
GOBP_POSITIVE_REGULATION_OF_TUMOR_NECROSIS_FACTOR_SUPERFAMILY_CYTOKINE_PRODUCTION		15	-0.25558	-0.791313	0.765172	0.903852	1	79
GOBP_REGULATION_OF_MYELOID_CELL_DIFFERENTIATION		53	-0.18557	-0.787053	0.894569	0.909258	1	140
GOBP_POSITIVE_REGULATION_OF_CANONICAL_WNT_SIGNALING_PATHWAY		64	-0.181989	-0.78664	0.887372	0.909017	1	1196
GOBP_I_KAPPAB_KINASE_NF_KAPPAB_SIGNALING		62	-0.179531	-0.786245	0.894904	0.908803	1	595
GOBP_REGULATION_OF_LEUKOCYTE_MEDIATED_IMMUNITY		32	-0.210029	-0.7834	0.830409	0.912125	1	453
GOBP_VASCULATURE_DEVELOPMENT		143	-0.15356	-0.778974	0.980583	0.917469	1	590
GOBP_CYTOKINETIC_PROCESS		22	-0.227416	-0.773776	0.816712	0.923562	1	725
GOBP_NEGATIVE_REGULATION_OF_GROWTH		40	-0.190233	-0.772285	0.880126	0.924767	1	546
GOBP_REGULATION_OF_COAGULATION		23	-0.225953	-0.772099	0.782842	0.924162	1	3090
GOBP_REGULATION_OF_NUCLEOCYTOPLASMIC_TRANSPORT		51	-0.182689	-0.769999	0.888545	0.926034	1	445
GOBP_DEFENSE_RESPONSE_TO_OTHER_ORGANISM		252	-0.139442	-0.769394	0.993007	0.925922	1	824
GOBP_DEFENSE_RESPONSE		329	-0.13601	-0.768048	1	0.926972	1	843
GOBP_INTERFERON_GAMMA_MEDIATED_SIGNALING_PATHWAY		15	-0.24558	-0.765138	0.787958	0.929841	1	435
GOBP_T_CELL_PROLIFERATION		30	-0.207045	-0.764971	0.868852	0.929184	1	316
GOBP_REGULATION_OF_PROTEASOMAL_PROTEIN_CATABOLIC_PROCESS		76	-0.166467	-0.764746	0.913534	0.928591	1	1014
GOBP_RESPONSE_TO_CAMP		18	-0.234386	-0.763627	0.792208	0.929204	1	158
GOBP_OLEFINIC_COMPOUND_METABOLIC_PROCESS		22	-0.226717	-0.763519	0.84058	0.928492	1	1191
GOBP_RESPONSE_TO_CALCIUM_ION		37	-0.194679	-0.763253	0.877743	0.927972	1	918
GOBP_CIRCADIAN_RHYTHM		58	-0.176454	-0.762967	0.898089	0.927475	1	524
GOBP_CELLULAR_KETONE_METABOLIC_PROCESS		86	-0.163625	-0.762872	0.956044	0.926732	1	1196
GOBP_RESPONSE_TO_DRUG		91	-0.162271	-0.760505	0.949152	0.928727	1	636
GOBP_CELLULAR_RESPONSE_TO_MOLECULE_OF_BACTERIAL_ORIGIN		35	-0.197657	-0.759884	0.868657	0.928704	1	790
GOBP_NEGATIVE_REGULATION_OF_CANONICAL_WNT_SIGNALING_PATHWAY		63	-0.172436	-0.755266	0.947712	0.933453	1	1196
GOBP_ACUTE_INFLAMMATORY_RESPONSE		20	-0.231815	-0.754293	0.817416	0.933774	1	402
GOBP_RESPONSE_TO_CADMIUM_ION		22	-0.218893	-0.753917	0.844193	0.933364	1	996
GOBP_ESTABLISHMENT_OR_MAINTENANCE_OF_BIPOLAR_CELL_POLARITY		18	-0.231955	-0.753549	0.815303	0.932935	1	804
GOBP_PEPTIDYL_LYSINE_TRIMETHYLATION		15	-0.249937	-0.750357	0.830645	0.935737	1	2993
GOBP_CELL_MATURATION		25	-0.211068	-0.745945	0.854286	0.939854	1	91
GOBP_ORGANIC_HYDROXY_COMPOUND_BIOSYNTHETIC_PROCESS		64	-0.170278	-0.745896	0.950355	0.939053	1	665
GOBP_ENDOTHELIAL_CELL_DEVELOPMENT		22	-0.221959	-0.742641	0.824363	0.941766	1	744
GOBP_NUCLEOSIDE_PHOSPHATE_CATABOLIC_PROCESS		26	-0.214073	-0.741632	0.876161	0.941998	1	345
GOBP_NEGATIVE_REGULATION_OF_TRANSFORMING_GROWTH_FACTOR_BETA_RECEPTOR_SIGNALING_PATHWAY		15	-0.239422	-0.741113	0.821705	0.94171	1	749
GOBP_DETOXIFICATION		42	-0.182866	-0.736785	0.931034	0.945232	1	958
GOBP_PROTEOLYSIS		485	-0.127891	-0.734347	1	0.946986	1	946
GOBP_POSITIVE_REGULATION_OF_NUCLEOCYTOPLASMIC_TRANSPORT		30	-0.194364	-0.73331	0.885886	0.947244	1	445
GOBP_NEGATIVE_REGULATION_OF_RESPONSE_TO_EXTERNAL_STIMULUS		68	-0.165096	-0.7327	0.969349	0.947035	1	697
GOBP_REGULATION_OF_PROTEOLYSIS		217	-0.135073	-0.7279	0.993056	0.950926	1	595
GOBP_INTERLEUKIN_1_MEDIATED_SIGNALING_PATHWAY		53	-0.172959	-0.723855	0.936396	0.954067	1	1196
GOBP_CELLULAR_RESPONSE_TO_TOXIC_SUBSTANCE		42	-0.182866	-0.723846	0.918831	0.953221	1	958
GOBP_POSITIVE_REGULATION_OF_LEUKOCYTE_PROLIFERATION		16	-0.222778	-0.723017	0.84492	0.953142	1	481
GOBP_REGULATION_OF_HEMOPOIESIS		67	-0.166636	-0.721822	0.963768	0.953474	1	172
GOBP_RESPONSE_TO_CYTOKINE		286	-0.131237	-0.721342	1	0.953056	1	1042
GOBP_PROTEIN_K63_LINKED_UBIQUITINATION		16	-0.235374	-0.717406	0.859504	0.955888	1	788
GOBP_SELECTIVE_AUTOPHAGY		26	-0.202643	-0.716988	0.862069	0.955402	1	113
GOBP_ENDOTHELIAL_CELL_PROLIFERATION		27	-0.195403	-0.715862	0.899721	0.955565	1	907
GOBP_POSITIVE_REGULATION_OF_CHROMATIN_ORGANIZATION		41	-0.182711	-0.715845	0.92236	0.954731	1	268
GOBP_ALCOHOL_BIOSYNTHETIC_PROCESS		51	-0.168852	-0.713213	0.940984	0.956015	1	626
GOBP_CONNECTIVE_TISSUE_DEVELOPMENT		26	-0.198368	-0.70844	0.91716	0.959267	1	611
GOBP_PROTEIN_TARGETING_TO_VACUOLE		17	-0.226882	-0.707108	0.861111	0.95954	1	932
GOBP_POSITIVE_REGULATION_OF_CHROMOSOME_ORGANIZATION		70	-0.15603	-0.703799	0.97	0.961396	1	268
GOBP_INNATE_IMMUNE_RESPONSE		214	-0.129743	-0.700271	1	0.96334	1	824
GOBP_LIPOSACCHARIDE_METABOLIC_PROCESS		24	-0.201718	-0.699628	0.899135	0.963	1	538
GOBP_REGULATION_OF_CELL_CYCLE_PHASE_TRANSITION		161	-0.135507	-0.697903	0.994898	0.963451	1	843
GOBP_MUSCLE_CELL_MIGRATION		21	-0.206309	-0.696557	0.912181	0.963628	1	697
GOBP_EAR_DEVELOPMENT		27	-0.19244	-0.695736	0.894587	0.963341	1	957
GOBP_POSITIVE_REGULATION_OF_CELL_SUBSTRATE_ADHESION		42	-0.173485	-0.691424	0.958333	0.965656	1	314
GOBP_REGULATION_OF_LYMPHOCYTE_DIFFERENTIATION		19	-0.205161	-0.68673	0.900277	0.968033	1	653
GOBP_EXTRINSIC_APOPTOTIC_SIGNALING_PATHWAY_VIA_DEATH_DOMAIN_RECEPTORS		27	-0.189798	-0.680949	0.919643	0.971036	1	475
GOBP_FIBROBLAST_PROLIFERATION		21	-0.200101	-0.668437	0.93154	0.977824	1	3192
GOBP_REGULATION_OF_RESPONSE_TO_BIOTIC_STIMULUS		126	-0.13457	-0.667782	0.995495	0.977403	1	1132
GOBP_NEGATIVE_REGULATION_OF_MAP_KINASE_ACTIVITY		16	-0.215646	-0.666451	0.925	0.977269	1	1081
GOBP_CELL_FATE_COMMITMENT		20	-0.19805	-0.659309	0.943343	0.980449	1	931
GOBP_NEGATIVE_REGULATION_OF_EPITHELIAL_CELL_PROLIFERATION		28	-0.17889	-0.656975	0.951483	0.980876	1	582
GOBP_RHYTHMIC_PROCESS		79	-0.142131	-0.656727	1	0.980145	1	546
GOBP_RESPONSE_TO_INTERLEUKIN_1		68	-0.149174	-0.655761	0.986301	0.979757	1	1215
GOBP_PROTEIN_TETRAMERIZATION		32	-0.173435	-0.651719	0.96875	0.980932	1	565
GOBP_POSITIVE_REGULATION_OF_COLD_INDUCED_THERMOGENESIS		18	-0.204529	-0.64795	0.943152	0.981933	1	644
GOBP_TRANSMEMBRANE_RECEPTOR_PROTEIN_SERINE_THREONINE_KINASE_SIGNALING_PATHWAY		70	-0.142028	-0.646412	0.992831	0.981821	1	749
GOBP_REGULATION_OF_TRANSMEMBRANE_RECEPTOR_PROTEIN_SERINE_THREONINE_KINASE_SIGNALING_PATHWAY		41	-0.160598	-0.641397	0.986301	0.98333	1	1034
GOBP_POSITIVE_REGULATION_OF_HISTONE_METHYLATION		17	-0.198883	-0.622608	0.95664	0.990029	1	83
GOBP_PROTEIN_MODIFICATION_BY_SMALL_PROTEIN_REMOVAL		114	-0.127852	-0.616204	1	0.991434	1	1078
GOBP_POSITIVE_REGULATION_OF_TOR_SIGNALING		15	-0.206601	-0.613069	0.944928	0.991634	1	3165
GOBP_RESPONSE_TO_TRANSFORMING_GROWTH_FACTOR_BETA		60	-0.143822	-0.61073	1	0.991505	1	1034
GOBP_POSITIVE_REGULATION_OF_RESPONSE_TO_BIOTIC_STIMULUS		90	-0.130626	-0.609257	1	0.991094	1	1132
GOBP_CELLULAR_OXIDANT_DETOXIFICATION		37	-0.153328	-0.603333	0.982659	0.992038	1	756
GOBP_ESTABLISHMENT_OF_PROTEIN_LOCALIZATION_TO_VACUOLE		21	-0.181468	-0.597408	0.964912	0.992829	1	932
GOBP_TEMPERATURE_HOMEOSTASIS		33	-0.151733	-0.56352	0.991453	0.999477	1	644
GOBP_REGULATION_OF_DEFENSE_RESPONSE		156	-0.106329	-0.551173	1	1	1	1042
GOBP_REGULATION_OF_DNA_TEMPLATED_TRANSCRIPTION_IN_RESPONSE_TO_STRESS		55	-0.131507	-0.548461	1	1	1	1196
GOBP_ERAD_PATHWAY		41	-0.133212	-0.527673	1	1	1	866
GOBP_AEROBIC_RESPIRATION		47	-0.127942	-0.526718	1	1	1	673
GOBP_NIK_NF_KAPPAB_SIGNALING		70	-0.113682	-0.51771	0.996564	1	1	1132
GOBP_MYOTUBE_DIFFERENTIATION		20	-0.154137	-0.502336	0.997305	1	1	3374
GOBP_PROTEIN_MONOUBIQUITINATION		25	-0.142282	-0.501239	0.99726	1	1	942
GOBP_RESPONSE_TO_TUMOR_NECROSIS_FACTOR		85	-0.106111	-0.497097	1	1	1	1218
GOBP_REGULATION_OF_CELLULAR_KETONE_METABOLIC_PROCESS		66	-0.104183	-0.456161	1	1	1	1196
GOBP_UBIQUITIN_DEPENDENT_ERAD_PATHWAY		30	-0.123886	-0.455659	1	0.999986	1	322
GOBP_MODULATION_BY_HOST_OF_VIRAL_PROCESS		15	-0.143865	-0.441006	1	0.999433	1	3414

## Sheet: Supplementary Data 3c
IPA Analysis results
Drugs for targets in the most significantly upregulatedand downregulated between each group vs all other pathways are shown. Signifcance is determined by a combined score of p-value and z-score (p-value * z-score). Drugs related to medulloblastoma, brain tumor and cancer were searched (see respective tables). NOTE: For some pathways, hundreds of drugs associated with cancer are known. In these ca…
Group	Top upregulated pathway	2. Most upregulated pathway
Htrans (vs Hsyn)	Cell Cycle Control of Chromosomal Replication	EIF2 Signalling
Hsyn (vs Htrans)	Opioid Signalling Pathway	SNARE Signalling
Legend
Top Up in Htrans (vs Hsyn)	Drug targets for the respective pathway related to medulloblastoma, brain tumor, and cancer
2. Most Up in Htrans (vs Hsyn)
Top Up in Hsyn (vs Htrans)
2. Most Up in Hsyn (vs Htrans)
Mitochondrial Dys. - Proteins	Lists of proteins IPA assigned to the respective pathway. Only proteins identified in the dataset and significantly regulated (p < 0.05, fold change > 1.5) are shown.
Ox. Phos. - Proteins
EIF2 Signalling - Proteins
Coronavirus P.P. - Proteins

## Sheet: Supplementary Data 3d
Cell Cycle Control of Chromosomal Replication
Drugs related to medulloblastoma
Drug Name	Targets	Actions	Brand Names	Indications/Status
alvocidib	CDK1, CDK10, CDK19, CDK2, CDK3, CDK4, CDK5, CDK6, CDK7, CDK8, CDK9	inhibitor		childhood medulloblastoma/Phase 1
cytarabine	DNA Polymerase, POLA1, POLD1	inhibitor	Alexan, AR3, Arabitin, Aracytine, Arafcyt, Cylocide, Cytarabine Hydrochloride, Cytarbel, Cytosar, Cytosar U, Cytosar-U, Depocyt, Depocyt (liposomal), Erpalfa, Hydrochloride, Cytarabine, Iretin, Spongocytidine, Tarabine, Udicil	childhood medulloblastoma/Phase 2
etoposide	TOP2A	inhibitor	Celltop, Eposin, Eto GRY, Etomedac, Etopos, Etoposide Pierre Fabre, Etoposide Teva, Etoposido Ferrer Farma, Exitop, Lastet, Lastet S, Onkoposid, Riboposid, Toposar, Vepesid, Vepesid J, Vepeside, Vépéside-Sandoz, Zuyeyidal	anaplastic medulloblastoma/Phase 2
				central nervous system metastasis associated with medulloblastoma/Phase 2
				central nervous system metastasis associated with medulloepithelioma/Phase 2
				central nervous system metastasis associated with medullomyoblastoma/Phase 2
				central nervous system metastasis associated with melanotic medulloblastoma/Phase 2
				childhood medulloblastoma/Phase 2
				childhood medulloblastoma/Phase 3
				desmoplastic medulloblastoma/Phase 2
				desmoplastic medulloblastoma/Phase 4
				medulloblastoma with extensive nodularity/Phase 2
				medulloblastoma with extensive nodularity/Phase 4
				medulloblastoma/Early Phase 1
				medulloblastoma/Phase 1
				medulloblastoma/Phase 2
				medulloblastoma/Phase 2/Phase 3
				medulloblastoma/Unspecified phase
				medulloepithelioma/Phase 4
				metastatic anaplastic medulloblastoma/Phase 2
				metastatic anaplastic medulloblastoma/Unspecified phase
				posterior fossa classic medulloblastoma/Phase 4
etoposide	TOP2A, TOP2B	chain breaker	Celltop, Eposin, Eto GRY, Etomedac, Etopos, Etoposide Pierre Fabre, Etoposide Teva, Etoposido Ferrer Farma, Exitop, Lastet, Lastet S, Onkoposid, Riboposid, Toposar, Vepesid, Vepesid J, Vepeside, Vépéside-Sandoz, Zuyeyidal	anaplastic medulloblastoma/Phase 2
				central nervous system metastasis associated with medulloblastoma/Phase 2
				central nervous system metastasis associated with medulloepithelioma/Phase 2
				central nervous system metastasis associated with medullomyoblastoma/Phase 2
				central nervous system metastasis associated with melanotic medulloblastoma/Phase 2
				childhood medulloblastoma/Phase 2
				childhood medulloblastoma/Phase 3
				desmoplastic medulloblastoma/Phase 2
				desmoplastic medulloblastoma/Phase 4
				group 3 medulloblastoma/Phase 2
				group 3-4 medulloblastoma/Phase 1
				group 4 medulloblastoma/Phase 2
				infantile medulloblastoma/Unspecified phase
				large cell medulloblastoma/Phase 2
				large cell or anaplastic medulloblastoma/Phase 4
				medulloblastoma with extensive nodularity/Phase 2
				medulloblastoma with extensive nodularity/Phase 4
				medulloblastoma/Early Phase 1
				medulloblastoma/Phase 1
				medulloblastoma/Phase 2
				medulloblastoma/Phase 2/Phase 3
				medulloblastoma/Unspecified phase
				medulloepithelioma/Phase 4
				metastatic anaplastic medulloblastoma/Phase 2
				metastatic anaplastic medulloblastoma/Unspecified phase
palbociclib	CDK4, CDK6	protein kinase inhibitor activity	Ibrance	medulloblastoma/Phase 1
				medulloblastoma/Phase 2
				medulloepithelioma/Phase 1
ribociclib	CDK4, CDK6	protein kinase inhibitor activity	Kisqali	group 3 medulloblastoma/Phase 1/Phase 2
				group 3-4 medulloblastoma/Phase 1
				group 4 medulloblastoma/Phase 1/Phase 2
				medulloblastoma WNT-subtype/Phase 1
				medulloblastoma WNT-subtype/Phase 1/Phase 2
				medulloblastoma/Phase 1
				medulloblastoma/Phase 1/Phase 2
				medulloepithelioma/Phase 1
Drugs related to brain tumor
Drug Name	Targets	Actions	Brand Names	Indications/Status
abemaciclib	CDK4, CDK6	inhibitor	Verzenio, Verzenios	primary brain tumor/Phase 2
abemaciclib	CDK4, CDK6	protein kinase inhibitor activity	Verzenio, Verzenios	primary brain tumor/Phase 2
doxorubicin	TOP2A, TOP2B	inhibitor	ADM, Adriablastin, Adriablastine, Adriacin, Adriamycin, Adriamycin PFS, Adriamycin RDF, Adriamycin Semiquinone, Adriblastin, Adriblastina, Adriblastine, Adrimedac, Caelyx, Caelyx pegylated liposomal, DM2, DOX SL, Doxil, Doxil (Liposomal), Doxo, DOXO-cell, Doxolem, Doxorubicin Hexal, Doxorubicin NC, Doxorubicin Transdrug, Doxorubicina Ferrer Farm, Doxorubicina Funk, Doxorubicina Tedec, Doxorubicin…	primary brain tumor/Phase 2
etoposide	o	inhibitor	Celltop, Eposin, Eto GRY, Etomedac, Etopos, Etoposide Pierre Fabre, Etoposide Teva, Etoposido Ferrer Farma, Exitop, Lastet, Lastet S, Onkoposid, Riboposid, Toposar, Vepesid, Vepesid J, Vepeside, Vépéside-Sandoz, Zuyeyidal	brain tumor/Phase 1
				brain tumor/Phase 2
				brain tumor/Phase 2/Phase 3
				brain tumor/Phase 3
				childhood brain tumor/Phase 2
				childhood brain tumor/Unspecified phase
etoposide	TOP2A, TOP2B	chain breaker	Celltop, Eposin, Eto GRY, Etomedac, Etopos, Etoposide Pierre Fabre, Etoposide Teva, Etoposido Ferrer Farma, Exitop, Lastet, Lastet S, Onkoposid, Riboposid, Toposar, Vepesid, Vepesid J, Vepeside, Vépéside-Sandoz, Zuyeyidal	brain tumor/Phase 1
				brain tumor/Phase 2
				brain tumor/Phase 2/Phase 3
				brain tumor/Phase 3
				childhood brain tumor/Phase 2
				childhood brain tumor/Unspecified phase
fludarabine phosphate	POLA1, PRIM1, PRIM2	inhibitor	Fludara, Fludura, Oforta	brain tumor/Phase 1
				brain tumor/Phase 2
zotiraciclib	CDK1, CDK2, CDK7, CDK9	inhibitor		brain tumor/Phase 1/Phase 2
Drugs related to cancer (Approved only)
Drug Name	Targets	Actions	Brand Names	Indications/Status
abemaciclib	CDK4, CDK6	inhibitor	Verzenio, Verzenios	advanced breast cancer/Approved
				metastatic breast cancer/Approved
abemaciclib	CDK4, CDK6	protein kinase inhibitor activity	Verzenio, Verzenios	advanced breast cancer/Approved
				metastatic breast cancer/Approved
abemaciclib/aromatase inhibitor [abemaciclib]	CDK4, CDK6	inhibitor	Verzenio/aromatase inhibitor, Verzenios/aromatase inhibitor	advanced breast cancer/Approved
				high risk early breast cancer/Approved
				metastatic breast cancer/Approved
abemaciclib/fulvestrant [abemaciclib]	CDK4, CDK6	protein kinase inhibitor activity	Faslodex/abemaciclib, Verzenio/Faslodex, Verzenio/fulvestrant, Verzenios/fulvestrant	advanced breast cancer/Approved
				metastatic breast cancer/Approved
abemaciclib/fulvestrant [abemaciclib]	CDK4, CDK6	inhibitor	Faslodex/abemaciclib, Verzenio/Faslodex, Verzenio/fulvestrant, Verzenios/fulvestrant	advanced breast cancer/Approved
				metastatic breast cancer/Approved
doxorubicin	TOP2A, TOP2B	inhibitor	ADM, Adriablastin, Adriablastine, Adriacin, Adriamycin, Adriamycin PFS, Adriamycin RDF, Adriamycin Semiquinone, Adriblastin, Adriblastina, Adriblastine, Adrimedac, Caelyx, Caelyx pegylated liposomal, DM2, DOX SL, Doxil, Doxil (Liposomal), Doxo, DOXO-cell, Doxolem, Doxorubicin Hexal, Doxorubicin NC, Doxorubicin Transdrug, Doxorubicina Ferrer Farm, Doxorubicina Funk, Doxorubicina Tedec, Doxorubicin…	axillary lymph node metastasis associated with primary breast cancer/Approved
				axillary lymph node positive breast cancer/Approved
				metastatic breast cancer/Approved
				ovarian cancer/Approved
				recurrent ovarian cancer/Approved
epirubicin	TOP2A, TOP2B	inhibitor	Ellence, Epi-Dx, Epiadriamycin, EPIcell, Epidoxorubicin, Epilem, Epirubicina [INN-Spanish], Epirubicina [Spanish], Epirubicine [French], Epirubicine [INN-French], Epirubicinum [INN-Latin], Epirubicinum [Latin], Farmorubicin, Farmorubicin RD, Farmorubicina, Farmorubicine, IMI 28, Pharmorubicin, Pharmorubicin Pfs, Pidorubicina [INN-Spanish], Pidorubicine [INN-French], Pidorubicinum [INN-Latin], Rid…	axillary lymph node positive breast cancer/Approved
etoposide	TOP2A	inhibitor	Celltop, Eposin, Eto GRY, Etomedac, Etopos, Etoposide Pierre Fabre, Etoposide Teva, Etoposido Ferrer Farma, Exitop, Lastet, Lastet S, Onkoposid, Riboposid, Toposar, Vepesid, Vepesid J, Vepeside, Vépéside-Sandoz, Zuyeyidal	small cell lung cancer/Approved
				testicular cancer/Approved
etoposide	TOP2A	chain breaker	Celltop, Eposin, Eto GRY, Etomedac, Etopos, Etoposide Pierre Fabre, Etoposide Teva, Etoposido Ferrer Farma, Exitop, Lastet, Lastet S, Onkoposid, Riboposid, Toposar, Vepesid, Vepesid J, Vepeside, Vépéside-Sandoz, Zuyeyidal	small cell lung cancer/Approved
				testicular cancer/Approved
fulvestrant/palbociclib [palbociclib]	CDK4, CDK6	inhibitor	Faslodex/palbociclib, Ibrance/fulvestrant	advanced breast cancer/Approved
				metastatic breast cancer/Approved
fulvestrant/palbociclib [palbociclib]	CDK4, CDK6	protein kinase inhibitor activity	Faslodex/palbociclib, Ibrance/fulvestrant	advanced breast cancer/Approved
				metastatic breast cancer/Approved
fulvestrant/ribociclib [ribociclib]	CDK4, CDK6	inhibitor	Faslodex/Kisqali, Faslodex/ribociclib, Kisqali/fulvestrant	advanced breast cancer/Approved
				metastatic breast cancer/Approved
fulvestrant/ribociclib [ribociclib]	CDK4, CDK6	protein kinase inhibitor activity	Faslodex/Kisqali, Faslodex/ribociclib, Kisqali/fulvestrant	advanced breast cancer/Approved
				metastatic breast cancer/Approved
© 2000-2023 QIAGEN. All rights reserved.
Symbol	Entrez Gene Name	GenPept/UniProt/Swiss-Prot Accession	Expr p-value	Expr False Discovery Rate (q-value)	Expr Log Ratio	Expected	Location	Type(s)	Entrez Gene ID for Human
CDK1	cyclin dependent kinase 1	P06493	4.09e-13	0	1.092	Up	Nucleus	kinase	983
CDK2	cyclin dependent kinase 2	P24941	4.78e-09	0	0.833	Up	Nucleus	kinase	1017
CDK6	cyclin dependent kinase 6	Q00534	3.63e-08	0	0.861	Up	Nucleus	kinase	1021
MCM2	minichromosome maintenance complex component 2	P49736	2.68e-14	0	0.818	Up	Nucleus	enzyme	4171
MCM3	minichromosome maintenance complex component 3	P25205	2.13e-14	0	0.794	Up	Nucleus	enzyme	4172
MCM4	minichromosome maintenance complex component 4	P33991	4.98e-14	0	0.817	Up	Nucleus	enzyme	4173
MCM5	minichromosome maintenance complex component 5	P33992	1.27e-11	0	0.746	Up	Nucleus	enzyme	4174
MCM6	minichromosome maintenance complex component 6	Q14566	1.07e-12	0	0.794	Up	Nucleus	enzyme	4175
MCM7	minichromosome maintenance complex component 7	P33993	7.26e-08	4.43e-06	0.736	Up	Nucleus	enzyme	4176
PCNA	proliferating cell nuclear antigen	P12004	2.14e-15	0	0.798	Up	Nucleus	enzyme	5111
POLA1	DNA polymerase alpha 1, catalytic subunit	P09884	9.67e-09	0	0.931	Up	Nucleus	enzyme	5422
POLA2	DNA polymerase alpha 2, accessory subunit	Q14181	4.78e-08	4.57e-06	0.884	Up	Nucleus	enzyme	23649
POLD1	DNA polymerase delta 1, catalytic subunit	P28340	9.85e-12	0	0.785	Up	Nucleus	enzyme	5424
PRIM1	DNA primase subunit 1	P49642	7.9e-09	0	1.046	Up	Nucleus	enzyme	5557
PRIM2	DNA primase subunit 2	P49643	1.07e-10	0	0.857	Up	Nucleus	enzyme	5558

## Sheet: Supplementary Data 3e
EIF2 Signalling
Drugs related to medulloblastoma
Drug Name	Targets	Actions	Brand Names	Indications/Status
bevacizumab	VEGFA	binder	Abevmy, Alymsys, Avastin, Aybintio, Equidacent, Mvasi, Onbevzi, Oyavas, Vegzelma, Zirabev	childhood medulloblastoma/Phase 2
				medulloblastoma/Phase 2
bevacizumab	VEGFA	antibody	Abevmy, Alymsys, Avastin, Aybintio, Equidacent, Mvasi, Onbevzi, Oyavas, Vegzelma, Zirabev	childhood medulloblastoma/Phase 2
				medulloblastoma/Phase 2
bevacizumab	VEGFA	inhibitor	Abevmy, Alymsys, Avastin, Aybintio, Equidacent, Mvasi, Onbevzi, Oyavas, Vegzelma, Zirabev	childhood medulloblastoma/Phase 2
				medulloblastoma/Phase 2
trametinib	MAP2K1, MAP2K2	protein kinase inhibitor activity	Mekinist	medulloblastoma WNT-subtype/Phase 1
				medulloblastoma/Phase 1
				medulloepithelioma/Phase 1
Drugs related to brain tumor
Drug Name	Targets	Actions	Brand Names	Indications/Status
bevacizumab	VEGFA	binder	Abevmy, Alymsys, Avastin, Aybintio, Equidacent, Mvasi, Onbevzi, Oyavas, Vegzelma, Zirabev	brain tumor/Early Phase 1
				brain tumor/Phase 1/Phase 2
				brain tumor/Phase 2
				brain tumor/Unspecified phase
				primary brain tumor/Phase 2
bevacizumab	VEGFA	antibody	Abevmy, Alymsys, Avastin, Aybintio, Equidacent, Mvasi, Onbevzi, Oyavas, Vegzelma, Zirabev	brain tumor/Early Phase 1
				brain tumor/Phase 1/Phase 2
				brain tumor/Phase 2
				brain tumor/Unspecified phase
				primary brain tumor/Phase 2
bevacizumab	VEGFA	inhibitor	Abevmy, Alymsys, Avastin, Aybintio, Equidacent, Mvasi, Onbevzi, Oyavas, Vegzelma, Zirabev	brain tumor/Early Phase 1
				brain tumor/Phase 1/Phase 2
				brain tumor/Phase 2
				brain tumor/Unspecified phase
				primary brain tumor/Phase 2
binimetinib	MAP2K1, MAP2K2, MAPK1	inhibitor	Mektovi	brain tumor/Phase 1
binimetinib	MAP2K1, MAP2K2, MAPK1	protein tyrosine kinase inhibitor activity	Mektovi	brain tumor/Phase 1
dalteparin	VEGFA	inhibitor	Fragmin	brain tumor/Phase 3
encorafenib	RAF1	protein kinase inhibitor activity	Braftovi	primary brain tumor/Phase 1
INS	INSR	agonist	Actraphane, Actrapid, Afrezza, Aventis ETP insulin, Aventis HOE21PH U400, Aventis U400 insulin, Exubera, Humulin, Humulin Br, Humulin L, Humulin R, Humulin R Kwikpen, Humulin R Pen, Humulin S, Inpremzia, Insulatard, Insulin Human, Insuline, Insuman, Insuman Rapid, Insupen, Mixtard Human 70 30, Monotard, Myxredlin, Novolin 70 30 Penfill, Novolin R, Protaphane, Solumarv, Technosphere Inhalation Ins…	brain tumor/Early Phase 1
INS	INSR	binder	Actraphane, Actrapid, Afrezza, Aventis ETP insulin, Aventis HOE21PH U400, Aventis U400 insulin, Exubera, Humulin, Humulin Br, Humulin L, Humulin R, Humulin R Kwikpen, Humulin R Pen, Humulin S, Inpremzia, Insulatard, Insulin Human, Insuline, Insuman, Insuman Rapid, Insupen, Mixtard Human 70 30, Monotard, Myxredlin, Novolin 70 30 Penfill, Novolin R, Protaphane, Solumarv, Technosphere Inhalation Ins…	brain tumor/Early Phase 1
INS	INSR	stimulator	Actraphane, Actrapid, Afrezza, Aventis ETP insulin, Aventis HOE21PH U400, Aventis U400 insulin, Exubera, Humulin, Humulin Br, Humulin L, Humulin R, Humulin R Kwikpen, Humulin R Pen, Humulin S, Inpremzia, Insulatard, Insulin Human, Insuline, Insuman, Insuman Rapid, Insupen, Mixtard Human 70 30, Monotard, Myxredlin, Novolin 70 30 Penfill, Novolin R, Protaphane, Solumarv, Technosphere Inhalation Ins…	brain tumor/Early Phase 1
paclitaxel	BCL2	inhibitor	Abraxane, Anzatax, Apealea, Bris Taxol, Epitaxol, LipoPac, LipoTaxen, NanoPac, Nanotax, Nanoxel, Onxol, Paxceed, Paxene, Pazenir, Praxel, Taxol, Taxol A, Tocosol, Xorane	brain tumor/Phase 1/Phase 2
				brain tumor/Phase 2
sorafenib	RAF1	inhibitor	Nexavar	brain tumor/Phase 1
				childhood brain tumor/Unspecified phase
				primary brain tumor/Phase 1
sorafenib	RAF1	protein kinase inhibitor activity	Nexavar	brain tumor/Phase 1
				childhood brain tumor/Unspecified phase
				primary brain tumor/Phase 1
trametinib	MAP2K1, MAP2K2	protein kinase inhibitor activity	Mekinist	primary brain tumor/Phase 1
				primary brain tumor/Phase 1/Phase 2
				primary brain tumor/Phase 2
trametinib	MAP2K1, MAP2K2	inhibitor	Mekinist	primary brain tumor/Phase 1
				primary brain tumor/Phase 1/Phase 2
				primary brain tumor/Phase 2
Drugs related to cancer (Approved only)
Drug Name	Targets	Actions	Brand Names	Indications/Status
bevacizumab/5-fluorouracil [bevacizumab]	VEGFA	antibody	Avastin/5-fluorouracil, Mvasi/5-fluorouracil	metastatic colorectal cancer/Approved
bevacizumab/olaparib [bevacizumab]	VEGFA	inhibitor	Lynparza/bevacizumab	advanced epithelial ovarian cancer/Approved
				fallopian tube cancer/Approved
				primary peritoneal cancer/Approved
bevacizumab/olaparib [bevacizumab]	VEGFA	antibody	Lynparza/bevacizumab	advanced epithelial ovarian cancer/Approved
				fallopian tube cancer/Approved
				primary peritoneal cancer/Approved
bevacizumab/paclitaxel [bevacizumab]	VEGFA	antibody	Abevmy/paclitaxel, Alymsys/paclitaxel, Avastin/paclitaxel, Mvasi/paclitaxel, Onbevzi/paclitaxel, Oyavas/paclitaxel, Zirabev/paclitaxel	fallopian tube cancer/Approved
				primary peritoneal cancer/Approved
				recurrent ovarian cancer/Approved
bevacizumab/paclitaxel [bevacizumab]	VEGFA	inhibitor	Abevmy/paclitaxel, Alymsys/paclitaxel, Avastin/paclitaxel, Mvasi/paclitaxel, Onbevzi/paclitaxel, Oyavas/paclitaxel, Zirabev/paclitaxel	fallopian tube cancer/Approved
				primary peritoneal cancer/Approved
				recurrent ovarian cancer/Approved
bevacizumab/paclitaxel [bevacizumab]	VEGFA	binder	Abevmy/paclitaxel, Alymsys/paclitaxel, Avastin/paclitaxel, Mvasi/paclitaxel, Onbevzi/paclitaxel, Oyavas/paclitaxel, Zirabev/paclitaxel	fallopian tube cancer/Approved
				primary peritoneal cancer/Approved
				recurrent ovarian cancer/Approved
bevacizumab/paclitaxel/topotecan [bevacizumab]	VEGFA	inhibitor	Abevmy/paclitaxel/topotecan, Alymsys/paclitaxel/topotecan, Avastin/paclitaxel/topotecan, Mvasi/paclitaxel/topotecan, Onbevzi/paclitaxel/topotecan, Oyavas/paclitaxel/topotecan, Zirabev/paclitaxel/topotecan	cervical cancer/Approved
				metastatic cervical cancer/Approved
				recurrent cervical cancer/Approved
bevacizumab/paclitaxel/topotecan [bevacizumab]	VEGFA	antibody	Abevmy/paclitaxel/topotecan, Alymsys/paclitaxel/topotecan, Avastin/paclitaxel/topotecan, Mvasi/paclitaxel/topotecan, Onbevzi/paclitaxel/topotecan, Oyavas/paclitaxel/topotecan, Zirabev/paclitaxel/topotecan	cervical cancer/Approved
				metastatic cervical cancer/Approved
				recurrent cervical cancer/Approved
bevacizumab/paclitaxel/topotecan [bevacizumab]	VEGFA	binder	Abevmy/paclitaxel/topotecan, Alymsys/paclitaxel/topotecan, Avastin/paclitaxel/topotecan, Mvasi/paclitaxel/topotecan, Onbevzi/paclitaxel/topotecan, Oyavas/paclitaxel/topotecan, Zirabev/paclitaxel/topotecan	cervical cancer/Approved
				metastatic cervical cancer/Approved
				recurrent cervical cancer/Approved
bevacizumab/topotecan [bevacizumab]	VEGFA	antibody	Abevmy/topotecan, Alymsys/topotecan, Avastin/Hycamtin, Avastin/topotecan, Mvasi/topotecan, Onbevzi/topotecan, Oyavas/topotecan, Zirabev/topotecan	fallopian tube cancer/Approved
				primary peritoneal cancer/Approved
				recurrent ovarian cancer/Approved
bevacizumab/topotecan [bevacizumab]	VEGFA	binder	Abevmy/topotecan, Alymsys/topotecan, Avastin/Hycamtin, Avastin/topotecan, Mvasi/topotecan, Onbevzi/topotecan, Oyavas/topotecan, Zirabev/topotecan	fallopian tube cancer/Approved
				primary peritoneal cancer/Approved
				recurrent ovarian cancer/Approved
bevacizumab/topotecan [bevacizumab]	VEGFA	inhibitor	Abevmy/topotecan, Alymsys/topotecan, Avastin/Hycamtin, Avastin/topotecan, Mvasi/topotecan, Onbevzi/topotecan, Oyavas/topotecan, Zirabev/topotecan	fallopian tube cancer/Approved
				primary peritoneal cancer/Approved
				recurrent ovarian cancer/Approved
brigatinib	IGF1R	protein kinase inhibitor activity	Alunbrig	metastatic non-small cell lung cancer/Approved
brigatinib	IGF1R	protein tyrosine kinase inhibitor activity	Alunbrig	metastatic non-small cell lung cancer/Approved
ceritinib	IGF1R, INSR	protein kinase inhibitor activity	Zykadia	metastatic non-small cell lung cancer/Approved
ceritinib	IGF1R, INSR	inhibitor	Zykadia	metastatic non-small cell lung cancer/Approved
cetuximab/encorafenib [encorafenib]	RAF1	protein kinase inhibitor activity	Braftovi/cetuximab	metastatic colorectal cancer/Approved
dabrafenib/trametinib [dabrafenib]	MAP2K1, MAP2K2, RAF1	inhibitor	Mekinist/dabrafenib, Tafinlar/trametinib	anaplastic thyroid cancer/Approved
				metastatic anaplastic thyroid cancer/Approved
				metastatic non-small cell lung cancer/Approved
gemcitabine/paclitaxel [paclitaxel]	BCL2	inhibitor	Abraxane/gemcitabine, gembrax, Gemzar/paclitaxel, Infugem/paclitaxel, Pazenir/gemcitabine	metastatic breast cancer/Approved
paclitaxel	BCL2	inhibitor	Abraxane, Anzatax, Apealea, Bris Taxol, Epitaxol, LipoPac, LipoTaxen, NanoPac, Nanotax, Nanoxel, Onxol, Paxceed, Paxene, Pazenir, Praxel, Taxol, Taxol A, Tocosol, Xorane	lymph node-positive breast cancer/Approved
paclitaxel	BCL2	inhibitor	Abraxane, Anzatax, Apealea, Bris Taxol, Epitaxol, LipoPac, LipoTaxen, NanoPac, Nanotax, Nanoxel, Onxol, Paxceed, Paxene, Pazenir, Praxel, Taxol, Taxol A, Tocosol, Xorane	breast cancer/Approved
				metastatic breast cancer/Approved
				recurrent breast cancer/Approved
paclitaxel/trastuzumab [paclitaxel]	BCL2	inhibitor	Herzuma/paclitaxel, Kanjinti/paclitaxel, Ogivri/paclitaxel, Ontruzant/paclitaxel, Trazimera/paclitaxel	metastatic breast cancer/Approved
regorafenib	RAF1	protein kinase inhibitor activity	Stivarga	metastatic colorectal cancer/Approved
				RAS mutation negative colorectal cancer/Approved
regorafenib	RAF1	inhibitor	Stivarga	metastatic colorectal cancer/Approved
				RAS mutation negative colorectal cancer/Approved
© 2000-2023 QIAGEN. All rights reserved.
Symbol	Entrez Gene Name	GenPept/UniProt/Swiss-Prot Accession	Expr p-value	Expr Log Ratio	Expected	Location	Type(s)	Entrez Gene ID for Human
AGO1	argonaute RISC component 1	Q9UL18	2.16e-12	-1.041		Cytoplasm	translation regulator	26523
EIF3B	eukaryotic translation initiation factor 3 subunit B	P55884	1.94e-14	0.585		Cytoplasm	translation regulator	8662
EIF3M	eukaryotic translation initiation factor 3 subunit M	Q7L2H7	3.4e-08	0.592		Cytoplasm	translation regulator	10480
EIF5B	eukaryotic translation initiation factor 5B	O60841	2.76e-08	0.624	Up	Cytoplasm	translation regulator	9669
FAU	FAU ubiquitin like and ribosomal protein S30 fusion	P62861	0.000739	0.804		Cytoplasm	other	2197
MAPK1	mitogen-activated protein kinase 1	P28482	1.38e-09	-0.839	Up	Cytoplasm	kinase	5594
MAPK3	mitogen-activated protein kinase 3	P27361	3.49e-05	-0.608	Up	Cytoplasm	kinase	5595
PABPC1	poly(A) binding protein cytoplasmic 1	P11940	1.07e-10	0.781		Cytoplasm	translation regulator	26986
PTBP1	polypyrimidine tract binding protein 1	P26599	5.53e-09	1.167		Nucleus	enzyme	5725
RALA	RAS like proto-oncogene A	P11233	5.8e-10	-0.715	Up	Cytoplasm	enzyme	5898
RPL3	ribosomal protein L3	P39023	3.73e-08	0.876	Up	Nucleus	other	6122
RPL4	ribosomal protein L4	P36578	3.17e-09	0.723	Up	Cytoplasm	enzyme	6124
RPL5	ribosomal protein L5	P46777	1.25e-15	0.76	Up	Cytoplasm	other	6125
RPL6	ribosomal protein L6	Q02878	4.5e-05	0.656	Up	Nucleus	other	6128
RPL7	ribosomal protein L7	P18124	7.08e-06	0.674	Up	Nucleus	transcription regulator	6129
RPL8	ribosomal protein L8	P62917	4.23e-12	0.798	Up	Cytoplasm	other	6132
RPL9	ribosomal protein L9	P32969	2.12e-14	0.789	Up	Nucleus	other	6133
RPL10	ribosomal protein L10	P27635	1.25e-06	1.169	Up	Cytoplasm	translation regulator	6134
RPL11	ribosomal protein L11	P62913	9.27e-16	0.701	Up	Cytoplasm	other	6135
RPL12	ribosomal protein L12	P30050	1.27e-20	0.711	Up	Nucleus	other	6136
RPL13	ribosomal protein L13	P26373	3.53e-09	0.725	Up	Nucleus	other	6137
RPL14	ribosomal protein L14	P50914	8.89e-09	0.762	Up	Cytoplasm	other	9045
RPL15	ribosomal protein L15	P61313	6.35e-10	0.771	Up	Cytoplasm	other	6138
RPL17	ribosomal protein L17	P18621	5.18e-09	0.772	Up	Cytoplasm	other	6139
RPL18	ribosomal protein L18	Q07020	3.25e-06	0.707	Up	Cytoplasm	other	6141
RPL19	ribosomal protein L19	P84098	1.87e-09	0.708	Up	Cytoplasm	other	6143
RPL21	ribosomal protein L21	P46778	3.88e-10	1.064	Up	Cytoplasm	other	6144
RPL22	ribosomal protein L22	P35268	9.56e-10	0.688	Up	Cytoplasm	translation regulator	6146
RPL23	ribosomal protein L23	P62829	1.94e-14	0.865	Up	Cytoplasm	other	9349
RPL24	ribosomal protein L24	P83731	1.5e-10	0.792	Up	Cytoplasm	other	6152
RPL27	ribosomal protein L27	P61353	1.44e-12	0.899	Up	Cytoplasm	other	6155
RPL28	ribosomal protein L28	P46779	2.17e-12	0.769	Up	Cytoplasm	other	6158
RPL29	ribosomal protein L29	P47914	3.81e-10	0.786	Up	Cytoplasm	other	6159
RPL30	ribosomal protein L30	P62888	2.16e-20	0.77	Up	Cytoplasm	other	6156
RPL31	ribosomal protein L31	P62899	8.89e-12	0.707	Up	Cytoplasm	other	6160
RPL32	ribosomal protein L32	P62910	3.68e-11	0.721	Up	Cytoplasm	other	6161
RPL34	ribosomal protein L34	P49207	2.6e-10	0.818	Up	Cytoplasm	other	6164
RPL35	ribosomal protein L35	P42766	7.16e-06	0.781	Up	Cytoplasm	other	11224
RPL36	ribosomal protein L36	Q9Y3U8	1.4e-13	0.837	Up	Cytoplasm	other	25873
RPL38	ribosomal protein L38	P63173	2.63e-10	0.804	Up	Cytoplasm	other	6169
RPL10A	ribosomal protein L10a	P62906	5.45e-14	0.642	Up	Nucleus	other	4736
RPL18A	ribosomal protein L18a	Q02543	1.12e-13	0.833	Up	Cytoplasm	other	6142
RPL23A	ribosomal protein L23a	P62750	1.08e-07	0.83	Up	Cytoplasm	other	6147
RPL27A	ribosomal protein L27a	P46776	2.97e-11	0.747	Up	Cytoplasm	other	6157
RPL35A	ribosomal protein L35a	P18077	6.6e-07	0.685	Up	Cytoplasm	other	6165
RPL7A	ribosomal protein L7a	P62424	1.19e-12	0.969	Up	Cytoplasm	other	6130
RPL7L1	ribosomal protein L7 like 1	Q6DKI1	4.41e-10	1.009	Up	Cytoplasm	transcription regulator	285855
RPLP0	ribosomal protein lateral stalk subunit P0	P05388	8.01e-15	0.686	Up	Cytoplasm	other	6175
RPLP1	ribosomal protein lateral stalk subunit P1	P05386	8.49e-12	0.661	Up	Cytoplasm	other	6176
RPLP2	ribosomal protein lateral stalk subunit P2	P05387	2.37e-10	0.58	Up	Cytoplasm	other	6181
RPS2	ribosomal protein S2	P15880	9.01e-14	0.679		Cytoplasm	other	6187
RPS6	ribosomal protein S6	P62753	3.34e-10	0.716	Up	Cytoplasm	other	6194
RPS7	ribosomal protein S7	P62081	5.55e-16	0.684		Cytoplasm	other	6201
RPS8	ribosomal protein S8	P62241	3.35e-11	0.827		Cytoplasm	other	6202
RPS9	ribosomal protein S9	P46781	5.16e-13	0.724		Cytoplasm	translation regulator	6203
RPS11	ribosomal protein S11	P62280	1.2e-11	0.709		Cytoplasm	other	6205
RPS12	ribosomal protein S12	P25398	1.02e-14	0.643		Cytoplasm	other	6206
RPS13	ribosomal protein S13	P62277	2.85e-11	0.73		Cytoplasm	other	6207
RPS14	ribosomal protein S14	P62263	1.85e-18	0.789		Cytoplasm	translation regulator	6208
RPS15	ribosomal protein S15	P62841	5.84e-13	0.819		Cytoplasm	other	6209
RPS16	ribosomal protein S16	P62249	1.25e-13	0.721		Cytoplasm	other	6217
RPS17	ribosomal protein S17	P08708	1.21e-07	1.029		Cytoplasm	other	6218
RPS18	ribosomal protein S18	P62269	6.98e-13	0.676		Cytoplasm	other	6222
RPS19	ribosomal protein S19	P39019	2.3e-17	0.693		Cytoplasm	other	6223
RPS20	ribosomal protein S20	P60866	1.37e-11	0.632		Cytoplasm	other	6224
RPS21	ribosomal protein S21	P63220	9.18e-13	0.599		Cytoplasm	other	6227
RPS23	ribosomal protein S23	P62266	2.82e-09	0.826		Cytoplasm	translation regulator	6228
RPS24	ribosomal protein S24	P62847	3.08e-07	0.676		Cytoplasm	other	6229
RPS25	ribosomal protein S25	P62851	3.01e-14	0.818		Cytoplasm	other	6230
RPS29	ribosomal protein S29	P62273	1.05e-05	0.97		Cytoplasm	other	6235
RPS15A	ribosomal protein S15a	P62244	4.01e-16	0.777		Cytoplasm	other	6210
RPS3A	ribosomal protein S3A	P61247	9.75e-18	0.732		Nucleus	other	6189
RPS4X	ribosomal protein S4 X-linked	P62701	2.34e-13	0.891		Cytoplasm	other	6191
RPSA	ribosomal protein SA	P08865	5.77e-13	0.678		Cytoplasm	translation regulator	3921
RRAS2	RAS related 2	P62070	6.61e-07	-0.95	Up	Plasma Membrane	enzyme	22800

## Sheet: Supplementary Data 3f
Opioid Signaling Pathway
Drugs related to medulloblastoma
Drug Name	Targets	Actions	Brand Names	Indications/Status
cyclosporin A	PPP3CA, PPP3CB, PPP3CC, PPP3R1, PPP3R2	inhibitor	Cequa, Endura, Gengraf, Ikervis, Neoral, Refresh Endura, Restasis, Restasis Multidose, Sandimmune, Sangcya, Verkazia	group 3-4 medulloblastoma/Phase 1
tacrolimus	PPP3CA, PPP3CB, PPP3CC	inhibitor	Advagraf, ASTAGRAF XL, Envarsus, Envarsus XR, Fujimycin, LCP-Tacro, Modigraf, Prograf, Prograft, Protopic, Protopy, Tacforius	group 3-4 medulloblastoma/Phase 1
thalidomide	NFKB1	antagonist	Algosediv, Asidon 3, Asmadion, Asmaval, Bonbrain, Bonbrrin, Calmore, Calmorex, Contergan, Corronarobetin, Distaval, Distaxal, Distoval, Ectiluran, Enterosediv, Gastrinide, Glupan, Glutanon, Grippex, Hippuzon, Imida-Lab, Imidan, Imidene, Isomin, Kedavon, Kevadon, Lulamin, Neaufatin, Neo, Neosedyn, Neosydyn, Nerosedyn, Neufatin, Neurodyn, Neurosedin, Neurosedym, Neurosedyn, Nevrodyn, Nibrol, Noctos…	childhood medulloblastoma/Phase 2
				medulloblastoma/Phase 1
				medulloblastoma/Phase 2
trametinib	MAP2K1, MAP2K2	protein kinase inhibitor activity	Mekinist	medulloblastoma WNT-subtype/Phase 1
				medulloblastoma/Phase 1
				medulloepithelioma/Phase 1
Drugs related to brain tumor
Drug Name	Targets	Actions	Brand Names	Indications/Status
binimetinib	MAP2K1, MAP2K2, MAPK1	inhibitor	Mektovi	brain tumor/Phase 1
clevidipine butyrate	CACNA1C, L-type Calcium Channel	antagonist	Cleviprex	brain tumor/Phase 4
cyclosporin A	PPP3CA, PPP3CB, PPP3CC, PPP3R1, PPP3R2	inhibitor	Cequa, Endura, Gengraf, Ikervis, Neoral, Refresh Endura, Restasis, Restasis Multidose, Sandimmune, Sangcya, Verkazia	brain tumor/Phase 1
dasatinib	FYN, LCK, SRC, YES1	protein tyrosine kinase inhibitor activity	Sprycel	brain tumor/Phase 1
dichloroacetic acid	PDK1	inhibitor		brain tumor/Phase 1
donepezil/memantine [memantine]	GRIN2A, GRIN2B, GRIN3A, NMDA Receptor	antagonist	Aricept/Namenda, Memantine Hydrochloride And Donepezil Hydrochloride, Namzaric	cognitive impairment associated with primary brain tumor/Phase 3
donepezil/memantine [memantine]	NMDA Receptor	receptor antagonist activity	Aricept/Namenda, Memantine Hydrochloride And Donepezil Hydrochloride, Namzaric	cognitive impairment associated with primary brain tumor/Phase 3
encorafenib	MAP2K4	binder	Braftovi	primary brain tumor/Phase 1
nicardipine	CACNA1C, CACNA1D, CACNA2D1, CACNB2, voltage-gated calcium channel	inhibitor	Cardene, Cardene IV, Cardene SR	brain tumor/Phase 1
osimertinib	BLK	protein tyrosine kinase inhibitor activity	Tagrisso	brain tumor/Phase 1
pazopanib	LCK	protein tyrosine kinase inhibitor activity	Votrient	brain tumor/Phase 1
PF-07284890	BRAF	inhibitor		brain tumor/Phase 1
sorafenib	BRAF, RAF1	protein kinase inhibitor activity	Nexavar	brain tumor/Phase 1
thalidomide	NFKB1	antagonist	Algosediv, Asidon 3, Asmadion, Asmaval, Bonbrain, Bonbrrin, Calmore, Calmorex, Contergan, Corronarobetin, Distaval, Distaxal, Distoval, Ectiluran, Enterosediv, Gastrinide, Glupan, Glutanon, Grippex, Hippuzon, Imida-Lab, Imidan, Imidene, Isomin, Kedavon, Kevadon, Lulamin, Neaufatin, Neo, Neosedyn, Neosydyn, Nerosedyn, Neufatin, Neurodyn, Neurosedin, Neurosedym, Neurosedyn, Nevrodyn, Nibrol, Noctos…	brain tumor/Phase 1
trametinib	MAP2K1, MAP2K2	inhibitor	Mekinist	primary brain tumor/Phase 1
				primary brain tumor/Phase 1/Phase 2
				primary brain tumor/Phase 2
Drugs related to cancer (Approved only)
Drug Name	Targets	Actions	Brand Names	Indications/Status
cetuximab/encorafenib [encorafenib]	BRAF, RAF1	protein kinase inhibitor activity	Braftovi/cetuximab	metastatic colorectal cancer/Approved
dabrafenib/trametinib [dabrafenib]	BRAF, MAP2K1, MAP2K2, RAF1	inhibitor	Mekinist/dabrafenib, Tafinlar/trametinib	anaplastic thyroid cancer/Approved
fentanyl	OPRD1, OPRM1	agonist	Abstral, Actiq, Duragesic, Duragesic-100, Duragesic-12, Duragesic-25, Duragesic-37, Duragesic-50, Duragesic-75, Duragesis, Durogesic, Effentora, Fentanest, Fentanil, Fentanyl Citrate Preservative Free, Fentanyl Oralet, Fentora, Instanyl, Ionsys, Lazanda, Nasalfent, Onsolis, Oralet, PecFent, Pentanyl, Phentanyl, Rapinyl, Sentonil, Sublimaze, Sublimaze Preservative Free, Subsys	pain associated with cancer/Approved
mobocertinib	BLK	protein tyrosine kinase inhibitor activity	Exkivity	locally advanced non-small cell lung cancer/Approved
osimertinib	BLK	protein tyrosine kinase inhibitor activity	Tagrisso	metastatic non-small cell lung cancer/Approved
regorafenib	BRAF, FRK, RAF1	inhibitor	Stivarga	metastatic colorectal cancer/Approved
sotorasib	KRAS	inhibitor	Lumakras, Lumykras	locally advanced non-small cell lung cancer/Approved
vandetanib	SRC (family)	protein tyrosine kinase inhibitor activity	Caprelsa, Zactima	medullary thyroid cancer/Approved
© 2000-2023 QIAGEN. All rights reserved.
Symbol	Entrez Gene Name	GenPept/UniProt/Swiss-Prot Accession	Expr p-value	Expr False Discovery Rate (q-value)	Expr Log Ratio	Expected	Location	Type(s)	Entrez Gene ID for Human
CACNA2D1	calcium voltage-gated channel auxiliary subunit alpha2delta 1	P54289	3.4e-21	0	-1.855	Up	Plasma Membrane	ion channel	781
CAMK2D	calciumcalmodulin dependent protein kinase II delta	Q13557	4.7e-09	0	-0.896	Up	Cytoplasm	kinase	817
CAMK2G	calciumcalmodulin dependent protein kinase II gamma	Q13555	3.48e-09	0	-0.873	Up	Cytoplasm	kinase	818
CLTB	clathrin light chain B	P09497	1.15e-27	0	-1.089	Down	Plasma Membrane	other	1212
FYN	FYN proto-oncogene. Src family tyrosine kinase	P06241	0.000235	0.000366	-0.612	Up	Plasma Membrane	kinase	2534
GNA11	G protein subunit alpha 11	P29992	3.58e-23	0	-1.058		Plasma Membrane	enzyme	2767
GNA13	G protein subunit alpha 13	Q14344	4.92e-16	0	-0.632		Plasma Membrane	enzyme	10672
GNAI1	G protein subunit alpha i1	P63096	1.03e-07	4.35e-06	-0.744	Up	Plasma Membrane	enzyme	2770
GNAO1	G protein subunit alpha o1	P09471	6.16e-24	0	-1.783	Up	Plasma Membrane	enzyme	2775
GNAQ	G protein subunit alpha q	P50148	3.03e-07	4e-06	-0.901		Plasma Membrane	enzyme	2776
GNB1	G protein subunit beta 1	P62873	8.91e-24	0	-1.024	Up	Plasma Membrane	other	2782
GNB3	G protein subunit beta 3	P16520	0.0015	0.00224	-0.94	Up	Plasma Membrane	other	2784
GNG2	G protein subunit gamma 2	P59768	3.1e-10	0	-0.922	Up	Plasma Membrane	other	54331
MAPK1	mitogen-activated protein kinase 1	P28482	4.67e-15	0	-0.645	Up	Cytoplasm	kinase	5594
MAPK15	mitogen-activated protein kinase 15	Q8TD08	7.52e-09	0	-0.595	Up	Cytoplasm	kinase	225689
NFKB1	nuclear factor kappa B subunit 1	P19838	2.13e-06	6.94e-06	0.619	Up	Nucleus	transcription regulator	4790
NFKB2	nuclear factor kappa B subunit 2	Q00653	2.79e-05	4.8e-05	0.636	Up	Nucleus	transcription regulator	4791
PPP3CA	protein phosphatase 3 catalytic subunit alpha	Q08209	2.58e-05	4.54e-05	-0.598	Up	Cytoplasm	phosphatase	5530
PPP3CB	protein phosphatase 3 catalytic subunit beta	P16298	2.92e-22	0	-1.014	Up	Plasma Membrane	phosphatase	5532
PRKACA	protein kinase cAMP-activated catalytic subunit alpha	P17612	1.75e-08	0	-1.15	Up	Cytoplasm	kinase	5566
PRKACB	protein kinase cAMP-activated catalytic subunit beta	P22694	4.09e-18	0	-1.519	Up	Cytoplasm	kinase	5567
PRKAR2B	protein kinase cAMP-dependent type II regulatory subunit beta	P31323	5.34e-24	0	-1.484	Up	Cytoplasm	kinase	5577
RAC1	Rac family small GTPase 1	P63000	1.66e-13	0	-0.657	Up	Plasma Membrane	enzyme	5879
RALA	RAS like proto-oncogene A	P11233	1.53e-19	0	-0.747	Up	Cytoplasm	enzyme	5898
RPS6KA1	ribosomal protein S6 kinase A1	Q15418	2.73e-05	4.8e-05	-0.683	Up	Cytoplasm	kinase	6195
RRAS2	RAS related 2	P62070	1.14e-17	0	-1.228	Up	Plasma Membrane	enzyme	22800
YES1	YES proto-oncogene 1. Src family tyrosine kinase	P07947	5.74e-06	6.38e-06	-0.679	Up	Cytoplasm	kinase	7525

## Sheet: Supplementary Data 3g
SNARE Signalling
Drugs related to medulloblastoma
Drug Name	Targets	Actions	Brand Names	Indications/Status
N/A
Drugs related to brain tumor
Drug Name	Targets	Actions	Brand Names	Indications/Status
nicardipine	CACNA2D1, CACNB2	inhibitor	Cardene, Cardene IV, Cardene SR	brain tumor/Phase 1
Drugs related to cancer
Drug Name	Targets	Actions	Brand Names	Indications/Status
bosutinib	CAMK2	protein kinase inhibitor activity	Bosulif	advanced breast cancer/Phase 2
				cancer/Phase 1
				breast cancer/Phase 1
				cervical cancer/Phase 1
				metastatic bladder cancer/Phase 1
				metastatic non-squamous non-small cell lung cancer/Phase 1
				metastatic ovarian cancer/Phase 1
				pancreatic cancer/Phase 1
				postmenopausal breast cancer/Phase 1
				postmenopausal breast cancer/Phase 2
				primary peritoneal cancer/Phase 1
				thymus cancer/Phase 1
				urethral cancer/Phase 1
botulinum toxin type A	SNAP25	chain breaker	Botox, Botox Cosmetic, Daxxify, Dysport, Jeuveau, Neuronox, Nuceiva, Xeomin	leiomyomatosis and renal cell cancer/Phase 2
				prostate cancer/Early Phase 1
				prostate cancer/Phase 2
botulinum toxin type A	SNAP25	bontoxilysin	Botox, Botox Cosmetic, Daxxify, Dysport, Jeuveau, Neuronox, Nuceiva, Xeomin	leiomyomatosis and renal cell cancer/Phase 2
				prostate cancer/Early Phase 1
				prostate cancer/Phase 2
botulinum toxin type A	SNAP25	inhibitor	Botox, Botox Cosmetic, Daxxify, Dysport, Jeuveau, Neuronox, Nuceiva, Xeomin	leiomyomatosis and renal cell cancer/Phase 2
				prostate cancer/Early Phase 1
				prostate cancer/Phase 2
gabapentin	CACNA1B, CACNA2D1, CACNA2D2	inhibitor	Aclonium, Gralise, Neurontin, Novo-Gabapentin	breast cancer/Phase 3
				breast cancer/Unspecified phase
				cancer pain/Phase 1
				head and neck cancer/Phase 3
				oropharyngeal cancer/Phase 3
				pain associated with breast cancer/Phase 3
				pain associated with lung cancer/Phase 3
				prostate cancer/Phase 2
				prostate cancer/Phase 3
				prostate cancer/Phase 4
nitroprusside	GUCY1A1, GUCY1B1	activator	Nipride, Nipride Rtu, Nitropress	breast cancer/Phase 1/Phase 2
				cancer/Unspecified phase
pregabalin	CACNA2D1, CACNA2D2	binder	Lyrica, Lyrica Cr, Pregabalin Mylan, Pregabalin Mylan Pharma, Pregabalin Pfizer, Pregabalin Zentiva, Pregabalin Zentiva k.s., Regabatin	cancer pain/Unspecified phase
verapamil	CACNB1, CACNB2, CACNB3, CACNB4	inhibitor	Apo-Verap, Arpamyl, Berkatens, Calan, Calan SR, Cardiagutt, Cardibeltin, Cordilox, Covera-Hs, Dignover, Dilacoran, Drosteakard, Geangin, Iproveratril, Isoptimo, Isoptin, Isoptin SR, Novo-Veramil, NU-Verap, Quasar, Securon, Univer, Vasolan, Veracim, Veramex, Veraptin, Verelan, Verelan PM, Verexamil	brain cancer/Phase 2
				cancer/Phase 2
ziconotide	N-type Calcium Channel	binder	Prialt	cancer pain/Phase 2
				neuropathic pain associated with cancer/Phase 2
				pain associated with cancer/Phase 2
ziconotide	CACNA1B	calcium channel inhibitor	Prialt	cancer pain/Phase 2
ziconotide	N-type Calcium Channel	antagonist	Prialt	cancer pain/Phase 2
				neuropathic pain associated with cancer/Phase 2
				pain associated with cancer/Phase 2
© 2000-2023 QIAGEN. All rights reserved.
Symbol	Entrez Gene Name	GenPept/UniProt/Swiss-Prot Accession	Expr p-value	Expr False Discovery Rate (q-value)	Expr Log Ratio	Expected	Location	Type(s)	Entrez Gene ID for Human
CACNA2D1	calcium voltage-gated channel auxiliary subunit alpha2delta 1	P54289	3.4e-21	0	-1.855	Up	Plasma Membrane	ion channel	781
CAMK2D	calciumcalmodulin dependent protein kinase II delta	Q13557	4.7e-09	0	-0.896	Up	Cytoplasm	kinase	817
CAMK2G	calciumcalmodulin dependent protein kinase II gamma	Q13555	3.48e-09	0	-0.873	Up	Cytoplasm	kinase	818
DNAJC5	DnaJ heat shock protein family (Hsp40) member C5	Q9H3Z4	1.72e-22	0	-1.328	Up	Plasma Membrane	other	80331
MYH9	myosin heavy chain 9	P35579	0.000191	0.000287	0.657	Up	Cytoplasm	enzyme	4627
MYO18A	myosin XVIIIA	Q92614	3.54e-11	0	-0.832	Up	Cytoplasm	other	399687
NAPB	NSF attachment protein beta	Q9H115	1.06e-27	0	-1.267	Up	Cytoplasm	transporter	63908
NAPG	NSF attachment protein gamma	Q99747	1.14e-12	0	-0.75	Up	Cytoplasm	transporter	8774
NSF	N-ethylmaleimide sensitive factor. vesicle fusing ATPase	P46459	3.54e-36	0	-1.345	Up	Cytoplasm	transporter	4905
PRKACA	protein kinase cAMP-activated catalytic subunit alpha	P17612	1.75e-08	0	-1.15	Up	Cytoplasm	kinase	5566
PRKACB	protein kinase cAMP-activated catalytic subunit beta	P22694	4.09e-18	0	-1.519	Up	Cytoplasm	kinase	5567
PRKAR2B	protein kinase cAMP-dependent type II regulatory subunit beta	P31323	5.34e-24	0	-1.484	Up	Cytoplasm	kinase	5577
RAB3A	RAB3A. member RAS oncogene family	P20336	9.38e-13	0	-1.414	Up	Cytoplasm	enzyme	5864
SNAP25	synaptosome associated protein 25	P60880	9.79e-15	0	-1.188	Up	Plasma Membrane	transporter	6616
SNAP91	synaptosome associated protein 91	O60641	2.17e-08	0	-1.078	Up	Plasma Membrane	other	9892
SNCA	synuclein alpha	P37840	6.53e-10	0	-1.045	Up	Cytoplasm	enzyme	6622
SNCB	synuclein beta	Q16143	1.33e-05	2.08e-05	-1.054	Up	Cytoplasm	other	6620
STX1B	syntaxin 1B	P61266	2.51e-10	0	-1.689	Up	Plasma Membrane	other	112755
STXBP1	syntaxin binding protein 1	P61764	1.78e-29	0	-1.536	Up	Cytoplasm	transporter	6812
SYN1	synapsin I	P17600	8.06e-13	0	-1.151	Down	Plasma Membrane	other	6853

## Sheet: Supplementary Data 3h
	Common terms in transcriptional/translational group	Forget et al, 2017								Archer et al, 2018								Petralia et al,2020								FFPE cohort										Common terms in synaptic group		Forget et al, 2017								Archer et al, 2018
	Term	Adjusted.P.value	Overlap	P.value	Old.P.value	Old.Adjusted.P.value	Odds.Ratio	Combined.Score	Genes	Adjusted.P.value	Overlap	P.value	Old.P.value	Old.Adjusted.P.value	Odds.Ratio	Combined.Score	Genes	Adjusted.P.value	Overlap	P.value	Old.P.value	Old.Adjusted.P.value	Odds.Ratio	Combined.Score	Genes	Adjusted.P.value	Overlap	P.value	Old.P.value	Old.Adjusted.P.value	Odds.Ratio	Combined.Score	Genes	mean_combined score				Overlap	P.value	Adjusted.P.value	Old.P.value	Old.Adjusted.P.value	Odds.Ratio	Combined.Score	Genes	Overlap	P.value	Adjusted.P.value	Old.P.value
	rRNA Processing In Nucleus And Cytosol R-HSA-8868773	7.25822e-14	42/189	5.74391e-16	0	0	5.42022	190.213	RPL4;DDX49;RPL32;RPL31;RPP30;NOP2;RPL11;NAT10;RPL10A;RPL8;RPL6;FBL;TRMT112;EXOSC6;RPS17;EMG1;RPL18A;PDCD11;GAR1;RPL35;UTP20;RPL15;RPS2;RPS12;NOP14;WDR36;UTP4;RPS8;DIS3;RPS5;TEX10;WDR18;DDX56;RPSA;CSNK1E;SENP3;UTP18;RPS25;DNAJC5;NOL11;RPS21;NOP10	4.82822e-18	28/189	7.78746e-21	0	0	13.6077	630.058	WDR3;NIP7;NOP2;RPL36A;NAT10;PWP2;NOL6;FBL;EMG1;PDCD11;PES1;RPL35;UTP20;UTP14A;NOP14;WDR36;UTP4;DIMT1;UTP3;WDR75;RRP1B;WDR12;GNL3;BYSL;EBNA1BP2;TBL3;MPHOSPH10;RPL22L1	8.0364e-24	25/189	1.78587e-26	0	0	30.6636	1817.96	HEATR1;NAT10;WDR43;NOL6;RPS15;FBL;GAR1;WDR36;RPL21;RPS7;RPS8;RPL23;RPL23A;RRP1B;WDR12;FTSJ3;GNL3;BYSL;RPS25;EBNA1BP2;TBL3;RPL37A;MPHOSPH10;RPL27;FAU	0.268963	1/189	0.180854	0	0	5.26356	9.00103	EBNA1BP2	661.808		G Alpha (Q) Signaling Events R-HSA-416476		3/212	0.973125	0.979813	0	0	0.41666	0.0113509	PLCB3;ANXA1;CREB1	11/212	0.00920539	0.0493744	0
	rRNA Processing R-HSA-72312	8.80461e-14	43/199	7.6011e-16	0	0	5.23189	182.138	RPL4;DDX49;RPL32;RPL31;RPP30;RPL11;NOP2;NAT10;RPL8;RPL10A;RPL6;TRMT112;EXOSC6;FBL;RPS17;EMG1;RPL18A;PDCD11;GAR1;RPL35;UTP20;RPL15;RPS2;RPS12;WDR36;NOP14;UTP4;RPS8;DIS3;TEX10;WDR18;RPS5;ELAC2;DDX56;RPSA;CSNK1E;SENP3;UTP18;RPS25;DNAJC5;NOL11;RPS21;NOP10	1.01138e-17	28/199	3.26251e-20	0	0	12.8053	574.565	NIP7;WDR3;NOP2;RPL36A;NAT10;PWP2;NOL6;FBL;EMG1;PDCD11;PES1;RPL35;UTP20;UTP14A;WDR36;NOP14;UTP4;UTP3;DIMT1;WDR75;RRP1B;WDR12;GNL3;BYSL;TBL3;EBNA1BP2;MPHOSPH10;RPL22L1	1.51717e-23	25/199	6.74297e-26	0	0	28.8866	1674.23	HEATR1;NAT10;WDR43;NOL6;RPS15;FBL;GAR1;WDR36;RPL21;RPS7;RPS8;RPL23;RPL23A;RRP1B;WDR12;FTSJ3;GNL3;BYSL;RPS25;EBNA1BP2;TBL3;RPL37A;MPHOSPH10;RPL27;FAU	0.269286	1/199	0.189498	0	0	4.9952	8.3089	EBNA1BP2	609.811		Nervous System Development R-HSA-9675108		50/545	7.97641e-11	4.67418e-09	0	0	3.11002	72.3141	RPL3;RPS14;PSMD6;RPS16;DPYSL4;RPS19;ITGAV;RPS11;RPS10;GIT1;LYPLA2;MAP2K2;RPS7;ITGA2;RPL22;RPS6;ADAM10;ANK2;RHOA;DNM1;SHTN1;PSMA3;CREB1;CSNK2B;RPL27;UTRN;PFN1;RPL28;LLGL1;SRC;CUL2;MRPL13;GSPT1;CDC42;PSMB7;NCSTN;RPS3;PLXNA2;PLXNA1;RPL18;SPTBN1;YES1;CYP51A1;ARPC5;MAPK14;PSMB8;RPL27A;PSMC2;RPS24;RPS23	29/545	2.08606e-05	0.000284025	0
	Major Pathway Of rRNA Processing In Nucleolus And Cytosol R-HSA-6791226	2.78726e-11	37/179	3.40888e-13	0	0	4.9196	141.228	RPL4;DDX49;RPL32;RPL31;RPP30;RPL11;RPL10A;RPL8;RPL6;FBL;EXOSC6;RPS17;EMG1;RPL18A;PDCD11;RPL35;UTP20;RPL15;RPS2;RPS12;NOP14;WDR36;UTP4;RPS8;DIS3;RPS5;TEX10;WDR18;DDX56;RPSA;CSNK1E;SENP3;UTP18;RPS25;DNAJC5;NOL11;RPS21	6.83248e-16	25/179	4.40805e-18	0	0	12.5558	501.77	WDR3;NIP7;RPL36A;PWP2;NOL6;FBL;EMG1;PDCD11;PES1;RPL35;UTP20;UTP14A;NOP14;WDR36;UTP4;UTP3;WDR75;RRP1B;WDR12;GNL3;BYSL;EBNA1BP2;TBL3;MPHOSPH10;RPL22L1	6.4086e-22	23/179	4.2724e-24	0	0	29.0758	1564.57	WDR36;RPL21;RPS7;RPS8;RPL23;HEATR1;RPL23A;RRP1B;WDR12;WDR43;FTSJ3;GNL3;NOL6;BYSL;RPS15;FBL;RPS25;EBNA1BP2;TBL3;RPL37A;MPHOSPH10;RPL27;FAU	0.268963	1/179	0.172123	0	0	5.56208	9.78674	EBNA1BP2	554.338		Beta-catenin Independent WNT Signaling R-HSA-3858494		10/142	0.0198184	0.0832513	0	0	2.2316	8.75041	PSMB7;PSMD6;PLCB3;PSMA3;AGO1;PSMC2;PFN1;MAP3K7;RHOA;PSMB8	9/142	0.00511558	0.0296871	0
	Hemostasis R-HSA-109582	0.000130853	55/576	8.84905e-06	0	0	1.98894	23.1417	APP;DOCK4;SPARC;WDR1;DOCK8;ATP2A2;HBD;KIF11;KIF21A;KIF1B;KIF21B;ANXA2;ANXA5;ATP1B1;YWHAZ;SERPINB6;VAV2;SLC7A5;TMX3;ITGA6;KIF2C;NHLRC2;CRK;HDAC2;STXBP3;HDAC1;PRCP;SRI;KLC1;AKAP1;PRKAR2B;MICAL1;MFN1;ABL1;MAPK1;FYN;MAPK3;CBX5;APOOL;HSPA5;PTPN11;L1CAM;GNG12;PTK2;MANF;EHD2;GNAQ;CDK2;GNB1;CD9;GRB2;CALM1;RAB5A;BCAR1;RCOR1	0.759093	8/576	0.550954	0	0	0.999165	0.595606	VAV3;HDAC1;SDC2;MICAL1;MAFF;CALU;FLNA;PDE5A	0.58826	4/576	0.474529	0	0	1.13445	0.845658	SYK;SDC2;MICAL1;CALU	0.24684	2/576	0.12145	0	0	3.55859	7.5024	MICAL1;FLNA	8.02133		Dopamine Neurotransmitter Release Cycle R-HSA-212676		2023-01-01	0.539119	0.60638	0	0	1.32829	0.820642	CASK	2023-08-01	2.36908e-08	9.50952e-07	0
	Cell-extracellular Matrix Interactions R-HSA-446353	0.127008	42430	0.0466156	0	0	4.24226	13.006	PXDN;PARVA;FERMT2	0.189378	42401	0.0203179	0	0	10.2008	39.745	FLNA;FLNC	0.346804	42370	0.0940223	0	0	10.8536	25.6602	FLNC	0.00724356	42401	0.000124889	0	0	150.113	1349.23	FLNA;FLNC	356.909		Transmission Across Chemical Synapses R-HSA-112315		10/246	0.298662	0.42538	0	0	1.24142	1.50019	NSF;PLCB3;CREB1;EPB41L1;SRC;CACNA2D1;CASK;LLGL1;GIT1;GNAI2	39/246	6.96826e-22	2.46676e-19	0
	Collagen Formation R-HSA-1474290	0.206635	33086	0.0936548	0	0	1.79565	4.25236	COL18A1;P4HA2;PXDN;P3H1;ITGA6;P4HB;COLGALT1;CTSB	0.00132992	33086	3.64654e-05	0	0	7.09666	72.5218	CRTAP;COL3A1;MMP7;P4HA1;SERPINH1;PLOD2;PLOD1;P3H3	0.148045	32933	0.0180944	0	0	5.68678	22.8162	CRTAP;SERPINH1;PCOLCE	0.214728	32874	0.0904092	0	0	11.1742	26.8561	SERPINH1	31.6116		Neurotransmitter Release Cycle R-HSA-112310		1950-01-01	0.814575	0.838175	0	0	0.595542	0.122139	CASK	1950-12-01	8.78017e-10	1.02255e-07	0
	Purine Ribonucleoside Monophosphate Biosynthesis R-HSA-73817	0.0469948	45202	0.0125762	0	0	7.88098	34.4868	IMPDH2;ADSS2;PAICS	0.482151	45200	0.130647	0	0	7.90734	16.0934	PAICS	0.0183892	45201	0.0016346	0	0	41.0517	263.402	ATIC;PAICS	0.0866086	45200	0.0104528	0	0	110.944	506.005	PAICS	204.997		Neuronal System R-HSA-112316		12/386	0.628738	0.679779	0	0	0.936109	0.434393	NSF;PLCB3;CREB1;EPB41L1;SRC;CACNA2D1;EPB41L2;CASK;LLGL1;PTPRF;GIT1;GNAI2	53/386	2.56919e-26	1.81898e-23	0
	Platelet Activation, Signaling And Aggregation R-HSA-76002	0.00818178	25/254	0.00157749	0	0	2.02728	13.0798	APP;SPARC;STXBP3;WDR1;MAPK1;FYN;MAPK3;APOOL;HSPA5;ANXA5;PTPN11;GNG12;YWHAZ;PTK2;MANF;VAV2;TMX3;GNAQ;GNB1;CD9;GRB2;NHLRC2;CALM1;CRK;BCAR1	0.840304	3/254	0.688507	0	0	0.846259	0.315848	VAV3;CALU;FLNA	0.580593	2/254	0.464474	0	0	1.28722	0.987105	SYK;CALU	0.317661	1/254	0.235507	0	0	3.89842	5.63717	FLNA	5.00499		Sensory Processing Of Sound By Inner Hair Cells Of Cochlea R-HSA-9662360		1967-04-01	0.181216	0.326258	0	0	1.85989	3.17681	EPB41L1;ATP2B4;CASK;SPTBN1	13/67	2.90304e-09	2.28372e-07	0
	Collagen Biosynthesis And Modifying Enzymes R-HSA-1650814	0.417604	24593	0.264809	0	0	1.48155	1.96861	COL18A1;P4HA2;P3H1;P4HB;COLGALT1	0.00136603	24654	3.9659e-05	0	0	8.46458	85.7901	CRTAP;COL3A1;P4HA1;SERPINH1;PLOD2;PLOD1;P3H3	0.07657	24532	0.00816746	0	0	7.73945	37.2082	CRTAP;SERPINH1;PCOLCE	0.214728	24473	0.0680752	0	0	15.0856	40.5372	SERPINH1	41.376		CRMPs In Sema3A Signaling R-HSA-399956		2016-03-01	0.0146525	0.0660608	0	0	6.76725	28.5791	DPYSL4;PLXNA2;PLXNA1	2016-06-01	8.62756e-07	1.91597e-05	0
	Signaling By Receptor Tyrosine Kinases R-HSA-9006934	0.000153688	49/496	1.10567e-05	0	0	2.06096	23.5207	CYFIP2;NCKAP1;AHCYL1;SPARC;IRS1;CLTA;LAMC1;AP2A2;AKT2;NCK2;MLST8;NELFB;ATP6V1E1;SH3GL2;NCK1;HSP90AA1;ATP6AP1;TCF12;GTF2F1;VAV2;PXDN;MAPKAPK2;ELMO2;ATP6V0D1;ARHGEF7;CRK;LAMA5;HDAC2;RALA;ROCK1;HDAC1;POLR2B;POLR2D;MAPK1;FYN;WASF2;EPS15;ATP6V1F;MAPK3;STAT1;PTPN11;LAMB1;PTK2;DIAPH1;ITCH;HNRNPF;GRB2;CALM1;BCAR1	0.841044	6/496	0.69047	0	0	0.865786	0.320672	VAV3;PTBP1;KITLG;HDAC1;MYC;SPHK1	0.850118	2/496	0.812858	0	0	0.648543	0.134377	PTBP1;ARHGEF7	0.4756	1/496	0.41	0	0	1.96808	1.75474	PTBP1	6.43262		Sensory Processing Of Sound R-HSA-9659379		1975-05-01	0.10271	0.228418	0	0	2.0948	4.76744	GSN;EPB41L1;ATP2B4;CASK;SPTBN1	13/75	1.22879e-08	7.0642e-07	0
	Cell Junction Organization R-HSA-446728	0.428895	31564	0.285107	0	0	1.37787	1.72907	CADM1;PARD3;PXDN;ITGA6;PARVA;FERMT2	0.61879	31444	0.336342	0	0	1.6941	1.84593	FLNA;FLNC	0.54419	31413	0.412375	0	0	1.90858	1.69067	FLNC	0.0866086	31444	0.0036393	0	0	24.9311	140.012	FLNA;FLNC	36.3194		Regulation Of Insulin Secretion R-HSA-422356		1977-03-01	0.471215	0.553912	0	0	1.18509	0.891708	PLCB3;MARCKS;GNAI2	15/77	1.64297e-10	2.32645e-08	0
	Nucleotide Biosynthesis R-HSA-8956320	0.0160015	41365	0.00348809	0	0	8.17994	46.2853	IMPDH2;ADSS2;UMPS;PAICS	0.526422	41275	0.166417	0	0	5.9296	10.6333	PAICS	0.0268019	41306	0.0027993	0	0	29.8512	175.477	ATIC;PAICS	0.094119	41275	0.0135683	0	0	83.1958	357.744	PAICS	147.535		Integration Of Energy Metabolism R-HSA-163685		4/105	0.460055	0.54684	0	0	1.15784	0.898961	PLCB3;MARCKS;PPP2R1A;GNAI2	16/105	1.82054e-09	1.61118e-07	0
	Metabolism Of Amino Acids And Derivatives R-HSA-71291	2.6553e-07	47/364	7.06805e-09	0	0	2.80141	52.576	RPL4;PSMD12;PSMD11;RPL32;RPL31;RPL11;DLST;MRI1;RPL8;SDSL;RPL10A;RPL6;PSMA7;GCSH;PSMD9;RPS17;RPL18A;PSMB2;PSMB3;RPL35;PHGDH;RPL15;RPS2;PSPH;RPS12;GAMT;BCKDHA;RPS8;CKMT1A;RPS5;TXNRD1;PYCR1;RPSA;FAH;GSTZ1;AIMP2;RPS25;SLC7A5;ALDH6A1;PSMC6;PSMC3;PSAT1;NDUFAB1;PSME1;PSME2;ALDH7A1;RPS21	0.014569	14/364	0.00061096	0	0	2.93515	21.7215	GLDC;RPL36A;PYCR1;PYCR2;DCT;ADI1;RPL35;PHGDH;RPL22L1;SLC25A21;ALDH18A1;BCAT1;AASS;BCAT2	1.44427e-07	15/364	7.06087e-09	0	0	7.77141	145.859	RPL21;RPS7;RPS8;RPL23;PYCR1;RPL23A;RPS15;RPS25;RPL37A;RPL27;PHGDH;ALDH18A1;FAU;BCAT1;AASS	0.395105	1/364	0.320172	0	0	2.70193	3.07722	PHGDH	55.8085		Presynaptic Function Of Kainate Receptors R-HSA-500657		2021-01-01	0.506988	0.578569	0	0	1.46127	0.992593	PLCB3	2021-04-01	0.0011446	0.00802354	0
	Metabolism Of RNA R-HSA-8953854	2.03121e-34	125/666	1.4613e-37	0	0	4.68335	397.224	RPL4;RPL32;RPL31;RPP30;EIF4A3;HNRNPU;RPL8;RPL10A;RPL6;CCAR1;PSMD9;FBL;RPS17;RPL18A;SNRPD2;KHSRP;RPL35;TXNL4A;RPS12;RPS8;RPS5;RPSA;THOC3;CSNK1E;GTF2F1;PUS7;WBP11;CDC40;DDX39A;HNRNPUL1;MAPKAPK2;PSME1;PSME2;SRSF3;CD2BP2;PPIH;SNRPF;SNRPC;SRSF6;SRSF7;SNRPA;SF1;PSMD12;SEH1L;PSMD11;DHX9;CSTF3;DDX1;NOP2;THADA;GSPT2;EMG1;PDCD11;GAR1;CSTF1;UTP20;NOP14;CPSF7;CPSF6;ALYREF;CPSF3;CPSF2;LSM1;CNOT10;RPS25;SNW1;C…	1.48829e-09	35/666	1.44028e-11	0	0	4.35774	108.785	NIP7;WDR3;NOP2;RPL36A;NAT10;PWP2;NOL6;FBL;PTBP1;EMG1;PDCD11;MYC;PES1;IGF2BP1;RPL35;UTP20;UTP14A;WDR36;NOP14;UTP4;METTL1;UTP3;DIMT1;PUS1;WDR75;RRP1B;WDR12;PUS7;GNL3;BYSL;QTRT2;TBL3;EBNA1BP2;MPHOSPH10;RPL22L1	5.99799e-16	30/666	5.33154e-18	0	0	9.75908	388.147	HEATR1;NAT10;PPWD1;AAAS;WDR43;NOL6;RPS15;FBL;PTBP1;GAR1;WDR36;RPL21;RPS7;RPS8;RPL23;RPL23A;RRP1B;WDR12;FTSJ3;GNL3;BYSL;RPS25;EBNA1BP2;TBL3;DDX39A;PRPF3;RPL37A;MPHOSPH10;RPL27;FAU	0.268963	2/666	0.153667	0	0	3.06198	5.73499	PTBP1;EBNA1BP2	224.973		GPCR Downstream Signaling R-HSA-388396		11/619	0.993149	0.997404	0	0	0.52053	0.00357824	C3;CDC42;GPSM1;HEBP1;PLCB3;ANXA1;CREB1;SRC;PPP2R1A;RHOA;GNAI2	32/619	1.3929e-05	0.00020126	0
	Antiviral Mechanism By IFN-stimulated Genes R-HSA-1169410	0.00227911	13/83	0.000318554	0	0	3.43708	27.6744	SEH1L;STAT1;EIF4A3;EIF2AK2;OAS3;TRIM25;KPNA4;NUP54;FLNB;ARIH1;KPNA2;MAPK3;NUP37	0.609116	30348	0.321071	0	0	1.75711	1.99624	FLNA;GNL3	0.12392	30376	0.014595	0	0	6.18656	26.1511	FLNB;AAAS;GNL3	0.214728	30317	0.0836664	0	0	12.1323	30.0993	FLNA	21.4802		GPER1 Signaling R-HSA-9634597		1943-02-01	0.418766	0.515697	0	0	1.42624	1.24146	SRC;GNAI2	1943-10-01	3.16071e-08	1.06561e-06	0
	HSF1-dependent Transactivation R-HSA-3371571	0.233204	13241	0.113414	0	0	2.29782	5.00168	CREBBP;HSP90AA1;HSF1;MLST8	0.663954	13150	0.396104	0	0	2.03063	1.88052	SERPINH1	0.412145	13150	0.199307	0	0	4.64684	7.49492	SERPINH1	0.143629	13150	0.0371453	0	0	28.4914	93.8199	SERPINH1	27.0493		Cooperation Of PDCL (PhLP1) And TRiC/CCT In G-protein Beta Folding R-HSA-6814122		1937-02-01	0.347689	0.462333	0	0	1.67126	1.76559	CSNK2B;CCT7	1937-06-01	0.000167363	0.0016388	0
	Cell-Cell Communication R-HSA-1500931	0.00712493	15/120	0.00133272	0	0	2.64419	17.5059	CADM1;PARVA;PTPN11;IQGAP1;WASL;PTK2;CD2AP;PARD3;PXDN;NCK2;GRB2;ITGA6;FYN;FERMT2;NCK1	0.729777	2/120	0.498845	0	0	1.20388	0.83725	FLNA;FLNC	0.620615	1/120	0.524075	0	0	1.36093	0.879325	FLNC	0.0866086	2/120	0.00695849	0	0	17.7172	88.0155	FLNA;FLNC	26.8095		Opioid Signaling R-HSA-111885		1988-04-01	0.332825	0.447843	0	0	1.3934	1.53293	PLCB3;CREB1;PPP2R1A;GNAI2	17/88	1.1298e-11	1.99974e-09	0
	Cellular Response To Heat Stress R-HSA-3371556	0.00015782	17/99	1.18081e-05	0	0	3.84953	43.6796	CREBBP;HSP90AA1;SEH1L;HSPA5;HSPA4L;HIKESHI;SIRT1;HDAC6;DNAJC2;BAG3;MAPKAPK2;HSF1;MLST8;MAPK1;NUP54;MAPK3;NUP37	0.668796	36192	0.401115	0	0	1.46608	1.33928	POLR1B;SERPINH1	0.361632	36192	0.124094	0	0	3.37054	7.03336	SERPINH1;AAAS	0.214728	36161	0.099009	0	0	10.1434	23.457	SERPINH1	18.8773		ADP Signaling Thru P2Y Purinoceptor 12 R-HSA-392170		2022-01-01	0.523324	0.592595	0	0	1.39161	0.901146	GNAI2	2022-05-01	0.00011165	0.00111336	0
	RHO GTPase Effectors R-HSA-195258	0.000309987	31/269	2.58694e-05	0	0	2.43207	25.6886	CYFIP2;NCKAP1;SEH1L;ROCK1;IQGAP1;WASL;KLC1;PPP1CC;ABL1;DVL2;MAPK1;KNTC1;WASF2;NCK1;MAPK3;DYNLL1;YWHAZ;PTK2;NDC80;DIAPH1;DYNC1LI2;CENPF;CLIP1;ZW10;TAOK1;GRB2;KIF2C;GOPC;CALM1;ARHGEF7;NUP37	0.950435	2/269	0.89065	0	0	0.528008	0.0611454	FLNA;REXO2	0.424881	3/269	0.229865	0	0	1.84314	2.7099	NDE1;H2AC19;ARHGEF7	0.326404	1/269	0.247617	0	0	3.67743	5.13322	FLNA	8.39821		G Beta:Gamma Signaling Thru CDC42 R-HSA-8964616		2020-01-01	0.490094	0.565901	0	0	1.53826	1.09702	CDC42	2020-04-01	0.000943325	0.0067462	0
	Nuclear Events Mediated By NFE2L2 R-HSA-9759194	8.24143e-06	17/78	3.73533e-07	0	0	5.18054	76.6733	PSMD12;CREBBP;PSMD11;TXNRD1;CUL1;TALDO1;PSMA7;PSMD9;PSMC6;PSMB2;PSMC3;PSMB3;PSME1;PSME2;PHGDH;TKT;GCLM	0.592797	28522	0.295442	0	0	1.87319	2.28394	MYC;PHGDH	0.513835	28491	0.382522	0	0	2.10773	2.02546	PHGDH	0.214728	28491	0.078821	0	0	12.9234	32.8328	PHGDH	28.4539		Neurotransmitter Receptors And Postsynaptic Signal Transmission R-HSA-112314		9/182	0.150826	0.295128	0	0	1.52683	2.88821	NSF;PLCB3;CREB1;EPB41L1;SRC;CASK;LLGL1;GIT1;GNAI2	25/182	5.36861e-13	1.26699e-10	0
	Metabolism Of Carbohydrates R-HSA-71387	0.029551	25/285	0.00710073	0	0	1.78261	8.81957	SLC25A1;PYGB;SEH1L;SLC2A1;PYGL;ENO3;GYS1;TKFC;CHORDC1;PGM2;PHGDH;PGLS;DCXR;SORD;TALDO1;HOOK3;PGM2L1;RPIA;PKM;NUP54;CALM1;TKT;AGRN;PFKP;NUP37	0.961417	2/285	0.908694	0	0	0.497747	0.0476578	SDC2;PHGDH	0.445752	3/285	0.256065	0	0	1.73715	2.36656	SDC2;PHGDH;AAAS	0.33419	1/285	0.260332	0	0	3.46743	4.66646	PHGDH	3.97506		G Beta:Gamma Signaling Thru PLC Beta R-HSA-418217		2020-01-01	0.490094	0.565901	0	0	1.53826	1.09702	PLCB3	2020-04-01	0.000943325	0.0067462	0
	Signal Transduction R-HSA-162582	0.00240702	164/2465	0.000344602	0	0	1.36525	10.8853	CYFIP2;NCKAP1;APP;CCNK;PHB1;AHCYL1;POGLUT1;SPARC;CCNT1;IRS1;PSMD9;PPP1CC;AKT2;VPS35;KNTC1;KPNA2;ATP6V1E1;SH3GL2;TMPO;TLE3;USP7;TPM4;FNBP1;RALGAPA1;CSNK2A2;OCRL;CSNK1E;LEMD3;GTF2F1;DYNC1LI2;CLIP1;PARD3;ZW10;MAPKAPK2;PSME1;PSME2;ELMO2;ATP6V0D1;PSMD12;PSMD11;SEH1L;CBFB;SHMT2;MAGED1;CUL3;CUL1;IQGAP1;KLC1;RHOT1;PRKAR2B;MYO6;DVL2;ABL1;RDH13;RAB6A;ATP6V1F;CREBBP;SMAD4;CPSF7;GNG12;NDC80;PTK2;DIAPH1;SNW1;…	0.668796	36/2465	0.401919	0	0	1.05908	0.965359	EEF1AKMT4-ECE2;POGLUT1;HDAC1;HHIP;FOXO6;ARHGAP17;ADRA1D;AATF;FOXO1;SOX2;PTBP1;SOX17;MYC;EIF4EBP1;IGF2BP1;FLNA;SLITRK5;SOX9;VAV3;TGIF1;CASR;POU2F1;TGIF2;MMP7;SPHK1;MMP2;NFATC1;REXO2;HSPE1;PBX1;ALDH1A3;SFRP1;KITLG;BCL2;PDE5A;VIM	0.922919	206669	0.904906	0	0	0.697305	0.0696774	SOX2;PTBP1;ALDH1A3;SYK;GPNMB;NDE1;H2AC19;RGS10;AAAS;ARHGEF7;FKBP5	0.763737	206396	0.750569	0	0	0.748595	0.214789	PTBP1;FLNA	3.03379		Adrenaline,noradrenaline Inhibits Insulin Secretion R-HSA-400042		2028-01-01	0.610593	0.663836	0	0	1.08203	0.533792	GNAI2	2028-04-01	0.00345577	0.0216647	0
	Pentose Phosphate Pathway R-HSA-71336	0.000441901	41791	3.9484e-05	0	0	13.8312	140.243	RPIA;TALDO1;PGM2;PHGDH;PGLS;TKT	0.538376	41640	0.178011	0	0	5.4732	9.44624	PHGDH	0.344862	41640	0.0827669	0	0	12.5246	31.2079	PHGDH	0.094119	41640	0.0146047	0	0	76.7923	324.556	PHGDH	126.363		ADP Signaling Thru P2Y Purinoceptor 1 R-HSA-418592		2025-02-01	0.199977	0.348251	0	0	2.5448	4.09599	SRC;MAPK14	2025-05-01	0.00021299	0.00195841	0
	Serine Biosynthesis R-HSA-977347	0.0361378	45172	0.00915145	0	0	9.19496	43.1597	PSAT1;PHGDH;PSPH	0.47355	45170	0.118387	0	0	8.89621	18.9827	PHGDH	0.285978	45170	0.054018	0	0	20.3576	59.4123	PHGDH	0.0866086	45170	0.00941218	0	0	124.819	582.373	PHGDH	175.982		Signal Amplification R-HSA-392518		1933-03-01	0.0947785	0.219527	0	0	2.92989	6.90345	SRC;MAPK14;GNAI2	1933-06-01	8.60765e-05	0.000909584	0
	Attenuation Phase R-HSA-3371568	0.283807	46082	0.148846	0	0	2.39653	4.56503	CREBBP;HSP90AA1;HSF1	0.596965	46023	0.305223	0	0	2.84433	3.37541	SERPINH1	0.39482	46023	0.148277	0	0	6.50885	12.4233	SERPINH1	0.130312	46023	0.0269611	0	0	39.908	144.202	SERPINH1	41.1414		Chaperonin-mediated Protein Folding R-HSA-390466		1990-04-01	0.347933	0.462333	0	0	1.36085	1.43672	CSNK2B;FKBP9;CCT7;TUBA4A	1990-12-01	8.73587e-07	1.91597e-05	0
	Immune System R-HSA-168256	2.14075e-08	162/1943	4.00429e-10	0	0	1.7926	38.7892	CYFIP2;NCKAP1;APP;AHCYL1;RAB3A;UBE3C;IRS1;EIF4A3;PITPNA;IFIT5;KEAP1;SRP14;ICAM1;DCAF1;PSMD9;HERC4;NPEPPS;TBK1;AKT2;LONP1;TRIM25;KPNA4;OSTF1;KPNA2;ATP6V1E1;SH3GL2;MAP2K4;IST1;TALDO1;UBE4A;ACLY;DYNC1LI2;MAPKAPK2;PSME1;PSME2;ELMO2;ATP6V0D1;PSMD12;PSMD11;SEH1L;DHX9;PRKDC;MAOA;CUL3;COPB1;CUL1;IQGAP1;UBR1;KLC1;PRDX5;RNF213;TKFC;DHX36;ABL1;RAB6A;S100A11;TXNDC5;AP1M1;MAP2K6;ATP6V1F;CREBBP;HSPA5;XRCC5;EIF…	0.962961	21/1943	0.911707	0	0	0.756751	0.0699518	IKBIP;VAV3;POU2F1;DTX3L;UBE2C;MMP2;FBXO17;NFATC1;FOXO1;GNL3;SOX2;MYC;BCL2;PDCD4;FLNA;POLR3G;VIM;SEC24D;S100A11;HLA-DRB1;CTSC	0.932245	15919	0.919815	0	0	0.645033	0.0539139	SOX2;SYK;PDCD4;FLNB;SKP2;AAAS;ARHGEF7;GNL3	0.664832	15738	0.618981	0	0	0.978226	0.469236	FLNA;MPO	9.84558		G Beta:Gamma Signaling Thru PI3Kgamma R-HSA-392451		2025-01-01	0.569159	0.627521	0	0	1.21747	0.686162	RHOA	2025-04-01	0.00225233	0.0149033	0
	RHO GTPases Activate PAKs R-HSA-5627123	0.438446	44228	0.296503	0	0	1.93258	2.34943	ARHGEF7;CALM1	0.552352	44197	0.254794	0	0	3.55632	4.86255	FLNA	0.357544	44197	0.121565	0	0	8.13811	17.1495	ARHGEF7	0.126618	44197	0.0218307	0	0	49.8975	190.83	FLNA	53.7979		G-protein Mediated Events R-HSA-112040		1952-03-01	0.246991	0.388877	0	0	1.79205	2.50601	PLCB3;CREB1;GNAI2	1952-11-01	1.86612e-08	8.30657e-07	0
	Signaling By Rho GTPases, Miro GTPases And RHOBTB3 R-HSA-9716542	7.23612e-08	72/660	1.60776e-09	0	0	2.33926	47.3663	CYFIP2;NCKAP1;DOCK4;PRKCSH;DOCK8;SNAP23;WASL;PPP1CC;NCK2;FLOT1;WDR6;KNTC1;EMD;NCK1;TMPO;ARHGEF11;HSP90AA1;TPM4;ATP6AP1;FNBP1;RALGAPA1;OCRL;DYNLL1;LEMD3;YWHAZ;LRRC41;VAV2;DYNC1LI2;CLIP1;ZW10;NDUFS3;ELMO2;DSG2;ARHGEF1;KIF2C;ARHGEF7;DBN1;VAMP3;RAB7A;SEH1L;ROCK1;SHMT2;CUL3;IQGAP1;KLC1;RHOT1;MYO6;MFN1;ABL1;DVL2;STX5;MAPK1;STOM;YKT6;WASF2;MAPK3;BCAP31;FARP1;CPSF7;USP9X;MYO9B;NDC80;PTK2;SLC4A7;DIAPH1;CE…	0.8483	8/660	0.7019	0	0	0.866621	0.306753	VAV3;FLNA;SLITRK5;ARHGAP17;PDE5A;VIM;REXO2;HSPE1	0.658055	4/660	0.582013	0	0	0.984884	0.533081	NDE1;H2AC19;AAAS;ARHGEF7	0.564291	1/660	0.505916	0	0	1.46586	0.998813	FLNA	12.3012		Post-chaperonin Tubulin Folding Pathway R-HSA-389977		2023-03-01	0.0390828	0.127236	0	0	4.39712	14.2558	TBCE;TBCB;TUBA4A	2023-06-01	9.50465e-06	0.000140194	0
	FGFR2 Alternative Splicing R-HSA-6803529	0.119902	46113	0.0428716	0	0	3.34404	10.5322	POLR2B;HNRNPF;POLR2D;GTF2F1	0.596965	46023	0.305223	0	0	2.84433	3.37541	PTBP1	0.39482	46023	0.148277	0	0	6.50885	12.4233	PTBP1	0.130312	46023	0.0269611	0	0	39.908	144.202	PTBP1	42.6332		Protein Folding R-HSA-391251		1996-06-01	0.0989012	0.221629	0	0	1.9561	4.52569	CSNK2B;TBCE;TBCB;FKBP9;CCT7;TUBA4A	1996-12-01	1.76261e-06	3.37278e-05	0
	Cellular Responses To Stimuli R-HSA-8953897	2.62107e-16	99/736	1.31996e-18	0	0	3.04665	125.427	RB1;RPL4;ERO1A;RPL32;RPL31;KEAP1;NUDT2;HIKESHI;RPL8;RPL10A;RPL6;PSMD9;RPS17;RPL18A;AKT2;KHSRP;RPL35;ATP6V1E1;RPS12;MAP2K4;RPS8;RPS5;CSNK2A2;TALDO1;RPSA;PDIA5;DYNC1LI2;MAPKAPK2;DNAJB11;PSME1;PSME2;ATP6V0D1;PSMD12;SEH1L;PSMD11;CUL3;HSPA4L;CUL1;PRDX5;BAG3;IGFBP7;GCN1;MAP2K6;ATP6V1F;CREBBP;HSPA5;WFS1;GFPT1;EIF2S1;RPS25;NPLOC4;CDK6;UBE2S;CDK2;CDC16;SRPRB;GCLM;RPS21;ACTR1A;CSRP1;MLST8;PHGDH;HSP90AA1;AB…	0.550731	13/736	0.22618	0	0	1.28911	1.91616	FKBP14;UBE2C;RPL36A;GPX7;PDIA5;CDK6;MYC;POLR1B;SERPINH1;RPL35;PHGDH;RPL22L1;AJUBA	4.33095e-05	17/736	2.69481e-06	0	0	4.27331	54.8017	RPL21;RPS7;RPS8;RPL23;H2AC19;RPL23A;AAAS;RPS15;RPS25;CDK6;RPL37A;SERPINH1;RPL27;PHGDH;FAU;SKP2;FKBP5	0.268963	2/736	0.179826	0	0	2.75993	4.7354	SERPINH1;PHGDH	46.7202		G Alpha (Z) Signaling Events R-HSA-418597		1947-01-01	0.794822	0.820732	0	0	0.63448	0.1457	GNAI2	1947-08-01	9.43262e-06	0.000140194	0
	Regulation Of HSF1-mediated Heat Shock Response R-HSA-3371453	0.00188891	13/81	0.000248684	0	0	3.53854	29.3675	SEH1L;HSPA5;HSPA4L;HIKESHI;SIRT1;DNAJC2;BAG3;MAPKAPK2;HSF1;MAPK1;NUP54;MAPK3;NUP37	0.602756	29618	0.310842	0	0	1.80178	2.10532	POLR1B;SERPINH1	0.346804	29618	0.0888594	0	0	4.14227	10.0272	SERPINH1;AAAS	0.214728	29587	0.0817312	0	0	12.4369	31.1459	SERPINH1	18.1615		Activation Of GABAB Receptors R-HSA-991365		1942-01-01	0.757123	0.786656	0	0	0.71204	0.198111	GNAI2	1942-08-01	3.90933e-06	6.59001e-05	0
	HSF1 Activation R-HSA-3371511	0.333135	47178	0.187419	0	0	2.11967	3.54921	HSP90AA1;HSF1;HDAC6	0.403183	47150	0.0611277	0	0	5.28583	14.7728	POLR1B;SERPINH1	0.408213	47119	0.163916	0	0	5.8106	10.5079	SERPINH1	0.133967	47119	0.0300271	0	0	35.6268	124.895	SERPINH1	38.4313		Thrombin Signaling Thru Proteinase Activated Receptors (PARs) R-HSA-456926		1932-01-01	0.659716	0.703537	0	0	0.942219	0.391912	SRC	1932-05-01	0.000708651	0.0053375	0
	Metabolism R-HSA-1430728	2.79388e-11	180/2049	3.61797e-13	0	0	1.92808	55.2351	RPL4;SLC27A1;AHCYL1;RPL32;TPMT;RPL31;ECI1;RPL8;RPL10A;ENO3;RPL6;CNDP2;GCSH;PSMD9;PPP1CC;AKR7A2;RPS17;RPL18A;CHORDC1;NAMPT;RPL35;SBF1;PSPH;RPS12;GAMT;RPS8;RPS5;CSNK2A2;TALDO1;ACOT13;RPSA;OCRL;ACSL3;SDHA;SDHB;ACLY;RBP1;MAPKAPK2;PSME1;PSME2;ALDH7A1;PSMD12;PSMD11;SEH1L;UQCRB;SHMT2;MAOA;GLO1;STXBP1;AK1;AK2;MRI1;AK4;IQGAP1;NRF1;HACD3;SDSL;MTMR6;TKFC;PRKAR2B;PPCS;PNPO;MORC2;FDFT1;TRAP1;CREBBP;GSTM2;PYCR…	0.402165	37/2049	0.0590274	0	0	1.35137	3.82405	DHFR2;ACAA2;GLDC;SDC2;RPL36A;HSD17B11;LTC4S;LDHB;HSD11B2;PDPR;ALDH1B1;NUDT19;RPL35;TSPO;PHGDH;SLC25A21;AASS;BCHE;SPHK1;PYCR1;PYCR2;PAICS;DHFR;UGDH;BDH2;BDH1;DCT;MTHFD2;ADI1;NDUFAF2;SUCLG2;RPL22L1;ALDH18A1;BCAT1;SEC24D;LDHAL6B;BCAT2	0.000487295	28/2049	3.89836e-05	0	0	2.60407	26.4375	SDC2;AK4;AAAS;RPS15;ATIC;PDPR;ALDH1B1;MTHFD1L;TSPO;PHGDH;TK1;AASS;RPL21;RPS7;RPS8;RPL23;PYCR1;RPL23A;PAICS;RPS25;BDH1;RPL37A;SUCLG2;RPL27;ALDH18A1;FAU;BCAT1;ITPA	0.684532	54455	0.649125	0	0	0.92212	0.398476	PHGDH;PAICS	21.4738		Formation Of Tubulin Folding Intermediates By CCT/TriC R-HSA-389960		2026-02-01	0.212193	0.355273	0	0	2.43864	3.78051	CCT7;TUBA4A	2026-06-01	2.04631e-05	0.000284025	0
	KEAP1-NFE2L2 Pathway R-HSA-9755511	2.45313e-07	22/100	6.17694e-09	0	0	5.26421	99.5065	PSMD12;CREBBP;PSMD11;CUL3;TXNRD1;CSNK2A2;CUL1;KEAP1;TALDO1;PSMA7;PSMD9;NPLOC4;PSMC6;PSMB2;PSMC3;PSMB3;AKT2;PSME1;PSME2;PHGDH;GCLM;TKT	0.669438	2/100	0.405982	0	0	1.45105	1.30805	MYC;PHGDH	0.361632	2/100	0.12614	0	0	3.33598	6.90669	PHGDH;SKP2	0.214728	1/100	0.0999598	0	0	10.0404	23.1229	PHGDH	32.711		GABA Receptor Activation R-HSA-977443		1959-01-01	0.863151	0.882734	0	0	0.502895	0.0740089	GNAI2	1959-08-01	5.2463e-05	0.000608915	0
	Metabolism Of Nucleotides R-HSA-15869	0.000938075	15/95	0.000103256	0	0	3.4751	31.8955	DTYMK;DUT;TXNRD1;AK1;ADK;AK2;NME3;AMPD2;AK4;PAICS;NT5C3A;NT5C;IMPDH2;ADSS2;UMPS	0.864002	34700	0.736293	0	0	0.753821	0.230765	PAICS	0.00367295	34820	0.000301998	0	0	9.31591	75.5063	ATIC;AK4;TK1;PAICS;ITPA	0.214728	34700	0.0951965	0	0	10.5771	24.8754	PAICS	33.127		Synthesis, Secretion, And Inactivation Of Glucagon-like Peptide-1 (GLP-1) R-HSA-381771		2021-02-01	0.152198	0.295128	0	0	3.08118	5.80054	SPCS3;SEC11A	2021-03-01	0.011336	0.0565203	0
	Signaling By FGFR R-HSA-190236	0.179298	31625	0.0763629	0	0	1.88814	4.85678	POLR2B;HNRNPF;POLR2D;MAPK1;PTPN11;GRB2;GTF2F1;MAPK3	0.8483	31413	0.700717	0	0	0.83402	0.29662	PTBP1	0.54419	31413	0.412375	0	0	1.90858	1.69067	PTBP1	0.214728	31413	0.086562	0	0	11.7024	28.6344	PTBP1	8.86962		PLC Beta Mediated Events R-HSA-112043		1947-02-01	0.463914	0.549755	0	0	1.29919	0.997851	PLCB3;CREB1	1947-09-01	9.20099e-07	1.91597e-05	0
	Platelet Degranulation R-HSA-114608	0.14986	11/125	0.0590817	0	0	1.77816	5.03011	APP;SPARC;TMX3;APOOL;HSPA5;WDR1;ANXA5;CD9;NHLRC2;CALM1;MANF	0.741985	2/125	0.520586	0	0	1.15465	0.753754	CALU;FLNA	0.629554	1/125	0.538618	0	0	1.30572	0.807914	CALU	0.24684	1/125	0.12342	0	0	8.00605	16.7499	FLNA	5.83543		Ca2+ Pathway R-HSA-4086398		1961-03-01	0.328549	0.447757	0	0	1.51326	1.68437	PLCB3;AGO1;MAP3K7	1961-08-01	6.6974e-05	0.0007409	0
	Disease R-HSA-1643685	7.1996e-16	174/1736	4.26803e-18	0	0	2.25434	90.1631	RB1;CYFIP2;RPL4;NCKAP1;APP;CCNK;PHB1;AHCYL1;CCNT1;RPL32;TPMT;RPL31;IRS1;KEAP1;RPL8;RPL10A;RPL6;IPO5;PSMD9;PPP1CC;RPS17;TBK1;MPRIP;SNRPD2;RPL18A;AKT2;CAPN2;LONP1;TRIM25;RPL35;KPNA4;KPNA2;VPS36;SH3GL2;RPS12;VPS18;MAP2K4;TPM4;RPS8;VPS33A;RPS5;TALDO1;RPSA;ALG1;GTF2F1;ATP1B1;DYNC1LI2;RBP1;PSME1;PSME2;CHMP4B;ELMO2;SNRPF;PSMD12;PSMD11;SEH1L;MAOA;CUL3;CUL1;IQGAP1;KLC1;RNF213;TKFC;PRKAR2B;DVL2;ABL1;AP1M1;…	0.811637	23/1736	0.627055	0	0	0.948244	0.442565	VAV3;NPM1;BCL11A;UBE2C;HDAC1;SDC2;PRIM1;RPL36A;FOXO6;ZC3HAV1;REXO2;FOXO1;GNL3;POLA1;POLA2;KITLG;CDK6;MYC;POLR1B;RPL35;RPL22L1;SEC24D;STRA6	0.0888318	19/1736	0.00967279	0	0	1.93226	8.96267	RPL21;RPS7;SYK;RPS8;RPL23;SDC2;H2AC19;RPL23A;AAAS;GNL3;RPS15;MSH6;RPS25;CDK6;ATIC;RPL37A;RPL27;FAU;SKP2	0.851593	1/1736	0.851593	0	0	0.525764	0.084462	ZC3HAV1	24.9132		Prefoldin Mediated Transfer Of Substrate To CCT/TriC R-HSA-389957		2028-02-01	0.236816	0.377103	0	0	2.25082	3.24224	CCT7;TUBA4A	2028-05-01	0.000372566	0.00324761	0
	mRNA Splicing R-HSA-72172	1.36742e-16	46/189	4.91877e-19	0	0	6.12849	258.353	SF3B2;DDX46;DHX9;CSTF3;EIF4A3;DDX23;DDX42;HNRNPU;USP39;ELAVL1;CCAR1;SNRPD2;PUF60;POLR2B;POLR2D;CSTF1;DHX15;TXNL4A;SF3B1;SMNDC1;CTNNBL1;RBM5;RBM17;CPSF7;HNRNPA3;CPSF6;ALYREF;CPSF3;CPSF2;GTF2F1;WBP11;CDC40;SNRNP40;SNW1;HNRNPUL1;HNRNPF;CD2BP2;SRSF3;RBM42;PPIH;SNRPF;SNRPC;SRSF6;SRSF7;SNRPA;SF1	0.97226	1/189	0.929919	0	0	0.375106	0.0272542	PTBP1	0.357544	3/189	0.111055	0	0	2.64664	5.8166	PTBP1;PRPF3;PPWD1	0.268963	1/189	0.180854	0	0	5.26356	9.00103	PTBP1	68.2995		Axon Guidance R-HSA-422475		48/519	1.46954e-10	8.20142e-09	0	0	3.13152	70.9004	RPL3;SRC;CUL2;MRPL13;GSPT1;CDC42;PSMB7;RPS14;PSMD6;NCSTN;RPS16;DPYSL4;RPS19;RPS3;PLXNA2;PLXNA1;ITGAV;RPL18;RPS11;RPS10;SPTBN1;GIT1;LYPLA2;MAP2K2;YES1;RPS7;ITGA2;RPL22;RPS6;ADAM10;ANK2;ARPC5;MAPK14;PSMB8;RHOA;DNM1;SHTN1;PSMA3;CREB1;RPL27A;PSMC2;CSNK2B;RPL27;PFN1;RPL28;LLGL1;RPS24;RPS23	29/519	8.36716e-06	0.000131643	0
	Signaling By FGFR2 R-HSA-5654738	0.0985266	26512	0.031968	0	0	2.30288	7.92885	POLR2B;HNRNPF;POLR2D;MAPK1;PTPN11;GRB2;GTF2F1;MAPK3	0.814255	26299	0.635644	0	0	0.999186	0.452748	PTBP1	0.500363	26299	0.359149	0	0	2.28654	2.34145	PTBP1	0.214728	26299	0.0729744	0	0	14.0197	36.6987	PTBP1	11.8554		G Alpha (I) Signaling Events R-HSA-418594		9/312	0.708829	0.744398	0	0	0.865844	0.297972	C3;GPSM1;HEBP1;PLCB3;ANXA1;CREB1;PPP2R1A;SRC;GNAI2	26/312	1.2862e-08	7.0642e-07	0
	Cellular Responses To Stress R-HSA-2262752	2.46357e-16	98/722	1.06341e-18	0	0	3.0776	127.367	RB1;RPL4;ERO1A;RPL32;RPL31;KEAP1;NUDT2;HIKESHI;RPL8;RPL10A;RPL6;PSMD9;RPS17;RPL18A;AKT2;KHSRP;RPL35;ATP6V1E1;RPS12;MAP2K4;RPS8;RPS5;CSNK2A2;TALDO1;RPSA;PDIA5;DYNC1LI2;MAPKAPK2;DNAJB11;PSME1;PSME2;ATP6V0D1;PSMD12;SEH1L;PSMD11;CUL3;HSPA4L;CUL1;PRDX5;BAG3;IGFBP7;GCN1;MAP2K6;ATP6V1F;CREBBP;HSPA5;WFS1;GFPT1;EIF2S1;RPS25;NPLOC4;CDK6;UBE2S;CDK2;CDC16;SRPRB;GCLM;RPS21;ACTR1A;MLST8;PHGDH;HSP90AA1;ABCC1;DI…	0.542728	13/722	0.207015	0	0	1.31553	2.07192	FKBP14;UBE2C;RPL36A;GPX7;PDIA5;CDK6;MYC;POLR1B;SERPINH1;RPL35;PHGDH;RPL22L1;AJUBA	3.46865e-05	17/722	2.08119e-06	0	0	4.36135	57.0577	RPL21;RPS7;RPS8;RPL23;H2AC19;RPL23A;AAAS;RPS15;RPS25;CDK6;RPL37A;SERPINH1;RPL27;PHGDH;FAU;SKP2;FKBP5	0.268963	2/722	0.174531	0	0	2.81564	4.91513	SERPINH1;PHGDH	47.8529		Signaling By GPCR R-HSA-372790		11/689	0.998296	0.999972	0	0	0.465044	0.000793269	C3;CDC42;GPSM1;HEBP1;PLCB3;ANXA1;CREB1;SRC;PPP2R1A;RHOA;GNAI2	33/689	4.69059e-05	0.000582621	0
	Factors Involved In Megakaryocyte Development And Platelet Production R-HSA-983231	0.000100166	21/136	6.62969e-06	0	0	3.39818	40.5197	DOCK4;HDAC2;CBX5;HDAC1;DOCK8;HBD;KIF11;KLC1;AKAP1;EHD2;PRKAR2B;MICAL1;CDK2;ABL1;MFN1;KIF21A;KIF1B;KIF2C;KIF21B;RAB5A;RCOR1	0.592797	3/136	0.29336	0	0	1.60675	1.97045	HDAC1;MICAL1;MAFF	0.64832	1/136	0.569081	0	0	1.19866	0.675727	MICAL1	0.249881	1/136	0.133557	0	0	7.34963	14.7965	MICAL1	14.4906		Semaphorin Interactions R-HSA-373755		1964-04-01	0.161697	0.304188	0	0	1.95319	3.55877	DPYSL4;PLXNA2;PLXNA1;RHOA	1964-08-01	9.48785e-05	0.000987852	0
	Processing Of Capped Intron-Containing Pre-mRNA R-HSA-72203	7.1996e-16	51/242	4.66161e-18	0	0	5.09992	203.523	DDX46;EIF4A3;DDX42;HNRNPU;USP39;ELAVL1;CCAR1;SNRPD2;DHX15;TXNL4A;CTNNBL1;RBM5;RBM17;THOC3;GTF2F1;WBP11;CDC40;DDX39A;HNRNPUL1;CD2BP2;SRSF3;PPIH;NUP54;SNRPF;SNRPC;SRSF6;SRSF7;SNRPA;SF1;SF3B2;SEH1L;DHX9;CSTF3;DDX23;PUF60;POLR2B;POLR2D;CSTF1;SF3B1;SMNDC1;CPSF7;HNRNPA3;CPSF6;ALYREF;CPSF3;CPSF2;SNRNP40;SNW1;HNRNPF;RBM42;NUP37	0.991145	1/242	0.966895	0	0	0.29182	0.00982432	PTBP1	0.141515	5/242	0.0169818	0	0	3.51141	14.3111	PTBP1;DDX39A;PRPF3;PPWD1;AAAS	0.311662	1/242	0.225686	0	0	4.09502	6.09589	PTBP1	55.985		ADORA2B Mediated Anti-Inflammatory Cytokine Production R-HSA-9660821		2/131	0.933904	0.946011	0	0	0.451233	0.0308562	CREB1;GNAI2	10/131	0.000809793	0.00591065	0
	Extracellular Matrix Organization R-HSA-1474244	0.400396	18/291	0.249167	0	0	1.2131	1.68576	COL18A1;LAMA5;SPARC;P3H1;LAMB1;LAMC1;NID1;NID2;ICAM1;P4HA2;PXDN;CAPN2;ITGA6;P4HB;AGRN;CTSD;COLGALT1;CTSB	0.0452341	11/291	0.00262973	0	0	2.86065	16.9947	MFAP4;COL3A1;CRTAP;MMP7;P4HA1;SDC2;MMP2;SERPINH1;PLOD2;P3H3;PLOD1	0.0222006	7/291	0.00217072	0	0	4.16316	25.5314	FBN2;MFAP4;EFEMP2;CRTAP;SDC2;SERPINH1;PCOLCE	0.33419	1/291	0.265047	0	0	3.39466	4.50758	SERPINH1	12.1799		Hemostasis R-HSA-109582		32/576	0.00314692	0.0210731	0	0	1.75481	10.11	SERPINA1;SRC;DOCK9;DOCK7;KIF15;GNAI2;CDC42;CYB5R1;H3C13;PPP2R1A;PPP2R5E;BSG;FLNA;MFN2;ITGAV;CSK;KIF1A;FAM3C;FGA;SLC16A1;YES1;ITGA2;ATP2B4;KIF23;MAPK14;TUBA4A;RHOA;EHD3;KIFC1;ALB;VPS45;PFN1	30/576	2.25288e-05	0.000300951	0
	Response To Elevated Platelet Cytosolic Ca2+ R-HSA-76005	0.107507	12/130	0.03697	0	0	1.87549	6.18469	APP;SPARC;TMX3;STXBP3;APOOL;HSPA5;WDR1;ANXA5;CD9;NHLRC2;CALM1;MANF	0.756414	2/130	0.54169	0	0	1.10926	0.680046	CALU;FLNA	0.636124	1/130	0.552721	0	0	1.2548	0.743972	CALU	0.247548	1/130	0.128042	0	0	7.6938	15.8138	FLNA	5.85563		Incretin Synthesis, Secretion, And Inactivation R-HSA-400508		2024-02-01	0.187848	0.332565	0	0	2.66061	4.44886	SPCS3;SEC11A	2024-03-01	0.0164108	0.0752685	0
	Signaling By Rho GTPases R-HSA-194315	2.70438e-07	69/644	7.4729e-09	0	0	2.28696	42.7936	CYFIP2;NCKAP1;DOCK4;PRKCSH;DOCK8;SNAP23;WASL;PPP1CC;NCK2;FLOT1;WDR6;KNTC1;EMD;NCK1;TMPO;ARHGEF11;HSP90AA1;TPM4;ATP6AP1;FNBP1;RALGAPA1;OCRL;DYNLL1;LEMD3;YWHAZ;VAV2;DYNC1LI2;CLIP1;ZW10;NDUFS3;ELMO2;DSG2;ARHGEF1;KIF2C;ARHGEF7;DBN1;VAMP3;RAB7A;SEH1L;ROCK1;SHMT2;CUL3;IQGAP1;KLC1;MYO6;ABL1;DVL2;STX5;MAPK1;STOM;YKT6;WASF2;MAPK3;BCAP31;FARP1;CPSF7;USP9X;MYO9B;NDC80;PTK2;SLC4A7;DIAPH1;CENPF;TAOK1;GOPC;GRB…	0.832997	8/644	0.675802	0	0	0.889168	0.348425	VAV3;FLNA;SLITRK5;ARHGAP17;PDE5A;VIM;REXO2;HSPE1	0.645452	4/644	0.562473	0	0	1.01035	0.581365	NDE1;H2AC19;AAAS;ARHGEF7	0.564291	1/644	0.497256	0	0	1.50358	1.05047	FLNA	11.1935		G Alpha (S) Signaling Events R-HSA-418555		2/153	0.964304	0.972603	0	0	0.385049	0.013996	SRC;GNAI2	12/153	0.000195274	0.00181913	0
	Interferon Signaling R-HSA-913531	0.14246	16/200	0.0556517	0	0	1.60434	4.63436	SEH1L;STAT1;EIF4A3;IFIT5;EIF2AK2;PTPN11;ICAM1;OAS3;TRIM25;FLNB;KPNA4;NUP54;ARIH1;KPNA2;MAPK3;NUP37	0.747402	3/200	0.528003	0	0	1.08122	0.690524	FLNA;HLA-DRB1;GNL3	0.361632	3/200	0.125689	0	0	2.49746	5.1796	FLNB;AAAS;GNL3	0.269286	1/200	0.190358	0	0	4.96985	8.24424	FLNA	4.68718		Metabolism R-HSA-1430728		123/2049	3.41884e-11	2.22605e-09	0	0	2.06305	49.7176	RPL3;NDUFA10;ENO2;TXN2;PPP1CB;RPS14;PSMD6;NSDHL;ABHD10;RPS16;RPS19;PPP2R1A;BSG;PIP4K2A;RPS11;CIAO2B;ACAA1;RPS10;NUP214;GSTK1;RPS7;ACSL1;SACM1L;RPL22;RPS6;MCCC1;ALDH3A2;MTHFD1;PPA2;TBL1XR1;ETHE1;CSNK2B;SBDS;RPL27;HPRT1;RPL28;NUP205;ISYNA1;RETSAT;FECH;SAR1B;MRPL13;PLD3;CIAO1;CYB5R3;ESD;LTA4H;NDUFV2;NDUFV1;ATP5MF;RAB4A;PDHA1;GOT2;ACADSB;RPL27A;ALB;RPS24;RPS23;DIDO1;HIBADH;PODXL2;GBE1;FHL2;ETFA;MTR;E…	46/2049	0.548956	0.754221	0
	Diseases Of Signal Transduction By Growth Factor Receptors And Second Messengers R-HSA-5663202	5.93686e-07	51/424	1.79387e-08	0	0	2.58617	46.1277	PHB1;IRS1;PSMD9;PPP1CC;MPRIP;AKT2;LONP1;MLST8;LRRFIP1;HSP90AA1;TPM4;AP3B1;GTF2F1;PSME1;PSME2;BIRC6;HDAC2;PSMD12;PSMD11;HDAC1;CUL1;IQGAP1;KLC1;PSMA7;HDAC6;ERLEC1;RNF213;PSMB2;CUX1;OS9;PSMB3;POLR2B;POLR2D;MAPK1;FYN;MAPK3;CREBBP;NPM1;SMAD4;CPSF6;CSNK1A1;STAT1;PTPN11;ERLIN2;PSMC6;SNW1;PSMC3;TRIP11;STRN;GRB2;CALM1	0.550739	8/424	0.238811	0	0	1.37507	1.96922	NPM1;KITLG;BCL11A;HDAC1;MYC;FOXO6;ZC3HAV1;FOXO1	0.939345	1/424	0.928908	0	0	0.376972	0.0278002	ATIC	0.438031	1/424	0.362508	0	0	2.31158	2.34558	ZC3HAV1	12.6176		Extra-nuclear Estrogen Signaling R-HSA-9009391		1973-03-01	0.436548	0.529642	0	0	1.25307	1.03861	CREB1;SRC;GNAI2	1973-05-01	0.0249101	0.103743	0
	mRNA Splicing - Major Pathway R-HSA-72163	2.6034e-17	46/181	7.49179e-20	0	0	6.49442	286.001	SF3B2;DDX46;DHX9;CSTF3;EIF4A3;DDX23;DDX42;HNRNPU;USP39;ELAVL1;CCAR1;SNRPD2;PUF60;POLR2B;POLR2D;CSTF1;DHX15;TXNL4A;SF3B1;SMNDC1;CTNNBL1;RBM5;RBM17;CPSF7;HNRNPA3;CPSF6;ALYREF;CPSF3;CPSF2;GTF2F1;WBP11;CDC40;SNRNP40;SNW1;HNRNPUL1;HNRNPF;CD2BP2;SRSF3;RBM42;PPIH;SNRPF;SNRPC;SRSF6;SRSF7;SNRPA;SF1	0.96741	1/181	0.921533	0	0	0.391937	0.0320277	PTBP1	0.351833	3/181	0.100859	0	0	2.76671	6.34693	PTBP1;PRPF3;PPWD1	0.268963	1/181	0.173876	0	0	5.49972	9.62128	PTBP1	75.5002		Signal Transduction R-HSA-162582		121/2465	4.61468e-06	8.32063e-05	0	0	1.62153	19.9226	PEBP1;MSI2;MYLK;PPP1CB;YY1;TIAL1;PSMD6;SLK;FNTA;POFUT1;PPP2R1A;WDR91;PIP4K2A;MAP3K7;MAP2K2;TMOD3;RPS6;ADAM10;TSC2;GTF2F2;ALDH3A2;TBL1XR1;MADD;CSNK2B;SRFBP1;FKBP4;PFN1;SQSTM1;LLGL1;KMT2D;CTBP1;IQGAP2;STK4;IQGAP3;C3;SNX3;NCSTN;DDRGK1;PLXNA1;ATP6V1H;ATP6V1C1;SPTBN1;ATP6V0A1;STAT5B;RAB4A;YES1;PDHA1;ARPC5;PBX1;NSFL1C;DNMBP;RHEB;CDK4;AGO1;HNRNPC;TAB1;GPSM1;GSK3A;DOCK9;DOCK7;MTR;HEBP1;PPP2R5E;CASP3;EFHD…	81/2465	0.000341218	0.00301978	0
	Innate Immune System R-HSA-168249	1.17181e-08	102/1035	2.02327e-10	0	0	2.11529	47.2158	CYFIP2;NCKAP1;APP;AHCYL1;RAB3A;SRP14;PSMD9;TBK1;TRIM25;OSTF1;ATP6V1E1;MAP2K4;IST1;ACLY;MAPKAPK2;PSME1;PSME2;ELMO2;ATP6V0D1;PSMD12;PSMD11;DHX9;PRKDC;COPB1;CUL1;IQGAP1;PRDX5;TKFC;DHX36;ABL1;RAB6A;S100A11;TXNDC5;AP1M1;MAP2K6;ATP6V1F;CREBBP;XRCC5;HOOK3;PA2G4;PTK2;NFKB2;DIAPH1;UBA3;GRB2;CALM1;CDK13;LGMN;GSDME;PYGB;PRKCSH;SNAP23;GDI2;WASL;PYGL;AP2A2;PPP3CB;ACTR1B;NAPRT;CHAMP1;PGM2;LRRFIP1;CTSD;NCK1;CTS…	0.998161	7/1035	0.990615	0	0	0.469719	0.00442924	IKBIP;VAV3;BCL2;POLR3G;NFATC1;S100A11;CTSC	0.988976	2/1035	0.988976	0	0	0.301521	0.00334234	SYK;ARHGEF7	0.69658	1/1035	0.67256	0	0	0.916103	0.363385	MPO	11.8967		Anti-inflammatory Response Favoring Leishmania Infection R-HSA-9662851		5/165	0.641274	0.689517	0	0	0.912196	0.405286	YES1;CREB1;SRC;MAPK14;GNAI2	10/165	0.00445815	0.0272101	0
	Cytokine Signaling In Immune System R-HSA-1280215	0.00755274	55/702	0.00143448	0	0	1.59066	10.414	APP;IRS1;EIF4A3;PITPNA;IFIT5;PTPN23;ICAM1;PSMD9;CA1;TBK1;AKT2;LONP1;TRIM25;KPNA4;ARIH1;KPNA2;MAP2K4;HSP90AA1;ANXA2;TALDO1;YWHAZ;TOX4;OAS3;MAPKAPK2;PSME1;PSME2;NUP54;CRK;LAMA5;PSMD12;RALA;SEH1L;PSMD11;MAOA;CUL1;PSMA7;PSMB2;PSMB3;MAPK1;FLNB;FYN;MAP2K6;MAPK3;STAT1;EIF2AK2;PTPN11;NFKB2;PSMC6;PSMC3;HNRNPF;PDCD4;UBA3;GRB2;P4HB;NUP37	0.574886	12/702	0.272541	0	0	1.24433	1.61759	SOX2;IKBIP;POU2F1;MYC;MMP2;BCL2;PDCD4;FLNA;VIM;HLA-DRB1;FOXO1;GNL3	0.451177	6/702	0.26377	0	0	1.41328	1.88344	SOX2;SYK;PDCD4;FLNB;AAAS;GNL3	0.577786	1/702	0.527977	0	0	1.37504	0.878239	FLNA	3.69831		Sensory Perception R-HSA-9709957		9/616	0.998738	0.999972	0	0	0.425306	0.000537094	GSN;RETSAT;FNTA;EPB41L1;NMT1;ATP2B4;CASK;LDLR;SPTBN1	23/616	0.0136948	0.0646393	0
	Cellular Response To Chemical Stress R-HSA-9711123	5.63006e-07	30/182	1.66067e-08	0	0	3.6985	66.2529	ERO1A;PSMD12;PSMD11;CUL3;CUL1;KEAP1;NUDT2;PSMA7;PSMD9;PRDX5;PSMB2;PSMB3;AKT2;PHGDH;CREBBP;ABCC1;TXNRD1;CSNK2A2;TALDO1;LRPPRC;NPLOC4;PSMC6;PSMC3;CARM1;PSME1;PSME2;BLVRB;P4HB;GCLM;TKT	0.700295	3/182	0.465357	0	0	1.19104	0.911087	MYC;GPX7;PHGDH	0.467985	2/182	0.308352	0	0	1.80872	2.12799	PHGDH;SKP2	0.268963	1/182	0.174752	0	0	5.46906	9.54017	PHGDH	19.708		Platelet Activation, Signaling And Aggregation R-HSA-76002		14/254	0.0438964	0.135743	0	0	1.71921	5.37413	FGA;SERPINA1;SRC;MAPK14;RHOA;TUBA4A;GNAI2;CDC42;CYB5R1;ALB;FLNA;CSK;FAM3C;PFN1	10/254	0.0644945	0.228311	0
																																				Interconversion Of Nucleotide Di- And Triphosphates R-HSA-499943		2028-06-01	0.000259773	0.0031387	0	0	8.03049	66.2973	RRM2B;GSR;NME2;CTPS1;DCTPP1;TXN2	2028-02-01	0.131753	0.361556	0
																																				Peptide Hormone Metabolism R-HSA-2980736		1989-07-01	0.0281216	0.102082	0	0	2.50963	8.96242	SPCS3;EXOC8;EXOC7;MYO5A;EXOC5;SEC11A;EXOC1	1989-06-01	0.0156634	0.0729583	0
																																				Activation Of Kainate Receptors Upon Glutamate Binding R-HSA-451326		2029-02-01	0.249186	0.388877	0	0	2.16734	3.01164	PLCB3;LLGL1	2029-05-01	0.00044188	0.0036806	0
																																				Uptake And Actions Of Bacterial Toxins R-HSA-5339562		2029-02-01	0.249186	0.388877	0	0	2.16734	3.01164	MAP2K2;EEF2	2029-04-01	0.003938	0.0242444	0
																																				Glutamate Binding, Activation Of AMPA Receptors And Synaptic Plasticity R-HSA-399721		1931-03-01	0.0818814	0.198275	0	0	3.1395	7.85654	NSF;EPB41L1;LLGL1	1931-09-01	1.87719e-08	8.30657e-07	0
																																				Sealing Of Nuclear Envelope (NE) By ESCRT-III R-HSA-9668328		1931-01-01	0.648048	0.693619	0	0	0.973676	0.422371	TUBA4A	1931-06-01	5.94561e-05	0.000668174	0
																																				Metabolism Of Nucleotides R-HSA-15869		1995-11-01	0.00030134	0.0035317	0	0	3.87305	31.3999	ATIC;RRM2B;GSR;NME2;CTPS1;TK1;HPRT1;NT5C2;DCK;DCTPP1;TXN2	1995-03-01	0.364864	0.605461	0
																																				Infectious Disease R-HSA-5663205		78/961	1.89193e-13	3.16764e-11	0	0	2.79148	81.7793	GSK3A;RPL3;TXN2;RPS14;PSMD6;RPS16;FNTA;RPS19;CHMP1A;RPS11;KPNA3;MAP3K7;RPS10;NUP214;NDC1;SUPT16H;MAP2K2;RPS7;EED;RPL22;RPS6;RANGAP1;GTF2F2;DDOST;NCOR2;PSMA3;CREB1;PACS1;TBL1XR1;RPL27;FKBP4;RPL28;VPS28;NUP58;DYNC1I2;NUP205;RPN2;SAR1B;SRC;MRPL13;GTF2E1;GTF2E2;GNAI2;C3;CDC42;PSMB7;H3C13;VPS11;RPS3;ATP6V1H;POLR2G;RPL18;RANBP2;SUZ12;DYNC1H1;XRCC6;RNGTT;YES1;TAF15;PTGES3;CBX1;MYO5A;ARPC5;EEF2;MAPK14;PS…	31/961	0.0309426	0.124474	0
																																				G-protein Beta:Gamma Signaling R-HSA-397795		1932-03-01	0.0882301	0.209323	0	0	3.03108	7.35888	CDC42;PLCB3;RHOA	1932-04-01	0.00565286	0.032276	0
																																				Inactivation, Recovery And Regulation Of Phototransduction Cascade R-HSA-2514859		1932-02-01	0.286351	0.414324	0	0	1.9503	2.43893	FNTA;NMT1	1932-03-01	0.0352335	0.137819	0
																																				Signaling By WNT R-HSA-195721		18/294	0.00940474	0.0475101	0	0	1.93039	9.00827	KMT2D;CTBP1;RHOA;PSMB8;SNX3;PSMB7;PSMD6;PLCB3;PSMA3;H3C13;PPP2R1A;PPP2R5E;RBBP5;AGO1;CSNK2B;PSMC2;PFN1;MAP3K7	11/294	0.0722921	0.244934	0
																																				Phototransduction Cascade R-HSA-2514856		1933-02-01	0.29871	0.42538	0	0	1.88729	2.28038	FNTA;NMT1	1933-03-01	0.0381249	0.146698	0
																																				Cooperation Of Prefoldin And TriC/CCT In Actin And Tubulin Folding R-HSA-389958		1933-02-01	0.29871	0.42538	0	0	1.88729	2.28038	CCT7;TUBA4A	1933-06-01	8.60765e-05	0.000909584	0
																																				Ion Homeostasis R-HSA-5578775		1950-02-01	0.496387	0.572604	0	0	1.2178	0.852949	ASPH;ATP2B4	1950-09-01	1.59298e-06	3.13286e-05	0
																																				Ion Transport By P-type ATPases R-HSA-936837		1953-01-01	0.832429	0.852803	0	0	0.561096	0.102909	ATP2B4	1953-10-01	2.62531e-07	7.14893e-06	0
																																				Leishmania Infection R-HSA-9658195		10/247	0.30293	0.430344	0	0	1.23612	1.47624	C3;CDC42;YES1;CREB1;SRC;MYO5A;ARPC5;MAPK14;GNAI2;TXN2	15/247	0.000541269	0.00435475	0
																																				Neurexins And Neuroligins R-HSA-6794361		1957-04-01	0.119537	0.253799	0	0	2.21196	4.6985	EPB41L1;EPB41L2;CASK;LLGL1	1957-11-01	5.14805e-08	1.65674e-06	0
																																				Post NMDA Receptor Activation Events R-HSA-438064		1961-04-01	0.143006	0.286502	0	0	2.05631	3.99925	CREB1;SRC;GIT1;LLGL1	1961-11-01	1.07527e-07	3.17204e-06	0
																																				Erythrocytes Take Up Oxygen And Release Carbon Dioxide R-HSA-1247673		2023-07-01	0.209948	0.355273	0	0	4.87443	7.60847	CA4	2023-07-01	0.148195	0.388599	0
																																				Metabolism Of Proteins R-HSA-392499		149/1890	2.01986e-24	1.18364e-21	0	0	2.93568	160.168	RPL3;PARK7;FBXO22;UBE2L3;TXN2;YY1;RPS14;PSMD6;NUB1;RPS16;TFG;RPS19;NARS1;NARS2;RPS11;MAP3K7;RPS10;NUP214;DDX17;NSF;RPS7;RPL22;RPS6;COG1;ADAM10;ANK2;TUBA4A;PPA2;RAB35;CSNK2B;RPL27;PREB;FKBP9;RPL28;SQSTM1;NUP205;DNMT1;AARS2;RPN2;SAR1B;CTBP1;UBA6;CUL2;UAP1;BRCC3;MRPL13;MRPL10;GSPT1;HSP90B1;C3;SNX3;TGOLN2;NCSTN;HLTF;SPTBN1;VARS1;RAB4A;UBE2H;EIF2B2;MYO5A;TBCB;EEF2;RPL27A;ALB;TBCE;SRPRA;HNRNPC;TAB1;COP…	37/1890	0.847722	0.955712	0
																																				Transport Of Small Molecules R-HSA-382551		21/706	0.724017	0.756957	0	0	0.892112	0.288099	TTYH3;SLC16A1;SAR1B;ATP2B4;ANO6;PSMB8;LETM1;CYB5R1;PSMB7;PSMD6;PSMA3;ASPH;PSMC2;ALB;BSG;CA4;ATP6V1H;LDLR;SLC25A22;ATP6V1C1;ATP6V0A1	42/706	1.2971e-08	7.0642e-07	0
																																				2-LTR Circle Formation R-HSA-164843		2023-08-01	0.236108	0.377103	0	0	4.17787	6.03061	XRCC6	2023-08-01	0.167495	0.419032	0
																																				Formation Of Annular Gap Junctions R-HSA-196025		2023-09-01	0.261403	0.394799	0	0	3.65545	4.90448	DNM1	2023-09-02	0.0165846	0.0752685	0
																																				Activation Of NMDA Receptors And Postsynaptic Events R-HSA-442755		1974-05-01	0.0983828	0.221314	0	0	2.12527	4.92827	CREB1;SRC;CASK;GIT1;LLGL1	14/74	1.011e-09	1.02255e-07	0
																																				Developmental Biology R-HSA-1266738		70/1073	4.35981e-08	1.1108e-06	0	0	2.16151	36.6337	RPL3;CTCF;MED15;YY1;RPS14;PSMD6;RPS16;DPYSL4;RPS19;WDR5;ITGAV;CAPN1;RPS11;RPS10;GIT1;LYPLA2;MAP2K2;RPS7;EED;ITGA2;RPL22;RPS6;ADAM10;ANK2;MED29;RHOA;DNM1;NCOR2;SHTN1;PSMA3;CREB1;TBL1XR1;MED21;CSNK2B;RPL27;UTRN;PFN1;RPL28;LLGL1;KMT2D;SRC;CUL2;MRPL13;GSPT1;CDC42;PSMB7;NCSTN;H3C13;RBBP5;RPS3;PLXNA2;CTNNA1;PLXNA1;POLR2G;RPL18;SPTBN1;SUZ12;YES1;CYP51A1;ARPC5;MAPK14;PBX1;PSMB8;PML;CDK4;RPL27A;PSMC2;CNOT…	35/1073	0.0196895	0.0887907	0
																																				Nuclear Envelope (NE) Reassembly R-HSA-2995410		1975-07-01	0.0119761	0.0568258	0	0	3.02851	13.4007	NDC1;NUP205;PPP2R1A;RANGAP1;TUBA4A;NUP58;RAN	1975-06-01	0.00705366	0.0390156	0
																																				Gap Junction Degradation R-HSA-190873		2023-10-01	0.285862	0.414324	0	0	3.24912	4.0687	DNM1	2023-10-02	0.0204232	0.0897717	0
																																				Urea Cycle R-HSA-70635		2023-10-01	0.285862	0.414324	0	0	3.24912	4.0687	SLC25A15	2023-10-01	0.204796	0.468005	0
																																				Integration Of Provirus R-HSA-162592		2023-10-01	0.285862	0.414324	0	0	3.24912	4.0687	XRCC6	2023-10-01	0.204796	0.468005	0
																																				G Alpha (12/13) Signaling Events R-HSA-416482		1978-01-01	0.927967	0.940811	0	0	0.378431	0.0282913	RHOA	1978-06-01	0.00850486	0.0466221	0
																																				Erythrocytes Take Up Carbon Dioxide And Release Oxygen R-HSA-1237044		2023-11-02	0.0493638	0.142981	0	0	6.50808	19.5798	CYB5R1;CA4	2023-11-01	0.222816	0.4865	0
																																				COPI-mediated Anterograde Transport R-HSA-6807878		15/80	4.83623e-08	1.20597e-06	0	0	6.87421	115.793	NSF;DYNC1I2;DYNC1H1;DCTN2;RAB1B;COG1;ANK2;ARFGAP3;COPZ1;NAPG;ARCN1;TMED2;ACTR10;SPTBN1;COPE	1980-02-01	0.54395	0.753653	0
																																				ESR-mediated Signaling R-HSA-8939211		10/188	0.0955285	0.219644	0	0	1.65093	3.87692	YY1;CREB1;H3C13;SRC;AGO1;PTGES3;POLR2G;FKBP4;GTF2F2;GNAI2	6/188	0.254391	0.519691	0
																																				Platelet Homeostasis R-HSA-418346		1983-04-01	0.295254	0.424586	0	0	1.48197	1.80789	PPP2R1A;PPP2R5E;ATP2B4;MAPK14	1983-09-01	0.000108089	0.00110908	0
																																				Presynaptic Depolarization And Calcium Channel Opening R-HSA-112308		2023-12-01	0.332379	0.447757	0	0	2.65809	2.92784	CACNA2D1	2023-12-03	0.00218057	0.0145646	0
																																				CREB1 Phosphorylation Thru Activation Of Adenylate Cyclase R-HSA-442720		2023-12-01	0.332379	0.447757	0	0	2.65809	2.92784	CREB1	2023-12-04	0.000111277	0.00111336	0
																																				Caspase-mediated Cleavage Of Cytoskeletal Proteins R-HSA-264870		2023-12-02	0.0579664	0.159851	0	0	5.85697	16.68	GSN;CASP3	2023-12-01	0.240429	0.49919	0
																																				Reversible Hydration Of Carbon Dioxide R-HSA-1475029		2023-12-01	0.332379	0.447757	0	0	2.65809	2.92784	CA4	2023-12-01	0.240429	0.49919	0
																																				Protein-protein Interactions At Synapses R-HSA-6794362		1988-05-01	0.166878	0.310446	0	0	1.76551	3.16113	EPB41L1;EPB41L2;CASK;PTPRF;LLGL1	14/88	1.06823e-08	7.0642e-07	0
																																				LGI-ADAM Interactions R-HSA-5682910		2014-01-01	0.375871	0.481443	0	0	2.24892	2.20059	LLGL1	2014-03-01	0.00348839	0.0216647	0
																																				Potential Therapeutics For SARS R-HSA-9679191		1997-04-01	0.400734	0.50488	0	0	1.25797	1.15036	FNTA;PTGES3;FKBP4;GATAD2A	1997-03-01	0.377207	0.611986	0
																																				Visual Phototransduction R-HSA-2187338		1998-04-01	0.408231	0.512255	0	0	1.24452	1.11499	FNTA;RETSAT;NMT1;LDLR	1998-04-01	0.182351	0.448781	0
																																				Early Phase Of HIV Life Cycle R-HSA-162594		2016-01-01	0.416533	0.515697	0	0	1.94887	1.7068	XRCC6	2016-01-01	0.306986	0.564536	0
																																				L1CAM Interactions R-HSA-373760		1999-11-01	0.000431884	0.00458888	0	0	3.69624	28.636	SHTN1;LYPLA2;MAP2K2;SRC;ITGA2;CSNK2B;ANK2;ITGAV;LLGL1;SPTBN1;DNM1	1999-10-01	8.29951e-05	0.000904008	0
																																				Trafficking Of GluR2-containing AMPA Receptors R-HSA-416993		2017-01-01	0.435861	0.529357	0	0	1.82697	1.51717	NSF	2017-04-01	0.000489004	0.00397948	0
																																				Mitotic Anaphase R-HSA-68882		21/232	3.18493e-05	0.000511335	0	0	2.96979	30.7507	NDC1;RANBP2;DYNC1I2;DYNC1H1;NUP205;NUDC;PDS5B;RANGAP1;CKAP5;PSMB8;TUBA4A;PSMB7;PSMD6;PSMA3;PPP2R1A;PPP2R5E;PSMC2;ANAPC5;BUB3;NUP58;RAN	8/232	0.15781	0.407772	0
																																				PKA-mediated Phosphorylation Of CREB R-HSA-111931		2019-01-01	0.472621	0.553912	0	0	1.6238	1.21698	CREB1	2019-04-01	0.000768307	0.00566626	0
																																				Mitotic Metaphase And Anaphase R-HSA-2555396		21/233	3.39418e-05	0.000523418	0	0	2.95563	30.4159	NDC1;RANBP2;DYNC1I2;DYNC1H1;NUP205;NUDC;PDS5B;RANGAP1;CKAP5;PSMB8;TUBA4A;PSMB7;PSMD6;PSMA3;PPP2R1A;PPP2R5E;PSMC2;ANAPC5;BUB3;NUP58;RAN	8/233	0.16043	0.413034	0
																																				M Phase R-HSA-68886		34/380	1.64944e-07	3.5148e-06	0	0	2.97176	46.412	DYNC1I2;NUP205;SET;NUMA1;DCTN2;RAB1B;PDS5B;PSMB7;PSMD6;H3C13;PPP2R1A;PPP2R5E;BUB3;NUP214;NDC1;RANBP2;DYNC1H1;NUDC;KIF23;RANGAP1;CKAP5;PSMB8;TUBA4A;PSMA3;CSNK2B;PSMC2;NCAPD2;ANAPC5;TUBGCP3;CEP41;NCAPD3;CEP43;NUP58;RAN	10/380	0.359831	0.605461	0
																																				Golgi-to-ER Retrograde Transport R-HSA-8856688		17/112	1.60955e-07	3.49331e-06	0	0	5.33874	83.5093	NSF;DYNC1I2;DYNC1H1;DCTN2;RAB1B;KIF23;ARFGAP3;COPZ1;NAPG;KIF15;ARCN1;KIFC1;RAB18;TMED2;KIF1A;ACTR10;COPE	6/112	0.0421064	0.160276	0
																																				NOTCH2 Activation And Transmission Of Signal To Nucleus R-HSA-2979096		2021-02-01	0.152198	0.295128	0	0	3.08118	5.80054	NCSTN;ADAM10	2021-03-01	0.011336	0.0565203	0
																																				Other Interleukin Signaling R-HSA-449836		2024-01-01	0.554392	0.615291	0	0	1.27047	0.74943	CASP3	2024-03-01	0.0164108	0.0752685	0
																																				Aggrephagy R-HSA-9646399		2024-03-01	0.0436005	0.135185	0	0	4.18751	13.1182	DYNC1H1;DYNC1I2;PARK7	2024-01-01	0.423148	0.64706	0
																																				DARPP-32 Events R-HSA-180024		2024-01-01	0.554392	0.615291	0	0	1.27047	0.74943	PPP2R1A	2024-05-01	0.000173601	0.0016388	0
																																				Signaling By Nuclear Receptors R-HSA-9006931		15/260	0.0269069	0.0990892	0	0	1.80674	6.53203	PDHA1;SRC;PTGES3;PDHB;GTF2F2;GNAI2;NCOR2;YY1;CREB1;H3C13;TBL1XR1;AGO1;POLR2G;DLAT;FKBP4	6/260	0.538934	0.751608	0
																																				Gap Junction Trafficking R-HSA-190828		2025-01-01	0.569159	0.627521	0	0	1.21747	0.686162	DNM1	2025-02-01	0.109195	0.323844	0
																																				Basigin Interactions R-HSA-210991		2025-02-01	0.199977	0.348251	0	0	2.5448	4.09599	SLC16A1;BSG	2025-02-01	0.109195	0.323844	0
																																				Cardiac Conduction R-HSA-5576891		2/126	0.924166	0.938581	0	0	0.46955	0.0370307	ASPH;ATP2B4	16/126	2.6863e-08	9.50952e-07	0
																																				Autophagy R-HSA-9612973		12/128	0.0011243	0.00998246	0	0	3.0592	20.7738	DYNC1I2;DYNC1H1;RHEB;SRC;CSNK2B;PEX5;TSC2;MFN2;PGAM5;PARK7;SQSTM1;VPS28	1/128	0.947238	0.996042	0
																																				Gap Junction Trafficking And Regulation R-HSA-157858		2027-03-01	0.0586236	0.160156	0	0	3.66351	10.392	TJP1;SRC;DNM1	2027-02-01	0.124118	0.354337	0
																																				ER To Golgi Anterograde Transport R-HSA-199977		19/133	8.23046e-08	2.0096e-06	0	0	4.98289	81.2851	NSF;DYNC1I2;DYNC1H1;SERPINA1;DCTN2;SAR1B;RAB1B;COG1;ANK2;ARFGAP3;COPZ1;NAPG;ARCN1;TFG;TMED2;PREB;ACTR10;SPTBN1;COPE	2/133	0.807089	0.938312	0
																																				Toll Like Receptor 4 (TLR4) Cascade R-HSA-166016		8/140	0.0937622	0.219527	0	0	1.77982	4.21281	FGA;CREB1;PPP2R1A;TAB1;ECSIT;MAPK14;MAP3K7;DNM1	3/140	0.617701	0.799857	0
																																				Disease R-HSA-1643685		120/1736	4.09403e-15	1.19955e-12	0	0	2.42803	80.4387	RPL3;PEBP1;TXN2;PPP1CB;RPS14;PSMD6;RPS16;TFG;FNTA;RPS19;PPP2R1A;BSG;TRIM24;CAPN1;RPS11;KPNA3;MAP3K7;RPS10;NUP214;SUPT16H;MAP2K2;RPS7;RPL22;RPS6;MCCC1;ADAM10;TSC2;GTF2F2;TBL1XR1;RPL27;ANAPC5;HPRT1;FKBP4;RPL28;SQSTM1;VPS28;NUP205;DNMT1;RPN2;SAR1B;CTBP1;ZC3HAV1;MRPL13;GTF2E1;GTF2E2;C3;NCSTN;PRDX1;VPS11;ATP6V1H;SPTBN1;STAT5B;XRCC6;YES1;CBX1;MYO5A;ARPC5;EEF2;QKI;POLA1;CDK4;RPL27A;NMT1;TAB1;RPS24;RPS23…	47/1736	0.11446	0.337657	0
																																				Clathrin-mediated Endocytosis R-HSA-8856828		10/142	0.0198184	0.0832513	0	0	2.2316	8.75041	TGOLN2;TOR1A;HIP1;BIN1;GPS1;M6PR;ARPC5;COPS8;LDLR;DNM1	15/142	8.31447e-07	1.91597e-05	0
																																				Activated NOTCH1 Transmits Signal To Nucleus R-HSA-2122948		1931-02-01	0.273968	0.410077	0	0	2.01766	2.61235	NCSTN;ADAM10	1931-03-01	0.0324603	0.129841	0
																																				Gluconeogenesis R-HSA-70263		1932-06-01	0.000558376	0.00569058	0	0	6.79362	50.8875	GNPDA1;GOT2;ENO2;SLC25A12;SLC25A11;SLC25A13	1932-01-01	0.519875	0.742654	0
																																				Signaling By NOTCH2 R-HSA-1980145		1932-03-01	0.0882301	0.209323	0	0	3.03108	7.35888	NCSTN;CREB1;ADAM10	1932-03-01	0.0352335	0.137819	0
																																				Signaling By Interleukins R-HSA-449147		20/453	0.118142	0.251769	0	0	1.36014	2.90508	STAT5B;ANXA1;YES1;MAPK14;PSMB8;HSP90B1;CDC42;CNN2;PSMB7;PSMD6;PSMA3;CREB1;H3C13;PPP2R1A;CASP3;PSMC2;FSCN1;TAB1;MAP3K7;SQSTM1	5/453	0.977547	0.999996	0
																																				CaM Pathway R-HSA-111997		1933-01-01	0.670997	0.712327	0	0	0.912727	0.364169	CREB1	1933-08-01	5.49825e-07	1.34233e-05	0
																																				COPI-independent Golgi-to-ER Retrograde Traffic R-HSA-6811436		1934-05-01	0.00491523	0.0288868	0	0	5.06718	26.9342	DYNC1I2;DYNC1H1;DCTN2;RAB18;ACTR10	1934-02-01	0.17946	0.445816	0
																																				Lysosome Vesicle Biogenesis R-HSA-432720		1934-01-01	0.681905	0.722597	0	0	0.885023	0.338844	M6PR	1934-04-01	0.00703629	0.0390156	0
																																				Ca-dependent Events R-HSA-111996		1935-01-01	0.692452	0.729814	0	0	0.858948	0.315678	CREB1	1935-08-01	8.9573e-07	1.91597e-05	0
																																				Vpr-mediated Nuclear Import Of PICs R-HSA-180910		1935-05-01	0.0055812	0.0314016	0	0	4.89802	25.4127	NDC1;NUP214;RANBP2;NUP205;NUP58	1935-01-01	0.551817	0.754221	0
																																				HSF1-dependent Transactivation R-HSA-3371571		1936-03-01	0.115548	0.247573	0	0	2.66313	5.74721	PTGES3;FKBP4;HSPA1A	1936-03-01	0.0474972	0.176512	0
																																				Apoptotic Cleavage Of Cellular Proteins R-HSA-111465		1938-04-01	0.0360862	0.119135	0	0	3.45146	11.4652	TJP1;GSN;FNTA;CASP3	1938-01-01	0.581639	0.779179	0
																																				HSP90 Chaperone Cycle For Steroid Hormone Receptors (SHR) In Presence Of Ligand R-HSA-3371497		1938-07-01	0.00021756	0.00268401	0	0	6.65595	56.1298	DYNC1I2;DYNC1H1;DCTN2;PTGES3;FKBP4;ACTR10;HSPA1A	1938-02-01	0.212513	0.480701	0
																																				Interactions Of Vpr With Host Cellular Proteins R-HSA-176033		1938-05-01	0.00795731	0.0412654	0	0	4.45205	21.5197	NDC1;NUP214;RANBP2;NUP205;NUP58	1938-02-01	0.212513	0.480701	0
																																				FCGR3A-mediated IL10 Synthesis R-HSA-9664323		1938-03-01	0.130255	0.266887	0	0	2.51069	5.11743	YES1;CREB1;SRC	1938-04-01	0.0104346	0.0535341	0
																																				Toll-like Receptor Cascades R-HSA-168898		9/162	0.0899272	0.21269	0	0	1.72822	4.16287	FGA;CREB1;PPP2R1A;TAB1;ECSIT;MAPK14;MAP3K7;DNM1;HSP90B1	3/162	0.713771	0.866098	0
																																				DAG And IP3 Signaling R-HSA-1489509		1939-01-01	0.731261	0.762489	0	0	0.768373	0.240489	CREB1	1939-08-01	2.16271e-06	4.02948e-05	0
																																				Transport To Golgi And Subsequent Modification R-HSA-948021		19/164	2.20966e-06	4.24545e-05	0	0	3.91127	50.9351	NSF;DYNC1I2;DYNC1H1;SERPINA1;DCTN2;SAR1B;RAB1B;COG1;ANK2;ARFGAP3;COPZ1;NAPG;ARCN1;TFG;TMED2;PREB;ACTR10;SPTBN1;COPE	2/164	0.888917	0.980987	0
																																				Intra-Golgi Traffic R-HSA-6811438		1942-07-01	0.000414742	0.00454278	0	0	5.89405	45.902	NSF;STX16;GOLIM4;COG1;VPS45;SNAP29;NAPG	1942-01-01	0.618344	0.799857	0
																																				Ion Channel Transport R-HSA-983712		7/175	0.359655	0.468499	0	0	1.21947	1.24704	TTYH3;ASPH;ATP2B4;ATP6V1H;ANO6;ATP6V1C1;ATP6V0A1	19/175	1.83997e-08	8.30657e-07	0
																																				Intra-Golgi And Retrograde Golgi-to-ER Traffic R-HSA-6811442		26/181	3.05539e-10	1.49205e-08	0	0	5.05942	110.847	DYNC1I2;DCTN2;STX16;RAB1B;GOLIM4;RABEPK;NAPG;KIF15;TGOLN2;VPS52;TMED2;KIF1A;SNAP29;NSF;DYNC1H1;M6PR;COG1;KIF23;ARFGAP3;COPZ1;ARCN1;KIFC1;RAB18;VPS45;ACTR10;COPE	6/181	0.228286	0.495786	0
																																				Retrograde Transport At Trans-Golgi-Network R-HSA-6811440		1948-08-01	0.000161615	0.00210459	0	0	5.90153	51.5221	TGOLN2;NSF;STX16;VPS52;M6PR;COG1;RABEPK;NAPG	1948-02-01	0.296663	0.552729	0
																																				Cell Cycle, Mitotic R-HSA-69278		45/523	5.42869e-09	1.65568e-07	0	0	2.87767	54.7666	DYNC1I2;NUP205;SET;NUMA1;DCTN2;SRC;RAB1B;PDS5B;PPP1CB;PSMB7;ORC4;PSMD6;H3C13;PPP2R1A;PPP2R5E;TK1;BUB3;NUP214;NDC1;RANBP2;DYNC1H1;NUDC;GINS4;KIF23;RANGAP1;CKAP5;PSMB8;TUBA4A;SLC25A15;POLA1;TPX2;PSMA3;CDK4;POLR1B;RPA3;PSMC2;CSNK2B;NCAPD2;ANAPC5;TUBGCP3;CEP41;NCAPD3;CEP43;NUP58;RAN	12/523	0.523076	0.742654	0
																																				EPH-ephrin Mediated Repulsion Of Cells R-HSA-3928665		1949-05-01	0.0224992	0.0899967	0	0	3.33714	12.662	NCSTN;YES1;SRC;ADAM10;DNM1	1949-03-01	0.0992563	0.310944	0
																																				Mitotic Prometaphase R-HSA-68877		18/186	4.8245e-05	0.00070679	0	0	3.18933	31.6994	RANBP2;DYNC1I2;DYNC1H1;NUDC;NUMA1;DCTN2;PDS5B;RANGAP1;CKAP5;TUBA4A;PPP2R1A;PPP2R5E;CSNK2B;TUBGCP3;NCAPD2;BUB3;CEP41;CEP43	5/186	0.413321	0.644563	0
																																				Synthesis Of PIPs At Plasma Membrane R-HSA-1660499		1951-03-01	0.238096	0.378115	0	0	1.82948	2.62544	RAB4A;RAB14;PIP4K2A	1951-03-01	0.108645	0.323844	0
																																				Apoptotic Execution Phase R-HSA-75153		1952-05-01	0.0283079	0.102082	0	0	3.12364	11.1346	TJP1;DFFA;GSN;FNTA;CASP3	1952-01-01	0.696654	0.851866	0
																																				Sensory Processing Of Sound By Outer Hair Cells Of Cochlea R-HSA-9662361		1953-05-01	0.030436	0.10712	0	0	3.05841	10.6804	GSN;EPB41L1;ATP2B4;CASK;SPTBN1	1953-03-01	0.118363	0.343447	0
																																				Muscle Contraction R-HSA-397014		5/196	0.780997	0.808594	0	0	0.762908	0.188579	ANXA1;ASPH;TMOD3;ATP2B4;MYLK	17/196	2.5091e-06	4.55499e-05	0
																																				Metabolism Of Amino Acids And Derivatives R-HSA-71291		44/364	1.12421e-13	2.63514e-11	0	0	4.23135	126.164	DIDO1;RPL3;HIBADH;MTR;PDHB;MRPL13;TXN2;DHTKD1;RPS14;PSMB7;PSMD6;RPS16;RPS19;RPS3;DLAT;RPS11;RPL18;RPS10;HIBCH;PDHA1;RPS7;MCCC1;RPL22;GSR;RPS6;GOT2;ACADSB;PSMB8;ALDH4A1;ATAT1;SLC25A15;PSMA3;SARS1;ETHE1;RPL27A;PSMC2;SBDS;RPL27;BCAT1;SLC25A12;RPL28;RPS24;RPS23;SLC25A13	6/364	0.835709	0.950876	0
																																				Selective Autophagy R-HSA-9663891		1961-09-01	0.000168159	0.00216574	0	0	5.11173	44.424	DYNC1I2;DYNC1H1;SRC;CSNK2B;PEX5;MFN2;PGAM5;PARK7;SQSTM1	1961-01-01	0.753319	0.897895	0
																																				Nuclear Events (Kinase And Transcription Factor Activation) R-HSA-198725		1961-03-01	0.328549	0.447757	0	0	1.51326	1.68437	CREB1;PPP2R1A;MAPK14	1961-02-01	0.403521	0.634873	0
																																				COPII-mediated Vesicle Transport R-HSA-204005		1966-08-01	0.00146063	0.0118879	0	0	4.06622	26.5479	NSF;SERPINA1;TFG;SAR1B;RAB1B;TMED2;PREB;NAPG	1966-01-01	0.780099	0.917458	0
																																				Membrane Trafficking R-HSA-199991		55/599	8.34567e-12	6.1132e-10	0	0	3.13036	79.8532	SERPINA1;HIP1;GOLIM4;RABEPK;KIF15;RABGEF1;TFG;TMED2;AP3S1;KIF1A;SNAP29;NSF;EXOC8;EXOC7;COG1;TSC2;ANK2;KIF23;ARFGAP3;COPZ1;DNM1;BIN1;KIFC1;MADD;RAB35;PREB;EXOC5;VPS28;EXOC1;DYNC1I2;DCTN2;SAR1B;SRC;STX16;GPS1;RAB1B;NAPG;TGOLN2;VPS52;LDLR;SPTBN1;DYNC1H1;RAB4A;TOR1A;M6PR;MYO5A;ARPC5;ARCN1;TJP1;RAB14;RAB18;VPS45;COPS8;ACTR10;COPE	27/599	0.000586091	0.00466239	0
																																				Glycolysis R-HSA-70171		1969-09-01	0.000434612	0.00458888	0	0	4.42833	34.28	NDC1;NUP214;RANBP2;NUP205;GNPDA1;GNPDA2;PPP2R1A;ENO2;NUP58	1969-03-01	0.205578	0.468005	0
																																				Loss Of Nlp From Mitotic Centrosomes R-HSA-380259		1969-08-01	0.00195024	0.0145585	0	0	3.86564	24.1209	DYNC1I2;DYNC1H1;DCTN2;PPP2R1A;CEP41;CKAP5;CEP43;TUBA4A	1969-03-01	0.205578	0.468005	0
																																				trans-Golgi Network Vesicle Budding R-HSA-199992		1971-03-01	0.418894	0.515697	0	0	1.29006	1.12253	TGOLN2;M6PR;AP3S1	1971-05-01	0.0223893	0.0972493	0
																																				AURKA Activation By TPX2 R-HSA-8854518		1972-09-01	0.000597855	0.00593802	0	0	4.2168	31.2978	DYNC1I2;DYNC1H1;TPX2;DCTN2;PPP2R1A;CEP41;CKAP5;CEP43;TUBA4A	1972-03-01	0.223323	0.4865	0
																																				Signaling By NOTCH1 R-HSA-1980143		1974-04-01	0.229432	0.377103	0	0	1.6733	2.46334	NCOR2;NCSTN;TBL1XR1;ADAM10	1974-03-01	0.235315	0.49919	0
																																				COPI-dependent Golgi-to-ER Retrograde Traffic R-HSA-6811434		1978-12-01	9.21416e-06	0.000156507	0	0	5.39077	62.5047	NSF;KIFC1;RAB1B;TMED2;KIF23;KIF1A;ARFGAP3;COPZ1;NAPG;COPE;KIF15;ARCN1	1978-04-01	0.100799	0.314386	0
																																				Recruitment Of NuMA To Mitotic Centrosomes R-HSA-380320		1980-10-01	0.000301082	0.0035317	0	0	4.22174	34.2304	DYNC1I2;DYNC1H1;NUMA1;DCTN2;PPP2R1A;TUBGCP3;CEP41;CKAP5;CEP43;TUBA4A	1980-03-01	0.271885	0.532394	0
																																				Vesicle-mediated Transport R-HSA-5653656		58/637	3.07736e-12	2.57619e-10	0	0	3.11116	82.4673	SERPINA1;HIP1;GOLIM4;RABEPK;KIF15;RABGEF1;TFG;TMED2;AP3S1;KIF1A;SNAP29;NSF;EXOC8;EXOC7;COG1;TSC2;ANK2;KIF23;ARFGAP3;COPZ1;DNM1;BIN1;KIFC1;MADD;RAB35;PREB;EXOC5;VPS28;EXOC1;DYNC1I2;DCTN2;SAR1B;SRC;STX16;GPS1;RAB1B;NAPG;HSP90B1;TGOLN2;HPX;VPS52;LDLR;SPTBN1;DYNC1H1;RAB4A;TOR1A;M6PR;MYO5A;ARPC5;ARCN1;TJP1;RAB14;ALB;RAB18;VPS45;COPS8;ACTR10;COPE	27/637	0.00145033	0.00996924	0
																																				RHO GTPase Cycle R-HSA-9012999		31/441	7.33686e-05	0.001036	0	0	2.26805	21.5919	SRC;DOCK9;GPS1;DOCK7;MTR;MSI2;IQGAP2;IQGAP3;CDC42;SLK;PGRMC2;DDRGK1;WDR91;EFHD2;PLXNA1;CSK;CCT7;SPTBN1;GIT1;NUDC;NDUFA5;TMOD3;ARFGAP3;RHOA;NIPSNAP2;LETM1;ALDH3A2;NSFL1C;DNMBP;FMNL2;HNRNPC	18/441	0.0122153	0.0600586	0
																																				TP53 Regulates Metabolic Genes R-HSA-5628897		1981-09-01	0.00140902	0.0115792	0	0	3.68798	24.2111	TIGAR;GNPDA1;RRM2B;RHEB;PRDX1;AGO1;GSR;TSC2;TXN2	1981-03-01	0.278045	0.536391	0
																																				Centrosome Maturation R-HSA-380287		1981-09-01	0.00140902	0.0115792	0	0	3.68798	24.2111	DYNC1I2;DYNC1H1;DCTN2;PPP2R1A;TUBGCP3;CEP41;CKAP5;CEP43;TUBA4A	1981-03-01	0.278045	0.536391	0
																																				DDX58/IFIH1-mediated Induction Of Interferon-Alpha/Beta R-HSA-168928		1981-01-01	0.934912	0.946215	0	0	0.364183	0.0245106	PCBP2	1981-01-01	0.84425	0.954066	0
																																				PI Metabolism R-HSA-1483255		1982-04-01	0.287799	0.415906	0	0	1.50105	1.86955	RAB4A;RAB14;SACM1L;PIP4K2A	1982-06-01	0.0107572	0.0547923	0
																																				Signaling By Rho GTPases R-HSA-194315		48/644	1.48332e-07	3.2801e-06	0	0	2.45834	38.6545	DYNC1I2;SRC;DOCK9;GPS1;DOCK7;MTR;MSI2;IQGAP2;IQGAP3;MYLK;PPP1CB;CDC42;SLK;PGRMC2;H3C13;DDRGK1;PPP2R1A;PPP2R5E;WDR91;EFHD2;CTNNA1;FLNA;PLXNA1;CSK;BUB3;CCT7;SPTBN1;GIT1;RANBP2;DYNC1H1;NUDC;NDUFA5;TMOD3;ARPC5;ARFGAP3;RANGAP1;MAPK14;CKAP5;RHOA;NIPSNAP2;LETM1;ALDH3A2;NSFL1C;DNMBP;FMNL2;HNRNPC;PFN1;LLGL1	21/644	0.061489	0.219438	0
																																				Cell Cycle R-HSA-1640170		51/654	1.39322e-08	3.98258e-07	0	0	2.59338	46.9117	DIDO1;NUMA1;PPP1CB;BABAM1;PSMD6;PPP2R1A;PPP2R5E;TK1;NUP214;NDC1;NUDC;ATRX;KIF23;RANGAP1;CKAP5;TUBA4A;SLC25A15;PSMA3;POLR1B;CSNK2B;ANAPC5;NUP58;DYNC1I2;NUP205;SET;DCTN2;SRC;RAB1B;BRCC3;PDS5B;PSMB7;ORC4;H3C13;POLR2G;BUB3;RANBP2;DYNC1H1;GINS4;SMARCA5;PSMB8;POLA1;TPX2;CDK4;RPA3;PSMC2;NCAPD2;TUBGCP3;CEP41;NCAPD3;CEP43;RAN	12/654	0.809976	0.938564	0
																																				Regulation Of PLK1 Activity At G2/M Transition R-HSA-2565942		1987-09-01	0.0023262	0.0166238	0	0	3.40323	20.6355	PPP1CB;DYNC1I2;DYNC1H1;DCTN2;PPP2R1A;CEP41;CKAP5;CEP43;TUBA4A	1987-03-01	0.315217	0.574042	0
																																				Signaling By Rho GTPases, Miro GTPases And RHOBTB3 R-HSA-9716542		49/660	1.23454e-07	2.83703e-06	0	0	2.44998	38.9728	DOCK9;DOCK7;MTR;MSI2;MYLK;PPP1CB;SLK;PPP2R1A;PPP2R5E;WDR91;EFHD2;GIT1;NUDC;TMOD3;ARFGAP3;RANGAP1;CKAP5;RHOA;NIPSNAP2;ALDH3A2;PFN1;LLGL1;DYNC1I2;SRC;GPS1;IQGAP2;IQGAP3;CDC42;PGRMC2;H3C13;DDRGK1;CTNNA1;FLNA;MFN2;PLXNA1;CSK;BUB3;CCT7;SPTBN1;RANBP2;DYNC1H1;NDUFA5;ARPC5;MAPK14;LETM1;NSFL1C;DNMBP;FMNL2;HNRNPC	21/660	0.0750425	0.245973	0
																																				Glucose Metabolism R-HSA-70326		13/89	7.08564e-06	0.000125824	0	0	5.07676	60.1974	NDC1;NUP214;RANBP2;NUP205;GOT2;ENO2;GNPDA1;GNPDA2;PPP2R1A;SLC25A12;SLC25A11;NUP58;SLC25A13	1989-03-01	0.327646	0.579933	0
																																				EPH-Ephrin Signaling R-HSA-2682334		1991-09-01	0.00316457	0.0210731	0	0	3.23654	18.6287	CDC42;NCSTN;YES1;SRC;ADAM10;ARPC5;GIT1;DNM1;RHOA	1991-03-01	0.340072	0.587246	0
																																				Unattached Kinetochores Signal Amplification Via A MAD2 Inhibitory Signal R-HSA-141444		1993-09-01	0.00366457	0.0236245	0	0	3.15916	17.7198	RANBP2;DYNC1I2;DYNC1H1;NUDC;PPP2R1A;PPP2R5E;BUB3;RANGAP1;CKAP5	1993-02-01	0.625942	0.799857	0
																																				HCMV Early Events R-HSA-9609690		16/96	9.79744e-08	2.29652e-06	0	0	5.96223	96.2218	NDC1;NUP214;RANBP2;SUZ12;DYNC1I2;DYNC1H1;NUP205;EED;CBX1;PML;TXN2;NCOR2;CREB1;H3C13;TBL1XR1;NUP58	1996-01-01	0.889715	0.980987	0
																																				Anchoring Of Basal Body To Plasma Membrane R-HSA-5620912		1997-08-01	0.0151352	0.0671912	0	0	2.64564	11.0872	DYNC1I2;DYNC1H1;DCTN2;PPP2R1A;CEP41;CKAP5;CEP43;TUBA4A	1997-04-01	0.177843	0.443356	0
																																				EML4 And NUDC In Mitotic Spindle Formation R-HSA-9648025		1997-09-01	0.00484902	0.0288868	0	0	3.01493	16.0665	RANBP2;DYNC1I2;DYNC1H1;NUDC;PPP2R1A;PPP2R5E;BUB3;RANGAP1;CKAP5	1997-02-01	0.648759	0.818755	0
																																				Asparagine N-linked Glycosylation R-HSA-446203		27/282	8.38052e-07	1.63699e-05	0	0	3.18197	44.5228	DYNC1I2;SERPINA1;RPN2;DCTN2;SAR1B;RAB1B;UAP1;NAPG;TFG;GNPNAT1;TMED2;UGGT1;SPTBN1;NSF;DYNC1H1;COG1;ANK2;ARFGAP3;RAD23B;COPZ1;DDOST;ARCN1;NAGK;PREB;MVD;ACTR10;COPE	3/282	0.955981	0.997589	0
																																				Hedgehog Off State R-HSA-5610787		1998-05-01	0.224547	0.371961	0	0	1.57485	2.35231	PSMB7;PSMD6;PSMA3;PSMC2;PSMB8	1998-05-01	0.0719163	0.244934	0
																																				Cellular Response To Heat Stress R-HSA-3371556		1999-11-01	0.000431884	0.00458888	0	0	3.69624	28.636	NUP214;NDC1;RANBP2;NUP205;POLR1B;PTGES3;RPA3;FKBP4;CCAR2;NUP58;HSPA1A	1999-03-01	0.3895	0.618309	0
																																				Cytokine Signaling In Immune System R-HSA-1280215		31/702	0.0639332	0.170363	0	0	1.36674	3.75841	NUP205;HSP90B1;CDC42;CNN2;PSMB7;PSMD6;H3C13;PPP2R1A;CASP3;FLNA;CSK;KPNA3;MAP3K7;NUP214;NDC1;RANBP2;STAT5B;ANXA1;YES1;MAPK14;PSMB8;PML;PSMA3;PPM1B;CREB1;PSMC2;FSCN1;TAB1;SQSTM1;EIF4G2;NUP58	11/702	0.925144	0.990072	0
																																				Signaling By Receptor Tyrosine Kinases R-HSA-9006934		27/496	0.00823727	0.0423425	0	0	1.71067	8.20965	SRC;DOCK7;STK4;CDC42;TIAL1;NCSTN;PPP2R1A;CTNNA1;ATP6V1H;ITGAV;CSK;POLR2G;HNRNPA1;ATP6V1C1;ATP6V0A1;STAT5B;RAB4A;MAP2K2;YES1;ITGA2;ADAM10;MAPK14;GTF2F2;RHOA;DNM1;CREB1;LLGL1	18/496	0.0344826	0.136389	0
																																				Cargo Recognition For Clathrin-Mediated Endocytosis R-HSA-8856825		6/104	0.130926	0.267585	0	0	1.79567	3.65081	TGOLN2;TOR1A;GPS1;M6PR;COPS8;LDLR	7/104	0.00944144	0.0498846	0
																																				MHC Class II Antigen Presentation R-HSA-2132295		8/104	0.0221233	0.0897182	0	0	2.45183	9.34424	DYNC1I2;DYNC1H1;DCTN2;SAR1B;KIF23;ACTR10;DNM1;KIF15	7/104	0.00944144	0.0498846	0
																																				Post-translational Protein Phosphorylation R-HSA-8957275		7/106	0.0621961	0.167572	0	0	2.07684	5.76836	C3;TGOLN2;FGA;SERPINA1;ALB;ADAM10;HSP90B1	2/106	0.696045	0.851866	0
																																				Resolution Of Sister Chromatid Cohesion R-HSA-2500257		10/106	0.00270954	0.0185707	0	0	3.07419	18.1715	RANBP2;DYNC1I2;DYNC1H1;NUDC;PPP2R1A;PPP2R5E;PDS5B;BUB3;RANGAP1;CKAP5	2/106	0.696045	0.851866	0
																																				Mitotic Spindle Checkpoint R-HSA-69618		10/110	0.00354829	0.0232324	0	0	2.95061	16.6453	RANBP2;DYNC1I2;DYNC1H1;NUDC;PPP2R1A;PPP2R5E;ANAPC5;BUB3;RANGAP1;CKAP5	2/110	0.715313	0.866098	0
																																				Intracellular Signaling By Second Messengers R-HSA-9006925		19/306	0.00672424	0.0358218	0	0	1.96146	9.81127	SUZ12;GSK3A;EED;SRC;TSC2;PSMB8;PML;GATAD2A;PSMB7;PSMD6;PSMA3;CREB1;PPP2R1A;RHEB;PPP2R5E;AGO1;CSNK2B;PSMC2;PIP4K2A	13/306	0.0228502	0.098646	0
																																				Antigen Processing: Ubiquitination And Proteasome Degradation R-HSA-983168		12/307	0.319306	0.440065	0	0	1.19174	1.36049	PSMB7;PSMD6;PSMA3;UBE2H;UBA6;PSMC2;CUL2;ANAPC5;FBXO22;THOP1;PSMB8;UBE2L3	3/307	0.971449	0.999996	0
																																				Post-translational Protein Modification R-HSA-597592		93/1383	3.86045e-11	2.38129e-09	0	0	2.2867	54.8298	TOP2B;SERPINA1;WDR48;PARK7;ETFB;FBXO22;UBE2L3;YY1;BABAM1;PSMD6;NUB1;UCHL1;TFG;WDR5;GNPNAT1;TMED2;MAP3K7;NUP214;DDX17;NDC1;NSF;FGA;USP48;DHPS;FN3KRP;COMMD2;COG1;COMMD3;ADAM10;ANK2;ARFGAP3;RANGAP1;RAD23B;COPZ1;DDOST;UCHL5;RHOA;NCOR2;PSMA3;SKIC8;RAB35;PEX5;PREB;MVD;TOP1;SQSTM1;NUP58;DYNC1I2;NUP205;DNMT1;USP15;RPN2;DCTN2;SAR1B;CTBP1;UBA6;GPS1;RAB1B;CUL2;UAP1;BRCC3;NAPG;HSP90B1;C3;SNX3;TGOLN2;PSMB7;RB…	23/1383	0.955979	0.997589	0
																																				Adaptive Immune System R-HSA-1280218		31/733	0.0978335	0.221117	0	0	1.30421	3.03162	DYNC1I2;DCTN2;SAR1B;SRC;UBA6;CUL2;FBXO22;UBE2L3;KIF15;C3;CDC42;PSMB7;PSMD6;PPP2R1A;PPP2R5E;ITGAV;CSK;MAP3K7;DYNC1H1;FGA;UBE2H;YES1;ERAP2;KIF23;PSMB8;DNM1;PSMA3;PSMC2;ANAPC5;ACTR10;THOP1	23/733	0.0729121	0.244934	0
																																				Macroautophagy R-HSA-1632852		11/114	0.00141282	0.0115792	0	0	3.15549	20.7068	DYNC1I2;DYNC1H1;RHEB;SRC;CSNK2B;PEX5;TSC2;MFN2;PGAM5;PARK7;SQSTM1	1/114	0.927143	0.990072	0
																																				Signaling By NTRK1 (TRKA) R-HSA-187037		7/114	0.0843755	0.203893	0	0	1.92077	4.74906	MAP2K2;CREB1;PPP2R1A;SRC;MAPK14;DNM1;RHOA	5/114	0.117192	0.341449	0
																																				Cellular Responses To Stimuli R-HSA-8953897		64/736	1.68369e-12	1.6444e-10	0	0	2.97277	80.5918	GSK3A;RPL3;CCAR2;TXN2;RPS14;PSMD6;RPS16;RPS19;RPS11;RPS10;NUP214;NDC1;GPX1;RPS7;EED;RPL22;RPS6;NCOR2;PSMA3;CREB1;TBL1XR1;POLR1B;CSNK2B;RPL27;ANAPC5;PREB;FKBP4;RPL28;SQSTM1;NUP58;DYNC1I2;NUP205;DCTN2;CUL2;MRPL13;HSP90B1;EXOSC7;PSMB7;H3C13;PRDX1;EXOSC9;RPS3;ATP6V1H;RPL18;ATP6V1C1;RANBP2;SUZ12;DYNC1H1;PTGES3;GSR;MAPK14;PSMB8;RHEB;CDK4;AGO1;RPL27A;RPA3;PSMC2;ALB;SRPRA;ACTR10;RPS24;HSPA1A;RPS23	13/736	0.855308	0.958415	0
																																				RHO GTPases Activate Formins R-HSA-5663220		14/119	3.96556e-05	0.000603589	0	0	3.95741	40.1094	RANBP2;DYNC1I2;DYNC1H1;NUDC;SRC;RANGAP1;CKAP5;RHOA;CDC42;FMNL2;PPP2R1A;PPP2R5E;BUB3;PFN1	4/119	0.28388	0.543207	0
																																				HCMV Infection R-HSA-9609646		18/121	9.58257e-08	2.29199e-06	0	0	5.21965	84.3534	NUP214;NDC1;RANBP2;SUZ12;DYNC1I2;DYNC1H1;NUP205;EED;CBX1;PML;TXN2;NCOR2;CREB1;H3C13;TBL1XR1;CHMP1A;VPS28;NUP58	1/121	0.937998	0.993429	0
																																				Regulation Of IGF Transport And Uptake By IGFBPs R-HSA-381426		7/123	0.114062	0.246643	0	0	1.77091	3.84468	C3;TGOLN2;FGA;SERPINA1;ALB;ADAM10;HSP90B1	2/123	0.770961	0.912777	0
																																				Host Interactions Of HIV Factors R-HSA-162909		14/130	0.000105059	0.00143174	0	0	3.58009	32.7971	NUP214;NDC1;RANBP2;NUP205;RANGAP1;PSMB8;PSMB7;PSMD6;PSMA3;PACS1;PSMC2;ATP6V1H;NUP58;RAN	3/130	0.567424	0.768355	0
																																				Signaling By NTRKs R-HSA-166520		7/132	0.148502	0.295128	0	0	1.64264	3.13277	MAP2K2;CREB1;PPP2R1A;SRC;MAPK14;DNM1;RHOA	6/132	0.0799152	0.259541	0
																																				Cell Surface Interactions At Vascular Wall R-HSA-202733		5/134	0.457249	0.54461	0	0	1.13323	0.886787	YES1;SLC16A1;SRC;BSG;ITGAV	7/134	0.0330424	0.131427	0
																																				Signaling By Hedgehog R-HSA-5358351		5/135	0.463689	0.549755	0	0	1.12446	0.864193	PSMB7;PSMD6;PSMA3;PSMC2;PSMB8	5/135	0.192102	0.461045	0
																																				Factors Involved In Megakaryocyte Development And Platelet Production R-HSA-983231		11/136	0.00558661	0.0314016	0	0	2.59715	13.4724	CDC42;EHD3;H3C13;DOCK9;KIFC1;DOCK7;MFN2;KIF23;KIF1A;VPS45;KIF15	8/136	0.0123774	0.0604358	0
																																				SARS-CoV Infections R-HSA-9679506		28/369	4.35672e-05	0.000654626	0	0	2.46036	24.705	NUP205;GSK3A;RPN2;SAR1B;RPS14;RPS16;RPS19;FNTA;VPS11;RPS3;RPS11;RPS10;MAP3K7;NUP214;NDC1;RANBP2;RPS7;PTGES3;RPS6;DDOST;GATAD2A;TJP1;TAB1;VPS45;FKBP4;RPS24;NUP58;RPS23	6/369	0.844914	0.954066	0
																																				HIV Life Cycle R-HSA-162587		17/149	9.20864e-06	0.000156507	0	0	3.83488	44.4669	NUP214;NDC1;RANBP2;SUPT16H;NUP205;XRCC6;RNGTT;TAF15;RANGAP1;GTF2F2;GTF2E1;GTF2E2;NMT1;POLR2G;VPS28;NUP58;RAN	1/149	0.967498	0.999996	0
																																				Class I MHC Mediated Antigen Processing And Presentation R-HSA-983169		16/378	0.189531	0.334534	0	0	1.29833	2.15938	FGA;UBE2H;ERAP2;SAR1B;UBA6;CUL2;FBXO22;PSMB8;UBE2L3;PSMB7;PSMD6;PSMA3;PSMC2;ANAPC5;ITGAV;THOP1	4/378	0.973421	0.999996	0
																																				Separation Of Sister Chromatids R-HSA-2467813		16/170	0.000172872	0.00220224	0	0	3.08536	26.7284	RANBP2;DYNC1I2;DYNC1H1;NUDC;PDS5B;RANGAP1;CKAP5;PSMB8;PSMB7;PSMD6;PSMA3;PPP2R1A;PPP2R5E;PSMC2;ANAPC5;BUB3	2/170	0.900466	0.983842	0
																																				Apoptosis R-HSA-109581		13/178	0.00643211	0.0347393	0	0	2.32758	11.746	DFFA;GSN;DIABLO;PSMB8;TJP1;PSMB7;PSMD6;PSMA3;FNTA;CASP3;PSMC2;NMT1;APPL1	1/178	0.983366	0.999996	0
																																				RAC1 GTPase Cycle R-HSA-9013149		6/178	0.539881	0.606655	0	0	1.01918	0.628228	CDC42;DOCK9;DOCK7;IQGAP2;IQGAP3;GIT1	8/178	0.0501816	0.184086	0
																																				G2/M Transition R-HSA-69275		16/182	0.000375593	0.00423264	0	0	2.86053	22.561	DYNC1I2;DYNC1H1;DCTN2;CKAP5;TUBA4A;PSMB8;PPP1CB;TPX2;PSMB7;PSMD6;PSMA3;PPP2R1A;PSMC2;TUBGCP3;CEP41;CEP43	4/182	0.593447	0.786817	0
																																				Mitotic G2-G2/M Phases R-HSA-453274		16/184	0.000424209	0.00458888	0	0	2.82618	21.9461	DYNC1I2;DYNC1H1;DCTN2;CKAP5;TUBA4A;PSMB8;PPP1CB;TPX2;PSMB7;PSMD6;PSMA3;PPP2R1A;PSMC2;TUBGCP3;CEP41;CEP43	4/184	0.60207	0.790845	0
																																				Cilium Assembly R-HSA-5617833		14/186	0.00366866	0.0236245	0	0	2.40744	13.5008	DYNC1I2;DYNC1H1;EXOC8;DCTN2;EXOC7;CKAP5;TUBA4A;ATAT1;PPP2R1A;PDE6D;EXOC5;CEP41;CEP43;EXOC1	7/186	0.130677	0.359998	0
																																				Signaling By NOTCH R-HSA-157118		16/203	0.00122534	0.0104824	0	0	2.53651	17.0062	ADAM10;PBX1;PSMB8;NCOR2;PSMB7;PSMD6;NCSTN;PSMA3;CREB1;H3C13;POFUT1;TBL1XR1;AGO1;PSMC2;TACC3;TMED2	4/203	0.678269	0.845448	0
																																				GPCR Ligand Binding R-HSA-500792		3/458	0.999972	0.999972	0	0	0.188928	5.34616e-06	C3;HEBP1;ANXA1	12/458	0.344669	0.593736	0
																																				Phospholipid Metabolism R-HSA-1483257		7/208	0.535928	0.606282	0	0	1.0175	0.634671	RAB4A;RAB14;AGK;SACM1L;CSNK2B;PIP4K2A;PLD3	10/208	0.020541	0.0897717	0
																																				Programmed Cell Death R-HSA-5357801		13/208	0.0214337	0.0875271	0	0	1.96641	7.5565	DFFA;GSN;DIABLO;PSMB8;TJP1;PSMB7;PSMD6;PSMA3;FNTA;CASP3;PSMC2;NMT1;APPL1	1/208	0.991689	0.999996	0
																																				Neutrophil Degranulation R-HSA-6798695		39/468	1.34637e-07	3.0345e-06	0	0	2.75923	43.6529	SERPINA1;IQGAP2;C3;CNN2;PSMB7;PSMD6;NCSTN;CYB5R3;ITGAV;LTA4H;CAPN1;ACAA1;SNAP29;ATP6V0A1;KCMF1;DYNC1H1;XRCC6;GSN;GAA;NME2;COMMD3;ADAM10;PDAP1;ANO6;ARPC5;SCAMP1;EEF2;MAPK14;DDOST;RHOA;GNPDA1;RAB14;PSMC2;CSNK2B;RAB18;ACTR10;ARL8A;HSPA1A;VPS35L	9/468	0.736537	0.885345	0
																																				Cellular Responses To Stress R-HSA-2262752		64/722	7.16319e-13	9.32807e-11	0	0	3.03829	84.9648	GSK3A;RPL3;CCAR2;TXN2;RPS14;PSMD6;RPS16;RPS19;RPS11;RPS10;NUP214;NDC1;GPX1;RPS7;EED;RPL22;RPS6;NCOR2;PSMA3;CREB1;TBL1XR1;POLR1B;CSNK2B;RPL27;ANAPC5;PREB;FKBP4;RPL28;SQSTM1;NUP58;DYNC1I2;NUP205;DCTN2;CUL2;MRPL13;HSP90B1;EXOSC7;PSMB7;H3C13;PRDX1;EXOSC9;RPS3;ATP6V1H;RPL18;ATP6V1C1;RANBP2;SUZ12;DYNC1H1;PTGES3;GSR;MAPK14;PSMB8;RHEB;CDK4;AGO1;RPL27A;RPA3;PSMC2;ALB;SRPRA;ACTR10;RPS24;HSPA1A;RPS23	12/722	0.896561	0.983173	0
																																				Immune System R-HSA-168256		90/1943	0.000653446	0.00643562	0	0	1.48469	10.8876	SERPINA1;ECSIT;FBXO22;UBE2L3;KIF15;TXN2;PSMD6;PPP2R1A;PPP2R5E;CASP3;ITGAV;CAPN1;ACAA1;KPNA3;MAP3K7;SNAP29;NUP214;NDC1;KCMF1;FGA;ANXA1;GAA;NME2;COMMD3;ADAM10;ANO6;KIF23;SCAMP1;DDOST;RHOA;DNM1;PSMA3;PPM1B;CREB1;CSNK2B;FSCN1;ANAPC5;SQSTM1;THOP1;ARL8A;NUP58;DYNC1I2;NUP205;DCTN2;SAR1B;SRC;UBA6;CUL2;IQGAP2;PLD3;HSP90B1;C3;CDC42;CNN2;PSMB7;NCSTN;CYB5R3;H3C13;PCBP2;FLNA;ATP6V1H;CSK;LTA4H;ATP6V1C1;ATP6V0A…	48/1943	0.282896	0.542792	0
																																				HIV Infection R-HSA-162906		24/229	6.77293e-07	1.3454e-05	0	0	3.51091	49.8731	NUP214;NDC1;RANBP2;NUP205;XRCC6;SUPT16H;RNGTT;TAF15;RANGAP1;GTF2F2;GTF2E1;PSMB8;GTF2E2;PSMB7;PSMD6;PSMA3;PACS1;PSMC2;NMT1;ATP6V1H;POLR2G;VPS28;NUP58;RAN	3/229	0.894311	0.983173	0
																																				Neddylation R-HSA-8951664		16/237	0.00571904	0.0316425	0	0	2.14247	11.0636	GPS1;CUL2;COMMD2;COMMD3;FBXO22;PSMB8;PSMB7;NUB1;PSMD6;PSMA3;RBBP5;PSMC2;WDR5;COPS8;SQSTM1;DCAF13	3/237	0.907013	0.98628	0
																																				Innate Immune System R-HSA-168249		59/1035	3.38898e-05	0.000523418	0	0	1.84079	18.9462	SERPINA1;ECSIT;TXN2;PSMD6;PPP2R1A;ITGAV;CAPN1;ACAA1;MAP3K7;SNAP29;KCMF1;FGA;GAA;NME2;COMMD3;ADAM10;ANO6;SCAMP1;DDOST;RHOA;DNM1;PSMA3;CREB1;CSNK2B;ARL8A;SRC;IQGAP2;PLD3;HSP90B1;C3;CDC42;CNN2;PSMB7;NCSTN;CYB5R3;PCBP2;ATP6V1H;LTA4H;ATP6V1C1;ATP6V0A1;DYNC1H1;XRCC6;GSN;YES1;MYO5A;PDAP1;ARPC5;EEF2;MAPK14;PSMB8;GNPDA1;RAB14;PSMC2;RAB18;HNRNPC;TAB1;ACTR10;HSPA1A;VPS35L	23/1035	0.56848	0.768355	0
																																				RHO GTPase Effectors R-HSA-195258		24/269	1.13121e-05	0.000187455	0	0	2.93156	33.3894	RANBP2;DYNC1I2;DYNC1H1;NUDC;SRC;ARPC5;IQGAP2;RANGAP1;MAPK14;IQGAP3;CKAP5;RHOA;MYLK;PPP1CB;CDC42;FMNL2;H3C13;PPP2R1A;PPP2R5E;CTNNA1;FLNA;BUB3;PFN1;LLGL1	8/269	0.26654	0.532394	0
																																				RAF/MAP Kinase Cascade R-HSA-5673001		18/271	0.00415533	0.0263245	0	0	2.10843	11.5613	FGA;MAP2K2;KSR1;SRC;PEBP1;PSMB8;PPP1CB;PSMB7;PSMD6;PSMA3;FNTA;PPP2R1A;PPP2R5E;PSMC2;PDE6D;CSK;LLGL1;SPTBN1	8/271	0.272985	0.532394	0
																																				Cell Cycle Checkpoints R-HSA-69620		21/271	0.00028764	0.00343994	0	0	2.50139	20.3959	RANBP2;DYNC1I2;DYNC1H1;NUDC;BRCC3;RANGAP1;CKAP5;PSMB8;BABAM1;PSMB7;ORC4;SLC25A15;PSMD6;PSMA3;PPP2R1A;PPP2R5E;RPA3;POLR1B;PSMC2;ANAPC5;BUB3	3/271	0.946941	0.996042	0
																																				Organelle Biogenesis And Maintenance R-HSA-1852241		20/275	0.000884029	0.00828122	0	0	2.33132	16.3915	DYNC1I2;DYNC1H1;EXOC8;DCTN2;EXOC7;MICOS13;MAPK14;CKAP5;TUBA4A;ATAT1;APOO;CREB1;PPP2R1A;TBL1XR1;PDE6D;EXOC5;CEP41;CEP43;ATP5MF;EXOC1	7/275	0.43103	0.657692	0
																																				MAPK1/MAPK3 Signaling R-HSA-5684996		18/277	0.00520504	0.0303498	0	0	2.05893	10.8261	FGA;MAP2K2;KSR1;SRC;PEBP1;PSMB8;PPP1CB;PSMB7;PSMD6;PSMA3;FNTA;PPP2R1A;PPP2R5E;PSMC2;PDE6D;CSK;LLGL1;SPTBN1	8/277	0.292569	0.547987	0
																																				Deubiquitination R-HSA-5688426		18/279	0.00559977	0.0314016	0	0	2.04294	10.5927	USP48;USP15;WDR48;BRCC3;RAD23B;RHOA;UCHL5;PSMB8;SNX3;BABAM1;YY1;PSMB7;PSMD6;UCHL1;PSMA3;PSMC2;TAB1;MAP3K7	2/279	0.987898	0.999996	0
																																				Metabolism Of Carbohydrates R-HSA-71387		15/285	0.0528609	0.151836	0	0	1.6373	4.81381	NUP214;NDC1;RANBP2;NUP205;GBE1;GAA;GOT2;ENO2;GNPDA1;GNPDA2;PPP2R1A;SLC25A12;SLC25A11;NUP58;SLC25A13	7/285	0.467733	0.69864	0
																																				MAPK Family Signaling Cascades R-HSA-5683057		20/318	0.0047977	0.0288354	0	0	1.99042	10.6281	FGA;MAP2K2;KSR1;SRC;PEBP1;PSMB8;PPP1CB;CDC42;PSMB7;PSMD6;PSMA3;FNTA;PPP2R1A;PPP2R5E;AGO1;PSMC2;PDE6D;CSK;LLGL1;SPTBN1	11/318	0.10932	0.323844	0
																																				Transcriptional Regulation By TP53 R-HSA-3700989		23/354	0.00172405	0.0132135	0	0	2.06687	13.1516	TIGAR;SUPT16H;TAF15;GSR;TSC2;MAPK14;GTF2F2;PML;GATAD2A;TXN2;TPX2;GNPDA1;RRM2B;PPP2R1A;RHEB;PRDX1;AGO1;RPA3;POLR1B;CSNK2B;PIP4K2A;POLR2G;CNOT9	6/354	0.815988	0.943665	0
																																				Diseases Of Signal Transduction By Growth Factor Receptors And Second Messengers R-HSA-5663202		41/424	8.98915e-10	3.09861e-08	0	0	3.26751	68.0617	GSK3A;WDR48;HIP1;CTBP1;SRC;PEBP1;ZC3HAV1;PPP1CB;PSMB7;PSMD6;NCSTN;ATIC;ZMYM2;TFG;PPP2R1A;PPP2R5E;TRIM24;CSK;POLR2G;SPTBN1;RANBP2;STAT5B;FGA;MAP2K2;YES1;KSR1;AGK;RPS6;ADAM10;TSC2;GTF2F2;PSMB8;QKI;NCOR2;PSMA3;PPM1B;CREB1;TBL1XR1;PSMC2;CEP43;SQSTM1	9/424	0.625133	0.799857	0
																																				Metabolism Of Lipids R-HSA-556833		27/732	0.308083	0.430381	0	0	1.12379	1.32313	SAR1B;FHL2;MED15;PLD3;PPP1CB;NSDHL;PIP4K2A;LTA4H;ACAA1;RAB4A;GPX1;AGK;ACSL1;SACM1L;PTGES3;CYP51A1;MED29;NCOR2;ALDH3A2;RAB14;TBL1XR1;MED21;ALB;PCCB;CSNK2B;MVD;RAN	14/732	0.777874	0.917458	0
																																				Generic Transcription Pathway R-HSA-212436		50/1190	0.0492447	0.142981	0	0	1.30418	3.92682	MED15;TXN2;YY1;PSMD6;PPP2R1A;WDR5;PIP4K2A;SUPT16H;EED;TSC2;ARID1A;GTF2F2;NCOR2;PSMA3;CREB1;RRM2B;TBL1XR1;POLR1B;CSNK2B;ANAPC5;KMT2D;SRC;NR2C2;HSPD1;PSMB7;H3C13;RBBP5;PRDX1;POLR2G;NR2C2AP;SUZ12;TIGAR;YES1;TAF15;ATAD2;GSR;MAPK14;SMARCA2;PSMB8;PML;GATAD2A;TJP1;TPX2;GNPDA1;RHEB;CDK4;AGO1;RPA3;PSMC2;CNOT9	14/1190	0.998346	0.999996	0
																																				RNA Polymerase II Transcription R-HSA-73857		61/1312	0.00455782	0.0275349	0	0	1.46745	7.91091	INTS13;MED15;TXN2;YY1;PSMD6;PPP2R1A;PCF11;WDR5;PIP4K2A;SUPT16H;EED;TSC2;ARID1A;GTF2F2;NCOR2;PSMA3;SKIC8;CREB1;RRM2B;TBL1XR1;POLR1B;CSNK2B;SRSF2;ANAPC5;KMT2D;SRC;U2AF1;MLLT1;NR2C2;GTF2E1;GTF2E2;HSPD1;PSMB7;H3C13;RBBP5;PRDX1;POLR2G;SRSF11;NR2C2AP;SUZ12;TIGAR;RNGTT;YES1;TAF15;ATAD2;GSR;MAPK14;SMARCA2;PSMB8;PML;GATAD2A;TJP1;NUDT21;TPX2;GNPDA1;RHEB;CDK4;AGO1;RPA3;PSMC2;CNOT9	14/1312	0.999691	0.999996	0
																																				Gene Expression (Transcription) R-HSA-74160		71/1449	0.000568697	0.0057458	0	0	1.56577	11.6997	INTS13;MED15;RRP8;TXN2;YY1;PSMD6;PPP2R1A;PCF11;WDR5;PIP4K2A;NUP214;NDC1;SUPT16H;EED;TSC2;ARID1A;GTF2F2;NCOR2;PSMA3;SKIC8;CREB1;RRM2B;TBL1XR1;POLR1B;CSNK2B;SRSF2;ANAPC5;NUP58;KMT2D;NUP205;DNMT1;SRC;BAZ2A;U2AF1;MLLT1;NR2C2;GTF2E1;GTF2E2;HSPD1;PSMB7;H3C13;RBBP5;PRDX1;POLR2G;SRSF11;NR2C2AP;RANBP2;SUZ12;TIGAR;RNGTT;YES1;TAF15;ATAD2;GSR;SMARCA5;MAPK14;SMARCA2;PSMB8;PML;GATAD2A;TJP1;NUDT21;TPX2;GNPDA1;R…	14/1449	0.999956	0.999996	0
[truncated: 21 more columns]
