# Supplementary material for: Multiomic profiling of medulloblastoma reveals subtype-specific targetable alterations at the proteome and N-glycan level
Source: Nat Commun. 2024 Jul 24;15:6237. doi: 10.1038/s41467-024-50554-z (PMC11266559; doi:10.1038/s41467-024-50554-z)
Supplement: Supplementary file 7 — Supplementary Data 4 [file 41467_2024_50554_MOESM7_ESM.xlsx]

## Sheet: Info
	Supplementary Data 4a	Correlation values for TOP biomarker : Biomarkers correlating with any CpG site of any gene and crossing the pearson correlation threshold of 0.7 and Biomarkers correlating with the CpG site of their own gene and crossing the threshold of 0.7 Pearson correlation between 381717 CpG sites and 3990 proteins in non-subtype specific manner and applying a cutoff of 0.7 shows the correlation of proteins…
	Supplementary Data 4b	Group specific correlation > 0.7 for pWNT: Pearson correlation between 381717 CpG sites and 3990 proteins in for pWNT samples and applying a cutoff of 0.7 and matching the proteins to their respective genes CpG site, additionally a table giving all the information about this cpf site has also been added
	Supplementary Data 4c	Group specific correlation > 0.7 for pSHHs : Pearson correlation between 381717 CpG sites and 3990 proteins in for pSHHs samples and applying a cutoff of 0.7 and matching the proteins to their respective genes CpG site. Additionally, a table giving further information for this correlating CpG site has also been added
	Supplementary Data 4d	Group specific correlation > 0.7 for pSHHt : Pearson correlation between 381717 CpG sites and 3990 proteins in for pSHHt samples and applying a cutoff of 0.7 and matching the proteins to their respective genes CpG site. Additionally, a table giving further information for this correlating CpG site has also been added
	Supplementary Data 4e	Group specific correlation > 0.7 for pG3:Pearson correlation between 381717 CpG sites and 3990 proteins in for pG3 samples and applying a cutoff of 0.7 and matching the proteins to their respective genes CpG site. Additionally, a table giving further information for this correlating CpG site has also been added
	Supplementary Data 4f	Group specific correlation > 0.7 for pG4:Pearson correlation between 381717 CpG sites and 3990 proteins in for pG4 samples and applying a cutoff of 0.7 and matching the proteins to their respective genes CpG site. Additionally, a table giving further information for this correlating CpG site has also been added
	Supplementary Data 4g	Group specific correlation > 0.7 for pG3myc: Pearson correlation between 381717 CpG sites and 3990 proteins in for pG3myc samples and applying a cutoff of 0.7 and matching the proteins to their respective genes CpG site. Additionally, a table giving further information for this correlating CpG site has also been added
	Supplementary Data 4h	mixOmics plot loadings and circus plot correlation values

## Sheet: Supplementary Data 4a
	Biomarker correlating with the CpG site of any gene and crossing the threshold of 0.7							Biomarker correlating with the CpG site of their own gene and crossing the threshold of 0.7
	Protein	CpG site	value	gene_names				Protein	CpG site	R	pvalue
	PDLIM3	cg01793617	-0.809107	LOC643837.2				GAB1	cg12379954	-0.8864	1.02 x 10-13
	GAB1	cg01793617	-0.774434	LOC643837.2				GAB1	cg12982893	-0.8517	3.60 x 10-11
	MICAL1	cg01793617	-0.765101	LOC643837.2				GAB1	cg17453767	-0.8335	4.32 x 10-10
	PDLIM3	cg13546858	0.777659	SAMD11.17				GAB1	cg14142817	-0.8766	6.55 x 10-13
	GAB1	cg13546858	0.712807	SAMD11.17				GAB1	cg06855485	-0.8495	5.01 x 10-11
	ATP1B3	cg16561256	0.714993	MIR200A				GAB1	cg10227830	-0.8274	9.15 x 10-10
	PDLIM3	cg22047469	0.755452	TTLL10.7				GAB1	cg15561778	-0.8681	2.88 x 10-12
	GAB1	cg22047469	0.703718	TTLL10.7				MICAL1	cg26517262	-0.8168	3.14 x 10-9
	PDLIM3	cg00086243	0.745635	TNFRSF18				MICAL1	cg14026109	-0.843	1.25 x 10-10
	TIGAR	cg23166857	-0.706328	TNFRSF4.6				MICAL1	cg08869160	-0.883	2.0 x 10-13
	IGSF21	cg09586191	-0.701585	TNFRSF4.7				PDLIM3	cg24348330	-0.9183	5.24 x 10-22
	FKBP5	cg21265287	0.727308	ACAP3.2				RPH3A	cg25216634	0.8378	4.9 x 10-9
	FKBP5	cg21837069	0.706057	VWA1				GNB3	cg23494413	-0.8237	1.41 x 10-9
	PDLIM3	cg02136596	0.727178	ATAD3C.1				GNB3	cg01900555	-0.8278	8.7 x 10-10
	MICAL1	cg02136596	0.777087	ATAD3C.1				IGF2BP3	cg03078488	-0.85	3.2 x 10-17
	IGSF21	cg19165249	-0.745471	MIB2				IMPDH1	cg06372654	-0.8143	3.18 x 10-14
	PDLIM3	cg14027380	-0.704636	NADK.2				PRDX1	cg07159951	-0.8514	5.98 x 10-26
	PDLIM3	cg11163532	-0.739645	NADK.3				PALMD	cg12729166	-0.8829	5.8 x 10-21
	PLXNA2	cg26430560	0.716443	KIAA1751.20				PALMD	cg27563423	-0.8545	1.18 x 10-17
	IGSF21	cg04724873	-0.706839	KIAA1751.40				IGSF21	cg11232944	-0.8201	4.7 x 10-14
	PDLIM3	cg04724873	0.702863	KIAA1751.40				IGSF21	cg12059793	-0.8264	1.61 x 10-14
	IGSF21	cg15825127	0.742644	GABRD.13				IGSF21	cg12640049	-0.8322	5.63 x 10-15
	IGSF21	cg23288755	0.716829	GABRD.14
	CA4	cg24105782	0.724378	GABRD.15
	IGSF21	cg24105782	0.826323	GABRD.15
	PLXNA2	cg24105782	0.737943	GABRD.15
	MICAL1	cg08108679	0.713482	PRKCZ.35
	IGSF21	cg08106279	-0.780254	PRKCZ
	PDLIM3	cg08106279	0.799302	PRKCZ
	GAB1	cg08106279	0.736034	PRKCZ
	MICAL1	cg08106279	0.834115	PRKCZ
	CADPS	cg08106279	-0.70214	PRKCZ
	MICAL1	cg11796233	0.718676	PRKCZ
	PDLIM3	cg24377150	-0.741127	SKI.29
	PDLIM3	cg15935121	-0.742431	SKI.96
	PDLIM3	cg26332488	-0.787857	SKI.97
	GAB1	cg26332488	-0.707181	SKI.97
	PDLIM3	cg09556700	-0.786319	SKI.98
	GAB1	cg09556700	-0.759757	SKI.98
	IGSF21	cg23022809	0.723857	SKI.99
	PDLIM3	cg23022809	-0.769106	SKI.99
	FLNA	cg07425568	0.721165	SKI.110
	IGSF21	cg07425568	-0.764765	SKI.110
	PLXNA2	cg07425568	-0.800574	SKI.110
	FLNA	cg17854510	0.705185	SKI.111
	CA4	cg17854510	-0.702433	SKI.111
	IGSF21	cg17854510	-0.760566	SKI.111
	PLXNA2	cg17854510	-0.801559	SKI.111
	PLXNA2	cg03631837	-0.736994	SKI.112
	PDLIM3	cg00090764	-0.718274	MORN1.9
	PDLIM3	cg21391942	-0.720381	MORN1.10
	GAB1	cg21391942	-0.701523	MORN1.10
	PDLIM3	cg08360229	-0.737702	MORN1.11
	GAB1	cg08360229	-0.730046	MORN1.11
	PDLIM3	cg05628390	-0.770259	MORN1.12
	GAB1	cg05628390	-0.70559	MORN1.12
	MICAL1	cg05628390	-0.716054	MORN1.12
	PDLIM3	cg19084427	-0.717731	MORN1
	GAB1	cg19084427	-0.708666	MORN1
	PCBP4	cg21285056	-0.725363	PLCH2.5
	GNB3	cg21285056	-0.774603	PLCH2.5
	MICAL1	cg20739281	-0.710849	PLCH2.14
	PDLIM3	cg17918280	-0.767735	PLCH2.15
	MICAL1	cg17918280	-0.788867	PLCH2.15
	PDLIM3	cg15153700	-0.766914	PLCH2.16
	GAB1	cg15153700	-0.712096	PLCH2.16
	MICAL1	cg15153700	-0.719387	PLCH2.16
	IGSF21	cg04259720	0.712066	PLCH2.17
	PDLIM3	cg04259720	-0.831142	PLCH2.17
	GAB1	cg04259720	-0.759486	PLCH2.17
	TIGAR	cg06824523	0.700203	PLCH2.18
	IGSF21	cg06824523	0.736203	PLCH2.18
	PDLIM3	cg06824523	-0.876508	PLCH2.18
	GAB1	cg06824523	-0.76067	PLCH2.18
	MICAL1	cg06824523	-0.783741	PLCH2.18
	TIGAR	cg19760917	0.723511	PLCH2.19
	IGSF21	cg19760917	0.739721	PLCH2.19
	PDLIM3	cg19760917	-0.855684	PLCH2.19
	GAB1	cg19760917	-0.758472	PLCH2.19
	MICAL1	cg19760917	-0.788989	PLCH2.19
	TIGAR	cg00546248	0.747342	PLCH2.20
	IGSF21	cg00546248	0.727265	PLCH2.20
	FKBP5	cg22495848	0.702622	PLCH2.27
	MICAL1	cg22232535	-0.728883	PANK4.7
	MICAL1	cg19238270	-0.772158	PANK4.8
	IGSF21	cg08418375	-0.719645	PANK4.19
	PDLIM3	cg24955743	0.701856	PANK4.25
	GNB3	cg24955743	-0.762182	PANK4.25
	MICAL1	cg12701603	0.79438	PRDM16
	PDLIM3	cg11684115	0.725432	PRDM16
	PDLIM3	cg10146008	0.735265	PRDM16
	CADPS	cg10146008	-0.724021	PRDM16
	PDLIM3	cg12641165	0.77521	PRDM16
	GAB1	cg12641165	0.780571	PRDM16
	MICAL1	cg12641165	0.700528	PRDM16
	PDLIM3	cg06617975	0.733021	PRDM16
	GAB1	cg06617975	0.725452	PRDM16
	MICAL1	cg06617975	0.746803	PRDM16
	MICAL1	cg26545580	0.722993	PRDM16
	IGSF21	cg24642064	-0.752694	PRDM16
	PDLIM3	cg24642064	0.721928	PRDM16
	IGSF21	cg06814194	-0.704268	PRDM16
	PDLIM3	cg06814194	0.748497	PRDM16
	MICAL1	cg06814194	0.703915	PRDM16
	CADPS	cg06814194	-0.706559	PRDM16
	SRGAP2	cg22029284	0.726803	PRDM16
	PALMD	cg04499214	-0.728998	PRDM16
	PALMD	cg07974025	-0.717382	PRDM16
	PALMD	cg03885431	-0.708329	PRDM16
	MICAL1	cg16694785	0.702175	PRDM16
	IGSF21	cg24335751	-0.720313	PRDM16
	PDLIM3	cg24335751	0.795431	PRDM16
	GAB1	cg24335751	0.743817	PRDM16
	MICAL1	cg24335751	0.734003	PRDM16
	IGSF21	cg11325950	-0.748215	PRDM16
	PDLIM3	cg11325950	0.84615	PRDM16
	GAB1	cg11325950	0.76221	PRDM16
	MICAL1	cg11325950	0.736671	PRDM16
	PDLIM3	cg06354193	0.722345	PRDM16
	PALMD	cg07045460	-0.712931	PRDM16
	PDLIM3	cg21160149	0.710019	PRDM16
	GAB1	cg21160149	0.706259	PRDM16
	PALMD	cg15065169	-0.730937	PRDM16
	IGSF21	cg05375699	0.711363	PRDM16
	SRGAP2	cg11946666	0.77318	PRDM16
	MICAL1	cg14712575	0.73566	PRDM16
	ATP1B3	cg14216672	0.703925	PRDM16
	PALMD	cg10519004	-0.711677	PRDM16
	PALMD	cg07112867	-0.700149	PRDM16
	SRGAP2	cg07112867	0.721354	PRDM16
	PALMD	cg13242468	-0.705819	PRDM16
	PALMD	cg00706913	-0.706524	PRDM16
	PALMD	cg17137218	-0.748842	PRDM16
	PALMD	cg10248231	-0.729491	PRDM16
	PALMD	cg17404787	-0.706333	PRDM16
	IGSF21	cg16043635	0.740306	MEGF6.5
	PDLIM3	cg16043635	-0.751732	MEGF6.5
	MICAL1	cg16043635	-0.720672	MEGF6.5
	IGSF21	cg18024358	-0.72802	MEGF6.9
	IGSF21	cg05641278	0.787106	MEGF6.25
	PDLIM3	cg05641278	-0.742197	MEGF6.25
	MICAL1	cg05641278	-0.709301	MEGF6.25
	PLXNA2	cg05641278	0.74405	MEGF6.25
	MICAL1	cg23686029	-0.720852	MEGF6.26
	PDLIM3	cg21001273	-0.733068	MEGF6.36
	MICAL1	cg14521408	-0.750566	MEGF6.75
	MICAL1	cg25279739	-0.789293	MEGF6.76
	PDLIM3	cg20277126	0.732991	MEGF6.82
	PALMD	cg24953596	0.701355	MEGF6.92
	NFIX	cg17103467	-0.716853	WDR8.25
	NFIX	cg11970695	-0.736794	TP73
	SRGAP2	cg03338968	-0.705122	KIAA0562.2
	PDLIM3	cg09357795	-0.75485	KIAA0562.3
	NFIX	cg27446570	-0.780103	C1orf174.9
	GNB3	cg25198584	-0.737881	AJAP1
	PDLIM3	cg03124858	-0.782166	AJAP1
	TIGAR	cg21913897	-0.706834	AJAP1
	PDLIM3	cg02771577	0.708158	AJAP1
	IGSF21	cg01907457	0.715228	KCNAB2
	PDLIM3	cg01907457	-0.750738	KCNAB2
	PLXNA2	cg01907457	0.713075	KCNAB2
	PDLIM3	cg05372828	-0.700925	KCNAB2
	IGSF21	cg14578612	0.751291	KCNAB2
	IGSF21	cg16361915	0.814123	KCNAB2
	PDLIM3	cg16361915	-0.832355	KCNAB2
	GAB1	cg16361915	-0.763634	KCNAB2
	MICAL1	cg16361915	-0.719358	KCNAB2
	PDLIM3	cg26300857	-0.722391	KCNAB2
	GAB1	cg26300857	-0.763302	KCNAB2
	ATP1B3	cg26300857	-0.705806	KCNAB2
	PALMD	cg24545495	-0.727752	KCNAB2
	PLXNA2	cg09667775	0.7446	CHD5.5
	IGSF21	cg11069824	0.761905	CHD5.33
	GNB3	cg27056555	-0.803896	ICMT.4
	ATP1B3	cg27056555	0.706504	ICMT.4
	PDLIM3	cg18564053	-0.704552	HES3.3
	IGSF21	cg00765655	0.743537	HES3.4
	PDLIM3	cg00765655	-0.732977	HES3.4
	IGSF21	cg19743103	0.790713	HES3.5
	PDLIM3	cg19743103	-0.826404	HES3.5
	GAB1	cg19743103	-0.728407	HES3.5
	IGSF21	cg04992704	0.724983	HES3.6
	PDLIM3	cg04992704	-0.704564	HES3.6
	IGSF21	cg10829621	0.729721	HES3.7
	PDLIM3	cg10829621	-0.71642	HES3.7
	IGSF21	cg03327263	0.719861	HES3.8
	PDLIM3	cg13071306	-0.865466	GPR153.9
	GAB1	cg13071306	-0.794527	GPR153.9
	MICAL1	cg13071306	-0.779925	GPR153.9
	GNB3	cg06348737	-0.716193	GPR153.10
	SRGAP2	cg06348737	0.702478	GPR153.10
	PDLIM3	cg26570804	-0.723672	ACOT7
	GAB1	cg26570804	-0.728508	ACOT7
	IGSF21	cg13549940	0.728118	ACOT7
	PDLIM3	cg13549940	-0.806491	ACOT7
	GAB1	cg13549940	-0.783237	ACOT7
	MICAL1	cg13549940	-0.720962	ACOT7
	PRDX1	cg18167466	0.725609	ACOT7
	GNB3	cg18167466	0.717012	ACOT7
	ATP1B3	cg18167466	-0.742613	ACOT7
	PRDX1	cg00081799	0.70961	ACOT7
	GNB3	cg00081799	0.741183	ACOT7
	GNB3	cg16170708	0.742623	ACOT7
	IGSF21	cg22171613	-0.716365	ACOT7
	PDLIM3	cg22171613	0.720987	ACOT7
	MICAL1	cg22171613	0.711235	ACOT7
	PDLIM3	cg02065192	0.729677	ACOT7
	GNB3	cg02065192	-0.743184	ACOT7
	SRGAP2	cg09513469	0.708886	ACOT7
	PDLIM3	cg16429975	-0.73522	ACOT7
	IGSF21	cg10949430	0.807593	ESPN.10
	PDLIM3	cg10949430	-0.803737	ESPN.10
	GAB1	cg10949430	-0.746963	ESPN.10
	MICAL1	cg10949430	-0.700871	ESPN.10
	PLXNA2	cg10949430	0.730514	ESPN.10
	PLXNA2	cg09805709	0.717962	PLEKHG5
	IGSF21	cg12426313	0.758436	PLEKHG5
	PDLIM3	cg12426313	-0.772592	PLEKHG5
	MICAL1	cg12426313	-0.750134	PLEKHG5
	PDLIM3	cg00253564	-0.728879	PLEKHG5
	TIGAR	cg19727124	0.765559	PLEKHG5
	IGSF21	cg19727124	0.727911	PLEKHG5
	PDLIM3	cg06085726	-0.774267	PLEKHG5
	GAB1	cg06085726	-0.78355	PLEKHG5
	PDLIM3	cg10700634	-0.789935	PLEKHG5.3
	MICAL1	cg10700634	-0.768697	PLEKHG5.3
	PDLIM3	cg00741410	-0.788665	TAS1R1
	GAB1	cg00741410	-0.752482	TAS1R1
	MICAL1	cg00741410	-0.721703	TAS1R1
	PDLIM3	cg23963591	-0.736253	TAS1R1
	GAB1	cg23963591	-0.760277	TAS1R1
	MICAL1	cg23963591	-0.71597	TAS1R1
	PDLIM3	cg24105407	-0.745803	TAS1R1
	GAB1	cg24105407	-0.704736	TAS1R1
	MICAL1	cg24105407	-0.719857	TAS1R1
	PDLIM3	cg27531553	-0.777993	TAS1R1
	GAB1	cg27531553	-0.774275	TAS1R1
	MICAL1	cg27531553	-0.758611	TAS1R1
	IGSF21	cg24312985	-0.718916	THAP3.1
	PLXNA2	cg24312985	-0.744604	THAP3.1
	PDLIM3	cg20060759	-0.76466	THAP3
	MICAL1	cg20060759	-0.728206	THAP3
	PDLIM3	cg16431369	-0.710161	THAP3
	IGSF21	cg05380455	0.836485	CAMTA1.37
	PDLIM3	cg05380455	-0.71518	CAMTA1.37
	PDLIM3	cg00452133	-0.802263	CAMTA1.83
	GAB1	cg00452133	-0.763646	CAMTA1.83
	GNB3	cg00808305	0.727962	CAMTA1.100
	PDLIM3	cg19711587	-0.731826	CAMTA1.106
	NFIX	cg13202213	-0.732558	CAMTA1.114
	IGSF21	cg24634746	-0.702448	CAMTA1.115
	PDLIM3	cg24634746	0.75324	CAMTA1.115
	MICAL1	cg24634746	0.749605	CAMTA1.115
	GNB3	cg21583016	-0.751703	CAMTA1.116
	IGSF21	cg03945034	0.710044	CAMTA1.122
	PDLIM3	cg03945034	-0.76888	CAMTA1.122
	MICAL1	cg03945034	-0.752013	CAMTA1.122
	ASS1	cg13866134	0.738437	CAMTA1.123
	TIGAR	cg13866134	0.762626	CAMTA1.123
	CA4	cg13866134	0.70477	CAMTA1.123
	IGSF21	cg13866134	0.796281	CAMTA1.123
	PDLIM3	cg13866134	-0.815699	CAMTA1.123
	MICAL1	cg13866134	-0.765808	CAMTA1.123
	PLXNA2	cg13866134	0.716364	CAMTA1.123
	PDLIM3	cg20313951	-0.750074	CAMTA1.132
	MICAL1	cg20313951	-0.7292	CAMTA1.132
	IGSF21	cg10176514	0.750564	CAMTA1.138
	PDLIM3	cg10176514	-0.88801	CAMTA1.138
	GAB1	cg10176514	-0.821792	CAMTA1.138
	MICAL1	cg10176514	-0.777978	CAMTA1.138
	CADPS	cg10176514	0.719651	CAMTA1.138
	SRGAP2	cg04506553	0.750187	CAMTA1.157
	PDLIM3	cg18862883	-0.824577	CAMTA1.160
	GAB1	cg18862883	-0.800792	CAMTA1.160
	MICAL1	cg18862883	-0.724186	CAMTA1.160
	PDLIM3	cg21419617	0.813409	UTS2
	GAB1	cg21419617	0.754434	UTS2
	MICAL1	cg21419617	0.747465	UTS2
	ATP1B3	cg21419617	0.724866	UTS2
	PDLIM3	cg10500283	0.774355	UTS2
	MICAL1	cg10500283	0.740987	UTS2
	PLXNA2	cg06634717	-0.731425	RERE
	FKBP5	cg25722041	-0.716676	RERE
	TIGAR	cg21268984	0.714993	RERE
	IGSF21	cg21268984	0.756159	RERE
	PDLIM3	cg23280294	0.876605	RERE
	GAB1	cg23280294	0.805238	RERE
	MICAL1	cg23280294	0.81224	RERE
	PRDX1	cg00154554	-0.741873	RERE
	GNB3	cg00154554	-0.773519	RERE
	MICAL1	cg10211414	0.734694	RERE
	TIGAR	cg17032590	0.704555	SLC2A7.3
	IGSF21	cg17032590	0.710827	SLC2A7.3
	PDLIM3	cg17032590	-0.799578	SLC2A7.3
	MICAL1	cg17032590	-0.783655	SLC2A7.3
	IGSF21	cg21807930	0.759572	SLC2A7.4
	PDLIM3	cg21807930	-0.81029	SLC2A7.4
	GAB1	cg21807930	-0.727364	SLC2A7.4
	MICAL1	cg21807930	-0.790969	SLC2A7.4
	CADPS	cg21807930	0.716457	SLC2A7.4
	PDLIM3	cg19863456	0.775388	GPR157.2
	GAB1	cg19863456	0.71136	GPR157.2
	MICAL1	cg19863456	0.803197	GPR157.2
	IGSF21	cg00909706	0.722116	MIR34A
	PDLIM3	cg00909706	-0.821701	MIR34A
	GAB1	cg00909706	-0.706482	MIR34A
	MICAL1	cg00909706	-0.725618	MIR34A
	MICAL1	cg12221621	0.717832	SPSB1.17
	GNB3	cg23824902	-0.704018	SLC25A33.12
	IGSF21	cg26114570	-0.742098	TMEM201
	PDLIM3	cg26114570	0.723377	TMEM201
	MICAL1	cg26114570	0.722965	TMEM201
	IGSF21	cg13370852	-0.73575	TMEM201
	PDLIM3	cg13370852	0.790866	TMEM201
	GAB1	cg13370852	0.708103	TMEM201
	MICAL1	cg13370852	0.735617	TMEM201
	CADPS	cg13370852	-0.705618	TMEM201
	PDLIM3	cg07232095	-0.834448	TMEM201
	GAB1	cg07232095	-0.80507	TMEM201
	MICAL1	cg07232095	-0.777449	TMEM201
	FKBP5	cg03890628	0.718526	TMEM201.1
	PALMD	cg03890628	0.70221	TMEM201.1
	SRGAP2	cg11710086	0.702847	CLSTN1
	IGSF21	cg04570362	-0.74555	CLSTN1
	PDLIM3	cg04570362	0.759837	CLSTN1
	MICAL1	cg04570362	0.730325	CLSTN1
	MICAL1	cg03406535	0.722827	RBP7.3
	MICAL1	cg27083689	0.742628	RBP7.4
	PALMD	cg07209987	0.729602	UBE4B
	PDLIM3	cg23716690	0.729704	KIF1B
	IGSF21	cg04909257	-0.746381	PGD.10
	PDLIM3	cg04909257	0.840392	PGD.10
	GAB1	cg04909257	0.769616	PGD.10
	MICAL1	cg04909257	0.779046	PGD.10
	PDLIM3	cg09165170	-0.755324	PEX14.19
	MICAL1	cg09165170	-0.812475	PEX14.19
	CLIP2	cg16574154	0.723611	PEX14.23
	GNB3	cg16574154	-0.775516	PEX14.23
	PDLIM3	cg26362368	-0.858212	PEX14.27
	GAB1	cg26362368	-0.798115	PEX14.27
	ASS1	cg00145904	0.710179	CASZ1
	IGSF21	cg00145904	0.76242	CASZ1
	PDLIM3	cg00145904	-0.870703	CASZ1
	GAB1	cg00145904	-0.814151	CASZ1
	MICAL1	cg00145904	-0.818555	CASZ1
	TIGAR	cg10816626	-0.700187	CASZ1
	IGSF21	cg10816626	-0.784895	CASZ1
	CA4	cg15597109	-0.716224	CASZ1
	IGSF21	cg15597109	-0.722731	CASZ1
	MICAL1	cg04022560	-0.742975	CASZ1
	MICAL1	cg27295042	0.704349	CASZ1
	RPH3A	cg04899446	0.728284	CASZ1
	FKBP5	cg04899446	-0.727368	CASZ1
	IGSF21	cg07985864	-0.818452	CASZ1
	IGSF21	cg02634861	-0.841624	CASZ1
	PDLIM3	cg02634861	0.760114	CASZ1
	MICAL1	cg02634861	0.752168	CASZ1
	IGSF21	cg17244801	-0.803516	CASZ1
	PDLIM3	cg17244801	0.705085	CASZ1
	PDLIM3	cg07589381	-0.726998	CASZ1
	PDLIM3	cg04149978	-0.717793	CASZ1
	PDLIM3	cg02697519	-0.733444	CASZ1
	MICAL1	cg02697519	-0.759958	CASZ1
	PDLIM3	cg18437144	-0.751815	CASZ1
	GAB1	cg18437144	-0.745819	CASZ1
	PDLIM3	cg12760995	-0.725405	CASZ1
	GAB1	cg12760995	-0.70137	CASZ1
	PDLIM3	cg18273408	-0.721479	SRM.1
	IGSF21	cg07922924	0.739941	MTOR.5
	PDLIM3	cg07922924	-0.782924	MTOR.5
	GAB1	cg07922924	-0.731318	MTOR.5
	MICAL1	cg07922924	-0.727693	MTOR.5
	FLNA	cg23672425	0.727895	MTOR
	IGSF21	cg23672425	-0.823088	MTOR
	PLXNA2	cg23672425	-0.769389	MTOR
	IGSF21	cg04508649	-0.7845	MTOR
	PLXNA2	cg04508649	-0.739331	MTOR
	IGSF21	cg03956606	-0.760401	MTOR
	PLXNA2	cg03956606	-0.744069	MTOR
	FLNA	cg22730007	0.718764	MTOR.9
	TIGAR	cg22730007	-0.701851	MTOR.9
	IGSF21	cg22730007	-0.749606	MTOR.9
	PDLIM3	cg22730007	0.743649	MTOR.9
	MICAL1	cg22730007	0.784593	MTOR.9
	FKBP5	cg06951112	0.715243	PTCHD2.30
	DCX	cg26367275	-0.705465	PTCHD2.35
	PDLIM3	cg24878594	-0.759546	FBXO2
	GAB1	cg24878594	-0.718806	FBXO2
	IGSF21	cg21864959	-0.731239	MTHFR.1
	MICAL1	cg21864959	0.703181	MTHFR.1
	TIGAR	cg06193043	0.721353	NPPA.4
	IGSF21	cg06193043	0.705924	NPPA.4
	TIGAR	cg24844545	0.734928	NPPA.5
	IGSF21	cg24844545	0.749115	NPPA.5
	PDLIM3	cg19896198	0.72938	TNFRSF8.1
	PDLIM3	cg04506109	0.703355	TNFRSF8.4
	MICAL1	cg04506109	0.701211	TNFRSF8.4
	MICAL1	cg16305333	0.713521	TNFRSF8.5
	PDLIM3	cg07731304	0.780421	TNFRSF8.6
	MICAL1	cg07731304	0.743767	TNFRSF8.6
	GNB3	cg00463840	-0.762742	TNFRSF8
	IGSF21	cg20931951	0.717363	VPS13D
	PDLIM3	cg20931951	-0.847486	VPS13D
	GAB1	cg20931951	-0.831857	VPS13D
	MICAL1	cg20931951	-0.776286	VPS13D
	CADPS	cg20931951	0.734878	VPS13D
	PALMD	cg17935811	-0.71599	DHRS3.25
	PALMD	cg01346152	-0.734858	DHRS3.26
	PALMD	cg02902865	-0.734101	DHRS3.27
	PALMD	cg13420744	-0.729583	DHRS3.28
	IGSF21	cg22798977	0.712903	PDPN
	MICAL1	cg11750706	-0.707232	PRDM2
	PDLIM3	cg16560370	-0.709978	PRDM2
	GNB3	cg15118606	-0.727274	KIAA1026
	PDLIM3	cg01017257	0.713283	KIAA1026
	MICAL1	cg01017257	0.742199	KIAA1026
	SRGAP2	cg09137204	0.713238	KIAA1026
	PALMD	cg04609090	-0.701996	KIAA1026
	PALMD	cg27538859	-0.722433	KIAA1026
	IGSF21	cg15733729	0.779804	KIAA1026
	IGSF21	cg02232840	0.732246	KIAA1026
	PALMD	cg04487600	-0.743182	KIAA1026
	SRGAP2	cg09094328	0.72795	KIAA1026
	SRGAP2	cg05043339	0.708991	KIAA1026
	SRGAP2	cg19710662	0.720683	KIAA1026
	PALMD	cg12485744	-0.734712	KIAA1026
	PALMD	cg08237695	-0.751075	KIAA1026
	PALMD	cg23243884	-0.731887	KIAA1026
	TIGAR	cg09069072	0.751611	TMEM51
	CA4	cg09069072	0.748168	TMEM51
	RPH3A	cg09069072	0.713529	TMEM51
	IGSF21	cg09069072	0.773975	TMEM51
	PLXNA2	cg09069072	0.799645	TMEM51
	IGSF21	cg22670675	0.719868	TMEM51
	NFIX	cg14160480	-0.733753	FHAD1.21
	TIGAR	cg00970752	0.718062	FHAD1.23
	IGSF21	cg00970752	0.772187	FHAD1.23
	PDLIM3	cg00970752	-0.753174	FHAD1.23
	MICAL1	cg00970752	-0.705753	FHAD1.23
	CADPS	cg00970752	0.724066	FHAD1.23
	RPH3A	cg06761377	0.717767	SLC25A34.5
	IGSF21	cg06761377	0.738753	SLC25A34.5
	PDLIM3	cg10307802	0.829059	FLJ37453.10
	GAB1	cg10307802	0.717777	FLJ37453.10
	GNB3	cg10307802	-0.708436	FLJ37453.10
	MICAL1	cg10307802	0.804566	FLJ37453.10
	ATP1B3	cg10307802	0.723731	FLJ37453.10
	PALMD	cg14523706	-0.709513	CLCNKA
	PALMD	cg11528029	-0.731833	CLCNKA
	PALMD	cg02634641	-0.707523	CLCNKB
	PALMD	cg20320574	-0.771324	CLCNKB.1
	PALMD	cg11235583	-0.79101	CLCNKB.2
	PDLIM3	cg02934736	-0.806733	CROCCL1.3
	GAB1	cg02934736	-0.774769	CROCCL1.3
	MICAL1	cg02934736	-0.767312	CROCCL1.3
	GAB1	cg10558598	-0.764576	CROCCL1.4
	IGSF21	cg20163959	0.809373	ESPNP.27
	PDLIM3	cg20163959	-0.823382	ESPNP.27
	GAB1	cg20163959	-0.772008	ESPNP.27
	MICAL1	cg20163959	-0.787144	ESPNP.27
	PLXNA2	cg20163959	0.705533	ESPNP.27
	IGSF21	cg04195831	0.788751	MST1P9.9
	PDLIM3	cg04195831	-0.860578	MST1P9.9
	GAB1	cg04195831	-0.84749	MST1P9.9
	MICAL1	cg04195831	-0.77395	MST1P9.9
	CADPS	cg04195831	0.740675	MST1P9.9
	IGSF21	cg16584392	0.814097	MST1P9.10
	PDLIM3	cg16584392	-0.901347	MST1P9.10
	GAB1	cg16584392	-0.84312	MST1P9.10
	MICAL1	cg16584392	-0.804919	MST1P9.10
	CADPS	cg16584392	0.751114	MST1P9.10
	IGSF21	cg12296269	0.804265	MST1P9.11
	PDLIM3	cg12296269	-0.856707	MST1P9.11
	GAB1	cg12296269	-0.785786	MST1P9.11
	CADPS	cg12296269	0.721311	MST1P9.11
	MICAL1	cg21863946	0.710233	CROCC
	PDLIM3	cg12402555	-0.77142	CROCC.16
	PDLIM3	cg01728712	-0.750712	MFAP2
	IGSF21	cg18679190	-0.731845	MFAP2
	RPH3A	cg06772309	0.732613	PADI1.7
	CLIP2	cg09127170	-0.717765	ARHGEF10L.6
	PALMD	cg09127170	0.74679	ARHGEF10L.6
	PDLIM3	cg25979543	-0.746731	ARHGEF10L.13
	GAB1	cg25979543	-0.701428	ARHGEF10L.13
	ATP1B3	cg25979543	-0.724187	ARHGEF10L.13
	PDLIM3	cg22496437	-0.70047	ARHGEF10L.16
	PDLIM3	cg20335384	-0.770481	ARHGEF10L.17
	GAB1	cg20335384	-0.768475	ARHGEF10L.17
	MICAL1	cg20335384	-0.71467	ARHGEF10L.17
	IGSF21	cg21645973	0.756036	ARHGEF10L
	PDLIM3	cg21645973	-0.840381	ARHGEF10L
	GAB1	cg21645973	-0.763441	ARHGEF10L
	MICAL1	cg21645973	-0.805435	ARHGEF10L
	CADPS	cg21645973	0.714636	ARHGEF10L
	TIGAR	cg22524332	-0.727314	ARHGEF10L
	CA4	cg22524332	-0.707579	ARHGEF10L
	IGSF21	cg22524332	-0.724264	ARHGEF10L
	IGSF21	cg09076010	0.733518	ARHGEF10L
	GNB3	cg09821328	-0.739371	ACTL8.8
	FKBP5	cg09821328	-0.720182	ACTL8.8
	IGSF21	cg11232944	-0.730343	IGSF21.1
	PDLIM3	cg11232944	0.824569	IGSF21.1
	GAB1	cg11232944	0.773398	IGSF21.1
	MICAL1	cg11232944	0.710109	IGSF21.1
	IGSF21	cg12059793	-0.73932	IGSF21.17
	IGSF21	cg12640049	-0.747676	IGSF21.20
	PDLIM3	cg12640049	0.864703	IGSF21.20
	GAB1	cg12640049	0.789686	IGSF21.20
	MICAL1	cg12640049	0.824119	IGSF21.20
	CADPS	cg12640049	-0.72522	IGSF21.20
	PDLIM3	cg15564444	-0.841098	IGSF21.23
	GAB1	cg15564444	-0.740446	IGSF21.23
	MICAL1	cg15564444	-0.734102	IGSF21.23
	CADPS	cg15564444	0.713718	IGSF21.23
	PDLIM3	cg19367256	-0.796636	IGSF21.34
	GAB1	cg19367256	-0.710753	IGSF21.34
	MICAL1	cg19367256	-0.763167	IGSF21.34
	TIGAR	cg14356550	0.70643	KLHDC7A.6
	IGSF21	cg14356550	0.739668	KLHDC7A.6
	PDLIM3	cg14356550	-0.739878	KLHDC7A.6
	PALMD	cg24875000	-0.710963	PAX7
	SRGAP2	cg24875000	0.787915	PAX7
	IGSF21	cg09791440	-0.73981	PAX7
	PDLIM3	cg09791440	0.870037	PAX7
	GAB1	cg09791440	0.810348	PAX7
	MICAL1	cg09791440	0.826893	PAX7
	CADPS	cg09791440	-0.738576	PAX7
	FLNA	cg09012001	-0.706153	IFFO2.4
	TIGAR	cg09012001	0.775764	IFFO2.4
	IGSF21	cg09012001	0.82499	IFFO2.4
	PDLIM3	cg09012001	-0.757878	IFFO2.4
	MICAL1	cg09012001	-0.805122	IFFO2.4
	PLXNA2	cg09012001	0.730132	IFFO2.4
	IGSF21	cg08937734	-0.777804	UBR4.9
	PDLIM3	cg08937734	0.821106	UBR4.9
	GAB1	cg08937734	0.749699	UBR4.9
	MICAL1	cg08937734	0.805565	UBR4.9
	TIGAR	cg24593138	-0.715728	CAPZB.9
	IGSF21	cg24593138	-0.843019	CAPZB.9
	PDLIM3	cg24593138	0.829833	CAPZB.9
	GAB1	cg24593138	0.730983	CAPZB.9
	MICAL1	cg24593138	0.801636	CAPZB.9
	PLXNA2	cg24593138	-0.777053	CAPZB.9
	IGSF21	cg07905985	-0.780012	CAPZB.10
	PDLIM3	cg07905985	0.74723	CAPZB.10
	MICAL1	cg07905985	0.759755	CAPZB.10
	PLXNA2	cg07905985	-0.748863	CAPZB.10
	MICAL1	cg06788764	-0.779997	CAPZB.27
	CRABP2	cg13550729	0.731527	NBL1
	PTBP3	cg13550729	0.74066	NBL1
	IGSF21	cg25276126	0.707752	HTR6.15
	PDLIM3	cg25276126	-0.744515	HTR6.15
	IGSF21	cg13069918	0.781624	HTR6.16
	PDLIM3	cg13069918	-0.718129	HTR6.16
	IGSF21	cg19628225	0.724513	HTR6.17
	PDLIM3	cg19628225	-0.745627	HTR6.17
	TIGAR	cg04994456	0.754253	RNF186
	CA4	cg04994456	0.737683	RNF186
	IGSF21	cg04994456	0.82044	RNF186
	PLXNA2	cg04994456	0.750699	RNF186
	TIGAR	cg23214395	0.737453	RNF186
	CA4	cg23214395	0.720386	RNF186
	IGSF21	cg23214395	0.795188	RNF186
	PLXNA2	cg23214395	0.758691	RNF186
	TIGAR	cg05393025	0.714995	RNF186.1
	CA4	cg05393025	0.706856	RNF186.1
	IGSF21	cg05393025	0.781411	RNF186.1
	PLXNA2	cg05393025	0.733153	RNF186.1
	MICAL1	cg17086204	0.735646	PLA2G5.5
	MICAL1	cg03167763	0.781017	UBXN10.2
	MICAL1	cg06911113	0.730704	UBXN10
	MICAL1	cg24479524	0.743827	UBXN10.5
	FKBP5	cg23014487	-0.702415	VWA5B1.10
	FKBP5	cg08024029	-0.742297	VWA5B1.11
	FKBP5	cg04552470	-0.730145	VWA5B1.12
	PDLIM3	cg16730824	-0.779361	CAMK2N1
	RPH3A	cg11526866	0.771507	CAMK2N1.7
	RPH3A	cg09473576	0.714637	CAMK2N1.8
	RPH3A	cg05301811	0.714234	CAMK2N1.9
	PDLIM3	cg15978884	-0.702006	MUL1.1
	CLIP2	cg13149996	0.719323	EIF4G3.5
	GNB3	cg13149996	-0.742533	EIF4G3.5
	ATP1B3	cg13149996	0.753635	EIF4G3.5
	IGSF21	cg16385763	0.705382	ECE1
	PDLIM3	cg16385763	-0.828757	ECE1
	GAB1	cg16385763	-0.835155	ECE1
	MICAL1	cg16385763	-0.755336	ECE1
	CADPS	cg16385763	0.709669	ECE1
	IGSF21	cg13562122	0.739515	ECE1
	PDLIM3	cg13562122	-0.856425	ECE1
	GAB1	cg13562122	-0.796906	ECE1
	MICAL1	cg13562122	-0.782949	ECE1
	CADPS	cg13562122	0.750669	ECE1
	PDLIM3	cg02994246	-0.798978	ECE1
	GAB1	cg02994246	-0.780703	ECE1
	IGSF21	cg16910448	-0.741168	ECE1
	PLXNA2	cg16910448	-0.715073	ECE1
	IGSF21	cg12460254	0.750726	ECE1.1
	PLXNA2	cg12460254	0.708638	ECE1.1
	PDLIM3	cg09859596	-0.713499	ALPL.13
	PALMD	cg08727996	-0.7232	ALPL
	IGSF21	cg16270485	0.708433	ALPL
	PDLIM3	cg24117274	-0.724652	RAP1GAP
	CA4	cg03132729	0.735618	RAP1GAP
	IGSF21	cg24332002	-0.713164	HSPG2.30
	PDLIM3	cg09180977	-0.755454	WNT4.8
	GAB1	cg09180977	-0.709933	WNT4.8
	IGSF21	cg26924480	0.737459	WNT4.15
	PDLIM3	cg26924480	-0.830879	WNT4.15
	GAB1	cg26924480	-0.76264	WNT4.15
	MICAL1	cg26924480	-0.776739	WNT4.15
	CADPS	cg26924480	0.745809	WNT4.15
	CA4	cg20335309	0.735185	EPHA8
	RPH3A	cg20335309	0.73195	EPHA8
	IGSF21	cg20335309	0.741118	EPHA8
	ATP1B3	cg20149170	-0.716322	EPHB2
	PDLIM3	cg02974898	-0.81975	EPHB2
	GAB1	cg02974898	-0.781176	EPHB2
	MICAL1	cg02974898	-0.720192	EPHB2
	ATP1B3	cg02974898	-0.713697	EPHB2
	IGSF21	cg01435109	0.704759	LUZP1
	PDLIM3	cg01435109	-0.704832	LUZP1
	GNB3	cg20887241	-0.710131	HTR1D.6
	MICAL1	cg11336311	0.720558	ID3.6
	PDLIM3	cg00988350	0.708163	GALE
	MICAL1	cg00988350	0.743039	GALE
	ATP1B3	cg00988350	0.703855	GALE
	PDLIM3	cg24448013	0.700816	GALE
	MICAL1	cg24448013	0.762514	GALE
	IGSF21	cg24699146	-0.726222	HMGCL
	PDLIM3	cg24699146	0.848823	HMGCL
	GAB1	cg24699146	0.789539	HMGCL
	MICAL1	cg24699146	0.812649	HMGCL
	PDLIM3	cg09473613	0.844972	HMGCL
	GAB1	cg09473613	0.802553	HMGCL
	GNB3	cg09473613	-0.716499	HMGCL
	MICAL1	cg09473613	0.812501	HMGCL
	SRGAP2	cg18888403	0.748834	HMGCL
	MICAL1	cg07509155	0.750878	IL28RA
	MICAL1	cg26024880	0.729394	IL28RA
	PDLIM3	cg24435747	0.771916	IL28RA
	MICAL1	cg24435747	0.802148	IL28RA
	MICAL1	cg06718763	0.800285	RCAN3.1
	SRGAP2	cg17273683	0.720837	C1orf130.9
	MICAL1	cg15498134	0.707212	RUNX3
	MICAL1	cg08544331	0.725178	RUNX3
	TIGAR	cg00999858	0.709536	MAN1C1.15
	CA4	cg00999858	0.728523	MAN1C1.15
	IGSF21	cg00999858	0.841879	MAN1C1.15
	PDLIM3	cg00999858	-0.766371	MAN1C1.15
	GNB3	cg13937012	-0.713066	MAN1C1.23
	MICAL1	cg19362196	0.703251	STMN1
	MICAL1	cg23323671	0.74262	STMN1
	IGSF21	cg22019970	-0.755889	PAFAH2.9
	PDLIM3	cg22019970	0.803022	PAFAH2.9
	GAB1	cg22019970	0.70265	PAFAH2.9
	IGSF21	cg06521299	-0.703768	PAFAH2.10
	PDLIM3	cg06521299	0.728193	PAFAH2.10
	MICAL1	cg01414934	-0.715656	SH3BGRL3.1
	IGSF21	cg00852783	-0.743733	UBXN11
	PDLIM3	cg00852783	0.813599	UBXN11
	GAB1	cg00852783	0.744064	UBXN11
	MICAL1	cg00852783	0.806837	UBXN11
	CADPS	cg00852783	-0.727817	UBXN11
	IGSF21	cg06577005	-0.754084	DHDDS
	MICAL1	cg06577005	0.727443	DHDDS
	IGSF21	cg14254745	-0.764738	DHDDS
	PDLIM3	cg14254745	0.817136	DHDDS
	GAB1	cg14254745	0.732767	DHDDS
	MICAL1	cg14254745	0.769863	DHDDS
	IGSF21	cg24410607	-0.774978	DHDDS
	IGSF21	cg21792983	0.701246	SEL1L3.4
	PDLIM3	cg21792983	-0.829151	SEL1L3.4
	GAB1	cg21792983	-0.79665	SEL1L3.4
	MICAL1	cg21792983	-0.770319	SEL1L3.4
	CADPS	cg21792983	0.730545	SEL1L3.4
	GNB3	cg05690260	-0.720053	SEL1L3.6
	CA4	cg09461545	-0.70459	SEL1L3.7
	IGSF21	cg09105913	-0.741892	CCKAR.2
	PDLIM3	cg09105913	0.737941	CCKAR.2
	MICAL1	cg09105913	0.729907	CCKAR.2
	PDLIM3	cg18777299	-0.705803	STIM2
	MICAL1	cg26351451	0.791618	KIAA1239.14
	IGSF21	cg21304766	-0.736331	RELL1
	PDLIM3	cg21304766	0.758205	RELL1
	IGSF21	cg09241455	0.808624	RELL1
	PDLIM3	cg09241455	-0.723244	RELL1
	GNB3	cg23634476	-0.706779	TBC1D1.19
	PALMD	cg05241406	-0.776197	FLJ13197.4
	SRGAP2	cg05241406	0.711908	FLJ13197.4
	GNB3	cg02720691	-0.771751	RFC1.2
	PDLIM3	cg25368887	0.785927	PDS5A
	GAB1	cg25368887	0.712659	PDS5A
	MICAL1	cg25368887	0.777412	PDS5A
	ATP1B3	cg25368887	0.736443	PDS5A
	MICAL1	cg26296101	0.771129	RHOH.3
	ASS1	cg00804392	-0.702217	RHOH
	TIGAR	cg00804392	-0.702163	RHOH
	IGSF21	cg00804392	-0.786399	RHOH
	PDLIM3	cg00804392	0.791359	RHOH
	MICAL1	cg00804392	0.801538	RHOH
	CADPS	cg00804392	-0.704869	RHOH
	ASS1	cg11903057	-0.721493	RHOH
	TIGAR	cg11903057	-0.709834	RHOH
	IGSF21	cg11903057	-0.776067	RHOH
	PDLIM3	cg11903057	0.724216	RHOH
	MICAL1	cg11903057	0.779318	RHOH
	PLXNA2	cg11903057	-0.727628	RHOH
	IGSF21	cg07768107	0.752683	RHOH.4
	PDLIM3	cg07768107	-0.731101	RHOH.4
	MICAL1	cg07768107	-0.706914	RHOH.4
	GNB3	cg23621817	-0.754257	CHRNA9.6
	PDLIM3	cg14290210	0.809252	APBB2
	GAB1	cg14290210	0.726676	APBB2
	MICAL1	cg14290210	0.80834	APBB2
	IGSF21	cg11076306	-0.72248	LIMCH1
	PDLIM3	cg11076306	0.835508	LIMCH1
	GAB1	cg11076306	0.738553	LIMCH1
	MICAL1	cg11076306	0.837777	LIMCH1
	RPH3A	cg06663149	0.767944	LIMCH1
	IGSF21	cg20567227	-0.705801	ATP8A1
	PDLIM3	cg19929355	0.741361	TEC.16
	PDLIM3	cg07849581	0.71473	TEC.17
	PDLIM3	cg24686357	0.813602	TEC.20
	GAB1	cg24686357	0.771384	TEC.20
	MICAL1	cg24686357	0.834741	TEC.20
	PDLIM3	cg09718708	0.821406	TEC.21
	GAB1	cg09718708	0.777414	TEC.21
	MICAL1	cg09718708	0.714222	TEC.21
	TIGAR	cg19123916	-0.718898	SLC10A4
	PDLIM3	cg19123916	0.732818	SLC10A4
	MICAL1	cg19123916	0.758371	SLC10A4
	PDLIM3	cg10374564	-0.728148	FRYL.2
	PDLIM3	cg22152446	-0.716908	FRYL.4
	IGSF21	cg17885481	-0.72608	OCIAD2
	MICAL1	cg13841742	0.747015	OCIAD2
	TIGAR	cg21910390	-0.762503	DCUN1D4
	IGSF21	cg21910390	-0.748327	DCUN1D4
	IGSF21	cg12489960	-0.736532	SGCB.10
	PLXNA2	cg12489960	-0.702182	SGCB.10
	FLNA	cg10574494	0.700848	SPATA18.10
	PDLIM3	cg26839512	0.70825	SPATA18.12
	PDLIM3	cg21521518	0.714685	RASL11B.1
	MICAL1	cg21521518	0.795701	RASL11B.1
	IGSF21	cg03786743	-0.792777	RASL11B.2
	PDLIM3	cg03786743	0.850399	RASL11B.2
	GAB1	cg03786743	0.774432	RASL11B.2
	MICAL1	cg03786743	0.846911	RASL11B.2
	CADPS	cg03786743	-0.74414	RASL11B.2
	IGSF21	cg00791764	-0.703871	RASL11B.3
	PDLIM3	cg00791764	0.724166	RASL11B.3
	MICAL1	cg00791764	0.778382	RASL11B.3
	IGSF21	cg26260408	-0.723408	RASL11B.4
	PDLIM3	cg26260408	0.718854	RASL11B.4
	MICAL1	cg26260408	0.767783	RASL11B.4
	TIGAR	cg25965776	0.712667	SCFD2.12
	IGSF21	cg25965776	0.776787	SCFD2.12
	GNB3	cg23999526	0.70866	SCFD2.17
	GNB3	cg24076747	-0.74681	LNX1
	PDLIM3	cg00770723	0.768033	LNX1
	MICAL1	cg00770723	0.763848	LNX1
	TIGAR	cg00531748	0.728336	KDR.12
	IGSF21	cg00531748	0.859282	KDR.12
	PDLIM3	cg00531748	-0.745673	KDR.12
	PLXNA2	cg00531748	0.734165	KDR.12
	CADPS	cg00531748	0.732582	KDR.12
	GNB3	cg12555033	-0.712817	SRD5A3.12
	PDLIM3	cg18463607	0.752904	EXOC1
	MICAL1	cg18463607	0.762538	EXOC1
	PDLIM3	cg20618651	0.774601	EXOC1
	MICAL1	cg20618651	0.770727	EXOC1
	CADPS	cg20618651	-0.702493	EXOC1
	SRGAP2	cg25769043	0.755057	KIAA1211
	PDLIM3	cg07719077	-0.797567	KIAA1211.5
	GAB1	cg07719077	-0.710752	KIAA1211.5
	MICAL1	cg07719077	-0.793757	KIAA1211.5
	GNB3	cg12159577	-0.740464	KIAA1211.18
	GNB3	cg08572278	-0.816211	LPHN3.8
	PDLIM3	cg04322202	0.766198	EPHA5
	MICAL1	cg04322202	0.800991	EPHA5
	PDLIM3	cg13523386	0.706807	AMBN
	MICAL1	cg13523386	0.762924	AMBN
	PDLIM3	cg14322040	0.719182	AMBN.1
	MICAL1	cg14322040	0.776753	AMBN.1
	GNB3	cg27175302	-0.796771	RUFY3
	SRGAP2	cg27175302	0.724103	RUFY3
	IGSF21	cg15621697	0.743067	SLC4A4
	PDLIM3	cg02087383	0.729466	GC.5
	SRGAP2	cg03017946	0.731684	NPFFR2
	TNC	cg14992771	-0.713152	NPFFR2
	PTBP3	cg14992771	-0.700955	NPFFR2
	PDLIM3	cg26576172	-0.707671	ADAMTS3.2
	PDLIM3	cg14349862	-0.800484	ADAMTS3.3
	TIGAR	cg02387745	0.721973	AFP.1
	RPH3A	cg02387745	0.705757	AFP.1
	IGSF21	cg02387745	0.738682	AFP.1
	FLNA	cg26125600	-0.70902	PF4V1.1
	IGSF21	cg26125600	0.725165	PF4V1.1
	PLXNA2	cg26125600	0.768271	PF4V1.1
	PLXNA2	cg09278540	0.707451	PF4V1.2
	SRGAP2	cg09053907	0.752854	BTC.3
	RPH3A	cg08477106	0.739629	PARM1.14
	IGSF21	cg08477106	0.776136	PARM1.14
	RPH3A	cg04203587	0.719835	PARM1.15
	IGSF21	cg04203587	0.750939	PARM1.15
	GNB3	cg18327952	-0.800332	PPEF2.4
	GNB3	cg01654824	-0.716696	ART3
	ATP1B3	cg01654824	0.723149	ART3
	IGSF21	cg07933720	-0.708604	SHROOM3.7
	PDLIM3	cg07933720	0.816599	SHROOM3.7
	GAB1	cg07933720	0.763589	SHROOM3.7
	MICAL1	cg07933720	0.815736	SHROOM3.7
	CLIP2	cg19600368	0.728599	SHROOM3.8
	GNB3	cg19600368	-0.784533	SHROOM3.8
	FKBP5	cg19600368	-0.708534	SHROOM3.8
	PALMD	cg19600368	-0.751911	SHROOM3.8
	MICAL1	cg05988291	0.723971	SHROOM3.12
	PDLIM3	cg11615509	-0.742571	SHROOM3.20
	GAB1	cg11615509	-0.720267	SHROOM3.20
	GNB3	cg05346963	-0.732188	SEPT11.17
	ATP1B3	cg05346963	0.70597	SEPT11.17
	GNB3	cg09126541	0.768508	SEPT11.23
	IGSF21	cg15946133	0.712658	CXCL13
	MICAL1	cg01930676	0.754584	MRPL1
	PRDX1	cg07124719	-0.701998	GDEP.2
	GNB3	cg07124719	-0.826738	GDEP.2
	ATP1B3	cg07124719	0.723901	GDEP.2
	GNB3	cg02255004	-0.774206	GDEP.3
	ATP1B3	cg02255004	0.701076	GDEP.3
	GNB3	cg03164800	-0.701206	ANTXR2.2
	MICAL1	cg16744741	-0.728301	PRKG2.5
	PDLIM3	cg09031823	0.706904	MIR575
	MICAL1	cg09031823	0.771326	MIR575
	PDLIM3	cg03470772	0.796517	CDS1.1
	GAB1	cg03470772	0.707861	CDS1.1
	MICAL1	cg03470772	0.734553	CDS1.1
	CLIP2	cg19509125	0.704066	MAPK10.2
	GNB3	cg19509125	-0.725105	MAPK10.2
	PALMD	cg19509125	-0.76394	MAPK10.2
	IGSF21	cg11491436	0.730494	MAPK10.3
	PDLIM3	cg11491436	-0.728562	MAPK10.3
	MICAL1	cg11491436	-0.707143	MAPK10.3
	FLNA	cg10338518	0.715156	AFF1.17
	TIGAR	cg10338518	-0.720159	AFF1.17
	IGSF21	cg10338518	-0.786639	AFF1.17
	PDLIM3	cg10338518	0.738495	AFF1.17
	MICAL1	cg10338518	0.755813	AFF1.17
	PLXNA2	cg10338518	-0.770406	AFF1.17
	GNB3	cg10873507	-0.772533	AFF1.18
	IGSF21	cg08197287	0.75518	AFF1
	PDLIM3	cg08197287	-0.701007	AFF1
	RPH3A	cg02979487	0.710883	AFF1
	IGSF21	cg02979487	0.704094	AFF1
	PDLIM3	cg05350879	0.731644	SPARCL1
	MICAL1	cg05350879	0.733703	SPARCL1
	IGSF21	cg15460348	0.728152	SPP1
	PLXNA2	cg15460348	0.741677	SPP1
	SRGAP2	cg24804970	0.716847	HERC6
	GNB3	cg04873130	-0.803213	FAM13A.1
	PDLIM3	cg00096603	0.708835	PDLIM5
	MICAL1	cg00096603	0.727803	PDLIM5
	IGSF21	cg04281738	0.74601	UNC5C.6
	PDLIM3	cg04281738	-0.794003	UNC5C.6
	GAB1	cg04281738	-0.726295	UNC5C.6
	MICAL1	cg04281738	-0.756299	UNC5C.6
	IGSF21	cg21574186	0.789134	UNC5C.7
	PDLIM3	cg21574186	-0.792525	UNC5C.7
	GAB1	cg21574186	-0.718192	UNC5C.7
	MICAL1	cg21574186	-0.761479	UNC5C.7
	IGSF21	cg14101976	0.828946	UNC5C.8
	PDLIM3	cg14101976	-0.838248	UNC5C.8
	GAB1	cg14101976	-0.731639	UNC5C.8
	MICAL1	cg14101976	-0.799182	UNC5C.8
	MICAL1	cg22404125	0.703863	TSPAN5.1
	IGSF21	cg11693424	-0.729459	TSPAN5.12
	PDLIM3	cg11693424	0.802857	TSPAN5.12
	GAB1	cg11693424	0.701522	TSPAN5.12
	MICAL1	cg11693424	0.778106	TSPAN5.12
	IGSF21	cg21341586	-0.743535	EIF4E
	PDLIM3	cg21341586	0.826562	EIF4E
	GAB1	cg21341586	0.774759	EIF4E
	MICAL1	cg21341586	0.770628	EIF4E
	IGSF21	cg18060627	-0.773522	ADH5.1
	PDLIM3	cg18060627	0.777264	ADH5.1
	MICAL1	cg18060627	0.812923	ADH5.1
	GNB3	cg25894071	-0.792537	PPP3CA
	PDLIM3	cg15006682	-0.747468	BANK1
	MICAL1	cg15006682	-0.729791	BANK1
	IGSF21	cg09447808	-0.769993	SLC39A8
	PDLIM3	cg09447808	0.799807	SLC39A8
	GAB1	cg09447808	0.724059	SLC39A8
	MICAL1	cg09447808	0.780882	SLC39A8
	GAB1	cg04799232	-0.708657	NFKB1
	GNB3	cg25663524	-0.724882	NFKB1
	PDLIM3	cg18642003	0.701012	CXXC4.1
	GNB3	cg18642003	-0.70345	CXXC4.1
	GNB3	cg05309399	-0.752691	FLJ20184.4
	PDLIM3	cg06273422	0.793356	GSTCD
	GAB1	cg06273422	0.757976	GSTCD
	IGSF21	cg25561576	-0.728803	GSTCD
	PDLIM3	cg25561576	0.863724	GSTCD
	GAB1	cg25561576	0.781673	GSTCD
	MICAL1	cg25561576	0.802696	GSTCD
	IGSF21	cg06677089	-0.717767	GSTCD
	PDLIM3	cg06677089	0.841692	GSTCD
	GAB1	cg06677089	0.768322	GSTCD
	MICAL1	cg06677089	0.781055	GSTCD
	TNC	cg16758598	-0.707339	GSTCD
	P4HA2	cg16758598	-0.714055	GSTCD
	CLIP2	cg04297507	0.721094	SGMS2.8
	GNB3	cg04297507	-0.744934	SGMS2.8
	PALMD	cg04297507	-0.783757	SGMS2.8
	PDLIM3	cg26701826	0.789712	SGMS2
	GAB1	cg26701826	0.74085	SGMS2
	MICAL1	cg26701826	0.791318	SGMS2
	FLNA	cg16642281	-0.700467	LEF1
	SERPINH1	cg16642281	-0.714251	LEF1
	TIGAR	cg16642281	0.729456	LEF1
	CA4	cg16642281	0.72381	LEF1
	IGSF21	cg16642281	0.814674	LEF1
	PLXNA2	cg16642281	0.745827	LEF1
	GNB3	cg04011940	0.715384	COL25A1
	IGSF21	cg26442903	0.738303	COL25A1
	IGSF21	cg01344273	0.76105	COL25A1
	IGSF21	cg03005261	0.734432	CCDC109B.1
	PDLIM3	cg05248542	-0.80855	CCDC109B.10
	GAB1	cg05248542	-0.731775	CCDC109B.10
	IGSF21	cg17714799	-0.719478	CASP6
	PDLIM3	cg06981781	-0.722151	EGF.5
	MICAL1	cg06981781	-0.750068	EGF.5
	GNB3	cg19830739	-0.74517	EGF.6
	PDLIM3	cg16253629	-0.759279	ANK2.4
	GAB1	cg16253629	-0.705513	ANK2.4
	PDLIM3	cg11474135	0.710326	ANK2.9
	IGSF21	cg02296478	0.717168	ANK2
	PDLIM3	cg02296478	-0.784393	ANK2
	GAB1	cg02296478	-0.719617	ANK2
	MICAL1	cg02296478	-0.773808	ANK2
	IGSF21	cg07486252	0.788537	ANK2
	PDLIM3	cg07486252	-0.727947	ANK2
	MICAL1	cg07486252	-0.734274	ANK2
	IGSF21	cg17678224	0.791476	SEC24D.14
	PDLIM3	cg17678224	-0.723258	SEC24D.14
	POSTN	cg10072261	-0.71059	SYNPO2.3
	IGSF21	cg08466517	0.747169	TNIP3.2
	PDLIM3	cg08466517	-0.902293	TNIP3.2
	GAB1	cg08466517	-0.838891	TNIP3.2
	MICAL1	cg08466517	-0.791212	TNIP3.2
	CADPS	cg08466517	0.744544	TNIP3.2
	IGSF21	cg21631428	0.734769	QRFPR.1
	PDLIM3	cg21631428	-0.846453	QRFPR.1
	GAB1	cg21631428	-0.757958	QRFPR.1
	MICAL1	cg21631428	-0.757071	QRFPR.1
	IGSF21	cg04476764	0.760509	TMEM155.1
	PDLIM3	cg11979875	0.731852	EXOSC9
	GAB1	cg11979875	0.733172	EXOSC9
	MICAL1	cg11979875	0.704732	EXOSC9
	PALMD	cg16501140	-0.70238	TRPC3
	MICAL1	cg08621893	0.741505	NUDT6
	FLNA	cg14020595	0.700568	SPATA5.10
	TIGAR	cg14020595	-0.710553	SPATA5.10
	IGSF21	cg14020595	-0.769243	SPATA5.10
	PLXNA2	cg14020595	-0.752873	SPATA5.10
	IGSF21	cg15826810	0.708179	LOC285419
	PDLIM3	cg15826810	-0.708599	LOC285419
	PDLIM3	cg07992196	0.732929	LOC285419.4
	GAB1	cg07992196	0.713737	LOC285419.4
	MICAL1	cg07992196	0.702913	LOC285419.4
	GNB3	cg12676803	-0.725352	PHF17
	ASS1	cg21877274	-0.711926	SLC7A11.2
	IGSF21	cg21877274	-0.795134	SLC7A11.2
	PDLIM3	cg21877274	0.786087	SLC7A11.2
	MICAL1	cg21877274	0.708679	SLC7A11.2
	CADPS	cg21877274	-0.708974	SLC7A11.2
	TIGAR	cg03421014	-0.779931	MGST2.2
	CA4	cg03421014	-0.714198	MGST2.2
	IGSF21	cg03421014	-0.704826	MGST2.2
	PLXNA2	cg03421014	-0.712825	MGST2.2
	PDLIM3	cg17540159	-0.722753	MAML3.6
	GAB1	cg17540159	-0.724249	MAML3.6
	MICAL1	cg03428047	-0.706094	MAML3.11
	PDLIM3	cg12912920	-0.783323	MAML3.17
	GAB1	cg12912920	-0.732681	MAML3.17
	IGSF21	cg11032810	0.704511	MAML3.52
	PDLIM3	cg11032810	-0.84385	MAML3.52
	GAB1	cg11032810	-0.816463	MAML3.52
	MICAL1	cg11032810	-0.749737	MAML3.52
	PALMD	cg21434376	0.73683	TBC1D9.5
	PDLIM3	cg05962055	-0.820222	TBC1D9.12
	GAB1	cg05962055	-0.829486	TBC1D9.12
	TNC	cg19577080	-0.707515	INPP4B
	PDLIM3	cg04491365	-0.864555	USP38.7
	GAB1	cg04491365	-0.841866	USP38.7
	MICAL1	cg04491365	-0.766651	USP38.7
	PDLIM3	cg15561778	-0.833695	GAB1
	GAB1	cg15561778	-0.782159	GAB1
	MICAL1	cg15561778	-0.728058	GAB1
	IGSF21	cg12379954	0.735119	GAB1
	PDLIM3	cg12379954	-0.860488	GAB1
	GAB1	cg12379954	-0.81123	GAB1
	MICAL1	cg12379954	-0.754191	GAB1
	CADPS	cg12379954	0.723844	GAB1
	PDLIM3	cg12982893	-0.788601	GAB1
	GAB1	cg12982893	-0.756483	GAB1
	PDLIM3	cg17453767	-0.728778	GAB1
	GAB1	cg17453767	-0.72832	GAB1
	PDLIM3	cg14142817	-0.849011	GAB1
	GAB1	cg14142817	-0.795639	GAB1
	MICAL1	cg14142817	-0.721915	GAB1
	IGSF21	cg06855485	0.753958	GAB1
	PDLIM3	cg06855485	-0.758284	GAB1
	GAB1	cg06855485	-0.753174	GAB1
	MICAL1	cg06855485	-0.709431	GAB1
	PDLIM3	cg10227830	-0.782336	GAB1
	CADPS	cg15319311	0.723222	HHIP.10
	IGSF21	cg26339943	0.780363	HHIP.11
	PDLIM3	cg26339943	-0.852853	HHIP.11
	GAB1	cg26339943	-0.727465	HHIP.11
	MICAL1	cg26339943	-0.779198	HHIP.11
	CADPS	cg26339943	0.739326	HHIP.11
	PDLIM3	cg08618463	-0.81588	SMAD1
	GAB1	cg08618463	-0.811564	SMAD1
	PDLIM3	cg22866579	-0.706423	ZNF827.11
	MICAL1	cg22866579	-0.758324	ZNF827.11
	IGSF21	cg01578875	0.749902	ZNF827.16
	PDLIM3	cg01578875	-0.902278	ZNF827.16
	GAB1	cg01578875	-0.83823	ZNF827.16
	MICAL1	cg01578875	-0.804313	ZNF827.16
	CADPS	cg01578875	0.723443	ZNF827.16
	IGSF21	cg27313776	0.718731	ZNF827.18
	PDLIM3	cg27313776	-0.814156	ZNF827.18
	GAB1	cg27313776	-0.779039	ZNF827.18
	MICAL1	cg27313776	-0.787988	ZNF827.18
	GAB1	cg09372692	-0.722077	ARHGAP10.17
	NFIX	cg04074001	-0.715323	ARHGAP10.19
	MICAL1	cg05573550	0.725071	ARHGAP10.23
	IGSF21	cg26282731	0.798124	ARHGAP10.27
	PDLIM3	cg26282731	-0.853631	ARHGAP10.27
	GAB1	cg26282731	-0.76467	ARHGAP10.27
	MICAL1	cg26282731	-0.770031	ARHGAP10.27
	CADPS	cg26282731	0.779492	ARHGAP10.27
	PDLIM3	cg17954724	-0.743152	DCLK2
	GAB1	cg17954724	-0.753878	DCLK2
	IGSF21	cg26495537	0.716101	DCLK2
	PDLIM3	cg26495537	-0.848474	DCLK2
	GAB1	cg26495537	-0.784037	DCLK2
	MICAL1	cg26495537	-0.721991	DCLK2
	CADPS	cg26495537	0.725486	DCLK2
	IGSF21	cg00877691	0.722981	DCLK2
	PDLIM3	cg00877691	-0.816004	DCLK2
	GAB1	cg00877691	-0.772899	DCLK2
	MICAL1	cg00877691	-0.755395	DCLK2
	CADPS	cg00877691	0.757354	DCLK2
	IGSF21	cg20778600	0.734595	SH3D19
	IGSF21	cg15207055	-0.802549	SH3D19
	PDLIM3	cg15207055	0.715631	SH3D19
	PLXNA2	cg15207055	-0.737241	SH3D19
	PDLIM3	cg12556802	-0.827325	SH3D19
	GAB1	cg12556802	-0.773438	SH3D19
	MICAL1	cg12556802	-0.712387	SH3D19
	CADPS	cg12556802	0.710475	SH3D19
	PDLIM3	cg08167110	0.72549	FAM160A1.16
	PDLIM3	cg12756244	0.731089	PET112L.14
	MICAL1	cg12756244	0.782504	PET112L.14
	PDLIM3	cg04676766	-0.758022	TIGD4.1
	GAB1	cg04676766	-0.767095	TIGD4.1
	GNB3	cg25173574	-0.771041	TRIM2.16
	MICAL1	cg02243630	0.71422	KIAA0922
	IGSF21	cg07954414	0.726786	KIAA0922
	PDLIM3	cg07954414	-0.807539	KIAA0922
	GAB1	cg07954414	-0.780837	KIAA0922
	CADPS	cg17226446	0.752298	KIAA0922
	IGSF21	cg03814093	0.700156	KIAA0922
	PDLIM3	cg03814093	-0.756442	KIAA0922
	PDLIM3	cg02140579	-0.81394	FAM198B
	GAB1	cg02140579	-0.73665	FAM198B
	MICAL1	cg02140579	-0.764879	FAM198B
	IGSF21	cg00547103	0.740795	FAM198B
	PDLIM3	cg00547103	-0.855864	FAM198B
	GAB1	cg00547103	-0.796914	FAM198B
	MICAL1	cg00547103	-0.769927	FAM198B
	CADPS	cg00547103	0.716158	FAM198B
	IGSF21	cg24811290	0.810769	FAM198B
	PDLIM3	cg24811290	-0.85849	FAM198B
	GAB1	cg24811290	-0.748195	FAM198B
	MICAL1	cg24811290	-0.752577	FAM198B
	CADPS	cg24811290	0.703905	FAM198B
	IGSF21	cg12543949	0.709093	FAM198B
	PDLIM3	cg12543949	-0.80725	FAM198B
	GAB1	cg12543949	-0.756729	FAM198B
	IGSF21	cg03450635	0.749327	FAM198B
	PDLIM3	cg03450635	-0.824725	FAM198B
	GAB1	cg03450635	-0.785157	FAM198B
	MICAL1	cg03450635	-0.720351	FAM198B
	PDLIM3	cg24170465	-0.820839	FAM198B
	GAB1	cg24170465	-0.785885	FAM198B
	MICAL1	cg24170465	-0.735034	FAM198B
	IGSF21	cg18095824	-0.723696	FNIP2.9
	PDLIM3	cg18095824	0.873489	FNIP2.9
	GAB1	cg18095824	0.79004	FNIP2.9
	MICAL1	cg18095824	0.795154	FNIP2.9
	PDLIM3	cg11484283	-0.735547	FNIP2
	GAB1	cg11484283	-0.74511	FNIP2
	MICAL1	cg11484283	-0.713014	FNIP2
	IGSF21	cg13096701	-0.725056	RAPGEF2
	MICAL1	cg13096701	0.737792	RAPGEF2
	IGSF21	cg13192013	-0.708118	RAPGEF2.1
	MICAL1	cg13192013	0.727961	RAPGEF2.1
	PDLIM3	cg24309739	0.71328	NAF1
	TIGAR	cg18023724	-0.707908	NAF1
	TIGAR	cg24557917	0.706529	TRIM75.1
	IGSF21	cg24557917	0.810276	TRIM75.1
	PDLIM3	cg24557917	-0.790029	TRIM75.1
	MICAL1	cg24557917	-0.76568	TRIM75.1
	PALMD	cg06820975	0.715073	KLHL2.6
	IGSF21	cg04728296	-0.73959	CPE.13
	PDLIM3	cg04728296	0.861387	CPE.13
	GAB1	cg04728296	0.798678	CPE.13
	MICAL1	cg04728296	0.8239	CPE.13
	IGSF21	cg17785786	-0.742541	CPE.14
	PDLIM3	cg17785786	0.865946	CPE.14
	GAB1	cg17785786	0.807545	CPE.14
	MICAL1	cg17785786	0.845242	CPE.14
	GNB3	cg18413025	-0.707784	PALLD
	PALMD	cg18413025	-0.755526	PALLD
	CLIP2	cg25985347	0.713219	PALLD
	GNB3	cg25985347	-0.701915	PALLD
	FKBP5	cg25985347	-0.701804	PALLD
	PALMD	cg25985347	-0.783275	PALLD
	FLNA	cg11160572	0.706405	PALLD
	IGSF21	cg11160572	-0.744588	PALLD
	PLXNA2	cg11160572	-0.710842	PALLD
	IGSF21	cg15948536	0.757562	PALLD
	PDLIM3	cg15134174	0.723137	SH3RF1
	GAB1	cg15134174	0.713472	SH3RF1
	GNB3	cg12081372	-0.7599	MFAP3L
	MICAL1	cg12081372	0.73605	MFAP3L
	PALMD	cg05106058	-0.714151	GALNTL6.8
	GNB3	cg08155109	-0.735778	GALNTL6.22
	MICAL1	cg09232805	-0.732829	GALNTL6.26
	TIGAR	cg06814616	0.704401	GALNTL6.27
	IGSF21	cg06814616	0.767974	GALNTL6.27
	PRDX1	cg21739530	0.702839	GALNT7.18
	GNB3	cg21739530	0.768951	GALNT7.18
	GNB3	cg06415573	-0.783366	KIAA1712
	PDLIM3	cg12182525	-0.816361	ASB5.3
	GAB1	cg12182525	-0.746684	ASB5.3
	PDLIM3	cg14729184	-0.784762	ASB5.4
	GAB1	cg14729184	-0.72438	ASB5.4
	IGSF21	cg10683527	-0.711614	NEIL3.1
	MICAL1	cg10683527	0.742623	NEIL3.1
	PDLIM3	cg00330059	0.868996	ODZ3.37
	GAB1	cg00330059	0.797149	ODZ3.37
	MICAL1	cg00330059	0.816838	ODZ3.37
	CADPS	cg00330059	-0.721818	ODZ3.37
	IGSF21	cg02088403	-0.788543	STOX2
	IGSF21	cg17343253	-0.72211	ENPP6.1
	PDLIM3	cg17343253	0.841374	ENPP6.1
	GAB1	cg17343253	0.78042	ENPP6.1
	MICAL1	cg17343253	0.799782	ENPP6.1
	CLIP2	cg00519884	0.745661	ENPP6.3
	GNB3	cg00519884	-0.749589	ENPP6.3
	PALMD	cg00519884	-0.723689	ENPP6.3
	NFIX	cg07487572	-0.752426	ENPP6.4
	FLNA	cg08493463	-0.722826	ENPP6
	TIGAR	cg08493463	0.743122	ENPP6
	IGSF21	cg08493463	0.772291	ENPP6
	PDLIM3	cg08493463	-0.747931	ENPP6
	MICAL1	cg08493463	-0.713801	ENPP6
	CADPS	cg08493463	0.708374	ENPP6
	GNB3	cg11802666	-0.733778	IRF2.5
	ATP1B3	cg11802666	0.736594	IRF2.5
	PDLIM3	cg11168687	-0.733816	ACSL1.10
	PDLIM3	cg12836958	0.711785	SNX25.6
	TIGAR	cg24348330	0.735654	PDLIM3
	IGSF21	cg24348330	0.789649	PDLIM3
	PDLIM3	cg24348330	-0.870581	PDLIM3
	GAB1	cg24348330	-0.776718	PDLIM3
	MICAL1	cg24348330	-0.848905	PDLIM3
	CADPS	cg24348330	0.737195	PDLIM3
	IGSF21	cg11076487	0.806307	SORBS2
	PDLIM3	cg11076487	-0.736206	SORBS2
	IGSF21	cg07965335	0.756382	SORBS2
	PDLIM3	cg14827929	-0.710408	TLR3.4
	PALMD	cg02226934	-0.71908	MTNR1A.9
	IGSF21	cg11322124	0.72306	CCDC127.10
	PDLIM3	cg11322124	-0.726794	CCDC127.10
	PDLIM3	cg11148817	-0.705693	AHRR
	MICAL1	cg12961784	0.708432	AHRR.9
	PDLIM3	cg14714797	0.75475	AHRR.14
	MICAL1	cg14714797	0.731328	AHRR.14
	IGSF21	cg09338136	-0.70324	AHRR.15
	PDLIM3	cg09338136	0.869683	AHRR.15
	GAB1	cg09338136	0.811105	AHRR.15
	MICAL1	cg09338136	0.78434	AHRR.15
	PDLIM3	cg24688690	0.718567	AHRR.16
	MICAL1	cg24688690	0.769937	AHRR.16
	PDLIM3	cg04135110	0.71942	AHRR.19
	GAB1	cg04135110	0.738579	AHRR.19
	MICAL1	cg04135110	0.72047	AHRR.19
	PDLIM3	cg24980413	0.73339	AHRR.20
	GAB1	cg24980413	0.723979	AHRR.20
	MICAL1	cg24980413	0.705897	AHRR.20
	IGSF21	cg17287155	-0.751417	AHRR.45
	PDLIM3	cg17287155	0.749248	AHRR.45
	GAB1	cg17287155	0.70582	AHRR.45
	MICAL1	cg17287155	0.787389	AHRR.45
	IGSF21	cg04551776	-0.728483	AHRR.46
	PDLIM3	cg04551776	0.739097	AHRR.46
	MICAL1	cg04551776	0.789143	AHRR.46
	IGSF21	cg08491376	-0.753132	AHRR
	PDLIM3	cg08491376	0.780575	AHRR
	MICAL1	cg08491376	0.759533	AHRR
	CADPS	cg08491376	-0.738111	AHRR
	IGSF21	cg02385153	-0.793284	AHRR
	PDLIM3	cg02385153	0.889832	AHRR
	GAB1	cg02385153	0.813172	AHRR
	MICAL1	cg02385153	0.858572	AHRR
	CADPS	cg02385153	-0.735863	AHRR
	PDLIM3	cg11557553	0.734642	AHRR
	MICAL1	cg11557553	0.751355	AHRR
	PDLIM3	cg10841124	0.753458	AHRR.77
	GAB1	cg10841124	0.702534	AHRR.77
	PDLIM3	cg14448919	0.767948	AHRR.79
	GAB1	cg14448919	0.750455	AHRR.79
	MICAL1	cg14448919	0.709813	AHRR.79
	PDLIM3	cg14807090	0.727425	AHRR.81
	GAB1	cg14807090	0.746746	AHRR.81
	MICAL1	cg19107578	0.730012	SLC9A3.28
	IGSF21	cg27207616	0.723908	CEP72.38
	PDLIM3	cg27207616	-0.827862	CEP72.38
	GAB1	cg27207616	-0.7987	CEP72.38
	MICAL1	cg27207616	-0.792961	CEP72.38
	TIGAR	cg13644239	0.714772	TRIP13
	NFIX	cg06437430	-0.715645	NKD2.25
	NFIX	cg22955555	-0.704404	SLC12A7.41
	PDLIM3	cg20422819	-0.722203	SLC12A7.74
	PDLIM3	cg02350636	-0.722916	SLC12A7.88
	MICAL1	cg02350636	-0.717724	SLC12A7.88
	TIGAR	cg01903305	0.701829	SLC12A7.89
	IGSF21	cg01903305	0.745892	SLC12A7.89
	PDLIM3	cg01903305	-0.806105	SLC12A7.89
	GAB1	cg01903305	-0.72153	SLC12A7.89
	MICAL1	cg01903305	-0.761641	SLC12A7.89
	TIGAR	cg11628781	0.711484	SLC12A7.90
	IGSF21	cg11628781	0.75984	SLC12A7.90
	PDLIM3	cg11628781	-0.803132	SLC12A7.90
	GAB1	cg11628781	-0.718103	SLC12A7.90
	MICAL1	cg11628781	-0.800127	SLC12A7.90
	PDLIM3	cg25404678	-0.715425	SLC12A7.91
	MICAL1	cg25404678	-0.741215	SLC12A7.91
	TIGAR	cg00420510	0.709964	SLC12A7.93
	PDLIM3	cg00420510	-0.700366	SLC12A7.93
	TIGAR	cg24059022	0.718689	SLC12A7.113
	MICAL1	cg24059022	-0.779189	SLC12A7.113
	TIGAR	cg15083845	0.708826	SLC12A7.149
	IGSF21	cg09088107	0.71393	TERT
	PDLIM3	cg09088107	-0.746386	TERT
	GAB1	cg09088107	-0.730684	TERT
	NFIX	cg03935379	-0.750102	TERT
	MICAL1	cg17355919	-0.700981	CLPTM1L.12
	IGSF21	cg11419403	-0.721815	CLPTM1L.16
	PLXNA2	cg10641823	-0.747786	CLPTM1L.20
	IGSF21	cg16754747	-0.778156	CLPTM1L.27
	PLXNA2	cg16754747	-0.734069	CLPTM1L.27
	IGSF21	cg23377852	-0.746921	CLPTM1L.28
	PLXNA2	cg23377852	-0.737188	CLPTM1L.28
	IGSF21	cg14994247	0.835601	SLC6A3.17
	PDLIM3	cg14994247	-0.78271	SLC6A3.17
	GAB1	cg14994247	-0.730794	SLC6A3.17
	PLXNA2	cg14994247	0.735523	SLC6A3.17
	IGSF21	cg05580512	-0.825411	LPCAT1.3
	PDLIM3	cg05580512	0.744054	LPCAT1.3
	MICAL1	cg05580512	0.764655	LPCAT1.3
	PLXNA2	cg17222401	-0.702449	LPCAT1.10
	TIGAR	cg26225478	0.716195	LPCAT1.75
	PLXNA2	cg26225478	0.735031	LPCAT1.75
	PDLIM3	cg05538406	-0.822101	LPCAT1.77
	GAB1	cg05538406	-0.753509	LPCAT1.77
	MICAL1	cg05538406	-0.704518	LPCAT1.77
	PDLIM3	cg06661456	-0.740678	LPCAT1.78
	PDLIM3	cg00281273	-0.722607	LPCAT1.91
	PDLIM3	cg21514291	0.721764	ADAMTS16.34
	MICAL1	cg21514291	0.782767	ADAMTS16.34
	ATP1B3	cg21514291	0.737559	ADAMTS16.34
	IGSF21	cg03824768	0.707939	ADAMTS16.40
	PLXNA2	cg03824768	0.704212	ADAMTS16.40
	PDLIM3	cg00610844	0.70589	LOC255167
	GAB1	cg00610844	0.758566	LOC255167
	FLNA	cg07417020	-0.706314	LOC255167
	TIGAR	cg07417020	0.719381	LOC255167
	IGSF21	cg07417020	0.727766	LOC255167
	PLXNA2	cg07417020	0.717853	LOC255167
	ATP1B3	cg23974739	0.71593	SRD5A1.1
	MICAL1	cg12997635	-0.7036	POLS.16
	GNB3	cg09062663	-0.795983	CCT5.1
	GAB1	cg23148838	0.748238	MARCH6.13
	IGSF21	cg12410225	-0.708558	ROPN1L.6
	GNB3	cg17320136	-0.71608	ANKRD33B.16
	GNB3	cg22143698	-0.76268	ANKRD33B.22
	IGSF21	cg01089425	0.703846	ANKRD33B.39
	PDLIM3	cg01089425	-0.776848	ANKRD33B.39
	MICAL1	cg01089425	-0.737929	ANKRD33B.39
	IGSF21	cg04645676	0.721138	ANKRD33B.40
	PDLIM3	cg04645676	-0.775668	ANKRD33B.40
	MICAL1	cg04645676	-0.767512	ANKRD33B.40
	IGSF21	cg08342966	0.774358	TRIO.24
	PDLIM3	cg08342966	-0.91193	TRIO.24
	GAB1	cg08342966	-0.846946	TRIO.24
	MICAL1	cg08342966	-0.842549	TRIO.24
	CADPS	cg08342966	0.702693	TRIO.24
	IGSF21	cg18690282	0.757996	TRIO.27
	PDLIM3	cg18690282	-0.907999	TRIO.27
	GAB1	cg18690282	-0.844666	TRIO.27
	MICAL1	cg18690282	-0.83052	TRIO.27
	CADPS	cg18690282	0.719781	TRIO.27
	PDLIM3	cg12352902	-0.73094	TRIO.33
	MICAL1	cg12352902	-0.78779	TRIO.33
	ATP1B3	cg21999071	0.715062	TRIO.36
	PDLIM3	cg14956201	-0.741556	TRIO.41
	PDLIM3	cg21618273	-0.734281	TRIO.62
	GAB1	cg21618273	-0.736749	TRIO.62
	IGSF21	cg25585967	0.709943	TRIO.73
	PDLIM3	cg25585967	-0.730015	TRIO.73
	MICAL1	cg25585967	-0.757411	TRIO.73
	IGSF21	cg12294026	0.723445	TRIO.74
	PDLIM3	cg12294026	-0.786667	TRIO.74
	MICAL1	cg12294026	-0.781361	TRIO.74
	PDLIM3	cg08482307	-0.796389	ANKH.9
	GAB1	cg08482307	-0.759721	ANKH.9
	MICAL1	cg08482307	-0.700536	ANKH.9
	NFIX	cg08283941	-0.700746	ANKH.15
	PTBP3	cg18373623	-0.714076	FBXL7.16
	IGSF21	cg19641327	-0.717901	FBXL7.19
	PDLIM3	cg19641327	0.854787	FBXL7.19
	GAB1	cg19641327	0.726982	FBXL7.19
	MICAL1	cg19641327	0.849924	FBXL7.19
	IGSF21	cg00664723	0.703243	FBXL7.24
	MICAL1	cg00664723	-0.715856	FBXL7.24
	CADPS	cg00664723	0.72528	FBXL7.24
	IGSF21	cg22490780	0.815603	MYO10.36
	PDLIM3	cg08954776	-0.73238	CDH18
	GAB1	cg08954776	-0.730652	CDH18
	GNB3	cg12559474	-0.717809	CDH10.4
	GNB3	cg01924596	-0.752303	PDZD2.6
	RPH3A	cg11565786	0.777684	PDZD2.15
	GNB3	cg10627511	-0.703083	ADAMTS12.6
	P4HA2	cg14189614	-0.710697	SLC45A2
	IGSF21	cg04596544	-0.763952	AMACR
	IGSF21	cg15028339	0.711673	RAI14
	PDLIM3	cg15028339	-0.788291	RAI14
	GAB1	cg15028339	-0.73667	RAI14
	GNB3	cg03681754	-0.758306	AGXT2.1
	PALMD	cg23013687	-0.748223	PRLR.1
	PALMD	cg22760338	-0.707037	PRLR.2
	PALMD	cg18603838	-0.80079	PRLR.4
	PDLIM3	cg04977602	-0.759393	PRLR
	GAB1	cg04977602	-0.712851	PRLR
	IGSF21	cg00220677	0.72961	PRLR.12
	PDLIM3	cg00220677	-0.810355	PRLR.12
	GAB1	cg00220677	-0.716342	PRLR.12
	MICAL1	cg00220677	-0.760557	PRLR.12
	CADPS	cg00220677	0.711138	PRLR.12
	PDLIM3	cg17397493	-0.763276	PRLR.13
	PDLIM3	cg11438448	0.714906	SPEF2
	PALMD	cg04312209	-0.722649	IL7R
	PALMD	cg01084270	-0.713087	CAPSL
	PDLIM3	cg21050001	-0.722593	SLC1A3
	MICAL1	cg21050001	-0.733845	SLC1A3
	MICAL1	cg15355952	-0.711969	SLC1A3
	IGSF21	cg07719142	0.701453	WDR70.12
	NFIX	cg04442426	-0.736259	GDNF
	IGSF21	cg23400942	-0.726457	GDNF
	TIGAR	cg19622474	-0.730999	GDNF
	IGSF21	cg19622474	-0.762459	GDNF
	MICAL1	cg19622474	0.710592	GDNF
	TIGAR	cg15368455	-0.745162	GDNF
	IGSF21	cg15368455	-0.761057	GDNF
	MICAL1	cg15368455	0.700917	GDNF
	PLXNA2	cg15368455	-0.712742	GDNF
	IGSF21	cg02331025	-0.716578	GDNF
	TIGAR	cg04209913	-0.70142	GDNF
	IGSF21	cg04209913	-0.712091	GDNF
	IGSF21	cg08264481	0.723552	EGFLAM.14
	IGSF21	cg12543918	0.753393	EGFLAM
	PDLIM3	cg25625968	-0.768933	EGFLAM
	MICAL1	cg25625968	-0.746892	EGFLAM
	IGSF21	cg06989693	-0.725973	PLCXD3.2
	PDLIM3	cg06989693	0.834124	PLCXD3.2
	GAB1	cg06989693	0.73527	PLCXD3.2
	MICAL1	cg06989693	0.778513	PLCXD3.2
	IGSF21	cg14865516	-0.723722	PAIP1
	MICAL1	cg14865516	0.730912	PAIP1
	PDLIM3	cg01820007	0.865708	NDUFS4.5
	GAB1	cg01820007	0.797287	NDUFS4.5
	MICAL1	cg01820007	0.798143	NDUFS4.5
	GNB3	cg04530345	-0.786204	ARL15.21
	PRDX1	cg12620935	-0.702131	ARL15.22
	GNB3	cg12620935	-0.787494	ARL15.22
	MICAL1	cg01433654	0.741191	ARL15.23
	CA4	cg04444969	-0.710286	HSPB3
	IGSF21	cg04444969	-0.739698	HSPB3
	MICAL1	cg17839166	0.719676	HSPB3.2
	RPH3A	cg14972155	0.704548	ESM1
	RPH3A	cg20451680	0.736108	ESM1
	RPH3A	cg20673840	0.72003	ESM1
	PALMD	cg16506432	-0.799645	CDC20B
	IGSF21	cg02077216	0.731574	PLK2.2
	PDLIM3	cg02077216	-0.835461	PLK2.2
	GAB1	cg02077216	-0.772917	PLK2.2
	PDLIM3	cg06046805	0.702954	PDE4D
	GNB3	cg06046805	-0.747504	PDE4D
	MICAL1	cg06046805	0.751749	PDE4D
	GNB3	cg13280741	-0.74307	PDE4D
	IGSF21	cg17010100	-0.733231	PDE4D
	IGSF21	cg06469229	-0.723904	PDE4D
	PDLIM3	cg06469229	0.716588	PDE4D
	PCBP4	cg23094665	-0.707108	PDE4D.2
	PDLIM3	cg23094665	0.712757	PDE4D.2
	GNB3	cg23094665	-0.727727	PDE4D.2
	ATP1B3	cg23094665	0.7118	PDE4D.2
	IGSF21	cg09712066	-0.788455	PART1
	PDLIM3	cg09712066	0.819925	PART1
	GAB1	cg09712066	0.726442	PART1
	MICAL1	cg09712066	0.742614	PART1
	IGSF21	cg26353176	-0.725648	PART1
	PDLIM3	cg26353176	0.867856	PART1
	GAB1	cg26353176	0.781635	PART1
	MICAL1	cg26353176	0.826169	PART1
	CADPS	cg26353176	-0.716341	PART1
	PDLIM3	cg05141014	0.73344	PART1
	GAB1	cg05141014	0.71627	PART1
	MICAL1	cg22512292	0.724675	PART1
	NFIX	cg03605542	-0.725787	DEPDC1B
	PDLIM3	cg14076360	0.703057	IPO11
	MICAL1	cg14076360	0.716763	IPO11
	GNB3	cg00299603	-0.708229	ADAMTS6.4
	FKBP5	cg00299603	-0.710434	ADAMTS6.4
	RPH3A	cg05088356	0.7059	MAST4
	NFIX	cg19919989	-0.728958	CD180.3
	IGSF21	cg26804336	-0.711785	PIK3R1.2
	IGSF21	cg05914150	-0.74371	PIK3R1.4
	CA4	cg12663253	-0.707866	PIK3R1.5
	IGSF21	cg12663253	-0.755137	PIK3R1.5
	PDLIM3	cg01251150	-0.753615	PIK3R1.6
	GAB1	cg01251150	-0.732632	PIK3R1.6
	PDLIM3	cg24661274	-0.761591	MAP1B.10
	PDLIM3	cg17601785	-0.708717	MAP1B.18
	PDLIM3	cg02377021	-0.780763	MRPS27.4
	GAB1	cg02377021	-0.769425	MRPS27.4
	MICAL1	cg02377021	-0.718897	MRPS27.4
	ASS1	cg22685009	0.703228	MRPS27.8
	TIGAR	cg22685009	0.703936	MRPS27.8
	IGSF21	cg22685009	0.781014	MRPS27.8
	PDLIM3	cg22685009	-0.86142	MRPS27.8
	GAB1	cg22685009	-0.789014	MRPS27.8
	MICAL1	cg22685009	-0.819547	MRPS27.8
	GNB3	cg11460562	-0.73388	TNPO1
	PDLIM3	cg22771548	-0.704183	RGNEF.16
	MICAL1	cg22771548	-0.783585	RGNEF.16
	CADPS	cg22771548	0.705151	RGNEF.16
	GNB3	cg23289545	-0.744584	IQGAP2.13
	PDLIM3	cg27631597	-0.821258	IQGAP2.19
	GAB1	cg27631597	-0.81125	IQGAP2.19
	PDLIM3	cg08604223	-0.88241	IQGAP2.20
	GAB1	cg08604223	-0.841695	IQGAP2.20
	MICAL1	cg08604223	-0.74835	IQGAP2.20
	CADPS	cg08604223	0.735404	IQGAP2.20
	PDLIM3	cg18459152	0.771249	IQGAP2.25
	MICAL1	cg18459152	0.800373	IQGAP2.25
	CADPS	cg18459152	-0.723226	IQGAP2.25
	GNB3	cg18058157	-0.756075	AGGF1.6
	NFIX	cg15693937	-0.728137	LOC728723
	NFIX	cg11062417	-0.756181	PDE8B
	TNC	cg05578840	0.7107	OTP.16
	GAB1	cg25455811	0.7135	TBCA.8
	IGSF21	cg02061173	0.749089	LHFPL2.2
	PDLIM3	cg02061173	-0.855099	LHFPL2.2
	GAB1	cg02061173	-0.789822	LHFPL2.2
	MICAL1	cg02061173	-0.783069	LHFPL2.2
	CADPS	cg02061173	0.738114	LHFPL2.2
	IGSF21	cg02642549	0.714245	LHFPL2.3
	PDLIM3	cg02642549	-0.857668	LHFPL2.3
	GAB1	cg02642549	-0.7881	LHFPL2.3
	MICAL1	cg02642549	-0.719165	LHFPL2.3
	CADPS	cg02642549	0.708106	LHFPL2.3
	GNB3	cg04833050	0.71441	LHFPL2.4
	PDLIM3	cg06759890	-0.7834	LHFPL2.6
	GAB1	cg06759890	-0.768751	LHFPL2.6
	IGSF21	cg17462560	0.702301	LHFPL2.7
	PDLIM3	cg17462560	-0.76678	LHFPL2.7
	MICAL1	cg17462560	-0.817785	LHFPL2.7
	GNB3	cg25633069	-0.711097	JMY.11
	GNB3	cg26983544	-0.747508	HOMER1.4
	IGSF21	cg14837896	-0.732764	THBS4
	PDLIM3	cg14837896	0.862026	THBS4
	GAB1	cg14837896	0.753925	THBS4
	MICAL1	cg14837896	0.761661	THBS4
	PDLIM3	cg21985690	0.701614	THBS4.1
	IGSF21	cg26286839	-0.751439	THBS4.13
	MICAL1	cg26286839	0.740697	THBS4.13
	GNB3	cg10609043	-0.706009	SERINC5.1
	IGSF21	cg00986119	0.701016	SERINC5.11
	PDLIM3	cg00986119	-0.783192	SERINC5.11
	GAB1	cg00986119	-0.740531	SERINC5.11
	MICAL1	cg00986119	-0.75681	SERINC5.11
	CADPS	cg00986119	0.700643	SERINC5.11
	CA4	cg18434588	0.738927	MSH3.5
	IGSF21	cg18434588	0.772169	MSH3.5
	PLXNA2	cg18434588	0.748214	MSH3.5
	GNB3	cg09571630	-0.77963	RASGRF2.19
	MICAL1	cg21594702	0.732012	VCAN
	PTBP3	cg21542796	0.704379	LOC645323
	TNC	cg14636534	0.721578	LOC645323
	P4HA2	cg08252387	0.757757	LOC645323
	TNC	cg03632704	0.707689	LOC645323
	P4HA2	cg03632704	0.733014	LOC645323
	PTBP3	cg03632704	0.76239	LOC645323
	TNC	cg16310491	0.717761	LOC645323
	PTBP3	cg16310491	0.740728	LOC645323
	TNC	cg16638920	0.703754	LOC645323
	PTBP3	cg08455778	0.757966	LOC645323.19
	PTBP3	cg17499941	0.743889	LOC645323.20
	SERPINH1	cg24124703	-0.715233	MEF2C
	RPH3A	cg20938802	0.748312	GPR98
	IGSF21	cg14693804	0.739389	FLJ42709
	PDLIM3	cg14693804	-0.902296	FLJ42709
	GAB1	cg14693804	-0.844126	FLJ42709
	MICAL1	cg14693804	-0.809762	FLJ42709
	CADPS	cg14693804	0.747478	FLJ42709
	NFIX	cg23941527	-0.749623	FLJ42709
	IGSF21	cg02020829	-0.714419	FLJ42709
	PDLIM3	cg02020829	0.710224	FLJ42709
	MICAL1	cg02020829	0.703747	FLJ42709
	IGSF21	cg22217860	-0.724252	FLJ42709
	MICAL1	cg22217860	0.750199	FLJ42709
	IGSF21	cg06668065	-0.731858	FLJ42709
	PDLIM3	cg06668065	0.801769	FLJ42709
	GAB1	cg06668065	0.717899	FLJ42709
	MICAL1	cg06668065	0.7779	FLJ42709
	CADPS	cg06668065	-0.723486	FLJ42709
	IGSF21	cg04541368	-0.74993	FLJ42709
	PDLIM3	cg04541368	0.877097	FLJ42709
	GAB1	cg04541368	0.791525	FLJ42709
	MICAL1	cg04541368	0.812152	FLJ42709
	CADPS	cg04541368	-0.737701	FLJ42709
	IGSF21	cg15143788	-0.76842	FLJ42709
	PDLIM3	cg15143788	0.882747	FLJ42709
	GAB1	cg15143788	0.801623	FLJ42709
	MICAL1	cg15143788	0.832516	FLJ42709
	CADPS	cg15143788	-0.735676	FLJ42709
	GNB3	cg03714110	0.700894	NR2F1.10
	PDLIM3	cg03304472	0.769513	FAM81B
	SRGAP2	cg03304472	0.749722	FAM81B
	NFIX	cg08618451	-0.763958	ERAP1
	PDLIM3	cg11161150	-0.753202	RGMB.24
	GAB1	cg11161150	-0.711109	RGMB.24
	PDLIM3	cg18361975	-0.707925	EFNA5.4
	GNB3	cg08942527	-0.760689	EFNA5.7
	ATP1B3	cg08942527	0.741055	EFNA5.7
	CA4	cg13922494	0.700328	EFNA5.18
	RPH3A	cg13922494	0.797533	EFNA5.18
	IGSF21	cg13922494	0.783197	EFNA5.18
	PLXNA2	cg13922494	0.707772	EFNA5.18
	GNB3	cg10602473	-0.748123	EFNA5.19
	MICAL1	cg19668315	-0.707837	EFNA5.27
	PDLIM3	cg22135685	-0.830904	FBXL17.1
	GAB1	cg22135685	-0.768537	FBXL17.1
	MICAL1	cg22135685	-0.750778	FBXL17.1
	PDLIM3	cg24160371	-0.840747	FBXL17.7
	GAB1	cg24160371	-0.80403	FBXL17.7
	IGSF21	cg09802339	0.709592	MCC
	PDLIM3	cg09802339	-0.795914	MCC
	GAB1	cg09802339	-0.737078	MCC
	MICAL1	cg09802339	-0.798806	MCC
	IGSF21	cg23973000	0.729547	TSSK1B
	PDLIM3	cg23973000	-0.822515	TSSK1B
	GAB1	cg23973000	-0.757249	TSSK1B
	MICAL1	cg23973000	-0.771284	TSSK1B
	CADPS	cg23973000	0.706158	TSSK1B
	IGSF21	cg26206133	0.76842	TSSK1B
	PDLIM3	cg26206133	-0.855046	TSSK1B
	GAB1	cg26206133	-0.784931	TSSK1B
	MICAL1	cg26206133	-0.789768	TSSK1B
	CADPS	cg26206133	0.732151	TSSK1B
	IGSF21	cg16581199	0.801108	TSSK1B
	PDLIM3	cg16581199	-0.875184	TSSK1B
	GAB1	cg16581199	-0.821153	TSSK1B
	MICAL1	cg16581199	-0.86211	TSSK1B
	CADPS	cg16581199	0.771287	TSSK1B
	PDLIM3	cg14990644	-0.766525	TSSK1B
	GAB1	cg14990644	-0.752798	TSSK1B
	MICAL1	cg14990644	-0.765805	TSSK1B
	PDLIM3	cg22585954	0.723682	MCC.7
	GAB1	cg22585954	0.702926	MCC.7
	MICAL1	cg22585954	0.784832	MCC.7
	PDLIM3	cg05936516	0.808174	TRIM36
	GAB1	cg05936516	0.749852	TRIM36
	MICAL1	cg05936516	0.721461	TRIM36
	PDLIM3	cg08987989	0.751245	PGGT1B.9
	PDLIM3	cg04000474	0.739253	PGGT1B.10
	PALMD	cg07644368	0.805007	CDO1.9
	PDLIM3	cg22044319	-0.775496	SEMA6A.3
	GAB1	cg22044319	-0.748194	SEMA6A.3
	MICAL1	cg22044319	-0.711072	SEMA6A.3
	IGSF21	cg16446824	0.751887	SEMA6A.11
	PDLIM3	cg16446824	-0.850004	SEMA6A.11
	GAB1	cg16446824	-0.762762	SEMA6A.11
	MICAL1	cg16446824	-0.777572	SEMA6A.11
	CADPS	cg16446824	0.748782	SEMA6A.11
	TIGAR	cg08719515	0.708451	SEMA6A.12
	IGSF21	cg08719515	0.80788	SEMA6A.12
	PDLIM3	cg08719515	-0.852645	SEMA6A.12
	GAB1	cg08719515	-0.788054	SEMA6A.12
	MICAL1	cg08719515	-0.886571	SEMA6A.12
	CADPS	cg08719515	0.731777	SEMA6A.12
	MICAL1	cg08981702	0.750965	PRR16
	IGSF21	cg06526721	-0.731083	PRR16.1
	PDLIM3	cg06526721	0.796584	PRR16.1
	GAB1	cg06526721	0.728061	PRR16.1
	MICAL1	cg06526721	0.803914	PRR16.1
	CADPS	cg06526721	-0.71305	PRR16.1
	MICAL1	cg05168468	0.763491	PRR16.2
	PDLIM3	cg20643991	-0.76701	SNCAIP.13
	GNB3	cg00637695	0.799514	SNCAIP.19
	IGSF21	cg02291439	-0.762903	PPIC.1
	PDLIM3	cg02291439	0.81031	PPIC.1
	GAB1	cg02291439	0.70555	PPIC.1
	MICAL1	cg02291439	0.749255	PPIC.1
	SRGAP2	cg05668996	0.723347	PRDM6.30
	MICAL1	cg16568904	0.773932	CEP120
	ATP1B3	cg16568904	0.710896	CEP120
	MICAL1	cg22562003	-0.768128	ZNF608.9
	PDLIM3	cg25461775	-0.715729	ZNF608.10
	MICAL1	cg25461775	-0.751898	ZNF608.10
	PDLIM3	cg25012961	-0.728816	ZNF608.15
	PDLIM3	cg23155911	-0.774796	Mar-03
	PDLIM3	cg25568066	-0.758532	MARCH3.1
	PDLIM3	cg06918474	-0.757894	MARCH3.2
	MICAL1	cg11310939	-0.759636	MARCH3.8
	IGSF21	cg11850276	-0.726001	FLJ44606
	IGSF21	cg15574301	0.729891	PDLIM4
	PDLIM3	cg15574301	-0.801863	PDLIM4
	GAB1	cg15574301	-0.774688	PDLIM4
	MICAL1	cg15574301	-0.720777	PDLIM4
	IGSF21	cg20385216	0.740845	PDLIM4
	PDLIM3	cg20385216	-0.745746	PDLIM4
	IGSF21	cg16087826	0.724883	SLC22A4.12
	MICAL1	cg22109708	0.768676	ANKRD43
	NFIX	cg25322094	-0.712132	FSTL4.2
	FKBP5	cg25322094	0.765431	FSTL4.2
	PDLIM3	cg05179172	-0.78374	FSTL4.36
	MICAL1	cg26902279	-0.731912	H2AFY
	IGSF21	cg22979041	0.716045	TIFAB
	PDLIM3	cg08587845	0.784232	NEUROG1
	GAB1	cg08587845	0.71016	NEUROG1
	MICAL1	cg08587845	0.746087	NEUROG1
	PDLIM3	cg11946503	0.816883	NEUROG1
	GAB1	cg11946503	0.747159	NEUROG1
	MICAL1	cg11946503	0.773835	NEUROG1
	PDLIM3	cg14958635	0.804529	NEUROG1
	GAB1	cg14958635	0.760802	NEUROG1
	PDLIM3	cg04330449	0.701458	NEUROG1.1
	IGSF21	cg00637688	0.71004	LOC153328.1
	TIGAR	cg12339920	0.721247	TGFBI.15
	CA4	cg12339920	0.709163	TGFBI.15
	IGSF21	cg12339920	0.872943	TGFBI.15
	PDLIM3	cg12339920	-0.759774	TGFBI.15
	MICAL1	cg12339920	-0.740732	TGFBI.15
	IGSF21	cg08952523	0.70045	TGFBI.16
	PDLIM3	cg08952523	-0.774431	TGFBI.16
	IGSF21	cg21550219	0.701119	TGFBI.19
	GNB3	cg07162551	-0.717839	SMAD5
	MICAL1	cg06448705	-0.717054	TRPC7
	PDLIM3	cg22770135	-0.715164	TRPC7
	MICAL1	cg22770135	-0.706508	TRPC7
	IGSF21	cg18998172	0.710881	SPOCK1.3
	PDLIM3	cg18998172	-0.762169	SPOCK1.3
	GAB1	cg18998172	-0.73394	SPOCK1.3
	MICAL1	cg18998172	-0.718431	SPOCK1.3
	MICAL1	cg06438559	-0.748986	SPOCK1.9
	TIGAR	cg21143428	0.750461	SPOCK1.11
	IGSF21	cg21143428	0.805372	SPOCK1.11
	PDLIM3	cg21143428	-0.736144	SPOCK1.11
	IGSF21	cg22422090	0.752294	KLHL3.1
	MICAL1	cg16096308	0.707325	KLHL3.6
	MICAL1	cg01408486	0.719063	CXXC5
	IGSF21	cg22885332	-0.796684	CXXC5.13
	PALMD	cg23167035	0.806299	CXXC5.28
	PALMD	cg23573900	0.761637	CXXC5.29
	SRGAP2	cg03551019	0.709083	SLC4A9.1
	GNB3	cg24076884	-0.707465	PCDHAC2
	ATP1B3	cg24076884	0.732339	PCDHAC2
	GNB3	cg21963703	-0.745718	PCDHA7
	MICAL1	cg26622291	-0.701832	PCDHGA1
	PDLIM3	cg11590932	0.775378	PCDH1
	MICAL1	cg11590932	0.781314	PCDH1
	PALMD	cg14714727	0.723734	KIAA0141
	PALMD	cg04797496	-0.723855	PCDH12.2
	PALMD	cg07145531	-0.751368	FGF1
	IGSF21	cg08816023	0.757701	FGF1
	PDLIM3	cg19954000	-0.702046	FGF1
	IGSF21	cg15371881	0.706759	FGF1
	PDLIM3	cg15371881	-0.817746	FGF1
	GAB1	cg15371881	-0.731828	FGF1
	MICAL1	cg15371881	-0.709822	FGF1
	PDLIM3	cg05198969	-0.701674	FGF1
	PDLIM3	cg06778567	-0.718751	FGF1
	IGSF21	cg17262755	0.730387	ARHGAP26
	PDLIM3	cg17262755	-0.716569	ARHGAP26
	GAB1	cg17262755	-0.708154	ARHGAP26
	IGSF21	cg23198558	0.770468	ARHGAP26
	PDLIM3	cg23198558	-0.807441	ARHGAP26
	GAB1	cg23198558	-0.756788	ARHGAP26
	MICAL1	cg23198558	-0.769548	ARHGAP26
	IGSF21	cg04188241	0.745899	ARHGAP26
	PDLIM3	cg11662745	0.7993	PPP2R2B
	GAB1	cg11662745	0.744758	PPP2R2B
	GNB3	cg11662745	-0.70345	PPP2R2B
	MICAL1	cg11662745	0.825596	PPP2R2B
	ATP1B3	cg11662745	0.71948	PPP2R2B
	GNB3	cg12623735	-0.850633	PPP2R2B
	RPH3A	cg05576845	0.745391	PPP2R2B
	IGSF21	cg19825203	-0.703174	PPP2R2B
	PDLIM3	cg19825203	0.882499	PPP2R2B
	GAB1	cg19825203	0.777153	PPP2R2B
	MICAL1	cg19825203	0.810841	PPP2R2B
	RPH3A	cg03659005	0.717369	PPP2R2B
	RPH3A	cg25363885	0.705416	PPP2R2B
	PDLIM3	cg01112778	-0.743966	PPP2R2B
	GAB1	cg01112778	-0.720026	PPP2R2B
	GNB3	cg13665300	-0.749507	STK32A
	PALMD	cg13665300	-0.757233	STK32A
	IGSF21	cg04185123	-0.791439	DPYSL3.2
	PDLIM3	cg04185123	0.844079	DPYSL3.2
	GAB1	cg04185123	0.739244	DPYSL3.2
	MICAL1	cg04185123	0.790983	DPYSL3.2
	TIGAR	cg12905673	0.725263	JAKMIP2.15
	PDLIM3	cg12905673	-0.724735	JAKMIP2.15
	MICAL1	cg12905673	-0.718366	JAKMIP2.15
	SRGAP2	cg01907761	0.700209	SPINK5L3
	PALMD	cg09574363	-0.702769	SPINK7.2
	PALMD	cg01604946	-0.772196	SH3TC2.2
	IGSF21	cg01965939	0.707217	SH3TC2
	IGSF21	cg22621734	0.725944	SH3TC2.9
	PLXNA2	cg22621734	0.705597	SH3TC2.9
	PDLIM3	cg10879397	-0.824049	ABLIM3.12
	GAB1	cg10879397	-0.7893	ABLIM3.12
	PALMD	cg02306139	-0.703527	ABLIM3.17
	TIGAR	cg06560087	-0.704605	GRPEL2.10
	IGSF21	cg06560087	-0.76134	GRPEL2.10
	PDLIM3	cg06560087	0.797358	GRPEL2.10
	MICAL1	cg06560087	0.770162	GRPEL2.10
	PDLIM3	cg03611632	0.784904	CSNK1A1
	GAB1	cg03611632	0.701195	CSNK1A1
	MICAL1	cg03611632	0.719794	CSNK1A1
	ATP1B3	cg03611632	0.725228	CSNK1A1
	MICAL1	cg27344289	-0.721817	FLJ41603.9
	IGSF21	cg17645677	0.849367	PPARGC1B.13
	PDLIM3	cg17645677	-0.854301	PPARGC1B.13
	GAB1	cg17645677	-0.729774	PPARGC1B.13
	MICAL1	cg17645677	-0.784096	PPARGC1B.13
	PALMD	cg26247309	-0.702661	PDGFRB
	TIGAR	cg01816748	0.746354	PDGFRB.4
	IGSF21	cg01816748	0.80408	PDGFRB.4
	PDLIM3	cg01816748	-0.831544	PDGFRB.4
	GAB1	cg01816748	-0.743666	PDGFRB.4
	MICAL1	cg01816748	-0.809099	PDGFRB.4
	CADPS	cg01816748	0.702314	PDGFRB.4
	IGSF21	cg19769715	0.728401	CAMK2A
	MICAL1	cg19769715	-0.717324	CAMK2A
	IGSF21	cg09825414	-0.716006	TCOF1
	MICAL1	cg09825414	0.81075	TCOF1
	PDLIM3	cg15337815	-0.709926	NDST1.21
	GAB1	cg15337815	-0.715628	NDST1.21
	GNB3	cg18278528	-0.740099	SYNPO
	PALMD	cg19038397	-0.760635	SYNPO
	TIGAR	cg21525330	0.714718	SYNPO
	MICAL1	cg18416096	-0.731543	SYNPO
	GAB1	cg09501687	0.71617	C5orf62.6
	GNB3	cg12642815	-0.754878	TNIP1.12
	PALMD	cg12642815	-0.714054	TNIP1.12
	GNB3	cg22480558	-0.741406	TNIP1.13
	GNB3	cg19057001	-0.703391	ANXA6
	MICAL1	cg23502298	0.795754	SLC36A2.6
	PDLIM3	cg09801065	0.735599	FAT2.8
	GAB1	cg09801065	0.704427	FAT2.8
	IGSF21	cg26090075	0.808998	FAT2.9
	PDLIM3	cg26090075	-0.704898	FAT2.9
	PDLIM3	cg23165500	-0.836319	GRIA1
	GAB1	cg23165500	-0.791684	GRIA1
	MICAL1	cg23165500	-0.760183	GRIA1
	GNB3	cg07181209	-0.819106	GALNT10.6
	PDLIM3	cg26303737	0.71656	GALNT10.9
	GNB3	cg26303737	-0.749074	GALNT10.9
	MICAL1	cg26303737	0.79911	GALNT10.9
	ATP1B3	cg26303737	0.714541	GALNT10.9
	PRDX1	cg19585849	-0.701236	GALNT10.10
	GNB3	cg19585849	-0.803947	GALNT10.10
	ATP1B3	cg19585849	0.756969	GALNT10.10
	IGSF21	cg26893743	0.807802	GALNT10.15
	PDLIM3	cg26893743	-0.73763	GALNT10.15
	MICAL1	cg26893743	-0.75408	GALNT10.15
	IGSF21	cg07452312	0.766257	GALNT10.17
	PDLIM3	cg07452312	-0.722241	GALNT10.17
	PDLIM3	cg17739626	-0.713803	SGCD
	GAB1	cg17739626	-0.701634	SGCD
	NFIX	cg11139446	-0.718113	SGCD
	GNB3	cg11139446	0.721143	SGCD
	PDLIM3	cg18994063	-0.789623	TIMD4
	GAB1	cg18994063	-0.756398	TIMD4
	IGSF21	cg21915449	0.720962	HAVCR1
	RPH3A	cg00119387	-0.749075	ADAM19
	NFIX	cg08295410	-0.728544	ADAM19.5
	FKBP5	cg13667243	-0.732674	ADAM19.8
	GAB1	cg23348743	-0.744931	EBF1.8
	PDLIM3	cg11287077	0.833128	RNF145
	GAB1	cg11287077	0.786616	RNF145
	GNB3	cg11287077	-0.716609	RNF145
	MICAL1	cg11287077	0.82974	RNF145
	ATP1B3	cg11287077	0.713525	RNF145
	PDLIM3	cg07004950	0.778046	PWWP2A.1
	GAB1	cg07004950	0.705578	PWWP2A.1
	GNB3	cg07004950	-0.706087	PWWP2A.1
	PDLIM3	cg06001786	-0.813934	CCNJL.3
	GAB1	cg06001786	-0.718279	CCNJL.3
	MICAL1	cg06001786	-0.738313	CCNJL.3
	CADPS	cg06001786	0.701601	CCNJL.3
	PDLIM3	cg17668731	-0.867279	CCNJL.4
	GAB1	cg17668731	-0.756432	CCNJL.4
	MICAL1	cg17668731	-0.781857	CCNJL.4
	ATP1B3	cg01119875	-0.713808	CCNJL.11
	GNB3	cg11151402	-0.745635	C5orf54
	MICAL1	cg12477050	0.738543	ATP10B.6
	PDLIM3	cg19537070	0.797648	GABRA6.1
	GAB1	cg19537070	0.73458	GABRA6.1
	MICAL1	cg19537070	0.775389	GABRA6.1
	PDLIM3	cg22672790	0.760113	GABRA6
	IGSF21	cg00540540	0.728712	ODZ2.31
	PDLIM3	cg00540540	-0.743486	ODZ2.31
	MICAL1	cg00540540	-0.702274	ODZ2.31
	PDLIM3	cg19913582	0.71894	ODZ2.52
	GAB1	cg01789980	-0.756539	WWC1
	IGSF21	cg18472912	-0.745324	WWC1
	PDLIM3	cg18472912	0.896551	WWC1
	GAB1	cg18472912	0.815059	WWC1
	MICAL1	cg18472912	0.827114	WWC1
	CADPS	cg18472912	-0.724587	WWC1
	IGSF21	cg06007761	0.728504	SLIT3.1
	IGSF21	cg02505121	0.72166	SLIT3.8
	PDLIM3	cg02505121	-0.733748	SLIT3.8
	IGSF21	cg18364770	0.718064	SLIT3.21
	PDLIM3	cg14819891	0.804266	SLIT3.22
	GAB1	cg14819891	0.723854	SLIT3.22
	MICAL1	cg14819891	0.767926	SLIT3.22
	PDLIM3	cg27648808	0.809925	SLIT3.28
	MICAL1	cg27648808	0.790603	SLIT3.28
	CADPS	cg27648808	-0.716033	SLIT3.28
	PDLIM3	cg09862303	-0.720616	SLIT3.31
	PALMD	cg12194596	-0.748555	DOCK2.11
	PALMD	cg23477774	-0.739792	DOCK2.18
	MICAL1	cg26972389	0.768019	FAM196B
	PDLIM3	cg18932278	0.709398	FAM196B
	PDLIM3	cg01106114	0.735658	FOXI1
	GAB1	cg01106114	0.722836	FOXI1
	MICAL1	cg01106114	0.744712	FOXI1
	PDLIM3	cg08295639	0.710984	FOXI1
	PALMD	cg00807909	-0.714181	C5orf58
	PALMD	cg26104475	-0.72629	LCP2
	TIGAR	cg24615189	0.705317	KCNIP1
	CA4	cg24615189	0.700522	KCNIP1
	IGSF21	cg24615189	0.724443	KCNIP1
	TIGAR	cg26947766	0.711861	KCNIP1.1
	IGSF21	cg26947766	0.739383	KCNIP1.1
	TIGAR	cg10608615	0.720755	KCNIP1.3
	IGSF21	cg10608615	0.703107	KCNIP1.3
	IGSF21	cg22464105	0.714261	KCNIP1.4
	PLXNA2	cg22464105	0.705697	KCNIP1.4
	TIGAR	cg26513304	0.736531	KCNIP1.5
	IGSF21	cg26513304	0.796745	KCNIP1.5
	PDLIM3	cg26513304	-0.718241	KCNIP1.5
	PLXNA2	cg26513304	0.743728	KCNIP1.5
	IGSF21	cg00224471	0.79017	KCNIP1.7
	PDLIM3	cg00224471	-0.843504	KCNIP1.7
	GAB1	cg00224471	-0.744548	KCNIP1.7
	PDLIM3	cg17782848	0.835881	KCNIP1
	GAB1	cg17782848	0.777904	KCNIP1
	MICAL1	cg17782848	0.745924	KCNIP1
	PALMD	cg05586800	-0.739856	KCNIP1
	IGSF21	cg19683960	0.722089	STK10.6
	PDLIM3	cg19683960	-0.754453	STK10.6
	MICAL1	cg19683960	-0.783373	STK10.6
	IGSF21	cg04192740	0.802421	STK10.27
	PDLIM3	cg04192740	-0.704105	STK10.27
	CADPS	cg18252964	0.70612	SH3PXD2B.1
	PDLIM3	cg21230565	-0.755516	SH3PXD2B.2
	MICAL1	cg21230565	-0.74271	SH3PXD2B.2
	MICAL1	cg11965881	-0.73659	SH3PXD2B.3
	PDLIM3	cg25587617	-0.750978	SH3PXD2B.4
	MICAL1	cg25587617	-0.731188	SH3PXD2B.4
	CADPS	cg25587617	0.702311	SH3PXD2B.4
	PDLIM3	cg00054197	-0.700735	SH3PXD2B.5
	PDLIM3	cg00718518	-0.767785	SH3PXD2B.8
	GAB1	cg00718518	-0.710903	SH3PXD2B.8
	MICAL1	cg00718518	-0.73811	SH3PXD2B.8
	IGSF21	cg10529470	0.723721	SH3PXD2B.9
	PDLIM3	cg10529470	-0.855648	SH3PXD2B.9
	GAB1	cg10529470	-0.810964	SH3PXD2B.9
	MICAL1	cg10529470	-0.830167	SH3PXD2B.9
	PDLIM3	cg06030549	-0.742452	SH3PXD2B.10
	GAB1	cg06030549	-0.706336	SH3PXD2B.10
	PDLIM3	cg01974195	-0.809405	SH3PXD2B.12
	GAB1	cg01974195	-0.751726	SH3PXD2B.12
	MICAL1	cg01974195	-0.762715	SH3PXD2B.12
	PDLIM3	cg25693317	-0.785249	SH3PXD2B.17
	MICAL1	cg25693317	-0.744256	SH3PXD2B.17
	NFIX	cg05223396	-0.757326	SH3PXD2B.20
	IGSF21	cg19027424	0.731753	SH3PXD2B.22
	PDLIM3	cg19027424	-0.847986	SH3PXD2B.22
	GAB1	cg19027424	-0.787168	SH3PXD2B.22
	MICAL1	cg19027424	-0.81418	SH3PXD2B.22
	CADPS	cg19027424	0.741538	SH3PXD2B.22
	TIGAR	cg25233672	0.760687	NEURL1B.12
	PDLIM3	cg25233672	-0.757029	NEURL1B.12
	IGSF21	cg21742048	-0.775027	NEURL1B.19
	PDLIM3	cg21742048	0.707968	NEURL1B.19
	PDLIM3	cg24581650	0.744007	ERGIC1.7
	GNB3	cg24581650	-0.708148	ERGIC1.7
	MICAL1	cg24581650	0.817598	ERGIC1.7
	IGSF21	cg24178676	0.717299	ERGIC1.8
	PDLIM3	cg24178676	-0.849966	ERGIC1.8
	GAB1	cg24178676	-0.76581	ERGIC1.8
	MICAL1	cg24178676	-0.816914	ERGIC1.8
	NFIX	cg24118773	-0.707487	ERGIC1.14
	FKBP5	cg24118773	0.733983	ERGIC1.14
	PDLIM3	cg26552361	-0.700172	ERGIC1.15
	MICAL1	cg26552361	-0.700402	ERGIC1.15
	PDLIM3	cg25592413	0.713086	STC2.9
	PALMD	cg19893750	-0.721443	LOC285593
	SRGAP2	cg19486949	0.739568	C5orf47.10
	MICAL1	cg05011238	0.747469	HRH2.12
	IGSF21	cg17200850	0.710217	HRH2
	PDLIM3	cg04620298	-0.817199	CPLX2.12
	GAB1	cg04620298	-0.739268	CPLX2.12
	PDLIM3	cg09715009	-0.76186	CPLX2.13
	GAB1	cg09715009	-0.70631	CPLX2.13
	ATP1B3	cg09715009	-0.729209	CPLX2.13
	IGSF21	cg01938009	0.750729	CPLX2.15
	PDLIM3	cg01938009	-0.720099	CPLX2.15
	PALMD	cg02027263	-0.715431	C5orf25.1
	PDLIM3	cg27658698	-0.728278	RNF44.6
	PDLIM3	cg12686260	-0.83733	RNF44.8
	GAB1	cg12686260	-0.777192	RNF44.8
	MICAL1	cg12686260	-0.780863	RNF44.8
	PDLIM3	cg23045425	-0.710721	RNF44.10
	NFIX	cg07179068	-0.704247	EIF4E1B
	PDLIM3	cg02642949	-0.746973	TSPAN17
	MICAL1	cg02642949	-0.73943	TSPAN17
	PDLIM3	cg02114954	-0.72595	UNC5A.10
	MICAL1	cg02114954	-0.711477	UNC5A.10
	IGSF21	cg19791262	0.726167	HK3.21
	PDLIM3	cg19791262	-0.805137	HK3.21
	GAB1	cg19791262	-0.774207	HK3.21
	MICAL1	cg19791262	-0.700981	HK3.21
	PDLIM3	cg08802358	-0.799916	FGFR4
	GAB1	cg08802358	-0.754333	FGFR4
	IGSF21	cg25368647	0.751481	MXD3
	PDLIM3	cg25368647	-0.8749	MXD3
	GAB1	cg25368647	-0.81978	MXD3
	MICAL1	cg25368647	-0.765706	MXD3
	GNB3	cg01909621	-0.729668	LMAN2.18
	PDLIM3	cg05614346	-0.712279	GRK6
	MICAL1	cg05614346	-0.711063	GRK6
	PDLIM3	cg16426715	-0.77787	GRK6
	GAB1	cg16426715	-0.754207	GRK6
	PDLIM3	cg07482766	-0.740724	DBN1.3
	MICAL1	cg07482766	-0.708261	DBN1.3
	MICAL1	cg17652716	-0.711591	PDLIM7
	PDLIM3	cg05700348	-0.796773	FAM193B
	GAB1	cg05700348	-0.78147	FAM193B
	PDLIM3	cg24187797	-0.751829	RMND5B.9
	GAB1	cg24187797	-0.775218	RMND5B.9
	IGSF21	cg08378286	0.708044	COL23A1.1
	PDLIM3	cg08378286	-0.721142	COL23A1.1
	GAB1	cg08378286	-0.702999	COL23A1.1
	RPH3A	cg08354401	0.707518	COL23A1.42
	PDLIM3	cg23075480	-0.794307	COL23A1.56
	GAB1	cg23075480	-0.714683	COL23A1.56
	IGSF21	cg07729453	0.766453	COL23A1.57
	PDLIM3	cg07729453	-0.714245	COL23A1.57
	ATP1B3	cg11191555	0.721317	COL23A1.63
	IGSF21	cg08432971	-0.707865	GRM6.24
	PDLIM3	cg08432971	0.768259	GRM6.24
	GAB1	cg08432971	0.752759	GRM6.24
	MICAL1	cg08432971	0.820448	GRM6.24
	IGSF21	cg17925174	0.70442	ADAMTS2
	PDLIM3	cg17925174	-0.860474	ADAMTS2
	GAB1	cg17925174	-0.787923	ADAMTS2
[truncated: 17,745 more rows]

## Sheet: Supplementary Data 4b
	Proteins correlating with the CpG site of their own gene and crossing the threshold of 0.7 ( here only the gene names are present instead of the CpG site)					Further information about the gene_name (corresponding to the cpg site) correlating with it's respective protein
	Protein	gene_name (corresponding to the CpG site)	value		gene_name (corresponding to the CpG site)	chr	pos	strand	Name	Probe_rs	Probe_maf	CpG_rs	CpG_maf	SBE_rs	SBE_maf	Islands_Name	Relation_to_Island	UCSC_RefGene_Name	UCSC_RefGene_Accession	UCSC_RefGene_Group	Phantom	DMR	Enhancer	HMM_Island	Regulatory_Feature_Name	Regulatory_Feature_Group	DHS
	PPP1R9B	PPP1R9B.8	0.762227		NME3;MRPS34;EME2	chr16	1822124	+	cg09540102	rs2269123	0.150459	NA	NA	NA	NA	chr16:1820311-1823954	Island	NME3;MRPS34;EME2	NM_002513;NM_023936;NM_001010865	TSS1500;3'UTR;TSS1500	high-CpG:1761836-1762354		NA	16:1760209-1763981			NA
	VAC14	VAC14.11	0.794455		NME3;MRPS34;EME2.1	chr16	1822289	+	cg19030554	NA	NA	NA	NA	NA	NA	chr16:1820311-1823954	Island	NME3;MRPS34;EME2	NM_002513;NM_023936;NM_001010865	TSS1500;Body;TSS1500	high-CpG:1761836-1762354		NA	16:1760209-1763981			NA
	VAC14	VAC14.13	-0.88097		PPP1R9B.8	chr17	48227294	-	cg15829298	rs111354487	0.016011	NA	NA	NA	NA	chr17:48226223-48228625	Island	PPP1R9B	NM_032595	1stExon	high-CpG:45582290-45582432		NA	17:45581426-45582980			NA
	VAC14	VAC14.20	0.791909		VAC14.11	chr16	70748321	+	cg02447095	NA	NA	NA	NA	NA	NA		OpenSea	VAC14	NM_018052	Body			TRUE				NA
	VAC14	VAC14.38	0.700543		VAC14.13	chr16	70759095	-	cg01778908	NA	NA	NA	NA	NA	NA		OpenSea	VAC14	NM_018052	Body			TRUE				NA
	ERI3	ERI3.1	0.980516		VAC14.20	chr16	70784519	+	cg00370608	NA	NA	NA	NA	NA	NA		OpenSea	VAC14	NM_018052	Body			TRUE				NA
	ERI3	ERI3.3	-0.889905		VAC14.38	chr16	70835151	+	cg06134690	NA	NA	NA	NA	NA	NA	chr16:70834689-70835298	Island	VAC14	NM_018052	TSS200			NA	16:69392228-69392768	16:70834158-70835930	Promoter_Associated	NA
	ERI3	ERI3.5	-0.987695		ERI3.1	chr1	44687687	+	cg14969015	NA	NA	NA	NA	NA	NA		OpenSea	ERI3	NM_024066	Body			NA	1:44460177-44460302			NA
	ERI3	ERI3.6	-0.901945		ERI3.3	chr1	44703923	-	cg25363807	NA	NA	NA	NA	NA	NA		OpenSea	ERI3	NM_024066	Body			NA	1:44476337-44476676	1:44703842-44704157	Unclassified	TRUE
	ERI3	ERI3.7	-0.922234		ERI3.5	chr1	44707057	+	cg21148737	NA	NA	NA	NA	NA	NA		OpenSea	ERI3	NM_024066	Body			TRUE				NA
	ERI3	ERI3.9	0.970794		ERI3.6	chr1	44715942	+	cg01782059	NA	NA	NA	NA	NA	NA		OpenSea	ERI3	NM_024066	Body			NA	1:44488478-44488652			NA
	ERI3	ERI3.10	-0.957596		ERI3.7	chr1	44716058	-	cg16710124	NA	NA	NA	NA	NA	NA		OpenSea	ERI3	NM_024066	Body			NA	1:44488478-44488652			NA
	ERI3	ERI3.12	-0.866886		ERI3.9	chr1	44718245	-	cg19711800	NA	NA	NA	NA	NA	NA		OpenSea	ERI3	NM_024066	Body			NA	1:44490737-44490833			NA
	ERI3	ERI3.13	-0.882445		ERI3.10	chr1	44720997	-	cg24337193	NA	NA	NA	NA	NA	NA		OpenSea	ERI3	NM_024066	Body			TRUE				NA
	ERI3	ERI3.15	-0.789347		ERI3.12	chr1	44727237	+	cg16681083	NA	NA	NA	NA	NA	NA		OpenSea	ERI3	NM_024066	Body			TRUE	1:44499824-44499901			NA
	ERI3	ERI3.16	-0.967245		ERI3.13	chr1	44727284	-	cg26233866	NA	NA	NA	NA	NA	NA		OpenSea	ERI3	NM_024066	Body			TRUE	1:44499824-44499901			NA
	ERI3	ERI3.18	0.94315		ERI3.15	chr1	44741190	-	cg15833565	NA	NA	NA	NA	NA	NA		OpenSea	ERI3	NM_024066	Body			TRUE				NA
	ERI3	ERI3.19	0.905588		ERI3.16	chr1	44760607	+	cg26159990	NA	NA	NA	NA	NA	NA		OpenSea	ERI3	NM_024066	Body			NA		1:44759847-44760796	Promoter_Associated_Cell_type_specific	TRUE
	ERI3	ERI3.22	0.991651		ERI3.18	chr1	44786174	-	cg15504666	NA	NA	NA	NA	NA	NA		OpenSea	ERI3	NM_024066	Body			TRUE				NA
	ERI3	ERI3.23	0.976346		ERI3.19	chr1	44793580	+	cg22709362	NA	NA	NA	NA	NA	NA		OpenSea	ERI3	NM_024066	Body			TRUE		1:44793508-44793670	Gene_Associated_Cell_type_specific	NA
	ERI3	ERI3.24	-0.943317		ERI3.22	chr1	44817971	-	cg12765562	NA	NA	NA	NA	NA	NA	chr1:44820657-44821113	N_Shelf	ERI3	NM_024066	Body			NA				NA
	ERI3	ERI3.ERI3	0.709313		ERI3.23	chr1	44819838	-	cg00717995	NA	NA	NA	NA	NA	NA	chr1:44820657-44821113	N_Shore	ERI3	NM_024066	Body			NA				NA
	ERI3	ERI3.ERI3.1	-0.867299		ERI3.24	chr1	44820073	-	cg13451048	NA	NA	NA	NA	NA	NA	chr1:44820657-44821113	N_Shore	ERI3	NM_024066	Body	low-CpG:44592591-44592948		NA				NA
	ERI3	ERI3.ERI3.2	-0.733777		ERI3;ERI3	chr1	44820726	+	cg11424597	NA	NA	NA	NA	NA	NA	chr1:44820657-44821113	Island	ERI3;ERI3	NM_024066;NM_024066	5'UTR;1stExon			NA	1:44593245-44593726	1:44820189-44821666	Promoter_Associated	NA
	ERI3	ERI3.ERI3.3	-0.927249		ERI3;ERI3.1	chr1	44820828	+	cg24052530	NA	NA	NA	NA	NA	NA	chr1:44820657-44821113	Island	ERI3;ERI3	NM_024066;NM_024066	5'UTR;1stExon	high-CpG:44593410-44593571		NA	1:44593245-44593726	1:44820189-44821666	Promoter_Associated	NA
	ERI3	ERI3.25	-0.97335		ERI3;ERI3.2	chr1	44820858	+	cg26275242	NA	NA	NA	NA	NA	NA	chr1:44820657-44821113	Island	ERI3;ERI3	NM_024066;NM_024066	5'UTR;1stExon	high-CpG:44593410-44593571		NA	1:44593245-44593726	1:44820189-44821666	Promoter_Associated	NA
	ERI3	ERI3.26	-0.757591		ERI3;ERI3.3	chr1	44820872	+	cg03990984	NA	NA	NA	NA	NA	NA	chr1:44820657-44821113	Island	ERI3;ERI3	NM_024066;NM_024066	5'UTR;1stExon	high-CpG:44593410-44593571		NA	1:44593245-44593726	1:44820189-44821666	Promoter_Associated	NA
	ERI3	ERI3.27	0.992973		ERI3.25	chr1	44820970	+	cg11977326	NA	NA	NA	NA	NA	NA	chr1:44820657-44821113	Island	ERI3	NM_024066	TSS200	high-CpG:44593410-44593571		NA	1:44593245-44593726	1:44820189-44821666	Promoter_Associated	NA
	ERI3	ERI3.28	-0.979226		ERI3.26	chr1	44820974	+	cg26009245	NA	NA	NA	NA	NA	NA	chr1:44820657-44821113	Island	ERI3	NM_024066	TSS200	high-CpG:44593410-44593571		NA	1:44593245-44593726	1:44820189-44821666	Promoter_Associated	NA
	ERI3	ERI3.29	-0.986975		ERI3.27	chr1	44821053	-	cg09166345	NA	NA	NA	NA	NA	NA	chr1:44820657-44821113	Island	ERI3	NM_024066	TSS200			NA	1:44593245-44593726	1:44820189-44821666	Promoter_Associated	NA
	ERI3	ERI3.30	-0.987245		ERI3.28	chr1	44821112	+	cg10516823	NA	NA	NA	NA	NA	NA	chr1:44820657-44821113	Island	ERI3	NM_024066	TSS200			NA	1:44593245-44593726	1:44820189-44821666	Promoter_Associated	NA
	ERI3	ERI3.31	-0.821471		ERI3.29	chr1	44821163	+	cg04166874	NA	NA	NA	NA	NA	NA	chr1:44820657-44821113	S_Shore	ERI3	NM_024066	TSS1500			NA		1:44820189-44821666	Promoter_Associated	NA
	RPRD2	RPRD2.4	-0.783247		ERI3.30	chr1	44821169	+	cg02674114	NA	NA	NA	NA	NA	NA	chr1:44820657-44821113	S_Shore	ERI3	NM_024066	TSS1500			NA		1:44820189-44821666	Promoter_Associated	NA
	ARID1A	ARID1A.ARID1A.14	-0.768714		ERI3.31	chr1	44821233	+	cg17154605	NA	NA	NA	NA	NA	NA	chr1:44820657-44821113	S_Shore	ERI3	NM_024066	TSS1500			NA		1:44820189-44821666	Promoter_Associated	NA
	FIBP	FIBP.FIBP	-1		AFARP1;SLC16A1;SLC16A1	chr1	113464716	-	cg19777710	NA	NA	NA	NA	NA	NA		OpenSea	AFARP1;SLC16A1;SLC16A1	NR_002796;NM_001166496;NM_003051	TSS1500;Body;Body			NA				NA
	FIBP	FIBP.FIBP.1	-1		NA	NA	NA	NA	NA	NA	NA	NA	NA	NA	NA	NA	NA	NA	NA	NA	NA	NA	NA	NA	NA	NA	NA
	FIBP	FIBP.FIBP.FIBP.FIBP	-1		NA	NA	NA	NA	NA	NA	NA	NA	NA	NA	NA	NA	NA	NA	NA	NA	NA	NA	NA	NA	NA	NA	NA
	FIBP	FIBP.FIBP.FIBP.FIBP.1	-1		RPRD2.4	chr1	150336619	+	cg08270053	NA	NA	NA	NA	NA	NA	chr1:150336831-150337289	N_Shore	RPRD2	NM_015203	TSS1500	high-CpG:148603208-148603836		NA	1:148602753-148603325	1:150336074-150336809	Promoter_Associated	NA
	FIBP	FIBP.FIBP.2	-1		ARID1A;ARID1A.14	chr1	27070873	-	cg18973247	NA	NA	NA	NA	NA	NA		OpenSea	ARID1A;ARID1A	NM_006015;NM_139135	Body;Body			TRUE		1:27070306-27071031	Unclassified	TRUE
	LRRC8A	LRRC8A.LRRC8A.LRRC8A	0.775047		FIBP;FIBP	chr11	65655426	-	cg20853702	rs641018	0.314668	NA	NA	NA	NA	chr11:65655469-65656206	N_Shore	FIBP;FIBP	NM_004214;NM_198897	Body;Body			NA				NA
	LRRC8A	LRRC8A.LRRC8A.LRRC8A.3	-0.949357		FIBP;FIBP.1	chr11	65655486	-	cg26453990	NA	NA	NA	NA	NA	NA	chr11:65655469-65656206	Island	FIBP;FIBP	NM_004214;NM_198897	Body;Body			NA	11:65412046-65413257			NA
	LRRC8A	LRRC8A.LRRC8A.LRRC8A.6	-0.83618		FIBP;FIBP;FIBP;FIBP	chr11	65655895	-	cg07796475	NA	NA	NA	NA	NA	NA	chr11:65655469-65656206	Island	FIBP;FIBP;FIBP;FIBP	NM_004214;NM_198897;NM_198897;NM_004214	5'UTR;1stExon;5'UTR;1stExon	high-CpG:65412413-65412616		NA	11:65412046-65413257	11:65655567-65656883	Promoter_Associated	NA
	LRRC8A	LRRC8A.LRRC8A.LRRC8A.8	-0.882696		FIBP;FIBP;FIBP;FIBP.1	chr11	65655988	+	cg25601275	NA	NA	NA	NA	NA	NA	chr11:65655469-65656206	Island	FIBP;FIBP;FIBP;FIBP	NM_004214;NM_198897;NM_198897;NM_004214	5'UTR;1stExon;5'UTR;1stExon	high-CpG:65412413-65412616		NA	11:65412046-65413257	11:65655567-65656883	Promoter_Associated	NA
	NUDT16L1	NUDT16L1	1		FIBP;FIBP.2	chr11	65656046	-	cg14387684	NA	NA	NA	NA	NA	NA	chr11:65655469-65656206	Island	FIBP;FIBP	NM_004214;NM_198897	TSS200;TSS200			NA	11:65412046-65413257	11:65655567-65656883	Promoter_Associated	NA
	NUDT16L1	NUDT16L1.1	1		NA	NA	NA	NA	NA	NA	NA	NA	NA	NA	NA	NA	NA	NA	NA	NA	NA	NA	NA	NA	NA	NA	NA
	NUDT16L1	NUDT16L1.2	1		NA	NA	NA	NA	NA	NA	NA	NA	NA	NA	NA	NA	NA	NA	NA	NA	NA	NA	NA	NA	NA	NA	NA
	NUDT16L1	NUDT16L1.3	-1		LRRC8A;LRRC8A;LRRC8A	chr9	131647126	+	cg13962589	rs55944344	0.103243	NA	NA	NA	NA	chr9:131643911-131644749	S_Shelf	LRRC8A;LRRC8A;LRRC8A	NM_019594;NM_001127244;NM_001127245	5'UTR;5'UTR;5'UTR			NA				NA
	NUDT16L1	NUDT16L1.4	1		LRRC8A;LRRC8A;LRRC8A.3	chr9	131670239	+	cg17156558	NA	NA	NA	NA	NA	NA	chr9:131669882-131671092	Island	LRRC8A;LRRC8A;LRRC8A	NM_001127245;NM_001127244;NM_019594	Body;Body;Body			NA	9:130709329-130711327			NA
	NUDT16L1	NUDT16L1.5	1		LRRC8A;LRRC8A;LRRC8A.6	chr9	131670933	+	cg14219485	rs3750318	0.030763	NA	NA	NA	NA	chr9:131669882-131671092	Island	LRRC8A;LRRC8A;LRRC8A	NM_001127245;NM_001127244;NM_019594	Body;Body;Body			NA	9:130709329-130711327			NA
	NUDT16L1	NUDT16L1.6	1		LRRC8A;LRRC8A;LRRC8A.8	chr9	131677034	+	cg13937531	rs80015758	0.015191	NA	NA	NA	NA		OpenSea	LRRC8A;LRRC8A;LRRC8A	NM_001127245;NM_001127244;NM_019594	Body;Body;Body			TRUE				NA
	NUDT16L1	NUDT16L1.7	1		NUDT16L1	chr16	4743284	-	cg26780750	rs146110733	0.0192	NA	NA	NA	NA	chr16:4743043-4744231	Island	NUDT16L1	NM_032349	TSS1500			NA	16:4683155-4684357	16:4743260-4743925	Promoter_Associated	NA
	NUDT16L1	NUDT16L1.8	1		NUDT16L1.1	chr16	4743299	-	cg10203522	rs146110733	0.0192	NA	NA	NA	NA	chr16:4743043-4744231	Island	NUDT16L1	NM_032349	TSS1500			NA	16:4683155-4684357	16:4743260-4743925	Promoter_Associated	NA
	NUDT16L1	NUDT16L1.9	1		NUDT16L1.2	chr16	4743395	+	cg05876083	NA	NA	NA	NA	NA	NA	chr16:4743043-4744231	Island	NUDT16L1	NM_032349	TSS1500			NA	16:4683155-4684357	16:4743260-4743925	Promoter_Associated	NA
	TMEM201	TMEM201.TMEM201.1	-0.704371		NUDT16L1.3	chr16	4743522	-	cg12447188	NA	NA	NA	NA	NA	NA	chr16:4743043-4744231	Island	NUDT16L1	NM_032349	TSS200			NA	16:4683155-4684357	16:4743260-4743925	Promoter_Associated	NA
	TMEM201	TMEM201.TMEM201.3	-0.717975		NUDT16L1.4	chr16	4743703	-	cg08137352	NA	NA	NA	NA	NA	NA	chr16:4743043-4744231	Island	NUDT16L1	NM_032349	TSS200	high-CpG:4683698-4683725		NA	16:4683155-4684357	16:4743260-4743925	Promoter_Associated	NA
	TMEM201	TMEM201.TMEM201.9	-0.767005		NUDT16L1.5	chr16	4743732	-	cg04440769	NA	NA	NA	NA	NA	NA	chr16:4743043-4744231	Island	NUDT16L1	NM_032349	1stExon			NA	16:4683155-4684357	16:4743260-4743925	Promoter_Associated	NA
	TMEM201	TMEM201.TMEM201.12	-0.998682		NUDT16L1.6	chr16	4743814	+	cg22115808	NA	NA	NA	NA	NA	NA	chr16:4743043-4744231	Island	NUDT16L1	NM_032349	1stExon			NA	16:4683155-4684357	16:4743260-4743925	Promoter_Associated	NA
	TMEM201	TMEM201.TMEM201.18	-0.958748		NUDT16L1.7	chr16	4743913	-	cg00436488	NA	NA	NA	NA	NA	NA	chr16:4743043-4744231	Island	NUDT16L1	NM_032349	Body			NA	16:4683155-4684357	16:4743260-4743925	Promoter_Associated	NA
	TMEM201	TMEM201.3	0.863563		NUDT16L1.8	chr16	4743966	+	cg09858777	NA	NA	NA	NA	NA	NA	chr16:4743043-4744231	Island	NUDT16L1	NM_032349	Body			NA	16:4683155-4684357			NA
	TMEM201	TMEM201.8	0.716234		NUDT16L1.9	chr16	4745215	+	cg05697253	NA	NA	NA	NA	NA	NA	chr16:4743043-4744231	S_Shore	NUDT16L1	NM_032349	3'UTR			NA		16:4745074-4745261	Promoter_Associated	NA
	TMEM201	TMEM201.9	0.740369		TMEM201;TMEM201.1	chr1	9648299	+	cg26114570	NA	NA	NA	NA	NA	NA	chr1:9648586-9649517	N_Shore	TMEM201;TMEM201	NM_001010866;NM_001130924	TSS1500;TSS1500			NA		1:9647853-9648996	Promoter_Associated	NA
	PDDC1	PDDC1.1	0.952828		TMEM201;TMEM201.3	chr1	9648619	+	cg10877147	NA	NA	NA	NA	NA	NA	chr1:9648586-9649517	Island	TMEM201;TMEM201	NM_001010866;NM_001130924	TSS1500;TSS1500			NA	1:9571051-9572198	1:9647853-9648996	Promoter_Associated	NA
	PDDC1	PDDC1.6	-0.808167		TMEM201;TMEM201.9	chr1	9653617	+	cg12401152	NA	NA	NA	NA	NA	NA		OpenSea	TMEM201;TMEM201	NM_001130924;NM_001010866	Body;Body			NA		1:9653594-9653880	Unclassified_Cell_type_specific	TRUE
	PDDC1	PDDC1.8	0.817282		TMEM201;TMEM201.12	chr1	9656984	+	cg25408237	NA	NA	NA	NA	NA	NA		OpenSea	TMEM201;TMEM201	NM_001130924;NM_001010866	Body;Body			NA	1:9579523-9579585			NA
	PLIN2	PLIN2.3	-0.999869		TMEM201;TMEM201.18	chr1	9664890	-	cg07232095	NA	NA	NA	NA	NA	NA		OpenSea	TMEM201;TMEM201	NM_001130924;NM_001010866	Body;3'UTR			NA	1:9587163-9587616			NA
	POLR2G	POLR2G	1		TMEM201.3	chr1	9668402	-	cg02769743	NA	NA	NA	NA	NA	NA	chr1:9670617-9670868	N_Shelf	TMEM201	NM_001130924	Body			NA		1:9668295-9668589	Unclassified_Cell_type_specific	NA
	POLR2G	POLR2G.1	1		TMEM201.8	chr1	9670729	+	cg06099126	rs114072438	0.030843	NA	NA	NA	NA	chr1:9670617-9670868	Island	TMEM201	NM_001130924	Body			NA	1:9593218-9593455			NA
	POLR2G	POLR2G.2	1		TMEM201.9	chr1	9670867	+	cg13465000	NA	NA	NA	NA	NA	NA	chr1:9670617-9670868	Island	TMEM201	NM_001130924	Body			NA	1:9593218-9593455			NA
	POLR2G	POLR2G.3	-1		PDDC1.1	chr11	773106	+	cg13353733	NA	NA	NA	NA	NA	NA	chr11:776803-777998	N_Shelf	PDDC1	NM_182612	Body			NA				NA
	POLR2G	POLR2G.POLR2G	1		PDDC1.6	chr11	777898	-	cg09400332	NA	NA	NA	NA	NA	NA	chr11:776803-777998	Island	PDDC1	NM_182612	TSS1500			NA	11:766583-767998	11:776480-778204	Promoter_Associated	NA
	POLR2G	POLR2G.4	-1		PDDC1.8	chr11	778638	-	cg15451948	NA	NA	NA	NA	NA	NA	chr11:776803-777998	S_Shore	PDDC1	NM_182612	TSS1500			NA				NA
	POLR2G	POLR2G.5	1		PLIN2.3	chr9	19128801	-	cg13990947	NA	NA	NA	NA	NA	NA	chr9:19127179-19127880	S_Shore	PLIN2	NM_001122	TSS1500		RDMR	NA	9:19118801-19118923	9:19126968-19128985	Promoter_Associated	TRUE
	POLR2G	POLR2G.6	1		POLR2G	chr11	62527797	+	cg07505226	NA	NA	NA	NA	NA	NA	chr11:62528903-62529428	N_Shore	POLR2G	NM_002696	TSS1500			NA				NA
	POLR2G	POLR2G.7	-1		POLR2G.1	chr11	62528272	+	cg23517677	NA	NA	NA	NA	NA	NA	chr11:62528903-62529428	N_Shore	POLR2G	NM_002696	TSS1500			NA				NA
	NEDD4L	NEDD4L.NEDD4L.4	0.846344		POLR2G.2	chr11	62528988	-	cg21850239	NA	NA	NA	NA	NA	NA	chr11:62528903-62529428	Island	POLR2G	NM_002696	TSS200			NA	11:62285493-62285999	11:62528795-62529462	Promoter_Associated	NA
	NEDD4L	NEDD4L.NEDD4L.5	0.779817		POLR2G.3	chr11	62528990	+	cg11372696	NA	NA	NA	NA	NA	NA	chr11:62528903-62529428	Island	POLR2G	NM_002696	TSS200			NA	11:62285493-62285999	11:62528795-62529462	Promoter_Associated	NA
	NEDD4L	NEDD4L.NEDD4L.NEDD4L	-0.792457		POLR2G;POLR2G	chr11	62529082	+	cg14212197	NA	NA	NA	NA	NA	NA	chr11:62528903-62529428	Island	POLR2G;POLR2G	NM_002696;NM_002696	5'UTR;1stExon			NA	11:62285493-62285999	11:62528795-62529462	Promoter_Associated	NA
	NEDD4L	NEDD4L.NEDD4L.NEDD4L.1	0.813426		POLR2G.4	chr11	62529213	+	cg26125443	NA	NA	NA	NA	NA	NA	chr11:62528903-62529428	Island	POLR2G	NM_002696	Body			NA	11:62285493-62285999	11:62528795-62529462	Promoter_Associated	NA
	NEDD4L	NEDD4L.NEDD4L.NEDD4L.NEDD4L.NEDD4L.NEDD4L.NEDD4L	-0.77219		POLR2G.5	chr11	62529407	-	cg17228821	NA	NA	NA	NA	NA	NA	chr11:62528903-62529428	Island	POLR2G	NM_002696	Body			NA	11:62285493-62285999	11:62528795-62529462	Promoter_Associated	NA
	NEDD4L	NEDD4L.NEDD4L.NEDD4L.NEDD4L.NEDD4L.NEDD4L.NEDD4L.1	-0.731493		POLR2G.6	chr11	62529460	-	cg22176017	NA	NA	NA	NA	NA	NA	chr11:62528903-62529428	S_Shore	POLR2G	NM_002696	Body			NA		11:62528795-62529462	Promoter_Associated	NA
	NEDD4L	NEDD4L.NEDD4L.NEDD4L.NEDD4L.NEDD4L.NEDD4L.NEDD4L.NEDD4L.NEDD4L.NEDD4L.NEDD4L	-0.706785		POLR2G.7	chr11	62531608	-	cg15187276	NA	NA	NA	NA	NA	NA	chr11:62528903-62529428	S_Shelf	POLR2G	NM_002696	Body			NA				NA
	NEDD4L	NEDD4L.NEDD4L.NEDD4L.NEDD4L.NEDD4L.NEDD4L.NEDD4L.NEDD4L	-0.792472		NEDD4L;NEDD4L.4	chr18	55711538	-	cg09657097	NA	NA	NA	NA	NA	NA	chr18:55710828-55712532	Island	NEDD4L;NEDD4L	NM_001144967;NM_015277	TSS200;TSS200	high-CpG:53862283-53862921		NA	18:53861827-53863628	18:55710513-55712290	Promoter_Associated	NA
	NEDD4L	NEDD4L.NEDD4L.NEDD4L.NEDD4L.NEDD4L.NEDD4L.NEDD4L.NEDD4L.2	-0.833004		NEDD4L;NEDD4L.5	chr18	55712422	-	cg18036248	NA	NA	NA	NA	NA	NA	chr18:55710828-55712532	Island	NEDD4L;NEDD4L	NM_015277;NM_001144967	Body;Body			NA	18:53861827-53863628			NA
	NEDD4L	NEDD4L.NEDD4L.NEDD4L.NEDD4L.NEDD4L.NEDD4L.NEDD4L.NEDD4L.NEDD4L.5	0.818453		NEDD4L;NEDD4L;NEDD4L	chr18	55712976	+	cg13410877	NA	NA	NA	NA	NA	NA	chr18:55710828-55712532	S_Shore	NEDD4L;NEDD4L;NEDD4L	NM_015277;NM_001144964;NM_001144967	Body;TSS1500;Body			NA	18:53863686-53863975	18:55712800-55713075	Unclassified	NA
	NEDD4L	NEDD4L.NEDD4L.NEDD4L.NEDD4L.NEDD4L.NEDD4L.NEDD4L.NEDD4L.NEDD4L.6	-0.719958		NEDD4L;NEDD4L;NEDD4L.1	chr18	55713183	+	cg14914822	NA	NA	NA	NA	NA	NA	chr18:55710828-55712532	S_Shore	NEDD4L;NEDD4L;NEDD4L	NM_015277;NM_001144964;NM_001144967	Body;TSS1500;Body			NA	18:53864074-53864204			NA
	NEDD4L	NEDD4L.NEDD4L.NEDD4L.NEDD4L.NEDD4L.NEDD4L.NEDD4L.NEDD4L.NEDD4L.9	-0.815993		NEDD4L;NEDD4L;NEDD4L;NEDD4L;NEDD4L;NEDD4L;NEDD4L	chr18	55815677	+	cg00781795	NA	NA	NA	NA	NA	NA		OpenSea	NEDD4L;NEDD4L;NEDD4L;NEDD4L;NEDD4L;NEDD4L;NEDD4L	NM_001144964;NM_001144965;NM_001144969;NM_015277;NM_001144968;NM_001144967;NM_001144971	5'UTR;TSS1500;TSS1500;Body;TSS1500;Body;TSS1500			NA				NA
	NEDD4L	NEDD4L.NEDD4L.NEDD4L.NEDD4L.NEDD4L.NEDD4L.NEDD4L.NEDD4L.NEDD4L.10	-0.78239		NEDD4L;NEDD4L;NEDD4L;NEDD4L;NEDD4L;NEDD4L;NEDD4L.1	chr18	55815884	-	cg05276978	NA	NA	NA	NA	NA	NA		OpenSea	NEDD4L;NEDD4L;NEDD4L;NEDD4L;NEDD4L;NEDD4L;NEDD4L	NM_001144964;NM_001144965;NM_001144969;NM_015277;NM_001144968;NM_001144967;NM_001144971	5'UTR;TSS1500;TSS1500;Body;TSS1500;Body;TSS1500			NA				NA
	NEDD4L	NEDD4L.NEDD4L.NEDD4L.NEDD4L.NEDD4L.NEDD4L.NEDD4L.NEDD4L.NEDD4L.12	-0.712502		NEDD4L;NEDD4L;NEDD4L;NEDD4L;NEDD4L;NEDD4L;NEDD4L;NEDD4L;NEDD4L;NEDD4L;NEDD4L	chr18	55816677	-	cg16467015	NA	NA	NA	NA	NA	NA		OpenSea	NEDD4L;NEDD4L;NEDD4L;NEDD4L;NEDD4L;NEDD4L;NEDD4L;NEDD4L;NEDD4L;NEDD4L;NEDD4L	NM_001144964;NM_015277;NM_001144968;NM_001144971;NM_001144965;NM_001144969;NM_001144968;NM_001144971;NM_001144969;NM_001144965;NM_001144967	5'UTR;Body;1stExon;5'UTR;5'UTR;1stExon;5'UTR;1stExon;5'UTR;1stExon;Body			NA				NA
	NEDD4L	NEDD4L.NEDD4L.NEDD4L.NEDD4L.NEDD4L.NEDD4L.NEDD4L.NEDD4L.NEDD4L.13	-0.918785		NEDD4L;NEDD4L;NEDD4L;NEDD4L;NEDD4L;NEDD4L;NEDD4L;NEDD4L	chr18	55862037	+	cg07324054	NA	NA	NA	NA	NA	NA	chr18:55862653-55862873	N_Shore	NEDD4L;NEDD4L;NEDD4L;NEDD4L;NEDD4L;NEDD4L;NEDD4L;NEDD4L	NM_001144964;NM_015277;NM_001144968;NM_001144967;NM_001144970;NM_001144971;NM_001144965;NM_001144969	5'UTR;Body;Body;Body;TSS1500;5'UTR;5'UTR;Body			TRUE				NA
	NBEA	NBEA.2	-0.976648		NEDD4L;NEDD4L;NEDD4L;NEDD4L;NEDD4L;NEDD4L;NEDD4L;NEDD4L.2	chr18	55862111	+	cg18524262	NA	NA	NA	NA	NA	NA	chr18:55862653-55862873	N_Shore	NEDD4L;NEDD4L;NEDD4L;NEDD4L;NEDD4L;NEDD4L;NEDD4L;NEDD4L	NM_001144964;NM_015277;NM_001144968;NM_001144967;NM_001144970;NM_001144971;NM_001144965;NM_001144969	5'UTR;Body;Body;Body;TSS1500;5'UTR;5'UTR;Body			TRUE				NA
	NBEA	NBEA.4	0.872419		NEDD4L;NEDD4L;NEDD4L;NEDD4L;NEDD4L;NEDD4L;NEDD4L;NEDD4L;NEDD4L.5	chr18	55888640	+	cg16576811	NA	NA	NA	NA	NA	NA		OpenSea	NEDD4L;NEDD4L;NEDD4L;NEDD4L;NEDD4L;NEDD4L;NEDD4L;NEDD4L;NEDD4L	NM_001144964;NM_015277;NM_001144966;NM_001144971;NM_001144965;NM_001144968;NM_001144967;NM_001144969;NM_001144970	5'UTR;Body;TSS200;5'UTR;5'UTR;Body;Body;Body;5'UTR			NA				NA
	NBEA	NBEA.NBEA	0.751877		NEDD4L;NEDD4L;NEDD4L;NEDD4L;NEDD4L;NEDD4L;NEDD4L;NEDD4L;NEDD4L.6	chr18	55922747	-	cg21585100	NA	NA	NA	NA	NA	NA	chr18:55922987-55924068	N_Shore	NEDD4L;NEDD4L;NEDD4L;NEDD4L;NEDD4L;NEDD4L;NEDD4L;NEDD4L;NEDD4L	NM_001144964;NM_015277;NM_001144971;NM_001144966;NM_001144965;NM_001144968;NM_001144967;NM_001144969;NM_001144970	5'UTR;Body;5'UTR;5'UTR;5'UTR;Body;Body;Body;5'UTR	low-CpG:54073727-54073729		TRUE	18:54073683-54075000			NA
	NBEA	NBEA.9	0.937815		NEDD4L;NEDD4L;NEDD4L;NEDD4L;NEDD4L;NEDD4L;NEDD4L;NEDD4L;NEDD4L.9	chr18	55924005	+	cg12079266	NA	NA	NA	NA	NA	NA	chr18:55922987-55924068	Island	NEDD4L;NEDD4L;NEDD4L;NEDD4L;NEDD4L;NEDD4L;NEDD4L;NEDD4L;NEDD4L	NM_001144964;NM_015277;NM_001144971;NM_001144966;NM_001144965;NM_001144968;NM_001144967;NM_001144969;NM_001144970	5'UTR;Body;5'UTR;5'UTR;5'UTR;Body;Body;Body;5'UTR			NA	18:54073683-54075000			NA
	NBEA	NBEA.11	-0.982541		NEDD4L;NEDD4L;NEDD4L;NEDD4L;NEDD4L;NEDD4L;NEDD4L;NEDD4L;NEDD4L.10	chr18	55924888	-	cg23757461	NA	NA	NA	NA	NA	NA	chr18:55922987-55924068	S_Shore	NEDD4L;NEDD4L;NEDD4L;NEDD4L;NEDD4L;NEDD4L;NEDD4L;NEDD4L;NEDD4L	NM_001144964;NM_015277;NM_001144971;NM_001144966;NM_001144965;NM_001144968;NM_001144967;NM_001144969;NM_001144970	5'UTR;Body;5'UTR;5'UTR;5'UTR;Body;Body;Body;5'UTR			NA		18:55924865-55924923	Unclassified_Cell_type_specific	TRUE
	NBEA	NBEA.12	0.992295		NEDD4L;NEDD4L;NEDD4L;NEDD4L;NEDD4L;NEDD4L;NEDD4L;NEDD4L;NEDD4L.12	chr18	55968429	+	cg12827950	NA	NA	NA	NA	NA	NA		OpenSea	NEDD4L;NEDD4L;NEDD4L;NEDD4L;NEDD4L;NEDD4L;NEDD4L;NEDD4L;NEDD4L	NM_001144964;NM_015277;NM_001144971;NM_001144966;NM_001144965;NM_001144968;NM_001144967;NM_001144969;NM_001144970	5'UTR;Body;5'UTR;5'UTR;5'UTR;Body;Body;Body;5'UTR			NA				NA
	NBEA	NBEA.14	0.901652		NEDD4L;NEDD4L;NEDD4L;NEDD4L;NEDD4L;NEDD4L;NEDD4L;NEDD4L;NEDD4L.13	chr18	56059556	+	cg26938118	NA	NA	NA	NA	NA	NA		OpenSea	NEDD4L;NEDD4L;NEDD4L;NEDD4L;NEDD4L;NEDD4L;NEDD4L;NEDD4L;NEDD4L	NM_001144966;NM_001144965;NM_015277;NM_001144971;NM_001144970;NM_001144964;NM_001144968;NM_001144967;NM_001144969	Body;Body;Body;Body;Body;Body;Body;Body;Body			TRUE				NA
	NBEA	NBEA.18	-0.984747		NBEA.2	chr13	35516044	+	cg02378501	NA	NA	NA	NA	NA	NA		OpenSea	NBEA	NM_015678	TSS1500			NA	13:34413865-34414045			NA
	NBEA	NBEA.19	-0.710881		NBEA.4	chr13	35516445	-	cg19557340	NA	NA	NA	NA	NA	NA		OpenSea	NBEA	NM_015678	TSS200	high-CpG:34414390-34414527		NA	13:34414182-34415537	13:35516333-35516578	Promoter_Associated	NA
	NBEA	NBEA.20	0.824423		NBEA;NBEA	chr13	35516489	-	cg04944266	NA	NA	NA	NA	NA	NA		OpenSea	NBEA;NBEA	NM_015678;NM_015678	5'UTR;1stExon	high-CpG:34414390-34414527		NA	13:34414182-34415537	13:35516333-35516578	Promoter_Associated	NA
	NBEA	NBEA.21	-0.977225		NBEA.9	chr13	35517634	-	cg19529471	NA	NA	NA	NA	NA	NA		OpenSea	NBEA	NM_015678	Body		CDMR	NA				NA
	NBEA	NBEA.22	-0.843407		NBEA.11	chr13	35538904	+	cg21392204	NA	NA	NA	NA	NA	NA		OpenSea	NBEA	NM_015678	Body			TRUE				NA
	CDIPT	CDIPT	0.738673		NBEA.12	chr13	35589003	+	cg02127375	NA	NA	NA	NA	NA	NA		OpenSea	NBEA	NM_015678	Body			TRUE				NA
	TCEB3	TCEB3.12	0.751256		NBEA.14	chr13	36042394	-	cg19364538	NA	NA	NA	NA	NA	NA	chr13:36044844-36045481	N_Shelf	NBEA	NM_015678	Body			NA				NA
	TCEB3	TCEB3.14	0.88593		NBEA.18	chr13	36045224	+	cg00762613	NA	NA	NA	NA	NA	NA	chr13:36044844-36045481	Island	NBEA	NM_015678	Body	high-CpG:34943017-34943354	RDMR	NA	13:34943096-34943481			NA
	CALU	CALU.CALU	-0.866127		NBEA.19	chr13	36045281	-	cg12638731	NA	NA	NA	NA	NA	NA	chr13:36044844-36045481	Island	NBEA	NM_015678	Body	high-CpG:34943017-34943354	RDMR	NA	13:34943096-34943481			NA
	CALU	CALU.CALU.CALU.CALU.1	-0.719815		NBEA.20	chr13	36045352	+	cg16735881	NA	NA	NA	NA	NA	NA	chr13:36044844-36045481	Island	NBEA	NM_015678	Body	high-CpG:34943017-34943354		NA	13:34943096-34943481			NA
	MKI67	MKI67.MKI67	-0.938507		NBEA.21	chr13	36046056	-	cg00729885	NA	NA	NA	NA	NA	NA	chr13:36045931-36046143	Island	NBEA	NM_015678	Body		RDMR	NA	13:34944056-34944143			NA
	PPP2R5C	PPP2R5C.PPP2R5C.1	0.720825		NBEA.22	chr13	36046577	+	cg14774585	NA	NA	NA	NA	NA	NA	chr13:36044844-36045481	S_Shore	NBEA	NM_015678	Body		RDMR	NA				NA
	PPP2R5C	PPP2R5C.PPP2R5C.7	0.877579		MAB21L1;MIR548F5;NBEA	chr13	36049335	+	cg21392700	NA	NA	NA	NA	NA	NA	chr13:36049570-36050159	N_Shore	MAB21L1;MIR548F5;NBEA	NM_005584;NR_031646;NM_015678	1stExon;Body;Body		CDMR	NA	13:34947245-34948424	13:36049209-36050358	Unclassified_Cell_type_specific	NA
	PPP2R5C	PPP2R5C.PPP2R5C.8	0.916211		MAB21L1;MIR548F5;NBEA.1	chr13	36049380	+	cg03356172	NA	NA	NA	NA	NA	NA	chr13:36049570-36050159	N_Shore	MAB21L1;MIR548F5;NBEA	NM_005584;NR_031646;NM_015678	1stExon;Body;Body		CDMR	NA	13:34947245-34948424	13:36049209-36050358	Unclassified_Cell_type_specific	NA
	PPP2R5C	PPP2R5C.PPP2R5C.13	0.933419		MAB21L1;MIR548F5;NBEA.4	chr13	36050158	+	cg16877681	NA	NA	NA	NA	NA	NA	chr13:36049570-36050159	Island	MAB21L1;MIR548F5;NBEA	NM_005584;NR_031646;NM_015678	1stExon;Body;Body		CDMR	NA	13:34947245-34948424	13:36049209-36050358	Unclassified_Cell_type_specific	NA
	PPP2R5C	PPP2R5C.PPP2R5C.PPP2R5C.PPP2R5C.PPP2R5C.5	0.85456		MAB21L1;MIR548F5;NBEA;MAB21L1.1	chr13	36050522	-	cg12178237	NA	NA	NA	NA	NA	NA	chr13:36049570-36050159	S_Shore	MAB21L1;MIR548F5;NBEA;MAB21L1	NM_005584;NR_031646;NM_015678;NM_005584	1stExon;Body;Body;5'UTR		CDMR	NA				TRUE
	PPP2R5C	PPP2R5C.PPP2R5C.PPP2R5C.PPP2R5C.PPP2R5C.6	0.940756		MIR548F5;NBEA;MAB21L1.2	chr13	36050889	-	cg12573705	NA	NA	NA	NA	NA	NA	chr13:36052553-36053119	N_Shore	MIR548F5;NBEA;MAB21L1	NR_031646;NM_015678;NM_005584	Body;Body;TSS200		RDMR	NA	13:34948775-34948994			TRUE
	PPP2R5C	PPP2R5C.PPP2R5C.PPP2R5C.PPP2R5C.PPP2R5C.8	0.890247		MIR548F5;NBEA;MAB21L1.3	chr13	36050901	-	cg03014934	NA	NA	NA	NA	NA	NA	chr13:36052553-36053119	N_Shore	MIR548F5;NBEA;MAB21L1	NR_031646;NM_015678;NM_005584	Body;Body;TSS200		RDMR	NA	13:34948775-34948994			TRUE
	PPP2R5C	PPP2R5C.PPP2R5C.PPP2R5C.PPP2R5C.PPP2R5C.12	-0.856036		MIR548F5;NBEA;MAB21L1.7	chr13	36051749	+	cg07554357	NA	NA	NA	NA	NA	NA	chr13:36052553-36053119	N_Shore	MIR548F5;NBEA;MAB21L1	NR_031646;NM_015678;NM_005584	Body;Body;TSS1500		RDMR	TRUE				NA
	PPP2R5C	PPP2R5C.PPP2R5C.PPP2R5C.PPP2R5C.PPP2R5C.14	0.785668		MIR548F5;NBEA	chr13	36052605	-	cg02558362	NA	NA	NA	NA	NA	NA	chr13:36052553-36053119	Island	MIR548F5;NBEA	NR_031646;NM_015678	Body;Body		CDMR	NA	13:34950494-34951119			NA
	PPP2R5C	PPP2R5C.PPP2R5C.PPP2R5C.PPP2R5C.3	0.973605		MIR548F5;NBEA.1	chr13	36052768	-	cg20704442	rs4943303	0.342538	NA	NA	NA	NA	chr13:36052553-36053119	Island	MIR548F5;NBEA	NR_031646;NM_015678	Body;Body		CDMR	NA	13:34950494-34951119			NA
	PPP2R5C	PPP2R5C.PPP2R5C.PPP2R5C.PPP2R5C.5	-0.871911		MIR548F5;NBEA.2	chr13	36052985	-	cg04916802	NA	NA	NA	NA	NA	NA	chr13:36052553-36053119	Island	MIR548F5;NBEA	NR_031646;NM_015678	Body;Body			NA	13:34950494-34951119			NA
	C5orf24	C5orf24.C5orf24	-0.741531		MIR548F5;NBEA.3	chr13	36053118	+	cg02229135	NA	NA	NA	NA	NA	NA	chr13:36052553-36053119	Island	MIR548F5;NBEA	NR_031646;NM_015678	Body;Body		RDMR	NA	13:34950494-34951119			NA
	C5orf24	C5orf24.C5orf24.5	-0.848963		MIR548F5;NBEA.4	chr13	36053408	+	cg05446322	NA	NA	NA	NA	NA	NA	chr13:36052553-36053119	S_Shore	MIR548F5;NBEA	NR_031646;NM_015678	Body;Body		RDMR	NA				NA
	C5orf24	C5orf24.C5orf24.11	-0.707107		MIR548F5;NBEA.7	chr13	36166512	+	cg05623392	NA	NA	NA	NA	NA	NA		OpenSea	MIR548F5;NBEA	NR_031646;NM_015678	Body;Body			TRUE				NA
	C5orf24	C5orf24.C5orf24.12	0.823164		MIR548F5;NBEA.9	chr13	36246384	+	cg10564626	NA	NA	NA	NA	NA	NA		OpenSea	MIR548F5;NBEA	NR_031646;NM_015678	Body;3'UTR			NA				NA
	ZNF598	ZNF598.6	-0.767482		CDIPT	chr16	29870308	+	cg01814495	NA	NA	NA	NA	NA	NA	chr16:29873918-29874516	N_Shelf	CDIPT	NM_006319	3'UTR			NA				NA
	ZNF598	ZNF598.11	-0.738695		LOC440356;CDIPT	chr16	29873613	-	cg05573149	NA	NA	NA	NA	NA	NA	chr16:29873918-29874516	N_Shore	LOC440356;CDIPT	NR_024370;NM_006319	TSS1500;Body			NA				NA
	TRUB1	TRUB1	-0.993529		LOC440356;LOC440356;CDIPT	chr16	29873919	-	cg19570309	NA	NA	NA	NA	NA	NA	chr16:29873918-29874516	Island	LOC440356;LOC440356;CDIPT	NR_024370;NR_015396;NM_006319	TSS1500;TSS1500;Body			NA		16:29873871-29875327	Promoter_Associated	NA
	TRUB1	TRUB1.6	-0.985017		LOC440356;LOC440356;CDIPT;CDIPT.2	chr16	29874508	+	cg10985987	NA	NA	NA	NA	NA	NA	chr16:29873918-29874516	Island	LOC440356;LOC440356;CDIPT;CDIPT	NR_024370;NR_015396;NM_006319;NM_006319	TSS1500;TSS1500;1stExon;5'UTR	high-CpG:29781920-29782102		NA	16:29781422-29782136	16:29873871-29875327	Promoter_Associated	NA
	TRUB1	TRUB1.9	-0.756201		LOC440356;LOC440356;CDIPT.2	chr16	29874667	+	cg26618415	NA	NA	NA	NA	NA	NA	chr16:29873918-29874516	S_Shore	LOC440356;LOC440356;CDIPT	NR_024370;NR_015396;NM_006319	TSS1500;TSS1500;TSS200			NA		16:29873871-29875327	Promoter_Associated	NA
	ZC3HAV1L	ZC3HAV1L.10	-0.839809		LOC440356;LOC440356;CDIPT.3	chr16	29874803	-	cg05016401	NA	NA	NA	NA	NA	NA	chr16:29873918-29874516	S_Shore	LOC440356;LOC440356;CDIPT	NR_024370;NR_015396;NM_006319	TSS200;TSS1500;TSS1500			NA	16:29782304-29782781	16:29873871-29875327	Promoter_Associated	NA
	C7orf50	C7orf50.C7orf50.C7orf50.15	-0.83306		LOC440356;LOC440356;CDIPT.4	chr16	29874869	+	cg00139807	NA	NA	NA	NA	NA	NA	chr16:29873918-29874516	S_Shore	LOC440356;LOC440356;CDIPT	NR_024370;NR_015396;NM_006319	TSS200;TSS1500;TSS1500			NA	16:29782304-29782781	16:29873871-29875327	Promoter_Associated	NA
	C7orf50	C7orf50.C7orf50.C7orf50.19	0.807129		LOC440356;LOC440356;CDIPT.5	chr16	29874914	+	cg07361580	rs889695	0.269106	NA	NA	NA	NA	chr16:29873918-29874516	S_Shore	LOC440356;LOC440356;CDIPT	NR_024370;NR_015396;NM_006319	TSS200;TSS1500;TSS1500			NA	16:29782304-29782781	16:29873871-29875327	Promoter_Associated	NA
	C7orf50	C7orf50.C7orf50.C7orf50.21	0.803141		LOC440356;LOC440356;CDIPT.8	chr16	29875177	-	cg24235633	NA	NA	NA	NA	NA	NA	chr16:29873918-29874516	S_Shore	LOC440356;LOC440356;CDIPT	NR_024370;NR_015396;NM_006319	Body;Body;TSS1500			NA	16:29782304-29782781	16:29873871-29875327	Promoter_Associated	NA
	C7orf50	C7orf50.C7orf50.C7orf50.22	0.797028		TCEB3.12	chr1	24071253	-	cg12717729	NA	NA	NA	NA	NA	NA	chr1:24069695-24070615	S_Shore	TCEB3	NM_003198	Body		RDMR	NA		1:24071165-24072416	Promoter_Associated	NA
	C7orf50	C7orf50.C7orf50.C7orf50.23	0.82394		TCEB3.14	chr1	24086220	-	cg24502901	NA	NA	NA	NA	NA	NA		OpenSea	TCEB3	NM_003198	3'UTR			TRUE				NA
	C7orf50	C7orf50.C7orf50.C7orf50.30	0.74111		CALU;CALU	chr7	128379016	+	cg09436892	NA	NA	NA	NA	NA	NA	chr7:128379114-128379697	N_Shore	CALU;CALU	NM_001219;NM_001130674	TSS1500;TSS1500			NA		7:128378501-128380214	Promoter_Associated	NA
	C7orf50	C7orf50.C7orf50.C7orf50.35	0.869833		CALU;CALU;CALU;CALU.1	chr7	128379420	-	cg19402173	NA	NA	NA	NA	NA	NA	chr7:128379114-128379697	Island	CALU;CALU;CALU;CALU	NM_001219;NM_001219;NM_001130674;NM_001130674	1stExon;5'UTR;1stExon;5'UTR	high-CpG:128166608-128166693		NA	7:128166351-128167202	7:128378501-128380214	Promoter_Associated	NA
	C7orf50	C7orf50.C7orf50.C7orf50.36	0.900857		MKI67;MKI67	chr10	129896201	-	cg04944583	NA	NA	NA	NA	NA	NA		OpenSea	MKI67;MKI67	NM_001145966;NM_002417	3'UTR;3'UTR			NA				NA
	C7orf50	C7orf50.C7orf50.C7orf50.37	0.931299		NA	NA	NA	NA	NA	NA	NA	NA	NA	NA	NA	NA	NA	NA	NA	NA	NA	NA	NA	NA	NA	NA	NA
	C7orf50	C7orf50.C7orf50.C7orf50.38	0.712589		PPP2R5C;PPP2R5C.1	chr14	102226945	-	cg21570168	NA	NA	NA	NA	NA	NA	chr14:102226751-102227050	Island	PPP2R5C;PPP2R5C	NM_001161726;NM_001161725	TSS1500;TSS1500			NA	14:101296510-101298574	14:102226601-102227509	Promoter_Associated	NA
	C7orf50	C7orf50.C7orf50.C7orf50.42	0.72445		PPP2R5C;PPP2R5C.7	chr14	102231419	+	cg01066494	NA	NA	NA	NA	NA	NA	chr14:102227441-102228854	S_Shelf	PPP2R5C;PPP2R5C	NM_001161726;NM_001161725	Body;Body			NA				NA
	C7orf50	C7orf50.C7orf50.C7orf50.52	-0.809214		PPP2R5C;PPP2R5C.8	chr14	102245559	+	cg19745541	NA	NA	NA	NA	NA	NA	chr14:102247660-102248279	N_Shelf	PPP2R5C;PPP2R5C	NM_001161726;NM_001161725	Body;Body			NA				NA
	C7orf50	C7orf50.C7orf50.C7orf50.59	0.717131		PPP2R5C;PPP2R5C.13	chr14	102250174	+	cg18453481	NA	NA	NA	NA	NA	NA	chr14:102247660-102248279	S_Shore	PPP2R5C;PPP2R5C	NM_001161726;NM_001161725	Body;Body			NA				NA
	C7orf50	C7orf50.C7orf50.C7orf50.92	0.865668		PPP2R5C;PPP2R5C;PPP2R5C;PPP2R5C;PPP2R5C.5	chr14	102290370	-	cg17904575	rs115355632	0.015639	NA	NA	NA	NA		OpenSea	PPP2R5C;PPP2R5C;PPP2R5C;PPP2R5C;PPP2R5C	NM_001161726;NM_002719;NM_001161725;NM_178587;NM_178586	Body;Body;Body;Body;Body			TRUE				NA
	C7orf50	C7orf50.C7orf50.C7orf50.108	0.707767		PPP2R5C;PPP2R5C;PPP2R5C;PPP2R5C;PPP2R5C.6	chr14	102302025	-	cg14982987	NA	NA	NA	NA	NA	NA		OpenSea	PPP2R5C;PPP2R5C;PPP2R5C;PPP2R5C;PPP2R5C	NM_001161726;NM_002719;NM_001161725;NM_178587;NM_178586	Body;Body;Body;Body;Body			TRUE				NA
	C7orf50	C7orf50.C7orf50.C7orf50.111	0.933752		PPP2R5C;PPP2R5C;PPP2R5C;PPP2R5C;PPP2R5C.8	chr14	102312533	-	cg02220617	NA	NA	NA	NA	NA	NA		OpenSea	PPP2R5C;PPP2R5C;PPP2R5C;PPP2R5C;PPP2R5C	NM_001161726;NM_002719;NM_001161725;NM_178587;NM_178586	Body;Body;Body;Body;Body			TRUE				NA
	C7orf50	C7orf50.C7orf50.C7orf50.116	-0.707121		PPP2R5C;PPP2R5C;PPP2R5C;PPP2R5C;PPP2R5C.12	chr14	102358090	+	cg16201061	rs75681836	0.014038	NA	NA	NA	NA	chr14:102357887-102358101	Island	PPP2R5C;PPP2R5C;PPP2R5C;PPP2R5C;PPP2R5C	NM_001161726;NM_002719;NM_001161725;NM_178587;NM_178586	Body;Body;Body;Body;Body			NA				NA
	C7orf50	C7orf50.C7orf50.C7orf50.117	0.724346		PPP2R5C;PPP2R5C;PPP2R5C;PPP2R5C;PPP2R5C.14	chr14	102360736	-	cg27663587	NA	NA	NA	NA	NA	NA	chr14:102357887-102358101	S_Shelf	PPP2R5C;PPP2R5C;PPP2R5C;PPP2R5C;PPP2R5C	NM_001161726;NM_002719;NM_001161725;NM_178587;NM_178586	Body;Body;Body;Body;Body			NA				NA
	C7orf50	C7orf50.C7orf50.C7orf50.119	0.747277		PPP2R5C;PPP2R5C;PPP2R5C;PPP2R5C.3	chr14	102379372	-	cg18492997	rs1618921	0.100663	NA	NA	NA	NA		OpenSea	PPP2R5C;PPP2R5C;PPP2R5C;PPP2R5C	NM_001161726;NM_002719;NM_001161725;NM_178586	Body;Body;Body;Body			NA	14:101449111-101449172			NA
	C7orf50	C7orf50.C7orf50.C7orf50.122	0.723031		PPP2R5C;PPP2R5C;PPP2R5C;PPP2R5C.5	chr14	102391388	-	cg26075905	NA	NA	NA	NA	NA	NA	chr14:102394772-102395123	N_Shelf	PPP2R5C;PPP2R5C;PPP2R5C;PPP2R5C	NM_001161726;NM_002719;NM_001161725;NM_178586	Body;Body;Body;Body			NA	14:101461086-101461407			NA
	C7orf50	C7orf50.C7orf50.C7orf50.124	0.800813		C5orf24;C5orf24	chr5	134181226	+	cg08470180	NA	NA	NA	NA	NA	NA	chr5:134181483-134182250	N_Shore	C5orf24;C5orf24	NM_152409;NM_001135586	TSS200;TSS1500			NA		5:134181189-134182550	Promoter_Associated	NA
	C7orf50	C7orf50.C7orf50.C7orf50.141	0.771431		C5orf24;C5orf24.5	chr5	134181529	+	cg08216465	NA	NA	NA	NA	NA	NA	chr5:134181483-134182250	Island	C5orf24;C5orf24	NM_001135586;NM_152409	TSS200;5'UTR			NA	5:134209423-134210201	5:134181189-134182550	Promoter_Associated	NA
	C7orf50	C7orf50.C7orf50.C7orf50.149	0.719216		C5orf24;C5orf24.11	chr5	134190864	+	cg17409159	NA	NA	NA	NA	NA	NA		OpenSea	C5orf24;C5orf24	NM_152409;NM_001135586	Body;Body			NA				NA
	C7orf50	C7orf50.C7orf50.C7orf50.155	-0.709566		C5orf24;C5orf24.12	chr5	134195255	+	cg24633967	NA	NA	NA	NA	NA	NA		OpenSea	C5orf24;C5orf24	NM_152409;NM_001135586	3'UTR;3'UTR			NA				NA
	C7orf50	C7orf50.C7orf50.C7orf50.163	-0.941918		ZNF598.6	chr16	2050971	+	cg10113069	NA	NA	NA	NA	NA	NA	chr16:2052209-2052718	N_Shore	ZNF598	NM_178167	Body			NA				NA
	C7orf50	C7orf50.C7orf50.C7orf50.169	-0.711904		ZNF598.11	chr16	2052541	-	cg01560283	NA	NA	NA	NA	NA	NA	chr16:2052209-2052718	Island	ZNF598	NM_178167	Body			NA	16:1992168-1992719	16:2052417-2052575	Gene_Associated_Cell_type_specific	NA
	C7orf50	C7orf50.C7orf50.C7orf50.172	0.715901		PFDN2;NIT1.3	chr1	161087635	+	cg13298382	NA	NA	NA	NA	NA	NA	chr1:161087722-161088112	N_Shore	PFDN2;NIT1	NM_012394;NM_005600	Body;TSS1500			NA	1:159354170-159354813	1:161087185-161088469	Promoter_Associated	NA
	C7orf50	C7orf50.C7orf50.C7orf50.177	-0.836609		PFDN2;NIT1.7	chr1	161087998	+	cg10053203	rs76502631	0.014865	NA	NA	NA	NA	chr1:161087722-161088112	Island	PFDN2;NIT1	NM_012394;NM_005600	TSS200;Body			NA	1:159354170-159354813	1:161087185-161088469	Promoter_Associated	NA
	C7orf50	C7orf50.C7orf50.C7orf50.192	-0.724655		PFDN2;NIT1.9	chr1	161088957	+	cg06182359	NA	NA	NA	NA	NA	NA	chr1:161087722-161088112	S_Shore	PFDN2;NIT1	NM_012394;NM_005600	TSS1500;Body			TRUE		1:161088735-161090485	Promoter_Associated	NA
	C7orf50	C7orf50.C7orf50.C7orf50.196	0.741147		PFDN2;NIT1.11	chr1	161089118	+	cg04991214	NA	NA	NA	NA	NA	NA	chr1:161087722-161088112	S_Shore	PFDN2;NIT1	NM_012394;NM_005600	TSS1500;Body			TRUE		1:161088735-161090485	Promoter_Associated	NA
	C7orf50	C7orf50.C7orf50.C7orf50.C7orf50.C7orf50.C7orf50	-0.753849		TRUB1	chr10	116697070	+	cg08898349	NA	NA	NA	NA	NA	NA	chr10:116697893-116698376	N_Shore	TRUB1	NM_139169	TSS1500			NA				NA
	C7orf50	C7orf50.C7orf50.C7orf50.207	0.808616		TRUB1.6	chr10	116698168	+	cg16368311	NA	NA	NA	NA	NA	NA	chr10:116697893-116698376	Island	TRUB1	NM_139169	1stExon			NA	10:116687888-116688578	10:116697460-116698469	Promoter_Associated	NA
	CDKN2C	CDKN2C	0.808353		TRUB1.9	chr10	116701397	+	cg18543130	NA	NA	NA	NA	NA	NA	chr10:116697893-116698376	S_Shelf	TRUB1	NM_139169	Body			NA				NA
	CDKN2C	CDKN2C.1	0.956625		ZC3HAV1L.10	chr7	138721065	-	cg24251035	rs2279860	0.485223	NA	NA	NA	NA	chr7:138720044-138721019	S_Shore	ZC3HAV1L	NM_080660	TSS1500			NA		7:138719747-138721106	Promoter_Associated	NA
	CDKN2C	CDKN2C.2	0.897275		C7orf50;C7orf50;C7orf50.15	chr7	1048922	-	cg14241879	NA	NA	NA	NA	NA	NA	chr7:1048921-1049124	Island	C7orf50;C7orf50;C7orf50	NM_001134395;NM_032350;NM_001134396	Body;Body;Body			NA	7:1015448-1016334	7:1048754-1049043	Unclassified_Cell_type_specific	NA
	CDKN2C	CDKN2C.3	0.776418		C7orf50;C7orf50;C7orf50.19	chr7	1050071	+	cg14286660	NA	NA	NA	NA	NA	NA	chr7:1048921-1049124	S_Shore	C7orf50;C7orf50;C7orf50	NM_001134395;NM_032350;NM_001134396	Body;Body;Body			NA				NA
	CDKN2C	CDKN2C.CDKN2C	0.739926		C7orf50;C7orf50;C7orf50.21	chr7	1052092	+	cg01699819	rs12539012	0.159866	NA	NA	NA	NA	chr7:1052387-1052736	N_Shore	C7orf50;C7orf50;C7orf50	NM_001134395;NM_032350;NM_001134396	Body;Body;Body			NA	7:1018513-1019389	7:1050912-1052125	Unclassified_Cell_type_specific	NA
	CDKN2C	CDKN2C.CDKN2C.2	0.747544		C7orf50;C7orf50;C7orf50.22	chr7	1052392	-	cg14983777	rs13224488	0.159851	NA	NA	NA	NA	chr7:1052387-1052736	Island	C7orf50;C7orf50;C7orf50	NM_001134395;NM_032350;NM_001134396	Body;Body;Body			NA	7:1018513-1019389			NA
	CDKN2C	CDKN2C.CDKN2C.CDKN2C	-0.999382		C7orf50;C7orf50;C7orf50.23	chr7	1052735	+	cg07538944	NA	NA	NA	NA	NA	NA	chr7:1052387-1052736	Island	C7orf50;C7orf50;C7orf50	NM_001134395;NM_032350;NM_001134396	Body;Body;Body			NA	7:1018513-1019389	7:1052701-1053421	Unclassified_Cell_type_specific	NA
	CDKN2C	CDKN2C.CDKN2C.CDKN2C.2	-0.748343		C7orf50;C7orf50;C7orf50.30	chr7	1056716	-	cg01807426	NA	NA	NA	NA	NA	NA	chr7:1059528-1059877	N_Shelf	C7orf50;C7orf50;C7orf50	NM_001134395;NM_032350;NM_001134396	Body;Body;Body			NA	7:1022123-1023261	7:1056713-1056872	Unclassified_Cell_type_specific	NA
	CDKN2C	CDKN2C.CDKN2C.CDKN2C.4	0.974518		C7orf50;C7orf50;C7orf50.35	chr7	1059627	-	cg01105362	rs73265925	0.034309	NA	NA	NA	NA	chr7:1059528-1059877	Island	C7orf50;C7orf50;C7orf50	NM_001134395;NM_032350;NM_001134396	Body;Body;Body			NA	7:1026094-1026365	7:1059429-1059985	Unclassified	NA
	CDKN2C	CDKN2C.CDKN2C.CDKN2C.5	0.960248		C7orf50;C7orf50;C7orf50.36	chr7	1059784	-	cg05524767	rs59144058	0.036139	NA	NA	NA	NA	chr7:1059528-1059877	Island	C7orf50;C7orf50;C7orf50	NM_001134395;NM_032350;NM_001134396	Body;Body;Body			NA	7:1026094-1026365	7:1059429-1059985	Unclassified	NA
	CDKN2C	CDKN2C.CDKN2C.CDKN2C.7	0.823091		C7orf50;C7orf50;C7orf50.37	chr7	1059876	+	cg23451063	NA	NA	NA	NA	NA	NA	chr7:1059528-1059877	Island	C7orf50;C7orf50;C7orf50	NM_001134395;NM_032350;NM_001134396	Body;Body;Body			NA		7:1059429-1059985	Unclassified	NA
	CRABP1	CRABP1.2	-0.794238		C7orf50;C7orf50;C7orf50.38	chr7	1060553	+	cg01403208	NA	NA	NA	NA	NA	NA	chr7:1062496-1062966	N_Shore	C7orf50;C7orf50;C7orf50	NM_001134395;NM_032350;NM_001134396	Body;Body;Body			NA		7:1060425-1060700	Unclassified_Cell_type_specific	NA
	CRABP1	CRABP1.3	-0.909278		C7orf50;C7orf50;C7orf50.42	chr7	1062182	-	cg13279530	NA	NA	NA	NA	NA	NA	chr7:1062496-1062966	N_Shore	C7orf50;C7orf50;C7orf50	NM_001134395;NM_032350;NM_001134396	Body;Body;Body			NA	7:1028688-1028778			NA
	CRABP1	CRABP1.9	0.750581		C7orf50;C7orf50;C7orf50;MIR339	chr7	1062652	+	cg27205928	rs72631831	0.010989	NA	NA	NA	NA	chr7:1062496-1062966	Island	C7orf50;C7orf50;C7orf50;MIR339	NM_001134395;NM_032350;NM_001134396;NR_029898	Body;Body;Body;Body			NA	7:1028917-1029473			NA
	CRABP1	CRABP1.13	0.800464		C7orf50;C7orf50;C7orf50.52	chr7	1067447	+	cg27454412	rs117075852	0.019531	NA	NA	NA	NA	chr7:1066931-1068245	Island	C7orf50;C7orf50;C7orf50	NM_001134395;NM_032350;NM_001134396	Body;Body;Body		DMR	NA	7:1033458-1034769	7:1067299-1067453	Promoter_Associated	NA
	CRABP1	CRABP1.CRABP1.1	0.877115		C7orf50;C7orf50;C7orf50.59	chr7	1072630	+	cg01498085	rs78308415	0.060384	NA	NA	NA	NA	chr7:1075927-1076128	N_Shelf	C7orf50;C7orf50;C7orf50	NM_001134395;NM_032350;NM_001134396	Body;Body;Body			NA	7:1039154-1039232			NA
	CRABP1	CRABP1.14	0.989944		C7orf50;C7orf50;C7orf50.92	chr7	1094737	+	cg24575275	NA	NA	NA	NA	NA	NA	chr7:1097405-1097953	N_Shelf	C7orf50;C7orf50;C7orf50	NM_001134395;NM_032350;NM_001134396	Body;Body;Body			NA	7:1060605-1061596			TRUE
	CRABP1	CRABP1.18	0.863352		C7orf50;C7orf50;C7orf50;GPR146.3	chr7	1097933	-	cg21664854	rs61910751	0.000128	NA	NA	NA	NA	chr7:1097405-1097953	Island	C7orf50;C7orf50;C7orf50;GPR146	NM_001134395;NM_032350;NM_001134396;NM_138445	Body;Body;Body;1stExon			TRUE	7:1062770-1064945			NA
	CRABP1	CRABP1.23	-0.99879		C7orf50;GPR146;C7orf50;C7orf50;GPR146	chr7	1098625	-	cg18944087	NA	NA	NA	NA	NA	NA	chr7:1097405-1097953	S_Shore	C7orf50;GPR146;C7orf50;C7orf50;GPR146	NM_001134395;NM_138445;NM_032350;NM_001134396;NM_138445	Body;3'UTR;Body;Body;1stExon			TRUE	7:1065131-1065230	7:1098576-1098839	Unclassified_Cell_type_specific	NA
	FXYD6	FXYD6.FXYD6.FXYD6.FXYD6.FXYD6	0.890166		C7orf50;C7orf50;C7orf50.108	chr7	1105321	+	cg24603113	NA	NA	NA	NA	NA	NA	chr7:1105259-1105974	Island	C7orf50;C7orf50;C7orf50	NM_001134395;NM_032350;NM_001134396	Body;Body;Body			TRUE	7:1071618-1072497	7:1104880-1106376	Unclassified	NA
	FXYD6	FXYD6.FXYD6.FXYD6.FXYD6.FXYD6.1	-0.915639		C7orf50;C7orf50;C7orf50.111	chr7	1105730	-	cg14525935	NA	NA	NA	NA	NA	NA	chr7:1105259-1105974	Island	C7orf50;C7orf50;C7orf50	NM_001134395;NM_032350;NM_001134396	Body;Body;Body			TRUE	7:1071618-1072497	7:1104880-1106376	Unclassified	NA
	FXYD6	FXYD6.FXYD6.FXYD6.FXYD6.FXYD6.3	-0.996663		C7orf50;C7orf50;C7orf50.116	chr7	1112040	+	cg25472882	NA	NA	NA	NA	NA	NA		OpenSea	C7orf50;C7orf50;C7orf50	NM_001134395;NM_032350;NM_001134396	Body;Body;Body			NA	7:1078292-1078586			NA
	FXYD6	FXYD6.FXYD6.FXYD6.FXYD6.FXYD6.5	0.995434		C7orf50;C7orf50;C7orf50.117	chr7	1113014	+	cg00370123	NA	NA	NA	NA	NA	NA		OpenSea	C7orf50;C7orf50;C7orf50	NM_001134395;NM_032350;NM_001134396	Body;Body;Body			NA	7:1079505-1079634			TRUE
	FXYD6	FXYD6.FXYD6.FXYD6.FXYD6.FXYD6.FXYD6.FXYD6.FXYD6.FXYD6	-0.978604		C7orf50;C7orf50;C7orf50.119	chr7	1113237	+	cg19947463	NA	NA	NA	NA	NA	NA		OpenSea	C7orf50;C7orf50;C7orf50	NM_001134395;NM_032350;NM_001134396	Body;Body;Body			NA	7:1079752-1080993	7:1113017-1113379	Unclassified_Cell_type_specific	TRUE
	FXYD6	FXYD6.FXYD6.FXYD6.FXYD6.FXYD6.FXYD6.FXYD6.FXYD6.FXYD6.1	0.981078		C7orf50;C7orf50;C7orf50.122	chr7	1117418	-	cg20934096	NA	NA	NA	NA	NA	NA	chr7:1119980-1120248	N_Shelf	C7orf50;C7orf50;C7orf50	NM_001134395;NM_032350;NM_001134396	Body;Body;Body			NA	7:1083944-1084121			NA
	FXYD6	FXYD6.FXYD6.FXYD6.FXYD6.FXYD6.9	0.997046		C7orf50;C7orf50;C7orf50.124	chr7	1117540	-	cg08137085	NA	NA	NA	NA	NA	NA	chr7:1119980-1120248	N_Shelf	C7orf50;C7orf50;C7orf50	NM_001134395;NM_032350;NM_001134396	Body;Body;Body			NA	7:1083944-1084121			NA
	FXYD6	FXYD6.FXYD6.FXYD6.FXYD6.FXYD6.10	-0.98698		C7orf50;C7orf50;C7orf50.141	chr7	1123920	-	cg07805999	NA	NA	NA	NA	NA	NA	chr7:1126578-1126910	N_Shelf	C7orf50;C7orf50;C7orf50	NM_001134395;NM_032350;NM_001134396	Body;Body;Body			NA	7:1089906-1090701	7:1123902-1123989	Unclassified_Cell_type_specific	NA
	FXYD6	FXYD6.FXYD6.FXYD6.FXYD6.FXYD6.11	-0.76829		GPER;C7orf50;C7orf50;GPER;C7orf50;GPER	chr7	1126249	-	cg17102910	NA	NA	NA	NA	NA	NA	chr7:1126578-1126910	N_Shore	GPER;C7orf50;C7orf50;GPER;C7orf50;GPER	NM_001505;NM_001134395;NM_032350;NM_001039966;NM_001134396;NM_001098201	TSS200;Body;Body;TSS200;Body;TSS1500			NA		7:1126090-1128006	Unclassified	NA
	FXYD6	FXYD6.FXYD6.FXYD6.FXYD6.FXYD6.14	-0.936285		GPER;C7orf50;C7orf50;GPER;C7orf50;GPER.1	chr7	1126318	+	cg15730481	NA	NA	NA	NA	NA	NA	chr7:1126578-1126910	N_Shore	GPER;C7orf50;C7orf50;GPER;C7orf50;GPER	NM_001505;NM_001134395;NM_032350;NM_001039966;NM_001134396;NM_001098201	TSS200;Body;Body;TSS200;Body;TSS1500			NA		7:1126090-1128006	Unclassified	NA
	SNX30	SNX30	1		GPER;C7orf50;C7orf50;GPER;C7orf50;GPER.2	chr7	1126406	+	cg18378883	NA	NA	NA	NA	NA	NA	chr7:1126578-1126910	N_Shore	GPER;C7orf50;C7orf50;GPER;C7orf50;GPER	NM_001505;NM_001134395;NM_032350;NM_001039966;NM_001134396;NM_001098201	TSS200;Body;Body;TSS200;Body;TSS1500			NA		7:1126090-1128006	Unclassified	NA
	SNX30	SNX30.1	-1		C7orf50;C7orf50;C7orf50.149	chr7	1137517	+	cg19048371	NA	NA	NA	NA	NA	NA	chr7:1135744-1135992	S_Shore	C7orf50;C7orf50;C7orf50	NM_001134395;NM_032350;NM_001134396	Body;Body;Body			NA	7:1103757-1104044			NA
	SNX30	SNX30.2	1		C7orf50;C7orf50;C7orf50.155	chr7	1139423	-	cg01719079	rs74381459	0.018245	NA	NA	NA	NA	chr7:1141229-1141545	N_Shore	C7orf50;C7orf50;C7orf50	NM_001134395;NM_032350;NM_001134396	Body;Body;Body			NA	7:1105846-1106221			NA
	SNX30	SNX30.3	1		C7orf50;C7orf50;C7orf50.163	chr7	1142433	+	cg00364696	NA	NA	NA	NA	NA	NA	chr7:1142631-1142862	N_Shore	C7orf50;C7orf50;C7orf50	NM_001134395;NM_032350;NM_001134396	Body;Body;Body			NA	7:1108823-1109576			NA
	SNX30	SNX30.4	-1		C7orf50;C7orf50;C7orf50.169	chr7	1148101	+	cg26240231	NA	NA	NA	NA	NA	NA	chr7:1149179-1150306	N_Shore	C7orf50;C7orf50;C7orf50	NM_001134395;NM_032350;NM_001134396	Body;Body;Body			NA	7:1114194-1114941			NA
	SNX30	SNX30.5	1		C7orf50;C7orf50;C7orf50.172	chr7	1150305	+	cg14377973	NA	NA	NA	NA	NA	NA	chr7:1149179-1150306	Island	C7orf50;C7orf50;C7orf50	NM_001134395;NM_032350;NM_001134396	Body;Body;Body			NA				NA
	SNX30	SNX30.6	1		C7orf50;C7orf50;C7orf50.177	chr7	1152687	-	cg03453549	rs79367977	0.151876	NA	NA	NA	NA	chr7:1155303-1157445	N_Shelf	C7orf50;C7orf50;C7orf50	NM_001134395;NM_032350;NM_001134396	Body;Body;Body			NA	7:1118920-1119333			NA
	SYNGR3	SYNGR3	1		C7orf50;C7orf50;C7orf50.192	chr7	1162860	+	cg19043969	NA	NA	NA	NA	NA	NA		OpenSea	C7orf50;C7orf50;C7orf50	NM_001134395;NM_032350;NM_001134396	Body;Body;Body			TRUE	7:1129339-1129654			NA
	SYNGR3	SYNGR3.1	1		C7orf50;C7orf50;C7orf50.196	chr7	1163642	+	cg18990050	NA	NA	NA	NA	NA	NA		OpenSea	C7orf50;C7orf50;C7orf50	NM_001134395;NM_032350;NM_001134396	Body;Body;Body			TRUE	7:1129982-1130209	7:1163254-1164103	Unclassified_Cell_type_specific	TRUE
	SYNGR3	SYNGR3.2	1		C7orf50;C7orf50;C7orf50;C7orf50;C7orf50;C7orf50	chr7	1177883	+	cg06505107	NA	NA	NA	NA	NA	NA	chr7:1177726-1178255	Island	C7orf50;C7orf50;C7orf50;C7orf50;C7orf50;C7orf50	NM_032350;NM_001134396;NM_032350;NM_001134396;NM_001134395;NM_001134395	1stExon;5'UTR;5'UTR;1stExon;1stExon;5'UTR	high-CpG:1144194-1144483		NA	7:1144106-1144765	7:1177342-1178395	Promoter_Associated	NA
	SYNGR3	SYNGR3.3	1		C7orf50;C7orf50;C7orf50.207	chr7	1178041	+	cg14621103	NA	NA	NA	NA	NA	NA	chr7:1177726-1178255	Island	C7orf50;C7orf50;C7orf50	NM_001134395;NM_032350;NM_001134396	TSS200;TSS200;TSS200			NA	7:1144106-1144765	7:1177342-1178395	Promoter_Associated	NA
	SYNGR3	SYNGR3.4	1		PIGN;PIGN;KIAA1468	chr18	59853916	+	cg23570958	NA	NA	NA	NA	NA	NA	chr18:59853977-59855252	N_Shore	PIGN;PIGN;KIAA1468	NM_176787;NM_012327;NM_020854	5'UTR;5'UTR;TSS1500			NA	18:58004752-58006272	18:59853696-59855671	Promoter_Associated	NA
	SYNGR3	SYNGR3.SYNGR3	-1		FAM96B;FAM96B;FAM96B;CES2;CES2	chr16	66968268	+	cg01048244	NA	NA	NA	NA	NA	NA	chr16:66968029-66968924	Island	FAM96B;FAM96B;FAM96B;CES2;CES2	NM_016062;NR_024525;NM_016062;NM_198061;NM_003869	5'UTR;Body;1stExon;TSS200;TSS200	high-CpG:65525766-65525838		NA	16:65525398-65527339	16:66967533-66969421	Promoter_Associated	NA
	SYNGR3	SYNGR3.SYNGR3.1	1		AQP4;C18orf16	chr18	24444196	-	cg21962450	rs12968026	0.075868	NA	NA	NA	NA	chr18:24443200-24443458	S_Shore	AQP4;C18orf16	NM_001650;NR_026908	Body;TSS1500			TRUE				NA
	SYNGR3	SYNGR3.5	-1		CDKN2C	chr1	51433840	-	cg01145389	NA	NA	NA	NA	NA	NA	chr1:51433762-51435505	Island	CDKN2C	NM_001262	TSS1500			NA	1:51206331-51206962	1:51433513-51434062	Promoter_Associated	NA
	SYNGR3	SYNGR3.6	1		CDKN2C.1	chr1	51433939	+	cg16911228	NA	NA	NA	NA	NA	NA	chr1:51433762-51435505	Island	CDKN2C	NM_001262	TSS1500			NA	1:51206331-51206962	1:51433513-51434062	Promoter_Associated	TRUE
	SYNGR3	SYNGR3.7	1		CDKN2C.2	chr1	51433955	+	cg07013994	NA	NA	NA	NA	NA	NA	chr1:51433762-51435505	Island	CDKN2C	NM_001262	TSS1500			NA	1:51206331-51206962	1:51433513-51434062	Promoter_Associated	TRUE
	SYNGR3	SYNGR3.8	1		CDKN2C.3	chr1	51434014	+	cg17894331	NA	NA	NA	NA	NA	NA	chr1:51433762-51435505	Island	CDKN2C	NM_001262	TSS1500			NA	1:51206331-51206962	1:51433513-51434062	Promoter_Associated	TRUE
	SYNGR3	SYNGR3.9	-1		CDKN2C;CDKN2C	chr1	51434293	-	cg07370959	NA	NA	NA	NA	NA	NA	chr1:51433762-51435505	Island	CDKN2C;CDKN2C	NM_078626;NM_001262	TSS1500;TSS200	high-CpG:51206819-51207300		NA	1:51206331-51206962	1:51434249-51434497	Promoter_Associated	TRUE
	SYNGR3	SYNGR3.10	1		CDKN2C;CDKN2C.2	chr1	51434354	+	cg07908422	NA	NA	NA	NA	NA	NA	chr1:51433762-51435505	Island	CDKN2C;CDKN2C	NM_078626;NM_001262	TSS1500;TSS200	high-CpG:51206819-51207300		NA	1:51206331-51206962	1:51434249-51434497	Promoter_Associated	TRUE
	SYNGR3	SYNGR3.11	1		CDKN2C;CDKN2C;CDKN2C	chr1	51434373	+	cg10450322	NA	NA	NA	NA	NA	NA	chr1:51433762-51435505	Island	CDKN2C;CDKN2C;CDKN2C	NM_001262;NM_078626;NM_001262	5'UTR;TSS1500;1stExon	high-CpG:51206819-51207300		NA	1:51206331-51206962	1:51434249-51434497	Promoter_Associated	NA
	SYNGR3	SYNGR3.12	-1		CDKN2C;CDKN2C;CDKN2C.2	chr1	51434666	+	cg04720785	NA	NA	NA	NA	NA	NA	chr1:51433762-51435505	Island	CDKN2C;CDKN2C;CDKN2C	NM_001262;NM_078626;NM_001262	5'UTR;TSS1500;1stExon	high-CpG:51206819-51207300		NA	1:51207076-51208538	1:51434654-51434826	Promoter_Associated	TRUE
	SYNGR3	SYNGR3.13	1		CDKN2C;CDKN2C;CDKN2C.4	chr1	51435462	+	cg19640439	NA	NA	NA	NA	NA	NA	chr1:51433762-51435505	Island	CDKN2C;CDKN2C;CDKN2C	NM_078626;NM_001262;NM_001262	TSS200;5'UTR;1stExon			NA	1:51207076-51208538	1:51435234-51435727	Promoter_Associated	TRUE
	SYNGR3	SYNGR3.14	1		CDKN2C;CDKN2C;CDKN2C.5	chr1	51435504	+	cg16135470	NA	NA	NA	NA	NA	NA	chr1:51433762-51435505	Island	CDKN2C;CDKN2C;CDKN2C	NM_078626;NM_001262;NM_001262	TSS200;5'UTR;1stExon			NA	1:51207076-51208538	1:51435234-51435727	Promoter_Associated	TRUE
	SYNGR3	SYNGR3.15	1		CDKN2C;CDKN2C;CDKN2C.7	chr1	51435859	-	cg06949081	NA	NA	NA	NA	NA	NA	chr1:51433762-51435505	S_Shore	CDKN2C;CDKN2C;CDKN2C	NM_078626;NM_001262;NM_078626	1stExon;5'UTR;5'UTR			NA	1:51207076-51208538	1:51435751-51435891	Promoter_Associated	TRUE
	SYNGR3	SYNGR3.16	-1		CRABP1.2	chr15	78631512	+	cg04818947	NA	NA	NA	NA	NA	NA	chr15:78632669-78633108	N_Shore	CRABP1	NM_004378	TSS1500			NA				NA
	SYNGR3	SYNGR3.17	1		CRABP1.3	chr15	78631536	+	cg26824615	NA	NA	NA	NA	NA	NA	chr15:78632669-78633108	N_Shore	CRABP1	NM_004378	TSS1500			NA				NA
	SYNGR3	SYNGR3.18	-1		CRABP1.9	chr15	78632081	-	cg18646365	NA	NA	NA	NA	NA	NA	chr15:78632669-78633108	N_Shore	CRABP1	NM_004378	TSS1500			NA	15:76419131-76419326			NA
	CFB	CFB.CFB	1		CRABP1.13	chr15	78632572	-	cg13177758	NA	NA	NA	NA	NA	NA	chr15:78632669-78633108	N_Shore	CRABP1	NM_004378	TSS200			NA	15:76419530-76421120			TRUE
	CFB	CFB.CFB.1	1		CRABP1;CRABP1.1	chr15	78632684	-	cg10251896	rs76956384	0.05764	NA	NA	NA	NA	chr15:78632669-78633108	Island	CRABP1;CRABP1	NM_004378;NM_004378	1stExon;5'UTR	high-CpG:76419680-76419798	DMR	NA	15:76419530-76421120			TRUE
	CFB	CFB	-1		CRABP1.14	chr15	78633092	-	cg14826226	NA	NA	NA	NA	NA	NA	chr15:78632669-78633108	Island	CRABP1	NM_004378	Body		DMR	NA	15:76419530-76421120			TRUE
	CFB	CFB.1	-1		CRABP1.18	chr15	78633662	-	cg20550118	NA	NA	NA	NA	NA	NA	chr15:78633322-78634089	Island	CRABP1	NM_004378	Body			TRUE	15:76419530-76421120			TRUE
	CFB	CFB.2	-1		CRABP1.23	chr15	78640536	-	cg07199257	NA	NA	NA	NA	NA	NA		OpenSea	CRABP1	NM_004378	3'UTR			NA				NA
	CFB	CFB.3	-1		FXYD6;FXYD6;FXYD6;FXYD6;FXYD6	chr11	117711896	+	cg06593118	NA	NA	NA	NA	NA	NA		OpenSea	FXYD6;FXYD6;FXYD6;FXYD6;FXYD6	NM_001164837;NM_001164836;NM_022003;NM_001164831;NM_001164832	Body;Body;Body;Body;Body			NA				NA
	CFB	CFB.4	1		FXYD6;FXYD6;FXYD6;FXYD6;FXYD6.1	chr11	117732291	+	cg14848289	NA	NA	NA	NA	NA	NA		OpenSea	FXYD6;FXYD6;FXYD6;FXYD6;FXYD6	NM_001164831;NM_022003;NM_001164837;NM_001164836;NM_001164832	5'UTR;5'UTR;5'UTR;5'UTR;5'UTR			TRUE				NA
	CFB	CFB.5	1		FXYD6;FXYD6;FXYD6;FXYD6;FXYD6.3	chr11	117743514	+	cg26047127	NA	NA	NA	NA	NA	NA	chr11:117747102-117747717	N_Shelf	FXYD6;FXYD6;FXYD6;FXYD6;FXYD6	NM_001164831;NM_022003;NM_001164837;NM_001164836;NM_001164832	5'UTR;5'UTR;5'UTR;5'UTR;5'UTR			NA				NA
	CFB	CFB.6	1		FXYD6;FXYD6;FXYD6;FXYD6;FXYD6.5	chr11	117747166	+	cg13828839	NA	NA	NA	NA	NA	NA	chr11:117747102-117747717	Island	FXYD6;FXYD6;FXYD6;FXYD6;FXYD6	NM_001164831;NM_022003;NM_001164837;NM_001164836;NM_001164832	5'UTR;5'UTR;5'UTR;5'UTR;5'UTR	high-CpG:117252270-117252843	DMR	NA	11:117252068-117252927			TRUE
	CFB	CFB.7	1		FXYD6;FXYD6;FXYD6;FXYD6;FXYD6;FXYD6;FXYD6;FXYD6;FXYD6	chr11	117747390	-	cg04968900	NA	NA	NA	NA	NA	NA	chr11:117747102-117747717	Island	FXYD6;FXYD6;FXYD6;FXYD6;FXYD6;FXYD6;FXYD6;FXYD6;FXYD6	NM_001164832;NM_001164831;NM_001164837;NM_022003;NM_001164836;NM_022003;NM_001164837;NM_001164836;NM_001164832	1stExon;5'UTR;5'UTR;1stExon;1stExon;5'UTR;1stExon;5'UTR;5'UTR	high-CpG:117252270-117252843	DMR	NA	11:117252068-117252927			TRUE
	CFB	CFB.8	1		FXYD6;FXYD6;FXYD6;FXYD6;FXYD6;FXYD6;FXYD6;FXYD6;FXYD6.1	chr11	117747417	-	cg05327447	NA	NA	NA	NA	NA	NA	chr11:117747102-117747717	Island	FXYD6;FXYD6;FXYD6;FXYD6;FXYD6;FXYD6;FXYD6;FXYD6;FXYD6	NM_001164832;NM_001164831;NM_001164837;NM_022003;NM_001164836;NM_022003;NM_001164837;NM_001164836;NM_001164832	1stExon;5'UTR;5'UTR;1stExon;1stExon;5'UTR;1stExon;5'UTR;5'UTR	high-CpG:117252270-117252843		NA	11:117252068-117252927			TRUE
	CFB	CFB.9	1		FXYD6;FXYD6;FXYD6;FXYD6;FXYD6.9	chr11	117747940	+	cg20652899	NA	NA	NA	NA	NA	NA	chr11:117747102-117747717	S_Shore	FXYD6;FXYD6;FXYD6;FXYD6;FXYD6	NM_001164831;NM_022003;NM_001164832;NM_001164837;NM_001164836	5'UTR;TSS200;TSS200;TSS200;TSS200			NA				NA
	CFB	CFB.10	-1		FXYD6;FXYD6;FXYD6;FXYD6;FXYD6.10	chr11	117748169	+	cg10372188	NA	NA	NA	NA	NA	NA	chr11:117747102-117747717	S_Shore	FXYD6;FXYD6;FXYD6;FXYD6;FXYD6	NM_001164836;NM_022003;NM_001164832;NM_001164837;NM_001164831	TSS1500;TSS1500;TSS1500;TSS1500;TSS200			NA				NA
	CFB	CFB.11	1		FXYD6;FXYD6;FXYD6;FXYD6;FXYD6.11	chr11	117748187	-	cg03821689	NA	NA	NA	NA	NA	NA	chr11:117747102-117747717	S_Shore	FXYD6;FXYD6;FXYD6;FXYD6;FXYD6	NM_001164836;NM_022003;NM_001164832;NM_001164837;NM_001164831	TSS1500;TSS1500;TSS1500;TSS1500;TSS200			NA				NA
	CFB	CFB.12	1		FXYD6;FXYD6;FXYD6;FXYD6;FXYD6.14	chr11	117748512	-	cg11171549	rs631898	0.001662	NA	NA	NA	NA	chr11:117747102-117747717	S_Shore	FXYD6;FXYD6;FXYD6;FXYD6;FXYD6	NM_001164836;NM_001164831;NM_022003;NM_001164832;NM_001164837	TSS1500;TSS1500;TSS1500;TSS1500;TSS1500			NA				NA
	CFB	CFB.13	1		SNX30	chr9	115512530	-	cg09619598	NA	NA	NA	NA	NA	NA	chr9:115512611-115513757	N_Shore	SNX30	NM_001012994	TSS1500			NA				NA
	CFB	CFB.14	1		SNX30.1	chr9	115512612	-	cg26386402	NA	NA	NA	NA	NA	NA	chr9:115512611-115513757	Island	SNX30	NM_001012994	TSS1500			NA	9:114552433-114553578			NA
	CFB	CFB.15	1		SNX30.2	chr9	115513056	-	cg03907738	NA	NA	NA	NA	NA	NA	chr9:115512611-115513757	Island	SNX30	NM_001012994	TSS200	high-CpG:114552813-114552934		NA	9:114552433-114553578	9:115512990-115513342	Promoter_Associated	NA
	CFB	CFB.16	1		SNX30.3	chr9	115513525	-	cg12063910	NA	NA	NA	NA	NA	NA	chr9:115512611-115513757	Island	SNX30	NM_001012994	Body			NA	9:114552433-114553578			NA
	ABAT	ABAT.ABAT.ABAT.3	0.780428		SNX30.4	chr9	115513756	+	cg19005891	NA	NA	NA	NA	NA	NA	chr9:115512611-115513757	Island	SNX30	NM_001012994	Body			NA	9:114552433-114553578			NA
	ABAT	ABAT.ABAT.ABAT.6	-0.748203		SNX30.5	chr9	115631083	+	cg14350114	NA	NA	NA	NA	NA	NA		OpenSea	SNX30	NM_001012994	Body			TRUE				NA
	CRYM	CRYM.CRYM	-1		SNX30.6	chr9	115635662	-	cg13803584	rs4978509	0.198121	NA	NA	NA	NA		OpenSea	SNX30	NM_001012994	3'UTR			NA				NA
	CRYM	CRYM.CRYM.1	-1		SYNGR3	chr16	2039030	+	cg00789347	NA	NA	NA	NA	NA	NA	chr16:2040034-2040628	N_Shore	SYNGR3	NM_004209	TSS1500			NA				NA
	CRYM	CRYM.CRYM.2	-1		SYNGR3.1	chr16	2039391	+	cg27190967	rs17135748	0.107045	NA	NA	NA	NA	chr16:2040034-2040628	N_Shore	SYNGR3	NM_004209	TSS1500			NA		16:2039166-2039585	Unclassified_Cell_type_specific	TRUE
	CRYM	CRYM.CRYM.3	-1		SYNGR3.2	chr16	2039411	-	cg26470314	rs17135748	0.107045	NA	NA	NA	NA	chr16:2040034-2040628	N_Shore	SYNGR3	NM_004209	TSS1500			NA		16:2039166-2039585	Unclassified_Cell_type_specific	TRUE
	CRYM	CRYM.CRYM.4	-1		SYNGR3.3	chr16	2039815	-	cg18637244	rs112521723	0.105672	NA	NA	NA	NA	chr16:2040034-2040628	N_Shore	SYNGR3	NM_004209	TSS200			NA	16:1979816-1980629	16:2039672-2040156	Unclassified	NA
	CRYM	CRYM.CRYM.5	-1		SYNGR3.4	chr16	2039821	-	cg01062068	rs112521723	0.105672	NA	NA	NA	NA	chr16:2040034-2040628	N_Shore	SYNGR3	NM_004209	TSS200			NA	16:1979816-1980629	16:2039672-2040156	Unclassified	TRUE
	CRYM	CRYM.CRYM.6	-1		SYNGR3;SYNGR3	chr16	2040017	-	cg07259398	NA	NA	NA	NA	NA	NA	chr16:2040034-2040628	N_Shore	SYNGR3;SYNGR3	NM_004209;NM_004209	5'UTR;1stExon			NA	16:1979816-1980629	16:2039672-2040156	Unclassified	TRUE
	CRYM	CRYM.CRYM.7	-1		SYNGR3;SYNGR3.1	chr16	2040023	-	cg16370826	NA	NA	NA	NA	NA	NA	chr16:2040034-2040628	N_Shore	SYNGR3;SYNGR3	NM_004209;NM_004209	5'UTR;1stExon			NA	16:1979816-1980629	16:2039672-2040156	Unclassified	TRUE
	CRYM	CRYM	-1		SYNGR3.5	chr16	2040195	+	cg02101625	NA	NA	NA	NA	NA	NA	chr16:2040034-2040628	Island	SYNGR3	NM_004209	1stExon			NA	16:1979816-1980629			TRUE
	CRYM	CRYM.1	-1		SYNGR3.6	chr16	2040415	+	cg07519515	rs113235071	0.10613	NA	NA	NA	NA	chr16:2040034-2040628	Island	SYNGR3	NM_004209	Body			NA	16:1979816-1980629			TRUE
	CRYM	CRYM.2	1		SYNGR3.7	chr16	2040863	-	cg26486663	NA	NA	NA	NA	NA	NA	chr16:2041825-2043026	N_Shore	SYNGR3	NM_004209	Body			TRUE	16:1980823-1983027			TRUE
	CRYM	CRYM.3	-1		SYNGR3.8	chr16	2040981	-	cg27616661	NA	NA	NA	NA	NA	NA	chr16:2041825-2043026	N_Shore	SYNGR3	NM_004209	Body		DMR	TRUE	16:1980823-1983027			TRUE
	CRYM	CRYM.4	-1		SYNGR3.9	chr16	2041225	-	cg04514123	NA	NA	NA	NA	NA	NA	chr16:2041825-2043026	N_Shore	SYNGR3	NM_004209	Body		CDMR	TRUE	16:1980823-1983027	16:2041107-2041323	Promoter_Associated	TRUE
	H2AFX	H2AFX.H2AFX.1	0.988779		SYNGR3.10	chr16	2041512	+	cg05915293	NA	NA	NA	NA	NA	NA	chr16:2041825-2043026	N_Shore	SYNGR3	NM_004209	Body		CDMR	TRUE	16:1980823-1983027			TRUE
	H2AFX	H2AFX.H2AFX.2	0.976996		SYNGR3.11	chr16	2041826	-	cg10022722	NA	NA	NA	NA	NA	NA	chr16:2041825-2043026	Island	SYNGR3	NM_004209	Body			NA	16:1980823-1983027			NA
	H2AFX	H2AFX	0.836058		SYNGR3.12	chr16	2041916	-	cg09229918	NA	NA	NA	NA	NA	NA	chr16:2041825-2043026	Island	SYNGR3	NM_004209	Body		DMR	NA	16:1980823-1983027			NA
	H2AFX	H2AFX.2	0.834312		SYNGR3.13	chr16	2042103	+	cg27028760	NA	NA	NA	NA	NA	NA	chr16:2041825-2043026	Island	SYNGR3	NM_004209	Body		DMR	NA	16:1980823-1983027	16:2042083-2042301	Promoter_Associated	NA
	IGSF8	IGSF8	1		SYNGR3.14	chr16	2042466	-	cg09286183	rs113347032	0.107502	NA	NA	NA	NA	chr16:2041825-2043026	Island	SYNGR3	NM_004209	Body			NA	16:1980823-1983027			NA
	IGSF8	IGSF8.1	1		SYNGR3.15	chr16	2042693	-	cg11220950	NA	NA	NA	NA	NA	NA	chr16:2041825-2043026	Island	SYNGR3	NM_004209	Body			NA	16:1980823-1983027			NA
	IGSF8	IGSF8.2	-1		SYNGR3.16	chr16	2043015	+	cg04519296	NA	NA	NA	NA	NA	NA	chr16:2041825-2043026	Island	SYNGR3	NM_004209	Body			NA	16:1980823-1983027			NA
	IGSF8	IGSF8.3	1		SYNGR3.17	chr16	2044042	-	cg26787199	NA	NA	NA	NA	NA	NA	chr16:2041825-2043026	S_Shore	SYNGR3	NM_004209	3'UTR			NA		16:2043762-2044398	Unclassified_Cell_type_specific	NA
	IGSF8	IGSF8.IGSF8	-1		SYNGR3.18	chr16	2044230	-	cg07099827	NA	NA	NA	NA	NA	NA	chr16:2041825-2043026	S_Shore	SYNGR3	NM_004209	3'UTR			NA		16:2043762-2044398	Unclassified_Cell_type_specific	NA
	IGSF8	IGSF8.4	-1		C2;C2;CFB	chr6	31913275	+	cg23538064	NA	NA	NA	NA	NA	NA		OpenSea	C2;C2;CFB	NM_000063;NM_001145903;NM_001710	3'UTR;3'UTR;TSS1500			TRUE				NA
	IGSF8	IGSF8.5	-1		C2;C2;CFB.1	chr6	31913323	-	cg07880384	NA	NA	NA	NA	NA	NA		OpenSea	C2;C2;CFB	NM_000063;NM_001145903;NM_001710	3'UTR;3'UTR;TSS1500			TRUE				TRUE
	IGSF8	IGSF8.6	1		CFB;CFB	chr6	31913770	-	cg07421596	NA	NA	NA	NA	NA	NA		OpenSea	CFB;CFB	NM_001710;NM_001710	1stExon;5'UTR	low-CpG:32021681-32021916		TRUE				TRUE
	IGSF8	IGSF8.7	1		CFB;CFB.1	chr6	31913995	+	cg08956226	rs4151667	0.031161	NA	NA	NA	NA		OpenSea	CFB;CFB	NM_001710;NM_001710	1stExon;5'UTR			TRUE				TRUE
	IGSF8	IGSF8.8	1		CFB	chr6	31914068	-	cg04945153	rs4151667	0.031161	NA	NA	NA	NA		OpenSea	CFB	NM_001710	Body			TRUE				NA
	IGSF8	IGSF8.9	-1		CFB.1	chr6	31914223	+	cg21092021	NA	NA	NA	NA	NA	NA		OpenSea	CFB	NM_001710	Body			TRUE				NA
	IGSF8	IGSF8.10	1		CFB.2	chr6	31914265	+	cg17335741	NA	NA	NA	NA	NA	NA		OpenSea	CFB	NM_001710	Body			TRUE				NA
	IGSF8	IGSF8.11	1		CFB.3	chr6	31914305	+	cg17741572	NA	NA	NA	NA	NA	NA		OpenSea	CFB	NM_001710	Body			NA				NA
	IGSF8	IGSF8.12	1		CFB.4	chr6	31914952	-	cg03971227	rs1048709	0.148712	NA	NA	NA	NA		OpenSea	CFB	NM_001710	Body			NA	6:32022863-32023212			NA
	IGSF8	IGSF8.13	-1		CFB.5	chr6	31915010	+	cg21798060	NA	NA	NA	NA	NA	NA		OpenSea	CFB	NM_001710	Body			NA	6:32022863-32023212			NA
	IGSF8	IGSF8.14	1		CFB.6	chr6	31915077	+	cg01291920	NA	NA	NA	NA	NA	NA		OpenSea	CFB	NM_001710	Body			NA	6:32022863-32023212			NA
	IGSF8	IGSF8.15	1		CFB.7	chr6	31915104	+	cg23346801	rs4151669	0.031974	NA	NA	NA	NA		OpenSea	CFB	NM_001710	Body			NA	6:32022863-32023212			NA
	C7	C7	0.814697		CFB.8	chr6	31915125	+	cg25734035	rs4151669	0.031974	NA	NA	NA	NA		OpenSea	CFB	NM_001710	Body			NA	6:32022863-32023212			NA
	C7	C7.2	-0.876096		CFB.9	chr6	31915184	+	cg01595997	NA	NA	NA	NA	NA	NA		OpenSea	CFB	NM_001710	Body			NA	6:32022863-32023212			NA
	ENDOD1	ENDOD1.1	-0.86944		CFB.10	chr6	31916683	-	cg12124018	NA	NA	NA	NA	NA	NA		OpenSea	CFB	NM_001710	Body			NA				TRUE
	ENDOD1	ENDOD1.5	0.748947		CFB.11	chr6	31916705	-	cg21606287	NA	NA	NA	NA	NA	NA		OpenSea	CFB	NM_001710	Body			NA				TRUE
	ENDOD1	ENDOD1.6	-0.703138		CFB.12	chr6	31916711	-	cg01143314	NA	NA	NA	NA	NA	NA		OpenSea	CFB	NM_001710	Body			NA				TRUE
	ENDOD1	ENDOD1.10	0.802189		CFB.13	chr6	31919700	+	cg13823070	NA	NA	NA	NA	NA	NA		OpenSea	CFB	NM_001710	Body			NA		6:31919578-31920927	Gene_Associated	NA
	AZGP1	AZGP1	0.949651		CFB.14	chr6	31919723	-	cg26944130	NA	NA	NA	NA	NA	NA		OpenSea	CFB	NM_001710	Body			NA		6:31919578-31920927	Gene_Associated	NA
	CPNE2	CPNE2	-1		CFB.15	chr6	31919727	-	cg11449344	NA	NA	NA	NA	NA	NA		OpenSea	CFB	NM_001710	Body			NA		6:31919578-31920927	Gene_Associated	NA
	CPNE2	CPNE2.1	-1		CFB.16	chr6	31919854	+	cg17954852	NA	NA	NA	NA	NA	NA		OpenSea	CFB	NM_001710	3'UTR			NA		6:31919578-31920927	Gene_Associated	NA
	CPNE2	CPNE2.2	-1		TIMM8B;SDHD;TIMM8B	chr11	111956086	+	cg15756407	NA	NA	NA	NA	NA	NA	chr11:111957352-111957681	N_Shore	TIMM8B;SDHD;TIMM8B	NM_012459;NM_003002;NR_028383	Body;TSS1500;Body			NA				NA
	CPNE2	CPNE2.3	-1		TIMM8B;SDHD;TIMM8B.1	chr11	111956119	-	cg21806233	NA	NA	NA	NA	NA	NA	chr11:111957352-111957681	N_Shore	TIMM8B;SDHD;TIMM8B	NM_012459;NM_003002;NR_028383	Body;TSS1500;Body			NA				NA
	CPNE2	CPNE2.4	1		TIMM8B;SDHD;TIMM8B.2	chr11	111956131	-	cg04455759	NA	NA	NA	NA	NA	NA	chr11:111957352-111957681	N_Shore	TIMM8B;SDHD;TIMM8B	NM_012459;NM_003002;NR_028383	Body;TSS1500;Body			NA				NA
	CPNE2	CPNE2.5	1		TIMM8B;SDHD;TIMM8B.3	chr11	111956362	-	cg14839898	rs57271915	0.015539	NA	NA	NA	NA	chr11:111957352-111957681	N_Shore	TIMM8B;SDHD;TIMM8B	NM_012459;NM_003002;NR_028383	Body;TSS1500;Body			NA				NA
	CPNE2	CPNE2.6	1		TIMM8B;SDHD;TIMM8B.4	chr11	111956647	-	cg04269747	NA	NA	NA	NA	NA	NA	chr11:111957352-111957681	N_Shore	TIMM8B;SDHD;TIMM8B	NM_012459;NM_003002;NR_028383	Body;TSS1500;Body			NA				NA
	CPNE2	CPNE2.7	-1		TIMM8B;SDHD;TIMM8B.5	chr11	111956827	-	cg07540593	rs7117207	0.019799	NA	NA	NA	NA	chr11:111957352-111957681	N_Shore	TIMM8B;SDHD;TIMM8B	NM_012459;NM_003002;NR_028383	Body;TSS1500;Body			NA		11:111956733-111957933	NonGene_Associated	NA
	CPNE2	CPNE2.8	1		TIMM8B;SDHD;TIMM8B.6	chr11	111956829	-	cg03594819	rs7117207	0.019799	NA	NA	NA	NA	chr11:111957352-111957681	N_Shore	TIMM8B;SDHD;TIMM8B	NM_012459;NM_003002;NR_028383	Body;TSS1500;Body			NA		11:111956733-111957933	NonGene_Associated	NA
	CPNE2	CPNE2.9	1		TIMM8B;SDHD;TIMM8B.7	chr11	111956844	-	cg18268988	rs7117207	0.019799	NA	NA	NA	NA	chr11:111957352-111957681	N_Shore	TIMM8B;SDHD;TIMM8B	NM_012459;NM_003002;NR_028383	Body;TSS1500;Body			NA		11:111956733-111957933	NonGene_Associated	NA
	CPNE2	CPNE2.10	1		TIMM8B;SDHD;TIMM8B.8	chr11	111956885	-	cg08281515	NA	NA	NA	NA	NA	NA	chr11:111957352-111957681	N_Shore	TIMM8B;SDHD;TIMM8B	NM_012459;NM_003002;NR_028383	Body;TSS1500;Body			NA		11:111956733-111957933	NonGene_Associated	NA
	CPNE2	CPNE2.11	-1		TIMM8B;SDHD;TIMM8B.9	chr11	111956944	+	cg23532031	rs14396	0.017465	NA	NA	NA	NA	chr11:111957352-111957681	N_Shore	TIMM8B;SDHD;TIMM8B	NM_012459;NM_003002;NR_028383	Body;TSS1500;Body			NA		11:111956733-111957933	NonGene_Associated	NA
	CPNE2	CPNE2.12	-1		TIMM8B;SDHD;TIMM8B.10	chr11	111957023	-	cg20439252	rs14396	0.017465	NA	NA	NA	NA	chr11:111957352-111957681	N_Shore	TIMM8B;SDHD;TIMM8B	NM_012459;NM_003002;NR_028383	Body;TSS1500;Body			NA	11:111462193-111463005	11:111956733-111957933	NonGene_Associated	NA
	CPNE2	CPNE2.13	-1		TIMM8B;SDHD;TIMM8B.11	chr11	111957166	+	cg17639290	NA	NA	NA	NA	NA	NA	chr11:111957352-111957681	N_Shore	TIMM8B;SDHD;TIMM8B	NM_012459;NM_003002;NR_028383	Body;TSS1500;Body			NA	11:111462193-111463005	11:111956733-111957933	NonGene_Associated	NA
	CPNE2	CPNE2.14	1		TIMM8B;SDHD;TIMM8B.12	chr11	111957237	-	cg03768106	NA	NA	NA	NA	NA	NA	chr11:111957352-111957681	N_Shore	TIMM8B;SDHD;TIMM8B	NM_012459;NM_003002;NR_028383	Body;TSS1500;Body			NA	11:111462193-111463005	11:111956733-111957933	NonGene_Associated	NA
	CPNE2	CPNE2.15	1		TIMM8B;SDHD;TIMM8B.13	chr11	111957298	-	cg01440016	NA	NA	NA	NA	NA	NA	chr11:111957352-111957681	N_Shore	TIMM8B;SDHD;TIMM8B	NM_012459;NM_003002;NR_028383	Body;TSS1500;Body			NA	11:111462193-111463005	11:111956733-111957933	NonGene_Associated	NA
	CPNE2	CPNE2.16	-1		SDHD;TIMM8B;TIMM8B	chr11	111957396	+	cg14774438	NA	NA	NA	NA	NA	NA	chr11:111957352-111957681	Island	SDHD;TIMM8B;TIMM8B	NM_003002;NM_012459;NR_028383	TSS200;1stExon;Body			NA	11:111462193-111463005	11:111956733-111957933	NonGene_Associated	NA
	CPNE2	CPNE2.17	1		SDHD;TIMM8B;TIMM8B.1	chr11	111957407	+	cg11815388	NA	NA	NA	NA	NA	NA	chr11:111957352-111957681	Island	SDHD;TIMM8B;TIMM8B	NM_003002;NM_012459;NR_028383	TSS200;1stExon;Body			NA	11:111462193-111463005	11:111956733-111957933	NonGene_Associated	NA
	DCN	DCN.DCN.DCN.DCN.DCN.DCN.1	0.946431		SDHD;TIMM8B;TIMM8B.2	chr11	111957418	+	cg12572987	NA	NA	NA	NA	NA	NA	chr11:111957352-111957681	Island	SDHD;TIMM8B;TIMM8B	NM_003002;NM_012459;NR_028383	TSS200;1stExon;Body	high-CpG:111462627-111462735		NA	11:111462193-111463005	11:111956733-111957933	NonGene_Associated	NA
	DCN	DCN.DCN.DCN.DCN.DCN.DCN.2	0.86982		SDHD;TIMM8B;TIMM8B.3	chr11	111957432	+	cg20154865	NA	NA	NA	NA	NA	NA	chr11:111957352-111957681	Island	SDHD;TIMM8B;TIMM8B	NM_003002;NM_012459;NR_028383	TSS200;1stExon;Body	high-CpG:111462627-111462735		NA	11:111462193-111463005	11:111956733-111957933	NonGene_Associated	NA
	DCN	DCN.DCN.DCN.DCN.DCN.DCN.4	0.966747		SDHD;TIMM8B;TIMM8B.4	chr11	111957442	+	cg25179830	NA	NA	NA	NA	NA	NA	chr11:111957352-111957681	Island	SDHD;TIMM8B;TIMM8B	NM_003002;NM_012459;NR_028383	TSS200;1stExon;Body	high-CpG:111462627-111462735		NA	11:111462193-111463005	11:111956733-111957933	NonGene_Associated	NA
	DCN	DCN.DCN.DCN.DCN.DCN.DCN.6	0.794617		SDHD;TIMM8B;TIMM8B.5	chr11	111957488	+	cg16872795	NA	NA	NA	NA	NA	NA	chr11:111957352-111957681	Island	SDHD;TIMM8B;TIMM8B	NM_003002;NM_012459;NR_028383	TSS200;1stExon;Body	high-CpG:111462627-111462735		NA	11:111462193-111463005	11:111956733-111957933	NonGene_Associated	NA
	DCN	DCN.DCN.DCN.DCN.DCN.DCN.DCN.1	-0.985		SDHD;TIMM8B;TIMM8B;TIMM8B	chr11	111957494	+	cg22031650	NA	NA	NA	NA	NA	NA	chr11:111957352-111957681	Island	SDHD;TIMM8B;TIMM8B;TIMM8B	NM_003002;NM_012459;NM_012459;NR_028383	TSS200;1stExon;5'UTR;Body	high-CpG:111462627-111462735		NA	11:111462193-111463005	11:111956733-111957933	NonGene_Associated	NA
	DCN	DCN.DCN.DCN.DCN.DCN.DCN.9	0.822953		SDHD;TIMM8B;TIMM8B;TIMM8B.1	chr11	111957496	+	cg11542469	NA	NA	NA	NA	NA	NA	chr11:111957352-111957681	Island	SDHD;TIMM8B;TIMM8B;TIMM8B	NM_003002;NM_012459;NM_012459;NR_028383	TSS200;1stExon;5'UTR;Body	high-CpG:111462627-111462735		NA	11:111462193-111463005	11:111956733-111957933	NonGene_Associated	NA
	FERMT3	FERMT3.FERMT3	-1		TIMM8B;TIMM8B;SDHD;SDHD	chr11	111957582	-	cg03950669	NA	NA	NA	NA	NA	NA	chr11:111957352-111957681	Island	TIMM8B;TIMM8B;SDHD;SDHD	NR_028383;NM_012459;NM_003002;NM_003002	TSS200;TSS200;1stExon;5'UTR	high-CpG:111462743-111462838		NA	11:111462193-111463005	11:111956733-111957933	NonGene_Associated	NA
	FERMT3	FERMT3.FERMT3.1	1		TIMM8B;TIMM8B;SDHD;SDHD.1	chr11	111957628	-	cg14146407	NA	NA	NA	NA	NA	NA	chr11:111957352-111957681	Island	TIMM8B;TIMM8B;SDHD;SDHD	NR_028383;NM_012459;NM_003002;NM_003002	TSS200;TSS200;1stExon;5'UTR			NA	11:111462193-111463005	11:111956733-111957933	NonGene_Associated	NA
	FERMT3	FERMT3.FERMT3.2	-1		TIMM8B;TIMM8B;SDHD	chr11	111957636	-	cg23321714	NA	NA	NA	NA	NA	NA	chr11:111957352-111957681	Island	TIMM8B;TIMM8B;SDHD	NR_028383;NM_012459;NM_003002	TSS200;TSS200;1stExon			NA	11:111462193-111463005	11:111956733-111957933	NonGene_Associated	NA
	FERMT3	FERMT3.FERMT3.3	-1		TIMM8B;TIMM8B;SDHD.1	chr11	111957658	-	cg16711165	NA	NA	NA	NA	NA	NA	chr11:111957352-111957681	Island	TIMM8B;TIMM8B;SDHD	NR_028383;NM_012459;NM_003002	TSS200;TSS200;1stExon			NA	11:111462193-111463005	11:111956733-111957933	NonGene_Associated	NA
	FERMT3	FERMT3.FERMT3.4	1		TIMM8B;TIMM8B;SDHD.2	chr11	111957680	-	cg20699097	NA	NA	NA	NA	NA	NA	chr11:111957352-111957681	Island	TIMM8B;TIMM8B;SDHD	NR_028383;NM_012459;NM_003002	TSS200;TSS200;1stExon			NA	11:111462193-111463005	11:111956733-111957933	NonGene_Associated	NA
	FERMT3	FERMT3.FERMT3.5	-1		NA	NA	NA	NA	NA	NA	NA	NA	NA	NA	NA	NA	NA	NA	NA	NA	NA	NA	NA	NA	NA	NA	NA
	FERMT3	FERMT3.FERMT3.FERMT3.FERMT3	-1		NA	NA	NA	NA	NA	NA	NA	NA	NA	NA	NA	NA	NA	NA	NA	NA	NA	NA	NA	NA	NA	NA	NA
	FERMT3	FERMT3.FERMT3.FERMT3.FERMT3.1	1		NA	NA	NA	NA	NA	NA	NA	NA	NA	NA	NA	NA	NA	NA	NA	NA	NA	NA	NA	NA	NA	NA	NA
	FERMT3	FERMT3.FERMT3.FERMT3.FERMT3.2	-1		ABAT;ABAT;ABAT.3	chr16	8807026	+	cg05372963	rs74008009	0.045288	NA	NA	NA	NA		OpenSea	ABAT;ABAT;ABAT	NM_020686;NM_000663;NM_000663	5'UTR;1stExon;5'UTR	low-CpG:8714165-8715094		TRUE				NA
	FERMT3	FERMT3.FERMT3.6	1		ABAT;ABAT;ABAT.6	chr16	8813357	-	cg07439546	NA	NA	NA	NA	NA	NA		OpenSea	ABAT;ABAT;ABAT	NM_020686;NM_001127448;NM_000663	5'UTR;TSS1500;5'UTR			NA				NA
	FERMT3	FERMT3.FERMT3.7	1		CRYM;CRYM	chr16	21289268	+	cg01930441	NA	NA	NA	NA	NA	NA	chr16:21289419-21289819	N_Shore	CRYM;CRYM	NM_001014444;NM_001888	Body;Body			TRUE				NA
	FERMT3	FERMT3.FERMT3.8	1		CRYM;CRYM.1	chr16	21289539	+	cg03114558	NA	NA	NA	NA	NA	NA	chr16:21289419-21289819	Island	CRYM;CRYM	NM_001888;NM_001014444	1stExon;5'UTR			TRUE	16:21196921-21197320	16:21289406-21290255	Unclassified	TRUE
	FERMT3	FERMT3.FERMT3.9	1		CRYM;CRYM.2	chr16	21289555	+	cg10757684	NA	NA	NA	NA	NA	NA	chr16:21289419-21289819	Island	CRYM;CRYM	NM_001888;NM_001014444	1stExon;5'UTR			TRUE	16:21196921-21197320	16:21289406-21290255	Unclassified	NA
	FERMT3	FERMT3.FERMT3.10	1		CRYM;CRYM.3	chr16	21289750	+	cg26612217	NA	NA	NA	NA	NA	NA	chr16:21289419-21289819	Island	CRYM;CRYM	NM_001888;NM_001014444	TSS200;5'UTR			NA	16:21196921-21197320	16:21289406-21290255	Unclassified	TRUE
	FERMT3	FERMT3.FERMT3.11	-1		CRYM;CRYM.4	chr16	21289767	+	cg01985177	NA	NA	NA	NA	NA	NA	chr16:21289419-21289819	Island	CRYM;CRYM	NM_001888;NM_001014444	TSS200;5'UTR			NA	16:21196921-21197320	16:21289406-21290255	Unclassified	TRUE
	FERMT3	FERMT3.FERMT3.12	-1		CRYM;CRYM.5	chr16	21289812	-	cg08345372	NA	NA	NA	NA	NA	NA	chr16:21289419-21289819	Island	CRYM;CRYM	NM_001888;NM_001014444	TSS200;5'UTR			NA	16:21196921-21197320	16:21289406-21290255	Unclassified	TRUE
	FERMT3	FERMT3.FERMT3.13	-1		CRYM;CRYM.6	chr16	21289922	+	cg03974347	NA	NA	NA	NA	NA	NA	chr16:21289419-21289819	S_Shore	CRYM;CRYM	NM_001888;NM_001014444	TSS1500;5'UTR			NA		16:21289406-21290255	Unclassified	TRUE
	FERMT3	FERMT3.FERMT3.14	-1		CRYM;CRYM.7	chr16	21289947	-	cg09282869	rs118043812	0.016059	NA	NA	NA	NA	chr16:21289419-21289819	S_Shore	CRYM;CRYM	NM_001888;NM_001014444	TSS1500;5'UTR			NA		16:21289406-21290255	Unclassified	TRUE
	FERMT3	FERMT3.FERMT3.15	-1		CRYM	chr16	21291944	+	cg00800759	NA	NA	NA	NA	NA	NA	chr16:21294980-21295414	N_Shelf	CRYM	NM_001014444	5'UTR			NA				NA
	FERMT3	FERMT3.FERMT3.16	1		CRYM.1	chr16	21294947	-	cg16596604	NA	NA	NA	NA	NA	NA	chr16:21294980-21295414	N_Shore	CRYM	NM_001014444	5'UTR			NA	16:21202407-21202913			NA
	FERMT3	FERMT3.FERMT3.17	1		CRYM.2	chr16	21295255	-	cg00437985	NA	NA	NA	NA	NA	NA	chr16:21294980-21295414	Island	CRYM	NM_001014444	5'UTR			NA	16:21202407-21202913			TRUE
	PPP1R1B	PPP1R1B	1		CRYM.3	chr16	21295413	+	cg06490869	NA	NA	NA	NA	NA	NA	chr16:21294980-21295414	Island	CRYM	NM_001014444	5'UTR			NA				TRUE
	PPP1R1B	PPP1R1B.1	1		CRYM.4	chr16	21309710	-	cg03038520	NA	NA	NA	NA	NA	NA	chr16:21312168-21313333	N_Shelf	CRYM	NM_001014444	5'UTR			NA				NA
	PPP1R1B	PPP1R1B.2	1		H2AFX;H2AFX.1	chr11	118966130	+	cg19493827	rs28990979	0.010575	NA	NA	NA	NA	chr11:118965017-118966464	Island	H2AFX;H2AFX	NM_002105;NM_002105	1stExon;5'UTR			NA	11:118469993-118471661	11:118964931-118966658	Promoter_Associated	NA
	PPP1R1B	PPP1R1B.3	1		H2AFX;H2AFX.2	chr11	118966133	+	cg13103209	rs28990979	0.010575	NA	NA	NA	NA	chr11:118965017-118966464	Island	H2AFX;H2AFX	NM_002105;NM_002105	1stExon;5'UTR			NA	11:118469993-118471661	11:118964931-118966658	Promoter_Associated	NA
	PPP1R1B	PPP1R1B.PPP1R1B.PPP1R1B	-1		H2AFX	chr11	118966186	+	cg07697569	NA	NA	NA	NA	NA	NA	chr11:118965017-118966464	Island	H2AFX	NM_002105	TSS200			NA	11:118469993-118471661	11:118964931-118966658	Promoter_Associated	NA
	PPP1R1B	PPP1R1B.PPP1R1B	1		H2AFX.2	chr11	118966313	-	cg03246824	NA	NA	NA	NA	NA	NA	chr11:118965017-118966464	Island	H2AFX	NM_002105	TSS200			NA	11:118469993-118471661	11:118964931-118966658	Promoter_Associated	NA
	PPP1R1B	PPP1R1B.PPP1R1B.PPP1R1B.1	-1		IGSF8	chr1	160066587	+	cg04705952	NA	NA	NA	NA	NA	NA	chr1:160068040-160068430	N_Shore	IGSF8	NM_052868	Body			TRUE				TRUE
	PPP1R1B	PPP1R1B.PPP1R1B.PPP1R1B.2	-1		IGSF8.1	chr1	160068041	-	cg26298387	NA	NA	NA	NA	NA	NA	chr1:160068040-160068430	Island	IGSF8	NM_052868	Body			NA				NA
	PPP1R1B	PPP1R1B.PPP1R1B.PPP1R1B.3	-1		IGSF8.2	chr1	160068178	-	cg26266978	NA	NA	NA	NA	NA	NA	chr1:160068040-160068430	Island	IGSF8	NM_052868	Body			NA	1:158334683-158335614			NA
	PPP1R1B	PPP1R1B.PPP1R1B.PPP1R1B.4	-1		IGSF8.3	chr1	160068221	-	cg04697119	NA	NA	NA	NA	NA	NA	chr1:160068040-160068430	Island	IGSF8	NM_052868	1stExon			NA	1:158334683-158335614			NA
	PPP1R1B	PPP1R1B.PPP1R1B.PPP1R1B.5	-1		IGSF8;IGSF8	chr1	160068371	-	cg22500151	NA	NA	NA	NA	NA	NA	chr1:160068040-160068430	Island	IGSF8;IGSF8	NM_052868;NM_052868	1stExon;5'UTR	high-CpG:158334901-158335384		NA	1:158334683-158335614	1:160068340-160069011	Promoter_Associated	NA
	PPP1R1B	PPP1R1B.PPP1R1B.PPP1R1B.6	-1		IGSF8.4	chr1	160068471	+	cg26146390	NA	NA	NA	NA	NA	NA	chr1:160068040-160068430	S_Shore	IGSF8	NM_052868	TSS200	high-CpG:158334901-158335384		NA	1:158334683-158335614	1:160068340-160069011	Promoter_Associated	NA
	CD59	CD59.CD59.CD59.CD59.4	-0.753952		IGSF8.5	chr1	160068504	+	cg04122068	NA	NA	NA	NA	NA	NA	chr1:160068040-160068430	S_Shore	IGSF8	NM_052868	TSS200	high-CpG:158334901-158335384		NA	1:158334683-158335614	1:160068340-160069011	Promoter_Associated	NA
	CD59	CD59.CD59.CD59.CD59.5	-0.740151		IGSF8.6	chr1	160068509	+	cg14416284	NA	NA	NA	NA	NA	NA	chr1:160068040-160068430	S_Shore	IGSF8	NM_052868	TSS200	high-CpG:158334901-158335384		NA	1:158334683-158335614	1:160068340-160069011	Promoter_Associated	NA
	CD59	CD59.CD59.CD59.CD59.8	-0.825385		IGSF8.7	chr1	160068519	+	cg13860527	NA	NA	NA	NA	NA	NA	chr1:160068040-160068430	S_Shore	IGSF8	NM_052868	TSS200	high-CpG:158334901-158335384		NA	1:158334683-158335614	1:160068340-160069011	Promoter_Associated	NA
	CD59	CD59.CD59.CD59.CD59.13	0.926791		IGSF8.8	chr1	160068529	+	cg19944463	NA	NA	NA	NA	NA	NA	chr1:160068040-160068430	S_Shore	IGSF8	NM_052868	TSS200	high-CpG:158334901-158335384		NA	1:158334683-158335614	1:160068340-160069011	Promoter_Associated	NA
	CD59	CD59.CD59.CD59.CD59.14	0.86761		IGSF8.9	chr1	160068584	+	cg07377341	rs61247522	0.4753	NA	NA	NA	NA	chr1:160068040-160068430	S_Shore	IGSF8	NM_052868	TSS200	high-CpG:158334901-158335384		NA	1:158334683-158335614	1:160068340-160069011	Promoter_Associated	NA
	GNB3	GNB3	1		IGSF8.10	chr1	160068607	+	cg01023271	rs61247522	0.4753	NA	NA	NA	NA	chr1:160068040-160068430	S_Shore	IGSF8	NM_052868	TSS200	high-CpG:158334901-158335384		NA	1:158334683-158335614	1:160068340-160069011	Promoter_Associated	NA
	GNB3	GNB3.1	1		IGSF8.11	chr1	160068671	+	cg12390003	NA	NA	NA	NA	NA	NA	chr1:160068040-160068430	S_Shore	IGSF8	NM_052868	TSS1500	high-CpG:158334901-158335384		NA	1:158334683-158335614	1:160068340-160069011	Promoter_Associated	NA
	GNB3	GNB3.GNB3	1		IGSF8.12	chr1	160068676	+	cg04016768	NA	NA	NA	NA	NA	NA	chr1:160068040-160068430	S_Shore	IGSF8	NM_052868	TSS1500	high-CpG:158334901-158335384		NA	1:158334683-158335614	1:160068340-160069011	Promoter_Associated	NA
	GNB3	GNB3.2	-1		IGSF8.13	chr1	160068681	+	cg16553182	NA	NA	NA	NA	NA	NA	chr1:160068040-160068430	S_Shore	IGSF8	NM_052868	TSS1500	high-CpG:158334901-158335384		NA	1:158334683-158335614	1:160068340-160069011	Promoter_Associated	NA
	GNB3	GNB3.3	-1		IGSF8.14	chr1	160068842	+	cg19097259	rs58876387	0.038662	NA	NA	NA	NA	chr1:160068040-160068430	S_Shore	IGSF8	NM_052868	TSS1500			NA	1:158334683-158335614	1:160068340-160069011	Promoter_Associated	NA
	GNB3	GNB3.4	-1		IGSF8.15	chr1	160069052	+	cg02032115	NA	NA	NA	NA	NA	NA	chr1:160068040-160068430	S_Shore	IGSF8	NM_052868	TSS1500			NA				NA
	GNB3	GNB3.5	-1		C7	chr5	40908228	+	cg24382521	rs111884912	0.038409	NA	NA	NA	NA		OpenSea	C7	NM_000587	TSS1500			NA				NA
	GNB3	GNB3.6	-1		C7.2	chr5	40909532	+	cg09179845	NA	NA	NA	NA	NA	NA		OpenSea	C7	NM_000587	TSS200	low-CpG:40945244-40945430		NA				NA
	SPTLC1	SPTLC1.SPTLC1.SPTLC1.2	0.838711		ENDOD1.1	chr11	94822598	-	cg16317734	NA	NA	NA	NA	NA	NA	chr11:94822597-94823611	Island	ENDOD1	NM_015036	TSS1500			NA	11:94462246-94463259	11:94822124-94824318	Promoter_Associated	NA
	SPTLC1	SPTLC1.SPTLC1.SPTLC1.3	0.999783		ENDOD1.5	chr11	94823506	+	cg07904447	NA	NA	NA	NA	NA	NA	chr11:94822597-94823611	Island	ENDOD1	NM_015036	Body			NA	11:94462246-94463259	11:94822124-94824318	Promoter_Associated	NA
	SPTLC1	SPTLC1.SPTLC1.SPTLC1.5	0.998318		ENDOD1.6	chr11	94823603	+	cg16528926	NA	NA	NA	NA	NA	NA	chr11:94822597-94823611	Island	ENDOD1	NM_015036	Body			NA	11:94462246-94463259	11:94822124-94824318	Promoter_Associated	NA
	SCAMP2	SCAMP2	-1		ENDOD1.10	chr11	94841384	+	cg26402417	NA	NA	NA	NA	NA	NA		OpenSea	ENDOD1	NM_015036	Body			TRUE				TRUE
	SCAMP2	SCAMP2.1	1		AZGP1	chr7	99564474	-	cg19237600	NA	NA	NA	NA	NA	NA		OpenSea	AZGP1	NM_001185	3'UTR			NA				NA
	SCAMP2	SCAMP2.2	1		CPNE2	chr16	57125654	-	cg04391957	NA	NA	NA	NA	NA	NA	chr16:57126044-57127110	N_Shore	CPNE2	NM_152727	TSS1500			NA				NA
	SCAMP2	SCAMP2.3	-1		CPNE2.1	chr16	57125674	+	cg02670686	NA	NA	NA	NA	NA	NA	chr16:57126044-57127110	N_Shore	CPNE2	NM_152727	TSS1500			NA				NA
	SCAMP2	SCAMP2.4	-1		CPNE2.2	chr16	57125734	+	cg02290969	rs78824698	0.0404	NA	NA	NA	NA	chr16:57126044-57127110	N_Shore	CPNE2	NM_152727	TSS1500			NA	16:55683199-55683354			NA
	SCAMP2	SCAMP2.5	1		CPNE2.3	chr16	57125755	+	cg00152942	NA	NA	NA	NA	NA	NA	chr16:57126044-57127110	N_Shore	CPNE2	NM_152727	TSS1500			NA	16:55683199-55683354			NA
	SCAMP2	SCAMP2.6	-1		CPNE2.4	chr16	57125836	+	cg27559661	NA	NA	NA	NA	NA	NA	chr16:57126044-57127110	N_Shore	CPNE2	NM_152727	TSS1500			NA	16:55683199-55683354			NA
	SCAMP2	SCAMP2.SCAMP2	1		CPNE2.5	chr16	57126212	+	cg08696890	rs145780920	0.027	NA	NA	NA	NA	chr16:57126044-57127110	Island	CPNE2	NM_152727	TSS1500	high-CpG:55683495-55684274		NA	16:55683546-55684611	16:57126124-57127020	Unclassified_Cell_type_specific	NA
	SCAMP2	SCAMP2.7	-1		CPNE2.6	chr16	57126736	+	cg05674659	NA	NA	NA	NA	NA	NA	chr16:57126044-57127110	Island	CPNE2	NM_152727	5'UTR	high-CpG:55683495-55684274		NA	16:55683546-55684611	16:57126124-57127020	Unclassified_Cell_type_specific	NA
	SCAMP2	SCAMP2.8	1		CPNE2.7	chr16	57126807	-	cg03713346	NA	NA	NA	NA	NA	NA	chr16:57126044-57127110	Island	CPNE2	NM_152727	5'UTR			NA	16:55683546-55684611	16:57126124-57127020	Unclassified_Cell_type_specific	NA
	SCAMP2	SCAMP2.9	1		CPNE2.8	chr16	57127968	-	cg00624410	NA	NA	NA	NA	NA	NA	chr16:57126044-57127110	S_Shore	CPNE2	NM_152727	5'UTR			NA		16:57127801-57128043	Unclassified_Cell_type_specific	NA
	B2M	B2M	1		CPNE2.9	chr16	57130062	+	cg01604043	NA	NA	NA	NA	NA	NA	chr16:57126044-57127110	S_Shelf	CPNE2	NM_152727	5'UTR			NA				NA
	B2M	B2M.1	-1		CPNE2.10	chr16	57141014	-	cg10387662	NA	NA	NA	NA	NA	NA		OpenSea	CPNE2	NM_152727	5'UTR			TRUE				NA
	B2M	B2M.2	-1		CPNE2.11	chr16	57147202	-	cg09100343	NA	NA	NA	NA	NA	NA		OpenSea	CPNE2	NM_152727	Body			TRUE				TRUE
	B2M	B2M.3	-1		CPNE2.12	chr16	57147300	-	cg06880930	rs13334474	0.014246	NA	NA	NA	NA		OpenSea	CPNE2	NM_152727	Body	low-CpG:55704801-55704809		NA				NA
	B2M	B2M.4	1		CPNE2.13	chr16	57149847	+	cg00664454	NA	NA	NA	NA	NA	NA		OpenSea	CPNE2	NM_152727	Body			TRUE				NA
	B2M	B2M.5	-1		CPNE2.14	chr16	57180107	-	cg09018739	NA	NA	NA	NA	NA	NA		OpenSea	CPNE2	NM_152727	Body			NA	16:55737602-55737696			NA
	B2M	B2M.6	1		CPNE2.15	chr16	57180175	-	cg09317371	rs2279407	0.055921	NA	NA	NA	NA		OpenSea	CPNE2	NM_152727	Body			NA	16:55737602-55737696			NA
	B2M	B2M.7	1		CPNE2.16	chr16	57180848	-	cg07262506	NA	NA	NA	NA	NA	NA		OpenSea	CPNE2	NM_152727	Body			TRUE		16:57180221-57181350	Unclassified_Cell_type_specific	TRUE
	B2M	B2M.B2M	1		CPNE2.17	chr16	57181668	-	cg06496222	NA	NA	NA	NA	NA	NA		OpenSea	CPNE2	NM_152727	3'UTR			TRUE				NA
	B2M	B2M.8	1		DCN;DCN;DCN;DCN;DCN;DCN.1	chr12	91539916	-	cg13237265	NA	NA	NA	NA	NA	NA		OpenSea	DCN;DCN;DCN;DCN;DCN;DCN	NM_133507;NM_133504;NM_133503;NM_133506;NM_133505;NM_001920	3'UTR;Body;Body;Body;Body;Body			NA				NA
	B2M	B2M.9	1		DCN;DCN;DCN;DCN;DCN;DCN.2	chr12	91539940	-	cg05179204	NA	NA	NA	NA	NA	NA		OpenSea	DCN;DCN;DCN;DCN;DCN;DCN	NM_133507;NM_133504;NM_133503;NM_133506;NM_133505;NM_001920	3'UTR;Body;Body;Body;Body;Body			NA				NA
	B2M	B2M.10	-1		DCN;DCN;DCN;DCN;DCN;DCN.4	chr12	91566283	-	cg13562816	rs3138185	0.014378	NA	NA	NA	NA		OpenSea	DCN;DCN;DCN;DCN;DCN;DCN	NM_133504;NM_133503;NM_133506;NM_133507;NM_133505;NM_001920	Body;Body;Body;Body;Body;Body			TRUE				NA
	B2M	B2M.11	1		DCN;DCN;DCN;DCN;DCN;DCN.6	chr12	91572191	+	cg00608965	NA	NA	NA	NA	NA	NA		OpenSea	DCN;DCN;DCN;DCN;DCN;DCN	NM_133507;NM_133505;NM_133503;NM_133506;NM_133504;NM_001920	1stExon;1stExon;Body;1stExon;1stExon;Body			NA		12:91571506-91572696	Unclassified_Cell_type_specific	NA
	VANGL2	VANGL2.1	0.990153		DCN;DCN;DCN;DCN;DCN;DCN;DCN.1	chr12	91573301	+	cg26521708	NA	NA	NA	NA	NA	NA		OpenSea	DCN;DCN;DCN;DCN;DCN;DCN;DCN	NM_133503;NM_133506;NM_133503;NM_133507;NM_133505;NM_133504;NM_001920	5'UTR;TSS1500;1stExon;TSS1500;TSS1500;TSS1500;5'UTR			NA				NA
	VANGL2	VANGL2.2	0.998684		DCN;DCN;DCN;DCN;DCN;DCN.9	chr12	91573372	-	cg09308942	NA	NA	NA	NA	NA	NA		OpenSea	DCN;DCN;DCN;DCN;DCN;DCN	NM_133506;NM_133507;NM_133505;NM_133503;NM_133504;NM_001920	TSS1500;TSS1500;TSS1500;TSS200;TSS1500;5'UTR			NA				NA
	VANGL2	VANGL2.4	0.852037		FERMT3;FERMT3	chr11	63973006	+	cg14654385	NA	NA	NA	NA	NA	NA	chr11:63974829-63975048	N_Shore	FERMT3;FERMT3	NM_031471;NM_178443	TSS1500;TSS1500			NA				NA
	VANGL2	VANGL2.6	-0.999794		FERMT3;FERMT3.1	chr11	63973536	-	cg22056218	NA	NA	NA	NA	NA	NA	chr11:63974829-63975048	N_Shore	FERMT3;FERMT3	NM_031471;NM_178443	TSS1500;TSS1500			NA				NA
	VANGL2	VANGL2.7	0.815985		FERMT3;FERMT3.2	chr11	63973846	+	cg25338707	NA	NA	NA	NA	NA	NA	chr11:63974829-63975048	N_Shore	FERMT3;FERMT3	NM_031471;NM_178443	TSS1500;TSS1500			NA				NA
	VANGL2	VANGL2.11	-0.880379		FERMT3;FERMT3.3	chr11	63973952	-	cg12005186	NA	NA	NA	NA	NA	NA	chr11:63974829-63975048	N_Shore	FERMT3;FERMT3	NM_031471;NM_178443	TSS200;TSS200			NA		11:63973938-63974226	Promoter_Associated	NA
	VANGL2	VANGL2.12	-0.875862		FERMT3;FERMT3.4	chr11	63974123	-	cg06385449	NA	NA	NA	NA	NA	NA	chr11:63974829-63975048	N_Shore	FERMT3;FERMT3	NM_031471;NM_178443	TSS200;TSS200			NA		11:63973938-63974226	Promoter_Associated	TRUE
	VANGL2	VANGL2.13	0.961801		FERMT3;FERMT3.5	chr11	63974131	-	cg09302355	NA	NA	NA	NA	NA	NA	chr11:63974829-63975048	N_Shore	FERMT3;FERMT3	NM_031471;NM_178443	TSS200;TSS200			NA		11:63973938-63974226	Promoter_Associated	TRUE
	PLXDC2	PLXDC2	1		FERMT3;FERMT3;FERMT3;FERMT3	chr11	63974153	+	cg07682037	NA	NA	NA	NA	NA	NA	chr11:63974829-63975048	N_Shore	FERMT3;FERMT3;FERMT3;FERMT3	NM_178443;NM_031471;NM_178443;NM_031471	1stExon;5'UTR;5'UTR;1stExon	low-CpG:63730720-63730818		NA		11:63973938-63974226	Promoter_Associated	TRUE
	PLXDC2	PLXDC2.1	1		FERMT3;FERMT3;FERMT3;FERMT3.1	chr11	63974162	+	cg16289449	NA	NA	NA	NA	NA	NA	chr11:63974829-63975048	N_Shore	FERMT3;FERMT3;FERMT3;FERMT3	NM_178443;NM_031471;NM_178443;NM_031471	1stExon;5'UTR;5'UTR;1stExon	low-CpG:63730720-63730818		NA		11:63973938-63974226	Promoter_Associated	TRUE
	PLXDC2	PLXDC2.2	-1		FERMT3;FERMT3;FERMT3;FERMT3.2	chr11	63974229	+	cg24088438	NA	NA	NA	NA	NA	NA	chr11:63974829-63975048	N_Shore	FERMT3;FERMT3;FERMT3;FERMT3	NM_178443;NM_031471;NM_178443;NM_031471	1stExon;5'UTR;5'UTR;1stExon	low-CpG:63730720-63730818		NA				TRUE
	PLXDC2	PLXDC2.3	1		FERMT3;FERMT3.6	chr11	63974772	-	cg01647936	NA	NA	NA	NA	NA	NA	chr11:63974829-63975048	N_Shore	FERMT3;FERMT3	NM_031471;NM_178443	5'UTR;5'UTR			TRUE	11:63731219-63731615			TRUE
	PLXDC2	PLXDC2.4	-1		FERMT3;FERMT3.7	chr11	63974860	-	cg20136100	NA	NA	NA	NA	NA	NA	chr11:63974829-63975048	Island	FERMT3;FERMT3	NM_031471;NM_178443	Body;Body			TRUE	11:63731219-63731615	11:63974822-63975553	Promoter_Associated	TRUE
	PLXDC2	PLXDC2.5	-1		FERMT3;FERMT3.8	chr11	63974955	-	cg01447914	NA	NA	NA	NA	NA	NA	chr11:63974829-63975048	Island	FERMT3;FERMT3	NM_031471;NM_178443	Body;Body			TRUE	11:63731219-63731615	11:63974822-63975553	Promoter_Associated	TRUE
	PLXDC2	PLXDC2.6	-1		FERMT3;FERMT3.9	chr11	63975026	-	cg02556655	NA	NA	NA	NA	NA	NA	chr11:63974829-63975048	Island	FERMT3;FERMT3	NM_031471;NM_178443	Body;Body			TRUE	11:63731219-63731615	11:63974822-63975553	Promoter_Associated	TRUE
	PLXDC2	PLXDC2.7	-1		FERMT3;FERMT3.10	chr11	63975481	-	cg13329217	NA	NA	NA	NA	NA	NA	chr11:63974829-63975048	S_Shore	FERMT3;FERMT3	NM_031471;NM_178443	Body;Body			TRUE		11:63974822-63975553	Promoter_Associated	TRUE
	PLXDC2	PLXDC2.PLXDC2	-1		FERMT3;FERMT3.11	chr11	63977233	+	cg02113067	NA	NA	NA	NA	NA	NA	chr11:63974829-63975048	S_Shelf	FERMT3;FERMT3	NM_031471;NM_178443	Body;Body			NA				NA
	PLXDC2	PLXDC2.PLXDC2.1	1		FERMT3;FERMT3.12	chr11	63988554	+	cg06598256	NA	NA	NA	NA	NA	NA		OpenSea	FERMT3;FERMT3	NM_031471;NM_178443	Body;Body			NA				NA
	PLXDC2	PLXDC2.PLXDC2.2	-1		FERMT3;FERMT3.13	chr11	63990138	-	cg20162599	NA	NA	NA	NA	NA	NA	chr11:63993589-63993834	N_Shelf	FERMT3;FERMT3	NM_031471;NM_178443	Body;Body			NA				NA
	PLXDC2	PLXDC2.8	1		FERMT3;FERMT3.14	chr11	63990575	-	cg20160996	NA	NA	NA	NA	NA	NA	chr11:63993589-63993834	N_Shelf	FERMT3;FERMT3	NM_031471;NM_178443	Body;Body			NA	11:63747142-63747206			NA
	PLXDC2	PLXDC2.9	-1		FERMT3;FERMT3.15	chr11	63990595	+	cg06219103	NA	NA	NA	NA	NA	NA	chr11:63993589-63993834	N_Shelf	FERMT3;FERMT3	NM_031471;NM_178443	Body;Body			NA	11:63747142-63747206			NA
	PLXDC2	PLXDC2.10	-1		FERMT3;FERMT3.16	chr11	63990629	-	cg06243084	NA	NA	NA	NA	NA	NA	chr11:63993589-63993834	N_Shelf	FERMT3;FERMT3	NM_031471;NM_178443	Body;Body			NA	11:63747142-63747206			NA
	PLXDC2	PLXDC2.11	-1		FERMT3;FERMT3.17	chr11	63991130	-	cg15107132	NA	NA	NA	NA	NA	NA	chr11:63993589-63993834	N_Shelf	FERMT3;FERMT3	NM_178443;NM_031471	3'UTR;3'UTR			NA				NA
	PLXDC2	PLXDC2.12	-1		PPP1R1B	chr17	37782302	+	cg05897163	NA	NA	NA	NA	NA	NA	chr17:37783314-37783919	N_Shore	PPP1R1B	NM_032192	TSS1500			TRUE				NA
	PLXDC2	PLXDC2.13	-1		PPP1R1B.1	chr17	37782380	+	cg00961617	rs10852934	0.365265	NA	NA	NA	NA	chr17:37783314-37783919	N_Shore	PPP1R1B	NM_032192	TSS1500			TRUE				NA
	PLXDC2	PLXDC2.14	-1		PPP1R1B.2	chr17	37782685	+	cg15070513	NA	NA	NA	NA	NA	NA	chr17:37783314-37783919	N_Shore	PPP1R1B	NM_032192	TSS1500			TRUE		17:37782599-37782687	Unclassified_Cell_type_specific	NA
	PLXDC2	PLXDC2.15	-1		PPP1R1B.3	chr17	37783011	-	cg00112517	NA	NA	NA	NA	NA	NA	chr17:37783314-37783919	N_Shore	PPP1R1B	NM_032192	TSS200			NA				NA
	PLXDC2	PLXDC2.16	-1		PPP1R1B;PPP1R1B;PPP1R1B	chr17	37783488	+	cg10498434	NA	NA	NA	NA	NA	NA	chr17:37783314-37783919	Island	PPP1R1B;PPP1R1B;PPP1R1B	NM_032192;NM_181505;NM_032192	1stExon;TSS1500;5'UTR			NA	17:35036714-35037445	17:37783355-37783584	Unclassified_Cell_type_specific	NA
	PLXDC2	PLXDC2.17	-1		PPP1R1B;PPP1R1B	chr17	37783689	+	cg11164145	NA	NA	NA	NA	NA	NA	chr17:37783314-37783919	Island	PPP1R1B;PPP1R1B	NM_032192;NM_181505	1stExon;TSS1500			NA	17:35036714-35037445			NA
	PLXDC2	PLXDC2.18	1		NA	NA	NA	NA	NA	NA	NA	NA	NA	NA	NA	NA	NA	NA	NA	NA	NA	NA	NA	NA	NA	NA	NA
	PLXDC2	PLXDC2.19	1		NA	NA	NA	NA	NA	NA	NA	NA	NA	NA	NA	NA	NA	NA	NA	NA	NA	NA	NA	NA	NA	NA	NA
	PLXDC2	PLXDC2.20	-1		NA	NA	NA	NA	NA	NA	NA	NA	NA	NA	NA	NA	NA	NA	NA	NA	NA	NA	NA	NA	NA	NA	NA
	PLXDC2	PLXDC2.21	1		NA	NA	NA	NA	NA	NA	NA	NA	NA	NA	NA	NA	NA	NA	NA	NA	NA	NA	NA	NA	NA	NA	NA
	PLXDC2	PLXDC2.22	-1		NA	NA	NA	NA	NA	NA	NA	NA	NA	NA	NA	NA	NA	NA	NA	NA	NA	NA	NA	NA	NA	NA	NA
	PLXDC2	PLXDC2.23	-1		NA	NA	NA	NA	NA	NA	NA	NA	NA	NA	NA	NA	NA	NA	NA	NA	NA	NA	NA	NA	NA	NA	NA
	PLXDC2	PLXDC2.24	-1		NA	NA	NA	NA	NA	NA	NA	NA	NA	NA	NA	NA	NA	NA	NA	NA	NA	NA	NA	NA	NA	NA	NA
	PLXDC2	PLXDC2.25	-1		NA	NA	NA	NA	NA	NA	NA	NA	NA	NA	NA	NA	NA	NA	NA	NA	NA	NA	NA	NA	NA	NA	NA
	SIRT3	SIRT3.SIRT3	1		CD59;CD59;CD59;CD59.4	chr11	33757872	+	cg05004480	rs80285764	0.042572	NA	NA	NA	NA	chr11:33757476-33758122	Island	CD59;CD59;CD59;CD59	NM_203330;NM_203329;NM_000611;NM_203331	5'UTR;5'UTR;5'UTR;5'UTR	high-CpG:33714448-33714595		NA	11:33714062-33714734	11:33757349-33758674	Promoter_Associated	NA
	SIRT3	SIRT3.SIRT3.1	-1		CD59;CD59;CD59;CD59.5	chr11	33757875	+	cg27113480	rs80285764	0.042572	NA	NA	NA	NA	chr11:33757476-33758122	Island	CD59;CD59;CD59;CD59	NM_203330;NM_203329;NM_000611;NM_203331	5'UTR;5'UTR;5'UTR;5'UTR	high-CpG:33714448-33714595		NA	11:33714062-33714734	11:33757349-33758674	Promoter_Associated	NA
	SIRT3	SIRT3.SIRT3.2	-1		CD59;CD59;CD59;CD59.8	chr11	33758214	+	cg19776272	NA	NA	NA	NA	NA	NA	chr11:33757476-33758122	S_Shore	CD59;CD59;CD59;CD59	NM_000611;NM_203330;NM_203331;NM_203329	TSS200;TSS200;TSS200;TSS200			NA		11:33757349-33758674	Promoter_Associated	NA
	CHGA	CHGA	-1		CD59;CD59;CD59;CD59.13	chr11	33759043	-	cg03292992	NA	NA	NA	NA	NA	NA	chr11:33757476-33758122	S_Shore	CD59;CD59;CD59;CD59	NM_000611;NM_203330;NM_203329;NM_203331	TSS1500;TSS1500;TSS1500;TSS1500		RDMR	NA				NA
	CHGA	CHGA.1	-1		CD59;CD59;CD59;CD59.14	chr11	33759503	+	cg20627971	NA	NA	NA	NA	NA	NA	chr11:33757476-33758122	S_Shore	CD59;CD59;CD59;CD59	NM_000611;NM_203330;NM_203329;NM_203331	TSS1500;TSS1500;TSS1500;TSS1500		RDMR	NA		11:33759463-33759701	Unclassified_Cell_type_specific	NA
	CHGA	CHGA.2	-1		NA	NA	NA	NA	NA	NA	NA	NA	NA	NA	NA	NA	NA	NA	NA	NA	NA	NA	NA	NA	NA	NA	NA
	CHGA	CHGA.CHGA	-1		GNB3	chr12	6949114	+	cg10623198	NA	NA	NA	NA	NA	NA		OpenSea	GNB3	NM_002075	TSS1500			TRUE		12:6949065-6949285	Unclassified_Cell_type_specific	NA
	CHGA	CHGA.CHGA.1	-1		GNB3.1	chr12	6949260	-	cg05484458	NA	NA	NA	NA	NA	NA		OpenSea	GNB3	NM_002075	TSS200			TRUE		12:6949065-6949285	Unclassified_Cell_type_specific	NA
	CHGA	CHGA.CHGA.2	1		GNB3;GNB3	chr12	6949472	-	cg11692021	NA	NA	NA	NA	NA	NA		OpenSea	GNB3;GNB3	NM_002075;NM_002075	1stExon;5'UTR			TRUE				NA
	CHGA	CHGA.3	-1		GNB3.2	chr12	6950123	-	cg16433737	NA	NA	NA	NA	NA	NA		OpenSea	GNB3	NM_002075	5'UTR			NA				NA
	CHGA	CHGA.4	-1		GNB3.3	chr12	6952374	-	cg03425609	NA	NA	NA	NA	NA	NA		OpenSea	GNB3	NM_002075	Body			NA		12:6952348-6953097	Unclassified_Cell_type_specific	NA
	CHGA	CHGA.5	1		GNB3.4	chr12	6954534	-	cg23494413	NA	NA	NA	NA	NA	NA		OpenSea	GNB3	NM_002075	Body			NA	12:6824624-6824817			NA
	CHGA	CHGA.6	1		GNB3.5	chr12	6954816	+	cg27541048	rs5442	0.045306	NA	NA	NA	NA		OpenSea	GNB3	NM_002075	Body			NA	12:6825039-6825137			NA
	CHGA	CHGA.7	1		GNB3.6	chr12	6956432	+	cg26536401	rs5446	0.323593	NA	NA	NA	NA		OpenSea	GNB3	NM_002075	3'UTR			NA				NA
	SDC2	SDC2.3	-0.841391		NA	NA	NA	NA	NA	NA	NA	NA	NA	NA	NA	NA	NA	NA	NA	NA	NA	NA	NA	NA	NA	NA	NA
	SDC2	SDC2.SDC2	0.809799		NA	NA	NA	NA	NA	NA	NA	NA	NA	NA	NA	NA	NA	NA	NA	NA	NA	NA	NA	NA	NA	NA	NA
	SDC2	SDC2.9	0.797717		NA	NA	NA	NA	NA	NA	NA	NA	NA	NA	NA	NA	NA	NA	NA	NA	NA	NA	NA	NA	NA	NA	NA
	SDC2	SDC2.12	0.976661		SCAMP2	chr15	75145317	+	ch.15.1205307F	NA	NA	NA	NA	NA	NA		OpenSea	SCAMP2	NM_005697	Body			NA				NA
	SDC2	SDC2.15	-0.839729		SCAMP2.1	chr15	75146514	+	cg05897699	NA	NA	NA	NA	NA	NA		OpenSea	SCAMP2	NM_005697	Body			NA				NA
	SDC2	SDC2.18	-0.905085		SCAMP2.2	chr15	75146573	-	cg26451198	NA	NA	NA	NA	NA	NA		OpenSea	SCAMP2	NM_005697	Body			NA				NA
	SDC2	SDC2.19	0.855318		SCAMP2.3	chr15	75146663	+	cg19639490	NA	NA	NA	NA	NA	NA		OpenSea	SCAMP2	NM_005697	Body			NA				NA
	SDC2	SDC2.20	-0.808269		SCAMP2.4	chr15	75162173	-	cg15299233	NA	NA	NA	NA	NA	NA	chr15:75165373-75165903	N_Shelf	SCAMP2	NM_005697	Body			NA				NA
	ITGB3	ITGB3	1		SCAMP2.5	chr15	75165338	+	cg26769250	NA	NA	NA	NA	NA	NA	chr15:75165373-75165903	N_Shore	SCAMP2	NM_005697	Body			NA	15:72952354-72952956	15:75164896-75166298	Promoter_Associated	NA
	ITGB3	ITGB3.1	1		SCAMP2.6	chr15	75165438	-	cg09962198	NA	NA	NA	NA	NA	NA	chr15:75165373-75165903	Island	SCAMP2	NM_005697	Body			NA	15:72952354-72952956	15:75164896-75166298	Promoter_Associated	NA
	ITGB3	ITGB3.2	-1		SCAMP2;SCAMP2	chr15	75165642	+	cg13316255	NA	NA	NA	NA	NA	NA	chr15:75165373-75165903	Island	SCAMP2;SCAMP2	NM_005697;NM_005697	5'UTR;1stExon	high-CpG:72952684-72952769		NA	15:72952354-72952956	15:75164896-75166298	Promoter_Associated	NA
	ITGB3	ITGB3.3	-1		SCAMP2.7	chr15	75165821	+	cg08120141	NA	NA	NA	NA	NA	NA	chr15:75165373-75165903	Island	SCAMP2	NM_005697	TSS200			NA	15:72952354-72952956	15:75164896-75166298	Promoter_Associated	NA
	ITGB3	ITGB3.4	1		SCAMP2.8	chr15	75165896	-	cg10253484	NA	NA	NA	NA	NA	NA	chr15:75165373-75165903	Island	SCAMP2	NM_005697	TSS1500			NA	15:72952354-72952956	15:75164896-75166298	Promoter_Associated	NA
	ITGB3	ITGB3.5	1		SCAMP2.9	chr15	75166202	+	cg03289416	NA	NA	NA	NA	NA	NA	chr15:75165373-75165903	S_Shore	SCAMP2	NM_005697	TSS1500			NA		15:75164896-75166298	Promoter_Associated	NA
	ITGB3	ITGB3.6	1		B2M	chr15	45002597	+	cg18696027	NA	NA	NA	NA	NA	NA	chr15:45003460-45004345	N_Shore	B2M	NM_004048	TSS1500			NA		15:45002488-45004846	Promoter_Associated	NA
	ITGB3	ITGB3.7	1		B2M.1	chr15	45002662	+	cg18555073	rs78335029	0.018756	NA	NA	NA	NA	chr15:45003460-45004345	N_Shore	B2M	NM_004048	TSS1500			NA		15:45002488-45004846	Promoter_Associated	NA
	ITGB3	ITGB3.8	1		B2M.2	chr15	45003329	-	cg10081723	NA	NA	NA	NA	NA	NA	chr15:45003460-45004345	N_Shore	B2M	NM_004048	TSS1500			NA		15:45002488-45004846	Promoter_Associated	NA
	ITGB3	ITGB3.9	1		B2M.3	chr15	45003560	-	cg07192821	NA	NA	NA	NA	NA	NA	chr15:45003460-45004345	Island	B2M	NM_004048	TSS200	high-CpG:42790822-42790871		NA	15:42790775-42791696	15:45002488-45004846	Promoter_Associated	NA
	ITGB3	ITGB3.10	-1		B2M.4	chr15	45003643	+	cg08459087	NA	NA	NA	NA	NA	NA	chr15:45003460-45004345	Island	B2M	NM_004048	TSS200	high-CpG:42790883-42791467		NA	15:42790775-42791696	15:45002488-45004846	Promoter_Associated	NA
	ITGB3	ITGB3.11	-1		B2M.5	chr15	45003652	-	cg00079638	NA	NA	NA	NA	NA	NA	chr15:45003460-45004345	Island	B2M	NM_004048	TSS200	high-CpG:42790883-42791467		NA	15:42790775-42791696	15:45002488-45004846	Promoter_Associated	NA
	ITGB3	ITGB3.12	1		B2M.6	chr15	45003678	-	cg08350173	NA	NA	NA	NA	NA	NA	chr15:45003460-45004345	Island	B2M	NM_004048	TSS200	high-CpG:42790883-42791467		NA	15:42790775-42791696	15:45002488-45004846	Promoter_Associated	NA
	TDRKH	TDRKH.TDRKH.TDRKH.TDRKH	-1		B2M.7	chr15	45003680	-	cg24134304	NA	NA	NA	NA	NA	NA	chr15:45003460-45004345	Island	B2M	NM_004048	TSS200	high-CpG:42790883-42791467		NA	15:42790775-42791696	15:45002488-45004846	Promoter_Associated	NA
	TDRKH	TDRKH.TDRKH.TDRKH.TDRKH.1	1		B2M;B2M	chr15	45003704	-	cg03355298	NA	NA	NA	NA	NA	NA	chr15:45003460-45004345	Island	B2M;B2M	NM_004048;NM_004048	5'UTR;1stExon	high-CpG:42790883-42791467		NA	15:42790775-42791696	15:45002488-45004846	Promoter_Associated	NA
	TDRKH	TDRKH.TDRKH.TDRKH.TDRKH.2	-1		B2M.8	chr15	45003774	-	cg00837838	NA	NA	NA	NA	NA	NA	chr15:45003460-45004345	Island	B2M	NM_004048	1stExon	high-CpG:42790883-42791467		NA	15:42790775-42791696	15:45002488-45004846	Promoter_Associated	NA
	TDRKH	TDRKH.TDRKH.TDRKH.TDRKH.3	-1		B2M.9	chr15	45003832	-	cg19404757	NA	NA	NA	NA	NA	NA	chr15:45003460-45004345	Island	B2M	NM_004048	Body	high-CpG:42790883-42791467		NA	15:42790775-42791696	15:45002488-45004846	Promoter_Associated	NA
	TDRKH	TDRKH.TDRKH.TDRKH.TDRKH.TDRKH.TDRKH.TDRKH.TDRKH	-1		B2M.10	chr15	45004577	-	cg08188779	NA	NA	NA	NA	NA	NA	chr15:45003460-45004345	S_Shore	B2M	NM_004048	Body		RDMR	NA		15:45002488-45004846	Promoter_Associated	NA
	TDRKH	TDRKH.TDRKH.TDRKH.TDRKH.4	1		B2M.11	chr15	45007336	-	cg16039157	NA	NA	NA	NA	NA	NA	chr15:45003460-45004345	S_Shelf	B2M	NM_004048	Body			NA				NA
	TDRKH	TDRKH.TDRKH.TDRKH.TDRKH.5	1		JMJD7;MAPKBP1;MAPKBP1;JMJD7-PLA2G4B;JMJD7-PLA2G4B	chr15	42118869	-	cg07036561	NA	NA	NA	NA	NA	NA	chr15:42119817-42120128	N_Shore	JMJD7;MAPKBP1;MAPKBP1;JMJD7-PLA2G4B;JMJD7-PLA2G4B	NM_001114632;NM_001128608;NM_014994;NM_005090;NR_015346	TSS1500;3'UTR;3'UTR;TSS1500;TSS1500			NA		15:42118637-42118993	Unclassified_Cell_type_specific	NA
	TDRKH	TDRKH.TDRKH.TDRKH.TDRKH.6	-1		JMJD7;MAPKBP1;MAPKBP1;JMJD7-PLA2G4B;JMJD7-PLA2G4B.1	chr15	42119684	+	cg05432017	rs2277535	0.226744	NA	NA	NA	NA	chr15:42119817-42120128	N_Shore	JMJD7;MAPKBP1;MAPKBP1;JMJD7-PLA2G4B;JMJD7-PLA2G4B	NM_001114632;NM_001128608;NM_014994;NM_005090;NR_015346	TSS1500;3'UTR;3'UTR;TSS1500;TSS1500			NA	15:39906895-39907293	15:42119548-42121193	Promoter_Associated	NA
	TDRKH	TDRKH.TDRKH.TDRKH.TDRKH.7	1		JMJD7;MAPKBP1;MAPKBP1;JMJD7-PLA2G4B;JMJD7-PLA2G4B.2	chr15	42119951	-	cg13300911	NA	NA	NA	NA	NA	NA	chr15:42119817-42120128	Island	JMJD7;MAPKBP1;MAPKBP1;JMJD7-PLA2G4B;JMJD7-PLA2G4B	NM_001114632;NM_001128608;NM_014994;NM_005090;NR_015346	TSS1500;3'UTR;3'UTR;TSS1500;TSS1500			NA	15:39906895-39907293	15:42119548-42121193	Promoter_Associated	NA
	TDRKH	TDRKH.TDRKH.TDRKH.TDRKH.8	-1		JMJD7;JMJD7-PLA2G4B;JMJD7-PLA2G4B	chr15	42120082	-	cg10622236	NA	NA	NA	NA	NA	NA	chr15:42119817-42120128	Island	JMJD7;JMJD7-PLA2G4B;JMJD7-PLA2G4B	NM_001114632;NM_005090;NR_015346	TSS200;TSS200;TSS200			NA	15:39907357-39908012	15:42119548-42121193	Promoter_Associated	NA
	TDRKH	TDRKH.TDRKH.TDRKH.TDRKH.9	1		JMJD7;JMJD7-PLA2G4B;JMJD7-PLA2G4B.1	chr15	42120087	-	cg09743375	NA	NA	NA	NA	NA	NA	chr15:42119817-42120128	Island	JMJD7;JMJD7-PLA2G4B;JMJD7-PLA2G4B	NM_001114632;NM_005090;NR_015346	TSS200;TSS200;TSS200			NA	15:39907357-39908012	15:42119548-42121193	Promoter_Associated	NA
	MEN1	MEN1.MEN1.MEN1.MEN1.MEN1.MEN1.MEN1	-1		JMJD7;JMJD7-PLA2G4B;JMJD7-PLA2G4B.2	chr15	42120091	-	cg05564552	NA	NA	NA	NA	NA	NA	chr15:42119817-42120128	Island	JMJD7;JMJD7-PLA2G4B;JMJD7-PLA2G4B	NM_001114632;NM_005090;NR_015346	TSS200;TSS200;TSS200			NA	15:39907357-39908012	15:42119548-42121193	Promoter_Associated	NA
	MEN1	MEN1.MEN1.MEN1.MEN1.MEN1.MEN1.MEN1.1	1		JMJD7;JMJD7-PLA2G4B;JMJD7-PLA2G4B;JMJD7;JMJD7-PLA2G4B	chr15	42120295	-	cg21005756	NA	NA	NA	NA	NA	NA	chr15:42120302-42120622	N_Shore	JMJD7;JMJD7-PLA2G4B;JMJD7-PLA2G4B;JMJD7;JMJD7-PLA2G4B	NM_001114632;NM_005090;NR_015346;NM_001114632;NM_005090	1stExon;1stExon;Body;5'UTR;5'UTR	high-CpG:39907447-39907654		NA	15:39907357-39908012	15:42119548-42121193	Promoter_Associated	NA
	MEN1	MEN1.MEN1.MEN1.MEN1.MEN1.MEN1.MEN1.MEN1	-1		JMJD7;JMJD7-PLA2G4B;JMJD7-PLA2G4B.3	chr15	42120362	-	cg20698170	rs151053095	0.025925	NA	NA	NA	NA	chr15:42120302-42120622	Island	JMJD7;JMJD7-PLA2G4B;JMJD7-PLA2G4B	NM_001114632;NM_005090;NR_015346	1stExon;1stExon;Body			NA	15:39907357-39908012	15:42119548-42121193	Promoter_Associated	NA
	MEN1	MEN1.MEN1.MEN1.MEN1.MEN1.MEN1.MEN1.MEN1.1	-1		JMJD7-PLA2G4B;JMJD7;JMJD7-PLA2G4B	chr15	42120426	-	cg24867180	NA	NA	NA	NA	NA	NA	chr15:42120302-42120622	Island	JMJD7-PLA2G4B;JMJD7;JMJD7-PLA2G4B	NR_015346;NM_001114632;NM_005090	Body;Body;Body			NA	15:39907357-39908012	15:42119548-42121193	Promoter_Associated	NA
	MEN1	MEN1.MEN1.MEN1.MEN1.MEN1.MEN1.MEN1.MEN1.2	-1		JMJD7-PLA2G4B;JMJD7;JMJD7-PLA2G4B.1	chr15	42120681	-	cg01332711	NA	NA	NA	NA	NA	NA	chr15:42119817-42120128	S_Shore	JMJD7-PLA2G4B;JMJD7;JMJD7-PLA2G4B	NR_015346;NM_001114632;NM_005090	Body;Body;Body			NA	15:39907357-39908012	15:42119548-42121193	Promoter_Associated	NA
	MEN1	MEN1.MEN1.MEN1.MEN1.MEN1.MEN1.MEN1.MEN1.MEN1.MEN1	-1		JMJD7-PLA2G4B;JMJD7;JMJD7-PLA2G4B.2	chr15	42123717	-	cg01675238	NA	NA	NA	NA	NA	NA	chr15:42119817-42120128	S_Shelf	JMJD7-PLA2G4B;JMJD7;JMJD7-PLA2G4B	NR_015346;NM_001114632;NM_005090	Body;Body;Body			NA		15:42123376-42123933	Unclassified_Cell_type_specific	NA
	MEN1	MEN1.MEN1.MEN1.MEN1.MEN1.MEN1.MEN1.MEN1.MEN1.MEN1.1	-1		JMJD7-PLA2G4B;JMJD7-PLA2G4B;JMJD7	chr15	42129464	-	cg11010575	NA	NA	NA	NA	NA	NA		OpenSea	JMJD7-PLA2G4B;JMJD7-PLA2G4B;JMJD7	NR_015346;NM_005090;NM_001114632	Body;Body;3'UTR			NA				NA
	MEN1	MEN1.MEN1.MEN1.MEN1.MEN1.MEN1.MEN1.2	-1		JMJD7-PLA2G4B;JMJD7-PLA2G4B;PLA2G4B	chr15	42130650	-	cg13038025	NA	NA	NA	NA	NA	NA		OpenSea	JMJD7-PLA2G4B;JMJD7-PLA2G4B;PLA2G4B	NR_015346;NM_005090;NM_001114633	Body;Body;TSS1500			NA				TRUE
	MEN1	MEN1.MEN1.MEN1.MEN1.MEN1.MEN1.MEN1.MEN1.3	-1		JMJD7-PLA2G4B;JMJD7-PLA2G4B;PLA2G4B.1	chr15	42130735	-	cg18827756	NA	NA	NA	NA	NA	NA		OpenSea	JMJD7-PLA2G4B;JMJD7-PLA2G4B;PLA2G4B	NR_015346;NM_005090;NM_001114633	Body;Body;TSS1500			NA				TRUE
	MEN1	MEN1.MEN1.MEN1.MEN1.MEN1.MEN1.MEN1.MEN1.4	-1		JMJD7-PLA2G4B;JMJD7-PLA2G4B;PLA2G4B.2	chr15	42131658	+	cg10474377	NA	NA	NA	NA	NA	NA		OpenSea	JMJD7-PLA2G4B;JMJD7-PLA2G4B;PLA2G4B	NR_015346;NM_005090;NM_001114633	Body;Body;Body			NA				NA
	MEN1	MEN1.MEN1.MEN1.MEN1.MEN1.MEN1.MEN1.MEN1.5	-1		JMJD7-PLA2G4B;JMJD7-PLA2G4B;PLA2G4B.3	chr15	42140150	-	cg25852492	NA	NA	NA	NA	NA	NA		OpenSea	JMJD7-PLA2G4B;JMJD7-PLA2G4B;PLA2G4B	NR_015346;NM_005090;NM_001114633	Body;3'UTR;3'UTR			NA				NA
	MEN1	MEN1.MEN1.MEN1.MEN1.MEN1.MEN1.MEN1.MEN1.6	1		ALG2;ALG2;SEC61B.1	chr9	101983720	-	cg04931453	NA	NA	NA	NA	NA	NA	chr9:101983719-101984961	Island	ALG2;ALG2;SEC61B	NR_024532;NM_033087;NM_006808	Body;Body;TSS1500			NA	9:101023509-101024130			NA
	MEN1	MEN1.MEN1.MEN1.MEN1.MEN1.MEN1.MEN1.MEN1.MEN1	1		VANGL2.1	chr1	160369840	+	cg10400707	NA	NA	NA	NA	NA	NA	chr1:160370112-160370658	N_Shore	VANGL2	NM_020335	TSS1500			NA	1:158636464-158637308			TRUE
	MEN1	MEN1.MEN1.MEN1.MEN1.MEN1.MEN1.MEN1.3	1		VANGL2.2	chr1	160369869	-	cg14710465	NA	NA	NA	NA	NA	NA	chr1:160370112-160370658	N_Shore	VANGL2	NM_020335	TSS1500			NA	1:158636464-158637308			TRUE
	MEN1	MEN1.MEN1.MEN1.MEN1.MEN1	-1		VANGL2.4	chr1	160370208	-	cg13428480	NA	NA	NA	NA	NA	NA	chr1:160370112-160370658	Island	VANGL2	NM_020335	TSS200			NA	1:158636464-158637308	1:160369935-160371657	Unclassified	TRUE
	IGSF3	IGSF3.IGSF3	-1		VANGL2.6	chr1	160370286	-	cg07346851	NA	NA	NA	NA	NA	NA	chr1:160370112-160370658	Island	VANGL2	NM_020335	TSS200			NA	1:158636464-158637308	1:160369935-160371657	Unclassified	TRUE
	IGSF3	IGSF3.IGSF3.1	1		VANGL2.7	chr1	160370294	-	cg26821539	NA	NA	NA	NA	NA	NA	chr1:160370112-160370658	Island	VANGL2	NM_020335	TSS200			NA	1:158636464-158637308	1:160369935-160371657	Unclassified	TRUE
	IGSF3	IGSF3.IGSF3.2	-1		VANGL2.11	chr1	160371744	+	cg24663521	NA	NA	NA	NA	NA	NA	chr1:160370112-160370658	S_Shore	VANGL2	NM_020335	5'UTR		CDMR	NA				NA
	IGSF3	IGSF3.IGSF3.3	1		VANGL2.12	chr1	160374511	-	cg25136931	NA	NA	NA	NA	NA	NA	chr1:160370112-160370658	S_Shelf	VANGL2	NM_020335	5'UTR			NA				NA
	IGSF3	IGSF3.IGSF3.4	1		VANGL2.13	chr1	160385636	+	cg00066554	NA	NA	NA	NA	NA	NA	chr1:160389103-160389386	N_Shelf	VANGL2	NM_020335	Body			NA	1:158652225-158652520			NA
	IGSF3	IGSF3.IGSF3.5	1		PLXDC2	chr10	20104333	+	cg17174375	NA	NA	NA	NA	NA	NA	chr10:20104451-20106105	N_Shore	PLXDC2	NM_032812	TSS1500			NA				NA
	IGSF3	IGSF3.IGSF3.6	1		PLXDC2.1	chr10	20104452	-	cg13149307	rs7922577	0.413834	NA	NA	NA	NA	chr10:20104451-20106105	Island	PLXDC2	NM_032812	TSS1500		DMR	NA	10:20144352-20145278			NA
	IGSF3	IGSF3.IGSF3.7	1		PLXDC2.2	chr10	20104497	+	cg24022375	NA	NA	NA	NA	NA	NA	chr10:20104451-20106105	Island	PLXDC2	NM_032812	TSS1500		DMR	NA	10:20144352-20145278			NA
	IGSF3	IGSF3.IGSF3.8	1		PLXDC2.3	chr10	20104806	-	cg16747247	NA	NA	NA	NA	NA	NA	chr10:20104451-20106105	Island	PLXDC2	NM_032812	TSS1500			NA	10:20144352-20145278			TRUE
	IGSF3	IGSF3.IGSF3.9	-1		PLXDC2.4	chr10	20104935	+	cg17603206	NA	NA	NA	NA	NA	NA	chr10:20104451-20106105	Island	PLXDC2	NM_032812	TSS1500			NA	10:20144352-20145278			TRUE
	IGSF3	IGSF3.IGSF3.10	1		PLXDC2.5	chr10	20104948	+	cg08625590	NA	NA	NA	NA	NA	NA	chr10:20104451-20106105	Island	PLXDC2	NM_032812	TSS1500			NA	10:20144352-20145278			TRUE
	IGSF3	IGSF3.IGSF3.11	1		PLXDC2.6	chr10	20105179	+	cg15657225	rs7094178	0.336376	NA	NA	NA	NA	chr10:20104451-20106105	Island	PLXDC2	NM_032812	TSS200			NA	10:20144352-20145278			TRUE
	IGSF3	IGSF3.IGSF3.IGSF3.IGSF3	-1		PLXDC2.7	chr10	20105353	+	cg02937925	NA	NA	NA	NA	NA	NA	chr10:20104451-20106105	Island	PLXDC2	NM_032812	TSS200	high-CpG:20145350-20145582		NA				TRUE
	IGSF3	IGSF3.IGSF3.12	-1		PLXDC2;PLXDC2	chr10	20105452	+	cg14049470	NA	NA	NA	NA	NA	NA	chr10:20104451-20106105	Island	PLXDC2;PLXDC2	NM_032812;NM_032812	1stExon;5'UTR	high-CpG:20145350-20145582		NA	10:20145424-20146952			NA
	IGSF3	IGSF3.IGSF3.13	1		PLXDC2;PLXDC2.1	chr10	20105524	+	cg18109941	NA	NA	NA	NA	NA	NA	chr10:20104451-20106105	Island	PLXDC2;PLXDC2	NM_032812;NM_032812	1stExon;5'UTR	high-CpG:20145350-20145582		NA	10:20145424-20146952			NA
	IGSF3	IGSF3.IGSF3.14	-1		PLXDC2;PLXDC2.2	chr10	20105641	-	cg12563178	NA	NA	NA	NA	NA	NA	chr10:20104451-20106105	Island	PLXDC2;PLXDC2	NM_032812;NM_032812	1stExon;5'UTR			NA	10:20145424-20146952	10:20105529-20106578	Unclassified_Cell_type_specific	NA
	IGSF3	IGSF3.IGSF3.15	1		PLXDC2.8	chr10	20106089	-	cg18779078	NA	NA	NA	NA	NA	NA	chr10:20104451-20106105	Island	PLXDC2	NM_032812	1stExon			NA	10:20145424-20146952	10:20105529-20106578	Unclassified_Cell_type_specific	NA
	GRN	GRN	-0.935019		PLXDC2.9	chr10	20106714	+	cg04318534	NA	NA	NA	NA	NA	NA	chr10:20106643-20106946	Island	PLXDC2	NM_032812	Body			NA	10:20145424-20146952			NA
	GRN	GRN.1	0.733398		PLXDC2.10	chr10	20106787	+	cg04768939	rs12257233	0.308816	NA	NA	NA	NA	chr10:20106643-20106946	Island	PLXDC2	NM_032812	Body			NA	10:20145424-20146952			NA
	GRN	GRN.4	0.86481		PLXDC2.11	chr10	20106873	-	cg15701047	NA	NA	NA	NA	NA	NA	chr10:20106643-20106946	Island	PLXDC2	NM_032812	Body			NA	10:20145424-20146952			NA
	GRN	GRN.10	0.939153		PLXDC2.12	chr10	20122964	+	cg05886789	NA	NA	NA	NA	NA	NA		OpenSea	PLXDC2	NM_032812	Body			TRUE				NA
	GRN	GRN.11	0.87821		PLXDC2.13	chr10	20142989	-	cg19431623	NA	NA	NA	NA	NA	NA		OpenSea	PLXDC2	NM_032812	Body			TRUE				NA
	GRN	GRN.12	-0.955678		PLXDC2.14	chr10	20163377	+	cg07083768	rs752319	0.166157	NA	NA	NA	NA		OpenSea	PLXDC2	NM_032812	Body			TRUE				NA
	GRN	GRN.16	0.962934		PLXDC2.15	chr10	20210338	-	cg15895339	NA	NA	NA	NA	NA	NA		OpenSea	PLXDC2	NM_032812	Body			TRUE				NA
	COL15A1	COL15A1.2	-0.763271		PLXDC2.16	chr10	20230737	+	cg03631457	NA	NA	NA	NA	NA	NA		OpenSea	PLXDC2	NM_032812	Body			TRUE				NA
	COL15A1	COL15A1.4	-0.856042		PLXDC2.17	chr10	20255908	-	cg12723985	NA	NA	NA	NA	NA	NA		OpenSea	PLXDC2	NM_032812	Body			TRUE				NA
	COL15A1	COL15A1.9	-0.896991		PLXDC2.18	chr10	20257537	+	cg11468354	rs17687152	0.036808	NA	NA	NA	NA		OpenSea	PLXDC2	NM_032812	Body			TRUE				NA
	COL15A1	COL15A1.10	-0.727986		PLXDC2.19	chr10	20295033	+	cg14899131	NA	NA	NA	NA	NA	NA		OpenSea	PLXDC2	NM_032812	Body			TRUE				NA
	COL15A1	COL15A1.15	-0.942552		PLXDC2.20	chr10	20295880	-	cg02536263	NA	NA	NA	NA	NA	NA		OpenSea	PLXDC2	NM_032812	Body			NA				NA
	MFAP4	MFAP4	1		PLXDC2.21	chr10	20406510	-	cg25511335	NA	NA	NA	NA	NA	NA		OpenSea	PLXDC2	NM_032812	Body			TRUE				NA
	MFAP4	MFAP4.1	-1		PLXDC2.22	chr10	20439553	+	cg20130744	NA	NA	NA	NA	NA	NA		OpenSea	PLXDC2	NM_032812	Body			TRUE				NA
	MFAP4	MFAP4.2	1		PLXDC2.23	chr10	20523154	+	cg24164296	NA	NA	NA	NA	NA	NA		OpenSea	PLXDC2	NM_032812	Body			TRUE				NA
	MFAP4	MFAP4.3	-1		PLXDC2.24	chr10	20537004	-	cg11546777	NA	NA	NA	NA	NA	NA		OpenSea	PLXDC2	NM_032812	Body			TRUE				NA
	MFAP4	MFAP4.4	-1		PLXDC2.25	chr10	20568997	-	cg19264522	NA	NA	NA	NA	NA	NA		OpenSea	PLXDC2	NM_032812	3'UTR			NA				NA
	MFAP4	MFAP4.5	-1		SIRT3;SIRT3	chr11	216570	-	cg14821322	NA	NA	NA	NA	NA	NA		OpenSea	SIRT3;SIRT3	NM_012239;NM_001017524	3'UTR;3'UTR			TRUE		11:216519-216621	Unclassified_Cell_type_specific	NA
	MFAP4	MFAP4.6	-1		SIRT3;SIRT3.1	chr11	223351	-	cg25229467	NA	NA	NA	NA	NA	NA		OpenSea	SIRT3;SIRT3	NM_001017524;NM_012239	Body;Body			TRUE				NA
	MFAP4	MFAP4.7	-1		SIRT3;SIRT3.2	chr11	234764	+	cg20501958	NA	NA	NA	NA	NA	NA	chr11:235918-237290	N_Shore	SIRT3;SIRT3	NM_012239;NM_001017524	Body;5'UTR			NA				NA
	SS18	SS18.SS18	-1		SIRT3;PSMD13;PSMD13;SIRT3	chr11	236011	+	cg14215753	NA	NA	NA	NA	NA	NA	chr11:235918-237290	Island	SIRT3;PSMD13;PSMD13;SIRT3	NM_012239;NM_175932;NM_002817;NM_001017524	Body;TSS1500;TSS1500;5'UTR			NA	11:225919-226608	11:235969-236140	Promoter_Associated	NA
	SS18	SS18.SS18.1	-1		PSMD13;SIRT3;PSMD13;SIRT3;SIRT3	chr11	236309	+	cg07503829	rs147924046	0.0165	NA	NA	NA	NA	chr11:235918-237290	Island	PSMD13;SIRT3;PSMD13;SIRT3;SIRT3	NM_175932;NM_012239;NM_002817;NM_001017524;NM_001017524	TSS1500;1stExon;TSS1500;1stExon;5'UTR			NA	11:225919-226608			NA
	SS18	SS18.SS18.2	1		SIRT3;PSMD13;SIRT3;PSMD13	chr11	236413	+	cg14855425	NA	NA	NA	NA	NA	NA	chr11:235918-237290	Island	SIRT3;PSMD13;SIRT3;PSMD13	NM_012239;NM_175932;NM_001017524;NM_002817	TSS200;TSS1500;TSS200;TSS1500	high-CpG:226324-226946		NA	11:225919-226608	11:236359-237070	Promoter_Associated	NA
	SS18	SS18.SS18.3	-1		SIRT3;PSMD13;SIRT3;PSMD13.1	chr11	236519	+	cg07581484	rs2974902	0.02516	NA	NA	NA	NA	chr11:235918-237290	Island	SIRT3;PSMD13;SIRT3;PSMD13	NM_012239;NM_175932;NM_001017524;NM_002817	TSS200;TSS1500;TSS200;TSS1500	high-CpG:226324-226946		NA	11:225919-226608	11:236359-237070	Promoter_Associated	NA
	SS18	SS18.SS18.4	-1		SIRT3;PSMD13;SIRT3;PSMD13.2	chr11	236527	+	cg22718774	rs2974902	0.02516	NA	NA	NA	NA	chr11:235918-237290	Island	SIRT3;PSMD13;SIRT3;PSMD13	NM_012239;NM_175932;NM_001017524;NM_002817	TSS200;TSS1500;TSS200;TSS1500	high-CpG:226324-226946		NA	11:225919-226608	11:236359-237070	Promoter_Associated	NA
	SS18	SS18.SS18.5	-1		PSMD13;SIRT3;PSMD13;SIRT3	chr11	236658	-	cg23530288	rs150327619	0.0105	NA	NA	NA	NA	chr11:235918-237290	Island	PSMD13;SIRT3;PSMD13;SIRT3	NM_175932;NM_012239;NM_002817;NM_001017524	TSS200;TSS1500;TSS200;TSS1500	high-CpG:226324-226946		NA		11:236359-237070	Promoter_Associated	NA
	SS18	SS18.SS18.6	-1		PSMD13;SIRT3;PSMD13;SIRT3.1	chr11	236743	-	cg24140832	rs115626323	0.012163	NA	NA	NA	NA	chr11:235918-237290	Island	PSMD13;SIRT3;PSMD13;SIRT3	NM_175932;NM_012239;NM_002817;NM_001017524	TSS200;TSS1500;TSS200;TSS1500	high-CpG:226324-226946		NA	11:226743-227290	11:236359-237070	Promoter_Associated	NA
	SS18	SS18.SS18.7	-1		PSMD13;SIRT3;PSMD13;SIRT3.2	chr11	236781	+	cg23513443	rs519592	0.213605	NA	NA	NA	NA	chr11:235918-237290	Island	PSMD13;SIRT3;PSMD13;SIRT3	NM_175932;NM_012239;NM_002817;NM_001017524	TSS200;TSS1500;TSS200;TSS1500	high-CpG:226324-226946		NA	11:226743-227290	11:236359-237070	Promoter_Associated	NA
	SS18	SS18.SS18.8	1		PSMD13;PSMD13;SIRT3;PSMD13;PSMD13;SIRT3	chr11	236908	-	cg03958208	rs2272563	0.185017	NA	NA	NA	NA	chr11:235918-237290	Island	PSMD13;PSMD13;SIRT3;PSMD13;PSMD13;SIRT3	NM_175932;NM_002817;NM_012239;NM_175932;NM_002817;NM_001017524	5'UTR;5'UTR;TSS1500;1stExon;1stExon;TSS1500	high-CpG:226324-226946		NA	11:226743-227290	11:236359-237070	Promoter_Associated	NA
	SS18	SS18.SS18.9	1		PSMD13;PSMD13;SIRT3;PSMD13;PSMD13;SIRT3.1	chr11	237000	+	cg11949253	NA	NA	NA	NA	NA	NA	chr11:235918-237290	Island	PSMD13;PSMD13;SIRT3;PSMD13;PSMD13;SIRT3	NM_175932;NM_002817;NM_012239;NM_175932;NM_002817;NM_001017524	5'UTR;5'UTR;TSS1500;1stExon;1stExon;TSS1500	high-CpG:226965-227029		NA	11:226743-227290	11:236359-237070	Promoter_Associated	NA
	SS18	SS18.SS18.10	-1		PSMD13;PSMD13;SIRT3;PSMD13;PSMD13;SIRT3.2	chr11	237014	+	cg22397944	NA	NA	NA	NA	NA	NA	chr11:235918-237290	Island	PSMD13;PSMD13;SIRT3;PSMD13;PSMD13;SIRT3	NM_175932;NM_002817;NM_012239;NM_175932;NM_002817;NM_001017524	5'UTR;5'UTR;TSS1500;1stExon;1stExon;TSS1500	high-CpG:226965-227029		NA	11:226743-227290	11:236359-237070	Promoter_Associated	NA
	SS18	SS18.SS18.11	-1		SIRT3;PSMD13;PSMD13;SIRT3.1	chr11	237063	-	cg08216368	NA	NA	NA	NA	NA	NA	chr11:235918-237290	Island	SIRT3;PSMD13;PSMD13;SIRT3	NM_012239;NM_175932;NM_002817;NM_001017524	TSS1500;1stExon;1stExon;TSS1500			NA	11:226743-227290	11:236359-237070	Promoter_Associated	NA
	SS18	SS18.SS18.12	-1		PSMD13;PSMD13;SIRT3;SIRT3	chr11	237153	-	cg22239605	NA	NA	NA	NA	NA	NA	chr11:235918-237290	Island	PSMD13;PSMD13;SIRT3;SIRT3	NM_002817;NM_175932;NM_012239;NM_001017524	Body;Body;TSS1500;TSS1500			NA	11:226743-227290			NA
	NRGN	NRGN.NRGN	1		CHGA	chr14	93389102	-	cg23013853	rs9658635	0.31541	NA	NA	NA	NA	chr14:93389245-93389899	N_Shore	CHGA	NM_001275	TSS1500			NA				TRUE
	NRGN	NRGN.NRGN.1	-1		CHGA.1	chr14	93389146	-	cg00813752	NA	NA	NA	NA	NA	NA	chr14:93389245-93389899	N_Shore	CHGA	NM_001275	TSS1500			NA				TRUE
	NRGN	NRGN.NRGN.2	-1		CHGA.2	chr14	93389246	-	cg16290737	NA	NA	NA	NA	NA	NA	chr14:93389245-93389899	Island	CHGA	NM_001275	TSS200			NA				TRUE
	NRGN	NRGN.NRGN.NRGN.NRGN	-1		CHGA;CHGA	chr14	93389472	-	cg02327501	rs79235992	0.0101	NA	NA	NA	NA	chr14:93389245-93389899	Island	CHGA;CHGA	NM_001275;NM_001275	5'UTR;1stExon	high-CpG:92459197-92459251		NA	14:92459031-92459802			TRUE
	NRGN	NRGN.NRGN.3	1		CHGA;CHGA.1	chr14	93389485	+	cg15480367	NA	NA	NA	NA	NA	NA	chr14:93389245-93389899	Island	CHGA;CHGA	NM_001275;NM_001275	5'UTR;1stExon	high-CpG:92459197-92459251		NA	14:92459031-92459802			TRUE
	NRGN	NRGN.NRGN.4	1		CHGA;CHGA.2	chr14	93389557	-	cg16086620	NA	NA	NA	NA	NA	NA	chr14:93389245-93389899	Island	CHGA;CHGA	NM_001275;NM_001275	5'UTR;1stExon			NA	14:92459031-92459802			TRUE
	NRGN	NRGN.NRGN.5	1		CHGA.3	chr14	93389876	+	cg27018380	NA	NA	NA	NA	NA	NA	chr14:93389245-93389899	Island	CHGA	NM_001275	Body		DMR	NA	14:92459031-92459802	14:93389636-93390118	Unclassified_Cell_type_specific	TRUE
	NRGN	NRGN.NRGN.6	1		CHGA.4	chr14	93391194	-	cg15400703	NA	NA	NA	NA	NA	NA	chr14:93389245-93389899	S_Shore	CHGA	NM_001275	Body		RDMR	NA		14:93390996-93391240	Unclassified_Cell_type_specific	NA
	NRGN	NRGN.NRGN.7	1		CHGA.5	chr14	93392220	-	cg26947773	NA	NA	NA	NA	NA	NA	chr14:93389245-93389899	S_Shelf	CHGA	NM_001275	Body		CDMR	NA				NA
	STMN2	STMN2.4	0.767448		CHGA.6	chr14	93392367	-	cg10166151	NA	NA	NA	NA	NA	NA	chr14:93389245-93389899	S_Shelf	CHGA	NM_001275	Body		CDMR	NA				NA
	LNPEP	LNPEP.6	-0.811259		CHGA.7	chr14	93395464	-	cg18397726	NA	NA	NA	NA	NA	NA		OpenSea	CHGA	NM_001275	Body	low-CpG:92465205-92465226		NA				NA
	DHCR24	DHCR24.3	-0.915585		SDC2.3	chr8	97505764	-	cg13096260	NA	NA	NA	NA	NA	NA	chr8:97505747-97507607	Island	SDC2	NM_002998	TSS200		DMR	NA	8:97574905-97576783			TRUE
	DHCR24	DHCR24.13	0.710981		SDC2;SDC2	chr8	97506180	+	cg14538332	NA	NA	NA	NA	NA	NA	chr8:97505747-97507607	Island	SDC2;SDC2	NM_002998;NM_002998	5'UTR;1stExon	high-CpG:97575052-97575691	DMR	NA	8:97574905-97576783			TRUE
	DHCR24	DHCR24.20	-0.903774		SDC2.9	chr8	97507592	-	cg16673702	NA	NA	NA	NA	NA	NA	chr8:97505747-97507607	Island	SDC2	NM_002998	Body		DMR	NA	8:97574905-97576783	8:97507558-97507842	Unclassified	TRUE
	A2M	A2M	-0.921229		SDC2.12	chr8	97507958	+	cg03276479	NA	NA	NA	NA	NA	NA	chr8:97505747-97507607	S_Shore	SDC2	NM_002998	Body		RDMR	NA				NA
	A2M	A2M.2	-0.763896		SDC2.15	chr8	97536009	+	cg24862252	rs73698114	0.061672	NA	NA	NA	NA		OpenSea	SDC2	NM_002998	Body			TRUE				NA
	EEA1	EEA1.3	0.93744		SDC2.18	chr8	97592199	+	cg14830748	NA	NA	NA	NA	NA	NA		OpenSea	SDC2	NM_002998	Body			TRUE				NA
	EEA1	EEA1.6	0.797811		SDC2.19	chr8	97604047	+	cg14408978	NA	NA	NA	NA	NA	NA		OpenSea	SDC2	NM_002998	Body			TRUE		8:97603944-97604073	Unclassified_Cell_type_specific	NA
	EEA1	EEA1.9	0.7538		SDC2.20	chr8	97620628	+	cg00446722	NA	NA	NA	NA	NA	NA		OpenSea	SDC2	NM_002998	Body			TRUE				NA
	PYGL	PYGL.PYGL.2	-0.822475		ITGB3	chr17	45330862	-	cg17185639	rs7208055	0.20173	NA	NA	NA	NA	chr17:45330928-45331766	N_Shore	ITGB3	NM_000212	TSS1500			NA		17:45330681-45332184	Unclassified	NA
	VPS13C	VPS13C.VPS13C.VPS13C.VPS13C.8	0.747124		ITGB3.1	chr17	45330878	+	cg12537162	NA	NA	NA	NA	NA	NA	chr17:45330928-45331766	N_Shore	ITGB3	NM_000212	TSS1500			NA		17:45330681-45332184	Unclassified	NA
	ABLIM1	ABLIM1.ABLIM1.ABLIM1.ABLIM1	0.825482		ITGB3.2	chr17	45330929	-	cg12683944	NA	NA	NA	NA	NA	NA	chr17:45330928-45331766	Island	ITGB3	NM_000212	TSS1500			NA	17:42685928-42686765	17:45330681-45332184	Unclassified	TRUE
	ABLIM1	ABLIM1.ABLIM1.ABLIM1.ABLIM1.2	0.82259		ITGB3.3	chr17	45331061	-	cg21288861	NA	NA	NA	NA	NA	NA	chr17:45330928-45331766	Island	ITGB3	NM_000212	TSS200			NA	17:42685928-42686765	17:45330681-45332184	Unclassified	TRUE
	ABLIM1	ABLIM1.ABLIM1.ABLIM1.ABLIM1.3	0.942847		ITGB3.4	chr17	45331354	-	cg18085866	NA	NA	NA	NA	NA	NA	chr17:45330928-45331766	Island	ITGB3	NM_000212	Body			NA	17:42685928-42686765	17:45330681-45332184	Unclassified	TRUE
	ABLIM1	ABLIM1.ABLIM1.ABLIM1.ABLIM1.5	-0.718755		ITGB3.5	chr17	45332022	-	cg23922718	NA	NA	NA	NA	NA	NA	chr17:45330928-45331766	S_Shore	ITGB3	NM_000212	Body			NA		17:45330681-45332184	Unclassified	NA
	ABLIM1	ABLIM1.ABLIM1.ABLIM1.ABLIM1.6	-0.925688		ITGB3.6	chr17	45335202	-	cg10753610	NA	NA	NA	NA	NA	NA	chr17:45330928-45331766	S_Shelf	ITGB3	NM_000212	Body			TRUE				TRUE
	ABLIM1	ABLIM1.ABLIM1.ABLIM1.ABLIM1.ABLIM1.2	-0.852623		ITGB3.7	chr17	45343641	-	cg13293514	NA	NA	NA	NA	NA	NA		OpenSea	ITGB3	NM_000212	Body			TRUE				NA
	ABLIM1	ABLIM1.ABLIM1.ABLIM1.ABLIM1.ABLIM1.3	-0.876335		ITGB3.8	chr17	45353128	+	cg03460756	NA	NA	NA	NA	NA	NA		OpenSea	ITGB3	NM_000212	Body			TRUE				NA
	ABLIM1	ABLIM1.ABLIM1.ABLIM1.ABLIM1.7	-0.965148		ITGB3.9	chr17	45364717	-	cg26176717	NA	NA	NA	NA	NA	NA		OpenSea	ITGB3	NM_000212	Body			TRUE		17:45364487-45364847	Unclassified_Cell_type_specific	NA
	ABLIM1	ABLIM1.ABLIM1.ABLIM1.1	0.836326		ITGB3.10	chr17	45371778	+	cg16286735	NA	NA	NA	NA	NA	NA		OpenSea	ITGB3	NM_000212	Body			TRUE				TRUE
	ABLIM1	ABLIM1.ABLIM1.ABLIM1.2	0.812973		ITGB3.11	chr17	45382681	-	cg14575950	NA	NA	NA	NA	NA	NA		OpenSea	ITGB3	NM_000212	Body			TRUE				NA
	ABLIM1	ABLIM1.ABLIM1.ABLIM1.3	0.940996		ITGB3.12	chr17	45388128	+	cg06568783	NA	NA	NA	NA	NA	NA		OpenSea	ITGB3	NM_000212	3'UTR			NA				NA
	ABLIM1	ABLIM1.ABLIM1.ABLIM1.5	0.835462		TDRKH;TDRKH;TDRKH;TDRKH	chr1	151748660	-	cg18809597	NA	NA	NA	NA	NA	NA		OpenSea	TDRKH;TDRKH;TDRKH;TDRKH	NM_001083965;NM_001083964;NM_006862;NM_001083963	Body;Body;Body;Body			NA				NA
	ABLIM1	ABLIM1.ABLIM1.ABLIM1.7	0.983989		TDRKH;TDRKH;TDRKH;TDRKH.1	chr1	151762261	-	cg24503712	rs77364965	0.023023	NA	NA	NA	NA	chr1:151762604-151764007	N_Shore	TDRKH;TDRKH;TDRKH;TDRKH	NM_001083965;NM_001083963;NM_001083964;NM_006862	5'UTR;5'UTR;5'UTR;5'UTR			NA		1:151762111-151763900	Promoter_Associated	NA
	ABLIM1	ABLIM1.ABLIM1.ABLIM1.14	-0.923813		TDRKH;TDRKH;TDRKH;TDRKH.2	chr1	151762605	-	cg05188549	NA	NA	NA	NA	NA	NA	chr1:151762604-151764007	Island	TDRKH;TDRKH;TDRKH;TDRKH	NM_001083965;NM_001083963;NM_001083964;NM_006862	5'UTR;5'UTR;5'UTR;5'UTR			NA	1:150029229-150030173	1:151762111-151763900	Promoter_Associated	NA
	ABLIM1	ABLIM1.ABLIM1.ABLIM1.15	-0.990629		TDRKH;TDRKH;TDRKH;TDRKH.3	chr1	151762630	+	cg22339486	NA	NA	NA	NA	NA	NA	chr1:151762604-151764007	Island	TDRKH;TDRKH;TDRKH;TDRKH	NM_001083965;NM_001083963;NM_001083964;NM_006862	5'UTR;5'UTR;5'UTR;5'UTR			NA	1:150029229-150030173	1:151762111-151763900	Promoter_Associated	NA
	ABLIM1	ABLIM1.ABLIM1.ABLIM1.17	0.818933		TDRKH;TDRKH;TDRKH;TDRKH;TDRKH;TDRKH;TDRKH;TDRKH	chr1	151762942	+	cg07821496	rs116380052	0.023023	NA	NA	NA	NA	chr1:151762604-151764007	Island	TDRKH;TDRKH;TDRKH;TDRKH;TDRKH;TDRKH;TDRKH;TDRKH	NM_001083965;NM_001083963;NM_006862;NM_001083964;NM_001083963;NM_001083965;NM_001083964;NM_006862	5'UTR;1stExon;1stExon;1stExon;5'UTR;1stExon;5'UTR;5'UTR	high-CpG:150029555-150029659		NA	1:150029229-150030173	1:151762111-151763900	Promoter_Associated	NA
	ABLIM1	ABLIM1.ABLIM1.ABLIM1.18	0.932997		TDRKH;TDRKH;TDRKH;TDRKH.4	chr1	151763140	+	cg22463080	NA	NA	NA	NA	NA	NA	chr1:151762604-151764007	Island	TDRKH;TDRKH;TDRKH;TDRKH	NM_001083965;NM_001083963;NM_006862;NM_001083964	TSS200;TSS200;TSS200;TSS200			NA	1:150029229-150030173	1:151762111-151763900	Promoter_Associated	NA
	ABLIM1	ABLIM1.ABLIM1.ABLIM1.19	0.827677		TDRKH;TDRKH;TDRKH;TDRKH.5	chr1	151763548	+	cg01063178	NA	NA	NA	NA	NA	NA	chr1:151762604-151764007	Island	TDRKH;TDRKH;TDRKH;TDRKH	NM_001083965;NM_001083963;NM_006862;NM_001083964	TSS1500;TSS1500;TSS1500;TSS1500			NA	1:150029229-150030173	1:151762111-151763900	Promoter_Associated	NA
	ABLIM1	ABLIM1.ABLIM1.ABLIM1.22	0.991772		TDRKH;TDRKH;TDRKH;TDRKH.6	chr1	151763686	-	cg05943971	NA	NA	NA	NA	NA	NA	chr1:151762604-151764007	Island	TDRKH;TDRKH;TDRKH;TDRKH	NM_001083965;NM_001083963;NM_006862;NM_001083964	TSS1500;TSS1500;TSS1500;TSS1500			NA	1:150030233-150030687	1:151762111-151763900	Promoter_Associated	NA
	ABLIM1	ABLIM1.ABLIM1.ABLIM1.23	0.84315		TDRKH;TDRKH;TDRKH;TDRKH.7	chr1	151763866	+	cg25972499	NA	NA	NA	NA	NA	NA	chr1:151762604-151764007	Island	TDRKH;TDRKH;TDRKH;TDRKH	NM_001083965;NM_001083963;NM_006862;NM_001083964	TSS1500;TSS1500;TSS1500;TSS1500			NA	1:150030233-150030687	1:151762111-151763900	Promoter_Associated	NA
	ABLIM1	ABLIM1.ABLIM1.ABLIM1.24	0.825188		TDRKH;TDRKH;TDRKH;TDRKH.8	chr1	151763997	+	cg18086761	NA	NA	NA	NA	NA	NA	chr1:151762604-151764007	Island	TDRKH;TDRKH;TDRKH;TDRKH	NM_001083965;NM_001083963;NM_006862;NM_001083964	TSS1500;TSS1500;TSS1500;TSS1500			NA	1:150030233-150030687	1:151763986-151764151	Promoter_Associated_Cell_type_specific	NA
	OGDH	OGDH.OGDH.OGDH.6	-0.813505		TDRKH;TDRKH;TDRKH;TDRKH.9	chr1	151764147	+	cg20686828	NA	NA	NA	NA	NA	NA	chr1:151762604-151764007	S_Shore	TDRKH;TDRKH;TDRKH;TDRKH	NM_001083965;NM_001083963;NM_006862;NM_001083964	TSS1500;TSS1500;TSS1500;TSS1500			NA		1:151763986-151764151	Promoter_Associated_Cell_type_specific	NA
	OGDH	OGDH.OGDH.1	-0.749518		MEN1;MEN1;MEN1;MEN1;MEN1;MEN1;MEN1;MAP4K2	chr11	64571148	-	cg04363513	NA	NA	NA	NA	NA	NA	chr11:64570248-64570901	S_Shore	MEN1;MEN1;MEN1;MEN1;MEN1;MEN1;MEN1;MAP4K2	NM_130802;NM_130801;NM_130803;NM_000244;NM_130800;NM_130799;NM_130804;NM_004579	3'UTR;3'UTR;3'UTR;3'UTR;3'UTR;3'UTR;3'UTR;TSS1500			NA	11:64327677-64328829	11:64569738-64571808	Promoter_Associated	NA
	ITGB4	ITGB4.ITGB4	-0.815011		MEN1;MEN1;MEN1;MEN1;MEN1;MEN1;MAP4K2;MEN1	chr11	64571899	-	cg10821722	NA	NA	NA	NA	NA	NA	chr11:64570248-64570901	S_Shore	MEN1;MEN1;MEN1;MEN1;MEN1;MEN1;MAP4K2;MEN1	NM_130800;NM_000244;NM_130804;NM_130801;NM_130803;NM_130799;NM_004579;NM_130802	Body;Body;Body;Body;Body;Body;TSS1500;Body			NA	11:64327677-64328829			NA
	ITGB4	ITGB4.ITGB4.ITGB4.1	-0.935104		MEN1;MEN1;MEN1;MEN1;MEN1;MEN1;MAP4K2;MEN1.1	chr11	64572185	-	cg11500390	NA	NA	NA	NA	NA	NA	chr11:64570248-64570901	S_Shore	MEN1;MEN1;MEN1;MEN1;MEN1;MEN1;MAP4K2;MEN1	NM_130800;NM_000244;NM_130804;NM_130801;NM_130803;NM_130799;NM_004579;NM_130802	Body;Body;Body;Body;Body;Body;TSS1500;Body			NA	11:64327677-64328829	11:64572181-64572482	Unclassified_Cell_type_specific	NA
	ITGB4	ITGB4.ITGB4.ITGB4.5	-0.776931		MEN1;MEN1;MEN1;MEN1;MEN1;MEN1;MEN1	chr11	64577190	+	cg10879244	NA	NA	NA	NA	NA	NA	chr11:64577277-64578349	N_Shore	MEN1;MEN1;MEN1;MEN1;MEN1;MEN1;MEN1	NM_130801;NM_130803;NM_130800;NM_130799;NM_000244;NM_130804;NM_130802	Body;Body;Body;Body;Body;Body;Body			NA		11:64577069-64577434	Unclassified_Cell_type_specific	NA
	ITGB4	ITGB4.ITGB4.ITGB4.10	-0.710774		MEN1;MEN1;MEN1;MEN1;MEN1;MEN1;MEN1.1	chr11	64577427	+	cg22527280	NA	NA	NA	NA	NA	NA	chr11:64577277-64578349	Island	MEN1;MEN1;MEN1;MEN1;MEN1;MEN1;MEN1	NM_130801;NM_130803;NM_130800;NM_130799;NM_000244;NM_130804;NM_130802	Body;Body;Body;Body;Body;Body;Body			NA	11:64333854-64334925	11:64577069-64577434	Unclassified_Cell_type_specific	NA
	ITGB4	ITGB4.ITGB4.ITGB4.12	-0.729475		MEN1;MEN1;MEN1;MEN1;MEN1;MEN1;MEN1;MEN1	chr11	64577818	+	cg19518383	NA	NA	NA	NA	NA	NA	chr11:64577277-64578349	Island	MEN1;MEN1;MEN1;MEN1;MEN1;MEN1;MEN1;MEN1	NM_130802;NM_130800;NM_130799;NM_130804;NM_000244;NM_130803;NM_130802;NM_130801	5'UTR;5'UTR;5'UTR;5'UTR;5'UTR;5'UTR;1stExon;5'UTR			NA	11:64333854-64334925	11:64577500-64578661	Promoter_Associated	NA
	ITGB4	ITGB4.ITGB4.ITGB4.20	-0.847098		MEN1;MEN1;MEN1;MEN1;MEN1;MEN1;MEN1;MEN1.1	chr11	64578055	+	cg25810379	NA	NA	NA	NA	NA	NA	chr11:64577277-64578349	Island	MEN1;MEN1;MEN1;MEN1;MEN1;MEN1;MEN1;MEN1	NM_130801;NM_130802;NM_130799;NM_130804;NM_000244;NM_130803;NM_130800;NM_130802	TSS200;5'UTR;5'UTR;5'UTR;5'UTR;5'UTR;TSS200;1stExon	high-CpG:64334540-64334785		NA	11:64333854-64334925	11:64577500-64578661	Promoter_Associated	NA
	CPNE3	CPNE3.2	-0.72752		MEN1;MEN1;MEN1;MEN1;MEN1;MEN1;MEN1;MEN1.2	chr11	64578079	+	cg18759725	rs679946	0.221186	NA	NA	NA	NA	chr11:64577277-64578349	Island	MEN1;MEN1;MEN1;MEN1;MEN1;MEN1;MEN1;MEN1	NM_130801;NM_130802;NM_130799;NM_130804;NM_000244;NM_130803;NM_130800;NM_130802	TSS200;5'UTR;5'UTR;5'UTR;5'UTR;5'UTR;TSS200;1stExon	high-CpG:64334540-64334785		NA	11:64333854-64334925	11:64577500-64578661	Promoter_Associated	NA
	CPNE3	CPNE3.7	0.767621		MEN1;MEN1;MEN1;MEN1;MEN1;MEN1;MEN1;MEN1;MEN1;MEN1	chr11	64578146	+	cg04159488	NA	NA	NA	NA	NA	NA	chr11:64577277-64578349	Island	MEN1;MEN1;MEN1;MEN1;MEN1;MEN1;MEN1;MEN1;MEN1;MEN1	NM_130801;NM_130802;NM_000244;NM_130799;NM_000244;NM_130804;NM_130803;NM_130799;NM_130800;NM_130802	TSS200;5'UTR;1stExon;5'UTR;5'UTR;5'UTR;5'UTR;1stExon;TSS200;1stExon	high-CpG:64334540-64334785		NA	11:64333854-64334925	11:64577500-64578661	Promoter_Associated	NA
	AKR1B1	AKR1B1.5	0.863105		MEN1;MEN1;MEN1;MEN1;MEN1;MEN1;MEN1;MEN1;MEN1;MEN1.1	chr11	64578173	-	cg02384565	NA	NA	NA	NA	NA	NA	chr11:64577277-64578349	Island	MEN1;MEN1;MEN1;MEN1;MEN1;MEN1;MEN1;MEN1;MEN1;MEN1	NM_130801;NM_130802;NM_000244;NM_130799;NM_000244;NM_130804;NM_130803;NM_130799;NM_130800;NM_130802	TSS200;5'UTR;1stExon;5'UTR;5'UTR;5'UTR;5'UTR;1stExon;TSS200;1stExon	high-CpG:64334540-64334785		NA	11:64333854-64334925	11:64577500-64578661	Promoter_Associated	NA
	AKR1B1	AKR1B1.6	0.759235		MEN1;MEN1;MEN1;MEN1;MEN1;MEN1;MEN1.2	chr11	64578277	-	cg22718071	NA	NA	NA	NA	NA	NA	chr11:64577277-64578349	Island	MEN1;MEN1;MEN1;MEN1;MEN1;MEN1;MEN1	NM_000244;NM_130799;NM_130801;NM_130804;NM_130803;NM_130802;NM_130800	TSS200;TSS200;TSS1500;5'UTR;5'UTR;TSS200;TSS1500			NA	11:64333854-64334925	11:64577500-64578661	Promoter_Associated	NA
	AKR1B1	AKR1B1.9	0.826665		MEN1;MEN1;MEN1;MEN1;MEN1;MEN1;MEN1;MEN1.3	chr11	64578298	-	cg13596520	rs650277	0.074742	NA	NA	NA	NA	chr11:64577277-64578349	Island	MEN1;MEN1;MEN1;MEN1;MEN1;MEN1;MEN1;MEN1	NM_130802;NM_130803;NM_130799;NM_000244;NM_130801;NM_130804;NM_130803;NM_130800	TSS200;1stExon;TSS200;TSS200;TSS1500;5'UTR;5'UTR;TSS1500			NA	11:64333854-64334925	11:64577500-64578661	Promoter_Associated	NA
	AKR1B1	AKR1B1.10	0.874874		MEN1;MEN1;MEN1;MEN1;MEN1;MEN1;MEN1;MEN1.4	chr11	64578311	-	cg18064219	rs11231874	0.130931	NA	NA	NA	NA	chr11:64577277-64578349	Island	MEN1;MEN1;MEN1;MEN1;MEN1;MEN1;MEN1;MEN1	NM_130802;NM_130803;NM_130799;NM_000244;NM_130801;NM_130804;NM_130803;NM_130800	TSS200;1stExon;TSS200;TSS200;TSS1500;5'UTR;5'UTR;TSS1500			NA	11:64333854-64334925	11:64577500-64578661	Promoter_Associated	NA
	AKR1B1	AKR1B1.11	0.780093		MEN1;MEN1;MEN1;MEN1;MEN1;MEN1;MEN1;MEN1.5	chr11	64578325	-	cg23222197	rs11231874	0.130931	NA	NA	NA	NA	chr11:64577277-64578349	Island	MEN1;MEN1;MEN1;MEN1;MEN1;MEN1;MEN1;MEN1	NM_130802;NM_130803;NM_130799;NM_000244;NM_130801;NM_130804;NM_130803;NM_130800	TSS200;1stExon;TSS200;TSS200;TSS1500;5'UTR;5'UTR;TSS1500			NA	11:64333854-64334925	11:64577500-64578661	Promoter_Associated	NA
	AKR1B1	AKR1B1.14	0.840935		MEN1;MEN1;MEN1;MEN1;MEN1;MEN1;MEN1;MEN1.6	chr11	64578348	+	cg06130144	NA	NA	NA	NA	NA	NA	chr11:64577277-64578349	Island	MEN1;MEN1;MEN1;MEN1;MEN1;MEN1;MEN1;MEN1	NM_130802;NM_130803;NM_130799;NM_000244;NM_130801;NM_130804;NM_130803;NM_130800	TSS200;1stExon;TSS200;TSS200;TSS1500;5'UTR;5'UTR;TSS1500			NA	11:64333854-64334925	11:64577500-64578661	Promoter_Associated	NA
	SPARC	SPARC	0.894007		MEN1;MEN1;MEN1;MEN1;MEN1;MEN1;MEN1;MEN1;MEN1	chr11	64578521	-	cg16668394	NA	NA	NA	NA	NA	NA	chr11:64577277-64578349	S_Shore	MEN1;MEN1;MEN1;MEN1;MEN1;MEN1;MEN1;MEN1;MEN1	NM_130804;NM_000244;NM_130802;NM_130803;NM_130799;NM_130801;NM_130804;NM_130803;NM_130800	1stExon;TSS1500;TSS1500;1stExon;TSS1500;TSS1500;5'UTR;5'UTR;TSS1500			NA		11:64577500-64578661	Promoter_Associated	NA
	SPARC	SPARC.4	-0.999806		MEN1;MEN1;MEN1;MEN1;MEN1;MEN1;MEN1.3	chr11	64579179	+	cg23203302	NA	NA	NA	NA	NA	NA	chr11:64577277-64578349	S_Shore	MEN1;MEN1;MEN1;MEN1;MEN1;MEN1;MEN1	NM_130801;NM_130804;NM_000244;NM_130802;NM_130800;NM_130803;NM_130799	TSS1500;TSS1500;TSS1500;TSS1500;TSS1500;TSS1500;TSS1500			NA				NA
	SPARC	SPARC.6	-0.882287		MEN1;MEN1;MEN1;MEN1;MEN1	chr11	64579543	-	cg14732852	NA	NA	NA	NA	NA	NA	chr11:64577277-64578349	S_Shore	MEN1;MEN1;MEN1;MEN1;MEN1	NM_130804;NM_000244;NM_130802;NM_130803;NM_130799	TSS1500;TSS1500;TSS1500;TSS1500;TSS1500			NA				NA
	MTSS1L	MTSS1L	-0.955174		IGSF3;IGSF3	chr1	117127620	-	cg24694939	NA	NA	NA	NA	NA	NA		OpenSea	IGSF3;IGSF3	NM_001007237;NM_001542	Body;Body			NA	1:116928933-116929252			NA
	MTSS1L	MTSS1L.5	-0.898105		IGSF3;IGSF3.1	chr1	117127724	+	cg11855834	NA	NA	NA	NA	NA	NA		OpenSea	IGSF3;IGSF3	NM_001007237;NM_001542	Body;Body			NA	1:116928933-116929252			NA
	MTSS1L	MTSS1L.6	-0.908186		IGSF3;IGSF3.2	chr1	117129532	-	cg18786643	NA	NA	NA	NA	NA	NA		OpenSea	IGSF3;IGSF3	NM_001007237;NM_001542	Body;Body			TRUE				NA
	MTSS1L	MTSS1L.7	-0.951499		IGSF3;IGSF3.3	chr1	117142844	-	cg08732375	NA	NA	NA	NA	NA	NA		OpenSea	IGSF3;IGSF3	NM_001007237;NM_001542	Body;Body			NA	1:116944201-116944368			NA
	MTSS1L	MTSS1L.8	-0.888938		IGSF3;IGSF3.4	chr1	117149598	+	cg03899315	NA	NA	NA	NA	NA	NA		OpenSea	IGSF3;IGSF3	NM_001007237;NM_001542	Body;Body			NA				NA
	MTSS1L	MTSS1L.10	-0.82364		IGSF3;IGSF3.5	chr1	117151711	+	cg12643502	NA	NA	NA	NA	NA	NA		OpenSea	IGSF3;IGSF3	NM_001007237;NM_001542	Body;Body			NA				NA
	MTSS1L	MTSS1L.12	-0.902362		IGSF3;IGSF3.6	chr1	117152162	-	cg17483482	NA	NA	NA	NA	NA	NA		OpenSea	IGSF3;IGSF3	NM_001007237;NM_001542	Body;Body			NA				NA
	MTSS1L	MTSS1L.13	-0.947639		IGSF3;IGSF3.7	chr1	117206442	-	cg00117335	NA	NA	NA	NA	NA	NA	chr1:117209824-117210621	N_Shelf	IGSF3;IGSF3	NM_001007237;NM_001542	Body;Body		RDMR	NA				NA
	MTSS1L	MTSS1L.14	-0.839025		IGSF3;IGSF3.8	chr1	117208496	+	cg04140633	NA	NA	NA	NA	NA	NA	chr1:117209824-117210621	N_Shore	IGSF3;IGSF3	NM_001007237;NM_001542	Body;Body		RDMR	NA				NA
	MTSS1L	MTSS1L.16	-0.9839		IGSF3;IGSF3.9	chr1	117209641	-	cg00157755	NA	NA	NA	NA	NA	NA	chr1:117209824-117210621	N_Shore	IGSF3;IGSF3	NM_001542;NM_001007237	5'UTR;5'UTR			TRUE	1:117010886-117012201	1:117209011-117210864	Unclassified_Cell_type_specific	NA
	MTSS1L	MTSS1L.17	0.895393		IGSF3;IGSF3.10	chr1	117209947	+	cg18943969	rs111246504	0.072278	NA	NA	NA	NA	chr1:117209824-117210621	Island	IGSF3;IGSF3	NM_001542;NM_001007237	5'UTR;5'UTR			TRUE	1:117010886-117012201	1:117209011-117210864	Unclassified_Cell_type_specific	NA
	MTSS1L	MTSS1L.18	0.834783		IGSF3;IGSF3.11	chr1	117209954	+	cg12205047	rs111246504	0.072278	NA	NA	NA	NA	chr1:117209824-117210621	Island	IGSF3;IGSF3	NM_001542;NM_001007237	5'UTR;5'UTR			TRUE	1:117010886-117012201	1:117209011-117210864	Unclassified_Cell_type_specific	NA
	MTSS1L	MTSS1L.22	-0.796156		IGSF3;IGSF3;IGSF3;IGSF3	chr1	117210276	+	cg16644764	NA	NA	NA	NA	NA	NA	chr1:117209824-117210621	Island	IGSF3;IGSF3;IGSF3;IGSF3	NM_001542;NM_001542;NM_001007237;NM_001007237	5'UTR;1stExon;1stExon;5'UTR	high-CpG:117011664-117011989		TRUE	1:117010886-117012201	1:117209011-117210864	Unclassified_Cell_type_specific	NA
	MTSS1L	MTSS1L.23	-0.993162		IGSF3;IGSF3.12	chr1	117210557	-	cg22129549	NA	NA	NA	NA	NA	NA	chr1:117209824-117210621	Island	IGSF3;IGSF3	NM_001542;NM_001007237	TSS1500;TSS1500			NA	1:117010886-117012201	1:117209011-117210864	Unclassified_Cell_type_specific	NA
	MTSS1L	MTSS1L.24	-0.921226		IGSF3;IGSF3.13	chr1	117210575	-	cg11528995	NA	NA	NA	NA	NA	NA	chr1:117209824-117210621	Island	IGSF3;IGSF3	NM_001542;NM_001007237	TSS1500;TSS1500			NA	1:117010886-117012201	1:117209011-117210864	Unclassified_Cell_type_specific	NA
	APPL2	APPL2.8	-0.966171		IGSF3;IGSF3.14	chr1	117210620	+	cg26111265	NA	NA	NA	NA	NA	NA	chr1:117209824-117210621	Island	IGSF3;IGSF3	NM_001542;NM_001007237	TSS1500;TSS1500			NA	1:117010886-117012201	1:117209011-117210864	Unclassified_Cell_type_specific	NA
	APPL2	APPL2.10	-0.744946		IGSF3;IGSF3.15	chr1	117210817	-	cg17759605	NA	NA	NA	NA	NA	NA	chr1:117209824-117210621	S_Shore	IGSF3;IGSF3	NM_001542;NM_001007237	TSS1500;TSS1500			NA		1:117209011-117210864	Unclassified_Cell_type_specific	NA
	ME3	ME3.ME3.ME3	1		GRN	chr17	42421993	-	cg18872749	NA	NA	NA	NA	NA	NA		OpenSea	GRN	NM_002087	TSS1500			NA				NA
	ME3	ME3.ME3.ME3.1	1		GRN.1	chr17	42422247	+	cg17714154	NA	NA	NA	NA	NA	NA		OpenSea	GRN	NM_002087	TSS1500			NA		17:42422223-42423968	Promoter_Associated	NA
	ME3	ME3.ME3.ME3.2	-1		GRN.4	chr17	42422409	+	cg01146514	NA	NA	NA	NA	NA	NA		OpenSea	GRN	NM_002087	TSS200			NA	17:39777910-39778575	17:42422223-42423968	Promoter_Associated	NA
	ME3	ME3.ME3.ME3.3	1		GRN.10	chr17	42426483	+	cg12837296	NA	NA	NA	NA	NA	NA		OpenSea	GRN	NM_002087	5'UTR			NA				NA
	ME3	ME3.ME3.ME3.4	-1		GRN.11	chr17	42426506	+	cg24420717	NA	NA	NA	NA	NA	NA		OpenSea	GRN	NM_002087	5'UTR			NA				NA
	ME3	ME3.ME3.ME3.5	-1		GRN.12	chr17	42427639	-	cg16500497	rs25646	0.054399	NA	NA	NA	NA	chr17:42431092-42432555	N_Shelf	GRN	NM_002087	Body			NA		17:42427552-42429101	Gene_Associated	NA
	ME3	ME3.ME3.ME3.6	1		GRN.16	chr17	42430376	-	cg19107120	NA	NA	NA	NA	NA	NA	chr17:42431092-42432555	N_Shore	GRN	NM_002087	3'UTR			NA				NA
	ME3	ME3.ME3.ME3.7	1		COL15A1.2	chr9	101706041	-	cg13952031	rs2274964	0.016923	NA	NA	NA	NA	chr9:101705907-101706682	Island	COL15A1	NM_001855	TSS200	high-CpG:100745313-100746077		NA	9:100745777-100746864			TRUE
	ME3	ME3.ME3.ME3.8	1		COL15A1.4	chr9	101726137	+	cg13981026	NA	NA	NA	NA	NA	NA		OpenSea	COL15A1	NM_001855	Body			TRUE				NA
	ME3	ME3.ME3.ME3.9	-1		COL15A1.9	chr9	101749605	+	cg13893707	NA	NA	NA	NA	NA	NA	chr9:101747876-101748083	S_Shore	COL15A1	NM_001855	Body			NA				NA
	ME3	ME3.ME3.ME3.10	-1		COL15A1.10	chr9	101751119	-	cg14159849	rs3780623	0.458845	NA	NA	NA	NA	chr9:101747876-101748083	S_Shelf	COL15A1	NM_001855	Body			NA				NA
	ME3	ME3.ME3.ME3.11	-1		COL15A1.15	chr9	101832044	-	cg14424210	rs10519	0.140212	NA	NA	NA	NA		OpenSea	COL15A1	NM_001855	Body			TRUE				NA
	ME3	ME3.ME3.ME3.12	-1		MFAP4	chr17	19287978	+	cg19169154	NA	NA	NA	NA	NA	NA		OpenSea	MFAP4	NM_002404	Body			TRUE		17:19287496-19288145	Unclassified_Cell_type_specific	NA
	ME3	ME3.ME3.ME3.13	1		MFAP4.1	chr17	19290353	+	cg09606564	NA	NA	NA	NA	NA	NA		OpenSea	MFAP4	NM_002404	Body			TRUE		17:19290131-19290554	Unclassified_Cell_type_specific	TRUE
	ME3	ME3.ME3.ME3.14	-1		MFAP4.2	chr17	19290503	-	cg07727884	NA	NA	NA	NA	NA	NA		OpenSea	MFAP4	NM_002404	TSS200	low-CpG:19231076-19231098		TRUE		17:19290131-19290554	Unclassified_Cell_type_specific	TRUE
	ME3	ME3.ME3.ME3.15	1		MFAP4.3	chr17	19290520	-	cg25216196	NA	NA	NA	NA	NA	NA		OpenSea	MFAP4	NM_002404	TSS200			TRUE		17:19290131-19290554	Unclassified_Cell_type_specific	TRUE
	ME3	ME3.ME3.ME3.ME3	1		MFAP4.4	chr17	19290690	+	cg10351914	NA	NA	NA	NA	NA	NA		OpenSea	MFAP4	NM_002404	TSS200			TRUE				TRUE
	ME3	ME3.ME3.ME3.ME3.1	-1		MFAP4.5	chr17	19290708	-	cg13030582	NA	NA	NA	NA	NA	NA		OpenSea	MFAP4	NM_002404	TSS1500			TRUE				NA
	ME3	ME3.ME3.ME3.16	1		MFAP4.6	chr17	19290755	+	cg15119221	rs8069196	0.047931	NA	NA	NA	NA		OpenSea	MFAP4	NM_002404	TSS1500			TRUE				TRUE
	ME3	ME3.ME3.ME3.17	-1		MFAP4.7	chr17	19291120	-	cg00192882	NA	NA	NA	NA	NA	NA		OpenSea	MFAP4	NM_002404	TSS1500			TRUE				TRUE
	ME3	ME3.ME3.ME3.18	-1		SS18;SS18	chr18	23597141	-	cg05951044	NA	NA	NA	NA	NA	NA		OpenSea	SS18;SS18	NM_005637;NM_001007559	3'UTR;3'UTR			NA				NA
	ME3	ME3.ME3.ME3.ME3.2	1		SS18;SS18.1	chr18	23666144	+	cg18242219	NA	NA	NA	NA	NA	NA	chr18:23669971-23671275	N_Shelf	SS18;SS18	NM_001007559;NM_005637	Body;Body			NA				NA
	ME3	ME3.ME3.ME3.ME3.3	-1		SS18;SS18.2	chr18	23668764	-	cg07090356	NA	NA	NA	NA	NA	NA	chr18:23669971-23671275	N_Shore	SS18;SS18	NM_001007559;NM_005637	Body;Body		RDMR	NA				NA
	ME3	ME3.ME3.ME3.ME3.4	-1		SS18;SS18.3	chr18	23670297	+	cg00861839	NA	NA	NA	NA	NA	NA	chr18:23669971-23671275	Island	SS18;SS18	NM_001007559;NM_005637	Body;Body			NA	18:21923801-21925381	18:23670037-23671317	Promoter_Associated	NA
	ME3	ME3.ME3.ME3.ME3.5	1		SS18;SS18.4	chr18	23670518	+	cg12456090	NA	NA	NA	NA	NA	NA	chr18:23669971-23671275	Island	SS18;SS18	NM_001007559;NM_005637	1stExon;1stExon			NA	18:21923801-21925381	18:23670037-23671317	Promoter_Associated	NA
	ME3	ME3.ME3.ME3.ME3.6	1		SS18;SS18.5	chr18	23670713	+	cg14663022	rs34364376	0.06347	NA	NA	NA	NA	chr18:23669971-23671275	Island	SS18;SS18	NM_001007559;NM_005637	TSS200;TSS200			NA	18:21923801-21925381	18:23670037-23671317	Promoter_Associated	NA
	ME3	ME3.ME3.ME3.ME3.7	-1		SS18;SS18.6	chr18	23670721	+	cg05146683	rs34364376	0.06347	NA	NA	NA	NA	chr18:23669971-23671275	Island	SS18;SS18	NM_001007559;NM_005637	TSS200;TSS200			NA	18:21923801-21925381	18:23670037-23671317	Promoter_Associated	NA
	ME3	ME3.ME3.ME3.19	1		SS18;SS18.7	chr18	23670778	+	cg15060929	NA	NA	NA	NA	NA	NA	chr18:23669971-23671275	Island	SS18;SS18	NM_001007559;NM_005637	TSS200;TSS200			NA	18:21923801-21925381	18:23670037-23671317	Promoter_Associated	NA
	ME3	ME3.ME3.ME3.20	1		SS18;SS18.8	chr18	23671059	-	cg13022174	NA	NA	NA	NA	NA	NA	chr18:23669971-23671275	Island	SS18;SS18	NM_005637;NM_001007559	TSS1500;TSS1500			NA	18:21923801-21925381	18:23670037-23671317	Promoter_Associated	NA
	ME3	ME3.ME3.ME3.21	-1		SS18;SS18.9	chr18	23671079	-	cg17187922	NA	NA	NA	NA	NA	NA	chr18:23669971-23671275	Island	SS18;SS18	NM_005637;NM_001007559	TSS1500;TSS1500			NA	18:21923801-21925381	18:23670037-23671317	Promoter_Associated	NA
	ME3	ME3.ME3.ME3.22	-1		SS18;SS18.10	chr18	23671264	+	cg16511708	NA	NA	NA	NA	NA	NA	chr18:23669971-23671275	Island	SS18;SS18	NM_005637;NM_001007559	TSS1500;TSS1500			NA	18:21923801-21925381	18:23670037-23671317	Promoter_Associated	NA
	ME3	ME3.ME3.ME3.23	-1		SS18;SS18.11	chr18	23671305	+	cg00625131	NA	NA	NA	NA	NA	NA	chr18:23669971-23671275	S_Shore	SS18;SS18	NM_005637;NM_001007559	TSS1500;TSS1500			NA	18:21923801-21925381	18:23670037-23671317	Promoter_Associated	NA
	ME3	ME3.ME3.ME3.24	-1		SS18;SS18.12	chr18	23671311	-	cg19948974	NA	NA	NA	NA	NA	NA	chr18:23669971-23671275	S_Shore	SS18;SS18	NM_005637;NM_001007559	TSS1500;TSS1500			NA	18:21923801-21925381	18:23670037-23671317	Promoter_Associated	NA
	ME3	ME3.ME3.ME3.25	-1		NRGN;NRGN	chr11	124608371	+	cg04817908	NA	NA	NA	NA	NA	NA	chr11:124609552-124610471	N_Shore	NRGN;NRGN	NM_006176;NM_001126181	TSS1500;TSS1500			NA				NA
	ME3	ME3.ME3.ME3.26	-1		NRGN;NRGN.1	chr11	124609317	+	cg20617583	NA	NA	NA	NA	NA	NA	chr11:124609552-124610471	N_Shore	NRGN;NRGN	NM_006176;NM_001126181	TSS1500;TSS1500			NA	11:124114358-124115867	11:124609048-124611048	Unclassified	NA
	ME3	ME3.ME3.ME3.27	-1		NRGN;NRGN.2	chr11	124609816	-	cg11838997	NA	NA	NA	NA	NA	NA	chr11:124609552-124610471	Island	NRGN;NRGN	NM_006176;NM_001126181	TSS200;TSS200	high-CpG:124114985-124115099		NA	11:124114358-124115867	11:124609048-124611048	Unclassified	NA
	CYFIP1	CYFIP1.CYFIP1.3	0.732936		NRGN;NRGN;NRGN;NRGN	chr11	124609941	+	cg10326447	NA	NA	NA	NA	NA	NA	chr11:124609552-124610471	Island	NRGN;NRGN;NRGN;NRGN	NM_006176;NM_001126181;NM_006176;NM_001126181	5'UTR;5'UTR;1stExon;1stExon			NA	11:124114358-124115867	11:124609048-124611048	Unclassified	NA
	CYFIP1	CYFIP1.CYFIP1.32	0.861358		NRGN;NRGN.3	chr11	124612215	-	cg24831888	NA	NA	NA	NA	NA	NA	chr11:124609552-124610471	S_Shore	NRGN;NRGN	NM_006176;NM_001126181	Body;Body			NA				NA
	TBC1D9B	TBC1D9B.TBC1D9B	0.874485		NRGN;NRGN.4	chr11	124613500	+	cg19182986	rs77804765	0.030553	NA	NA	NA	NA	chr11:124615389-124617006	N_Shore	NRGN;NRGN	NM_006176;NM_001126181	Body;Body			NA				NA
	TBC1D9B	TBC1D9B.TBC1D9B.3	0.821262		NRGN;NRGN.5	chr11	124616208	-	cg05425213	NA	NA	NA	NA	NA	NA	chr11:124615389-124617006	Island	NRGN;NRGN	NM_001126181;NM_006176	3'UTR;3'UTR			NA	11:124120600-124122254	11:124615587-124617583	Promoter_Associated	NA
	TBC1D9B	TBC1D9B.TBC1D9B.6	0.859563		NRGN;NRGN.6	chr11	124616459	+	cg21770330	NA	NA	NA	NA	NA	NA	chr11:124615389-124617006	Island	NRGN;NRGN	NM_001126181;NM_006176	3'UTR;3'UTR			NA	11:124120600-124122254	11:124615587-124617583	Promoter_Associated	NA
	TBC1D9B	TBC1D9B.TBC1D9B.10	-0.800945		NRGN;NRGN.7	chr11	124616925	-	cg21296513	NA	NA	NA	NA	NA	NA	chr11:124615389-124617006	Island	NRGN;NRGN	NM_001126181;NM_006176	3'UTR;3'UTR			NA	11:124120600-124122254	11:124615587-124617583	Promoter_Associated	NA
	PTGFRN	PTGFRN.7	-0.708031		STMN2.4	chr8	80523364	-	cg20046330	NA	NA	NA	NA	NA	NA	chr8:80523975-80525765	N_Shore	STMN2	NM_007029	TSS200	low-CpG:80685859-80685940		NA				NA
	PTGFRN	PTGFRN.8	-0.858658		TRIM23;C5orf44;TRIM23;TRIM23;C5orf44;C5orf44;C5orf44	chr5	64919809	+	cg05720805	NA	NA	NA	NA	NA	NA	chr5:64919914-64920288	N_Shore	TRIM23;C5orf44;TRIM23;TRIM23;C5orf44;C5orf44;C5orf44	NM_033228;NM_024941;NM_001656;NM_033227;NR_003545;NM_001093755;NM_001093756	Body;TSS1500;Body;Body;TSS1500;TSS1500;TSS1500			NA	5:64955540-64956020	5:64919702-64921321	Promoter_Associated	NA
	PTGFRN	PTGFRN.9	-0.781633		TRIM23;C5orf44;TRIM23;TRIM23;C5orf44;C5orf44;C5orf44.1	chr5	64919882	+	cg05665136	NA	NA	NA	NA	NA	NA	chr5:64919914-64920288	N_Shore	TRIM23;C5orf44;TRIM23;TRIM23;C5orf44;C5orf44;C5orf44	NM_033228;NM_024941;NM_001656;NM_033227;NR_003545;NM_001093755;NM_001093756	Body;TSS1500;Body;Body;TSS1500;TSS1500;TSS1500			NA	5:64955540-64956020	5:64919702-64921321	Promoter_Associated	NA
	PTGFRN	PTGFRN.10	-0.87989		TRIM23;C5orf44;TRIM23;TRIM23;C5orf44;C5orf44;C5orf44.2	chr5	64920006	+	cg05166316	NA	NA	NA	NA	NA	NA	chr5:64919914-64920288	Island	TRIM23;C5orf44;TRIM23;TRIM23;C5orf44;C5orf44;C5orf44	NM_033228;NM_024941;NM_001656;NM_033227;NR_003545;NM_001093755;NM_001093756	Body;TSS1500;Body;Body;TSS1500;TSS1500;TSS1500			NA	5:64955540-64956020	5:64919702-64921321	Promoter_Associated	TRUE
	PTGFRN	PTGFRN.11	-0.703565		NA	NA	NA	NA	NA	NA	NA	NA	NA	NA	NA	NA	NA	NA	NA	NA	NA	NA	NA	NA	NA	NA	NA
	PTGFRN	PTGFRN.12	-0.828941		NA	NA	NA	NA	NA	NA	NA	NA	NA	NA	NA	NA	NA	NA	NA	NA	NA	NA	NA	NA	NA	NA	NA
	PTGFRN	PTGFRN.13	0.857662		NA	NA	NA	NA	NA	NA	NA	NA	NA	NA	NA	NA	NA	NA	NA	NA	NA	NA	NA	NA	NA	NA	NA
	PTGFRN	PTGFRN.14	0.994638		NA	NA	NA	NA	NA	NA	NA	NA	NA	NA	NA	NA	NA	NA	NA	NA	NA	NA	NA	NA	NA	NA	NA
	PTGFRN	PTGFRN.16	0.877594		NA	NA	NA	NA	NA	NA	NA	NA	NA	NA	NA	NA	NA	NA	NA	NA	NA	NA	NA	NA	NA	NA	NA
	PTGFRN	PTGFRN.17	-0.994744		NA	NA	NA	NA	NA	NA	NA	NA	NA	NA	NA	NA	NA	NA	NA	NA	NA	NA	NA	NA	NA	NA	NA
	PTGFRN	PTGFRN.18	-0.931884		NA	NA	NA	NA	NA	NA	NA	NA	NA	NA	NA	NA	NA	NA	NA	NA	NA	NA	NA	NA	NA	NA	NA
	PTGFRN	PTGFRN.22	0.912276		C5orf44;TRIM23;C5orf44;TRIM23;TRIM23;C5orf44;C5orf44	chr5	64920368	+	cg10186232	NA	NA	NA	NA	NA	NA	chr5:64919914-64920288	S_Shore	C5orf44;TRIM23;C5orf44;TRIM23;TRIM23;C5orf44;C5orf44	NM_001093755;NM_001656;NM_024941;NM_033228;NM_033227;NR_003545;NM_001093756	TSS200;TSS200;TSS200;TSS200;TSS200;TSS200;TSS200			NA		5:64919702-64921321	Promoter_Associated	TRUE
	PTGFRN	PTGFRN.23	0.716811		C5orf44;TRIM23;C5orf44;C5orf44;TRIM23;C5orf44;TRIM23	chr5	64920439	-	cg16310774	NA	NA	NA	NA	NA	NA	chr5:64919914-64920288	S_Shore	C5orf44;TRIM23;C5orf44;C5orf44;TRIM23;C5orf44;TRIM23	NM_001093755;NM_001656;NM_024941;NR_003545;NM_033227;NM_001093756;NM_033228	TSS200;TSS1500;TSS200;TSS200;TSS1500;TSS200;TSS1500			NA		5:64919702-64921321	Promoter_Associated	TRUE
	PTGFRN	PTGFRN.26	-0.867803		C5orf44;TRIM23;C5orf44;C5orf44;TRIM23;C5orf44;TRIM23.1	chr5	64920452	-	cg11399754	NA	NA	NA	NA	NA	NA	chr5:64919914-64920288	S_Shore	C5orf44;TRIM23;C5orf44;C5orf44;TRIM23;C5orf44;TRIM23	NM_001093755;NM_001656;NM_024941;NR_003545;NM_033227;NM_001093756;NM_033228	TSS200;TSS1500;TSS200;TSS200;TSS1500;TSS200;TSS1500			NA		5:64919702-64921321	Promoter_Associated	TRUE
	PTGFRN	PTGFRN.29	-0.802787		C5orf44;C5orf44;C5orf44;C5orf44;C5orf44;TRIM23;C5orf44;TRIM23;C5orf44;TRIM23	chr5	64920682	+	cg18741962	NA	NA	NA	NA	NA	NA	chr5:64919914-64920288	S_Shore	C5orf44;C5orf44;C5orf44;C5orf44;C5orf44;TRIM23;C5orf44;TRIM23;C5orf44;TRIM23	NM_001093755;NM_024941;NM_001093755;NM_001093756;NM_024941;NM_001656;NM_001093756;NM_033227;NR_003545;NM_033228	5'UTR;5'UTR;1stExon;5'UTR;1stExon;TSS1500;1stExon;TSS1500;Body;TSS1500			NA		5:64919702-64921321	Promoter_Associated	TRUE
	PTGFRN	PTGFRN.31	-0.719203		C5orf44;TRIM23;C5orf44;C5orf44;TRIM23;C5orf44;TRIM23.2	chr5	64920945	-	cg26632494	NA	NA	NA	NA	NA	NA	chr5:64919914-64920288	S_Shore	C5orf44;TRIM23;C5orf44;C5orf44;TRIM23;C5orf44;TRIM23	NM_001093755;NM_001656;NM_001093756;NM_024941;NM_033227;NR_003545;NM_033228	Body;TSS1500;Body;Body;TSS1500;Body;TSS1500			NA	5:64956564-64956834	5:64919702-64921321	Promoter_Associated	TRUE
	MPI	MPI	-0.736558		C5orf44;TRIM23;C5orf44;C5orf44;TRIM23;C5orf44;TRIM23.3	chr5	64921186	-	cg27081973	NA	NA	NA	NA	NA	NA	chr5:64919914-64920288	S_Shore	C5orf44;TRIM23;C5orf44;C5orf44;TRIM23;C5orf44;TRIM23	NM_001093755;NM_001656;NM_001093756;NM_024941;NM_033227;NR_003545;NM_033228	Body;TSS1500;Body;Body;TSS1500;Body;TSS1500			NA	5:64956930-64956993	5:64919702-64921321	Promoter_Associated	NA
	ROCK1	ROCK1.ROCK1	0.736666		C5orf44;TRIM23;C5orf44;C5orf44;TRIM23;C5orf44;TRIM23.4	chr5	64921203	+	cg01395394	NA	NA	NA	NA	NA	NA	chr5:64919914-64920288	S_Shore	C5orf44;TRIM23;C5orf44;C5orf44;TRIM23;C5orf44;TRIM23	NM_001093755;NM_001656;NM_001093756;NM_024941;NM_033227;NR_003545;NM_033228	Body;TSS1500;Body;Body;TSS1500;Body;TSS1500			NA	5:64956930-64956993	5:64919702-64921321	Promoter_Associated	NA
	ROCK1	ROCK1.8	0.802092		LNPEP.6	chr5	96271227	+	cg03574598	NA	NA	NA	NA	NA	NA	chr5:96270437-96272125	Island	LNPEP	NM_005575	TSS200			NA	5:96296169-96298244	5:96270978-96271364	Promoter_Associated	NA
	YBX1	YBX1.3	-0.751947		DHCR24.3	chr1	55317188	-	cg16051114	NA	NA	NA	NA	NA	NA		OpenSea	DHCR24	NM_014762	3'UTR	low-CpG:55089666-55089896		TRUE				NA
	YBX1	YBX1.4	-0.783671		DHCR24.13	chr1	55352464	+	cg13067194	NA	NA	NA	NA	NA	NA	chr1:55352463-55353328	Island	DHCR24	NM_014762	Body	high-CpG:55125001-55125533		NA	1:55124978-55125883			NA
	YBX1	YBX1.YBX1	0.871219		DHCR24.20	chr1	55353327	-	cg25536676	NA	NA	NA	NA	NA	NA	chr1:55352463-55353328	Island	DHCR24	NM_014762	TSS1500			NA				NA
	YBX1	YBX1.8	-0.798224		A2M	chr12	9225334	+	cg12417807	NA	NA	NA	NA	NA	NA		OpenSea	A2M	NM_000014	Body	low-CpG:9116540-9116683		NA				NA
	FBN1	FBN1	-1		A2M.2	chr12	9227237	-	cg26665904	rs61730090	0.027778	NA	NA	NA	NA		OpenSea	A2M	NM_000014	Body	low-CpG:9118440-9118601		NA				NA
	FBN1	FBN1.1	-1		EEA1.3	chr12	93322527	+	cg09259332	NA	NA	NA	NA	NA	NA	chr12:93322342-93323498	Island	EEA1	NM_003566	Body			NA	12:91846494-91847733			NA
	FBN1	FBN1.2	-1		EEA1.6	chr12	93323267	-	cg18580865	NA	NA	NA	NA	NA	NA	chr12:93322342-93323498	Island	EEA1	NM_003566	TSS200			NA	12:91846494-91847733	12:93322722-93323577	Promoter_Associated	NA
	FBN1	FBN1.3	1		EEA1.9	chr12	93323494	-	cg23081353	NA	NA	NA	NA	NA	NA	chr12:93322342-93323498	Island	EEA1	NM_003566	TSS1500			NA	12:91846494-91847733	12:93322722-93323577	Promoter_Associated	NA
	FBN1	FBN1.4	-1		PYGL;PYGL.2	chr14	51410689	-	cg07035145	NA	NA	NA	NA	NA	NA	chr14:51410614-51411464	Island	PYGL;PYGL	NM_001163940;NM_002863	Body;Body			NA	14:50480002-50481309	14:51410674-51411608	Unclassified_Cell_type_specific	NA
	FBN1	FBN1.5	-1		VPS13C;VPS13C;VPS13C;VPS13C.8	chr15	62353371	-	cg09972561	NA	NA	NA	NA	NA	NA	chr15:62352227-62353092	S_Shore	VPS13C;VPS13C;VPS13C;VPS13C	NM_017684;NM_018080;NM_020821;NM_001018088	TSS1500;TSS1500;TSS1500;TSS1500		DMR	NA		15:62351930-62353442	Promoter_Associated	NA
	FBN1	FBN1.6	1		ABLIM1;ABLIM1;ABLIM1;ABLIM1	chr10	116192887	-	cg17680696	NA	NA	NA	NA	NA	NA		OpenSea	ABLIM1;ABLIM1;ABLIM1;ABLIM1	NM_001003408;NM_002313;NM_001003407;NM_006720	3'UTR;3'UTR;3'UTR;3'UTR			TRUE				NA
	FBN1	FBN1.7	1		ABLIM1;ABLIM1;ABLIM1;ABLIM1.2	chr10	116232841	+	cg16327338	NA	NA	NA	NA	NA	NA		OpenSea	ABLIM1;ABLIM1;ABLIM1;ABLIM1	NM_001003408;NM_001003407;NM_002313;NM_006720	Body;Body;Body;Body			TRUE		10:116232753-116232844	Unclassified_Cell_type_specific	NA
	FBN1	FBN1.8	1		ABLIM1;ABLIM1;ABLIM1;ABLIM1.3	chr10	116264862	-	cg04055345	NA	NA	NA	NA	NA	NA		OpenSea	ABLIM1;ABLIM1;ABLIM1;ABLIM1	NM_001003408;NM_001003407;NM_006720;NM_002313	Body;Body;5'UTR;Body			TRUE				NA
	FBN1	FBN1.9	-1		ABLIM1;ABLIM1;ABLIM1;ABLIM1.5	chr10	116285554	-	cg23786209	NA	NA	NA	NA	NA	NA		OpenSea	ABLIM1;ABLIM1;ABLIM1;ABLIM1	NM_001003408;NM_001003407;NM_006720;NM_002313	Body;Body;5'UTR;Body			TRUE		10:116285470-116285662	Promoter_Associated_Cell_type_specific	NA
	FBN1	FBN1.10	1		ABLIM1;ABLIM1;ABLIM1;ABLIM1.6	chr10	116286411	-	cg11936643	NA	NA	NA	NA	NA	NA		OpenSea	ABLIM1;ABLIM1;ABLIM1;ABLIM1	NM_001003408;NM_001003407;NM_006720;NM_002313	Body;Body;5'UTR;Body			TRUE	10:116276315-116276653	10:116286409-116287292	Promoter_Associated	TRUE
	FBN1	FBN1.11	1		ABLIM1;ABLIM1;ABLIM1;ABLIM1;ABLIM1.2	chr10	116286605	-	cg01449818	NA	NA	NA	NA	NA	NA		OpenSea	ABLIM1;ABLIM1;ABLIM1;ABLIM1;ABLIM1	NM_001003408;NM_006720;NM_001003407;NM_006720;NM_002313	Body;1stExon;Body;5'UTR;Body	low-CpG:116276530-116276713		TRUE	10:116276315-116276653	10:116286409-116287292	Promoter_Associated	TRUE
	FBN1	FBN1.12	-1		ABLIM1;ABLIM1;ABLIM1;ABLIM1;ABLIM1.3	chr10	116286623	-	cg27008230	NA	NA	NA	NA	NA	NA		OpenSea	ABLIM1;ABLIM1;ABLIM1;ABLIM1;ABLIM1	NM_001003408;NM_006720;NM_001003407;NM_006720;NM_002313	Body;1stExon;Body;5'UTR;Body	low-CpG:116276530-116276713		TRUE	10:116276315-116276653	10:116286409-116287292	Promoter_Associated	TRUE
	FBN1	FBN1.13	-1		ABLIM1;ABLIM1;ABLIM1;ABLIM1.7	chr10	116287249	+	cg14608903	NA	NA	NA	NA	NA	NA		OpenSea	ABLIM1;ABLIM1;ABLIM1;ABLIM1	NM_001003408;NM_001003407;NM_006720;NM_002313	Body;Body;TSS1500;Body			TRUE		10:116286409-116287292	Promoter_Associated	NA
	FBN1	FBN1.14	-1		ABLIM1;ABLIM1;ABLIM1.1	chr10	116301354	-	cg17056676	NA	NA	NA	NA	NA	NA		OpenSea	ABLIM1;ABLIM1;ABLIM1	NM_001003408;NM_001003407;NM_002313	Body;Body;Body			TRUE		10:116300770-116301508	Unclassified_Cell_type_specific	TRUE
	FBN1	FBN1.15	1		ABLIM1;ABLIM1;ABLIM1.2	chr10	116307551	-	cg09649347	rs2247528	0.000112	NA	NA	NA	NA		OpenSea	ABLIM1;ABLIM1;ABLIM1	NM_001003408;NM_001003407;NM_002313	Body;Body;Body			NA	10:116297415-116297761			NA
	FBN1	FBN1.16	1		ABLIM1;ABLIM1;ABLIM1.3	chr10	116307714	-	cg07317843	NA	NA	NA	NA	NA	NA		OpenSea	ABLIM1;ABLIM1;ABLIM1	NM_001003408;NM_001003407;NM_002313	Body;Body;Body			NA	10:116297415-116297761			NA
	FBN1	FBN1.17	1		ABLIM1;ABLIM1;ABLIM1.5	chr10	116337203	-	cg06848487	NA	NA	NA	NA	NA	NA		OpenSea	ABLIM1;ABLIM1;ABLIM1	NM_001003408;NM_001003407;NM_002313	Body;Body;Body			TRUE				NA
	FBN1	FBN1.18	1		ABLIM1;ABLIM1;ABLIM1.7	chr10	116384079	-	cg08797444	rs11196811	0.149784	NA	NA	NA	NA		OpenSea	ABLIM1;ABLIM1;ABLIM1	NM_001003408;NM_001003407;NM_002313	Body;Body;Body			TRUE				NA
	FBN1	FBN1.19	-1		ABLIM1;ABLIM1;ABLIM1.14	chr10	116392602	+	cg02068171	NA	NA	NA	NA	NA	NA	chr10:116391466-116391827	S_Shore	ABLIM1;ABLIM1;ABLIM1	NM_001003408;NM_001003407;NM_002313	Body;Body;Body		RDMR	TRUE		10:116392512-116392708	Unclassified_Cell_type_specific	NA
	FBN1	FBN1.20	1		ABLIM1;ABLIM1;ABLIM1.15	chr10	116392933	+	cg27290215	NA	NA	NA	NA	NA	NA	chr10:116391466-116391827	S_Shore	ABLIM1;ABLIM1;ABLIM1	NM_001003408;NM_001003407;NM_002313	Body;Body;Body		RDMR	TRUE				TRUE
	FBN1	FBN1.FBN1	-1		ABLIM1;ABLIM1;ABLIM1.17	chr10	116394557	-	cg12403162	NA	NA	NA	NA	NA	NA	chr10:116391466-116391827	S_Shelf	ABLIM1;ABLIM1;ABLIM1	NM_001003408;NM_001003407;NM_002313	Body;Body;Body			NA				TRUE
	FBN1	FBN1.FBN1.1	1		ABLIM1;ABLIM1;ABLIM1.18	chr10	116398913	-	cg03223072	NA	NA	NA	NA	NA	NA		OpenSea	ABLIM1;ABLIM1;ABLIM1	NM_001003408;NM_001003407;NM_002313	Body;Body;Body			TRUE				NA
	FBN1	FBN1.21	1		ABLIM1;ABLIM1;ABLIM1.19	chr10	116408382	+	cg03850986	rs4751625	0.283913	NA	NA	NA	NA		OpenSea	ABLIM1;ABLIM1;ABLIM1	NM_001003408;NM_001003407;NM_002313	Body;Body;Body			TRUE				TRUE
	FBN1	FBN1.22	1		ABLIM1;ABLIM1;ABLIM1.22	chr10	116418181	-	cg13782937	rs75689925	0.01477	NA	NA	NA	NA		OpenSea	ABLIM1;ABLIM1;ABLIM1	NM_001003408;NM_002313;NM_001003407	Body;TSS200;Body			NA				NA
	FBN1	FBN1.23	1		ABLIM1;ABLIM1;ABLIM1.23	chr10	116418597	-	cg16726772	NA	NA	NA	NA	NA	NA		OpenSea	ABLIM1;ABLIM1;ABLIM1	NM_001003408;NM_002313;NM_001003407	Body;TSS1500;Body			NA				NA
	FBN1	FBN1.24	-1		ABLIM1;ABLIM1;ABLIM1.24	chr10	116418797	-	cg06145508	NA	NA	NA	NA	NA	NA		OpenSea	ABLIM1;ABLIM1;ABLIM1	NM_001003408;NM_002313;NM_001003407	Body;TSS1500;Body			NA				NA
	FBN1	FBN1.25	1		NA	NA	NA	NA	NA	NA	NA	NA	NA	NA	NA	NA	NA	NA	NA	NA	NA	NA	NA	NA	NA	NA	NA
	FBN1	FBN1.26	-1		OGDH;OGDH;OGDH.6	chr7	44646075	-	cg07794522	NA	NA	NA	NA	NA	NA	chr7:44646065-44646823	Island	OGDH;OGDH;OGDH	NM_001165036;NM_001003941;NM_002541	TSS200;TSS200;TSS200			NA	7:44612546-44613378	7:44645641-44647293	Promoter_Associated	NA
	NPC2	NPC2	1		OGDH;OGDH.1	chr7	44748210	-	cg22649800	NA	NA	NA	NA	NA	NA		OpenSea	OGDH;OGDH	NM_001165036;NM_002541	3'UTR;3'UTR			NA				NA
	NPC2	NPC2.1	1		ITGB4;ITGB4	chr17	73717197	-	cg16047490	NA	NA	NA	NA	NA	NA	chr17:73717023-73717847	Island	ITGB4;ITGB4	NM_001005731;NM_000213	TSS1500;TSS1500	high-CpG:71228432-71229225		TRUE	17:71228594-71229317	17:73716690-73718274	Unclassified	TRUE
	NPC2	NPC2.2	1		ITGB4;ITGB4;ITGB4.1	chr17	73720234	+	cg20667796	NA	NA	NA	NA	NA	NA	chr17:73717023-73717847	S_Shelf	ITGB4;ITGB4;ITGB4	NM_001005619;NM_000213;NM_001005731	TSS1500;5'UTR;5'UTR			NA				NA
	DIAPH1	DIAPH1.DIAPH1.3	0.711355		ITGB4;ITGB4;ITGB4.5	chr17	73720840	+	cg15700850	NA	NA	NA	NA	NA	NA	chr17:73717023-73717847	S_Shelf	ITGB4;ITGB4;ITGB4	NM_001005731;NM_001005619;NM_000213	Body;1stExon;Body			NA				NA
	DIAPH1	DIAPH1.DIAPH1.7	-0.895736		ITGB4;ITGB4;ITGB4.10	chr17	73726372	+	cg10949753	NA	NA	NA	NA	NA	NA	chr17:73726238-73726526	Island	ITGB4;ITGB4;ITGB4	NM_001005731;NM_001005619;NM_000213	Body;Body;Body			NA	17:71237742-71238057			NA
	DIAPH1	DIAPH1.DIAPH1.9	-0.80959		ITGB4;ITGB4;ITGB4.12	chr17	73727435	-	cg19159842	NA	NA	NA	NA	NA	NA	chr17:73726238-73726526	S_Shore	ITGB4;ITGB4;ITGB4	NM_001005731;NM_001005619;NM_000213	Body;Body;Body			NA	17:71239030-71239326			NA
	DIAPH1	DIAPH1.DIAPH1.11	-0.787627		ITGB4;ITGB4;ITGB4.20	chr17	73736931	-	cg18566702	NA	NA	NA	NA	NA	NA	chr17:73738579-73738810	N_Shore	ITGB4;ITGB4;ITGB4	NM_001005731;NM_001005619;NM_000213	Body;Body;Body			NA				NA
	MYL6B	MYL6B.1	-0.749286		CPNE3.2	chr8	87526650	+	cg18477191	NA	NA	NA	NA	NA	NA	chr8:87526560-87527272	Island	CPNE3	NM_003909	TSS200	high-CpG:87595762-87596185		NA	8:87595677-87596374	8:87526286-87527613	Promoter_Associated	NA
	MYL6B	MYL6B.3	-0.753795		CPNE3.7	chr8	87570714	-	cg02712949	rs1062850	0.464524	NA	NA	NA	NA		OpenSea	CPNE3	NM_003909	3'UTR			NA				NA
	SMAP2	SMAP2	0.926452		AKR1B1.5	chr7	134143489	+	cg24059115	NA	NA	NA	NA	NA	NA	chr7:134143115-134144063	Island	AKR1B1	NM_001628	Body		DMR	NA	7:133793633-133794603	7:134142875-134144626	Promoter_Associated	NA
	SMAP2	SMAP2.SMAP2.1	-0.992458		AKR1B1.6	chr7	134143906	-	cg16132520	rs5053	0.193031	NA	NA	NA	NA	chr7:134143115-134144063	Island	AKR1B1	NM_001628	TSS200	high-CpG:133794344-133794604	DMR	NA	7:133793633-133794603	7:134142875-134144626	Promoter_Associated	NA
	SMAP2	SMAP2.3	0.794647		AKR1B1.9	chr7	134143988	-	cg10795359	rs759853	0.27166	NA	NA	NA	NA	chr7:134143115-134144063	Island	AKR1B1	NM_001628	TSS200	high-CpG:133794344-133794604	CDMR	NA	7:133793633-133794603	7:134142875-134144626	Promoter_Associated	NA
	SMAP2	SMAP2.4	0.784107		AKR1B1.10	chr7	134143991	+	cg14629509	NA	NA	NA	NA	NA	NA	chr7:134143115-134144063	Island	AKR1B1	NM_001628	TSS200	high-CpG:133794344-133794604	CDMR	NA	7:133793633-133794603	7:134142875-134144626	Promoter_Associated	NA
	SMAP2	SMAP2.5	0.904584		AKR1B1.11	chr7	134144036	-	cg21079345	NA	NA	NA	NA	NA	NA	chr7:134143115-134144063	Island	AKR1B1	NM_001628	TSS200	high-CpG:133794344-133794604	CDMR	NA	7:133793633-133794603	7:134142875-134144626	Promoter_Associated	NA
	SMAP2	SMAP2.6	-0.985145		AKR1B1.14	chr7	134144288	-	cg04663564	NA	NA	NA	NA	NA	NA	chr7:134143115-134144063	S_Shore	AKR1B1	NM_001628	TSS1500			NA		7:134142875-134144626	Promoter_Associated	NA
	SEC23IP	SEC23IP.1	0.880351		AKR1B15.7	chr7	134250240	+	cg15224955	NA	NA	NA	NA	NA	NA		OpenSea	AKR1B15	NM_001080538	1stExon			NA				NA
	CD9	CD9.1	0.97587		AKR1B15.8	chr7	134250389	-	cg16903269	rs113585572	0.028336	NA	NA	NA	NA		OpenSea	AKR1B15	NM_001080538	Body			NA				NA
	CD9	CD9.3	0.75176		SPARC	chr5	151041431	+	cg06571753	NA	NA	NA	NA	NA	NA		OpenSea	SPARC	NM_003118	3'UTR			NA				NA
	CD9	CD9.5	-0.793783		SPARC.4	chr5	151056339	-	cg21877464	NA	NA	NA	NA	NA	NA		OpenSea	SPARC	NM_003118	5'UTR			TRUE				NA
	CD9	CD9.7	-0.999647		SPARC.6	chr5	151066683	-	cg25913233	NA	NA	NA	NA	NA	NA		OpenSea	SPARC	NM_003118	TSS200			NA				TRUE
	CD9	CD9.8	-0.754908		MTSS1L	chr16	70697933	-	cg14866866	NA	NA	NA	NA	NA	NA	chr16:70697574-70698363	Island	MTSS1L	NM_138383	Body			NA	16:69255091-69255849			NA
	CD9	CD9.13	-0.999138		MTSS1L.5	chr16	70700420	-	cg08996445	NA	NA	NA	NA	NA	NA	chr16:70697574-70698363	S_Shelf	MTSS1L	NM_138383	Body			NA				NA
	MAP2K1	MAP2K1	-0.783089		MTSS1L.6	chr16	70709930	+	cg07504768	NA	NA	NA	NA	NA	NA	chr16:70713461-70714379	N_Shelf	MTSS1L	NM_138383	Body			NA				NA
	FNBP1	FNBP1	1		MTSS1L.7	chr16	70713203	+	cg07694319	NA	NA	NA	NA	NA	NA	chr16:70713461-70714379	N_Shore	MTSS1L	NM_138383	Body			TRUE		16:70712828-70713205	Unclassified_Cell_type_specific	NA
	FNBP1	FNBP1.1	-1		MTSS1L.8	chr16	70713462	-	cg09204302	NA	NA	NA	NA	NA	NA	chr16:70713461-70714379	Island	MTSS1L	NM_138383	Body			TRUE				NA
	FNBP1	FNBP1.2	1		MTSS1L.10	chr16	70713933	-	cg00147286	NA	NA	NA	NA	NA	NA	chr16:70713461-70714379	Island	MTSS1L	NM_138383	Body			TRUE	16:69270991-69271864	16:70713932-70714145	Gene_Associated_Cell_type_specific	TRUE
	FNBP1	FNBP1.3	1		MTSS1L.12	chr16	70714378	+	cg19075081	NA	NA	NA	NA	NA	NA	chr16:70713461-70714379	Island	MTSS1L	NM_138383	Body			NA		16:70714182-70715146	Gene_Associated	NA
	FNBP1	FNBP1.4	-1		MTSS1L.13	chr16	70714606	-	cg07813065	rs11643085	0.337283	NA	NA	NA	NA	chr16:70713461-70714379	S_Shore	MTSS1L	NM_138383	Body			TRUE		16:70714182-70715146	Gene_Associated	TRUE
	FNBP1	FNBP1.5	1		MTSS1L.14	chr16	70715140	-	cg01304894	NA	NA	NA	NA	NA	NA	chr16:70713461-70714379	S_Shore	MTSS1L	NM_138383	Body			TRUE		16:70714182-70715146	Gene_Associated	TRUE
	FNBP1	FNBP1.6	1		MTSS1L.16	chr16	70719277	+	cg03146981	NA	NA	NA	NA	NA	NA	chr16:70719114-70720441	Island	MTSS1L	NM_138383	Body			NA	16:69276662-69277967	16:70718824-70720508	Unclassified_Cell_type_specific	NA
	FNBP1	FNBP1.7	1		MTSS1L.17	chr16	70719667	-	cg02761798	NA	NA	NA	NA	NA	NA	chr16:70719114-70720441	Island	MTSS1L	NM_138383	1stExon			NA	16:69276662-69277967	16:70718824-70720508	Unclassified_Cell_type_specific	NA
	FNBP1	FNBP1.8	1		MTSS1L.18	chr16	70720079	+	cg08573648	NA	NA	NA	NA	NA	NA	chr16:70719114-70720441	Island	MTSS1L	NM_138383	TSS200			NA	16:69276662-69277967	16:70718824-70720508	Unclassified_Cell_type_specific	NA
	HDAC2	HDAC2.5	-0.741028		MTSS1L.22	chr16	70720314	-	cg10433128	rs116922791	0.048611	NA	NA	NA	NA	chr16:70719114-70720441	Island	MTSS1L	NM_138383	TSS1500			NA	16:69276662-69277967	16:70718824-70720508	Unclassified_Cell_type_specific	NA
	VPS33A	VPS33A.8	-0.959072		MTSS1L.23	chr16	70720440	+	cg07838048	NA	NA	NA	NA	NA	NA	chr16:70719114-70720441	Island	MTSS1L	NM_138383	TSS1500			NA	16:69276662-69277967	16:70718824-70720508	Unclassified_Cell_type_specific	NA
	APIP	APIP	-1		MTSS1L.24	chr16	70720817	+	cg01356044	NA	NA	NA	NA	NA	NA	chr16:70719114-70720441	S_Shore	MTSS1L	NM_138383	TSS1500			NA				NA
	APIP	APIP.1	1		APPL2.8	chr12	105630036	-	cg02306946	NA	NA	NA	NA	NA	NA	chr12:105629690-105630099	Island	APPL2	NM_018171	TSS200			NA	12:104153628-104154271	12:105629484-105630264	Promoter_Associated	NA
	TBC1D24	TBC1D24.2	0.994044		APPL2.10	chr12	105630063	-	cg15266121	NA	NA	NA	NA	NA	NA	chr12:105629690-105630099	Island	APPL2	NM_018171	TSS200			NA	12:104153628-104154271	12:105629484-105630264	Promoter_Associated	NA
	TBC1D24	TBC1D24.4	-0.93859		ME3;ME3;ME3	chr11	86152227	+	cg24978058	NA	NA	NA	NA	NA	NA		OpenSea	ME3;ME3;ME3	NM_006680;NM_001014811;NM_001161586	3'UTR;3'UTR;3'UTR			NA				NA
	TBC1D24	TBC1D24.5	-0.999999		ME3;ME3;ME3.1	chr11	86171022	+	cg22266072	NA	NA	NA	NA	NA	NA		OpenSea	ME3;ME3;ME3	NM_006680;NM_001161586;NM_001014811	Body;Body;Body			TRUE				TRUE
	TBC1D24	TBC1D24.6	-0.998674		ME3;ME3;ME3.2	chr11	86188827	-	cg20338426	NA	NA	NA	NA	NA	NA		OpenSea	ME3;ME3;ME3	NM_006680;NM_001161586;NM_001014811	Body;Body;Body			TRUE				NA
	TBC1D24	TBC1D24.10	-0.95916		ME3;ME3;ME3.3	chr11	86208322	+	cg15166583	rs612163	0.143319	NA	NA	NA	NA		OpenSea	ME3;ME3;ME3	NM_006680;NM_001161586;NM_001014811	Body;Body;Body			TRUE				NA
	TBC1D24	TBC1D24.11	0.933497		ME3;ME3;ME3.4	chr11	86224410	+	cg27309871	NA	NA	NA	NA	NA	NA		OpenSea	ME3;ME3;ME3	NM_006680;NM_001161586;NM_001014811	Body;Body;Body			TRUE				NA
	TBC1D24	TBC1D24.14	0.826615		ME3;ME3;ME3.5	chr11	86230664	+	cg03778207	NA	NA	NA	NA	NA	NA		OpenSea	ME3;ME3;ME3	NM_006680;NM_001161586;NM_001014811	Body;Body;Body			TRUE				NA
	TBC1D24	TBC1D24.19	-0.999758		ME3;ME3;ME3.6	chr11	86259987	+	cg22814480	rs34405620	0.142077	NA	NA	NA	NA		OpenSea	ME3;ME3;ME3	NM_006680;NM_001161586;NM_001014811	Body;Body;Body			TRUE				NA
	TBC1D24	TBC1D24.22	-0.949822		ME3;ME3;ME3.7	chr11	86269650	+	cg18355311	NA	NA	NA	NA	NA	NA		OpenSea	ME3;ME3;ME3	NM_006680;NM_001161586;NM_001014811	Body;Body;Body			TRUE				NA
	IDE	IDE.2	-0.842027		ME3;ME3;ME3.8	chr11	86280769	-	cg09141659	NA	NA	NA	NA	NA	NA		OpenSea	ME3;ME3;ME3	NM_006680;NM_001161586;NM_001014811	Body;Body;Body			TRUE				NA
	IDE	IDE.4	-0.729632		ME3;ME3;ME3.9	chr11	86290281	+	cg20151452	NA	NA	NA	NA	NA	NA		OpenSea	ME3;ME3;ME3	NM_006680;NM_001161586;NM_001014811	Body;Body;Body			TRUE				NA
	GOLM1	GOLM1.GOLM1	0.924964		ME3;ME3;ME3.10	chr11	86304288	-	cg21067465	NA	NA	NA	NA	NA	NA		OpenSea	ME3;ME3;ME3	NM_006680;NM_001161586;NM_001014811	Body;Body;Body			TRUE		11:86304018-86304300	Unclassified_Cell_type_specific	TRUE
	GOLM1	GOLM1.GOLM1.3	0.75198		ME3;ME3;ME3.11	chr11	86318874	+	cg11602041	rs6592301	0.49282	NA	NA	NA	NA		OpenSea	ME3;ME3;ME3	NM_006680;NM_001161586;NM_001014811	Body;Body;Body			TRUE				NA
	STIM1	STIM1.12	0.806438		ME3;ME3;ME3.12	chr11	86332042	-	cg23668581	rs4144866	0.494207	NA	NA	NA	NA		OpenSea	ME3;ME3;ME3	NM_006680;NM_001161586;NM_001014811	Body;Body;Body			TRUE				NA
	STIM1	STIM1.15	-0.739393		ME3;ME3;ME3.13	chr11	86350134	-	cg12328429	NA	NA	NA	NA	NA	NA		OpenSea	ME3;ME3;ME3	NM_006680;NM_001161586;NM_001014811	Body;Body;Body			TRUE				NA
	XPO4	XPO4.5	0.965424		ME3;ME3;ME3.14	chr11	86380565	+	cg08674281	NA	NA	NA	NA	NA	NA	chr11:86382695-86383586	N_Shelf	ME3;ME3;ME3	NM_006680;NM_001161586;NM_001014811	Body;Body;Body			NA				NA
	XPO4	XPO4.7	-0.809779		ME3;ME3;ME3.15	chr11	86382900	-	cg09193479	NA	NA	NA	NA	NA	NA	chr11:86382695-86383586	Island	ME3;ME3;ME3	NM_006680;NM_001014811;NM_001161586	Body;1stExon;Body			NA	11:86060344-86061372	11:86382881-86383344	Promoter_Associated_Cell_type_specific	NA
	XPO4	XPO4.8	-0.712087		ME3;ME3;ME3;ME3	chr11	86383182	+	cg07560096	NA	NA	NA	NA	NA	NA	chr11:86382695-86383586	Island	ME3;ME3;ME3;ME3	NM_006680;NM_001014811;NM_001014811;NM_001161586	5'UTR;1stExon;5'UTR;5'UTR	high-CpG:86060812-86061309		NA	11:86060344-86061372	11:86382881-86383344	Promoter_Associated_Cell_type_specific	NA
	XPO4	XPO4.10	-0.961394		ME3;ME3;ME3;ME3.1	chr11	86383236	-	cg13391116	NA	NA	NA	NA	NA	NA	chr11:86382695-86383586	Island	ME3;ME3;ME3;ME3	NM_006680;NM_001014811;NM_001014811;NM_001161586	5'UTR;1stExon;5'UTR;5'UTR	high-CpG:86060812-86061309		NA	11:86060344-86061372	11:86382881-86383344	Promoter_Associated_Cell_type_specific	NA
	XPO4	XPO4.13	0.737694		ME3;ME3;ME3.16	chr11	86383241	-	cg14881618	NA	NA	NA	NA	NA	NA	chr11:86382695-86383586	Island	ME3;ME3;ME3	NM_006680;NM_001014811;NM_001161586	5'UTR;TSS200;5'UTR	high-CpG:86060812-86061309		NA	11:86060344-86061372	11:86382881-86383344	Promoter_Associated_Cell_type_specific	NA
	LAMP1	LAMP1.2	-0.870443		ME3;ME3;ME3.17	chr11	86383252	-	cg08387285	NA	NA	NA	NA	NA	NA	chr11:86382695-86383586	Island	ME3;ME3;ME3	NM_006680;NM_001014811;NM_001161586	5'UTR;TSS200;5'UTR	high-CpG:86060812-86061309		NA	11:86060344-86061372	11:86382881-86383344	Promoter_Associated_Cell_type_specific	NA
	LAMP1	LAMP1.8	-0.823365		ME3;ME3;ME3.18	chr11	86383255	-	cg11953383	NA	NA	NA	NA	NA	NA	chr11:86382695-86383586	Island	ME3;ME3;ME3	NM_006680;NM_001014811;NM_001161586	5'UTR;TSS200;5'UTR	high-CpG:86060812-86061309		NA	11:86060344-86061372	11:86382881-86383344	Promoter_Associated_Cell_type_specific	NA
	LAMP1	LAMP1.10	-0.811498		ME3;ME3;ME3;ME3.2	chr11	86383430	-	cg00474723	NA	NA	NA	NA	NA	NA	chr11:86382695-86383586	Island	ME3;ME3;ME3;ME3	NM_006680;NM_001014811;NM_001161586;NM_001161586	TSS200;TSS200;1stExon;5'UTR	high-CpG:86060812-86061309		NA	11:86060344-86061372			NA
	LAMP1	LAMP1.11	-0.937085		ME3;ME3;ME3;ME3.3	chr11	86383464	-	cg10160397	NA	NA	NA	NA	NA	NA	chr11:86382695-86383586	Island	ME3;ME3;ME3;ME3	NM_006680;NM_001014811;NM_001161586;NM_001161586	TSS200;TSS1500;1stExon;5'UTR	high-CpG:86060812-86061309		NA	11:86060344-86061372			NA
	LAMP1	LAMP1.13	-0.739606		ME3;ME3;ME3;ME3.4	chr11	86383466	-	cg08477594	NA	NA	NA	NA	NA	NA	chr11:86382695-86383586	Island	ME3;ME3;ME3;ME3	NM_006680;NM_001014811;NM_001161586;NM_001161586	TSS200;TSS1500;1stExon;5'UTR	high-CpG:86060812-86061309		NA	11:86060344-86061372			NA
	LAMP1	LAMP1.14	-0.751592		ME3;ME3;ME3;ME3.5	chr11	86383478	+	cg03953500	NA	NA	NA	NA	NA	NA	chr11:86382695-86383586	Island	ME3;ME3;ME3;ME3	NM_006680;NM_001014811;NM_001161586;NM_001161586	TSS200;TSS1500;1stExon;5'UTR	high-CpG:86060812-86061309		NA	11:86060344-86061372			NA
	LAMP1	LAMP1.15	-0.914927		ME3;ME3;ME3;ME3.6	chr11	86383557	-	cg17080504	NA	NA	NA	NA	NA	NA	chr11:86382695-86383586	Island	ME3;ME3;ME3;ME3	NM_006680;NM_001014811;NM_001161586;NM_001161586	TSS200;TSS1500;1stExon;5'UTR	high-CpG:86060812-86061309		NA	11:86060344-86061372			NA
	LAMP1	LAMP1.19	-0.942692		ME3;ME3;ME3;ME3.7	chr11	86383585	+	cg09645888	NA	NA	NA	NA	NA	NA	chr11:86382695-86383586	Island	ME3;ME3;ME3;ME3	NM_006680;NM_001014811;NM_001161586;NM_001161586	TSS200;TSS1500;1stExon;5'UTR	high-CpG:86060812-86061309		NA	11:86060344-86061372			NA
	LAMP1	LAMP1.20	-0.883016		ME3;ME3;ME3.19	chr11	86383696	+	cg02493602	NA	NA	NA	NA	NA	NA	chr11:86382695-86383586	S_Shore	ME3;ME3;ME3	NM_001014811;NM_001161586;NM_006680	TSS1500;TSS200;TSS1500			NA	11:86060344-86061372			NA
	LAMP1	LAMP1.21	-0.700712		ME3;ME3;ME3.20	chr11	86383713	-	cg12030550	rs670736	0.324492	NA	NA	NA	NA	chr11:86382695-86383586	S_Shore	ME3;ME3;ME3	NM_001014811;NM_001161586;NM_006680	TSS1500;TSS200;TSS1500			NA	11:86060344-86061372			NA
	GTF2F2	GTF2F2.9	-0.872191		ME3;ME3;ME3.21	chr11	86383723	+	cg15698545	NA	NA	NA	NA	NA	NA	chr11:86382695-86383586	S_Shore	ME3;ME3;ME3	NM_001014811;NM_001161586;NM_006680	TSS1500;TSS200;TSS1500			NA	11:86060344-86061372			NA
	GTF2F2	GTF2F2.12	-0.853422		ME3;ME3;ME3.22	chr11	86383761	+	cg14883291	NA	NA	NA	NA	NA	NA	chr11:86382695-86383586	S_Shore	ME3;ME3;ME3	NM_001014811;NM_001161586;NM_006680	TSS1500;TSS200;TSS1500			NA				NA
	SLC12A2	SLC12A2.1	0.943273		ME3;ME3;ME3.23	chr11	86383804	-	cg03646605	NA	NA	NA	NA	NA	NA	chr11:86382695-86383586	S_Shore	ME3;ME3;ME3	NM_001014811;NM_001161586;NM_006680	TSS1500;TSS200;TSS1500			NA				NA
	COG7	COG7.4	0.955582		ME3;ME3;ME3.24	chr11	86383809	-	cg05705813	NA	NA	NA	NA	NA	NA	chr11:86382695-86383586	S_Shore	ME3;ME3;ME3	NM_001014811;NM_001161586;NM_006680	TSS1500;TSS200;TSS1500			NA				NA
	EPS8	EPS8.1	-0.832275		ME3;ME3;ME3.25	chr11	86383878	+	cg03955932	NA	NA	NA	NA	NA	NA	chr11:86382695-86383586	S_Shore	ME3;ME3;ME3	NM_001014811;NM_006680;NM_001161586	TSS1500;TSS1500;TSS1500			NA				NA
	EPS8	EPS8.5	-0.969049		ME3;ME3;ME3.26	chr11	86383940	+	cg16008627	NA	NA	NA	NA	NA	NA	chr11:86382695-86383586	S_Shore	ME3;ME3;ME3	NM_001014811;NM_006680;NM_001161586	TSS1500;TSS1500;TSS1500			NA				NA
	EPS8	EPS8.8	0.823724		ME3;ME3;ME3.27	chr11	86384670	+	cg09416908	NA	NA	NA	NA	NA	NA	chr11:86382695-86383586	S_Shore	ME3;ME3;ME3	NM_001014811;NM_006680;NM_001161586	TSS1500;TSS1500;TSS1500			NA				NA
	EPS8	EPS8.13	-0.817244		CYFIP1;CYFIP1.3	chr15	22954415	+	cg18320505	NA	NA	NA	NA	NA	NA		OpenSea	CYFIP1;CYFIP1	NM_014608;NM_001033028	Body;TSS1500			NA	15:20505625-20505857			NA
	EPS8	EPS8.18	-0.705136		CYFIP1;CYFIP1.32	chr15	22991065	-	cg03441544	rs2304341	0.010349	NA	NA	NA	NA		OpenSea	CYFIP1;CYFIP1	NM_014608;NM_001033028	Body;Body			NA	15:20542506-20542672			NA
	EPS8	EPS8.19	-0.799683		TBC1D9B;TBC1D9B	chr5	179289576	-	cg22542177	NA	NA	NA	NA	NA	NA	chr5:179285250-179286416	S_Shelf	TBC1D9B;TBC1D9B	NM_198868;NM_015043	3'UTR;3'UTR			NA				NA
	EPS8	EPS8.20	-0.836887		TBC1D9B;TBC1D9B.3	chr5	179290765	-	cg23934776	NA	NA	NA	NA	NA	NA		OpenSea	TBC1D9B;TBC1D9B	NM_015043;NM_198868	Body;Body			NA	5:179223230-179223408			NA
	EPS8	EPS8.21	-0.983023		TBC1D9B;TBC1D9B.6	chr5	179305602	-	cg02131142	rs538404	0.033272	NA	NA	NA	NA	chr5:179306108-179306346	N_Shore	TBC1D9B;TBC1D9B	NM_015043;NM_198868	Body;Body			NA				NA
	EPS8	EPS8.22	-0.716493		TBC1D9B;TBC1D9B.10	chr5	179306587	-	cg21899992	NA	NA	NA	NA	NA	NA	chr5:179306108-179306346	S_Shore	TBC1D9B;TBC1D9B	NM_015043;NM_198868	Body;Body			NA				NA
	EPS8	EPS8.23	-0.979259		PTGFRN.7	chr1	117452580	-	cg26029682	NA	NA	NA	NA	NA	NA	chr1:117452203-117453452	Island	PTGFRN	NM_020440	TSS200	high-CpG:117253882-117254448		TRUE	1:117253662-117254975	1:117452477-117453641	Unclassified_Cell_type_specific	NA
	EPS8	EPS8.24	-0.889454		PTGFRN.8	chr1	117452884	-	cg04997273	rs77292583	0.021958	NA	NA	NA	NA	chr1:117452203-117453452	Island	PTGFRN	NM_020440	Body	high-CpG:117253882-117254448		TRUE	1:117253662-117254975	1:117452477-117453641	Unclassified_Cell_type_specific	NA
	EPS8	EPS8.25	-0.886246		PTGFRN.9	chr1	117452905	-	cg11221228	rs77292583	0.021958	NA	NA	NA	NA	chr1:117452203-117453452	Island	PTGFRN	NM_020440	Body	high-CpG:117253882-117254448		TRUE	1:117253662-117254975	1:117452477-117453641	Unclassified_Cell_type_specific	NA
	PKN2	PKN2.PKN2.1	-0.73012		PTGFRN.10	chr1	117453315	+	cg20963995	NA	NA	NA	NA	NA	NA	chr1:117452203-117453452	Island	PTGFRN	NM_020440	Body			TRUE	1:117253662-117254975	1:117452477-117453641	Unclassified_Cell_type_specific	NA
	PKN2	PKN2.6	-0.770787		PTGFRN.11	chr1	117453402	-	cg07013552	NA	NA	NA	NA	NA	NA	chr1:117452203-117453452	Island	PTGFRN	NM_020440	Body			TRUE	1:117253662-117254975	1:117452477-117453641	Unclassified_Cell_type_specific	NA
	GLYR1	GLYR1.1	-0.800447		PTGFRN.12	chr1	117453510	-	cg03752628	NA	NA	NA	NA	NA	NA	chr1:117452203-117453452	S_Shore	PTGFRN	NM_020440	Body			NA		1:117452477-117453641	Unclassified_Cell_type_specific	NA
	YTHDF3	YTHDF3.4	-0.792138		PTGFRN.13	chr1	117456826	-	cg00534255	NA	NA	NA	NA	NA	NA	chr1:117452203-117453452	S_Shelf	PTGFRN	NM_020440	Body			NA				NA
	UBR7	UBR7.UBR7.5	0.716082		PTGFRN.14	chr1	117471252	-	cg18227189	NA	NA	NA	NA	NA	NA		OpenSea	PTGFRN	NM_020440	Body			TRUE				NA
	HSD17B11	HSD17B11.5	-0.837619		PTGFRN.16	chr1	117485745	+	cg02283766	NA	NA	NA	NA	NA	NA	chr1:117487249-117487645	N_Shore	PTGFRN	NM_020440	Body			NA				NA
	HSD17B11	HSD17B11.6	-0.776834		PTGFRN.17	chr1	117487644	+	cg01497426	NA	NA	NA	NA	NA	NA	chr1:117487249-117487645	Island	PTGFRN	NM_020440	Body			NA	1:117288819-117289168			NA
	FAM120B	FAM120B	1		PTGFRN.18	chr1	117488134	-	cg08870281	NA	NA	NA	NA	NA	NA	chr1:117487249-117487645	S_Shore	PTGFRN	NM_020440	Body			NA				NA
	FAM120B	FAM120B.1	1		PTGFRN.22	chr1	117504011	-	cg23972301	NA	NA	NA	NA	NA	NA		OpenSea	PTGFRN	NM_020440	Body			NA	1:117305475-117305590			NA
	FAM120B	FAM120B.2	1		PTGFRN.23	chr1	117504034	-	cg00810529	NA	NA	NA	NA	NA	NA		OpenSea	PTGFRN	NM_020440	Body			NA	1:117305475-117305590			NA
	FAM120B	FAM120B.3	1		PTGFRN.26	chr1	117529478	+	cg14027204	NA	NA	NA	NA	NA	NA		OpenSea	PTGFRN	NM_020440	Body			NA	1:117330977-117331143	1:117529267-117530723	Unclassified_Cell_type_specific	NA
	FAM120B	FAM120B.4	1		PTGFRN.29	chr1	117529954	+	cg24687529	rs55948695	0.040714	NA	NA	NA	NA		OpenSea	PTGFRN	NM_020440	3'UTR			NA	1:117331477-117331533	1:117529267-117530723	Unclassified_Cell_type_specific	NA
	FAM120B	FAM120B.5	1		PTGFRN.31	chr1	117531330	+	cg22858959	NA	NA	NA	NA	NA	NA		OpenSea	PTGFRN	NM_020440	3'UTR			NA				NA
	FAM120B	FAM120B.6	1		MPI	chr15	75181202	-	cg20908260	NA	NA	NA	NA	NA	NA	chr15:75182262-75182622	N_Shore	MPI	NM_002435	TSS1500			NA				NA
	FAM120B	FAM120B.7	1		ROCK1;ROCK1	chr18	18691067	+	cg22792432	NA	NA	NA	NA	NA	NA	chr18:18690940-18692059	Island	ROCK1;ROCK1	NM_005406;NM_005406	5'UTR;1stExon			NA	18:16944767-16946337			NA
	FAM120B	FAM120B.FAM120B	1		ROCK1.8	chr18	18692028	+	cg01195198	NA	NA	NA	NA	NA	NA	chr18:18690940-18692059	Island	ROCK1	NM_005406	TSS1500			NA	18:16944767-16946337	18:18691550-18692479	Promoter_Associated	NA
	FAM120B	FAM120B.FAM120B.1	1		YBX1.3	chr1	43147857	-	cg03041742	NA	NA	NA	NA	NA	NA	chr1:43147500-43149016	Island	YBX1	NM_004559	TSS1500	high-CpG:42920418-42921492		NA	1:42920026-42920527	1:43147549-43148165	Promoter_Associated	NA
	FAM120B	FAM120B.8	-1		YBX1.4	chr1	43147884	-	cg15059257	NA	NA	NA	NA	NA	NA	chr1:43147500-43149016	Island	YBX1	NM_004559	TSS200	high-CpG:42920418-42921492		NA	1:42920026-42920527	1:43147549-43148165	Promoter_Associated	NA
	FAM120B	FAM120B.9	1		YBX1;YBX1	chr1	43148186	+	cg16161715	NA	NA	NA	NA	NA	NA	chr1:43147500-43149016	Island	YBX1;YBX1	NM_004559;NM_004559	1stExon;5'UTR	high-CpG:42920418-42921492		NA	1:42920631-42921603			NA
	FAM120B	FAM120B.10	-1		YBX1.8	chr1	43148457	-	cg15472574	NA	NA	NA	NA	NA	NA	chr1:43147500-43149016	Island	YBX1	NM_004559	Body	high-CpG:42920418-42921492		NA	1:42920631-42921603			NA
	FAM120B	FAM120B.11	1		HEXA;C15orf34	chr15	72668114	-	cg08331842	NA	NA	NA	NA	NA	NA	chr15:72668041-72668658	Island	HEXA;C15orf34	NM_000520;NR_027262	1stExon;TSS1500			NA	15:70455142-70455712	15:72667722-72669270	Promoter_Associated	NA
	FAM120B	FAM120B.12	-1		HEXA;C15orf34.1	chr15	72668130	-	cg22062265	NA	NA	NA	NA	NA	NA	chr15:72668041-72668658	Island	HEXA;C15orf34	NM_000520;NR_027262	1stExon;TSS1500			NA	15:70455142-70455712	15:72667722-72669270	Promoter_Associated	NA
	FAM120B	FAM120B.13	-1		HEXA;HEXA;C15orf34	chr15	72668350	-	cg00334370	rs1800428	0.037754	NA	NA	NA	NA	chr15:72668041-72668658	Island	HEXA;HEXA;C15orf34	NM_000520;NM_000520;NR_027262	1stExon;5'UTR;TSS200			NA	15:70455142-70455712	15:72667722-72669270	Promoter_Associated	NA
	FAM120B	FAM120B.14	-1		FBN1	chr15	48701515	-	cg24631427	NA	NA	NA	NA	NA	NA		OpenSea	FBN1	NM_000138	3'UTR			NA				NA
	FAM120B	FAM120B.15	1		FBN1.1	chr15	48705662	-	cg12180319	rs73390284	0.011894	NA	NA	NA	NA		OpenSea	FBN1	NM_000138	Body			TRUE				NA
	FAM120B	FAM120B.16	-1		FBN1.2	chr15	48713793	+	cg15035558	NA	NA	NA	NA	NA	NA		OpenSea	FBN1	NM_000138	Body			TRUE				NA
	FAM120B	FAM120B.17	-1		FBN1.3	chr15	48732134	-	cg22543374	rs16960940	0.080539	NA	NA	NA	NA		OpenSea	FBN1	NM_000138	Body			TRUE				NA
	FAM120B	FAM120B.18	-1		FBN1.4	chr15	48752032	+	cg14549078	NA	NA	NA	NA	NA	NA		OpenSea	FBN1	NM_000138	Body			TRUE				NA
	FAM120B	FAM120B.19	1		FBN1.5	chr15	48785738	+	cg23000950	NA	NA	NA	NA	NA	NA		OpenSea	FBN1	NM_000138	Body			TRUE				TRUE
	FAM120B	FAM120B.20	-1		FBN1.6	chr15	48819726	-	cg21011649	NA	NA	NA	NA	NA	NA		OpenSea	FBN1	NM_000138	Body			TRUE				NA
	FAM120B	FAM120B.21	-1		FBN1.7	chr15	48822052	-	cg22110213	NA	NA	NA	NA	NA	NA		OpenSea	FBN1	NM_000138	Body			NA	15:46609344-46609777			NA
	FAM120B	FAM120B.22	1		FBN1.8	chr15	48822481	-	cg21623175	rs5027381	0.231085	NA	NA	NA	NA		OpenSea	FBN1	NM_000138	Body			NA	15:46609344-46609777			NA
	CPPED1	CPPED1.CPPED1	1		FBN1.9	chr15	48829009	-	cg00651497	NA	NA	NA	NA	NA	NA		OpenSea	FBN1	NM_000138	Body			TRUE				NA
	CPPED1	CPPED1.CPPED1.1	-1		FBN1.10	chr15	48846541	-	cg09741789	NA	NA	NA	NA	NA	NA		OpenSea	FBN1	NM_000138	Body			TRUE				NA
	CPPED1	CPPED1.CPPED1.2	1		FBN1.11	chr15	48874903	-	cg07380200	NA	NA	NA	NA	NA	NA		OpenSea	FBN1	NM_000138	Body			TRUE				NA
	CPPED1	CPPED1.CPPED1.3	-1		FBN1.12	chr15	48895633	+	cg04808130	rs16961229	0.016104	NA	NA	NA	NA		OpenSea	FBN1	NM_000138	Body			TRUE				NA
	CPPED1	CPPED1.CPPED1.4	-1		FBN1.13	chr15	48909214	-	cg14343962	NA	NA	NA	NA	NA	NA		OpenSea	FBN1	NM_000138	Body			TRUE				NA
	CPPED1	CPPED1.CPPED1.5	1		FBN1.14	chr15	48918030	-	cg24326030	NA	NA	NA	NA	NA	NA		OpenSea	FBN1	NM_000138	Body			TRUE				NA
	CPPED1	CPPED1.CPPED1.CPPED1.CPPED1	-1		FBN1.15	chr15	48925049	-	cg21406786	NA	NA	NA	NA	NA	NA		OpenSea	FBN1	NM_000138	Body			TRUE				NA
	CPPED1	CPPED1.CPPED1.CPPED1.CPPED1.1	-1		FBN1.16	chr15	48935514	-	cg23117583	NA	NA	NA	NA	NA	NA	chr15:48936810-48938577	N_Shore	FBN1	NM_000138	Body		RDMR	NA				NA
	CPPED1	CPPED1.CPPED1.6	1		FBN1.17	chr15	48936208	-	cg25505106	NA	NA	NA	NA	NA	NA	chr15:48936810-48938577	N_Shore	FBN1	NM_000138	Body		RDMR	NA				NA
	CPPED1	CPPED1.CPPED1.7	1		FBN1.18	chr15	48936335	-	cg25406989	NA	NA	NA	NA	NA	NA	chr15:48936810-48938577	N_Shore	FBN1	NM_000138	Body		RDMR	NA				NA
	CPPED1	CPPED1.CPPED1.8	1		FBN1.19	chr15	48936953	-	cg18671950	NA	NA	NA	NA	NA	NA	chr15:48936810-48938577	Island	FBN1	NM_000138	Body			NA	15:46724103-46725249			NA
	CPPED1	CPPED1.CPPED1.9	1		FBN1.20	chr15	48937213	-	cg04125371	NA	NA	NA	NA	NA	NA	chr15:48936810-48938577	Island	FBN1	NM_000138	5'UTR	high-CpG:46724360-46725356	DMR	NA	15:46724103-46725249			NA
	PAIP1	PAIP1.PAIP1.PAIP1.9	0.832162		FBN1;FBN1	chr15	48937856	+	cg03535663	NA	NA	NA	NA	NA	NA	chr15:48936810-48938577	Island	FBN1;FBN1	NM_000138;NM_000138	5'UTR;1stExon	high-CpG:46724360-46725356		NA	15:46724103-46725249			NA
	COMMD4	COMMD4.7	-0.852336		FBN1;FBN1.1	chr15	48937958	+	cg19908534	rs3825792	0.125801	NA	NA	NA	NA	chr15:48936810-48938577	Island	FBN1;FBN1	NM_000138;NM_000138	5'UTR;1stExon	high-CpG:46724360-46725356		NA				NA
	VPS33B	VPS33B.1	0.79877		FBN1.21	chr15	48938239	+	cg15385562	NA	NA	NA	NA	NA	NA	chr15:48936810-48938577	Island	FBN1	NM_000138	TSS1500		DMR	NA	15:46725321-46725807			NA
	TES	TES	-1		FBN1.22	chr15	48938347	-	cg10480343	NA	NA	NA	NA	NA	NA	chr15:48936810-48938577	Island	FBN1	NM_000138	TSS1500		DMR	NA	15:46725321-46725807			NA
	TES	TES.1	-1		FBN1.23	chr15	48938370	+	cg22535307	NA	NA	NA	NA	NA	NA	chr15:48936810-48938577	Island	FBN1	NM_000138	TSS1500		DMR	NA	15:46725321-46725807			NA
	TES	TES.2	-1		FBN1.24	chr15	48938576	+	cg08151731	NA	NA	NA	NA	NA	NA	chr15:48936810-48938577	Island	FBN1	NM_000138	TSS1500			NA				NA
	TES	TES.3	-1		FBN1.25	chr15	48938775	-	cg14164380	NA	NA	NA	NA	NA	NA	chr15:48936810-48938577	S_Shore	FBN1	NM_000138	TSS1500			NA				NA
	TES	TES.4	-1		FBN1.26	chr15	48939483	-	cg01529092	NA	NA	NA	NA	NA	NA	chr15:48936810-48938577	S_Shore	FBN1	NM_000138	TSS1500			NA				NA
	TES	TES.5	-1		NPC2	chr14	74946960	-	cg11740921	NA	NA	NA	NA	NA	NA		OpenSea	NPC2	NM_006432	3'UTR			NA				NA
	TES	TES.6	-1		NPC2.1	chr14	74957673	+	cg21915100	NA	NA	NA	NA	NA	NA	chr14:74959680-74960907	N_Shelf	NPC2	NM_006432	Body			NA				NA
	TES	TES.7	-1		NPC2.2	chr14	74958947	-	cg08050006	NA	NA	NA	NA	NA	NA	chr14:74959680-74960907	N_Shore	NPC2	NM_006432	Body			NA	14:74028644-74028825	14:74958072-74959259	Promoter_Associated_Cell_type_specific	NA
	TES	TES.8	-1		NPC2;ISCA2	chr14	74959018	-	cg26195881	rs10139029	0.248659	NA	NA	NA	NA	chr14:74959680-74960907	N_Shore	NPC2;ISCA2	NM_006432;NM_194279	Body;TSS1500			NA	14:74028644-74028825	14:74958072-74959259	Promoter_Associated_Cell_type_specific	NA
	TES	TES.9	1		NPC2;ISCA2.1	chr14	74959227	-	cg16467105	NA	NA	NA	NA	NA	NA	chr14:74959680-74960907	N_Shore	NPC2;ISCA2	NM_006432;NM_194279	Body;TSS1500			NA		14:74958072-74959259	Promoter_Associated_Cell_type_specific	NA
	TES	TES.TES	-1		NPC2;NPC2;ISCA2	chr14	74959978	-	cg08802167	NA	NA	NA	NA	NA	NA	chr14:74959680-74960907	Island	NPC2;NPC2;ISCA2	NM_006432;NM_006432;NM_194279	5'UTR;1stExon;TSS1500			NA	14:74029366-74030700			NA
	TES	TES.TES.1	-1		NPC2;NPC2;ISCA2.1	chr14	74960001	-	cg01837320	NA	NA	NA	NA	NA	NA	chr14:74959680-74960907	Island	NPC2;NPC2;ISCA2	NM_006432;NM_006432;NM_194279	5'UTR;1stExon;TSS1500	high-CpG:74029738-74029802		NA	14:74029366-74030700	14:74959991-74960721	Promoter_Associated	NA
	TES	TES.TES.2	1		NPC2;ISCA2.2	chr14	74960107	-	cg13200990	NA	NA	NA	NA	NA	NA	chr14:74959680-74960907	Island	NPC2;ISCA2	NM_006432;NM_194279	TSS200;TSS1500			NA	14:74029366-74030700	14:74959991-74960721	Promoter_Associated	NA
	TES	TES.TES.3	-1		NPC2;ISCA2.3	chr14	74960113	+	cg08201755	NA	NA	NA	NA	NA	NA	chr14:74959680-74960907	Island	NPC2;ISCA2	NM_006432;NM_194279	TSS200;TSS1500			NA	14:74029366-74030700	14:74959991-74960721	Promoter_Associated	NA
	TES	TES.TES.4	1		NPC2;ISCA2.4	chr14	74960124	+	cg01680773	NA	NA	NA	NA	NA	NA	chr14:74959680-74960907	Island	NPC2;ISCA2	NM_006432;NM_194279	TSS200;TSS1500			NA	14:74029366-74030700	14:74959991-74960721	Promoter_Associated	NA
	TES	TES.TES.5	-1		NPC2;ISCA2.5	chr14	74960130	+	cg01311559	NA	NA	NA	NA	NA	NA	chr14:74959680-74960907	Island	NPC2;ISCA2	NM_006432;NM_194279	TSS200;TSS1500			NA	14:74029366-74030700	14:74959991-74960721	Promoter_Associated	NA
	TES	TES.TES.6	-1		NPC2;ISCA2.6	chr14	74960278	+	cg00974835	NA	NA	NA	NA	NA	NA	chr14:74959680-74960907	Island	NPC2;ISCA2	NM_006432;NM_194279	TSS200;TSS200			NA	14:74029366-74030700	14:74959991-74960721	Promoter_Associated	NA
	TES	TES.TES.7	1		NPC2;ISCA2.7	chr14	74960292	+	cg06291595	NA	NA	NA	NA	NA	NA	chr14:74959680-74960907	Island	NPC2;ISCA2	NM_006432;NM_194279	TSS1500;TSS200			NA	14:74029366-74030700	14:74959991-74960721	Promoter_Associated	NA
	FAF1	FAF1.FAF1	0.788143		NPC2;ISCA2.8	chr14	74960385	-	cg23335124	NA	NA	NA	NA	NA	NA	chr14:74959680-74960907	Island	NPC2;ISCA2	NM_006432;NM_194279	TSS1500;TSS200			NA	14:74029366-74030700	14:74959991-74960721	Promoter_Associated	NA
	FYN	FYN.FYN.FYN.4	0.758045		NPC2;ISCA2.9	chr14	74960395	-	cg16374328	NA	NA	NA	NA	NA	NA	chr14:74959680-74960907	Island	NPC2;ISCA2	NM_006432;NM_194279	TSS1500;TSS200			NA	14:74029366-74030700	14:74959991-74960721	Promoter_Associated	NA
	FYN	FYN.FYN.FYN.8	-0.768714		NPC2;ISCA2.10	chr14	74960407	-	cg10317198	NA	NA	NA	NA	NA	NA	chr14:74959680-74960907	Island	NPC2;ISCA2	NM_006432;NM_194279	TSS1500;TSS200			NA	14:74029366-74030700	14:74959991-74960721	Promoter_Associated	NA
	FYN	FYN.FYN	-0.891952		NPC2;ISCA2.11	chr14	74960515	+	cg06868247	NA	NA	NA	NA	NA	NA	chr14:74959680-74960907	Island	NPC2;ISCA2	NM_006432;NM_194279	TSS1500;1stExon			NA	14:74029366-74030700	14:74959991-74960721	Promoter_Associated	NA
	FYN	FYN.FYN.5	0.778147		NPC2;ISCA2.12	chr14	74960696	-	cg13634296	NA	NA	NA	NA	NA	NA	chr14:74959680-74960907	Island	NPC2;ISCA2	NM_006432;NM_194279	TSS1500;Body			NA	14:74029366-74030700	14:74959991-74960721	Promoter_Associated	NA
	FYN	FYN.FYN.8	0.73831		NPC2;ISCA2.13	chr14	74960890	+	cg03323770	NA	NA	NA	NA	NA	NA	chr14:74959680-74960907	Island	NPC2;ISCA2	NM_006432;NM_194279	TSS1500;Body			NA	14:74029366-74030700			NA
	FYN	FYN.2	0.982659		DIAPH1;DIAPH1.3	chr5	140904554	-	cg01059609	NA	NA	NA	NA	NA	NA		OpenSea	DIAPH1;DIAPH1	NM_001079812;NM_005219	Body;Body			TRUE		5:140903964-140905213	Unclassified	TRUE
	FYN	FYN.5	0.755599		DIAPH1;DIAPH1.7	chr5	140998344	-	cg24100214	NA	NA	NA	NA	NA	NA	chr5:140998077-140998875	Island	DIAPH1;DIAPH1	NM_001079812;NM_005219	Body;Body			NA	5:140978209-140979053	5:140997590-140999332	Promoter_Associated	NA
	FYN	FYN.7	0.708272		DIAPH1;DIAPH1.9	chr5	140998632	+	cg15088822	NA	NA	NA	NA	NA	NA	chr5:140998077-140998875	Island	DIAPH1;DIAPH1	NM_001079812;NM_005219	TSS200;TSS200	high-CpG:140978681-140978883		NA	5:140978209-140979053	5:140997590-140999332	Promoter_Associated	NA
	FYN	FYN.13	0.904477		DIAPH1;DIAPH1.11	chr5	140998650	+	cg27422420	NA	NA	NA	NA	NA	NA	chr5:140998077-140998875	Island	DIAPH1;DIAPH1	NM_001079812;NM_005219	TSS200;TSS200	high-CpG:140978681-140978883		NA	5:140978209-140979053	5:140997590-140999332	Promoter_Associated	NA
	FYN	FYN.14	0.835097		MYL6B.1	chr12	56545570	+	cg03407567	NA	NA	NA	NA	NA	NA	chr12:56546192-56546411	N_Shore	MYL6B	NM_002475	TSS1500			NA	12:54831803-54832078	12:56545226-56546855	Promoter_Associated	NA
	FYN	FYN.16	0.831249		MYL6B.3	chr12	56545810	+	cg25012219	rs60960844	0.015096	NA	NA	NA	NA	chr12:56546192-56546411	N_Shore	MYL6B	NM_002475	TSS1500			NA	12:54831803-54832078	12:56545226-56546855	Promoter_Associated	NA
	FYN	FYN.18	0.790351		MYL6B;MYL6;MYL6	chr12	56551637	-	cg16017677	NA	NA	NA	NA	NA	NA		OpenSea	MYL6B;MYL6;MYL6	NM_002475;NM_079423;NM_021019	3'UTR;TSS1500;TSS1500			NA	12:54837577-54838407	12:56551189-56552819	Promoter_Associated	NA
	FYN	FYN.23	0.744338		SMAP2	chr1	40839093	+	cg06470943	NA	NA	NA	NA	NA	NA	chr1:40839215-40840022	N_Shore	SMAP2	NM_022733	TSS1500		RDMR	NA				NA
	GCLM	GCLM	0.969836		SMAP2;SMAP2.1	chr1	40839764	+	cg09556632	NA	NA	NA	NA	NA	NA	chr1:40839215-40840022	Island	SMAP2;SMAP2	NM_022733;NM_022733	5'UTR;1stExon			NA	1:40611848-40612856	1:40839130-40839796	Promoter_Associated	NA
	GCLM	GCLM.6	-0.855151		SMAP2.3	chr1	40843940	+	cg27264437	NA	NA	NA	NA	NA	NA	chr1:40839215-40840022	S_Shelf	SMAP2	NM_022733	Body			NA				NA
	GCLM	GCLM.12	-0.771953		SMAP2.4	chr1	40874587	+	cg16309936	NA	NA	NA	NA	NA	NA		OpenSea	SMAP2	NM_022733	Body			TRUE				NA
	IGFBP7	IGFBP7	1		SMAP2.5	chr1	40874600	+	cg26058265	NA	NA	NA	NA	NA	NA		OpenSea	SMAP2	NM_022733	Body			TRUE				NA
	IGFBP7	IGFBP7.1	-1		SMAP2.6	chr1	40887988	-	cg26042300	NA	NA	NA	NA	NA	NA		OpenSea	SMAP2	NM_022733	3'UTR			TRUE				NA
	IGFBP7	IGFBP7.2	1		RNF31;PSME2.3	chr14	24615978	-	cg09225424	NA	NA	NA	NA	NA	NA	chr14:24616322-24617115	N_Shore	RNF31;PSME2	NM_017999;NM_002818	TSS1500;TSS200			NA	14:23685642-23687083	14:24615514-24617182	Promoter_Associated	NA
	IGFBP7	IGFBP7.3	1		PSME2;RNF31;RNF31	chr14	24616763	-	cg23525241	NA	NA	NA	NA	NA	NA	chr14:24616322-24617115	Island	PSME2;RNF31;RNF31	NM_002818;NM_017999;NM_017999	TSS1500;1stExon;5'UTR			NA	14:23685642-23687083	14:24615514-24617182	Promoter_Associated	NA
	IGFBP7	IGFBP7.4	1		SEC23IP.1	chr10	121652004	-	cg25418309	NA	NA	NA	NA	NA	NA	chr10:121652003-121652507	Island	SEC23IP	NM_007190	TSS1500			NA	10:121641819-121642539	10:121651778-121652623	Promoter_Associated	NA
	IGFBP7	IGFBP7.5	-1		CD9.1	chr12	6309025	-	cg00459232	NA	NA	NA	NA	NA	NA	chr12:6309152-6310392	N_Shore	CD9	NM_001769	TSS1500			TRUE	12:6178980-6180653			TRUE
	IGFBP7	IGFBP7.6	1		CD9.3	chr12	6309515	+	cg11620873	NA	NA	NA	NA	NA	NA	chr12:6309152-6310392	Island	CD9	NM_001769	TSS200	high-CpG:6179736-6179842		NA	12:6178980-6180653	12:6309269-6310880	Unclassified_Cell_type_specific	NA
	IGFBP7	IGFBP7.7	1		CD9.5	chr12	6310100	+	cg04199609	NA	NA	NA	NA	NA	NA	chr12:6309152-6310392	Island	CD9	NM_001769	Body			NA	12:6178980-6180653	12:6309269-6310880	Unclassified_Cell_type_specific	NA
	IGFBP7	IGFBP7.8	1		CD9.7	chr12	6310744	+	cg19615684	NA	NA	NA	NA	NA	NA	chr12:6309152-6310392	S_Shore	CD9	NM_001769	Body			TRUE		12:6309269-6310880	Unclassified_Cell_type_specific	TRUE
	IGFBP7	IGFBP7.9	1		CD9.8	chr12	6314137	-	cg19659642	NA	NA	NA	NA	NA	NA	chr12:6309152-6310392	S_Shelf	CD9	NM_001769	Body			NA				NA
	IGFBP7	IGFBP7.10	-1		CD9.13	chr12	6341482	+	cg08284733	rs3181291	0.449111	NA	NA	NA	NA		OpenSea	CD9	NM_001769	Body			TRUE				NA
	IGFBP7	IGFBP7.11	-1		MAP2K1	chr15	66678782	-	cg14155397	NA	NA	NA	NA	NA	NA	chr15:66678895-66679963	N_Shore	MAP2K1	NM_002755	TSS1500			NA		15:66678648-66680556	Promoter_Associated	NA
	IGFBP7	IGFBP7.12	-1		LOC572558;PGM5.2	chr9	70972880	+	cg27196842	NA	NA	NA	NA	NA	NA	chr9:70971549-70972604	S_Shore	LOC572558;PGM5	NR_015423;NM_021965	TSS200;Body			NA				NA
	IGFBP7	IGFBP7.13	-1		FNBP1	chr9	132650648	-	cg00449000	NA	NA	NA	NA	NA	NA	chr9:132652350-132652715	N_Shore	FNBP1	NM_015033	3'UTR			NA	9:131690469-131690847	9:132649653-132651607	Promoter_Associated	NA
	IGFBP7	IGFBP7.14	-1		FNBP1.1	chr9	132652889	+	cg13399952	NA	NA	NA	NA	NA	NA	chr9:132652350-132652715	S_Shore	FNBP1	NM_015033	Body			TRUE	9:131692172-131692711	9:132652716-132653097	Unclassified	NA
	IGFBP7	IGFBP7.15	-1		FNBP1.2	chr9	132711808	-	cg13913011	NA	NA	NA	NA	NA	NA		OpenSea	FNBP1	NM_015033	Body			TRUE				NA
	IGFBP7	IGFBP7.16	-1		FNBP1.3	chr9	132786258	-	cg21188610	NA	NA	NA	NA	NA	NA		OpenSea	FNBP1	NM_015033	Body			TRUE				NA
	IGFBP7	IGFBP7.17	-1		FNBP1.4	chr9	132803508	-	cg06901890	NA	NA	NA	NA	NA	NA	chr9:132804279-132806003	N_Shore	FNBP1	NM_015033	Body			NA				NA
	IGFBP7	IGFBP7.18	-1		FNBP1.5	chr9	132805210	+	cg11980481	NA	NA	NA	NA	NA	NA	chr9:132804279-132806003	Island	FNBP1	NM_015033	Body			NA	9:131844204-131846151	9:132803914-132806457	Promoter_Associated	NA
	IGFBP7	IGFBP7.19	-1		FNBP1.6	chr9	132805668	+	cg13530158	NA	NA	NA	NA	NA	NA	chr9:132804279-132806003	Island	FNBP1	NM_015033	TSS200			NA	9:131844204-131846151	9:132803914-132806457	Promoter_Associated	NA
	IGFBP7	IGFBP7.20	-1		FNBP1.7	chr9	132805739	-	cg25179291	NA	NA	NA	NA	NA	NA	chr9:132804279-132806003	Island	FNBP1	NM_015033	TSS1500			NA	9:131844204-131846151	9:132803914-132806457	Promoter_Associated	NA
	IGFBP7	IGFBP7.21	-1		FNBP1.8	chr9	132805755	-	cg14465900	NA	NA	NA	NA	NA	NA	chr9:132804279-132806003	Island	FNBP1	NM_015033	TSS1500			NA	9:131844204-131846151	9:132803914-132806457	Promoter_Associated	NA
	IGFBP7	IGFBP7.22	1		HDAC2.5	chr6	114292456	+	cg18674783	NA	NA	NA	NA	NA	NA	chr6:114291411-114292767	Island	HDAC2	NM_001527	TSS200	high-CpG:114398946-114399176		NA	6:114398039-114399460	6:114291858-114292684	Promoter_Associated	NA
	UAP1L1	UAP1L1.1	-0.996652		VPS33A.8	chr12	122751933	+	cg09924998	rs57742919	0.13111	NA	NA	NA	NA	chr12:122750769-122751228	S_Shore	VPS33A	NM_022916	TSS1500			NA				NA
	UAP1L1	UAP1L1.2	0.854118		APIP	chr11	34929792	-	cg03995951	NA	NA	NA	NA	NA	NA		OpenSea	APIP	NM_015957	Body			TRUE				NA
	UAP1L1	UAP1L1.3	0.99889		APIP.1	chr11	34934680	-	cg02333667	rs2956116	0.19544	NA	NA	NA	NA	chr11:34937328-34938380	N_Shelf	APIP	NM_015957	Body			NA				NA
	UAP1L1	UAP1L1.5	0.990491		PDHX;PDHX;APIP;PDHX	chr11	34936781	-	cg25948180	NA	NA	NA	NA	NA	NA	chr11:34937328-34938380	N_Shore	PDHX;PDHX;APIP;PDHX	NM_003477;NM_001166158;NM_015957;NM_001135024	TSS1500;TSS1500;Body;TSS1500			NA				NA
	UAP1L1	UAP1L1.6	0.999742		PDHX;PDHX;APIP;PDHX.1	chr11	34936862	-	cg07253191	rs72930468	0.166667	NA	NA	NA	NA	chr11:34937328-34938380	N_Shore	PDHX;PDHX;APIP;PDHX	NM_003477;NM_001166158;NM_015957;NM_001135024	TSS1500;TSS1500;Body;TSS1500			NA				NA
	PYCRL	PYCRL	0.706523		PDHX;PDHX;APIP;PDHX.2	chr11	34937341	-	cg09194750	rs3763933	0.192474	NA	NA	NA	NA	chr11:34937328-34938380	Island	PDHX;PDHX;APIP;PDHX	NM_003477;NM_001166158;NM_015957;NM_001135024	TSS1500;TSS1500;Body;TSS1500			NA	11:34893772-34895316	11:34937332-34937357	Promoter_Associated	NA
	PYCRL	PYCRL.2	-0.951049		PDHX;APIP;PDHX;PDHX	chr11	34937559	+	cg15988239	rs2016821	0.435455	NA	NA	NA	NA	chr11:34937328-34938380	Island	PDHX;APIP;PDHX;PDHX	NM_001135024;NM_015957;NM_001166158;NM_003477	TSS200;Body;TSS200;TSS200			NA	11:34893772-34895316			NA
	PYCRL	PYCRL.4	0.835858		PDHX;APIP;PDHX;PDHX.1	chr11	34937564	+	cg24088639	rs2016821	0.435455	NA	NA	NA	NA	chr11:34937328-34938380	Island	PDHX;APIP;PDHX;PDHX	NM_001135024;NM_015957;NM_001166158;NM_003477	TSS200;Body;TSS200;TSS200			NA	11:34893772-34895316			NA
	HECTD3	HECTD3	-0.837382		PDHX;APIP;PDHX;PDHX.2	chr11	34937573	+	cg18508148	rs2016821	0.435455	NA	NA	NA	NA	chr11:34937328-34938380	Island	PDHX;APIP;PDHX;PDHX	NM_001135024;NM_015957;NM_001166158;NM_003477	TSS200;Body;TSS200;TSS200			NA	11:34893772-34895316			NA
	NUDT9	NUDT9.NUDT9	-0.754012		PDHX;APIP;PDHX;PDHX.3	chr11	34937647	+	cg14686008	NA	NA	NA	NA	NA	NA	chr11:34937328-34938380	Island	PDHX;APIP;PDHX;PDHX	NM_001135024;NM_015957;NM_001166158;NM_003477	TSS200;Body;TSS200;TSS200			NA	11:34893772-34895316			NA
	NUDT9	NUDT9.NUDT9.NUDT9.NUDT9	-0.956947		PDHX;APIP;PDHX;PDHX.4	chr11	34937665	+	cg22717608	rs16926448	0.176417	NA	NA	NA	NA	chr11:34937328-34938380	Island	PDHX;APIP;PDHX;PDHX	NM_001135024;NM_015957;NM_001166158;NM_003477	TSS200;Body;TSS200;TSS200			NA	11:34893772-34895316			NA
	NUDT9	NUDT9.NUDT9.NUDT9	-0.998499		PDHX;PDHX;PDHX;PDHX;APIP;PDHX;PDHX	chr11	34937778	+	cg11058730	rs2956114	0.369718	NA	NA	NA	NA	chr11:34937328-34938380	Island	PDHX;PDHX;PDHX;PDHX;APIP;PDHX;PDHX	NM_003477;NM_001166158;NM_003477;NM_001166158;NM_015957;NM_001135024;NM_001135024	5'UTR;5'UTR;1stExon;1stExon;1stExon;1stExon;5'UTR			NA	11:34893772-34895316	11:34937762-34938322	Promoter_Associated	NA
	NUDT9	NUDT9.NUDT9.2	0.999131		PDHX;PDHX;PDHX;APIP;PDHX;APIP;PDHX	chr11	34937933	-	cg21552822	rs2956111	0.458106	NA	NA	NA	NA	chr11:34937328-34938380	Island	PDHX;PDHX;PDHX;APIP;PDHX;APIP;PDHX	NM_003477;NM_001166158;NM_003477;NM_015957;NM_001166158;NM_015957;NM_001135024	5'UTR;5'UTR;1stExon;5'UTR;1stExon;1stExon;1stExon	high-CpG:34894427-34894524		NA	11:34893772-34895316	11:34937762-34938322	Promoter_Associated	NA
	NUDT9	NUDT9.NUDT9.4	0.920288		PDHX;PDHX;PDHX;PDHX;APIP;PDHX	chr11	34937958	-	cg17147794	rs2956111	0.458106	NA	NA	NA	NA	chr11:34937328-34938380	Island	PDHX;PDHX;PDHX;PDHX;APIP;PDHX	NM_003477;NM_001166158;NM_003477;NM_001166158;NM_015957;NM_001135024	5'UTR;5'UTR;1stExon;1stExon;TSS200;1stExon	high-CpG:34894532-34894773		NA	11:34893772-34895316	11:34937762-34938322	Promoter_Associated	NA
	RPAP3	RPAP3.RPAP3.RPAP3.3	0.864331		PDHX;PDHX;PDHX;PDHX;APIP;PDHX.1	chr11	34938011	-	cg25931580	rs113073242	0.176874	NA	NA	NA	NA	chr11:34937328-34938380	Island	PDHX;PDHX;PDHX;PDHX;APIP;PDHX	NM_003477;NM_001166158;NM_003477;NM_001166158;NM_015957;NM_001135024	5'UTR;5'UTR;1stExon;1stExon;TSS200;1stExon	high-CpG:34894532-34894773		NA	11:34893772-34895316	11:34937762-34938322	Promoter_Associated	NA
	SMCHD1	SMCHD1	-0.780761		PDHX;PDHX;PDHX;PDHX;APIP;PDHX.2	chr11	34938014	-	cg20541753	rs113073242	0.176874	NA	NA	NA	NA	chr11:34937328-34938380	Island	PDHX;PDHX;PDHX;PDHX;APIP;PDHX	NM_003477;NM_001166158;NM_003477;NM_001166158;NM_015957;NM_001135024	5'UTR;5'UTR;1stExon;1stExon;TSS200;1stExon	high-CpG:34894532-34894773		NA	11:34893772-34895316	11:34937762-34938322	Promoter_Associated	NA
	EPHB2	EPHB2.EPHB2.1	0.741335		PDHX;PDHX;PDHX;PDHX;PDHX;APIP	chr11	34938112	-	cg11622362	NA	NA	NA	NA	NA	NA	chr11:34937328-34938380	Island	PDHX;PDHX;PDHX;PDHX;PDHX;APIP	NM_001135024;NM_003477;NM_001166158;NM_003477;NM_001166158;NM_015957	Body;5'UTR;5'UTR;1stExon;1stExon;TSS200	high-CpG:34894532-34894773		NA	11:34893772-34895316	11:34937762-34938322	Promoter_Associated	NA
	EPHB2	EPHB2.EPHB2.15	-0.70215		PDHX;PDHX;PDHX;PDHX;PDHX;APIP.1	chr11	34938143	-	cg06937548	rs2956110	0.389445	NA	NA	NA	NA	chr11:34937328-34938380	Island	PDHX;PDHX;PDHX;PDHX;PDHX;APIP	NM_001135024;NM_003477;NM_001166158;NM_003477;NM_001166158;NM_015957	Body;5'UTR;5'UTR;1stExon;1stExon;TSS1500	high-CpG:34894532-34894773		NA	11:34893772-34895316	11:34937762-34938322	Promoter_Associated	NA
	EPHB2	EPHB2.EPHB2.16	-0.763427		PDHX;PDHX;PDHX;APIP	chr11	34938234	-	cg20869710	rs3818401	0.16891	NA	NA	NA	NA	chr11:34937328-34938380	Island	PDHX;PDHX;PDHX;APIP	NM_001135024;NM_003477;NM_001166158;NM_015957	Body;1stExon;1stExon;TSS1500			NA	11:34893772-34895316	11:34937762-34938322	Promoter_Associated	NA
	EPHB2	EPHB2.EPHB2.21	-0.78171		PDHX;PDHX;APIP;PDHX.3	chr11	34938507	+	cg15745106	rs3818396	0.178132	NA	NA	NA	NA	chr11:34937328-34938380	S_Shore	PDHX;PDHX;APIP;PDHX	NM_001135024;NM_001166158;NM_015957;NM_003477	Body;Body;TSS1500;Body			NA	11:34893772-34895316			NA
	EPHB2	EPHB2.EPHB2.24	-0.723809		VPS13A;VPS13A;VPS13A;VPS13A;LOC100286938	chr9	79793314	+	cg14063357	NA	NA	NA	NA	NA	NA	chr9:79792070-79793328	Island	VPS13A;VPS13A;VPS13A;VPS13A;LOC100286938	NM_001018038;NM_033305;NM_001018037;NM_015186;NR_026668	Body;Body;Body;Body;TSS1500			NA	9:78981891-78983148			NA
	EPHB2	EPHB2.EPHB2.27	-0.80393		TBC1D24.2	chr16	2524725	+	cg09798333	NA	NA	NA	NA	NA	NA	chr16:2521086-2525929	Island	TBC1D24	NM_020705	TSS1500			NA	16:2463707-2466301	16:2524618-2525242	Promoter_Associated	NA
	AKT1	AKT1.AKT1.AKT1	-0.767622		TBC1D24.4	chr16	2525452	+	cg03828939	NA	NA	NA	NA	NA	NA	chr16:2521086-2525929	Island	TBC1D24	NM_020705	5'UTR			NA	16:2463707-2466301			NA
	AKT1	AKT1.AKT1.AKT1.9	0.79168		TBC1D24.5	chr16	2525928	+	cg23654112	NA	NA	NA	NA	NA	NA	chr16:2521086-2525929	Island	TBC1D24	NM_020705	5'UTR			NA	16:2463707-2466301			NA
	AKT1	AKT1.AKT1.AKT1.14	0.723849		TBC1D24.6	chr16	2526203	-	cg08190844	NA	NA	NA	NA	NA	NA	chr16:2521086-2525929	S_Shore	TBC1D24	NM_020705	5'UTR			NA	16:2463707-2466301			NA
	AKT1	AKT1.AKT1.AKT1.15	0.773916		TBC1D24.10	chr16	2535955	+	cg00068750	rs9924353	0.066545	NA	NA	NA	NA		OpenSea	TBC1D24	NM_020705	5'UTR			NA	16:2475729-2476282			NA
	AKT1	AKT1.AKT1.AKT1.24	-0.852331		TBC1D24.11	chr16	2536153	-	cg04242728	NA	NA	NA	NA	NA	NA		OpenSea	TBC1D24	NM_020705	5'UTR			NA	16:2475729-2476282			NA
	AKT1	AKT1.AKT1.5	0.721622		TBC1D24.14	chr16	2546265	-	cg10702669	NA	NA	NA	NA	NA	NA	chr16:2546264-2547039	Island	TBC1D24	NM_020705	Body			NA	16:2486266-2487197			NA
	AKT1	AKT1.AKT1.7	0.962766		TBC1D24.19	chr16	2550122	+	cg00643876	NA	NA	NA	NA	NA	NA	chr16:2550047-2550508	Island	TBC1D24	NM_020705	Body			NA	16:2490100-2490509			NA
	KDSR	KDSR	-1		TBC1D24.22	chr16	2552820	+	cg00472758	NA	NA	NA	NA	NA	NA	chr16:2550047-2550508	S_Shelf	TBC1D24	NM_020705	3'UTR			TRUE		16:2552796-2553445	Unclassified_Cell_type_specific	NA
	KDSR	KDSR.1	-1		POMT2;GSTZ1;GSTZ1;GSTZ1;GSTZ1;GSTZ1.1	chr14	77787328	-	cg21220927	NA	NA	NA	NA	NA	NA	chr14:77786690-77787794	Island	POMT2;GSTZ1;GSTZ1;GSTZ1;GSTZ1;GSTZ1	NM_013382;NM_145870;NM_145870;NM_001513;NM_145871;NM_145871	TSS200;5'UTR;1stExon;TSS1500;5'UTR;1stExon			NA	14:76856453-76857531	14:77786220-77788047	Promoter_Associated	NA
	KDSR	KDSR.2	-1		IDE.2	chr10	94333347	+	cg08486583	NA	NA	NA	NA	NA	NA	chr10:94333247-94334467	Island	IDE	NM_004969	Body			NA	10:94322894-94324447	10:94332400-94333475	Promoter_Associated	NA
	KDSR	KDSR.3	1		IDE.4	chr10	94333759	-	cg13361920	NA	NA	NA	NA	NA	NA	chr10:94333247-94334467	Island	IDE	NM_004969	1stExon	high-CpG:94323701-94323867		NA	10:94322894-94324447	10:94333666-94335258	Promoter_Associated	NA
	KDSR	KDSR.4	1		EFTUD1;FAM154B;EFTUD1	chr15	82553671	-	cg00637795	NA	NA	NA	NA	NA	NA	chr15:82554785-82555476	N_Shore	EFTUD1;FAM154B;EFTUD1	NM_001040610;NM_001008226;NM_024580	Body;TSS1500;Body			NA				NA
	KDSR	KDSR.5	1		GOLM1;GOLM1	chr9	88649943	-	cg14574047	NA	NA	NA	NA	NA	NA		OpenSea	GOLM1;GOLM1	NM_177937;NM_016548	Body;Body			NA		9:88649476-88650525	Unclassified_Cell_type_specific	TRUE
	KDSR	KDSR.6	1		GOLM1;GOLM1.3	chr9	88713895	+	cg13737695	NA	NA	NA	NA	NA	NA	chr9:88713705-88714908	Island	GOLM1;GOLM1	NM_177937;NM_016548	5'UTR;5'UTR			NA	9:87903537-87904940	9:88713564-88713924	Unclassified_Cell_type_specific	NA
	KDSR	KDSR.7	1		STIM1.12	chr11	3950928	+	cg07179688	NA	NA	NA	NA	NA	NA		OpenSea	STIM1	NM_003156	Body			TRUE				NA
	KDSR	KDSR.8	1		STIM1.15	chr11	4010625	-	cg09761155	NA	NA	NA	NA	NA	NA		OpenSea	STIM1	NM_003156	Body			NA	11:3967201-3967372			NA
	KDSR	KDSR.9	1		XPO4.5	chr13	21474263	-	cg01095406	rs7335214	0.29441	NA	NA	NA	NA	chr13:21476759-21477384	N_Shelf	XPO4	NM_022459	Body			NA				NA
	KDSR	KDSR.10	1		XPO4.7	chr13	21476760	-	cg20571137	rs35799966	0.032862	NA	NA	NA	NA	chr13:21476759-21477384	Island	XPO4	NM_022459	Body			NA	13:20374251-20375349	13:21476223-21477523	Promoter_Associated	NA
	KDSR	KDSR.11	1		XPO4.8	chr13	21476826	+	cg13928257	NA	NA	NA	NA	NA	NA	chr13:21476759-21477384	Island	XPO4	NM_022459	1stExon			NA	13:20374251-20375349	13:21476223-21477523	Promoter_Associated	NA
	SQSTM1	SQSTM1.SQSTM1.2	-0.902496		XPO4.10	chr13	21477125	+	cg25120999	NA	NA	NA	NA	NA	NA	chr13:21476759-21477384	Island	XPO4	NM_022459	TSS1500	high-CpG:20374884-20375183		NA	13:20374251-20375349	13:21476223-21477523	Promoter_Associated	NA
	SQSTM1	SQSTM1.SQSTM1.3	-0.860452		XPO4.13	chr13	21477865	-	cg06710890	NA	NA	NA	NA	NA	NA	chr13:21476759-21477384	S_Shore	XPO4	NM_022459	TSS1500			NA				NA
	SQSTM1	SQSTM1.SQSTM1.SQSTM1.2	-0.721672		LAMP1.2	chr13	113951297	+	cg06844489	NA	NA	NA	NA	NA	NA	chr13:113951096-113951990	Island	LAMP1	NM_005561	TSS200			NA	13:112998914-113000296	13:113951140-113951592	Promoter_Associated	NA
	SQSTM1	SQSTM1.SQSTM1.SQSTM1.12	0.863844		LAMP1.8	chr13	113968514	-	cg08866633	NA	NA	NA	NA	NA	NA		OpenSea	LAMP1	NM_005561	Body			NA	13:113016467-113016696			NA
	ABHD11	ABHD11.ABHD11.ABHD11.ABHD11.ABHD11.ABHD11.ABHD11.ABHD11.ABHD11.ABHD11.ABHD11.ABHD11.1	-0.794365		LAMP1.10	chr13	113968658	-	cg08508777	NA	NA	NA	NA	NA	NA		OpenSea	LAMP1	NM_005561	Body			NA	13:113016467-113016696			NA
	ABHD11	ABHD11.ABHD11.ABHD11.ABHD11.ABHD11.ABHD11.ABHD11.1	-0.827492		LAMP1.11	chr13	113973528	-	cg00994984	rs112420989	0.016927	NA	NA	NA	NA	chr13:113975893-113976139	N_Shelf	LAMP1	NM_005561	Body			NA	13:113021505-113021681			NA
	ABHD11	ABHD11.ABHD11.ABHD11.ABHD11.ABHD11.ABHD11.ABHD11.2	-0.884523		LAMP1.13	chr13	113973620	+	cg15623795	rs74971292	0.048219	NA	NA	NA	NA	chr13:113975893-113976139	N_Shelf	LAMP1	NM_005561	Body			NA	13:113021505-113021681			NA
	GNPDA2	GNPDA2	1		LAMP1.14	chr13	113973896	+	cg26079618	NA	NA	NA	NA	NA	NA	chr13:113975893-113976139	N_Shore	LAMP1	NM_005561	Body			NA	13:113021790-113022063			NA
	GNPDA2	GNPDA2.1	1		LAMP1.15	chr13	113974445	-	cg06773306	NA	NA	NA	NA	NA	NA	chr13:113975893-113976139	N_Shore	LAMP1	NM_005561	Body			NA	13:113022446-113022509			NA
	GNPDA2	GNPDA2.2	1		LAMP1.19	chr13	113976443	+	cg20928950	NA	NA	NA	NA	NA	NA	chr13:113975893-113976139	S_Shore	LAMP1	NM_005561	Body			NA	13:113023807-113024445			NA
	GNPDA2	GNPDA2.GNPDA2	1		LAMP1.20	chr13	113976676	-	cg27055601	NA	NA	NA	NA	NA	NA	chr13:113975893-113976139	S_Shore	LAMP1	NM_005561	Body			NA	13:113024617-113024804			NA
	GNPDA2	GNPDA2.GNPDA2.1	1		LAMP1.21	chr13	113976694	+	cg13804476	NA	NA	NA	NA	NA	NA	chr13:113975893-113976139	S_Shore	LAMP1	NM_005561	Body			NA	13:113024617-113024804			NA
	GNPDA2	GNPDA2.3	1		GTF2F2.9	chr13	45697385	+	cg12113448	NA	NA	NA	NA	NA	NA	chr13:45694522-45694966	S_Shelf	GTF2F2	NM_004128	Body			NA				NA
	GNPDA2	GNPDA2.4	1		GTF2F2.12	chr13	45824299	-	cg25939203	NA	NA	NA	NA	NA	NA		OpenSea	GTF2F2	NM_004128	Body			TRUE				NA
	GNPDA2	GNPDA2.5	1		SLC12A2;FLJ33630.7	chr5	127420015	-	cg23413193	NA	NA	NA	NA	NA	NA	chr5:127418594-127420512	Island	SLC12A2;FLJ33630	NM_001046;NR_015360	1stExon;TSS1500			NA	5:127446446-127448456			NA
	GNPDA2	GNPDA2.6	1		SLC12A2.1	chr5	127423333	+	cg00308508	NA	NA	NA	NA	NA	NA	chr5:127418594-127420512	S_Shelf	SLC12A2	NM_001046	Body			NA				NA
	GNPDA2	GNPDA2.7	1		COG7.4	chr16	23420567	-	cg04723449	NA	NA	NA	NA	NA	NA		OpenSea	COG7	NM_153603	Body			TRUE				NA
	GNPDA2	GNPDA2.8	1		EPS8L2.1	chr11	705692	+	cg11329129	NA	NA	NA	NA	NA	NA	chr11:705794-706534	N_Shore	EPS8L2	NM_022772	TSS1500			NA		11:705629-707129	Unclassified_Cell_type_specific	NA
	PHAX	PHAX	1		EPS8L2.9	chr11	708640	+	cg11228197	NA	NA	NA	NA	NA	NA	chr11:712310-712515	N_Shelf	EPS8L2	NM_022772	5'UTR			TRUE		11:708247-709113	Unclassified_Cell_type_specific	NA
	PHAX	PHAX.1	1		EPS8L2.10	chr11	711129	-	cg12536279	NA	NA	NA	NA	NA	NA	chr11:712310-712515	N_Shore	EPS8L2	NM_022772	Body			NA	11:701106-701270			NA
	PHAX	PHAX.2	1		EPS8L2.12	chr11	712393	-	cg26255210	NA	NA	NA	NA	NA	NA	chr11:712310-712515	Island	EPS8L2	NM_022772	Body			NA				NA
	PHAX	PHAX.3	1		EPS8L2.17	chr11	719828	+	cg23856257	NA	NA	NA	NA	NA	NA	chr11:720561-721369	N_Shore	EPS8L2	NM_022772	Body			NA				NA
	PHAX	PHAX.4	1		EPS8L2.19	chr11	720859	-	cg08327690	NA	NA	NA	NA	NA	NA	chr11:720561-721369	Island	EPS8L2	NM_022772	Body			NA	11:710102-712470			NA
	PHAX	PHAX.5	1		EPS8L2.22	chr11	724525	+	cg18770763	NA	NA	NA	NA	NA	NA	chr11:725596-726870	N_Shore	EPS8L2	NM_022772	Body			NA		11:724447-724678	Unclassified_Cell_type_specific	NA
	PHAX	PHAX.6	1		EPS8.1	chr12	15790461	+	cg05343665	rs76413766	0.016942	NA	NA	NA	NA		OpenSea	EPS8	NM_004447	Body			TRUE				NA
	PHAX	PHAX.7	1		EPS8.5	chr12	15844458	+	cg26796443	NA	NA	NA	NA	NA	NA		OpenSea	EPS8	NM_004447	5'UTR			TRUE				NA
	PHAX	PHAX.8	1		EPS8.8	chr12	15907517	-	cg01975858	NA	NA	NA	NA	NA	NA		OpenSea	EPS8	NM_004447	5'UTR			TRUE				NA
	PHAX	PHAX.9	1		EPS8.13	chr12	15941373	+	cg11479843	NA	NA	NA	NA	NA	NA	chr12:15941718-15942740	N_Shore	EPS8	NM_004447	5'UTR			NA	12:15832559-15832775	12:15941194-15941843	Promoter_Associated_Cell_type_specific	NA
	PHAX	PHAX.10	1		EPS8.18	chr12	15942561	+	cg00033668	NA	NA	NA	NA	NA	NA	chr12:15941718-15942740	Island	EPS8	NM_004447	TSS200			NA	12:15832880-15834137			NA
	PHAX	PHAX.11	-1		EPS8.19	chr12	15942595	+	cg00379080	NA	NA	NA	NA	NA	NA	chr12:15941718-15942740	Island	EPS8	NM_004447	TSS200			NA	12:15832880-15834137			NA
	FIS1	FIS1	1		EPS8.20	chr12	15942608	+	cg17656267	NA	NA	NA	NA	NA	NA	chr12:15941718-15942740	Island	EPS8	NM_004447	TSS200			NA	12:15832880-15834137			NA
	FIS1	FIS1.1	1		EPS8.21	chr12	15942613	+	cg23784313	NA	NA	NA	NA	NA	NA	chr12:15941718-15942740	Island	EPS8	NM_004447	TSS200			NA	12:15832880-15834137			NA
	FIS1	FIS1.2	-1		EPS8.22	chr12	15942665	-	cg09761310	NA	NA	NA	NA	NA	NA	chr12:15941718-15942740	Island	EPS8	NM_004447	TSS200			NA	12:15832880-15834137	12:15942619-15943168	Promoter_Associated	NA
	FIS1	FIS1.3	1		EPS8.23	chr12	15942739	+	cg15493051	NA	NA	NA	NA	NA	NA	chr12:15941718-15942740	Island	EPS8	NM_004447	TSS1500			NA	12:15832880-15834137	12:15942619-15943168	Promoter_Associated	NA
	FIS1	FIS1.4	1		EPS8.24	chr12	15942933	+	cg05173373	rs115892560	0.010426	NA	NA	NA	NA	chr12:15941718-15942740	S_Shore	EPS8	NM_004447	TSS1500			NA		12:15942619-15943168	Promoter_Associated	NA
	FIS1	FIS1.5	1		EPS8.25	chr12	15942969	+	cg19321018	NA	NA	NA	NA	NA	NA	chr12:15941718-15942740	S_Shore	EPS8	NM_004447	TSS1500			NA		12:15942619-15943168	Promoter_Associated	NA
	FIS1	FIS1.6	1		PKN2;PKN2.1	chr1	89150044	+	cg01077609	NA	NA	NA	NA	NA	NA	chr1:89149594-89150658	Island	PKN2;PKN2	NM_006256;NM_006256	5'UTR;1stExon	high-CpG:88922424-88922943		NA	1:88922226-88923306	1:89149615-89150175	Promoter_Associated	NA
	FIS1	FIS1.7	1		PKN2.6	chr1	89150448	+	cg00388605	NA	NA	NA	NA	NA	NA	chr1:89149594-89150658	Island	PKN2	NM_006256	Body			NA	1:88922226-88923306	1:89150425-89150714	Promoter_Associated	NA
	FIS1	FIS1.8	1		GLYR1.1	chr16	4855523	+	cg01871498	NA	NA	NA	NA	NA	NA	chr16:4852117-4853176	S_Shelf	GLYR1	NM_032569	Body			NA				NA
	FIS1	FIS1.FIS1	1		UBN1;GLYR1	chr16	4896607	-	cg27068539	NA	NA	NA	NA	NA	NA	chr16:4896606-4898243	Island	UBN1;GLYR1	NM_001079514;NM_032569	TSS1500;Body			NA				NA
	FIS1	FIS1.FIS1.1	1		UBN1;GLYR1.1	chr16	4897216	+	cg01261535	NA	NA	NA	NA	NA	NA	chr16:4896606-4898243	Island	UBN1;GLYR1	NM_001079514;NM_032569	TSS1500;Body			NA	16:4836624-4838595	16:4897164-4897659	Promoter_Associated	NA
	FIS1	FIS1.9	1		UBN1;GLYR1.2	chr16	4897242	+	cg06976003	NA	NA	NA	NA	NA	NA	chr16:4896606-4898243	Island	UBN1;GLYR1	NM_001079514;NM_032569	TSS1500;1stExon			NA	16:4836624-4838595	16:4897164-4897659	Promoter_Associated	NA
	FIS1	FIS1.10	1		GLYR1;UBN1.1	chr16	4898226	+	cg01565912	rs78766103	0.114364	NA	NA	NA	NA	chr16:4896606-4898243	Island	GLYR1;UBN1	NM_032569;NM_001079514	TSS1500;5'UTR			NA	16:4836624-4838595	16:4897959-4898275	Promoter_Associated	NA
	FIS1	FIS1.11	1		GLYR1;UBN1.2	chr16	4898242	-	cg10434653	rs79013038	0.050784	NA	NA	NA	NA	chr16:4896606-4898243	Island	GLYR1;UBN1	NM_032569;NM_001079514	TSS1500;5'UTR			NA	16:4836624-4838595	16:4897959-4898275	Promoter_Associated	NA
	FIS1	FIS1.12	1		YTHDF3.4	chr8	64081095	-	cg21218059	NA	NA	NA	NA	NA	NA	chr8:64080674-64081766	Island	YTHDF3	NM_152758	TSS200	high-CpG:64243620-64243759		NA	8:64243097-64244320	8:64080135-64082056	Unclassified	NA
	FIS1	FIS1.13	1		C14orf142;UBR7;UBR7;UBR7.1	chr14	93673699	-	cg13174850	rs2286653	0.113599	NA	NA	NA	NA	chr14:93673128-93673917	Island	C14orf142;UBR7;UBR7;UBR7	NM_032490;NM_001100417;NM_175748;NM_001100417	TSS1500;5'UTR;1stExon;1stExon			NA	14:92742882-92743659	14:93672810-93674230	Promoter_Associated	NA
	FIS1	FIS1.14	1		UBR7;UBR7.5	chr14	93693535	+	cg18575244	NA	NA	NA	NA	NA	NA	chr14:93689925-93690265	S_Shelf	UBR7;UBR7	NM_175748;NM_001100417	3'UTR;3'UTR			NA				NA
	NDUFAB1	NDUFAB1	1		HSD17B11.5	chr4	88312553	+	cg22175561	NA	NA	NA	NA	NA	NA		OpenSea	HSD17B11	NM_016245	TSS200			NA	4:88531347-88531585	4:88312045-88313002	Promoter_Associated	NA
	NDUFAB1	NDUFAB1.1	1		HSD17B11.6	chr4	88312560	+	cg19795082	NA	NA	NA	NA	NA	NA		OpenSea	HSD17B11	NM_016245	TSS200			NA	4:88531347-88531585	4:88312045-88313002	Promoter_Associated	NA
	NDUFAB1	NDUFAB1.2	1		FAM120B	chr6	170614479	-	cg11016414	NA	NA	NA	NA	NA	NA	chr6:170615241-170616210	N_Shore	FAM120B	NM_032448	TSS1500			NA				NA
	NDUFAB1	NDUFAB1.3	-1		FAM120B.1	chr6	170615273	-	cg26200580	NA	NA	NA	NA	NA	NA	chr6:170615241-170616210	Island	FAM120B	NM_032448	TSS1500			NA	6:170457167-170458128			NA
	NDUFAB1	NDUFAB1.4	-1		FAM120B.2	chr6	170615451	+	cg15152706	NA	NA	NA	NA	NA	NA	chr6:170615241-170616210	Island	FAM120B	NM_032448	TSS1500			NA	6:170457167-170458128	6:170615304-170615904	Promoter_Associated	NA
	NDUFAB1	NDUFAB1.5	-1		FAM120B.3	chr6	170615455	+	cg12344247	NA	NA	NA	NA	NA	NA	chr6:170615241-170616210	Island	FAM120B	NM_032448	TSS1500			NA	6:170457167-170458128	6:170615304-170615904	Promoter_Associated	NA
	NDUFAB1	NDUFAB1.NDUFAB1	-1		FAM120B.4	chr6	170615736	+	cg18245365	NA	NA	NA	NA	NA	NA	chr6:170615241-170616210	Island	FAM120B	NM_032448	TSS200			NA	6:170457167-170458128	6:170615304-170615904	Promoter_Associated	NA
	NDUFAB1	NDUFAB1.6	-1		FAM120B.5	chr6	170615747	+	cg11700173	NA	NA	NA	NA	NA	NA	chr6:170615241-170616210	Island	FAM120B	NM_032448	TSS200			NA	6:170457167-170458128	6:170615304-170615904	Promoter_Associated	NA
	NDUFAB1	NDUFAB1.7	-1		FAM120B.6	chr6	170615750	+	cg16197272	NA	NA	NA	NA	NA	NA	chr6:170615241-170616210	Island	FAM120B	NM_032448	TSS200			NA	6:170457167-170458128	6:170615304-170615904	Promoter_Associated	NA
	NDUFAB1	NDUFAB1.8	-1		FAM120B.7	chr6	170615780	+	cg03368930	NA	NA	NA	NA	NA	NA	chr6:170615241-170616210	Island	FAM120B	NM_032448	TSS200	high-CpG:170457705-170457789		NA	6:170457167-170458128	6:170615304-170615904	Promoter_Associated	NA
	NDUFAB1	NDUFAB1.9	1		FAM120B;FAM120B	chr6	170615854	-	cg10151737	NA	NA	NA	NA	NA	NA	chr6:170615241-170616210	Island	FAM120B;FAM120B	NM_032448;NM_032448	1stExon;5'UTR	high-CpG:170457705-170457789		NA	6:170457167-170458128	6:170615304-170615904	Promoter_Associated	NA
	NDUFAB1	NDUFAB1.10	-1		FAM120B;FAM120B.1	chr6	170615920	-	cg01956781	rs17860736	0.016011	NA	NA	NA	NA	chr6:170615241-170616210	Island	FAM120B;FAM120B	NM_032448;NM_032448	1stExon;5'UTR			NA	6:170457167-170458128			NA
	NDUFAB1	NDUFAB1.11	1		FAM120B.8	chr6	170617566	-	cg18127659	NA	NA	NA	NA	NA	NA	chr6:170615241-170616210	S_Shore	FAM120B	NM_032448	5'UTR			NA		6:170617442-170617595	Promoter_Associated_Cell_type_specific	NA
	NUDT2	NUDT2.NUDT2.NUDT2	0.921491		FAM120B.9	chr6	170619241	+	cg08601570	rs75191948	0.012587	NA	NA	NA	NA	chr6:170615241-170616210	S_Shelf	FAM120B	NM_032448	5'UTR			NA				NA
	CSTF3	CSTF3.CSTF3.CSTF3.CSTF3.CSTF3.CSTF3.2	-0.701976		FAM120B.10	chr6	170624105	-	cg04953348	NA	NA	NA	NA	NA	NA		OpenSea	FAM120B	NM_032448	5'UTR			TRUE				NA
	STK3	STK3.2	-0.893139		FAM120B.11	chr6	170653265	-	cg20496485	NA	NA	NA	NA	NA	NA		OpenSea	FAM120B	NM_032448	Body			NA	6:170495014-170495455			NA
	ARMC10	ARMC10.ARMC10.ARMC10.ARMC10.ARMC10.ARMC10	0.890477		FAM120B.12	chr6	170653384	+	cg18195329	NA	NA	NA	NA	NA	NA		OpenSea	FAM120B	NM_032448	Body			NA	6:170495014-170495455			NA
	FLAD1	FLAD1.FLAD1.13	0.801735		FAM120B.13	chr6	170686343	+	cg01061164	NA	NA	NA	NA	NA	NA	chr6:170686006-170687003	Island	FAM120B	NM_032448	Body			NA	6:170527545-170528896			NA
	SCFD2	SCFD2	1		FAM120B.14	chr6	170686956	+	cg00489213	rs67935099	0.339278	NA	NA	NA	NA	chr6:170686006-170687003	Island	FAM120B	NM_032448	Body			NA	6:170527545-170528896			NA
	SCFD2	SCFD2.1	1		FAM120B.15	chr6	170687780	+	cg13629388	NA	NA	NA	NA	NA	NA	chr6:170686006-170687003	S_Shore	FAM120B	NM_032448	Body			NA		6:170687697-170688059	Unclassified_Cell_type_specific	NA
	SCFD2	SCFD2.2	1		FAM120B.16	chr6	170689149	+	cg01296758	NA	NA	NA	NA	NA	NA	chr6:170686006-170687003	S_Shelf	FAM120B	NM_032448	Body			NA				NA
	SCFD2	SCFD2.3	1		FAM120B.17	chr6	170700107	-	cg11658975	NA	NA	NA	NA	NA	NA	chr6:170703521-170703766	N_Shelf	FAM120B	NM_032448	Body			NA		6:170699833-170700158	Gene_Associated_Cell_type_specific	NA
	SCFD2	SCFD2.4	1		FAM120B.18	chr6	170703528	-	cg25501817	rs9295401	0.123688	NA	NA	NA	NA	chr6:170703521-170703766	Island	FAM120B	NM_032448	Body			NA				NA
	SCFD2	SCFD2.5	1		FAM120B.19	chr6	170703943	-	cg20370364	rs7772226	0.071868	NA	NA	NA	NA	chr6:170703521-170703766	S_Shore	FAM120B	NM_032448	Body			NA				NA
	SCFD2	SCFD2.6	1		FAM120B.20	chr6	170706018	-	cg19525085	NA	NA	NA	NA	NA	NA	chr6:170703521-170703766	S_Shelf	FAM120B	NM_032448	Body			NA				NA
	SCFD2	SCFD2.7	1		FAM120B.21	chr6	170712708	-	cg15259233	NA	NA	NA	NA	NA	NA		OpenSea	FAM120B	NM_032448	Body			TRUE				NA
	SCFD2	SCFD2.8	1		FAM120B.22	chr6	170714038	-	cg17402279	rs1274	0.141593	NA	NA	NA	NA		OpenSea	FAM120B	NM_032448	3'UTR			TRUE				NA
	SCFD2	SCFD2.9	-1		CPPED1;CPPED1	chr16	12798592	+	cg06426011	NA	NA	NA	NA	NA	NA		OpenSea	CPPED1;CPPED1	NM_001099455;NM_018340	Body;Body			NA	16:12706045-12706401			NA
	SCFD2	SCFD2.10	1		CPPED1;CPPED1.1	chr16	12798820	+	cg06716411	NA	NA	NA	NA	NA	NA		OpenSea	CPPED1;CPPED1	NM_001099455;NM_018340	Body;Body			NA	16:12706045-12706401			NA
	SCFD2	SCFD2.11	1		CPPED1;CPPED1.2	chr16	12875117	+	cg26753721	NA	NA	NA	NA	NA	NA		OpenSea	CPPED1;CPPED1	NM_001099455;NM_018340	Body;Body			NA	16:12782525-12782636			NA
	SCFD2	SCFD2.12	1		CPPED1;CPPED1.3	chr16	12894031	-	cg09774289	NA	NA	NA	NA	NA	NA	chr16:12897365-12897889	N_Shelf	CPPED1;CPPED1	NM_001099455;NM_018340	Body;Body			NA				NA
	SCFD2	SCFD2.13	1		CPPED1;CPPED1.4	chr16	12896895	-	cg27318087	NA	NA	NA	NA	NA	NA	chr16:12897365-12897889	N_Shore	CPPED1;CPPED1	NM_001099455;NM_018340	Body;Body			TRUE		16:12896596-12898244	Promoter_Associated	NA
	SCFD2	SCFD2.14	1		CPPED1;CPPED1.5	chr16	12897366	-	cg05005256	NA	NA	NA	NA	NA	NA	chr16:12897365-12897889	Island	CPPED1;CPPED1	NM_001099455;NM_018340	Body;Body			NA	16:12804703-12805390	16:12896596-12898244	Promoter_Associated	NA
	SCFD2	SCFD2.15	-1		CPPED1;CPPED1;CPPED1;CPPED1	chr16	12897684	-	cg16763192	NA	NA	NA	NA	NA	NA	chr16:12897365-12897889	Island	CPPED1;CPPED1;CPPED1;CPPED1	NM_018340;NM_018340;NM_001099455;NM_001099455	5'UTR;1stExon;1stExon;5'UTR	high-CpG:12805166-12805247		NA	16:12804703-12805390	16:12896596-12898244	Promoter_Associated	NA
	SCFD2	SCFD2.16	1		CPPED1;CPPED1;CPPED1;CPPED1.1	chr16	12897686	+	cg00747619	NA	NA	NA	NA	NA	NA	chr16:12897365-12897889	Island	CPPED1;CPPED1;CPPED1;CPPED1	NM_018340;NM_018340;NM_001099455;NM_001099455	5'UTR;1stExon;1stExon;5'UTR	high-CpG:12805166-12805247		NA	16:12804703-12805390	16:12896596-12898244	Promoter_Associated	NA
	SCFD2	SCFD2.17	-1		CPPED1;CPPED1.6	chr16	12897810	-	cg06053559	rs9940861	0.024327	NA	NA	NA	NA	chr16:12897365-12897889	Island	CPPED1;CPPED1	NM_001099455;NM_018340	TSS200;TSS200			NA	16:12804703-12805390	16:12896596-12898244	Promoter_Associated	NA
	SCFD2	SCFD2.18	1		CPPED1;CPPED1.7	chr16	12897821	-	cg02394263	rs9940861	0.024327	NA	NA	NA	NA	chr16:12897365-12897889	Island	CPPED1;CPPED1	NM_001099455;NM_018340	TSS200;TSS200			NA	16:12804703-12805390	16:12896596-12898244	Promoter_Associated	NA
	SCFD2	SCFD2.19	1		CPPED1;CPPED1.8	chr16	12898446	-	cg16481969	NA	NA	NA	NA	NA	NA	chr16:12897365-12897889	S_Shore	CPPED1;CPPED1	NM_018340;NM_001099455	TSS1500;TSS1500			NA		16:12898439-12898537	Unclassified_Cell_type_specific	NA
	SCFD2	SCFD2.20	1		CPPED1;CPPED1.9	chr16	12898504	-	cg09803177	NA	NA	NA	NA	NA	NA	chr16:12897365-12897889	S_Shore	CPPED1;CPPED1	NM_018340;NM_001099455	TSS1500;TSS1500			NA		16:12898439-12898537	Unclassified_Cell_type_specific	NA
	SCFD2	SCFD2.21	-1		PAIP1;PAIP1;PAIP1.9	chr5	43558398	+	cg14973746	NA	NA	NA	NA	NA	NA	chr5:43556419-43557603	S_Shore	PAIP1;PAIP1;PAIP1	NM_183323;NM_006451;NM_182789	TSS1500;TSS1500;TSS1500			NA				NA
	SCFD2	SCFD2.22	-1		COMMD4.7	chr15	75628553	-	cg14209569	NA	NA	NA	NA	NA	NA	chr15:75628250-75628677	Island	COMMD4	NM_017828	Body			TRUE	15:73415264-73415680	15:75628184-75628697	Promoter_Associated_Cell_type_specific	NA
	SCFD2	SCFD2.23	1		VPS33B.1	chr15	91561836	+	cg21604244	NA	NA	NA	NA	NA	NA	chr15:91565454-91565920	N_Shelf	VPS33B	NM_018668	Body			NA				NA
	SCFD2	SCFD2.24	-1		TES	chr7	115849899	-	cg24404329	NA	NA	NA	NA	NA	NA	chr7:115850370-115851028	N_Shore	TES	NM_015641	TSS1500			NA				NA
	SCFD2	SCFD2.25	-1		TES.1	chr7	115850376	+	cg00254079	NA	NA	NA	NA	NA	NA	chr7:115850370-115851028	Island	TES	NM_015641	TSS1500			NA		7:115850368-115850746	Promoter_Associated	TRUE
	SCFD2	SCFD2.26	1		TES.2	chr7	115850382	+	cg24621354	NA	NA	NA	NA	NA	NA	chr7:115850370-115851028	Island	TES	NM_015641	TSS200			NA		7:115850368-115850746	Promoter_Associated	TRUE
	SCFD2	SCFD2.27	-1		TES.3	chr7	115850438	-	cg19743881	rs146965890	0.0151	NA	NA	NA	NA	chr7:115850370-115851028	Island	TES	NM_015641	TSS200			NA	7:115637674-115638546	7:115850368-115850746	Promoter_Associated	TRUE
	SCFD2	SCFD2.SCFD2	1		TES.4	chr7	115850441	-	cg20879085	rs146965890	0.0151	NA	NA	NA	NA	chr7:115850370-115851028	Island	TES	NM_015641	TSS200			NA	7:115637674-115638546	7:115850368-115850746	Promoter_Associated	TRUE
	SCFD2	SCFD2.SCFD2.1	-1		TES.5	chr7	115850450	-	cg16379337	rs146965890	0.0151	NA	NA	NA	NA	chr7:115850370-115851028	Island	TES	NM_015641	TSS200			NA	7:115637674-115638546	7:115850368-115850746	Promoter_Associated	TRUE
	SCFD2	SCFD2.28	-1		TES.6	chr7	115851050	+	cg00453193	NA	NA	NA	NA	NA	NA	chr7:115850370-115851028	S_Shore	TES	NM_015641	Body			NA	7:115637674-115638546	7:115850834-115851686	Promoter_Associated	TRUE
	SCFD2	SCFD2.29	-1		TES.7	chr7	115851459	-	cg01574564	NA	NA	NA	NA	NA	NA	chr7:115850370-115851028	S_Shore	TES	NM_015641	Body			NA	7:115638602-115638798	7:115850834-115851686	Promoter_Associated	TRUE
	SCFD2	SCFD2.30	1		TES.8	chr7	115851518	-	cg21007449	rs13223583	0.36721	NA	NA	NA	NA	chr7:115850370-115851028	S_Shore	TES	NM_015641	Body			NA	7:115638602-115638798	7:115850834-115851686	Promoter_Associated	TRUE
	SPRYD4	SPRYD4.1	-0.832734		TES.9	chr7	115858134	+	cg12018521	NA	NA	NA	NA	NA	NA		OpenSea	TES	NM_015641	Body			TRUE				NA
	SPRYD4	SPRYD4.6	0.900217		TES;TES	chr7	115862648	+	cg16087541	NA	NA	NA	NA	NA	NA		OpenSea	TES;TES	NM_152829;NM_015641	TSS1500;Body			NA				NA
	SPRYD4	SPRYD4.7	-0.873406		TES;TES.1	chr7	115862660	-	cg16808481	NA	NA	NA	NA	NA	NA		OpenSea	TES;TES	NM_152829;NM_015641	TSS1500;Body			NA				NA
	ARAP1	ARAP1.ARAP1.ARAP1	-0.986538		TES;TES.2	chr7	115862891	+	cg02561103	rs1000966	0.394353	NA	NA	NA	NA		OpenSea	TES;TES	NM_015641;NM_152829	Body;TSS200			NA				NA
	ARAP1	ARAP1.ARAP1.ARAP1.6	-0.922216		TES;TES.3	chr7	115863026	+	cg12205433	NA	NA	NA	NA	NA	NA		OpenSea	TES;TES	NM_015641;NM_152829	Body;TSS200			NA				NA
	ARAP1	ARAP1.ARAP1.ARAP1.9	-0.960071		TES;TES.4	chr7	115871616	+	cg21101308	NA	NA	NA	NA	NA	NA		OpenSea	TES;TES	NM_015641;NM_152829	Body;5'UTR			TRUE				NA
	ARAP1	ARAP1.ARAP1.ARAP1.12	-0.976331		TES;TES.5	chr7	115890284	+	cg18182548	NA	NA	NA	NA	NA	NA		OpenSea	TES;TES	NM_152829;NM_015641	Body;Body			NA		7:115889848-115890806	Unclassified	NA
	ARAP1	ARAP1.ARAP1.ARAP1.14	-0.750375		TES;TES.6	chr7	115892473	+	cg09278623	NA	NA	NA	NA	NA	NA		OpenSea	TES;TES	NM_152829;NM_015641	Body;Body			TRUE				NA
	ARAP1	ARAP1.ARAP1.ARAP1.17	0.921269		TES;TES.7	chr7	115897974	-	cg00332822	NA	NA	NA	NA	NA	NA		OpenSea	TES;TES	NM_152829;NM_015641	3'UTR;3'UTR			NA				NA
	ARAP1	ARAP1.ARAP1.ARAP1.18	0.999921		FAF1;FAF1	chr1	51425652	+	cg23226852	NA	NA	NA	NA	NA	NA	chr1:51425447-51426070	Island	FAF1;FAF1	NM_007051;NM_007051	1stExon;5'UTR	high-CpG:51198108-51198704		NA	1:51197898-51198765	1:51425578-51426229	Promoter_Associated	NA
	ARAP1	ARAP1.ARAP1.ARAP1.19	0.92945		FYN;FYN;FYN.4	chr6	112021676	+	cg04222917	NA	NA	NA	NA	NA	NA		OpenSea	FYN;FYN;FYN	NM_153048;NM_153047;NM_002037	Body;Body;Body			NA	6:112128305-112128385			NA
	ARAP1	ARAP1.6	-0.840964		FYN;FYN;FYN.8	chr6	112041490	+	cg05716821	NA	NA	NA	NA	NA	NA		OpenSea	FYN;FYN;FYN	NM_153048;NM_002037;NM_153047	5'UTR;5'UTR;TSS1500			NA				NA
	ARAP1	ARAP1.10	-0.862978		FYN;FYN	chr6	112043086	-	cg13832988	NA	NA	NA	NA	NA	NA		OpenSea	FYN;FYN	NM_153048;NM_002037	5'UTR;5'UTR			TRUE		6:112042379-112043555	Promoter_Associated	NA
	OSBPL9	OSBPL9.OSBPL9.OSBPL9.OSBPL9	0.807003		FYN;FYN.5	chr6	112071383	-	cg27202646	NA	NA	NA	NA	NA	NA		OpenSea	FYN;FYN	NM_153048;NM_002037	5'UTR;5'UTR			TRUE				NA
	OSBPL9	OSBPL9.OSBPL9.OSBPL9.OSBPL9.1	0.916042		FYN;FYN.8	chr6	112081538	+	cg08061598	NA	NA	NA	NA	NA	NA		OpenSea	FYN;FYN	NM_002037;NM_153048	5'UTR;TSS1500			TRUE		6:112081006-112081685	Promoter_Associated_Cell_type_specific	NA
	OSBPL9	OSBPL9.OSBPL9.OSBPL9.OSBPL9.9	0.736438		FYN.2	chr6	112102807	+	cg16155724	NA	NA	NA	NA	NA	NA		OpenSea	FYN	NM_002037	5'UTR			TRUE		6:112102742-112102830	Unclassified_Cell_type_specific	NA
	OSBPL9	OSBPL9.OSBPL9.OSBPL9.OSBPL9.OSBPL9.OSBPL9.OSBPL9.OSBPL9.OSBPL9	0.801452		FYN.5	chr6	112115190	+	cg17076443	NA	NA	NA	NA	NA	NA		OpenSea	FYN	NM_002037	5'UTR			NA				NA
	OSBPL9	OSBPL9.OSBPL9.OSBPL9.OSBPL9.OSBPL9.OSBPL9.OSBPL9.5	-0.949022		FYN.7	chr6	112115430	-	cg04657000	NA	NA	NA	NA	NA	NA		OpenSea	FYN	NM_002037	5'UTR			NA				NA
	ADO	ADO	1		FYN.13	chr6	112156636	+	cg04446453	NA	NA	NA	NA	NA	NA		OpenSea	FYN	NM_002037	5'UTR			TRUE				NA
	ADO	ADO.1	1		FYN.14	chr6	112163498	+	cg20596647	rs116311231	0.013032	NA	NA	NA	NA		OpenSea	FYN	NM_002037	5'UTR			TRUE		6:112163389-112163600	Promoter_Associated_Cell_type_specific	NA
	ADO	ADO.2	-1		FYN.16	chr6	112170902	+	cg13382504	NA	NA	NA	NA	NA	NA		OpenSea	FYN	NM_002037	5'UTR			NA				NA
	ADO	ADO.3	1		FYN.18	chr6	112191479	-	cg02789394	NA	NA	NA	NA	NA	NA	chr6:112193835-112194854	N_Shelf	FYN	NM_002037	5'UTR			NA		6:112191338-112191543	Unclassified_Cell_type_specific	NA
	ADO	ADO.4	1		FYN.23	chr6	112194776	-	cg00696540	NA	NA	NA	NA	NA	NA	chr6:112193835-112194854	Island	FYN	NM_002037	TSS200			NA	6:112300552-112301746	6:112194444-112194977	Promoter_Associated	NA
	ADO	ADO.5	1		GCLM	chr1	94352637	+	cg27548735	NA	NA	NA	NA	NA	NA		OpenSea	GCLM	NM_002061	3'UTR			NA				NA
	ADO	ADO.ADO	1		GCLM.6	chr1	94375064	-	cg11662891	NA	NA	NA	NA	NA	NA	chr1:94374369-94375467	Island	GCLM	NM_002061	TSS200	high-CpG:94147537-94147687		NA	1:94146937-94148038	1:94374003-94375863	Promoter_Associated	NA
	ADO	ADO.ADO.1	1		GCLM.12	chr1	94375598	-	cg02904701	NA	NA	NA	NA	NA	NA	chr1:94374369-94375467	S_Shore	GCLM	NM_002061	TSS1500			NA		1:94374003-94375863	Promoter_Associated	NA
	ADO	ADO.6	-1		IGFBP7	chr4	57904332	-	cg21154227	NA	NA	NA	NA	NA	NA		OpenSea	IGFBP7	NM_001553	Body			TRUE		4:57903701-57904945	Unclassified_Cell_type_specific	TRUE
	ADO	ADO.7	1		IGFBP7.1	chr4	57910078	-	cg01684586	rs11573107	0.011536	NA	NA	NA	NA		OpenSea	IGFBP7	NM_001553	Body			TRUE				NA
	ADO	ADO.ADO.2	-1		IGFBP7.2	chr4	57922113	-	cg14824921	rs1718835	0.076456	NA	NA	NA	NA		OpenSea	IGFBP7	NM_001553	Body			TRUE	4:57616836-57616917			NA
	ADO	ADO.ADO.3	-1		IGFBP7.3	chr4	57929310	+	cg16136238	NA	NA	NA	NA	NA	NA		OpenSea	IGFBP7	NM_001553	Body			TRUE				NA
	ADO	ADO.ADO.4	-1		IGFBP7.4	chr4	57931299	-	cg10923036	NA	NA	NA	NA	NA	NA		OpenSea	IGFBP7	NM_001553	Body			TRUE				NA
	ADO	ADO.ADO.5	-1		IGFBP7.5	chr4	57937220	-	cg23287435	NA	NA	NA	NA	NA	NA		OpenSea	IGFBP7	NM_001553	Body			TRUE				NA
	ADO	ADO.ADO.6	1		IGFBP7.6	chr4	57947735	+	cg15696506	NA	NA	NA	NA	NA	NA		OpenSea	IGFBP7	NM_001553	Body			TRUE				TRUE
	VPS37B	VPS37B.4	0.717162		IGFBP7.7	chr4	57957811	-	cg20002207	NA	NA	NA	NA	NA	NA		OpenSea	IGFBP7	NM_001553	Body			TRUE				NA
	VPS37B	VPS37B.14	-0.808621		IGFBP7.8	chr4	57964342	-	cg21387773	NA	NA	NA	NA	NA	NA		OpenSea	IGFBP7	NM_001553	Body			TRUE				NA
	VPS37B	VPS37B.17	-0.958519		IGFBP7.9	chr4	57968182	+	cg10738358	NA	NA	NA	NA	NA	NA		OpenSea	IGFBP7	NM_001553	Body			TRUE				NA
	YARS2	YARS2.1	0.890466		IGFBP7.10	chr4	57969541	-	cg15924566	NA	NA	NA	NA	NA	NA		OpenSea	IGFBP7	NM_001553	Body			TRUE				NA
	YARS2	YARS2.5	0.955174		IGFBP7.11	chr4	57971925	+	cg13528445	rs62308298	0.13379	NA	NA	NA	NA	chr4:57975860-57976916	N_Shelf	IGFBP7	NM_001553	Body			NA				NA
	WDR91	WDR91	0.988785		IGFBP7.12	chr4	57973922	+	cg01241576	rs75482629	0.015639	NA	NA	NA	NA	chr4:57975860-57976916	N_Shore	IGFBP7	NM_001553	Body			NA				NA
	WDR91	WDR91.1	0.777189		IGFBP7.13	chr4	57975815	+	cg12372106	NA	NA	NA	NA	NA	NA	chr4:57975860-57976916	N_Shore	IGFBP7	NM_001553	Body			NA	4:57670550-57671631			NA
	WDR91	WDR91.2	0.978354		IGFBP7.14	chr4	57976034	+	cg03876618	NA	NA	NA	NA	NA	NA	chr4:57975860-57976916	Island	IGFBP7	NM_001553	Body			NA	4:57670550-57671631	4:57975928-57976116	Unclassified_Cell_type_specific	TRUE
	WDR91	WDR91.9	-0.879426		IGFBP7.15	chr4	57976171	+	cg20986370	NA	NA	NA	NA	NA	NA	chr4:57975860-57976916	Island	IGFBP7	NM_001553	1stExon		DMR	NA	4:57670550-57671631			TRUE
	CDK4	CDK4.1	-0.950686		IGFBP7.16	chr4	57976431	-	cg11597475	NA	NA	NA	NA	NA	NA	chr4:57975860-57976916	Island	IGFBP7	NM_001553	1stExon	high-CpG:57671112-57671735		NA	4:57670550-57671631	4:57976272-57976880	Unclassified_Cell_type_specific	TRUE
	CDK4	CDK4.4	-0.747335		IGFBP7.17	chr4	57976556	-	cg21921384	NA	NA	NA	NA	NA	NA	chr4:57975860-57976916	Island	IGFBP7	NM_001553	TSS200	high-CpG:57671112-57671735		NA	4:57670550-57671631	4:57976272-57976880	Unclassified_Cell_type_specific	TRUE
	STAT5B	STAT5B	-0.706653		IGFBP7.18	chr4	57976561	-	cg01959562	NA	NA	NA	NA	NA	NA	chr4:57975860-57976916	Island	IGFBP7	NM_001553	TSS200	high-CpG:57671112-57671735		NA	4:57670550-57671631	4:57976272-57976880	Unclassified_Cell_type_specific	TRUE
	TXNL4A	TXNL4A	1		IGFBP7.19	chr4	57976756	+	cg19045644	NA	NA	NA	NA	NA	NA	chr4:57975860-57976916	Island	IGFBP7	NM_001553	TSS1500	high-CpG:57671112-57671735		NA	4:57670550-57671631	4:57976272-57976880	Unclassified_Cell_type_specific	TRUE
	TXNL4A	TXNL4A.1	-1		IGFBP7.20	chr4	57976775	+	cg08924554	NA	NA	NA	NA	NA	NA	chr4:57975860-57976916	Island	IGFBP7	NM_001553	TSS1500	high-CpG:57671112-57671735		NA	4:57670550-57671631	4:57976272-57976880	Unclassified_Cell_type_specific	NA
	TXNL4A	TXNL4A.2	-1		IGFBP7.21	chr4	57976915	+	cg00884221	rs4075349	0.437306	NA	NA	NA	NA	chr4:57975860-57976916	Island	IGFBP7	NM_001553	TSS1500	high-CpG:57671112-57671735		NA		4:57976904-57977161	Unclassified_Cell_type_specific	TRUE
	TXNL4A	TXNL4A.3	1		IGFBP7.22	chr4	57976944	+	cg20813965	rs4075349	0.437306	NA	NA	NA	NA	chr4:57975860-57976916	S_Shore	IGFBP7	NM_001553	TSS1500	high-CpG:57671112-57671735		NA		4:57976904-57977161	Unclassified_Cell_type_specific	TRUE
	TXNL4A	TXNL4A.4	-1		UAP1L1.1	chr9	139971464	-	cg14006318	NA	NA	NA	NA	NA	NA	chr9:139971499-139973965	N_Shore	UAP1L1	NM_207309	TSS1500			NA	9:139091029-139093753			NA
	TXNL4A	TXNL4A.TXNL4A	-1		UAP1L1.2	chr9	139972409	+	cg03040279	rs192790249	0.0137	NA	NA	NA	NA	chr9:139971499-139973965	Island	UAP1L1	NM_207309	Body			NA	9:139091029-139093753	9:139971586-139972667	Unclassified	NA
	TXNL4A	TXNL4A.5	1		UAP1L1.3	chr9	139972779	+	cg15396367	NA	NA	NA	NA	NA	NA	chr9:139971499-139973965	Island	UAP1L1	NM_207309	Body			NA	9:139091029-139093753			NA
	TXNL4A	TXNL4A.6	-1		UAP1L1.5	chr9	139973827	+	cg04545659	NA	NA	NA	NA	NA	NA	chr9:139971499-139973965	Island	UAP1L1	NM_207309	Body			NA	9:139091029-139093753			NA
	TXNL4A	TXNL4A.7	1		UAP1L1.6	chr9	139975283	+	cg14264768	NA	NA	NA	NA	NA	NA	chr9:139971499-139973965	S_Shore	UAP1L1	NM_207309	Body			NA				NA
	TXNL4A	TXNL4A.8	1		PYCRL	chr8	144687516	-	cg17798048	NA	NA	NA	NA	NA	NA	chr8:144691400-144692269	N_Shelf	PYCRL	NM_023078	3'UTR			NA				NA
	TXNL4A	TXNL4A.9	1		PYCRL.2	chr8	144688094	+	cg04264103	NA	NA	NA	NA	NA	NA	chr8:144691400-144692269	N_Shelf	PYCRL	NM_023078	Body			NA	8:144759190-144759263			NA
	WTAP	WTAP.WTAP.WTAP.1	0.711957		PYCRL.4	chr8	144691562	+	cg26507094	NA	NA	NA	NA	NA	NA	chr8:144691400-144692269	Island	PYCRL	NM_023078	Body			NA	8:144762558-144763397	8:144691100-144693330	Promoter_Associated	NA
	WTAP	WTAP.WTAP.WTAP.2	-0.841229		UROD;HECTD3	chr1	45476463	+	cg22920538	rs3806405	0.296882	NA	NA	NA	NA	chr1:45476225-45477022	Island	UROD;HECTD3	NM_000374;NM_024602	TSS1500;Body			NA	1:45248764-45249580			NA
	WTAP	WTAP.WTAP.WTAP.3	-0.765922		UROD;HECTD3.1	chr1	45477636	-	cg20599096	NA	NA	NA	NA	NA	NA	chr1:45476225-45477022	S_Shore	UROD;HECTD3	NM_000374;NM_024602	TSS200;TSS1500			NA		1:45477619-45477929	Promoter_Associated	NA
	ATPAF1	ATPAF1.ATPAF1.9	0.88041		HECTD3	chr1	45469127	+	cg13431108	rs12749251	0.107801	NA	NA	NA	NA		OpenSea	HECTD3	NM_024602	3'UTR			NA				NA
	PARD3	PARD3.6	-0.892036		NUDT9;NUDT9	chr4	88343636	-	cg00171161	NA	NA	NA	NA	NA	NA	chr4:88343677-88344159	N_Shore	NUDT9;NUDT9	NM_024047;NM_198038	TSS200;TSS200			NA		4:88343413-88344339	Promoter_Associated	TRUE
	PARD3	PARD3.10	0.721378		NUDT9;NUDT9;NUDT9;NUDT9	chr4	88343821	+	cg10326891	NA	NA	NA	NA	NA	NA	chr4:88343677-88344159	Island	NUDT9;NUDT9;NUDT9;NUDT9	NM_198038;NM_024047;NM_198038;NM_024047	1stExon;5'UTR;5'UTR;1stExon			NA	4:88562678-88563183	4:88343413-88344339	Promoter_Associated	TRUE
	PARD3	PARD3.37	0.899246		NUDT9;NUDT9;NUDT9	chr4	88343936	-	cg21298523	NA	NA	NA	NA	NA	NA	chr4:88343677-88344159	Island	NUDT9;NUDT9;NUDT9	NM_024047;NM_198038;NM_024047	5'UTR;5'UTR;1stExon			NA	4:88562678-88563183	4:88343413-88344339	Promoter_Associated	TRUE
	TSC1	TSC1.TSC1.TSC1	1		NUDT9;NUDT9.2	chr4	88344185	+	cg05400079	NA	NA	NA	NA	NA	NA	chr4:88343677-88344159	S_Shore	NUDT9;NUDT9	NM_024047;NM_198038	Body;5'UTR			NA		4:88343413-88344339	Promoter_Associated	TRUE
	TSC1	TSC1.TSC1.TSC1.1	-1		NUDT9;NUDT9.4	chr4	88364394	-	cg14530679	NA	NA	NA	NA	NA	NA		OpenSea	NUDT9;NUDT9	NM_024047;NM_198038	Body;Body			NA				NA
	TSC1	TSC1.TSC1.TSC1.2	1		RPAP3;RPAP3;RPAP3.3	chr12	48099519	-	cg24026388	NA	NA	NA	NA	NA	NA	chr12:48099317-48099905	Island	RPAP3;RPAP3;RPAP3	NM_001146075;NM_024604;NM_001146076	5'UTR;5'UTR;5'UTR			NA	12:46385542-46386157	12:48099018-48100579	Promoter_Associated	NA
	TSC1	TSC1.TSC1.TSC1.3	1		SMCHD1	chr18	2654819	-	cg00342953	NA	NA	NA	NA	NA	NA	chr18:2654918-2656817	N_Shore	SMCHD1	NM_015295	TSS1500		RDMR	NA				NA
	TSC1	TSC1.TSC1.TSC1.4	-1		EPHB2;EPHB2.1	chr1	23036868	-	cg00937518	NA	NA	NA	NA	NA	NA	chr1:23036823-23038362	Island	EPHB2;EPHB2	NM_004442;NM_017449	TSS1500;TSS1500			NA	1:22909411-22911070			NA
	TSC1	TSC1.TSC1.TSC1.5	1		EPHB2;EPHB2.15	chr1	23105148	-	cg20149170	rs1866796	0.020495	NA	NA	NA	NA		OpenSea	EPHB2;EPHB2	NM_004442;NM_017449	Body;Body			TRUE				NA
	TSC1	TSC1.TSC1.TSC1.6	-1		EPHB2;EPHB2.16	chr1	23105600	+	cg02974898	rs74060683	0.020119	NA	NA	NA	NA		OpenSea	EPHB2;EPHB2	NM_004442;NM_017449	Body;Body			TRUE				NA
	TSC1	TSC1.TSC1.TSC1.7	1		EPHB2;EPHB2.21	chr1	23111269	+	cg08539251	NA	NA	NA	NA	NA	NA	chr1:23110904-23111567	Island	EPHB2;EPHB2	NM_004442;NM_017449	Body;Body			NA	1:22983509-22984154			NA
	TSC1	TSC1.TSC1.TSC1.8	1		EPHB2;EPHB2.24	chr1	23112654	-	cg04233054	NA	NA	NA	NA	NA	NA	chr1:23110904-23111567	S_Shore	EPHB2;EPHB2	NM_004442;NM_017449	Body;Body			NA		1:23112643-23112779	Unclassified_Cell_type_specific	NA
	ERGIC1	ERGIC1.1	0.987674		EPHB2;EPHB2.27	chr1	23153308	-	cg18156963	rs10917314	0.405073	NA	NA	NA	NA		OpenSea	EPHB2;EPHB2	NM_004442;NM_017449	Body;Body			TRUE				NA
	ERGIC1	ERGIC1.15	-0.746185		AKT1;AKT1;AKT1	chr14	105235891	-	cg19831386	NA	NA	NA	NA	NA	NA	chr14:105239263-105239591	N_Shelf	AKT1;AKT1;AKT1	NM_005163;NM_001014431;NM_001014432	3'UTR;3'UTR;3'UTR			TRUE				NA
	ERGIC1	ERGIC1.16	-0.824829		AKT1;AKT1;AKT1.9	chr14	105239857	-	cg16126178	NA	NA	NA	NA	NA	NA	chr14:105240169-105240429	N_Shore	AKT1;AKT1;AKT1	NM_001014431;NM_005163;NM_001014432	Body;Body;Body			NA	14:104310319-104311050			NA
	ERGIC1	ERGIC1.17	-0.934542		AKT1;AKT1;AKT1.14	chr14	105246708	-	cg22870386	rs12588965	0.032649	NA	NA	NA	NA		OpenSea	AKT1;AKT1;AKT1	NM_001014431;NM_005163;NM_001014432	Body;Body;Body			NA	14:104317502-104317804			NA
	ERGIC1	ERGIC1.25	-0.833166		AKT1;AKT1;AKT1.15	chr14	105247049	-	cg20018660	NA	NA	NA	NA	NA	NA		OpenSea	AKT1;AKT1;AKT1	NM_001014431;NM_005163;NM_001014432	Body;Body;Body			NA	14:104318094-104318405			NA
	ERGIC1	ERGIC1.27	-0.892024		AKT1;AKT1;AKT1.24	chr14	105258761	+	cg16600934	NA	NA	NA	NA	NA	NA	chr14:105261334-105261624	N_Shelf	AKT1;AKT1;AKT1	NM_001014431;NM_005163;NM_001014432	Body;Body;Body			NA		14:105258623-105258842	Unclassified_Cell_type_specific	NA
	ERGIC1	ERGIC1.35	0.703038		AKT1;AKT1.5	chr14	105262406	-	cg21496913	rs2498786	0.416172	NA	NA	NA	NA	chr14:105261334-105261624	S_Shore	AKT1;AKT1	NM_001014432;NM_001014431	TSS1500;TSS1500			NA	14:104332014-104333484			NA
	PARP4	PARP4.1	-0.851513		AKT1;AKT1.7	chr14	105263522	+	cg05726935	rs72715985	0.019965	NA	NA	NA	NA	chr14:105261334-105261624	S_Shore	AKT1;AKT1	NM_001014432;NM_001014431	TSS1500;TSS1500			NA		14:105262969-105263563	Unclassified_Cell_type_specific	NA
	MKL2	MKL2.6	0.803833		KDSR	chr18	60998749	-	cg19216285	NA	NA	NA	NA	NA	NA		OpenSea	KDSR	NM_002035	3'UTR			NA				NA
	MKL2	MKL2.7	-0.765572		KDSR.1	chr18	61030059	-	cg03501128	NA	NA	NA	NA	NA	NA	chr18:61033978-61035056	N_Shelf	KDSR	NM_002035	Body			NA				NA
	MKL2	MKL2.11	-0.704441		KDSR.2	chr18	61033618	-	cg22078572	NA	NA	NA	NA	NA	NA	chr18:61033978-61035056	N_Shore	KDSR	NM_002035	Body			NA	18:59184208-59186010	18:61033307-61035293	Unclassified	NA
	NCOR2	NCOR2.NCOR2.1	-0.740419		KDSR.3	chr18	61033979	-	cg07183316	NA	NA	NA	NA	NA	NA	chr18:61033978-61035056	Island	KDSR	NM_002035	Body			NA	18:59184208-59186010	18:61033307-61035293	Unclassified	NA
	NCOR2	NCOR2.NCOR2.4	-0.721218		KDSR.4	chr18	61034324	-	cg05306176	NA	NA	NA	NA	NA	NA	chr18:61033978-61035056	Island	KDSR	NM_002035	1stExon			NA	18:59184208-59186010	18:61033307-61035293	Unclassified	NA
	NCOR2	NCOR2.NCOR2.13	0.943718		KDSR.5	chr18	61034556	+	cg23613305	NA	NA	NA	NA	NA	NA	chr18:61033978-61035056	Island	KDSR	NM_002035	TSS200			NA	18:59184208-59186010	18:61033307-61035293	Unclassified	NA
	NCOR2	NCOR2.NCOR2.18	0.965226		KDSR.6	chr18	61034565	+	cg14776016	NA	NA	NA	NA	NA	NA	chr18:61033978-61035056	Island	KDSR	NM_002035	TSS200			NA	18:59184208-59186010	18:61033307-61035293	Unclassified	NA
	NCOR2	NCOR2.NCOR2.26	-0.710526		KDSR.7	chr18	61034583	+	cg25770397	NA	NA	NA	NA	NA	NA	chr18:61033978-61035056	Island	KDSR	NM_002035	TSS200			NA	18:59184208-59186010	18:61033307-61035293	Unclassified	NA
	NCOR2	NCOR2.NCOR2.38	0.884133		KDSR.8	chr18	61034655	+	cg15661337	NA	NA	NA	NA	NA	NA	chr18:61033978-61035056	Island	KDSR	NM_002035	TSS200			NA	18:59184208-59186010	18:61033307-61035293	Unclassified	NA
	NCOR2	NCOR2.NCOR2.40	-0.837262		KDSR.9	chr18	61034945	+	cg19759864	NA	NA	NA	NA	NA	NA	chr18:61033978-61035056	Island	KDSR	NM_002035	TSS1500			NA	18:59184208-59186010	18:61033307-61035293	Unclassified	NA
	NCOR2	NCOR2.NCOR2.47	0.77474		KDSR.10	chr18	61034973	+	cg18464001	NA	NA	NA	NA	NA	NA	chr18:61033978-61035056	Island	KDSR	NM_002035	TSS1500			NA	18:59184208-59186010	18:61033307-61035293	Unclassified	NA
	NCOR2	NCOR2.NCOR2.50	0.867239		KDSR.11	chr18	61035233	-	cg20217034	NA	NA	NA	NA	NA	NA	chr18:61033978-61035056	S_Shore	KDSR	NM_002035	TSS1500			NA		18:61033307-61035293	Unclassified	NA
	NCOR2	NCOR2.NCOR2.70	0.82402		STK40.8	chr1	36839270	+	cg19412669	NA	NA	NA	NA	NA	NA		OpenSea	STK40	NM_032017	5'UTR			TRUE		1:36839252-36839780	Unclassified	NA
	NCOR2	NCOR2.NCOR2.75	-0.821689		STK40.11	chr1	36850740	+	cg00358660	NA	NA	NA	NA	NA	NA	chr1:36851089-36851873	N_Shore	STK40	NM_032017	5'UTR			NA	1:36623305-36624460			NA
	NCOR2	NCOR2.NCOR2.85	0.933042		STK40.17	chr1	36851643	+	cg07787248	NA	NA	NA	NA	NA	NA	chr1:36851089-36851873	Island	STK40	NM_032017	TSS200			NA	1:36623305-36624460	1:36851169-36851950	Promoter_Associated	NA
	NCOR2	NCOR2.NCOR2.86	0.74828		SQSTM1;SQSTM1;MGAT4B;MGAT4B;SQSTM1	chr5	179233589	-	cg14446808	NA	NA	NA	NA	NA	NA	chr5:179232532-179234595	Island	SQSTM1;SQSTM1;MGAT4B;MGAT4B;SQSTM1	NM_001142299;NM_001142298;NM_014275;NM_014275;NM_001142298	TSS1500;5'UTR;1stExon;5'UTR;1stExon	high-CpG:179165919-179167032		NA	5:179165168-179167201	5:179232661-179234641	Promoter_Associated	NA
	NCOR2	NCOR2.NCOR2.89	0.723672		SQSTM1;SQSTM1;MGAT4B;MGAT4B	chr5	179233770	+	cg18947000	NA	NA	NA	NA	NA	NA	chr5:179232532-179234595	Island	SQSTM1;SQSTM1;MGAT4B;MGAT4B	NM_001142299;NM_001142298;NM_014275;NM_014275	TSS1500;5'UTR;1stExon;5'UTR	high-CpG:179165919-179167032		NA	5:179165168-179167201	5:179232661-179234641	Promoter_Associated	NA
	NCOR2	NCOR2.NCOR2.100	0.762109		SQSTM1;SQSTM1.2	chr5	179241969	+	cg04975611	NA	NA	NA	NA	NA	NA	chr5:179243545-179244453	N_Shore	SQSTM1;SQSTM1	NM_001142298;NM_001142299	5'UTR;5'UTR			NA				NA
	NCOR2	NCOR2.NCOR2.115	0.930996		SQSTM1;SQSTM1.3	chr5	179244317	-	cg06861426	rs11742873	0.259209	NA	NA	NA	NA	chr5:179243545-179244453	Island	SQSTM1;SQSTM1	NM_001142298;NM_001142299	5'UTR;5'UTR			NA	5:179176131-179176983	5:179243970-179244601	Unclassified	NA
	NCOR2	NCOR2.NCOR2.116	0.795826		SQSTM1;SQSTM1;SQSTM1.2	chr5	179247603	+	cg01325271	rs116436326	0.015204	NA	NA	NA	NA	chr5:179247784-179248711	N_Shore	SQSTM1;SQSTM1;SQSTM1	NM_001142298;NM_001142299;NM_003900	5'UTR;5'UTR;TSS1500			NA				NA
	NCOR2	NCOR2.NCOR2.118	-0.732314		SQSTM1;SQSTM1;SQSTM1.12	chr5	179255653	+	cg05578452	NA	NA	NA	NA	NA	NA		OpenSea	SQSTM1;SQSTM1;SQSTM1	NM_001142298;NM_001142299;NM_003900	Body;Body;Body			TRUE				NA
	NCOR2	NCOR2.NCOR2.120	0.941244		ABHD11;ABHD11;ABHD11;ABHD11;ABHD11;ABHD11;ABHD11;ABHD11;ABHD11;ABHD11;ABHD11;ABHD11.1	chr7	73153162	+	cg19714762	NA	NA	NA	NA	NA	NA	chr7:73152564-73153716	Island	ABHD11;ABHD11;ABHD11;ABHD11;ABHD11;ABHD11;ABHD11;ABHD11;ABHD11;ABHD11;ABHD11;ABHD11	NM_001145363;NR_026910;NM_001145364;NM_148913;NM_148912;NM_001145364;NM_001145363;NM_148913;NM_148912;NM_148916;NR_026912;NM_148916	1stExon;Body;5'UTR;1stExon;1stExon;1stExon;5'UTR;5'UTR;5'UTR;5'UTR;Body;1stExon	high-CpG:72791060-72791145		NA	7:72790527-72791610	7:73152270-73154053	Promoter_Associated	NA
	NCOR2	NCOR2.NCOR2.121	0.93466		ABHD11;ABHD11;ABHD11;ABHD11;ABHD11;ABHD11;ABHD11.1	chr7	73153259	+	cg27303983	NA	NA	NA	NA	NA	NA	chr7:73152564-73153716	Island	ABHD11;ABHD11;ABHD11;ABHD11;ABHD11;ABHD11;ABHD11	NM_001145363;NM_148916;NR_026910;NM_148913;NM_148912;NM_001145364;NR_026912	TSS200;TSS200;TSS200;TSS200;TSS200;TSS200;TSS200			NA	7:72790527-72791610	7:73152270-73154053	Promoter_Associated	NA
	NCOR2	NCOR2.NCOR2.124	0.859601		ABHD11;ABHD11;ABHD11;ABHD11;ABHD11;ABHD11;ABHD11.2	chr7	73153318	+	cg11525834	NA	NA	NA	NA	NA	NA	chr7:73152564-73153716	Island	ABHD11;ABHD11;ABHD11;ABHD11;ABHD11;ABHD11;ABHD11	NM_001145363;NM_148916;NR_026910;NM_148913;NM_148912;NM_001145364;NR_026912	TSS200;TSS200;TSS200;TSS200;TSS200;TSS200;TSS200			NA	7:72790527-72791610	7:73152270-73154053	Promoter_Associated	NA
	NCOR2	NCOR2.NCOR2.133	-0.714917		GNPDA2	chr4	44727930	-	cg10217449	rs1110368	0.011524	NA	NA	NA	NA	chr4:44728033-44728719	N_Shore	GNPDA2	NM_138335	5'UTR			NA	4:44422687-44423521	4:44727827-44729460	Promoter_Associated	NA
	NCOR2	NCOR2.NCOR2.136	0.893683		GNPDA2.1	chr4	44728034	-	cg25520939	rs2172143	0.023014	NA	NA	NA	NA	chr4:44728033-44728719	Island	GNPDA2	NM_138335	5'UTR			NA	4:44422687-44423521	4:44727827-44729460	Promoter_Associated	NA
	NCOR2	NCOR2.NCOR2.154	-0.873226		GNPDA2.2	chr4	44728051	-	cg08715469	NA	NA	NA	NA	NA	NA	chr4:44728033-44728719	Island	GNPDA2	NM_138335	5'UTR			NA	4:44422687-44423521	4:44727827-44729460	Promoter_Associated	NA
	NCOR2	NCOR2.NCOR2.155	-0.703715		GNPDA2;GNPDA2	chr4	44728525	+	cg10338817	NA	NA	NA	NA	NA	NA	chr4:44728033-44728719	Island	GNPDA2;GNPDA2	NM_138335;NM_138335	1stExon;5'UTR	high-CpG:44423275-44423363		NA	4:44422687-44423521	4:44727827-44729460	Promoter_Associated	TRUE
	NCOR2	NCOR2.NCOR2.181	0.715936		GNPDA2;GNPDA2.1	chr4	44728550	-	cg27231075	rs1994692	0.000381	NA	NA	NA	NA	chr4:44728033-44728719	Island	GNPDA2;GNPDA2	NM_138335;NM_138335	1stExon;5'UTR	high-CpG:44423275-44423363		NA	4:44422687-44423521	4:44727827-44729460	Promoter_Associated	TRUE
	NCOR2	NCOR2.NCOR2.182	0.793609		GNPDA2.3	chr4	44728642	-	cg09662896	NA	NA	NA	NA	NA	NA	chr4:44728033-44728719	Island	GNPDA2	NM_138335	TSS200			NA	4:44422687-44423521	4:44727827-44729460	Promoter_Associated	TRUE
	NCOR2	NCOR2.NCOR2.184	0.849305		GNPDA2.4	chr4	44728647	-	cg25512518	NA	NA	NA	NA	NA	NA	chr4:44728033-44728719	Island	GNPDA2	NM_138335	TSS200			NA	4:44422687-44423521	4:44727827-44729460	Promoter_Associated	TRUE
	IKBKB	IKBKB.3	-0.716553		GNPDA2.5	chr4	44728718	+	cg17554814	NA	NA	NA	NA	NA	NA	chr4:44728033-44728719	Island	GNPDA2	NM_138335	TSS200			NA	4:44422687-44423521	4:44727827-44729460	Promoter_Associated	NA
	IKBKB	IKBKB.9	-0.705381		GNPDA2.6	chr4	44728739	-	cg07451084	rs17654174	0.096567	NA	NA	NA	NA	chr4:44728033-44728719	S_Shore	GNPDA2	NM_138335	TSS200			NA	4:44422687-44423521	4:44727827-44729460	Promoter_Associated	TRUE
	B3GAT3	B3GAT3.3	-0.731508		GNPDA2.7	chr4	44728844	+	cg11547273	NA	NA	NA	NA	NA	NA	chr4:44728033-44728719	S_Shore	GNPDA2	NM_138335	TSS1500			NA		4:44727827-44729460	Promoter_Associated	TRUE
	B3GAT3	B3GAT3.9	0.784891		GNPDA2.8	chr4	44728857	+	cg05747376	NA	NA	NA	NA	NA	NA	chr4:44728033-44728719	S_Shore	GNPDA2	NM_138335	TSS1500			NA		4:44727827-44729460	Promoter_Associated	TRUE
	MGMT	MGMT	0.794357		PHAX	chr5	125935359	+	cg01267270	NA	NA	NA	NA	NA	NA	chr5:125936522-125937100	N_Shore	PHAX	NM_032177	TSS1500			NA				NA
	MGMT	MGMT.1	-0.834785		PHAX.1	chr5	125936116	+	cg00084643	NA	NA	NA	NA	NA	NA	chr5:125936522-125937100	N_Shore	PHAX	NM_032177	TSS1500			NA		5:125936047-125937986	Promoter_Associated	NA
	MGMT	MGMT.2	0.828305		PHAX.2	chr5	125936146	+	cg17010657	rs72789717	0.076853	NA	NA	NA	NA	chr5:125936522-125937100	N_Shore	PHAX	NM_032177	TSS1500			NA	5:125964045-125964321	5:125936047-125937986	Promoter_Associated	NA
	MGMT	MGMT.13	0.847133		PHAX.3	chr5	125936257	-	cg10999598	NA	NA	NA	NA	NA	NA	chr5:125936522-125937100	N_Shore	PHAX	NM_032177	TSS1500			NA	5:125964045-125964321	5:125936047-125937986	Promoter_Associated	NA
	MGMT	MGMT.14	0.96468		PHAX.4	chr5	125936419	+	cg22866825	NA	NA	NA	NA	NA	NA	chr5:125936522-125937100	N_Shore	PHAX	NM_032177	TSS1500			NA	5:125964045-125964321	5:125936047-125937986	Promoter_Associated	NA
	MGMT	MGMT.15	0.919602		PHAX.5	chr5	125936533	-	cg18599138	NA	NA	NA	NA	NA	NA	chr5:125936522-125937100	Island	PHAX	NM_032177	TSS200			NA	5:125964398-125965041	5:125936047-125937986	Promoter_Associated	NA
	MGMT	MGMT.MGMT	-0.723654		PHAX.6	chr5	125936553	-	cg23504032	NA	NA	NA	NA	NA	NA	chr5:125936522-125937100	Island	PHAX	NM_032177	TSS200			NA	5:125964398-125965041	5:125936047-125937986	Promoter_Associated	NA
	MGMT	MGMT.25	0.705886		PHAX.7	chr5	125936716	-	cg18084215	rs75136984	0.000133	NA	NA	NA	NA	chr5:125936522-125937100	Island	PHAX	NM_032177	1stExon			NA	5:125964398-125965041	5:125936047-125937986	Promoter_Associated	NA
	MGMT	MGMT.36	-0.886743		PHAX.8	chr5	125936881	-	cg17605107	NA	NA	NA	NA	NA	NA	chr5:125936522-125937100	Island	PHAX	NM_032177	Body			NA	5:125964398-125965041	5:125936047-125937986	Promoter_Associated	NA
	MGMT	MGMT.41	0.701312		PHAX.9	chr5	125937059	+	cg06853376	NA	NA	NA	NA	NA	NA	chr5:125936522-125937100	Island	PHAX	NM_032177	Body			NA	5:125964398-125965041	5:125936047-125937986	Promoter_Associated	NA
	MGMT	MGMT.45	-0.994023		PHAX.10	chr5	125939337	+	cg18698399	NA	NA	NA	NA	NA	NA	chr5:125936522-125937100	S_Shelf	PHAX	NM_032177	Body			NA				NA
	MGMT	MGMT.55	0.974742		PHAX.11	chr5	125960612	+	cg20380975	NA	NA	NA	NA	NA	NA		OpenSea	PHAX	NM_032177	3'UTR			TRUE				TRUE
	MGMT	MGMT.56	0.882884		FIS1	chr7	100883077	+	cg27616751	NA	NA	NA	NA	NA	NA		OpenSea	FIS1	NM_016068	3'UTR			NA	7:100669780-100669969			NA
	MGMT	MGMT.57	0.95572		FIS1.1	chr7	100883125	+	cg04009429	NA	NA	NA	NA	NA	NA		OpenSea	FIS1	NM_016068	Body			NA	7:100669780-100669969			NA
	MGMT	MGMT.60	0.718859		FIS1.2	chr7	100883552	+	cg14361969	NA	NA	NA	NA	NA	NA		OpenSea	FIS1	NM_016068	Body			NA	7:100670100-100670273			NA
	MGMT	MGMT.64	0.830434		FIS1.3	chr7	100884094	+	cg25385322	NA	NA	NA	NA	NA	NA	chr7:100888069-100888488	N_Shelf	FIS1	NM_016068	Body			NA				NA
	MGMT	MGMT.65	-0.873702		FIS1.4	chr7	100886961	-	cg01299997	NA	NA	NA	NA	NA	NA	chr7:100888069-100888488	N_Shore	FIS1	NM_016068	Body			NA				NA
	MGMT	MGMT.66	0.905036		FIS1.5	chr7	100887239	-	cg18158419	NA	NA	NA	NA	NA	NA	chr7:100888069-100888488	N_Shore	FIS1	NM_016068	Body		RDMR	NA		7:100886962-100888790	Promoter_Associated	NA
	MGMT	MGMT.67	0.745259		FIS1.6	chr7	100887364	+	cg17825709	NA	NA	NA	NA	NA	NA	chr7:100888069-100888488	N_Shore	FIS1	NM_016068	Body		RDMR	NA	7:100674000-100675197	7:100886962-100888790	Promoter_Associated	NA
	MGMT	MGMT.69	-0.9451		FIS1.7	chr7	100887705	+	cg10550971	NA	NA	NA	NA	NA	NA	chr7:100888069-100888488	N_Shore	FIS1	NM_016068	Body			NA	7:100674000-100675197	7:100886962-100888790	Promoter_Associated	NA
	MGMT	MGMT.72	0.929066		FIS1.8	chr7	100888156	+	cg07996577	NA	NA	NA	NA	NA	NA	chr7:100888069-100888488	Island	FIS1	NM_016068	Body			NA	7:100674000-100675197	7:100886962-100888790	Promoter_Associated	NA
	MGMT	MGMT.76	0.77894		FIS1;FIS1	chr7	100888300	+	cg02701985	NA	NA	NA	NA	NA	NA	chr7:100888069-100888488	Island	FIS1;FIS1	NM_016068;NM_016068	1stExon;5'UTR			NA	7:100674000-100675197	7:100886962-100888790	Promoter_Associated	NA
	MGMT	MGMT.77	0.717534		FIS1;FIS1.1	chr7	100888369	-	cg14496862	NA	NA	NA	NA	NA	NA	chr7:100888069-100888488	Island	FIS1;FIS1	NM_016068;NM_016068	1stExon;5'UTR	high-CpG:100675080-100675093		NA	7:100674000-100675197	7:100886962-100888790	Promoter_Associated	NA
	MGMT	MGMT.78	0.961437		FIS1.9	chr7	100888462	+	cg26265070	NA	NA	NA	NA	NA	NA	chr7:100888069-100888488	Island	FIS1	NM_016068	TSS200			NA	7:100674000-100675197	7:100886962-100888790	Promoter_Associated	NA
	MGMT	MGMT.80	-0.806695		FIS1.10	chr7	100888487	+	cg02031965	NA	NA	NA	NA	NA	NA	chr7:100888069-100888488	Island	FIS1	NM_016068	TSS200			NA		7:100886962-100888790	Promoter_Associated	NA
	MGMT	MGMT.81	-0.914084		FIS1.11	chr7	100888531	+	cg10187404	NA	NA	NA	NA	NA	NA	chr7:100888069-100888488	S_Shore	FIS1	NM_016068	TSS200			NA		7:100886962-100888790	Promoter_Associated	NA
	MGMT	MGMT.82	-0.859265		FIS1.12	chr7	100888748	-	cg17944572	rs4729673	0.412495	NA	NA	NA	NA	chr7:100888069-100888488	S_Shore	FIS1	NM_016068	TSS1500			NA		7:100886962-100888790	Promoter_Associated	NA
	MGMT	MGMT.84	0.927539		FIS1.13	chr7	100888750	-	cg19802458	rs4729673	0.412495	NA	NA	NA	NA	chr7:100888069-100888488	S_Shore	FIS1	NM_016068	TSS1500			NA		7:100886962-100888790	Promoter_Associated	NA
	MGMT	MGMT.85	-0.882845		FIS1.14	chr7	100889046	-	cg19988637	NA	NA	NA	NA	NA	NA	chr7:100888069-100888488	S_Shore	FIS1	NM_016068	TSS1500			NA				NA
	MGMT	MGMT.86	-0.816528		NDUFAB1	chr16	23592608	-	cg07406704	NA	NA	NA	NA	NA	NA		OpenSea	NDUFAB1	NM_005003	3'UTR			NA				NA
	MGMT	MGMT.87	-0.840978		NDUFAB1.1	chr16	23595777	-	cg08733553	rs460905	0.104662	NA	NA	NA	NA		OpenSea	NDUFAB1	NM_005003	Body			NA				NA
	MGMT	MGMT.91	0.872724		NDUFAB1.2	chr16	23598647	+	cg01258392	NA	NA	NA	NA	NA	NA		OpenSea	NDUFAB1	NM_005003	Body			TRUE		16:23598567-23599316	Gene_Associated_Cell_type_specific	NA
	MGMT	MGMT.93	-0.905023		NDUFAB1.3	chr16	23603953	+	cg01093938	NA	NA	NA	NA	NA	NA	chr16:23607250-23607846	N_Shelf	NDUFAB1	NM_005003	Body			NA				NA
	MGMT	MGMT.95	-0.715649		NDUFAB1.4	chr16	23607392	+	cg01231434	NA	NA	NA	NA	NA	NA	chr16:23607250-23607846	Island	NDUFAB1	NM_005003	Body	high-CpG:23514893-23515142		NA	16:23514127-23515280	16:23606970-23608082	Promoter_Associated	NA
	MGMT	MGMT.96	-0.882284		NDUFAB1.5	chr16	23607577	+	cg21989500	NA	NA	NA	NA	NA	NA	chr16:23607250-23607846	Island	NDUFAB1	NM_005003	1stExon	high-CpG:23514893-23515142		NA	16:23514127-23515280	16:23606970-23608082	Promoter_Associated	NA
	MGMT	MGMT.100	0.796931		NDUFAB1;NDUFAB1	chr16	23607617	-	cg07199032	NA	NA	NA	NA	NA	NA	chr16:23607250-23607846	Island	NDUFAB1;NDUFAB1	NM_005003;NM_005003	1stExon;5'UTR	high-CpG:23514893-23515142		NA	16:23514127-23515280	16:23606970-23608082	Promoter_Associated	NA
	MGMT	MGMT.106	-0.977147		NDUFAB1.6	chr16	23607755	+	cg06058431	NA	NA	NA	NA	NA	NA	chr16:23607250-23607846	Island	NDUFAB1	NM_005003	TSS200			NA	16:23514127-23515280	16:23606970-23608082	Promoter_Associated	NA
	MGMT	MGMT.109	-0.74565		NDUFAB1.7	chr16	23607815	-	cg06771923	NA	NA	NA	NA	NA	NA	chr16:23607250-23607846	Island	NDUFAB1	NM_005003	TSS200			NA		16:23606970-23608082	Promoter_Associated	NA
	MGMT	MGMT.119	0.754636		NDUFAB1.8	chr16	23607818	-	cg04454391	NA	NA	NA	NA	NA	NA	chr16:23607250-23607846	Island	NDUFAB1	NM_005003	TSS200			NA		16:23606970-23608082	Promoter_Associated	NA
	MGMT	MGMT.122	-0.796458		NDUFAB1.9	chr16	23607821	-	cg03442014	NA	NA	NA	NA	NA	NA	chr16:23607250-23607846	Island	NDUFAB1	NM_005003	TSS200			NA		16:23606970-23608082	Promoter_Associated	NA
	MGMT	MGMT.125	0.742374		NDUFAB1.10	chr16	23607835	-	cg03488284	NA	NA	NA	NA	NA	NA	chr16:23607250-23607846	Island	NDUFAB1	NM_005003	TSS200			NA		16:23606970-23608082	Promoter_Associated	NA
	MGMT	MGMT.126	0.938146		NDUFAB1.11	chr16	23608722	-	cg16618685	NA	NA	NA	NA	NA	NA	chr16:23607250-23607846	S_Shore	NDUFAB1	NM_005003	TSS1500			NA				NA
	MGMT	MGMT.128	-0.797987		NUDT2;NUDT2;NUDT2	chr9	34339403	+	cg14470479	NA	NA	NA	NA	NA	NA		OpenSea	NUDT2;NUDT2;NUDT2	NM_147173;NM_001161;NM_147172	Body;Body;Body			NA				NA
	MGMT	MGMT.131	0.779045		CSTF3;CSTF3;CSTF3;CSTF3;CSTF3;CSTF3.2	chr11	33183001	+	cg05567920	rs112072415	0.054253	NA	NA	NA	NA	chr11:33182987-33183264	Island	CSTF3;CSTF3;CSTF3;CSTF3;CSTF3;CSTF3	NM_001033505;NM_001033506;NM_001326;NM_001033506;NM_001033505;NM_001326	5'UTR;1stExon;1stExon;5'UTR;1stExon;5'UTR			NA	11:33139564-33139840	11:33182662-33183592	Unclassified	NA
	MGMT	MGMT.134	0.740705		STK3.2	chr8	99499993	-	cg11971662	NA	NA	NA	NA	NA	NA		OpenSea	STK3	NM_006281	Body			TRUE				NA
	MVK	MVK.MVK	-0.969819		TATDN1;TATDN1;TATDN1;NDUFB9.8	chr8	125551626	+	cg00635521	NA	NA	NA	NA	NA	NA	chr8:125551211-125551521	S_Shore	TATDN1;TATDN1;TATDN1;NDUFB9	NR_027427;NM_032026;NM_001146160;NM_005005	TSS1500;TSS1500;TSS1500;Body			NA	8:125620312-125620945	8:125550557-125551824	Promoter_Associated	NA
	RAB32	RAB32.2	0.827921		ARMC10;FBXL13;ARMC10;FBXL13;ARMC10;ARMC10;ARMC10;FBXL13;ARMC10	chr7	102714871	-	cg22799850	NA	NA	NA	NA	NA	NA	chr7:102715106-102716015	N_Shore	ARMC10;FBXL13;ARMC10;FBXL13;ARMC10;ARMC10;ARMC10;FBXL13;ARMC10	NM_001161010;NM_145032;NM_001161011;NM_145032;NM_001161013;NM_001161012;NM_031905;NM_001111038;NM_001161009	TSS1500;1stExon;TSS1500;5'UTR;TSS1500;TSS1500;TSS1500;5'UTR;TSS1500			NA				NA
	RAB32	RAB32.3	0.867961		ARMC10;ARMC10;ARMC10;FBXL13;ARMC10;ARMC10;FBXL13;ARMC10	chr7	102715129	+	cg16716608	NA	NA	NA	NA	NA	NA	chr7:102715106-102716015	Island	ARMC10;ARMC10;ARMC10;FBXL13;ARMC10;ARMC10;FBXL13;ARMC10	NM_001161012;NM_001161010;NM_001161011;NM_001111038;NM_001161009;NM_031905;NM_145032;NM_001161013	TSS200;TSS200;TSS200;5'UTR;TSS200;TSS200;TSS200;TSS200			NA	7:102502256-102503600	7:102715128-102715631	Promoter_Associated	NA
	RAB32	RAB32.4	0.914774		ARMC10;ARMC10;ARMC10;ARMC10;ARMC10;ARMC10	chr7	102739136	-	cg02491787	rs10233912	0.0293	NA	NA	NA	NA		OpenSea	ARMC10;ARMC10;ARMC10;ARMC10;ARMC10;ARMC10	NM_001161011;NM_001161012;NM_001161009;NM_001161013;NM_001161010;NM_031905	3'UTR;3'UTR;3'UTR;3'UTR;3'UTR;3'UTR			NA				NA
	RAB32	RAB32.13	-0.930078		FLAD1;FLAD1.13	chr1	154960713	-	cg08260299	NA	NA	NA	NA	NA	NA		OpenSea	FLAD1;FLAD1	NM_201398;NM_025207	Body;Body			NA		1:154960581-154960786	Gene_Associated_Cell_type_specific	NA
	RAB32	RAB32.18	-0.840885		SCFD2	chr4	53740030	-	cg23814002	NA	NA	NA	NA	NA	NA		OpenSea	SCFD2	NM_152540	3'UTR			TRUE				NA
	RAB32	RAB32.20	-0.93079		SCFD2.1	chr4	53744073	-	cg20523947	NA	NA	NA	NA	NA	NA		OpenSea	SCFD2	NM_152540	Body			TRUE				NA
	RAB32	RAB32.22	0.995314		SCFD2.2	chr4	53750116	-	cg19216561	NA	NA	NA	NA	NA	NA		OpenSea	SCFD2	NM_152540	Body			TRUE				NA
	RAB32	RAB32.23	0.961825		SCFD2.3	chr4	53771487	-	cg24129103	NA	NA	NA	NA	NA	NA		OpenSea	SCFD2	NM_152540	Body			TRUE				NA
	PRPF38B	PRPF38B.4	0.835399		SCFD2.4	chr4	53775730	+	cg16002640	rs73143093	0.019213	NA	NA	NA	NA		OpenSea	SCFD2	NM_152540	Body			TRUE				NA
	PRPF38B	PRPF38B.6	0.841574		SCFD2.5	chr4	53780029	-	cg04209595	NA	NA	NA	NA	NA	NA		OpenSea	SCFD2	NM_152540	Body			TRUE				NA
	MTHFD1L	MTHFD1L.1	0.837257		SCFD2.6	chr4	53785370	+	cg27263068	NA	NA	NA	NA	NA	NA		OpenSea	SCFD2	NM_152540	Body			TRUE				NA
	MTHFD1L	MTHFD1L.14	0.749405		SCFD2.7	chr4	53798403	+	cg07777052	rs77683799	0.019213	NA	NA	NA	NA		OpenSea	SCFD2	NM_152540	Body			TRUE				NA
	MTHFD1L	MTHFD1L.20	-0.796962		SCFD2.8	chr4	53799391	+	cg00812761	NA	NA	NA	NA	NA	NA		OpenSea	SCFD2	NM_152540	Body			TRUE				NA
	MTHFD1L	MTHFD1L.24	-0.900239		SCFD2.9	chr4	53815811	-	cg08441269	NA	NA	NA	NA	NA	NA		OpenSea	SCFD2	NM_152540	Body			TRUE				NA
	MTHFD1L	MTHFD1L.25	-0.718778		SCFD2.10	chr4	53816338	-	cg15035145	NA	NA	NA	NA	NA	NA		OpenSea	SCFD2	NM_152540	Body			TRUE				NA
	DDX55	DDX55.1	-0.703622		SCFD2.11	chr4	53822028	+	cg14247476	NA	NA	NA	NA	NA	NA		OpenSea	SCFD2	NM_152540	Body			TRUE				NA
	DDX55	DDX55.7	-0.81615		SCFD2.12	chr4	53823843	+	cg25965776	NA	NA	NA	NA	NA	NA		OpenSea	SCFD2	NM_152540	Body			TRUE				NA
	DDX55	DDX55.9	-0.805551		SCFD2.13	chr4	53858340	-	cg15064466	NA	NA	NA	NA	NA	NA		OpenSea	SCFD2	NM_152540	Body			NA	4:53553097-53553767			NA
	SAAL1	SAAL1.6	-0.878587		SCFD2.14	chr4	53862521	-	cg05813673	rs77359243	0.031684	NA	NA	NA	NA		OpenSea	SCFD2	NM_152540	Body			TRUE				NA
	THOC3	THOC3.1	0.773511		SCFD2.15	chr4	53891261	-	cg25524089	NA	NA	NA	NA	NA	NA		OpenSea	SCFD2	NM_152540	Body			TRUE				NA
	MRPL46	MRPL46	-0.995988		SCFD2.16	chr4	53906430	+	cg27224986	NA	NA	NA	NA	NA	NA		OpenSea	SCFD2	NM_152540	Body			TRUE				NA
	MRPL46	MRPL46.1	-0.856685		SCFD2.17	chr4	53922057	-	cg23999526	NA	NA	NA	NA	NA	NA		OpenSea	SCFD2	NM_152540	Body			TRUE				NA
	STX17	STX17.1	-0.790273		SCFD2.18	chr4	54017750	-	cg16149077	NA	NA	NA	NA	NA	NA		OpenSea	SCFD2	NM_152540	Body			TRUE				NA
	STX17	STX17.3	-0.773915		SCFD2.19	chr4	54075042	+	cg18063824	rs112161338	0.0105	NA	NA	NA	NA		OpenSea	SCFD2	NM_152540	Body			TRUE				NA
	STX17	STX17.4	-0.875067		SCFD2.20	chr4	54104209	-	cg21909533	NA	NA	NA	NA	NA	NA		OpenSea	SCFD2	NM_152540	Body			NA	4:53798304-53800145			NA
	STX17	STX17.5	0.827864		SCFD2.21	chr4	54152475	+	cg09887298	NA	NA	NA	NA	NA	NA		OpenSea	SCFD2	NM_152540	Body			TRUE				NA
	C11orf73	C11orf73.C11orf73.C11orf73.C11orf73	-0.980566		SCFD2.22	chr4	54173521	+	cg08774350	NA	NA	NA	NA	NA	NA		OpenSea	SCFD2	NM_152540	Body			TRUE				NA
	C11orf73	C11orf73.C11orf73.C11orf73.C11orf73.3	-0.999828		SCFD2.23	chr4	54195199	+	cg15330419	rs12649948	0.468893	NA	NA	NA	NA		OpenSea	SCFD2	NM_152540	Body			NA	4:53889793-53889984			NA
	C11orf73	C11orf73.C11orf73.C11orf73.C11orf73.4	0.840375		SCFD2.24	chr4	54213525	-	cg16288421	NA	NA	NA	NA	NA	NA		OpenSea	SCFD2	NM_152540	Body			TRUE				TRUE
	C11orf73	C11orf73.C11orf73.C11orf73.C11orf73.C11orf73.1	-0.894177		SCFD2.25	chr4	54220432	-	cg02538014	rs146166931	0.0114	NA	NA	NA	NA		OpenSea	SCFD2	NM_152540	Body			NA	4:53915153-53915307			NA
	C11orf73	C11orf73.C11orf73.C11orf73.C11orf73.5	-0.811969		SCFD2.26	chr4	54231840	-	cg08225341	NA	NA	NA	NA	NA	NA	chr4:54231708-54232320	Island	SCFD2	NM_152540	1stExon			NA	4:53926466-53927126	4:54231236-54232926	Promoter_Associated	NA
	NT5DC1	NT5DC1.8	-0.709888		SCFD2.27	chr4	54232041	+	cg22123729	NA	NA	NA	NA	NA	NA	chr4:54231708-54232320	Island	SCFD2	NM_152540	1stExon			NA	4:53926466-53927126	4:54231236-54232926	Promoter_Associated	NA
	CBR4	CBR4	1		SCFD2;SCFD2	chr4	54232186	+	cg21789229	NA	NA	NA	NA	NA	NA	chr4:54231708-54232320	Island	SCFD2;SCFD2	NM_152540;NM_152540	5'UTR;1stExon			NA	4:53926466-53927126	4:54231236-54232926	Promoter_Associated	NA
	CBR4	CBR4.1	1		SCFD2;SCFD2.1	chr4	54232215	-	cg14079414	NA	NA	NA	NA	NA	NA	chr4:54231708-54232320	Island	SCFD2;SCFD2	NM_152540;NM_152540	5'UTR;1stExon			NA	4:53926466-53927126	4:54231236-54232926	Promoter_Associated	NA
	CBR4	CBR4.2	-1		SCFD2.28	chr4	54232368	+	cg25061071	rs114156499	0.016059	NA	NA	NA	NA	chr4:54231708-54232320	S_Shore	SCFD2	NM_152540	TSS200			NA	4:53926466-53927126	4:54231236-54232926	Promoter_Associated	NA
	CBR4	CBR4.3	-1		SCFD2.29	chr4	54232638	-	cg14992181	NA	NA	NA	NA	NA	NA	chr4:54231708-54232320	S_Shore	SCFD2	NM_152540	TSS1500			NA		4:54231236-54232926	Promoter_Associated	NA
	CBR4	CBR4.4	-1		SCFD2.30	chr4	54233429	-	cg05172394	NA	NA	NA	NA	NA	NA	chr4:54231708-54232320	S_Shore	SCFD2	NM_152540	TSS1500			NA				NA
	CBR4	CBR4.5	-1		SPRYD4.1	chr12	56862146	+	cg16523471	NA	NA	NA	NA	NA	NA		OpenSea	SPRYD4	NM_207344	TSS200			NA		12:56861896-56863107	Promoter_Associated	NA
	CBR4	CBR4.6	-1		SPRYD4.6	chr12	56862667	-	cg26146585	NA	NA	NA	NA	NA	NA		OpenSea	SPRYD4	NM_207344	Body			NA	12:55148923-55148997	12:56861896-56863107	Promoter_Associated	NA
	CBR4	CBR4.7	-1		SPRYD4.7	chr12	56862729	+	cg07427396	NA	NA	NA	NA	NA	NA		OpenSea	SPRYD4	NM_207344	Body			NA	12:55148923-55148997	12:56861896-56863107	Promoter_Associated	NA
	CBR4	CBR4.CBR4	-1		ARAP1;ARAP1;ARAP1	chr11	72396376	+	cg09700598	NA	NA	NA	NA	NA	NA		OpenSea	ARAP1;ARAP1;ARAP1	NM_015242;NM_001135190;NM_001040118	3'UTR;3'UTR;3'UTR			NA				NA
	CBR4	CBR4.8	-1		ARAP1;ARAP1;ARAP1.6	chr11	72408252	-	cg00238848	NA	NA	NA	NA	NA	NA	chr11:72408050-72408513	Island	ARAP1;ARAP1;ARAP1	NM_001135190;NM_015242;NM_001040118	Body;Body;Body			TRUE	11:72085733-72086066			TRUE
	CBR4	CBR4.9	-1		ARAP1;ARAP1;ARAP1.9	chr11	72408788	+	cg12078588	NA	NA	NA	NA	NA	NA	chr11:72408050-72408513	S_Shore	ARAP1;ARAP1;ARAP1	NM_001135190;NM_015242;NM_001040118	Body;Body;Body			TRUE				TRUE
	CBR4	CBR4.10	-1		ARAP1;ARAP1;ARAP1.12	chr11	72417121	+	cg26730831	NA	NA	NA	NA	NA	NA		OpenSea	ARAP1;ARAP1;ARAP1	NM_001135190;NM_015242;NM_001040118	Body;Body;Body			TRUE				NA
	CBR4	CBR4.11	-1		ARAP1;ARAP1;ARAP1.14	chr11	72424620	-	cg04521279	NA	NA	NA	NA	NA	NA		OpenSea	ARAP1;ARAP1;ARAP1	NM_001135190;NM_001040118;NM_015242	5'UTR;Body;5'UTR			TRUE				NA
	CBR4	CBR4.12	-1		ARAP1;ARAP1;ARAP1.17	chr11	72433619	+	cg00211661	NA	NA	NA	NA	NA	NA		OpenSea	ARAP1;ARAP1;ARAP1	NM_001040118;NM_001135190;NM_015242	Body;TSS1500;TSS1500			TRUE		11:72432591-72434003	Promoter_Associated	NA
	CBR4	CBR4.13	-1		ARAP1;ARAP1;ARAP1.18	chr11	72433836	+	cg01589860	NA	NA	NA	NA	NA	NA	chr11:72437676-72438005	N_Shelf	ARAP1;ARAP1;ARAP1	NM_001040118;NM_001135190;NM_015242	Body;TSS1500;TSS1500			NA		11:72432591-72434003	Promoter_Associated	NA
	CBR4	CBR4.14	-1		ARAP1;ARAP1;ARAP1.19	chr11	72433866	+	cg00350448	NA	NA	NA	NA	NA	NA	chr11:72437676-72438005	N_Shelf	ARAP1;ARAP1;ARAP1	NM_001040118;NM_001135190;NM_015242	Body;TSS1500;TSS1500			NA		11:72432591-72434003	Promoter_Associated	NA
	CBR4	CBR4.15	-1		ARAP1.6	chr11	72438603	+	cg12298445	NA	NA	NA	NA	NA	NA	chr11:72437676-72438005	S_Shore	ARAP1	NM_001040118	5'UTR			NA				NA
	WDR36	WDR36.3	-0.720803		ARAP1.10	chr11	72463331	-	cg07031551	NA	NA	NA	NA	NA	NA	chr11:72463092-72463717	Island	ARAP1	NM_001040118	5'UTR			NA	11:72140774-72141277	11:72462628-72464574	Promoter_Associated	NA
	ACBD6	ACBD6.1	0.958908		OSBPL9;OSBPL9;OSBPL9;OSBPL9	chr1	52082130	-	cg06814612	NA	NA	NA	NA	NA	NA		OpenSea	OSBPL9;OSBPL9;OSBPL9;OSBPL9	NM_024586;NM_148906;NM_148908;NM_148909	TSS1500;TSS1500;TSS1500;TSS1500			NA		1:52082034-52083410	Promoter_Associated	NA
	ACBD6	ACBD6.9	0.986017		OSBPL9;OSBPL9;OSBPL9;OSBPL9.1	chr1	52082165	-	cg10201328	NA	NA	NA	NA	NA	NA		OpenSea	OSBPL9;OSBPL9;OSBPL9;OSBPL9	NM_024586;NM_148906;NM_148908;NM_148909	TSS1500;TSS1500;TSS1500;TSS1500			NA		1:52082034-52083410	Promoter_Associated	NA
	MRPL24	MRPL24.MRPL24.1	0.70758		OSBPL9;OSBPL9;OSBPL9;OSBPL9.9	chr1	52158161	+	cg17951244	NA	NA	NA	NA	NA	NA		OpenSea	OSBPL9;OSBPL9;OSBPL9;OSBPL9	NM_148908;NM_148906;NM_024586;NM_148909	Body;5'UTR;Body;Body			TRUE				NA
	MRPL24	MRPL24.MRPL24.2	0.970783		OSBPL9;OSBPL9;OSBPL9;OSBPL9;OSBPL9;OSBPL9;OSBPL9;OSBPL9;OSBPL9	chr1	52195686	-	cg06327150	NA	NA	NA	NA	NA	NA	chr1:52195028-52195821	Island	OSBPL9;OSBPL9;OSBPL9;OSBPL9;OSBPL9;OSBPL9;OSBPL9;OSBPL9;OSBPL9	NM_148905;NM_148907;NM_148908;NM_148906;NM_024586;NM_148909;NM_148905;NM_148904;NM_148904	5'UTR;Body;Body;5'UTR;Body;Body;1stExon;1stExon;5'UTR			NA	1:51967436-51968399	1:52195145-52195723	Promoter_Associated	NA
	MRPL24	MRPL24.MRPL24.3	0.78182		OSBPL9;OSBPL9;OSBPL9;OSBPL9;OSBPL9;OSBPL9;OSBPL9.5	chr1	52198580	-	cg26055812	NA	NA	NA	NA	NA	NA	chr1:52195028-52195821	S_Shelf	OSBPL9;OSBPL9;OSBPL9;OSBPL9;OSBPL9;OSBPL9;OSBPL9	NM_148905;NM_148907;NM_148908;NM_148906;NM_024586;NM_148904;NM_148909	5'UTR;Body;Body;5'UTR;Body;5'UTR;Body			NA		1:52198436-52198791	Gene_Associated	NA
	HSDL1	HSDL1.HSDL1	-1		ADO	chr10	64564161	-	cg25226572	NA	NA	NA	NA	NA	NA	chr10:64564435-64565818	N_Shore	ADO	NM_032804	TSS1500			NA	10:64234167-64234283	10:64563751-64565681	Promoter_Associated	NA
	HSDL1	HSDL1.HSDL1.1	-1		ADO.1	chr10	64564243	-	cg24810637	rs7074164	0.192289	NA	NA	NA	NA	chr10:64564435-64565818	N_Shore	ADO	NM_032804	TSS1500			NA	10:64234167-64234283	10:64563751-64565681	Promoter_Associated	NA
	HSDL1	HSDL1.HSDL1.2	1		ADO.2	chr10	64564266	+	cg09164955	NA	NA	NA	NA	NA	NA	chr10:64564435-64565818	N_Shore	ADO	NM_032804	TSS1500			NA	10:64234167-64234283	10:64563751-64565681	Promoter_Associated	NA
	HSDL1	HSDL1.HSDL1.3	1		ADO.3	chr10	64564444	-	cg12452010	rs7090365	0.335329	NA	NA	NA	NA	chr10:64564435-64565818	Island	ADO	NM_032804	TSS200			NA	10:64234450-64235803	10:64563751-64565681	Promoter_Associated	NA
	HSDL1	HSDL1.HSDL1.4	-1		ADO.4	chr10	64564458	-	cg12361155	rs7090365	0.335329	NA	NA	NA	NA	chr10:64564435-64565818	Island	ADO	NM_032804	TSS200	high-CpG:64234455-64234713		NA	10:64234450-64235803	10:64563751-64565681	Promoter_Associated	NA
	HSDL1	HSDL1.HSDL1.5	-1		ADO.5	chr10	64564468	-	cg14943953	rs7090365	0.335329	NA	NA	NA	NA	chr10:64564435-64565818	Island	ADO	NM_032804	TSS200	high-CpG:64234455-64234713		NA	10:64234450-64235803	10:64563751-64565681	Promoter_Associated	NA
	AGPAT5	AGPAT5	1		ADO;ADO	chr10	64564556	-	cg12881037	NA	NA	NA	NA	NA	NA	chr10:64564435-64565818	Island	ADO;ADO	NM_032804;NM_032804	5'UTR;1stExon	high-CpG:64234455-64234713		NA	10:64234450-64235803	10:64563751-64565681	Promoter_Associated	NA
	AGPAT5	AGPAT5.1	1		ADO;ADO.1	chr10	64564801	+	cg23680936	NA	NA	NA	NA	NA	NA	chr10:64564435-64565818	Island	ADO;ADO	NM_032804;NM_032804	5'UTR;1stExon			NA	10:64234450-64235803	10:64563751-64565681	Promoter_Associated	NA
	AGPAT5	AGPAT5.2	1		ADO.6	chr10	64565003	-	cg21538902	NA	NA	NA	NA	NA	NA	chr10:64564435-64565818	Island	ADO	NM_032804	1stExon			NA	10:64234450-64235803	10:64563751-64565681	Promoter_Associated	NA
	AGPAT5	AGPAT5.3	1		ADO.7	chr10	64565336	+	cg20721121	NA	NA	NA	NA	NA	NA	chr10:64564435-64565818	Island	ADO	NM_032804	1stExon			NA	10:64234450-64235803	10:64563751-64565681	Promoter_Associated	NA
	AGPAT5	AGPAT5.4	1		ADO;ADO.2	chr10	64565642	-	cg25103895	NA	NA	NA	NA	NA	NA	chr10:64564435-64565818	Island	ADO;ADO	NM_032804;NM_032804	3'UTR;1stExon			NA	10:64234450-64235803	10:64563751-64565681	Promoter_Associated	NA
	AGPAT5	AGPAT5.5	1		ADO;ADO.3	chr10	64565750	-	cg20684110	NA	NA	NA	NA	NA	NA	chr10:64564435-64565818	Island	ADO;ADO	NM_032804;NM_032804	3'UTR;1stExon	low-CpG:64235755-64235783		NA	10:64234450-64235803			NA
	AGPAT5	AGPAT5.6	-1		ADO;ADO.4	chr10	64565768	-	cg01005506	NA	NA	NA	NA	NA	NA	chr10:64564435-64565818	Island	ADO;ADO	NM_032804;NM_032804	3'UTR;1stExon	low-CpG:64235755-64235783		NA	10:64234450-64235803			NA
	AGPAT5	AGPAT5.7	1		ADO;ADO.5	chr10	64565772	-	cg12474798	NA	NA	NA	NA	NA	NA	chr10:64564435-64565818	Island	ADO;ADO	NM_032804;NM_032804	3'UTR;1stExon	low-CpG:64235755-64235783		NA	10:64234450-64235803			NA
	AGPAT5	AGPAT5.8	1		ADO;ADO.6	chr10	64566678	+	cg16863332	NA	NA	NA	NA	NA	NA	chr10:64564435-64565818	S_Shore	ADO;ADO	NM_032804;NM_032804	3'UTR;1stExon			NA		10:64566659-64566793	Promoter_Associated_Cell_type_specific	NA
	AGPAT5	AGPAT5.9	1		VPS37B.4	chr12	123350969	-	cg26249100	NA	NA	NA	NA	NA	NA	chr12:123351641-123351918	N_Shore	VPS37B	NM_024667	3'UTR			NA	12:121916922-121917206			TRUE
	AGPAT5	AGPAT5.AGPAT5	-1		VPS37B.14	chr12	123364394	-	cg00718643	NA	NA	NA	NA	NA	NA		OpenSea	VPS37B	NM_024667	Body			TRUE				NA
	AGPAT5	AGPAT5.AGPAT5.1	-1		VPS37B.17	chr12	123379569	-	cg05298628	NA	NA	NA	NA	NA	NA	chr12:123380333-123380894	N_Shore	VPS37B	NM_024667	Body		RDMR	NA		12:123379140-123379788	Promoter_Associated	NA
	AGPAT5	AGPAT5.10	1		YARS2.1	chr12	32908049	+	cg21079394	NA	NA	NA	NA	NA	NA	chr12:32908374-32908981	N_Shore	YARS2	NM_001040436	1stExon			NA		12:32907875-32909621	Promoter_Associated	NA
	AGPAT5	AGPAT5.11	-1		YARS2.5	chr12	32908905	-	cg19508957	NA	NA	NA	NA	NA	NA	chr12:32908374-32908981	Island	YARS2	NM_001040436	TSS200			NA	12:32799424-32800248	12:32907875-32909621	Promoter_Associated	TRUE
	AGPAT5	AGPAT5.12	-1		WDR91	chr7	134870726	+	cg10428536	NA	NA	NA	NA	NA	NA		OpenSea	WDR91	NM_014149	3'UTR			NA				NA
	AGPAT5	AGPAT5.13	-1		WDR91.1	chr7	134879060	+	cg22078459	NA	NA	NA	NA	NA	NA		OpenSea	WDR91	NM_014149	Body			TRUE				NA
	PPP1R10	PPP1R10.2	0.964808		WDR91.2	chr7	134885498	-	cg22160769	NA	NA	NA	NA	NA	NA		OpenSea	WDR91	NM_014149	Body			TRUE				NA
	PPP1R10	PPP1R10.14	0.890512		WDR91.9	chr7	134896435	+	cg24589977	NA	NA	NA	NA	NA	NA	chr7:134896014-134896664	Island	WDR91	NM_014149	TSS200			NA	7:134546322-134547295	7:134895202-134896956	Promoter_Associated	NA
	PPP1R10	PPP1R10.16	-0.828662		CDK4.1	chr12	58145918	+	cg16807911	NA	NA	NA	NA	NA	NA	chr12:58145853-58146360	Island	CDK4	NM_000075	5'UTR			NA	12:56432017-56432627	12:58145060-58146708	Promoter_Associated	NA
	TBC1D4	TBC1D4	0.944251		CDK4.4	chr12	58146180	-	cg20409636	NA	NA	NA	NA	NA	NA	chr12:58145853-58146360	Island	CDK4	NM_000075	TSS200			NA	12:56432017-56432627	12:58145060-58146708	Promoter_Associated	NA
	TBC1D4	TBC1D4.4	-0.931955		STAT5B	chr17	40352975	-	cg21821388	NA	NA	NA	NA	NA	NA		OpenSea	STAT5B	NM_012448	3'UTR			NA				NA
	TBC1D4	TBC1D4.5	0.772222		TXNL4A	chr18	77733105	+	cg26501139	NA	NA	NA	NA	NA	NA		OpenSea	TXNL4A	NM_006701	3'UTR			NA				NA
	TBC1D4	TBC1D4.7	-0.919233		TXNL4A.1	chr18	77744646	+	cg17260058	NA	NA	NA	NA	NA	NA	chr18:77748045-77748905	N_Shelf	TXNL4A	NM_006701	Body			NA				NA
	TBC1D4	TBC1D4.8	-0.87992		TXNL4A.2	chr18	77746937	+	cg16759783	NA	NA	NA	NA	NA	NA	chr18:77748045-77748905	N_Shore	TXNL4A	NM_006701	Body			NA		18:77746926-77747120	Promoter_Associated_Cell_type_specific	NA
	TBC1D4	TBC1D4.10	-0.817529		TXNL4A.3	chr18	77748058	-	cg06434061	NA	NA	NA	NA	NA	NA	chr18:77748045-77748905	Island	TXNL4A	NM_006701	Body			NA	18:75849046-75849888	18:77748008-77748756	Promoter_Associated	NA
	FAM172A	FAM172A.FAM172A.FAM172A.FAM172A.1	0.717731		TXNL4A.4	chr18	77748248	+	cg19644162	NA	NA	NA	NA	NA	NA	chr18:77748045-77748905	Island	TXNL4A	NM_006701	1stExon			NA	18:75849046-75849888	18:77748008-77748756	Promoter_Associated	NA
	FAM172A	FAM172A.FAM172A.FAM172A.FAM172A.5	0.787242		TXNL4A;TXNL4A	chr18	77748485	+	cg18316234	rs1077511	0.200461	NA	NA	NA	NA	chr18:77748045-77748905	Island	TXNL4A;TXNL4A	NM_006701;NM_006701	1stExon;5'UTR			NA	18:75849046-75849888	18:77748008-77748756	Promoter_Associated	NA
	FAM172A	FAM172A.FAM172A.FAM172A.FAM172A.15	0.740011		TXNL4A.5	chr18	77748704	-	cg21829634	rs1077512	0.148723	NA	NA	NA	NA	chr18:77748045-77748905	Island	TXNL4A	NM_006701	TSS200			NA	18:75849046-75849888	18:77748008-77748756	Promoter_Associated	NA
	RRS1	RRS1.RRS1.3	-0.939739		TXNL4A.6	chr18	77748761	-	cg04605388	NA	NA	NA	NA	NA	NA	chr18:77748045-77748905	Island	TXNL4A	NM_006701	TSS1500			NA	18:75849046-75849888			NA
	RRS1	RRS1.RRS1.5	0.856141		TXNL4A.7	chr18	77749083	+	cg16493698	NA	NA	NA	NA	NA	NA	chr18:77748045-77748905	S_Shore	TXNL4A	NM_006701	TSS1500			NA		18:77749071-77749294	Promoter_Associated	NA
	MAD2L1	MAD2L1.MAD2L1	-0.96794		TXNL4A.8	chr18	77749232	+	cg18217446	NA	NA	NA	NA	NA	NA	chr18:77748045-77748905	S_Shore	TXNL4A	NM_006701	TSS1500			NA		18:77749071-77749294	Promoter_Associated	NA
	YTHDF2	YTHDF2	0.806728		TXNL4A.9	chr18	77749374	+	cg02955504	NA	NA	NA	NA	NA	NA	chr18:77748045-77748905	S_Shore	TXNL4A	NM_006701	TSS1500			NA				NA
	YTHDF2	YTHDF2.YTHDF2	-0.73053		WTAP;WTAP;WTAP.1	chr6	160147859	+	cg21981379	NA	NA	NA	NA	NA	NA	chr6:160147729-160149065	Island	WTAP;WTAP;WTAP	NM_004906;NM_152858;NM_152857	TSS1500;TSS1500;TSS1500			NA	6:160067588-160069104	6:160147845-160148603	Promoter_Associated	NA
	YTHDF2	YTHDF2.YTHDF2.2	-0.789958		WTAP;WTAP;WTAP.2	chr6	160147912	-	cg24909975	NA	NA	NA	NA	NA	NA	chr6:160147729-160149065	Island	WTAP;WTAP;WTAP	NM_004906;NM_152858;NM_152857	TSS1500;TSS1500;TSS1500			NA	6:160067588-160069104	6:160147845-160148603	Promoter_Associated	NA
	ATF7IP	ATF7IP	0.811728		WTAP;WTAP;WTAP.3	chr6	160148002	+	cg17212720	NA	NA	NA	NA	NA	NA	chr6:160147729-160149065	Island	WTAP;WTAP;WTAP	NM_152858;NM_004906;NM_152857	TSS200;TSS200;TSS1500			NA	6:160067588-160069104	6:160147845-160148603	Promoter_Associated	NA
	LEO1	LEO1	-0.966757		ATPAF1;ATPAF1.9	chr1	47134311	+	cg04879861	rs12094663	0.429286	NA	NA	NA	NA	chr1:47133674-47134395	Island	ATPAF1;ATPAF1	NM_001042546;NM_022745	TSS1500;TSS1500			NA	1:46906311-46906937	1:47132921-47134740	Promoter_Associated	NA
	LEO1	LEO1.13	-0.758442		PARD3.6	chr10	34466793	-	cg17200577	NA	NA	NA	NA	NA	NA		OpenSea	PARD3	NM_019619	Body			TRUE				NA
	EDIL3	EDIL3	1		PARD3.10	chr10	34519312	-	cg11646078	NA	NA	NA	NA	NA	NA		OpenSea	PARD3	NM_019619	Body			TRUE				NA
	EDIL3	EDIL3.1	1		PARD3.37	chr10	34943260	-	cg11830436	NA	NA	NA	NA	NA	NA		OpenSea	PARD3	NM_019619	Body			TRUE				NA
	EDIL3	EDIL3.2	-1		TSC1;TSC1;TSC1	chr9	135769402	-	cg14322570	NA	NA	NA	NA	NA	NA		OpenSea	TSC1;TSC1;TSC1	NM_000368;NM_001162426;NM_001162427	3'UTR;3'UTR;3'UTR			NA				NA
	EDIL3	EDIL3.3	1		TSC1;TSC1;TSC1.1	chr9	135818481	-	cg14211075	NA	NA	NA	NA	NA	NA	chr9:135819526-135820529	N_Shore	TSC1;TSC1;TSC1	NM_001162427;NM_001162426;NM_000368	5'UTR;5'UTR;5'UTR		RDMR	NA				NA
	EDIL3	EDIL3.4	1		TSC1;TSC1;TSC1.2	chr9	135819397	+	cg04648087	rs12551167	0.085845	NA	NA	NA	NA	chr9:135819526-135820529	N_Shore	TSC1;TSC1;TSC1	NM_001162427;NM_001162426;NM_000368	5'UTR;5'UTR;5'UTR		RDMR	NA				NA
	EDIL3	EDIL3.5	1		TSC1;TSC1;TSC1.3	chr9	135819425	-	cg14267811	rs12551167	0.085845	NA	NA	NA	NA	chr9:135819526-135820529	N_Shore	TSC1;TSC1;TSC1	NM_001162427;NM_001162426;NM_000368	5'UTR;5'UTR;5'UTR		RDMR	NA	9:134809246-134810793			NA
	EDIL3	EDIL3.6	-1		TSC1;TSC1;TSC1.4	chr9	135819856	+	cg07738800	NA	NA	NA	NA	NA	NA	chr9:135819526-135820529	Island	TSC1;TSC1;TSC1	NM_001162427;NM_001162426;NM_000368	5'UTR;5'UTR;5'UTR			NA	9:134809246-134810793	9:135819795-135820540	Promoter_Associated	NA
	EDIL3	EDIL3.7	1		TSC1;TSC1;TSC1.5	chr9	135820463	+	cg14350545	NA	NA	NA	NA	NA	NA	chr9:135819526-135820529	Island	TSC1;TSC1;TSC1	NM_001162427;NM_000368;NM_001162426	TSS1500;TSS1500;TSS1500			NA	9:134809246-134810793	9:135819795-135820540	Promoter_Associated	NA
	EDIL3	EDIL3.8	1		TSC1;TSC1;TSC1.6	chr9	135820526	-	cg19350728	NA	NA	NA	NA	NA	NA	chr9:135819526-135820529	Island	TSC1;TSC1;TSC1	NM_001162427;NM_000368;NM_001162426	TSS1500;TSS1500;TSS1500			NA	9:134809246-134810793	9:135819795-135820540	Promoter_Associated	NA
	EDIL3	EDIL3.9	-1		TSC1;TSC1;TSC1.7	chr9	135820653	+	cg14061503	NA	NA	NA	NA	NA	NA	chr9:135819526-135820529	S_Shore	TSC1;TSC1;TSC1	NM_001162427;NM_000368;NM_001162426	TSS1500;TSS1500;TSS1500			NA	9:134809246-134810793			NA
	EDIL3	EDIL3.10	1		TSC1;TSC1;TSC1.8	chr9	135820767	-	cg19393006	rs4962225	0.198284	NA	NA	NA	NA	chr9:135819526-135820529	S_Shore	TSC1;TSC1;TSC1	NM_001162427;NM_000368;NM_001162426	TSS1500;TSS1500;TSS1500			NA	9:134809246-134810793			NA
	EDIL3	EDIL3.11	1		ERGIC1.1	chr5	172260641	+	cg02855432	NA	NA	NA	NA	NA	NA	chr5:172261145-172261671	N_Shore	ERGIC1	NM_001031711	TSS1500			NA		5:172260355-172262392	Promoter_Associated	NA
	EDIL3	EDIL3.12	-1		ERGIC1.15	chr5	172293806	-	cg26552361	NA	NA	NA	NA	NA	NA		OpenSea	ERGIC1	NM_001031711	Body			TRUE				NA
	EDIL3	EDIL3.13	1		ERGIC1.16	chr5	172295653	+	cg03321829	NA	NA	NA	NA	NA	NA		OpenSea	ERGIC1	NM_001031711	Body			TRUE				TRUE
	EDIL3	EDIL3.14	1		ERGIC1.17	chr5	172296781	-	cg15101394	rs74924940	0.014323	NA	NA	NA	NA		OpenSea	ERGIC1	NM_001031711	Body			TRUE		5:172296286-172297055	Unclassified_Cell_type_specific	NA
	EDIL3	EDIL3.15	1		ERGIC1.25	chr5	172331791	+	cg27343900	rs73803658	0.010064	NA	NA	NA	NA		OpenSea	ERGIC1	NM_001031711	Body			TRUE				TRUE
	EDIL3	EDIL3.EDIL3	1		ERGIC1.27	chr5	172332685	+	cg26624794	NA	NA	NA	NA	NA	NA		OpenSea	ERGIC1	NM_001031711	Body			TRUE	5:172265070-172265312			NA
	EDIL3	EDIL3.EDIL3.1	1		ERGIC1.35	chr5	172370524	+	cg17038235	NA	NA	NA	NA	NA	NA		OpenSea	ERGIC1	NM_001031711	Body			TRUE				TRUE
	EDIL3	EDIL3.16	1		PARP4.1	chr13	25012946	-	cg16986096	NA	NA	NA	NA	NA	NA		OpenSea	PARP4	NM_006437	Body			NA	13:23910941-23910994			NA
	EDIL3	EDIL3.17	1		MKL2.6	chr16	14165300	+	cg26948660	NA	NA	NA	NA	NA	NA	chr16:14164849-14165656	Island	MKL2	NM_014048	5'UTR	high-CpG:14072380-14072897		NA	16:14072338-14073132	16:14164411-14166249	Promoter_Associated	NA
	EDIL3	EDIL3.18	-1		MKL2.7	chr16	14165521	-	cg20836669	NA	NA	NA	NA	NA	NA	chr16:14164849-14165656	Island	MKL2	NM_014048	5'UTR			NA	16:14072338-14073132	16:14164411-14166249	Promoter_Associated	NA
	EDIL3	EDIL3.19	-1		MKL2.11	chr16	14204906	-	cg27639348	NA	NA	NA	NA	NA	NA		OpenSea	MKL2	NM_014048	5'UTR			TRUE				NA
	COQ5	COQ5	-0.995233		NCOR2;NCOR2.1	chr12	124809023	-	cg27103591	rs78967522	0.036056	NA	NA	NA	NA	chr12:124808972-124809176	Island	NCOR2;NCOR2	NM_006312;NM_001077261	3'UTR;3'UTR			NA	12:123374976-123375129			NA
	COQ5	COQ5.1	-0.999745		NCOR2;NCOR2.4	chr12	124809516	-	cg00357671	NA	NA	NA	NA	NA	NA	chr12:124809316-124810144	Island	NCOR2;NCOR2	NM_006312;NM_001077261	3'UTR;3'UTR			NA	12:123375281-123376321	12:124809189-124809802	Unclassified_Cell_type_specific	NA
	COQ5	COQ5.2	-0.786164		NCOR2;NCOR2.13	chr12	124819453	-	cg09211850	NA	NA	NA	NA	NA	NA	chr12:124821019-124821593	N_Shore	NCOR2;NCOR2	NM_006312;NM_001077261	Body;Body			NA		12:124819325-124819658	Gene_Associated_Cell_type_specific	TRUE
	COQ5	COQ5.4	0.952325		NCOR2;NCOR2.18	chr12	124824871	-	cg24766840	NA	NA	NA	NA	NA	NA	chr12:124821019-124821593	S_Shelf	NCOR2;NCOR2	NM_006312;NM_001077261	Body;Body			NA	12:123390811-123390909			NA
	COQ5	COQ5.COQ5	0.859456		NCOR2;NCOR2.26	chr12	124829443	-	cg21131796	NA	NA	NA	NA	NA	NA	chr12:124829153-124829490	Island	NCOR2;NCOR2	NM_006312;NM_001077261	Body;Body			NA	12:123395107-123395424	12:124829282-124829546	Unclassified_Cell_type_specific	NA
	COQ5	COQ5.6	0.854202		NCOR2;NCOR2.38	chr12	124837365	+	ch.12.2647993F	rs116104818	0.03649	NA	NA	NA	NA		OpenSea	NCOR2;NCOR2	NM_006312;NM_001077261	Body;Body			NA				NA
	COQ5	COQ5.8	0.85035		NCOR2;NCOR2.40	chr12	124850781	+	cg24631609	rs2048107	0.003739	NA	NA	NA	NA		OpenSea	NCOR2;NCOR2	NM_006312;NM_001077261	Body;Body			NA	12:123416706-123416834			NA
	COQ5	COQ5.10	0.847816		NCOR2;NCOR2.47	chr12	124858700	-	cg00827173	NA	NA	NA	NA	NA	NA	chr12:124856556-124856801	S_Shore	NCOR2;NCOR2	NM_006312;NM_001077261	Body;Body			NA	12:123424653-123424798	12:124858573-124858708	Unclassified_Cell_type_specific	NA
	COQ5	COQ5.11	0.936417		NCOR2;NCOR2.50	chr12	124859683	+	cg03821418	NA	NA	NA	NA	NA	NA	chr12:124856556-124856801	S_Shelf	NCOR2;NCOR2	NM_006312;NM_001077261	Body;Body			NA		12:124859553-124860371	Unclassified	NA
	COQ5	COQ5.12	0.72484		NCOR2;NCOR2.70	chr12	124880260	-	cg25754673	NA	NA	NA	NA	NA	NA		OpenSea	NCOR2;NCOR2	NM_006312;NM_001077261	Body;Body			NA	12:123445975-123446246			TRUE
	COQ5	COQ5.13	0.999126		NCOR2;NCOR2.75	chr12	124896212	-	cg09644157	NA	NA	NA	NA	NA	NA		OpenSea	NCOR2;NCOR2	NM_006312;NM_001077261	Body;Body			TRUE	12:123462027-123462377	12:124896039-124897188	Unclassified	TRUE
	COQ5	COQ5.14	0.770707		NCOR2;NCOR2.85	chr12	124901909	-	cg17315453	NA	NA	NA	NA	NA	NA	chr12:124901064-124901441	S_Shore	NCOR2;NCOR2	NM_006312;NM_001077261	Body;Body			NA				TRUE
	FNDC3A	FNDC3A.3	-0.714066		NCOR2;NCOR2.86	chr12	124903636	-	cg24432389	NA	NA	NA	NA	NA	NA	chr12:124901554-124901843	S_Shore	NCOR2;NCOR2	NM_006312;NM_001077261	Body;Body			NA	12:123469534-123469646			NA
	RHOT2	RHOT2.3	-0.943915		NCOR2;NCOR2.89	chr12	124904623	+	cg13697207	NA	NA	NA	NA	NA	NA	chr12:124901064-124901441	S_Shelf	NCOR2;NCOR2	NM_006312;NM_001077261	Body;Body			NA	12:123470403-123470674			NA
	RHOT2	RHOT2.4	-0.864954		NCOR2;NCOR2.100	chr12	124908877	+	cg03747304	NA	NA	NA	NA	NA	NA	chr12:124911243-124911464	N_Shelf	NCOR2;NCOR2	NM_006312;NM_001077261	Body;Body			NA	12:123474830-123474913			NA
	RHOT2	RHOT2.RHOT2	-0.797893		NCOR2;NCOR2.115	chr12	124922600	+	cg27141534	NA	NA	NA	NA	NA	NA		OpenSea	NCOR2;NCOR2	NM_006312;NM_001077261	Body;Body			NA	12:123488481-123488705			NA
	RHOT2	RHOT2.6	-0.971302		NCOR2;NCOR2.116	chr12	124922641	+	cg05558539	NA	NA	NA	NA	NA	NA		OpenSea	NCOR2;NCOR2	NM_006312;NM_001077261	Body;Body			NA	12:123488481-123488705	12:124922610-124923100	Unclassified_Cell_type_specific	NA
	RHOT2	RHOT2.11	-0.828393		NCOR2;NCOR2.118	chr12	124927552	+	cg19350162	NA	NA	NA	NA	NA	NA	chr12:124929872-124930161	N_Shelf	NCOR2;NCOR2	NM_006312;NM_001077261	Body;Body			NA	12:123493400-123493738			NA
	DHTKD1	DHTKD1.3	-0.92787		NCOR2;NCOR2.120	chr12	124929590	+	cg05596926	NA	NA	NA	NA	NA	NA	chr12:124929872-124930161	N_Shore	NCOR2;NCOR2	NM_006312;NM_001077261	Body;Body			NA				NA
	HSD17B8	HSD17B8	0.756673		NCOR2;NCOR2.121	chr12	124929704	+	cg08143046	rs115554996	0.010426	NA	NA	NA	NA	chr12:124929872-124930161	N_Shore	NCOR2;NCOR2	NM_006312;NM_001077261	Body;Body			NA	12:123495637-123496063			NA
	HSD17B8	HSD17B8.10	-0.733752		NCOR2;NCOR2.124	chr12	124930650	+	cg20605103	NA	NA	NA	NA	NA	NA	chr12:124929872-124930161	S_Shore	NCOR2;NCOR2	NM_006312;NM_001077261	Body;Body			NA				NA
	HSD17B8	HSD17B8.15	-0.719968		NCOR2;NCOR2.133	chr12	124941781	+	cg27310710	rs2277341	0.052359	NA	NA	NA	NA	chr12:124941314-124941584	S_Shore	NCOR2;NCOR2	NM_006312;NM_001077261	Body;Body			NA	12:123507734-123507998	12:124941200-124942462	Promoter_Associated	TRUE
	HSD17B8	HSD17B8.16	-0.843606		NCOR2;NCOR2.136	chr12	124946377	-	cg27505193	NA	NA	NA	NA	NA	NA		OpenSea	NCOR2;NCOR2	NM_006312;NM_001077261	Body;Body			NA	12:123511843-123512382			NA
	HSD17B8	HSD17B8.19	-0.722379		NCOR2;NCOR2.154	chr12	124985272	+	cg14256268	rs11057640	0.030093	NA	NA	NA	NA		OpenSea	NCOR2;NCOR2	NM_006312;NM_001077261	5'UTR;5'UTR			TRUE				TRUE
	NDUFS5	NDUFS5	-1		NCOR2;NCOR2.155	chr12	124985889	+	cg20494738	NA	NA	NA	NA	NA	NA		OpenSea	NCOR2;NCOR2	NM_006312;NM_001077261	5'UTR;5'UTR			TRUE	12:123551376-123551979			NA
	NDUFS5	NDUFS5.1	-1		NCOR2;NCOR2.181	chr12	125016675	+	cg01366470	NA	NA	NA	NA	NA	NA		OpenSea	NCOR2;NCOR2	NM_006312;NM_001077261	5'UTR;5'UTR			TRUE				NA
	NDUFS5	NDUFS5.2	-1		NCOR2;NCOR2.182	chr12	125017134	+	cg10996589	NA	NA	NA	NA	NA	NA		OpenSea	NCOR2;NCOR2	NM_006312;NM_001077261	5'UTR;5'UTR			TRUE				NA
	NDUFS5	NDUFS5.3	-1		NCOR2;NCOR2.184	chr12	125020172	+	cg13416396	NA	NA	NA	NA	NA	NA	chr12:125023589-125023809	N_Shelf	NCOR2;NCOR2	NM_006312;NM_001077261	TSS200;TSS200			NA				NA
	NDUFS5	NDUFS5.4	1		IKBKB.3	chr8	42128690	-	cg12182497	NA	NA	NA	NA	NA	NA	chr8:42128689-42129141	Island	IKBKB	NM_001556	TSS200			NA	8:42247649-42248443	8:42128224-42129879	Promoter_Associated	NA
	NDUFS5	NDUFS5.5	1		IKBKB.9	chr8	42163265	+	cg11283404	NA	NA	NA	NA	NA	NA		OpenSea	IKBKB	NM_001556	Body			TRUE		8:42163233-42163288	Gene_Associated_Cell_type_specific	NA
	NDUFS5	NDUFS5.6	1		B3GAT3.3	chr11	62389499	+	cg08687137	NA	NA	NA	NA	NA	NA	chr11:62389337-62389791	Island	B3GAT3	NM_012200	TSS200	high-CpG:62145952-62146243		NA	11:62145736-62146354	11:62388781-62390096	Promoter_Associated	NA
	NDUFS5	NDUFS5.7	1		B3GAT3.9	chr11	62389777	-	cg22974215	rs75124007	0.013901	NA	NA	NA	NA	chr11:62389337-62389791	Island	B3GAT3	NM_012200	TSS1500			NA	11:62145736-62146354	11:62388781-62390096	Promoter_Associated	NA
	NDUFS5	NDUFS5.8	1		MGMT	chr10	131263962	-	cg14677612	NA	NA	NA	NA	NA	NA	chr10:131264948-131265710	N_Shore	MGMT	NM_002412	TSS1500			NA				NA
	NDUFS5	NDUFS5.9	1		MGMT.1	chr10	131264102	-	cg09993459	NA	NA	NA	NA	NA	NA	chr10:131264948-131265710	N_Shore	MGMT	NM_002412	TSS1500			NA				NA
	NDUFS5	NDUFS5.10	1		MGMT.2	chr10	131264145	-	cg19054785	NA	NA	NA	NA	NA	NA	chr10:131264948-131265710	N_Shore	MGMT	NM_002412	TSS1500			NA				NA
	NDUFS5	NDUFS5.11	1		MGMT.13	chr10	131265071	+	cg01341123	rs34180180	0.034175	NA	NA	NA	NA	chr10:131264948-131265710	Island	MGMT	NM_002412	TSS1500			NA	10:131154946-131155700	10:131264590-131266281	Promoter_Associated	NA
	PALMD	PALMD.2	0.967125		MGMT.14	chr10	131265073	+	cg25946389	rs34180180	0.034175	NA	NA	NA	NA	chr10:131264948-131265710	Island	MGMT	NM_002412	TSS1500			NA	10:131154946-131155700	10:131264590-131266281	Promoter_Associated	NA
	MLF2	MLF2.MLF2.7	0.900684		MGMT.15	chr10	131265137	-	cg14194875	rs34180180	0.034175	NA	NA	NA	NA	chr10:131264948-131265710	Island	MGMT	NM_002412	TSS1500		DMR	NA	10:131154946-131155700	10:131264590-131266281	Promoter_Associated	NA
	TRMT5	TRMT5	-0.781633		MGMT;MGMT	chr10	131265470	+	cg02802904	NA	NA	NA	NA	NA	NA	chr10:131264948-131265710	Island	MGMT;MGMT	NM_002412;NM_002412	1stExon;5'UTR	high-CpG:131155460-131155518	DMR	NA	10:131154946-131155700	10:131264590-131266281	Promoter_Associated	NA
	SURF6	SURF6.5	0.936007		MGMT.25	chr10	131309299	+	cg26127080	NA	NA	NA	NA	NA	NA		OpenSea	MGMT	NM_002412	Body			NA	10:131199154-131199393			NA
	SMEK1	SMEK1.5	-0.843797		MGMT.36	chr10	131340563	-	cg16648911	rs74160221	0.02699	NA	NA	NA	NA		OpenSea	MGMT	NM_002412	Body			NA	10:131230477-131230612			NA
	SMEK1	SMEK1.11	-0.89224		MGMT.41	chr10	131348484	-	cg27056559	NA	NA	NA	NA	NA	NA		OpenSea	MGMT	NM_002412	Body			NA	10:131238474-131238622			NA
	CTDP1	CTDP1.CTDP1.9	-0.879816		MGMT.45	chr10	131350939	-	cg24755725	NA	NA	NA	NA	NA	NA		OpenSea	MGMT	NM_002412	Body			NA	10:131240867-131241066			NA
	CTDP1	CTDP1.CTDP1.14	0.995676		MGMT.55	chr10	131361165	+	cg02981064	NA	NA	NA	NA	NA	NA		OpenSea	MGMT	NM_002412	Body			NA	10:131251123-131251227			NA
	CTDP1	CTDP1.CTDP1.16	-0.822386		MGMT.56	chr10	131361177	+	cg15381609	rs511770	0.369268	NA	NA	NA	NA		OpenSea	MGMT	NM_002412	Body			NA	10:131251123-131251227			NA
	CTDP1	CTDP1.CTDP1.21	0.845321		MGMT.57	chr10	131361236	-	cg23365905	rs511770	0.369268	NA	NA	NA	NA		OpenSea	MGMT	NM_002412	Body			NA	10:131251123-131251227			NA
	CTDP1	CTDP1.CTDP1.23	-0.851941		MGMT.60	chr10	131361540	-	cg07448909	NA	NA	NA	NA	NA	NA		OpenSea	MGMT	NM_002412	Body			NA	10:131251462-131251531			NA
	CTDP1	CTDP1.CTDP1.25	-0.976732		MGMT.64	chr10	131365281	-	cg06070493	rs4751101	0.079595	NA	NA	NA	NA		OpenSea	MGMT	NM_002412	Body			NA	10:131255222-131255334			NA
	CTDP1	CTDP1.CTDP1.27	-0.929455		MGMT.65	chr10	131365343	-	cg04436810	rs4751102	0.077483	NA	NA	NA	NA		OpenSea	MGMT	NM_002412	Body			NA	10:131255222-131255334			NA
	CTDP1	CTDP1.CTDP1.28	0.804331		MGMT.66	chr10	131367501	-	cg25881985	NA	NA	NA	NA	NA	NA		OpenSea	MGMT	NM_002412	Body			NA	10:131257468-131257614			NA
	CTDP1	CTDP1.CTDP1.29	0.999995		MGMT.67	chr10	131367541	-	cg18064754	NA	NA	NA	NA	NA	NA		OpenSea	MGMT	NM_002412	Body			NA	10:131257468-131257614			NA
	CTDP1	CTDP1.CTDP1.32	0.957292		MGMT.69	chr10	131380610	+	cg18502933	NA	NA	NA	NA	NA	NA		OpenSea	MGMT	NM_002412	Body			NA	10:131270439-131270653			NA
	CTDP1	CTDP1.CTDP1.33	0.834746		MGMT.72	chr10	131404769	-	cg18038372	NA	NA	NA	NA	NA	NA		OpenSea	MGMT	NM_002412	Body			NA	10:131294612-131294769			NA
	CTDP1	CTDP1.CTDP1.34	0.928134		MGMT.76	chr10	131412579	-	cg19680672	rs475250	0.437988	NA	NA	NA	NA		OpenSea	MGMT	NM_002412	Body			NA				NA
	CTDP1	CTDP1.CTDP1.40	0.869226		MGMT.77	chr10	131412643	-	cg03271907	rs496338	0.194588	NA	NA	NA	NA		OpenSea	MGMT	NM_002412	Body			NA	10:131302609-131302807			NA
	CTDP1	CTDP1.CTDP1.46	0.722483		MGMT.78	chr10	131412764	-	cg17686260	NA	NA	NA	NA	NA	NA		OpenSea	MGMT	NM_002412	Body			NA	10:131302609-131302807			NA
	CTDP1	CTDP1.CTDP1.47	0.98163		MGMT.80	chr10	131424627	-	cg26102564	rs73388721	0.02699	NA	NA	NA	NA		OpenSea	MGMT	NM_002412	Body			NA	10:131314497-131314932			NA
	CTDP1	CTDP1.CTDP1.54	-0.857464		MGMT.81	chr10	131425215	-	cg25557018	NA	NA	NA	NA	NA	NA		OpenSea	MGMT	NM_002412	Body			NA	10:131315161-131315276			NA
	CTDP1	CTDP1.CTDP1.55	0.949967		MGMT.82	chr10	131425282	+	cg11019008	NA	NA	NA	NA	NA	NA		OpenSea	MGMT	NM_002412	Body			NA	10:131315161-131315276			NA
	TBL3	TBL3.2	-0.725379		MGMT.84	chr10	131428358	-	cg05714579	rs12415589	0.332784	NA	NA	NA	NA		OpenSea	MGMT	NM_002412	Body			NA	10:131318256-131318399			NA
	TBL3	TBL3.10	-0.722845		MGMT.85	chr10	131428401	+	cg18460575	NA	NA	NA	NA	NA	NA		OpenSea	MGMT	NM_002412	Body			NA	10:131318256-131318399			NA
	TBL3	TBL3.14	0.861332		MGMT.86	chr10	131441327	+	cg13474692	NA	NA	NA	NA	NA	NA		OpenSea	MGMT	NM_002412	Body			TRUE				NA
	TBL3	TBL3.17	-0.721364		MGMT.87	chr10	131445209	+	cg06216683	NA	NA	NA	NA	NA	NA		OpenSea	MGMT	NM_002412	Body			NA	10:131335096-131335586			NA
	TBL3	TBL3.18	-0.921914		MGMT.91	chr10	131448811	-	cg06209143	rs113538420	0.027905	NA	NA	NA	NA		OpenSea	MGMT	NM_002412	Body			NA	10:131338514-131338821			NA
	TBL3	TBL3.24	-0.770274		MGMT.93	chr10	131450532	-	cg14273607	rs118095602	0.020399	NA	NA	NA	NA		OpenSea	MGMT	NM_002412	Body			NA	10:131340208-131340753			NA
	TBL3	TBL3.25	0.766532		MGMT.95	chr10	131450970	-	cg15367698	NA	NA	NA	NA	NA	NA		OpenSea	MGMT	NM_002412	Body			NA	10:131340946-131340991			NA
	BYSL	BYSL.1	-0.989012		MGMT.96	chr10	131451000	+	cg00981003	rs146293429	0.0174	NA	NA	NA	NA		OpenSea	MGMT	NM_002412	Body			NA	10:131340946-131340991			NA
	TAF5	TAF5.1	0.730252		MGMT.100	chr10	131477661	-	cg06874216	NA	NA	NA	NA	NA	NA		OpenSea	MGMT	NM_002412	Body			NA	10:131367589-131367730			NA
	TAF5	TAF5.4	-0.811063		MGMT.106	chr10	131479437	+	cg19179102	NA	NA	NA	NA	NA	NA		OpenSea	MGMT	NM_002412	Body			NA	10:131369334-131369434			NA
	TAF5	TAF5.5	-0.988869		MGMT.109	chr10	131503061	+	cg26529877	NA	NA	NA	NA	NA	NA		OpenSea	MGMT	NM_002412	Body			NA	10:131392717-131393452			NA
	TAF5	TAF5.8	0.997628		MGMT.119	chr10	131517424	-	cg27483317	NA	NA	NA	NA	NA	NA		OpenSea	MGMT	NM_002412	Body			NA	10:131407386-131407456			NA
	WDR70	WDR70	-0.835051		MGMT.122	chr10	131557157	-	cg07554771	NA	NA	NA	NA	NA	NA		OpenSea	MGMT	NM_002412	Body			NA	10:131447093-131447293			NA
	WDR70	WDR70.3	-0.722689		MGMT.125	chr10	131559596	-	cg10744297	NA	NA	NA	NA	NA	NA		OpenSea	MGMT	NM_002412	Body			NA	10:131449586-131449775			NA
	WDR70	WDR70.11	-0.806889		MGMT.126	chr10	131559682	-	cg07367735	NA	NA	NA	NA	NA	NA		OpenSea	MGMT	NM_002412	Body			NA	10:131449586-131449775			NA
	WDR70	WDR70.12	0.80241		MGMT.128	chr10	131560029	-	cg27000233	NA	NA	NA	NA	NA	NA		OpenSea	MGMT	NM_002412	Body			NA	10:131450007-131450091			NA
	TK1	TK1	0.910712		MGMT.131	chr10	131560421	-	cg05972792	NA	NA	NA	NA	NA	NA		OpenSea	MGMT	NM_002412	Body			NA	10:131450380-131450442			NA
	TK1	TK1.5	0.998919		MGMT.134	chr10	131565319	-	cg15986238	NA	NA	NA	NA	NA	NA		OpenSea	MGMT	NM_002412	3'UTR			NA	10:131455279-131455326			NA
	DCUN1D5	DCUN1D5	1		MVK;MMAB;MVK.2	chr12	110011138	+	cg13234997	NA	NA	NA	NA	NA	NA	chr12:110010994-110011599	Island	MVK;MMAB;MVK	NM_001114185;NM_052845;NM_000431	TSS1500;Body;TSS1500			NA	12:108495393-108496205	12:110010656-110012200	Promoter_Associated	NA
	DCUN1D5	DCUN1D5.1	-1		MMAB;MVK;MVK.5	chr12	110011466	+	cg14683036	rs67606936	0.016721	NA	NA	NA	NA	chr12:110010994-110011599	Island	MMAB;MVK;MVK	NM_052845;NM_001114185;NM_000431	TSS200;TSS200;TSS200			NA	12:108495393-108496205	12:110010656-110012200	Promoter_Associated	NA
	DCUN1D5	DCUN1D5.2	1		MMAB;MVK;MVK.6	chr12	110011481	+	cg23102962	rs67606936	0.016721	NA	NA	NA	NA	chr12:110010994-110011599	Island	MMAB;MVK;MVK	NM_052845;NM_001114185;NM_000431	TSS200;TSS200;TSS200			NA	12:108495393-108496205	12:110010656-110012200	Promoter_Associated	NA
	DCUN1D5	DCUN1D5.DCUN1D5	1		MVK;MMAB;MVK;MVK;MVK	chr12	110011574	-	cg21502840	NA	NA	NA	NA	NA	NA	chr12:110010994-110011599	Island	MVK;MMAB;MVK;MVK;MVK	NM_001114185;NM_052845;NM_000431;NM_000431;NM_001114185	5'UTR;TSS1500;5'UTR;1stExon;1stExon	high-CpG:108495942-108496042		NA	12:108495393-108496205	12:110010656-110012200	Promoter_Associated	NA
	DCUN1D5	DCUN1D5.DCUN1D5.1	1		MVK;MMAB;MVK;MVK;MVK.1	chr12	110011630	-	cg07106871	NA	NA	NA	NA	NA	NA	chr12:110010994-110011599	S_Shore	MVK;MMAB;MVK;MVK;MVK	NM_001114185;NM_052845;NM_000431;NM_000431;NM_001114185	5'UTR;TSS1500;5'UTR;1stExon;1stExon	high-CpG:108495942-108496042		NA	12:108495393-108496205	12:110010656-110012200	Promoter_Associated	NA
	DCUN1D5	DCUN1D5.DCUN1D5.2	1		MVK;MVK	chr12	110025893	+	cg15342134	NA	NA	NA	NA	NA	NA		OpenSea	MVK;MVK	NM_000431;NM_001114185	Body;Body			NA	12:108510238-108510412			NA
	DCUN1D5	DCUN1D5.DCUN1D5.3	1		PMVK.2	chr1	154909529	+	cg09807979	NA	NA	NA	NA	NA	NA	chr1:154908962-154909931	Island	PMVK	NM_006556	TSS200			NA	1:153175587-153176581	1:154908750-154910438	Promoter_Associated	NA
	DCUN1D5	DCUN1D5.DCUN1D5.4	-1		PMVK.6	chr1	154909863	-	cg23240663	NA	NA	NA	NA	NA	NA	chr1:154908962-154909931	Island	PMVK	NM_006556	TSS1500			NA	1:153175587-153176581	1:154908750-154910438	Promoter_Associated	NA
	DCUN1D5	DCUN1D5.3	1		RAB32.2	chr6	146863647	-	cg12872357	NA	NA	NA	NA	NA	NA	chr6:146864481-146865426	N_Shore	RAB32	NM_006834	TSS1500			NA				NA
	DCUN1D5	DCUN1D5.4	1		RAB32.3	chr6	146863680	-	cg05420134	NA	NA	NA	NA	NA	NA	chr6:146864481-146865426	N_Shore	RAB32	NM_006834	TSS1500			NA				NA
	DCUN1D5	DCUN1D5.5	1		RAB32.4	chr6	146863878	-	cg02151816	NA	NA	NA	NA	NA	NA	chr6:146864481-146865426	N_Shore	RAB32	NM_006834	TSS1500			NA				NA
	DCUN1D5	DCUN1D5.6	1		RAB32.13	chr6	146864491	-	cg24595261	NA	NA	NA	NA	NA	NA	chr6:146864481-146865426	Island	RAB32	NM_006834	TSS1500			NA	6:146906021-146907119			NA
	DCUN1D5	DCUN1D5.7	1		RAB32.18	chr6	146864781	+	cg10766475	rs77814071	0.136322	NA	NA	NA	NA	chr6:146864481-146865426	Island	RAB32	NM_006834	TSS200			NA	6:146906021-146907119	6:146864539-146864803	Unclassified	NA
	DCUN1D5	DCUN1D5.8	1		RAB32.20	chr6	146865263	-	cg19681956	NA	NA	NA	NA	NA	NA	chr6:146864481-146865426	Island	RAB32	NM_006834	Body			NA	6:146906021-146907119			NA
	DCUN1D5	DCUN1D5.9	1		RAB32.22	chr6	146871340	+	cg20673472	NA	NA	NA	NA	NA	NA		OpenSea	RAB32	NM_006834	Body			TRUE				NA
	WHSC1L1	WHSC1L1	0.70029		RAB32.23	chr6	146875866	+	cg18802818	NA	NA	NA	NA	NA	NA		OpenSea	RAB32	NM_006834	3'UTR			NA				NA
	HAX1	HAX1.HAX1.1	-0.992687		PRPF38B.4	chr1	109234895	-	cg00775615	NA	NA	NA	NA	NA	NA	chr1:109234788-109235161	Island	PRPF38B	NM_018061	TSS200			NA	1:109036170-109037224	1:109234349-109236361	Promoter_Associated	NA
	HAX1	HAX1.HAX1.2	-0.883644		PRPF38B.6	chr1	109234919	-	cg00031456	NA	NA	NA	NA	NA	NA	chr1:109234788-109235161	Island	PRPF38B	NM_018061	TSS200	high-CpG:109036431-109036521		NA	1:109036170-109037224	1:109234349-109236361	Promoter_Associated	NA
	HAX1	HAX1.HAX1.3	-0.974318		MTHFD1L.1	chr6	151186411	+	cg05977992	NA	NA	NA	NA	NA	NA	chr6:151186747-151188112	N_Shore	MTHFD1L	NM_015440	TSS1500			NA		6:151186324-151188293	Promoter_Associated	NA
	HAX1	HAX1.HAX1.4	-0.959103		MTHFD1L.14	chr6	151274597	-	cg10496619	NA	NA	NA	NA	NA	NA		OpenSea	MTHFD1L	NM_015440	Body			TRUE				NA
	HAX1	HAX1.HAX1.6	-0.807941		MTHFD1L.20	chr6	151342906	-	cg11744021	NA	NA	NA	NA	NA	NA		OpenSea	MTHFD1L	NM_015440	Body			TRUE				NA
	HAX1	HAX1.HAX1.HAX1.HAX1	-0.975436		MTHFD1L.24	chr6	151366391	-	cg00945443	rs74752198	0.020399	NA	NA	NA	NA		OpenSea	MTHFD1L	NM_015440	Body			TRUE				NA
	HAX1	HAX1.HAX1.7	-0.797983		MTHFD1L.25	chr6	151380818	-	cg07805500	NA	NA	NA	NA	NA	NA		OpenSea	MTHFD1L	NM_015440	Body			TRUE				NA
	HAX1	HAX1.HAX1.8	-0.999403		ENKUR;THNSL1;ENKUR	chr10	25305002	-	cg24995798	NA	NA	NA	NA	NA	NA	chr10:25305318-25306024	N_Shore	ENKUR;THNSL1;ENKUR	NM_145010;NM_024838;NM_145010	5'UTR;TSS1500;1stExon			NA		10:25304724-25306646	Promoter_Associated	NA
	SEC16A	SEC16A.4	-0.8408		DDX55.1	chr12	124086218	-	cg27485189	NA	NA	NA	NA	NA	NA	chr12:124086217-124087015	Island	DDX55	NM_020936	TSS1500			NA	12:122652171-122652968	12:124086094-124087120	Promoter_Associated	NA
	SEC16A	SEC16A.8	0.819717		DDX55.7	chr12	124086667	-	cg25716065	rs148824955	0.0124	NA	NA	NA	NA	chr12:124086217-124087015	Island	DDX55	NM_020936	TSS200	high-CpG:122652572-122652683		NA	12:122652171-122652968	12:124086094-124087120	Promoter_Associated	NA
	SEC16A	SEC16A.9	-0.903229		DDX55.9	chr12	124086727	-	cg06606198	NA	NA	NA	NA	NA	NA	chr12:124086217-124087015	Island	DDX55	NM_020936	1stExon	high-CpG:122652572-122652683		NA	12:122652171-122652968	12:124086094-124087120	Promoter_Associated	NA
	SEC16A	SEC16A.11	-0.87604		SAAL1.6	chr11	18128126	-	cg12377368	NA	NA	NA	NA	NA	NA	chr11:18127296-18127711	S_Shore	SAAL1	NM_138421	TSS1500			NA		11:18127220-18128173	Unclassified	NA
	SEC16A	SEC16A.14	-0.81856		THOC3.1	chr5	175393743	-	cg09472928	NA	NA	NA	NA	NA	NA	chr5:175394926-175395383	N_Shore	THOC3	NM_032361	Body			NA				NA
	SEC16A	SEC16A.18	-0.931408		MRPL46	chr15	89002822	-	cg01223193	NA	NA	NA	NA	NA	NA		OpenSea	MRPL46	NM_022163	3'UTR			NA				NA
	SPTLC2	SPTLC2.4	-0.854014		MRPL46.1	chr15	89008086	-	cg25623473	rs16941885	0.074897	NA	NA	NA	NA	chr15:89010444-89011232	N_Shelf	MRPL46	NM_022163	Body			NA				NA
	SPTLC2	SPTLC2.5	-0.920594		MRPL46;MRPS11;MRPS11	chr15	89010209	+	cg20630605	rs8040153	0.081389	NA	NA	NA	NA	chr15:89010444-89011232	N_Shore	MRPL46;MRPS11;MRPS11	NM_022163;NM_176805;NM_022839	Body;TSS1500;TSS1500			NA		15:89010165-89011244	Promoter_Associated_Cell_type_specific	NA
	MED24	MED24.MED24.1	0.931374		MRPS11;MRPL46;MRPS11	chr15	89010445	-	cg15559640	rs147896985	0.012617	NA	NA	NA	NA	chr15:89010444-89011232	Island	MRPS11;MRPL46;MRPS11	NM_176805;NM_022163;NM_022839	TSS1500;1stExon;TSS1500			NA	15:86811400-86811717	15:89010165-89011244	Promoter_Associated_Cell_type_specific	TRUE
	MED24	MED24.MED24.3	0.887019		MRPS11;MRPL46;MRPS11.1	chr15	89010459	-	cg15257765	NA	NA	NA	NA	NA	NA	chr15:89010444-89011232	Island	MRPS11;MRPL46;MRPS11	NM_176805;NM_022163;NM_022839	TSS1500;1stExon;TSS1500			NA	15:86811400-86811717	15:89010165-89011244	Promoter_Associated_Cell_type_specific	NA
	MED24	MED24.MED24.5	0.989903		MRPS11;MRPL46;MRPS11.2	chr15	89010461	-	cg26768918	NA	NA	NA	NA	NA	NA	chr15:89010444-89011232	Island	MRPS11;MRPL46;MRPS11	NM_176805;NM_022163;NM_022839	TSS1500;1stExon;TSS1500			NA	15:86811400-86811717	15:89010165-89011244	Promoter_Associated_Cell_type_specific	TRUE
	ZNF24	ZNF24.8	0.708466		MRPS11;MRPL46;MRPS11.4	chr15	89010536	-	cg19603075	NA	NA	NA	NA	NA	NA	chr15:89010444-89011232	Island	MRPS11;MRPL46;MRPS11	NM_176805;NM_022163;NM_022839	TSS200;1stExon;TSS200			NA	15:86811400-86811717	15:89010165-89011244	Promoter_Associated_Cell_type_specific	TRUE
	ZNF24	ZNF24.11	0.769971		MRPS11;MRPL46;MRPS11.5	chr15	89010551	+	cg13958749	NA	NA	NA	NA	NA	NA	chr15:89010444-89011232	Island	MRPS11;MRPL46;MRPS11	NM_176805;NM_022163;NM_022839	TSS200;1stExon;TSS200			NA	15:86811400-86811717	15:89010165-89011244	Promoter_Associated_Cell_type_specific	TRUE
	CUX1	CUX1.CUX1.CUX1	0.72237		MRPS11;MRPL46;MRPL46;MRPS11	chr15	89010613	+	cg08595182	NA	NA	NA	NA	NA	NA	chr15:89010444-89011232	Island	MRPS11;MRPL46;MRPL46;MRPS11	NM_176805;NM_022163;NM_022163;NM_022839	TSS200;1stExon;5'UTR;TSS200			NA	15:86811400-86811717	15:89010165-89011244	Promoter_Associated_Cell_type_specific	TRUE
	CUX1	CUX1.CUX1.CUX1.1	0.979092		MRPS11;MRPL46;MRPS11.6	chr15	89010663	+	cg13746225	rs28752005	0.017811	NA	NA	NA	NA	chr15:89010444-89011232	Island	MRPS11;MRPL46;MRPS11	NM_176805;NM_022163;NM_022839	TSS200;TSS200;TSS200			NA	15:86811400-86811717	15:89010165-89011244	Promoter_Associated_Cell_type_specific	TRUE
	CUX1	CUX1.CUX1.CUX1.21	-0.855749		MRPS11;MRPL46;MRPS11;MRPS11;MRPS11	chr15	89010689	+	cg01342085	rs16941898	0.070545	NA	NA	NA	NA	chr15:89010444-89011232	Island	MRPS11;MRPL46;MRPS11;MRPS11;MRPS11	NM_176805;NM_022163;NM_022839;NM_176805;NM_022839	1stExon;TSS200;1stExon;5'UTR;5'UTR			NA	15:86811400-86811717	15:89010165-89011244	Promoter_Associated_Cell_type_specific	TRUE
	CUX1	CUX1.CUX1.CUX1.27	-0.732099		MRPS11;MRPL46;MRPS11;MRPS11;MRPS11.1	chr15	89010712	+	cg27047371	rs16941898	0.070545	NA	NA	NA	NA	chr15:89010444-89011232	Island	MRPS11;MRPL46;MRPS11;MRPS11;MRPS11	NM_176805;NM_022163;NM_022839;NM_176805;NM_022839	1stExon;TSS200;1stExon;5'UTR;5'UTR			NA	15:86811400-86811717	15:89010165-89011244	Promoter_Associated_Cell_type_specific	TRUE
	CUX1	CUX1.CUX1.CUX1.34	0.702134		MRPL46;MRPS11;MRPS11;MRPS11;MRPS11	chr15	89010912	+	cg00613399	NA	NA	NA	NA	NA	NA	chr15:89010444-89011232	Island	MRPL46;MRPS11;MRPS11;MRPS11;MRPS11	NM_022163;NM_176805;NM_022839;NM_176805;NM_022839	TSS1500;1stExon;1stExon;5'UTR;5'UTR			NA	15:86811873-86812236	15:89010165-89011244	Promoter_Associated_Cell_type_specific	TRUE
	CUX1	CUX1.CUX1.CUX1.39	-0.867684		MRPL46;MRPS11;MRPS11.2	chr15	89011043	+	cg12548985	NA	NA	NA	NA	NA	NA	chr15:89010444-89011232	Island	MRPL46;MRPS11;MRPS11	NM_022163;NM_022839;NM_176805	TSS1500;Body;Body			NA	15:86811873-86812236	15:89010165-89011244	Promoter_Associated_Cell_type_specific	TRUE
	CUX1	CUX1.CUX1.CUX1.59	-0.81895		MRPL46;MRPS11;MRPS11.5	chr15	89011607	+	cg04854451	rs16941911	0.035149	NA	NA	NA	NA	chr15:89010444-89011232	S_Shore	MRPL46;MRPS11;MRPS11	NM_022163;NM_022839;NM_176805	TSS1500;Body;Body			NA		15:89011543-89011818	Promoter_Associated	NA
	CUX1	CUX1.CUX1.CUX1.69	-0.857568		STX17.1	chr9	102669115	-	cg03950009	NA	NA	NA	NA	NA	NA	chr9:102668916-102669473	Island	STX17	NM_017919	5'UTR			NA	9:101708623-101709355	9:102668326-102669791	Promoter_Associated	NA
	CUX1	CUX1.CUX1.CUX1.88	-0.773405		STX17.3	chr9	102669613	-	cg14153061	NA	NA	NA	NA	NA	NA	chr9:102668916-102669473	S_Shore	STX17	NM_017919	5'UTR			NA		9:102668326-102669791	Promoter_Associated	NA
	CUX1	CUX1.CUX1.CUX1.118	0.804706		STX17.4	chr9	102671668	+	cg13422870	NA	NA	NA	NA	NA	NA	chr9:102668916-102669473	S_Shelf	STX17	NM_017919	5'UTR			NA				NA
	CUX1	CUX1.CUX1.CUX1.128	-0.827303		STX17.5	chr9	102729907	-	cg14233861	NA	NA	NA	NA	NA	NA		OpenSea	STX17	NM_017919	Body			TRUE				NA
	CUX1	CUX1.CUX1.CUX1.130	-0.913654		C11orf73;C11orf73;C11orf73;C11orf73	chr11	86013123	+	cg19160209	rs7105138	0.056041	NA	NA	NA	NA		OpenSea	C11orf73;C11orf73;C11orf73;C11orf73	NR_024596;NM_016401;NR_024597;NR_024598	TSS1500;TSS200;TSS200;TSS200			NA		11:86012700-86013705	Promoter_Associated	NA
	CUX1	CUX1.CUX1.CUX1.131	0.919245		C11orf73;C11orf73;C11orf73;C11orf73.3	chr11	86013224	-	cg15502446	NA	NA	NA	NA	NA	NA		OpenSea	C11orf73;C11orf73;C11orf73;C11orf73	NR_024596;NM_016401;NR_024597;NR_024598	TSS1500;TSS200;TSS200;TSS200			NA	11:85690815-85691259	11:86012700-86013705	Promoter_Associated	NA
	CUX1	CUX1.CUX1.CUX1.133	-0.830117		C11orf73;C11orf73;C11orf73;C11orf73.4	chr11	86013232	-	cg23278066	NA	NA	NA	NA	NA	NA		OpenSea	C11orf73;C11orf73;C11orf73;C11orf73	NR_024596;NM_016401;NR_024597;NR_024598	TSS1500;TSS200;TSS200;TSS200			NA	11:85690815-85691259	11:86012700-86013705	Promoter_Associated	NA
	CUX1	CUX1.CUX1.CUX1.145	-0.734112		C11orf73;C11orf73;C11orf73;C11orf73;C11orf73.1	chr11	86013447	-	cg17606683	NA	NA	NA	NA	NA	NA		OpenSea	C11orf73;C11orf73;C11orf73;C11orf73;C11orf73	NR_024596;NR_024597;NM_016401;NR_024598;NM_016401	TSS1500;Body;1stExon;Body;5'UTR			NA	11:85690815-85691259	11:86012700-86013705	Promoter_Associated	NA
	CUX1	CUX1.CUX1.CUX1.151	-0.769154		C11orf73;C11orf73;C11orf73;C11orf73.5	chr11	86014570	+	cg22836434	NA	NA	NA	NA	NA	NA		OpenSea	C11orf73;C11orf73;C11orf73;C11orf73	NM_016401;NR_024597;NR_024596;NR_024598	Body;Body;Body;Body			NA				NA
	CUX1	CUX1.CUX1.CUX1.153	-0.712587		NT5DC1.8	chr6	116422381	+	cg06734816	NA	NA	NA	NA	NA	NA	chr6:116421673-116422382	Island	NT5DC1	NM_152729	Body			NA	6:116528367-116529231	6:116421321-116423139	Promoter_Associated	NA
	CUX1	CUX1.CUX1.CUX1.157	0.90213		CBR4	chr4	169927480	-	cg20705829	NA	NA	NA	NA	NA	NA	chr4:169930790-169931607	N_Shelf	CBR4	NM_032783	Body			NA				NA
	CUX1	CUX1.CUX1.CUX1.158	-0.785767		CBR4.1	chr4	169929084	+	cg26174928	NA	NA	NA	NA	NA	NA	chr4:169930790-169931607	N_Shore	CBR4	NM_032783	Body		CDMR	NA				NA
	CUX1	CUX1.CUX1.7	0.856047		CBR4.2	chr4	169929758	-	cg03845745	NA	NA	NA	NA	NA	NA	chr4:169930790-169931607	N_Shore	CBR4	NM_032783	Body		CDMR	NA				NA
	GATM	GATM	-0.825939		CBR4.3	chr4	169930107	-	cg21985951	NA	NA	NA	NA	NA	NA	chr4:169930790-169931607	N_Shore	CBR4	NM_032783	Body		CDMR	NA				NA
	GATM	GATM.1	-0.911459		CBR4.4	chr4	169930429	-	cg00020991	NA	NA	NA	NA	NA	NA	chr4:169930790-169931607	N_Shore	CBR4	NM_032783	Body			NA				NA
	KIF11	KIF11.6	-0.747057		CBR4.5	chr4	169930757	-	cg04058639	NA	NA	NA	NA	NA	NA	chr4:169930790-169931607	N_Shore	CBR4	NM_032783	Body			NA	4:170167225-170167833	4:169930527-169932212	Promoter_Associated	NA
	KIF11	KIF11.11	-0.825383		CBR4.6	chr4	169931051	+	cg15239703	rs117569056	0.010851	NA	NA	NA	NA	chr4:169930790-169931607	Island	CBR4	NM_032783	Body			NA	4:170167225-170167833	4:169930527-169932212	Promoter_Associated	NA
	HSD17B7	HSD17B7	-0.995273		CBR4.7	chr4	169931117	+	cg09843331	NA	NA	NA	NA	NA	NA	chr4:169930790-169931607	Island	CBR4	NM_032783	1stExon			NA	4:170167225-170167833	4:169930527-169932212	Promoter_Associated	NA
	HSD17B7	HSD17B7.1	-0.996463		CBR4;CBR4	chr4	169931373	+	cg22832407	NA	NA	NA	NA	NA	NA	chr4:169930790-169931607	Island	CBR4;CBR4	NM_032783;NM_032783	5'UTR;1stExon			NA		4:169930527-169932212	Promoter_Associated	TRUE
	HSD17B7	HSD17B7.2	0.886352		CBR4.8	chr4	169931448	+	cg14202946	NA	NA	NA	NA	NA	NA	chr4:169930790-169931607	Island	CBR4	NM_032783	TSS200	high-CpG:170167976-170168105		NA	4:170167971-170168408	4:169930527-169932212	Promoter_Associated	TRUE
	HSD17B7	HSD17B7.3	0.924102		CBR4.9	chr4	169931453	+	cg01573825	NA	NA	NA	NA	NA	NA	chr4:169930790-169931607	Island	CBR4	NM_032783	TSS200	high-CpG:170167976-170168105		NA	4:170167971-170168408	4:169930527-169932212	Promoter_Associated	TRUE
	HSD17B7	HSD17B7.4	0.834378		CBR4.10	chr4	169931464	+	cg01856849	NA	NA	NA	NA	NA	NA	chr4:169930790-169931607	Island	CBR4	NM_032783	TSS200	high-CpG:170167976-170168105		NA	4:170167971-170168408	4:169930527-169932212	Promoter_Associated	TRUE
	HSD17B7	HSD17B7.7	-0.888576		CBR4.11	chr4	169931521	+	cg23834254	NA	NA	NA	NA	NA	NA	chr4:169930790-169931607	Island	CBR4	NM_032783	TSS200	high-CpG:170167976-170168105		NA	4:170167971-170168408	4:169930527-169932212	Promoter_Associated	TRUE
	TIMM10	TIMM10	-0.703467		CBR4.12	chr4	169931597	-	cg13260633	NA	NA	NA	NA	NA	NA	chr4:169930790-169931607	Island	CBR4	NM_032783	TSS200			NA	4:170167971-170168408	4:169930527-169932212	Promoter_Associated	TRUE
	TIMM10	TIMM10.6	0.992323		CBR4.13	chr4	169931697	+	cg08066132	NA	NA	NA	NA	NA	NA	chr4:169930790-169931607	S_Shore	CBR4	NM_032783	TSS1500			NA	4:170167971-170168408	4:169930527-169932212	Promoter_Associated	TRUE
	EXOSC10	EXOSC10.EXOSC10.EXOSC10.EXOSC10	-0.718759		CBR4.14	chr4	169931799	-	cg17094296	rs1551612	0.038388	NA	NA	NA	NA	chr4:169930790-169931607	S_Shore	CBR4	NM_032783	TSS1500			NA	4:170167971-170168408	4:169930527-169932212	Promoter_Associated	TRUE
	DDX10	DDX10.11	0.7629		CBR4.15	chr4	169931806	-	cg18472185	NA	NA	NA	NA	NA	NA	chr4:169930790-169931607	S_Shore	CBR4	NM_032783	TSS1500			NA	4:170167971-170168408	4:169930527-169932212	Promoter_Associated	TRUE
	DDX10	DDX10.13	-0.824147		WDR36.3	chr5	110427854	+	cg02656525	NA	NA	NA	NA	NA	NA	chr5:110427777-110428270	Island	WDR36	NM_139281	TSS200			NA	5:110455694-110456406	5:110427222-110428595	Promoter_Associated	TRUE
	DDX10	DDX10.19	0.750544		ACBD6.1	chr1	180447588	-	cg03896269	NA	NA	NA	NA	NA	NA		OpenSea	ACBD6	NM_032360	Body			NA		1:180447142-180447725	Gene_Associated_Cell_type_specific	NA
	RPS6KA1	RPS6KA1.6	-0.815888		ACBD6.9	chr1	180472920	+	cg16358350	NA	NA	NA	NA	NA	NA	chr1:180471325-180472277	S_Shore	ACBD6	NM_032360	TSS1500			NA		1:180471061-180473001	Promoter_Associated	NA
	RPS6KA1	RPS6KA1.10	0.916246		MRPL24;MRPL24.1	chr1	156710278	+	cg01416295	NA	NA	NA	NA	NA	NA	chr1:156710798-156711146	N_Shore	MRPL24;MRPL24	NM_024540;NM_145729	5'UTR;5'UTR			NA		1:156710125-156710398	Promoter_Associated_Cell_type_specific	NA
	TSR1	TSR1	-0.823496		MRPL24;MRPL24.2	chr1	156710761	+	cg14796352	NA	NA	NA	NA	NA	NA	chr1:156710798-156711146	N_Shore	MRPL24;MRPL24	NM_024540;NM_145729	5'UTR;5'UTR			NA	1:154977361-154977761	1:156710480-156711514	Promoter_Associated	NA
	LARP7	LARP7.LARP7	-0.757818		MRPL24;MRPL24.3	chr1	156710948	+	cg03317293	NA	NA	NA	NA	NA	NA	chr1:156710798-156711146	Island	MRPL24;MRPL24	NM_145729;NM_024540	TSS200;TSS200			NA	1:154977361-154977761	1:156710480-156711514	Promoter_Associated	NA
	LARP7	LARP7.LARP7.1	-0.756229		HSDL1;HSDL1	chr16	84163803	-	cg06485166	NA	NA	NA	NA	NA	NA		OpenSea	HSDL1;HSDL1	NM_031463;NM_001146051	Body;Body			NA	16:82721281-82721387			NA
	LARP7	LARP7.LARP7.2	-0.714728		HSDL1;HSDL1.1	chr16	84163824	-	cg03380791	NA	NA	NA	NA	NA	NA		OpenSea	HSDL1;HSDL1	NM_031463;NM_001146051	Body;Body			NA	16:82721281-82721387			NA
	LARP7	LARP7.LARP7.3	-0.724586		HSDL1;HSDL1.2	chr16	84163868	-	cg07384019	NA	NA	NA	NA	NA	NA		OpenSea	HSDL1;HSDL1	NM_031463;NM_001146051	Body;Body			NA	16:82721281-82721387			NA
	ANO6	ANO6.ANO6.ANO6.2	-0.950671		HSDL1;HSDL1.3	chr16	84163961	+	cg03244796	NA	NA	NA	NA	NA	NA		OpenSea	HSDL1;HSDL1	NM_031463;NM_001146051	Body;Body			NA				NA
	ANO6	ANO6.ANO6.ANO6.ANO6.1	0.955049		HSDL1;HSDL1.4	chr16	84172431	-	cg04006133	NA	NA	NA	NA	NA	NA		OpenSea	HSDL1;HSDL1	NM_001146051;NM_031463	5'UTR;5'UTR			TRUE				NA
	ANO6	ANO6.ANO6.ANO6.ANO6.3	0.959499		HSDL1;HSDL1.5	chr16	84175005	+	cg08941639	NA	NA	NA	NA	NA	NA	chr16:84178000-84179223	N_Shelf	HSDL1;HSDL1	NM_001146051;NM_031463	5'UTR;5'UTR			NA		16:84174879-84175074	Unclassified_Cell_type_specific	TRUE
	ANO6	ANO6.ANO6.ANO6.ANO6.4	0.843041		HSDL1;LRRC50;HSDL1	chr16	84177597	-	cg26739800	rs144809982	0.011	NA	NA	NA	NA	chr16:84178000-84179223	N_Shore	HSDL1;LRRC50;HSDL1	NM_001146051;NM_178452;NM_031463	5'UTR;TSS1500;5'UTR			NA				NA
	MEST	MEST.1	0.733391		HSDL1;LRRC50;HSDL1.1	chr16	84178061	-	cg05687194	NA	NA	NA	NA	NA	NA	chr16:84178000-84179223	Island	HSDL1;LRRC50;HSDL1	NM_001146051;NM_178452;NM_031463	5'UTR;TSS1500;5'UTR			NA	16:82735502-82735638	16:84177774-84179318	Promoter_Associated	NA
	MEST	MEST.10	0.705529		HSDL1;LRRC50;HSDL1.2	chr16	84178213	-	cg08965527	NA	NA	NA	NA	NA	NA	chr16:84178000-84179223	Island	HSDL1;LRRC50;HSDL1	NM_001146051;NM_178452;NM_031463	5'UTR;TSS1500;5'UTR			NA		16:84177774-84179318	Promoter_Associated	NA
	VARS2	VARS2.VARS2.VARS2	-0.803619		HSDL1;LRRC50;HSDL1.3	chr16	84178555	-	cg09925621	NA	NA	NA	NA	NA	NA	chr16:84178000-84179223	Island	HSDL1;LRRC50;HSDL1	NM_001146051;NM_178452;NM_031463	5'UTR;TSS1500;5'UTR			NA	16:82735753-82736754	16:84177774-84179318	Promoter_Associated	NA
	VARS2	VARS2.VARS2.VARS2.VARS2.VARS2	-0.996814		HSDL1;LRRC50;HSDL1.4	chr16	84178604	-	cg09435824	NA	NA	NA	NA	NA	NA	chr16:84178000-84179223	Island	HSDL1;LRRC50;HSDL1	NM_001146051;NM_178452;NM_031463	5'UTR;TSS1500;5'UTR			NA	16:82735753-82736754	16:84177774-84179318	Promoter_Associated	NA
	VARS2	VARS2.VARS2.VARS2.3	-0.96996		LRRC50;HSDL1;HSDL1	chr16	84178677	+	cg11167521	rs111357582	0.067246	NA	NA	NA	NA	chr16:84178000-84179223	Island	LRRC50;HSDL1;HSDL1	NM_178452;NM_001146051;NM_031463	TSS200;5'UTR;5'UTR			NA	16:82735753-82736754	16:84177774-84179318	Promoter_Associated	NA
	VARS2	VARS2.VARS2.VARS2.4	-0.991507		LRRC50;HSDL1;HSDL1.1	chr16	84178812	+	cg10274403	rs75153645	0.01477	NA	NA	NA	NA	chr16:84178000-84179223	Island	LRRC50;HSDL1;HSDL1	NM_178452;NM_031463;NM_001146051	TSS200;TSS200;TSS200	high-CpG:82736186-82736336		NA	16:82735753-82736754	16:84177774-84179318	Promoter_Associated	NA
	VARS2	VARS2.VARS2.VARS2.5	-0.783904		LRRC50;LRRC50;HSDL1;HSDL1	chr16	84178939	-	cg03097336	NA	NA	NA	NA	NA	NA	chr16:84178000-84179223	Island	LRRC50;LRRC50;HSDL1;HSDL1	NM_178452;NM_178452;NM_031463;NM_001146051	5'UTR;1stExon;TSS200;TSS200			NA	16:82735753-82736754	16:84177774-84179318	Promoter_Associated	NA
	VARS2	VARS2.VARS2.VARS2.7	-0.988478		LRRC50;HSDL1;LRRC50;HSDL1	chr16	84179027	+	cg01205021	NA	NA	NA	NA	NA	NA	chr16:84178000-84179223	Island	LRRC50;HSDL1;LRRC50;HSDL1	NM_178452;NM_001146051;NM_178452;NM_031463	5'UTR;TSS1500;1stExon;TSS1500			NA	16:82735753-82736754	16:84177774-84179318	Promoter_Associated	NA
	VARS2	VARS2.VARS2.VARS2.8	0.72428		HSDL1;LRRC50;HSDL1.5	chr16	84179101	-	cg05583681	NA	NA	NA	NA	NA	NA	chr16:84178000-84179223	Island	HSDL1;LRRC50;HSDL1	NM_001146051;NM_178452;NM_031463	TSS1500;1stExon;TSS1500			NA	16:82735753-82736754	16:84177774-84179318	Promoter_Associated	NA
	VARS2	VARS2.VARS2.VARS2.9	-0.997369		LRRC50;HSDL1;HSDL1.2	chr16	84179194	-	cg07633598	NA	NA	NA	NA	NA	NA	chr16:84178000-84179223	Island	LRRC50;HSDL1;HSDL1	NM_178452;NM_001146051;NM_031463	Body;TSS1500;TSS1500			NA	16:82735753-82736754	16:84177774-84179318	Promoter_Associated	NA
	VARS2	VARS2.VARS2.VARS2.23	-0.967276		LRRC50;HSDL1;HSDL1.3	chr16	84179214	-	cg10202648	NA	NA	NA	NA	NA	NA	chr16:84178000-84179223	Island	LRRC50;HSDL1;HSDL1	NM_178452;NM_001146051;NM_031463	Body;TSS1500;TSS1500			NA	16:82735753-82736754	16:84177774-84179318	Promoter_Associated	NA
	VARS2	VARS2.VARS2.VARS2.24	-0.776133		LRRC50;HSDL1;HSDL1.4	chr16	84179331	-	cg19706682	NA	NA	NA	NA	NA	NA	chr16:84178000-84179223	S_Shore	LRRC50;HSDL1;HSDL1	NM_178452;NM_001146051;NM_031463	Body;TSS1500;TSS1500			NA				NA
	VARS2	VARS2.VARS2.VARS2.25	-0.979586		AGPAT5	chr8	6565434	+	cg05048922	NA	NA	NA	NA	NA	NA	chr8:6565314-6566658	Island	AGPAT5	NM_018361	TSS1500			NA	8:6552723-6554188			NA
	VARS2	VARS2.VARS2.VARS2.26	0.984815		AGPAT5.1	chr8	6565560	-	cg14686845	NA	NA	NA	NA	NA	NA	chr8:6565314-6566658	Island	AGPAT5	NM_018361	TSS1500			NA	8:6552723-6554188	8:6565516-6566293	Promoter_Associated	NA
	VARS2	VARS2.VARS2.VARS2.28	0.735104		AGPAT5.2	chr8	6565578	-	cg22055304	NA	NA	NA	NA	NA	NA	chr8:6565314-6566658	Island	AGPAT5	NM_018361	TSS1500			NA	8:6552723-6554188	8:6565516-6566293	Promoter_Associated	NA
	VARS2	VARS2.VARS2.VARS2.33	0.756351		AGPAT5.3	chr8	6565758	+	cg15705209	rs118051369	0.016927	NA	NA	NA	NA	chr8:6565314-6566658	Island	AGPAT5	NM_018361	TSS200	high-CpG:6553097-6553167		NA	8:6552723-6554188	8:6565516-6566293	Promoter_Associated	NA
	VARS2	VARS2.VARS2.VARS2.35	0.852505		AGPAT5.4	chr8	6565813	-	cg09346904	rs118051369	0.016927	NA	NA	NA	NA	chr8:6565314-6566658	Island	AGPAT5	NM_018361	TSS200			NA	8:6552723-6554188	8:6565516-6566293	Promoter_Associated	NA
	VARS2	VARS2.VARS2.VARS2.36	-0.999973		AGPAT5.5	chr8	6565827	-	cg09293387	rs118051369	0.016927	NA	NA	NA	NA	chr8:6565314-6566658	Island	AGPAT5	NM_018361	TSS200			NA	8:6552723-6554188	8:6565516-6566293	Promoter_Associated	NA
	VARS2	VARS2.VARS2.VARS2.38	-0.970096		AGPAT5.6	chr8	6565846	-	cg01811037	NA	NA	NA	NA	NA	NA	chr8:6565314-6566658	Island	AGPAT5	NM_018361	TSS200			NA	8:6552723-6554188	8:6565516-6566293	Promoter_Associated	NA
	AHDC1	AHDC1.4	-0.70895		AGPAT5.7	chr8	6565850	-	cg12294506	NA	NA	NA	NA	NA	NA	chr8:6565314-6566658	Island	AGPAT5	NM_018361	TSS200			NA	8:6552723-6554188	8:6565516-6566293	Promoter_Associated	NA
	AHDC1	AHDC1.5	0.76614		AGPAT5.8	chr8	6565867	-	cg21672705	NA	NA	NA	NA	NA	NA	chr8:6565314-6566658	Island	AGPAT5	NM_018361	TSS200	high-CpG:6553262-6553602		NA	8:6552723-6554188	8:6565516-6566293	Promoter_Associated	NA
	AHDC1	AHDC1.10	-0.712345		AGPAT5.9	chr8	6565876	-	cg16675029	NA	NA	NA	NA	NA	NA	chr8:6565314-6566658	Island	AGPAT5	NM_018361	TSS200	high-CpG:6553262-6553602		NA	8:6552723-6554188	8:6565516-6566293	Promoter_Associated	NA
	AHDC1	AHDC1.12	-0.758673		AGPAT5;AGPAT5	chr8	6565950	-	cg06342110	rs189992663	0.0275	NA	NA	NA	NA	chr8:6565314-6566658	Island	AGPAT5;AGPAT5	NM_018361;NM_018361	1stExon;5'UTR	high-CpG:6553262-6553602		NA	8:6552723-6554188	8:6565516-6566293	Promoter_Associated	NA
	AHDC1	AHDC1.13	0.787777		AGPAT5;AGPAT5.1	chr8	6565964	-	cg17513219	NA	NA	NA	NA	NA	NA	chr8:6565314-6566658	Island	AGPAT5;AGPAT5	NM_018361;NM_018361	1stExon;5'UTR	high-CpG:6553262-6553602		NA	8:6552723-6554188	8:6565516-6566293	Promoter_Associated	NA
	AHDC1	AHDC1.21	-0.727172		AGPAT5.10	chr8	6566657	+	cg10045955	NA	NA	NA	NA	NA	NA	chr8:6565314-6566658	Island	AGPAT5	NM_018361	Body			NA	8:6552723-6554188			NA
	AHDC1	AHDC1.22	-0.739503		AGPAT5.11	chr8	6578451	+	cg10134963	rs78670362	0.034722	NA	NA	NA	NA		OpenSea	AGPAT5	NM_018361	Body			TRUE				NA
	AHDC1	AHDC1.23	-0.754651		AGPAT5.12	chr8	6584320	+	cg26814335	NA	NA	NA	NA	NA	NA		OpenSea	AGPAT5	NM_018361	Body			TRUE				NA
	AHDC1	AHDC1.39	0.808502		AGPAT5.13	chr8	6590103	+	cg25004868	rs17078008	0.038822	NA	NA	NA	NA		OpenSea	AGPAT5	NM_018361	Body			TRUE				NA
	AHDC1	AHDC1.40	0.822473		PPP1R10.2	chr6	30568625	-	cg15377174	NA	NA	NA	NA	NA	NA		OpenSea	PPP1R10	NM_002714	3'UTR			TRUE				NA
	AHDC1	AHDC1.46	-0.875279		PPP1R10.14	chr6	30570103	+	cg06921107	NA	NA	NA	NA	NA	NA		OpenSea	PPP1R10	NM_002714	Body			NA	6:30677868-30678193			NA
	RALGAPA1	RALGAPA1.RALGAPA1.1	-0.999948		PPP1R10.16	chr6	30570123	+	cg23624891	NA	NA	NA	NA	NA	NA		OpenSea	PPP1R10	NM_002714	Body			NA	6:30677868-30678193			NA
	RALGAPA1	RALGAPA1.RALGAPA1.3	0.881918		MRPS18B;PPP1R10.9	chr6	30585154	-	cg01852131	NA	NA	NA	NA	NA	NA	chr6:30584885-30585677	Island	MRPS18B;PPP1R10	NM_014046;NM_002714	TSS1500;TSS200			NA	6:30692865-30693273	6:30584892-30585925	NonGene_Associated	TRUE
	RALGAPA1	RALGAPA1.RALGAPA1.4	-0.785646		MRPS18B;PPP1R10.11	chr6	30585345	-	cg03091589	rs16867845	0.043834	NA	NA	NA	NA	chr6:30584885-30585677	Island	MRPS18B;PPP1R10	NM_014046;NM_002714	TSS200;TSS1500			NA		6:30584892-30585925	NonGene_Associated	TRUE
	RALGAPA1	RALGAPA1.RALGAPA1.6	0.983371		MRPS18B;MRPS18B;PPP1R10	chr6	30585513	-	cg06053377	NA	NA	NA	NA	NA	NA	chr6:30584885-30585677	Island	MRPS18B;MRPS18B;PPP1R10	NM_014046;NM_014046;NM_002714	5'UTR;1stExon;TSS1500			NA	6:30693492-30693873	6:30584892-30585925	NonGene_Associated	TRUE
	RALGAPA1	RALGAPA1.RALGAPA1.RALGAPA1.RALGAPA1	0.999702		TBC1D4	chr13	75859662	-	cg05832823	NA	NA	NA	NA	NA	NA		OpenSea	TBC1D4	NM_014832	3'UTR			NA				NA
	RALGAPA1	RALGAPA1.RALGAPA1.8	0.811209		TBC1D4.4	chr13	75941163	-	cg25201372	NA	NA	NA	NA	NA	NA		OpenSea	TBC1D4	NM_014832	Body			TRUE				NA
	INTS5	INTS5	0.999741		TBC1D4.5	chr13	75980679	-	cg04192412	NA	NA	NA	NA	NA	NA		OpenSea	TBC1D4	NM_014832	Body			TRUE				NA
	INTS5	INTS5.1	0.867661		TBC1D4.7	chr13	76032565	+	cg09999984	NA	NA	NA	NA	NA	NA		OpenSea	TBC1D4	NM_014832	Body			TRUE				NA
	INTS5	INTS5.2	0.969858		TBC1D4.8	chr13	76043069	-	cg09692364	NA	NA	NA	NA	NA	NA		OpenSea	TBC1D4	NM_014832	Body			TRUE				NA
	INTS5	INTS5.4	0.999476		TBC1D4.10	chr13	76054909	+	cg21949157	NA	NA	NA	NA	NA	NA	chr13:76055077-76056799	N_Shore	TBC1D4	NM_014832	Body			NA	13:74952877-74954800			NA
	INTS5	INTS5.5	0.940297		FAM172A;FAM172A;FAM172A;FAM172A;MIR2277.6	chr5	92956884	-	cg07803236	rs6892853	0.132102	NA	NA	NA	NA	chr5:92956320-92957340	Island	FAM172A;FAM172A;FAM172A;FAM172A;MIR2277	NR_028080;NM_032042;NM_001163418;NM_001163417;NR_031754	Body;Body;Body;Body;TSS1500			NA	5:92982376-92983241	5:92956153-92957218	Promoter_Associated	TRUE
	INTS5	INTS5.8	0.968838		FAM172A;FAM172A;FAM172A;FAM172A.1	chr5	92967963	+	cg02262037	NA	NA	NA	NA	NA	NA		OpenSea	FAM172A;FAM172A;FAM172A;FAM172A	NR_028080;NM_032042;NM_001163418;NM_001163417	Body;Body;Body;Body			TRUE				NA
	DNMBP	DNMBP.8	0.833465		FAM172A;FAM172A;FAM172A;FAM172A.5	chr5	93333655	-	cg19850855	NA	NA	NA	NA	NA	NA		OpenSea	FAM172A;FAM172A;FAM172A;FAM172A	NR_028080;NM_032042;NM_001163418;NM_001163417	Body;Body;Body;Body			TRUE				NA
	QSOX2	QSOX2.9	-0.742771		FAM172A;FAM172A;FAM172A;FAM172A.15	chr5	93447204	+	cg25480395	NA	NA	NA	NA	NA	NA	chr5:93446953-93447436	Island	FAM172A;FAM172A;FAM172A;FAM172A	NR_028080;NM_001163418;NM_001163417;NM_032042	Body;5'UTR;5'UTR;5'UTR			NA	5:93472710-93473357	5:93446657-93447838	Promoter_Associated	NA
	QSOX2	QSOX2.12	0.97277		RRS1;RRS1.3	chr8	67341360	-	cg04840623	NA	NA	NA	NA	NA	NA	chr8:67340796-67342111	Island	RRS1;RRS1	NM_015169;NM_015169	5'UTR;1stExon	high-CpG:67503798-67503923		NA	8:67503351-67504710	8:67341024-67341587	Promoter_Associated	NA
	QSOX2	QSOX2.15	-0.709079		RRS1;RRS1.5	chr8	67342600	+	cg00007076	NA	NA	NA	NA	NA	NA	chr8:67344497-67344989	N_Shore	RRS1;RRS1	NM_015169;NM_015169	1stExon;3'UTR		RDMR	NA				NA
	QSOX2	QSOX2.17	-0.827728		FRRS1.1	chr1	100215737	+	cg17222434	NA	NA	NA	NA	NA	NA		OpenSea	FRRS1	NM_001013660	5'UTR			NA				NA
	QSOX2	QSOX2.20	0.873314		MAD2L1;MAD2L1	chr4	120987944	+	cg23945273	NA	NA	NA	NA	NA	NA	chr4:120987617-120988156	Island	MAD2L1;MAD2L1	NM_002358;NM_002358	5'UTR;1stExon	high-CpG:121207360-121207467		NA	4:121207004-121207672	4:120987237-120988830	Promoter_Associated	NA
	MRPL10	MRPL10	-0.99512		MAD2L1BP;GTPBP2.3	chr6	43597079	+	cg06110578	NA	NA	NA	NA	NA	NA	chr6:43596790-43597690	Island	MAD2L1BP;GTPBP2	NM_001003690;NM_019096	TSS200;TSS200			NA	6:43704625-43705537	6:43596801-43597413	Promoter_Associated	NA
	PEG10	PEG10.PEG10.7	-0.866732		MAD2L1BP;GTPBP2.6	chr6	43597208	+	cg06984657	NA	NA	NA	NA	NA	NA	chr6:43596790-43597690	Island	MAD2L1BP;GTPBP2	NM_001003690;NM_019096	TSS200;TSS1500			NA	6:43704625-43705537	6:43596801-43597413	Promoter_Associated	NA
	PEG10	PEG10.PEG10.9	-0.893533		MAD2L1BP;MAD2L1BP.2	chr6	43603507	+	cg08259472	NA	NA	NA	NA	NA	NA	chr6:43603495-43603818	Island	MAD2L1BP;MAD2L1BP	NM_014628;NM_001003690	TSS200;Body		RDMR	TRUE	6:43711474-43711986	6:43603005-43604389	Promoter_Associated	TRUE
	PEG10	PEG10.PEG10.11	0.852855		MAD2L1BP;MAD2L1BP.3	chr6	43603546	+	cg14225844	rs61198573	0.031565	NA	NA	NA	NA	chr6:43603495-43603818	Island	MAD2L1BP;MAD2L1BP	NM_014628;NM_001003690	TSS200;Body		RDMR	TRUE	6:43711474-43711986	6:43603005-43604389	Promoter_Associated	TRUE
	PEG10	PEG10.PEG10.17	-0.998327		MAD2L1BP;MAD2L1BP.5	chr6	43603807	+	cg22473504	NA	NA	NA	NA	NA	NA	chr6:43603495-43603818	Island	MAD2L1BP;MAD2L1BP	NM_001003690;NM_014628	Body;Body		RDMR	TRUE	6:43711474-43711986	6:43603005-43604389	Promoter_Associated	TRUE
	PEG10	PEG10.PEG10.18	-0.898198		MAD2L1BP;MAD2L1BP.6	chr6	43603987	-	cg06526189	NA	NA	NA	NA	NA	NA	chr6:43603495-43603818	S_Shore	MAD2L1BP;MAD2L1BP	NM_001003690;NM_014628	Body;Body		RDMR	TRUE	6:43711474-43711986	6:43603005-43604389	Promoter_Associated	TRUE
	ANKLE2	ANKLE2.7	-0.817151		MAD2L1BP;MAD2L1BP.8	chr6	43608326	-	cg14302083	NA	NA	NA	NA	NA	NA		OpenSea	MAD2L1BP;MAD2L1BP	NM_014628;NM_001003690	3'UTR;3'UTR			NA				NA
	ANKLE2	ANKLE2.11	0.995042		YTHDF2	chr1	29062431	+	cg03375056	NA	NA	NA	NA	NA	NA	chr1:29063066-29064315	N_Shore	YTHDF2	NM_016258	TSS1500			NA				NA
	ANKLE2	ANKLE2.18	-0.919038		YTHDF2;YTHDF2	chr1	29063431	-	cg25875824	NA	NA	NA	NA	NA	NA	chr1:29063066-29064315	Island	YTHDF2;YTHDF2	NM_016258;NM_016258	5'UTR;1stExon	high-CpG:28935978-28936119		NA	1:28935446-28937011	1:29062645-29063616	Promoter_Associated	NA
	ANKLE2	ANKLE2.19	-0.905209		YTHDF2;YTHDF2.2	chr1	29063485	-	cg12419491	NA	NA	NA	NA	NA	NA	chr1:29063066-29064315	Island	YTHDF2;YTHDF2	NM_016258;NM_016258	5'UTR;1stExon	high-CpG:28935978-28936119		NA	1:28935446-28937011	1:29062645-29063616	Promoter_Associated	NA
	ANKLE2	ANKLE2.20	-0.946659		ATF7IP	chr12	14517944	+	cg26711230	NA	NA	NA	NA	NA	NA	chr12:14518525-14518975	N_Shore	ATF7IP	NM_018179	TSS1500			NA		12:14517944-14519662	Promoter_Associated	NA
	ANKLE2	ANKLE2.21	-0.761409		ATF7IP2	chr16	10576319	+	cg05664127	rs73499924	0.016903	NA	NA	NA	NA		OpenSea	ATF7IP2	NM_024997	3'UTR			NA				NA
	ANKLE2	ANKLE2.37	-0.885954		LEO1	chr15	52242059	-	cg01779645	NA	NA	NA	NA	NA	NA		OpenSea	LEO1	NM_138792	Body			NA	15:50029351-50029408			NA
	DCP1B	DCP1B.1	-0.931167		LEO1.13	chr15	52264396	+	cg01185138	NA	NA	NA	NA	NA	NA	chr15:52263568-52264225	S_Shore	LEO1	NM_138792	TSS1500			NA		15:52263340-52264419	Promoter_Associated	NA
	DCP1B	DCP1B.2	-0.730947		EDIL3	chr5	83289498	+	cg02067030	NA	NA	NA	NA	NA	NA		OpenSea	EDIL3	NM_005711	Body			TRUE				NA
	DCP1B	DCP1B.3	-0.738257		EDIL3.1	chr5	83332828	+	cg11697123	rs75389697	0.015639	NA	NA	NA	NA		OpenSea	EDIL3	NM_005711	Body			TRUE				NA
	DCP1B	DCP1B.5	0.859468		EDIL3.2	chr5	83409549	-	cg19680583	NA	NA	NA	NA	NA	NA		OpenSea	EDIL3	NM_005711	Body			TRUE				NA
	DCP1B	DCP1B.7	0.752516		EDIL3.3	chr5	83585467	-	cg12197168	NA	NA	NA	NA	NA	NA		OpenSea	EDIL3	NM_005711	Body			TRUE		5:83585410-83585626	Unclassified_Cell_type_specific	NA
	DCP1B	DCP1B.9	0.804042		EDIL3.4	chr5	83639995	-	cg21221557	NA	NA	NA	NA	NA	NA		OpenSea	EDIL3	NM_005711	Body			TRUE				NA
	DCP1B	DCP1B.10	0.756377		EDIL3.5	chr5	83678141	-	cg12460433	NA	NA	NA	NA	NA	NA	chr5:83678137-83678394	Island	EDIL3	NM_005711	Body		DMR	NA	5:83713894-83714553			NA
	TTC9C	TTC9C.1	-0.902057		EDIL3.6	chr5	83678235	+	cg05179846	NA	NA	NA	NA	NA	NA	chr5:83678137-83678394	Island	EDIL3	NM_005711	Body		DMR	NA	5:83713894-83714553			NA
	TTC9C	TTC9C.2	-0.94289		EDIL3.7	chr5	83678480	+	cg17978562	NA	NA	NA	NA	NA	NA	chr5:83679584-83680720	N_Shore	EDIL3	NM_005711	Body		DMR	NA	5:83713894-83714553	5:83678471-83679020	Unclassified_Cell_type_specific	NA
	NGDN	NGDN.NGDN	0.705349		EDIL3.8	chr5	83678796	+	cg24002167	NA	NA	NA	NA	NA	NA	chr5:83679584-83680720	N_Shore	EDIL3	NM_005711	Body		DMR	NA	5:83713894-83714553	5:83678471-83679020	Unclassified_Cell_type_specific	NA
	NGDN	NGDN.NGDN.1	0.77901		EDIL3.9	chr5	83679005	-	cg01604322	NA	NA	NA	NA	NA	NA	chr5:83679584-83680720	N_Shore	EDIL3	NM_005711	Body		DMR	NA	5:83714761-83714968	5:83678471-83679020	Unclassified_Cell_type_specific	NA
	NGDN	NGDN.NGDN.2	0.982146		EDIL3.10	chr5	83679123	+	cg11559250	NA	NA	NA	NA	NA	NA	chr5:83679584-83680720	N_Shore	EDIL3	NM_005711	Body		DMR	NA	5:83714761-83714968			NA
	NGDN	NGDN.NGDN.3	0.851093		EDIL3.11	chr5	83679211	-	cg04512917	NA	NA	NA	NA	NA	NA	chr5:83679584-83680720	N_Shore	EDIL3	NM_005711	Body		DMR	NA	5:83714761-83714968			NA
	SLC35B2	SLC35B2	-0.847554		EDIL3.12	chr5	83679364	-	cg01072952	NA	NA	NA	NA	NA	NA	chr5:83679584-83680720	N_Shore	EDIL3	NM_005711	Body			NA	5:83715120-83716513			NA
	SLC35B2	SLC35B2.3	-0.940997		EDIL3.13	chr5	83679643	+	cg07690181	NA	NA	NA	NA	NA	NA	chr5:83679584-83680720	Island	EDIL3	NM_005711	Body		DMR	NA	5:83715120-83716513			NA
	DHX38	DHX38.4	-0.736749		EDIL3.14	chr5	83679941	+	cg07201620	rs2271276	0.130375	NA	NA	NA	NA	chr5:83679584-83680720	Island	EDIL3	NM_005711	Body		DMR	NA	5:83715120-83716513			NA
	DHX38	DHX38.5	-0.873175		EDIL3.15	chr5	83680066	+	cg24988625	NA	NA	NA	NA	NA	NA	chr5:83679584-83680720	Island	EDIL3	NM_005711	Body			NA	5:83715120-83716513			NA
	AKAP1	AKAP1.15	0.993697		EDIL3;EDIL3	chr5	83680253	+	cg16099804	NA	NA	NA	NA	NA	NA	chr5:83679584-83680720	Island	EDIL3;EDIL3	NM_005711;NM_005711	5'UTR;1stExon	high-CpG:83715955-83716494	DMR	NA	5:83715120-83716513			NA
	AKAP1	AKAP1.20	-0.736394		EDIL3;EDIL3.1	chr5	83680326	+	cg16773899	NA	NA	NA	NA	NA	NA	chr5:83679584-83680720	Island	EDIL3;EDIL3	NM_005711;NM_005711	5'UTR;1stExon	high-CpG:83715955-83716494	DMR	NA	5:83715120-83716513			NA
	CREBBP	CREBBP.CREBBP.2	-0.813481		EDIL3.16	chr5	83680719	-	cg22920665	NA	NA	NA	NA	NA	NA	chr5:83679584-83680720	Island	EDIL3	NM_005711	TSS200	high-CpG:83715955-83716494	DMR	NA	5:83715120-83716513			NA
	CREBBP	CREBBP.CREBBP.12	-0.722843		EDIL3.17	chr5	83680968	+	cg17559809	NA	NA	NA	NA	NA	NA	chr5:83679584-83680720	S_Shore	EDIL3	NM_005711	TSS1500			NA				NA
	CREBBP	CREBBP.CREBBP.14	-0.903839		EDIL3.18	chr5	83681563	+	cg19722082	NA	NA	NA	NA	NA	NA	chr5:83679584-83680720	S_Shore	EDIL3	NM_005711	TSS1500			NA				NA
	CREBBP	CREBBP.CREBBP.16	0.982841		EDIL3.19	chr5	83681955	+	cg16306043	NA	NA	NA	NA	NA	NA	chr5:83679584-83680720	S_Shore	EDIL3	NM_005711	TSS1500			NA				NA
	CREBBP	CREBBP.CREBBP.18	-0.991223		COQ5	chr12	120941478	-	cg07687029	rs14017	0.034291	NA	NA	NA	NA		OpenSea	COQ5	NM_032314	3'UTR			NA				NA
	CREBBP	CREBBP.CREBBP.23	0.865973		COQ5.1	chr12	120942642	+	cg07474051	NA	NA	NA	NA	NA	NA		OpenSea	COQ5	NM_032314	Body			TRUE				NA
	CREBBP	CREBBP.CREBBP.32	-0.805257		COQ5.2	chr12	120963957	-	cg21643265	rs117803005	0.012587	NA	NA	NA	NA	chr12:120966788-120967038	N_Shelf	COQ5	NM_032314	Body			NA				NA
	CREBBP	CREBBP.CREBBP.41	0.751493		COQ5.4	chr12	120966863	-	cg19972591	NA	NA	NA	NA	NA	NA	chr12:120966788-120967038	Island	COQ5	NM_032314	1stExon			NA	12:119451172-119451489	12:120966628-120967706	Promoter_Associated_Cell_type_specific	TRUE
	CREBBP	CREBBP.CREBBP.42	-0.763212		COQ5;COQ5	chr12	120966954	-	cg19835839	rs3742052	0.251949	NA	NA	NA	NA	chr12:120966788-120967038	Island	COQ5;COQ5	NM_032314;NM_032314	1stExon;5'UTR	high-CpG:119451329-119451361		NA	12:119451172-119451489	12:120966628-120967706	Promoter_Associated_Cell_type_specific	TRUE
[truncated: 6,782 more rows]

## Sheet: Supplementary Data 4c
	Proteins correlating with the CpG site of their own gene and crossing the threshold of 0.7 ( here only the gene names are present instead of the CpG site)					Further information about the gene_name (corresponding to the cpg site) correlating with it's respective protein
[truncated: 371 more rows]

[truncated: 5 more sheets: Supplementary Data 4d, Supplementary Data 4e, Supplementary Data 4f, Supplementary Data 4g, Supplementary Data 4h]
