# Supplementary material for: Multiomic profiling of medulloblastoma reveals subtype-specific targetable alterations at the proteome and N-glycan level
Source: Nat Commun. 2024 Jul 24;15:6237. doi: 10.1038/s41467-024-50554-z (PMC11266559; doi:10.1038/s41467-024-50554-z)
Supplement: Supplementary file 8 — Supplementary Data 5 [file 41467_2024_50554_MOESM8_ESM.xlsx]

## Sheet: Info
		Supplementary Data 5a	Students T-test results between pSHHs and all other groups. log 2 transformed,median normalized and centered protein abundances after HarmonizR usage (ComBat, parametric, L/S Scaling) for all proteins found in >30% of all defined proteome subtypes (pWNT, pSHHt, pSHHs, pG3, pG4, pG3myc). Proteins identified with a p-value < 0.05 and at least 1.5 fold difference between pSHHs and all other groups w…
		Supplementary Data 5b	Students T-test results between pSHHt and all other groups. log 2 transformed,median normalized and centered protein abundances after HarmonizR usage (ComBat, parametric, L/S Scaling) for all proteins found in >30% of all defined proteome subtypes (pWNT, pSHHt, pSHHs, pG3, pG4, pG3myc). Proteins identified with a p-value < 0.05 and at least 1.5 fold difference between pSHHt and all other groups w…
		Supplementary Data 5c	Significantly enriched REACTOME Terms in pSHHs, compared to all other groups. Gene Set Enrichment Analysis was performed by using the GSEA software (version 4.1, Broad Institute, San Diego, CA, USA), (Z) 1000 permutations were used. Permutation was performed based on gene sets. A weighted enrichment statistic was applied, using the signal-to-noise ratio as a metric for ranking genes. No additiona…
		Supplementary Data 5d	Significantly enriched REACTOME Terms in all other groups, compared to pSHHs Gene Set Enrichment Analysis was performed by using the GSEA software (version 4.1, Broad Institute, San Diego, CA, USA), (Z) 1000 permutations were used. Permutation was performed based on gene sets. A weighted enrichment statistic was applied, using the signal-to-noise ratio as a metric for ranking genes. No additional…
		Supplementary Data 5e	Significantly enriched REACTOME Terms in pSHHt, compared to all other groups. Gene Set Enrichment Analysis was performed by using the GSEA software (version 4.1, Broad Institute, San Diego, CA, USA), (Z) 1000 permutations were used. Permutation was performed based on gene sets. A weighted enrichment statistic was applied, using the signal-to-noise ratio as a metric for ranking genes. No additiona…
		Supplementary Data 5f	Significantly enriched REACTOME Terms in all other groups, compared to pSHHt Gene Set Enrichment Analysis was performed by using the GSEA software (version 4.1, Broad Institute, San Diego, CA, USA), (Z) 1000 permutations were used. Permutation was performed based on gene sets. A weighted enrichment statistic was applied, using the signal-to-noise ratio as a metric for ranking genes. No additional…
		Supplementary Data 5g	Loadings CNV Plots pSHHt For methlation data : raw idats files were read into conumee and preprocessIllumina normalized. The mean segmentation values for default bin sizes after performing circular binary segmentation were then used for calculating the frequency of gains and losses in CNApp web Tool (cutoff for gain or loss was value > |0.2| ) Loadings CNV Plots pSHHt For proteome data : Copynumb…
		Supplementary Data 5h	Loadings CNV Plots pSHHs For methlation data : raw idats files were read into conumee and preprocessIllumina normalized. The mean segmentation values for default bin sizes after performing circular binary segmentation were then used for calculating the frequency of gains and losses in CNApp web Tool (cutoff for gain or loss was value > |0.2| ) Loadings CNV Plots pSHHs For proteome data : Copynumb…
		Supplementary Data 5i	Students T-test results between pSHHt ( TP53 Mut) and pSHHt ( TP53 WT). log 2 transformed,median normalized and centered protein abundances after HarmonizR usage (ComBat, parametric, L/S Scaling) for all proteins found in >30% of all defined proteome subtypes (pWNT, pSHHt, pSHHs, pG3, pG4, pG3myc). Proteins identified with a p-value < 0.05 and at least 1.5 fold difference between( TP53 Mut) and p…
		Supplementary Data 5j	Validation cohort information-Reference Cases (Waszak et al. 2020)
		Supplementary Data 5k	Validation cohort information- SHH Cases (Waszak et al. 2020)
		Supplementary Data 5l	Processed Amino Acid data for SHH samples and ManWhitneyTest results for amino acids between pSHHs and pSHHt. Amino acids with a p-value < 0.05 were considered significant and are marked in green
		Supplementary Data 5m	Processed Metabolite data for SHH samples and ManWhitneyTest results for metabolites between pSHHs and pSHHt. Metabolites with a p-value < 0.05 were considered significant and are marked in green

## Sheet: Supplementary Data 5a
Protein name	UniProt ID	ENSG	Gene name		p-value significant pSHHs vs all(pSHHt, pG3, pG4, pG3myc, pWNT)	-log10 p-value pSHHs vs all(pSHHt, pG3, pG4, pG3myc, pWNT)	log 2 mean difference pSHHs vs all(pSHHt, pG3, pG4, pG3myc, pWNT)
						Students t-test significant (p-value <0.05)	> 1.5 times higher abundant in pSHHs compared to all other proteome groups
							> 1.5 times higher abundantl other proteome groups compared to pSHHs
Visinin-like protein 1	P62760	ENSG00000163032	VSNL1		+	6.22995	-2.94811
Vimentin	P08670	ENSG00000026025	VIM			0.648847	-0.288577
Glutaminase kidney isoform, mitochondrial	O94925	ENSG00000115419	GLS		+	8.26048	-2.63363
Filamin-A	P21333	ENSG00000196924	FLNA			0.119246	0.0749254
Hemoglobin subunit beta;LVV-hemorphin-7;Spinorphin	P68871	ENSG00000244734	HBB			0.0288047	-0.0271886
Sodium/potassium-transporting ATPase subunit beta-1	P05026	ENSG00000143153	ATP1B1		+	13.8162	-2.40162
Serotransferrin	P02787	ENSG00000091513	TF			0.28495	-0.130604
Talin-1	Q9Y490	ENSG00000137076	TLN1			0.197378	0.0805704
Syntaxin-1B	P61266	ENSG00000099365	STX1B		+	4.64756	-2.37613
Microtubule-associated protein 2	P11137	ENSG00000078018	MAP2			1.07368	-0.530356
Fatty acid-binding protein, heart;WD repeat-containing protein 66	P05413;Q8TBY9	ENSG00000121769;ENSG00000158023	FABP3;WDR66		+	5.55148	-2.36847
Tenascin	P24821	ENSG00000041982	TNC			0.225087	0.23943
Ketimine reductase mu-crystallin	Q14894	ENSG00000103316	CRYM		+	8.28119	-2.35436
Synapsin-1	P17600	ENSG00000008056	SYN1		+	13.2767	-2.11959
Tubulin beta-4A chain	P04350	ENSG00000104833	TUBB4A		+	10.3429	-2.02084
Vesicle-associated membrane protein 3	Q15836	ENSG00000049245	VAMP3		+	7.38878	-1.93842
Actin-binding LIM protein 1	O14639	ENSG00000099204	ABLIM1		+	7.02293	-1.91378
Beta-synuclein	Q16143	ENSG00000074317	SNCB		+	5.83492	-1.90873
Ras-related protein Rab-3A	P20336	ENSG00000105649	RAB3A		+	5.94881	-1.89723
Alpha-enolase	P06733	ENSG00000074800	ENO1			0.816899	-0.170849
Transitional endoplasmic reticulum ATPase	P55072	ENSG00000165280	VCP			0.773396	0.0966067
[Acyl-carrier-protein] S-acetyltransferase;[Acyl-carrier-protein] S-malonyltransferase;3-hydroxyacyl-[acyl-carrier-protein] dehydratase;3-oxoacyl-[acyl-carrier-protein] reductase;3-oxoacyl-[acyl-carrier-protein] synthase;Enoyl-[acyl-carrier-protein] reductase;Fatty acid synthase;Oleoyl-[acyl-carrier-protein] hydrolase	P49327	ENSG00000169710	FASN			0.154111	-0.0593186
Tubulin polymerization-promoting protein	O94811	ENSG00000171368	TPPP		+	6.17241	-1.89713
Vinculin	P18206	ENSG00000035403	VCL			0.735746	-0.219819
Microtubule-associated protein 4	P27816	ENSG00000047849	MAP4			0.877569	0.173487
Ezrin	P15311	ENSG00000092820	EZR			0.714511	0.229975
Talin-2	Q9Y4G6	ENSG00000171914	TLN2			0.978595	-0.240203
Plasma membrane calcium-transporting ATPase 2	Q01814	ENSG00000157087	ATP2B2		+	7.13676	-1.8895
Cell cycle exit and neuronal differentiation protein 1	Q8N111	ENSG00000184524	CEND1		+	5.85333	-1.873
Contactin-1	Q12860	ENSG00000018236	CNTN1		+	5.19874	-1.8699
Ras GTPase-activating-like protein IQGAP1	P46940	ENSG00000140575	IQGAP1			0.369902	0.125729
Sodium/potassium-transporting ATPase subunit alpha-1	P05023	ENSG00000163399	ATP1A1		+	8.05804	-1.85218
60 kDa heat shock protein, mitochondrial	P10809	ENSG00000144381	HSPD1			0.256473	-0.0978276
PDZ and LIM domain protein 3	Q53GG5	ENSG00000154553	PDLIM3		+	2.75904	-1.84371
Creatine kinase U-type, mitochondrial	P12532	ENSG00000223572;ENSG00000237289	CKMT1A		+	5.49897	-1.82128
Myc box-dependent-interacting protein 1	O00499	ENSG00000136717	BIN1		+	7.73432	-1.81015
Dynamin-1	Q05193	ENSG00000106976	DNM1		+	3.49998	-1.79825
Band 4.1-like protein 2	O43491	ENSG00000079819	EPB41L2			0.819859	-0.288173
Stress-70 protein, mitochondrial	P38646	ENSG00000113013	HSPA9			0.607965	-0.130314
Annexin A5	P08758	ENSG00000164111	ANXA5			1.06362	-0.28929
Dynamin-3	Q9UQ16	ENSG00000197959	DNM3		+	3.40764	-1.73369
Protein disulfide-isomerase A4	P13667	ENSG00000155660	PDIA4			1.02896	0.242206
Stress-induced-phosphoprotein 1	P31948	ENSG00000168439	STIP1			0.740152	0.117117
Endophilin-A1	Q99962	ENSG00000107295	SH3GL2		+	7.61653	-1.71057
Synaptic vesicle glycoprotein 2A	Q7L0J3	ENSG00000159164	SV2A		+	7.41744	-1.70942
Synaptic vesicle membrane protein VAT-1 homolog-like	Q9HCJ6	ENSG00000171724	VAT1L		+	4.54641	-1.69963
Cell surface glycoprotein MUC18	P43121	ENSG00000076706	MCAM		+	9.01107	-1.69636
Ceruloplasmin	P00450	ENSG00000047457	CP			0.307278	-0.12196
Basement membrane-specific heparan sulfate proteoglycan core protein;Endorepellin;LG3 peptide	P98160	ENSG00000142798	HSPG2			0.0248104	-0.0135628
Succinyl-CoA:3-ketoacid coenzyme A transferase 1, mitochondrial	P55809	ENSG00000083720	OXCT1		+	7.95151	-1.68555
Beta-enolase	P13929	ENSG00000108515	ENO3		+	6.3437	-1.68029
Long chain 3-hydroxyacyl-CoA dehydrogenase;Long-chain enoyl-CoA hydratase;Trifunctional enzyme subunit alpha, mitochondrial	P40939	ENSG00000084754	HADHA			0.537363	-0.131959
T-complex protein 1 subunit beta	P78371	ENSG00000166226	CCT2			0.550592	-0.10553
Apolipoprotein A-I;Proapolipoprotein A-I;Truncated apolipoprotein A-I	P02647	ENSG00000118137	APOA1			0.402262	-0.217198
Synaptogyrin-3	O43761	ENSG00000127561	SYNGR3		+	4.60471	-1.65292
Protein disulfide-isomerase A3	P30101	ENSG00000167004	PDIA3			0.0337638	0.0139617
Syntaxin-binding protein 1	P61764	ENSG00000136854	STXBP1		+	8.15869	-1.64997
Antimicrobial peptide VGF[554-577];Neuroendocrine regulatory peptide-1;Neuroendocrine regulatory peptide-2;Neurosecretory protein VGF	O15240	ENSG00000128564	VGF		+	4.53668	-1.63228
Bifunctional glutamate/proline--tRNA ligase;Glutamate--tRNA ligase;Proline--tRNA ligase	P07814	ENSG00000136628	EPRS			0.0833564	0.0279676
Microtubule-associated protein 6	Q96JE9	ENSG00000171533	MAP6		+	7.85167	-1.63011
Eukaryotic translation initiation factor 3 subunit A	Q14152	ENSG00000107581	EIF3A			0.850027	0.149511
Immunoglobulin superfamily member 8	Q969P0	ENSG00000162729	IGSF8		+	7.96319	-1.60631
SLIT-ROBO Rho GTPase-activating protein 2	O75044		SRGAP2		+	3.06981	-1.60407
Peroxiredoxin-6	P30041	ENSG00000117592	PRDX6			0.477243	0.142412
[des-Ser1]-cerebellin;Cerebellin;Cerebellin-1	P23435	ENSG00000102924	CBLN1		+	2.98813	-1.59807
Sodium/potassium-transporting ATPase subunit alpha-3	P13637	ENSG00000105409	ATP1A3		+	10.6141	-1.59294
T-complex protein 1 subunit epsilon	P48643	ENSG00000150753	CCT5			0.0454414	-0.0113245
Triosephosphate isomerase	P60174	ENSG00000111669	TPI1			0.529732	-0.145678
Cytosolic non-specific dipeptidase	Q96KP4	ENSG00000133313	CNDP2			0.156201	-0.052034
Alpha-1-antichymotrypsin;Alpha-1-antichymotrypsin His-Pro-less	P01011	ENSG00000196136;ENSG00000273259	SERPINA3			0.323259	-0.150029
Manserin;Secretogranin-2;Secretoneurin	P13521	ENSG00000171951	SCG2		+	1.92666	-1.57876
Cytosol aminopeptidase	P28838	ENSG00000002549	LAP3			0.19389	-0.0889729
Isocitrate dehydrogenase [NADP], mitochondrial	P48735	ENSG00000182054	IDH2			0.0517183	-0.0206594
T-complex protein 1 subunit gamma	P49368	ENSG00000163468	CCT3			0.141559	-0.0302233
Amphiphysin	P49418	ENSG00000078053	AMPH		+	5.54708	-1.54966
Collagen alpha-3(VI) chain	P12111	ENSG00000163359	COL6A3			0.723221	-0.444494
Guanine nucleotide-binding protein G(o) subunit alpha	P09471	ENSG00000087258	GNAO1		+	4.98798	-1.54635
Leucine-rich PPR motif-containing protein, mitochondrial	P42704	ENSG00000138095	LRPPRC			0.0183547	-0.00654422
Agrin;Agrin C-terminal 110 kDa subunit;Agrin C-terminal 22 kDa fragment;Agrin C-terminal 90 kDa fragment;Agrin N-terminal 110 kDa subunit	O00468	ENSG00000188157	AGRN			0.254695	-0.106179
Alanine--tRNA ligase, cytoplasmic	P49588	ENSG00000090861	AARS			1.1977	-0.173051
Adenylate kinase 4, mitochondrial	P27144	ENSG00000162433	AK4		+	7.58578	-1.54377
Phosphoserine aminotransferase	Q9Y617	ENSG00000135069	PSAT1			0.578989	-0.288587
Neural cell adhesion molecule L1	P32004	ENSG00000198910	L1CAM		+	4.20602	-1.53715
Laminin subunit gamma-1	P11047	ENSG00000135862	LAMC1			0.611062	-0.263064
Bifunctional purine biosynthesis protein PURH;IMP cyclohydrolase;Phosphoribosylaminoimidazolecarboxamide formyltransferase	P31939	ENSG00000138363	ATIC			0.0671928	-0.0324279
4-trimethylaminobutyraldehyde dehydrogenase	P49189	ENSG00000143149	ALDH9A1			0.518145	0.159892
Rab GDP dissociation inhibitor beta	P50395	ENSG00000057608	GDI2			0.417867	0.0801616
Protein S100-B	P04271	ENSG00000160307	S100B		+	2.40674	-1.53015
Cofilin-1	P23528	ENSG00000172757	CFL1			0.742945	-0.158586
Synaptophysin	P08247	ENSG00000102003	SYP		+	4.8474	-1.51102
Alpha-synuclein	P37840	ENSG00000145335	SNCA		+	6.27122	-1.50714
UTP--glucose-1-phosphate uridylyltransferase	Q16851	ENSG00000169764	UGP2			1.15081	-0.246127
Septin-4	O43236	ENSG00000108387	2022-09-04		+	5.68722	-1.48702
T-complex protein 1 subunit theta	P50990	ENSG00000156261	CCT8			0.00706627	-0.00184255
D-3-phosphoglycerate dehydrogenase	O43175	ENSG00000092621	PHGDH			0.316581	-0.208647
Fibrinogen beta chain;Fibrinopeptide B	P02675	ENSG00000171564	FGB			0.663	-0.39372
Hemopexin	P02790	ENSG00000110169	HPX			0.658529	-0.264777
Vigilin	Q00341	ENSG00000115677	HDLBP			0.156513	-0.0542611
Microtubule-associated protein tau	P10636	ENSG00000186868;ENSG00000276155;ENSG00000277956	MAPT		+	3.65532	-1.48459
Ribosomal protein S6 kinase alpha-1	Q15418	ENSG00000117676;ENSG00000281877	RPS6KA1		+	5.84175	-1.46771
Aquaporin-4	P55087	ENSG00000171885	AQP4		+	2.30225	-1.41989
Dihydropyrimidinase-related protein 2	Q16555	ENSG00000092964	DPYSL2		+	12.0914	-1.39496
Catenin beta-1	P35222	ENSG00000168036	CTNNB1			0.813593	-0.213448
Ankyrin-2	Q01484	ENSG00000145362	ANK2		+	8.69503	-1.38652
4-aminobutyrate aminotransferase, mitochondrial	P80404	ENSG00000183044	ABAT		+	5.05164	-1.37019
V-type proton ATPase 116 kDa subunit a isoform 1	Q93050	ENSG00000033627	ATP6V0A1		+	8.21393	-1.35718
EH domain-containing protein 3	Q9NZN3	ENSG00000013016	EHD3		+	6.56691	-1.3438
Catalase	P04040	ENSG00000121691	CAT			0.295193	-0.154621
Neuromodulin	P17677	ENSG00000172020	GAP43		+	3.03363	-1.34007
Synaptosomal-associated protein 25	P60880	ENSG00000132639	SNAP25		+	5.44077	-1.32226
Adenylyl cyclase-associated protein 1	Q01518	ENSG00000131236	CAP1			1.24142	-0.205206
Secernin-1	Q12765	ENSG00000136193	SCRN1		+	4.14811	-1.30022
Huntingtin-interacting protein 1-related protein	O75146	ENSG00000130787	HIP1R			0.455252	-0.257567
Adenylyl cyclase-associated protein 2	P40123	ENSG00000112186	CAP2		+	3.1019	-1.29732
Aspartate--tRNA ligase, cytoplasmic	P14868	ENSG00000115866	DARS			0.770306	0.119106
Calcium/calmodulin-dependent protein kinase type II subunit delta	Q13557	ENSG00000145349	CAMK2D		+	4.49076	-1.286
Large neutral amino acids transporter small subunit 1	Q01650	ENSG00000103257	SLC7A5		+	2.96303	-1.26814
Kinesin-1 heavy chain	P33176	ENSG00000170759	KIF5B			0.202757	0.0449815
Protein deglycase DJ-1	Q99497	ENSG00000116288	PARK7			0.305774	-0.07925
Neurofilament medium polypeptide	P07197	ENSG00000104722	NEFM		+	1.71346	-1.26414
Fibrinogen gamma chain	P02679	ENSG00000171557	FGG			0.428565	-0.265484
T-complex protein 1 subunit alpha	P17987	ENSG00000120438	TCP1			0.302401	-0.0689465
Tubulin alpha-4A chain	P68366	ENSG00000127824	TUBA4A		+	6.85961	-1.26273
Neurofilament light polypeptide	P07196	ENSG00000277586	NEFL		+	2.3282	-1.25851
Catenin delta-1	O60716	ENSG00000198561	CTNND1			0.496226	-0.111729
Methylmalonate-semialdehyde dehydrogenase [acylating], mitochondrial	Q02252	ENSG00000119711	ALDH6A1			1.28914	-0.341674
Serine/threonine-protein phosphatase 2B catalytic subunit alpha isoform	Q08209	ENSG00000138814	PPP3CA		+	5.67832	-1.24803
TOM1-like protein 2	Q6ZVM7	ENSG00000175662	TOM1L2		+	3.48561	-1.24685
Fructose-bisphosphate aldolase C	P09972	ENSG00000109107	ALDOC		+	2.07825	-1.23913
Carbonic anhydrase 1	P00915	ENSG00000133742	CA1			0.458522	0.315182
Valine--tRNA ligase	P26640	ENSG00000096171;ENSG00000204394;ENSG00000224264;ENSG00000226589;ENSG00000231116	VARS			0.724167	0.145761
Transaldolase	P37837	ENSG00000177156	TALDO1			0.264965	0.0724691
Protein kinase C alpha type	P17252	ENSG00000154229	PRKCA		+	5.47835	-1.23768
Thy-1 membrane glycoprotein	P04216	ENSG00000154096	THY1		+	9.37308	-1.23111
Transgelin-2	P37802	ENSG00000158710	TAGLN2			0.0980256	-0.0435519
T-complex protein 1 subunit delta	P50991	ENSG00000115484	CCT4			0.290751	-0.0651999
Phospholemman	O00168	ENSG00000266964	FXYD1		+	2.93837	-1.22603
EF-hand domain-containing protein D2	Q96C19	ENSG00000142634	EFHD2		+	8.60179	-1.2257
Plasma membrane calcium-transporting ATPase 1	P20020	ENSG00000070961	ATP2B1		+	3.51343	-1.21772
Selenium-binding protein 1	Q13228	ENSG00000143416	SELENBP1			0.355823	-0.173238
Heterogeneous nuclear ribonucleoprotein U-like protein 2	Q1KMD3	ENSG00000214753	HNRNPUL2			0.61095	0.143023
Septin-9	Q9UHD8	ENSG00000184640	2022-09-09			0.452028	-0.106626
Clathrin coat assembly protein AP180	O60641	ENSG00000065609	SNAP91		+	3.33599	-1.20937
Laminin subunit beta-2	P55268	ENSG00000172037	LAMB2			1.11483	-0.375891
Ubiquitin carboxyl-terminal hydrolase isozyme L1	P09936	ENSG00000154277	UCHL1		+	3.62322	-1.20885
Paralemmin-1	O75781	ENSG00000099864	PALM		+	4.01968	-1.20799
Neuroplastin	Q9Y639	ENSG00000156642	NPTN		+	9.1921	-1.20441
Plastin-2	P13796	ENSG00000136167	LCP1			0.190212	-0.0960054
Elongation factor 1-gamma	P26641	ENSG00000254772	EEF1G			0.798692	0.127091
Serpin B6	P35237	ENSG00000124570	SERPINB6			0.0863171	0.0433726
Protein-methionine sulfoxide oxidase MICAL1	Q8TDZ2	ENSG00000135596	MICAL1		+	1.56006	-1.1961
MAP1 light chain LC2;MAP1A heavy chain;Microtubule-associated protein 1A	P78559	ENSG00000166963	MAP1A		+	5.71699	-1.18846
Perilipin-3	O60664	ENSG00000105355	PLIN3			0.0451546	-0.0255446
Aspartate aminotransferase, cytoplasmic	P17174	ENSG00000120053	GOT1		+	13.375	-1.18191
Inter-alpha-trypsin inhibitor heavy chain H2	P19823	ENSG00000151655	ITIH2			0.209348	-0.0909886
Heterogeneous nuclear ribonucleoprotein A3	P51991	ENSG00000170144	HNRNPA3			0.819092	0.202092
Nidogen-2	Q14112	ENSG00000087303	NID2			0.268469	0.131555
Apolipoprotein A-IV	P06727	ENSG00000110244	APOA4			1.25744	-0.439373
Tropomyosin alpha-3 chain	P06753	ENSG00000143549	TPM3			1.2312	-0.225665
V-type proton ATPase subunit d 1	P61421	ENSG00000159720	ATP6V0D1		+	11.1906	-1.17775
Isocitrate dehydrogenase [NAD] subunit alpha, mitochondrial	P50213	ENSG00000166411	IDH3A		+	10.7877	-1.16521
Heat shock 70 kDa protein 12A	O43301	ENSG00000165868	HSPA12A		+	3.3251	-1.15803
5'-nucleotidase	P21589	ENSG00000135318	NT5E		+	3.28605	-1.14136
Myelin proteolipid protein	P60201	ENSG00000123560	PLP1		+	1.8017	-1.13797
Ribonuclease inhibitor	P13489	ENSG00000023191;ENSG00000276230	RNH1			1.0721	-0.155182
MAP kinase-activating death domain protein	Q8WXG6	ENSG00000110514	MADD		+	4.79631	-1.13694
Threonine--tRNA ligase, cytoplasmic	P26639	ENSG00000113407	TARS			0.744917	-0.156145
A-kinase anchor protein 12	Q02952	ENSG00000131016	AKAP12		+	5.70932	-1.13314
Prolyl endopeptidase	P48147	ENSG00000085377	PREP			0.176487	-0.0587817
3-ketoacyl-CoA thiolase;Trifunctional enzyme subunit beta, mitochondrial	P55084	ENSG00000138029	HADHB			0.666216	-0.155535
Methionine--tRNA ligase, cytoplasmic	P56192	ENSG00000166986	MARS			0.254385	-0.0423646
Phosphoglucomutase-2	Q96G03	ENSG00000169299	PGM2			0.0306718	-0.0136441
Nuclear migration protein nudC	Q9Y266	ENSG00000090273	NUDC			0.120132	-0.0301751
Deoxynucleoside triphosphate triphosphohydrolase SAMHD1	Q9Y3Z3	ENSG00000101347	SAMHD1			0.402632	-0.112386
Dihydropyrimidinase-related protein 4	O14531	ENSG00000151640	DPYSL4			0.0302389	-0.0237814
IQ motif and SEC7 domain-containing protein 1	Q6DN90	ENSG00000144711	IQSEC1		+	5.82118	-1.13184
Apolipoprotein L2	Q9BQE5	ENSG00000128335	APOL2		+	4.92747	-1.13059
Ig gamma-1 chain C region	P01857	ENSG00000211896	IGHG1			0.533292	-0.316173
Alpha-crystallin B chain	P02511	ENSG00000109846	CRYAB			0.228887	-0.22547
Heat shock protein beta-1	P04792	ENSG00000106211	HSPB1			0.296178	0.174136
Arginine--tRNA ligase, cytoplasmic	P54136	ENSG00000113643	RARS			1.03703	0.150113
Src substrate cortactin	Q14247	ENSG00000085733	CTTN			0.62889	-0.114141
Guanine nucleotide-binding protein G(i) subunit alpha-1	P63096	ENSG00000127955	GNAI1		+	5.70543	-1.13011
WD repeat-containing protein 47	O94967	ENSG00000085433	WDR47		+	3.62225	-1.12136
Hexokinase-1;Putative hexokinase HKDC1	P19367;Q2TB90	ENSG00000156510;ENSG00000156515	HK1;HKDC1		+	6.5025	-1.11894
Coatomer subunit gamma-1	Q9Y678	ENSG00000181789	COPG1			0.421962	0.103022
D-beta-hydroxybutyrate dehydrogenase, mitochondrial	Q02338	ENSG00000161267;ENSG00000275544	BDH1		+	1.94043	-1.11464
Cold shock domain-containing protein E1	O75534	ENSG00000009307	CSDE1			0.282208	0.0564013
Annexin A4	P09525	ENSG00000196975	ANXA4			0.258821	-0.147153
Leukotriene A-4 hydrolase	P09960	ENSG00000111144	LTA4H			0.658513	0.147891
Nidogen-1	P14543	ENSG00000116962	NID1			0.550561	-0.207069
Exportin-2	P55060	ENSG00000124207	CSE1L			0.983872	0.155099
Spectrin beta chain, non-erythrocytic 1	Q01082	ENSG00000115306	SPTBN1		+	9.55746	-1.11269
Acylphosphatase-2	P14621	ENSG00000170634	ACYP2		+	3.80415	-1.10699
Microtubule-associated proteins 1A/1B light chain 3 beta 2;Microtubule-associated proteins 1A/1B light chain 3B	Q9GZQ8;A6NCE7	ENSG00000140941;ENSG00000258102	MAP1LC3B;MAP1LC3B2		+	3.90015	-1.10626
Sorbin and SH3 domain-containing protein 1	Q9BX66	ENSG00000095637	SORBS1		+	4.74282	-1.09505
Succinate-semialdehyde dehydrogenase, mitochondrial	P51649	ENSG00000112294	ALDH5A1		+	2.21629	-1.0903
Elongation factor 1-alpha 2	Q05639	ENSG00000101210	EEF1A2		+	2.77589	-1.08961
Acylamino-acid-releasing enzyme	P13798	ENSG00000164062	APEH			0.0269871	-0.0106271
Kinesin-like protein KIF1A	Q12756	ENSG00000130294	KIF1A		+	2.94205	-1.0886
Elongation factor Tu, mitochondrial	P49411	ENSG00000178952	TUFM			1.25065	-0.181197
Neurofascin	O94856	ENSG00000163531	NFASC		+	2.6406	-1.08301
Peptidyl-prolyl cis-trans isomerase FKBP4;Peptidyl-prolyl cis-trans isomerase FKBP4, N-terminally processed	Q02790	ENSG00000004478	FKBP4			0.954291	0.201348
Tubulin beta-2A chain	Q13885	ENSG00000137267	TUBB2A		+	3.14632	-1.08027
Band 4.1-like protein 1	Q9H4G0	ENSG00000088367	EPB41L1		+	4.26911	-1.07616
Ig kappa chain C region	P01834		IGKC			0.0800071	0.0542055
Neurochondrin	Q9UBB6	ENSG00000020129	NCDN		+	3.86307	-1.07288
Isocitrate dehydrogenase [NAD] subunit gamma, mitochondrial	P51553	ENSG00000067829	IDH3G		+	4.52893	-1.07158
Glycerol-3-phosphate dehydrogenase, mitochondrial	P43304	ENSG00000115159	GPD2			0.0217656	0.0122167
F-actin-capping protein subunit beta	P47756	ENSG00000077549	CAPZB			0.0681032	-0.012132
Glutathione synthetase	P48637	ENSG00000100983	GSS			0.756187	0.250847
Alpha-adducin	P35611	ENSG00000087274	ADD1		+	9.88486	-1.06282
Eukaryotic translation initiation factor 5	P55010	ENSG00000100664	EIF5			0.197059	-0.0547807
Succinyl-CoA:3-ketoacid coenzyme A transferase 1, mitochondrial;Succinyl-CoA:3-ketoacid coenzyme A transferase 2, mitochondrial	P55809;Q9BYC2	ENSG00000083720;ENSG00000198754	OXCT1;OXCT2		+	6.03165	-1.0556
Flotillin-1	O75955	ENSG00000137312;ENSG00000206379;ENSG00000206480;ENSG00000230143;ENSG00000232280	FLOT1			0.214893	-0.0805113
Integrin beta-1	P05556	ENSG00000150093	ITGB1			0.624213	0.160038
Profilin-1	P07737	ENSG00000108518	PFN1			0.888637	-0.198532
Synaptojanin-1	O43426	ENSG00000159082	SYNJ1		+	4.94668	-1.05461
Sodium/potassium-transporting ATPase subunit alpha-2	P50993	ENSG00000018625	ATP1A2		+	2.34545	-1.05071
Beta-adducin	P35612	ENSG00000075340	ADD2		+	7.8564	-1.04445
Hippocampal cholinergic neurostimulating peptide;Phosphatidylethanolamine-binding protein 1	P30086	ENSG00000089220	PEBP1			0.933097	-0.232351
Peroxiredoxin-2	P32119	ENSG00000167815	PRDX2			0.166522	0.046706
Galectin-3	P17931	ENSG00000131981	LGALS3		+	4.86669	-1.04347
CCB peptide;GAWK peptide;PE-11;Secretogranin-1	P05060	ENSG00000089199	CHGB		+	1.9692	-1.03613
Kinesin-like protein KIF3B;Kinesin-like protein KIF3B, N-terminally processed	O15066	ENSG00000101350	KIF3B		+	3.94492	-1.03332
Septin-8	Q92599	ENSG00000164402	2022-09-08			0.37687	-0.163939
Band 4.1-like protein 3;Band 4.1-like protein 3, N-terminally processed	Q9Y2J2	ENSG00000082397	EPB41L3		+	5.26895	-1.02491
Nucleophosmin	P06748	ENSG00000181163	NPM1			1.20424	0.335638
NADH dehydrogenase [ubiquinone] iron-sulfur protein 4, mitochondrial	O43181	ENSG00000164258	NDUFS4		+	7.18853	-1.02447
Leukocyte surface antigen CD47	Q08722	ENSG00000196776	CD47		+	4.50978	-1.01767
ATP-dependent 6-phosphofructokinase, platelet type	Q01813	ENSG00000067057	PFKP		+	3.44829	-1.01596
Serine--tRNA ligase, cytoplasmic	P49591	ENSG00000031698	SARS			0.270395	0.0559678
Aspartate aminotransferase, mitochondrial	P00505	ENSG00000125166	GOT2		+	6.17925	-1.01318
Calcium-binding mitochondrial carrier protein Aralar1	O75746	ENSG00000115840	SLC25A12		+	6.02383	-1.01269
Transgelin	Q01995	ENSG00000149591	TAGLN			0.293411	0.191399
Dihydropyrimidinase-related protein 5	Q9BPU6	ENSG00000157851	DPYSL5		+	2.61601	-1.01259
Phenylalanine--tRNA ligase beta subunit	Q9NSD9	ENSG00000116120	FARSB			0.592219	0.125944
Obg-like ATPase 1	Q9NTK5	ENSG00000138430	OLA1			0.287419	0.056512
MAP1 light chain LC1;MAP1B heavy chain;Microtubule-associated protein 1B	P46821	ENSG00000131711	MAP1B		+	4.27286	-1.00694
V-type proton ATPase subunit E 1	P36543	ENSG00000131100	ATP6V1E1		+	5.42275	-0.99958
Carbonic anhydrase 2	P00918	ENSG00000104267	CA2			0.116072	0.080335
Glucose 1,6-bisphosphate synthase	Q6PCE3	ENSG00000165434	PGM2L1		+	4.71068	-0.996066
FXYD domain-containing ion transport regulator 6	Q9H0Q3	ENSG00000137726	FXYD6		+	2.48188	-0.981783
Isocitrate dehydrogenase [NAD] subunit beta, mitochondrial	O43837	ENSG00000101365	IDH3B		+	5.05278	-0.979356
V-type proton ATPase subunit G 2	O95670	ENSG00000206445;ENSG00000213760;ENSG00000226850;ENSG00000227587;ENSG00000230900;ENSG00000234668;ENSG00000234920	ATP6V1G2		+	3.02945	-0.962083
Proteasome subunit beta type-8	P28062	ENSG00000204264;ENSG00000206298;ENSG00000226201;ENSG00000230034;ENSG00000230669;ENSG00000231631;ENSG00000235715;ENSG00000236443	PSMB8		+	4.21738	-0.956516
V-type proton ATPase subunit C 1	P21283	ENSG00000155097	ATP6V1C1		+	5.72673	-0.949706
Signal transducer and activator of transcription 1-alpha/beta	P42224	ENSG00000115415	STAT1			1.1938	-0.286402
(3R)-hydroxyacyl-CoA dehydrogenase;Enoyl-CoA hydratase 2;Peroxisomal multifunctional enzyme type 2	P51659	ENSG00000133835	HSD17B4			0.491806	-0.0945892
6-phosphogluconate dehydrogenase, decarboxylating	P52209	ENSG00000142657	PGD			1.16245	0.200062
Alpha-internexin	Q16352	ENSG00000148798	INA		+	2.21278	-0.948916
Unconventional myosin-Va	Q9Y4I1	ENSG00000197535	MYO5A		+	3.16598	-0.947797
Leucine-rich repeat-containing protein 47	Q8N1G4	ENSG00000130764	LRRC47			0.189123	0.0377912
COP9 signalosome complex subunit 4	Q9BT78	ENSG00000138663	COPS4			0.131375	0.0234786
ADP/ATP translocase 1	P12235	ENSG00000151729	SLC25A4		+	3.93837	-0.946371
Chloride intracellular channel protein 1	O00299	ENSG00000206394;ENSG00000213719;ENSG00000223639;ENSG00000226248;ENSG00000226417;ENSG00000226651;ENSG00000230685	CLIC1			0.54792	-0.232714
PC4 and SFRS1-interacting protein	O75475	ENSG00000164985	PSIP1			0.0578498	0.0194787
Endophilin-B2	Q9NR46	ENSG00000148341	SH3GLB2		+	6.21359	-0.939196
NADH dehydrogenase [ubiquinone] iron-sulfur protein 6, mitochondrial	O75380	ENSG00000145494	NDUFS6		+	6.01184	-0.937429
Laminin subunit beta-1	P07942	ENSG00000091136	LAMB1			0.0139149	0.00965752
Cytosolic acyl coenzyme A thioester hydrolase	O00154	ENSG00000097021	ACOT7		+	5.29072	-0.93471
Adaptin ear-binding coat-associated protein 1	Q8NC96	ENSG00000089818	NECAP1		+	3.67487	-0.92726
Prohibitin	P35232	ENSG00000167085	PHB			0.16971	-0.046345
Coatomer subunit beta'	P35606	ENSG00000184432	COPB2			0.638134	0.102347
3-ketoacyl-CoA thiolase, mitochondrial	P42765	ENSG00000167315	ACAA2			0.138341	0.0809436
Tropomodulin-2	Q9NZR1	ENSG00000128872	TMOD2		+	3.91969	-0.91962
Tripartite motif-containing protein 2	Q9C040	ENSG00000109654	TRIM2		+	2.39126	-0.918887
Rho GTPase-activating protein 1	Q07960	ENSG00000175220	ARHGAP1			0.00698314	0.00192126
Myosin light chain kinase, smooth muscle;Myosin light chain kinase, smooth muscle, deglutamylated form	Q15746	ENSG00000065534	MYLK			0.437681	-0.175868
2,4-dienoyl-CoA reductase, mitochondrial	Q16698	ENSG00000104325	DECR1			0.910426	-0.254914
Neuronal membrane glycoprotein M6-a	P51674	ENSG00000150625	GPM6A		+	2.5762	-0.915496
NAD(P)H-hydrate epimerase	Q8NCW5	ENSG00000163382	APOA1BP			0.556217	0.147611
Myelin expression factor 2	Q9P2K5	ENSG00000104177	MYEF2			0.473103	0.100795
Serine/threonine-protein kinase DCLK1	O15075	ENSG00000133083	DCLK1			1.24294	-0.520326
NADH dehydrogenase [ubiquinone] 1 alpha subcomplex subunit 7	O95182	ENSG00000167774;ENSG00000267855	NDUFA7		+	6.86446	-0.913684
Glutamine synthetase	P15104	ENSG00000135821	GLUL			0.807474	-0.37095
Branched-chain-amino-acid aminotransferase, cytosolic	P54687	ENSG00000060982	BCAT1		+	1.66747	-0.906466
Lon protease homolog, mitochondrial	P36776	ENSG00000196365	LONP1			0.758756	0.152354
Nuclear autoantigenic sperm protein	P49321	ENSG00000132780	NASP			0.673919	0.247618
Brain acid soluble protein 1	P80723	ENSG00000176788	BASP1			1.04178	-0.460458
Sorting nexin-6;Sorting nexin-6, N-terminally processed	Q9UNH7	ENSG00000129515	SNX6			0.0220378	-0.0046052
Hepatocyte growth factor-regulated tyrosine kinase substrate	O14964	ENSG00000185359	HGS			0.00130226	-0.000348948
Thioredoxin-like protein 1	O43396	ENSG00000091164	TXNL1			1.19855	0.164783
Mitochondrial import receptor subunit TOM70	O94826	ENSG00000154174	TOMM70A			0.544757	-0.107812
6-phosphogluconolactonase	O95336	ENSG00000130313	PGLS			0.337548	0.0989218
Mitogen-activated protein kinase 1	P28482	ENSG00000100030	MAPK1			0.842016	-0.246794
Gamma-adducin	Q9UEY8	ENSG00000148700	ADD3		+	5.1232	-0.900065
Crk-like protein	P46109	ENSG00000099942	CRKL			0.567739	-0.0886785
Collagen alpha-1(XV) chain;Restin;Restin-2;Restin-3;Restin-4	P39059	ENSG00000204291	COL15A1		+	2.12864	-0.900048
Transforming growth factor-beta-induced protein ig-h3	Q15582	ENSG00000120708	TGFBI			0.276781	0.201469
Leucine--tRNA ligase, cytoplasmic	Q9P2J5	ENSG00000133706	LARS			0.388764	0.116625
Cytochrome c	P99999	ENSG00000172115	CYCS		+	7.76376	-0.8967
Proliferation-associated protein 2G4	Q9UQ80	ENSG00000170515	PA2G4			0.836677	0.158672
Protein RUFY3	Q7L099	ENSG00000018189	RUFY3		+	2.51601	-0.89311
Eukaryotic translation initiation factor 4B	P23588	ENSG00000063046	EIF4B			0.848577	0.135974
Flavin reductase (NADPH)	P30043	ENSG00000090013	BLVRB			0.167173	-0.100565
Alpha-centractin	P61163	ENSG00000138107	ACTR1A			0.0325715	0.0127636
MAP/microtubule affinity-regulating kinase 3	P27448	ENSG00000075413	MARK3		+	3.63081	-0.892024
Delta(3,5)-Delta(2,4)-dienoyl-CoA isomerase, mitochondrial	Q13011	ENSG00000104823	ECH1			0.627973	-0.123489
Protein enabled homolog	Q8N8S7	ENSG00000154380	ENAH			0.363879	0.103803
Kinesin-like protein KIF3A	Q9Y496	ENSG00000131437	KIF3A		+	3.35054	-0.890775
Dipeptidyl peptidase 3	Q9NY33	ENSG00000254986	DPP3			0.620219	0.133245
Transforming acidic coiled-coil-containing protein 1	O75410	ENSG00000147526	TACC1		+	4.83807	-0.887828
Ataxin-10	Q9UBB4	ENSG00000130638	ATXN10			1.07136	-0.194069
Heterogeneous nuclear ribonucleoprotein Q	O60506	ENSG00000135316	SYNCRIP			0.781649	0.148726
Importin-7	O95373	ENSG00000205339	IPO7			1.16973	0.243105
Glutathione peroxidase 1	P07203	ENSG00000233276	GPX1			0.648105	-0.120998
Collagen alpha-1(VI) chain	P12109	ENSG00000142156	COL6A1			1.02117	-0.503532
Eukaryotic translation initiation factor 2 subunit 2	P20042	ENSG00000125977	EIF2S2			0.918568	0.191412
N(G),N(G)-dimethylarginine dimethylaminohydrolase 1	O94760	ENSG00000153904	DDAH1		+	3.27427	-0.887422
Protein PML	P29590	ENSG00000140464	PML			0.706306	0.200173
Serpin H1	P50454	ENSG00000149257	SERPINH1			0.181962	0.117879
Eukaryotic translation initiation factor 3 subunit E	P60228	ENSG00000104408	EIF3E			0.585185	0.121985
Tubulin beta-3 chain	Q13509	ENSG00000258947	TUBB3		+	3.77136	-0.885199
Calmodulin-regulated spectrin-associated protein 2	Q08AD1	ENSG00000118200	CAMSAP2		+	3.64492	-0.883978
Importin-9	Q96P70	ENSG00000198700	IPO9			1.01695	0.210101
Creatine kinase B-type	P12277	ENSG00000166165	CKB		+	1.32354	-0.88377
Epidermal growth factor receptor	P00533	ENSG00000146648	EGFR		+	1.98061	-0.883718
NADH dehydrogenase [ubiquinone] 1 alpha subcomplex subunit 5	Q16718	ENSG00000128609	NDUFA5		+	6.61981	-0.87952
E3 UFM1-protein ligase 1	O94874	ENSG00000014123	UFL1			0.66516	0.176043
Thrombospondin-1	P07996	ENSG00000137801	THBS1			0.513036	0.305672
Ribosomal protein S6 kinase alpha-3	P51812	ENSG00000177189	RPS6KA3		+	4.21788	-0.879239
S-formylglutathione hydrolase	P10768	ENSG00000139684	ESD			0.367798	0.0923873
Microtubule-associated protein RP/EB family member 3	Q9UPY8	ENSG00000084764	MAPRE3		+	2.29183	-0.874173
Glycogen phosphorylase, brain form	P11216	ENSG00000100994	PYGB		+	4.80168	-0.873115
Guanine nucleotide-binding protein G(I)/G(S)/G(T) subunit beta-1	P62873	ENSG00000078369	GNB1		+	4.87115	-0.869228
Inorganic pyrophosphatase	Q15181	ENSG00000180817	PPA1			0.460406	0.118802
Thioredoxin reductase 1, cytoplasmic	Q16881	ENSG00000198431	TXNRD1			0.807592	0.197451
Neural cell adhesion molecule 1	P13591	ENSG00000149294	NCAM1		+	3.085	-0.867284
Cdc42 effector protein 4	Q9H3Q1	ENSG00000179604	CDC42EP4		+	2.60135	-0.864878
Glutaredoxin-1	P35754	ENSG00000173221	GLRX		+	4.19276	-0.863289
Cytochrome b-c1 complex subunit 11;Cytochrome b-c1 complex subunit Rieske, mitochondrial	P47985	ENSG00000169021	UQCRFS1		+	3.73451	-0.862134
Cytoplasmic dynein 1 light intermediate chain 1	Q9Y6G9	ENSG00000144635	DYNC1LI1			0.335094	-0.0831797
Neuronal cell adhesion molecule	Q92823	ENSG00000091129	NRCAM		+	1.96889	-0.861906
Calcineurin B homologous protein 1	Q99653	ENSG00000187446	CHP1		+	5.97013	-0.854157
Activator of 90 kDa heat shock protein ATPase homolog 1	O95433	ENSG00000100591	AHSA1			0.220882	-0.0461145
Atlastin-1	Q8WXF7	ENSG00000198513	ATL1		+	6.3311	-0.848497
cAMP-dependent protein kinase type II-alpha regulatory subunit	P13861	ENSG00000114302	PRKAR2A			1.02049	0.234914
Synemin	O15061	ENSG00000182253	SYNM		+	4.13344	-0.84817
Enoyl-CoA hydratase, mitochondrial	P30084	ENSG00000127884	ECHS1			0.511705	-0.148968
GMP synthase [glutamine-hydrolyzing]	P49915	ENSG00000163655	GMPS			0.201847	0.0707735
Heterogeneous nuclear ribonucleoprotein H2	P55795	ENSG00000126945	HNRNPH2			0.576401	-0.110795
40S ribosomal protein S3a	P61247	ENSG00000145425	RPS3A			1.25907	0.221961
Growth factor receptor-bound protein 2	P62993	ENSG00000177885	GRB2			0.631651	0.155466
Dihydropyrimidinase-related protein 1	Q14194	ENSG00000072832	CRMP1		+	2.38386	-0.844375
26S proteasome non-ATPase regulatory subunit 5	Q16401	ENSG00000095261	PSMD5			0.84432	0.312759
Cytoplasmic dynein 1 intermediate chain 1	O14576	ENSG00000158560	DYNC1I1		+	1.50226	-0.840746
Sec1 family domain-containing protein 1	Q8WVM8	ENSG00000092108	SCFD1			0.387574	0.0935492
Protein NDRG1	Q92597	ENSG00000104419	NDRG1			1.18606	-0.511804
Retinal dehydrogenase 1	P00352	ENSG00000165092	ALDH1A1		+	2.56483	-0.84009
Serine-threonine kinase receptor-associated protein	Q9Y3F4	ENSG00000023734	STRAP			0.145533	0.033438
Osteoclast-stimulating factor 1	Q92882	ENSG00000134996	OSTF1		+	6.0356	-0.833467
Amyloid beta A4 protein;Beta-amyloid protein 40;Beta-amyloid protein 42;C31;C80;C83;C99;Gamma-secretase C-terminal fragment 50;Gamma-secretase C-terminal fragment 57;Gamma-secretase C-terminal fragment 59;N-APP;P3(40);P3(42);Soluble APP-alpha;Soluble APP-beta	P05067	ENSG00000142192	APP			1.28059	-0.480483
Disks large homolog 1	Q12959	ENSG00000075711	DLG1		+	3.36533	-0.832787
Neutral cholesterol ester hydrolase 1	Q6PIU2	ENSG00000144959	NCEH1		+	2.37507	-0.830287
Pyruvate dehydrogenase protein X component, mitochondrial	O00330	ENSG00000110435	PDHX		+	4.9736	-0.829279
Endoplasmic reticulum resident protein 29	P30040	ENSG00000089248	ERP29			0.279719	0.0946967
NADH dehydrogenase [ubiquinone] 1 alpha subcomplex subunit 12	Q9UI09	ENSG00000184752	NDUFA12		+	4.78849	-0.823879
14-3-3 protein sigma	P31947	ENSG00000175793	SFN			1.08053	-0.332579
Serine/threonine-protein kinase 10	O94804	ENSG00000072786	STK10		+	3.65231	-0.821418
Rho GDP-dissociation inhibitor 1	P52565	ENSG00000141522	ARHGDIA			1.16489	0.214809
F-actin-capping protein subunit alpha-1	P52907	ENSG00000116489	CAPZA1			0.295197	-0.0606974
10 kDa heat shock protein, mitochondrial	P61604	ENSG00000115541	HSPE1			0.802812	-0.278672
Quinone oxidoreductase	Q08257	ENSG00000116791	CRYZ			0.0774586	-0.0570585
Proteasome-associated protein ECM29 homolog	Q5VYK3	ENSG00000136813	ECM29			0.810573	0.246083
Glyoxylate reductase/hydroxypyruvate reductase	Q9UBQ7	ENSG00000137106	GRHPR			0.624185	-0.117788
Cell adhesion molecule 4	Q8NFZ8	ENSG00000105767	CADM4		+	2.31721	-0.814985
Tripeptidyl-peptidase 1	O14773	ENSG00000166340	TPP1			0.280262	0.0866696
Gamma-soluble NSF attachment protein	Q99747	ENSG00000134265	NAPG		+	3.80393	-0.812104
40S ribosomal protein S2	P15880	ENSG00000140988	RPS2			1.16082	0.220362
Cadherin-2	P19022	ENSG00000170558	CDH2			0.43814	-0.171684
Oxysterol-binding protein 1	P22059	ENSG00000110048	OSBP			0.0658482	-0.0124707
Superoxide dismutase [Mn], mitochondrial	P04179	ENSG00000112096	SOD2		+	4.00137	-0.809512
Mitogen-activated protein kinase 3	P27361	ENSG00000102882	MAPK3			0.102038	-0.047015
Myotubularin-related protein 5	O95248	ENSG00000100241	SBF1		+	3.25026	-0.809201
Prolyl endopeptidase-like	Q4J6C6	ENSG00000138078	PREPL		+	3.74956	-0.807104
Serine hydroxymethyltransferase, mitochondrial	P34897	ENSG00000182199	SHMT2			0.125854	-0.0640622
Glutamine--tRNA ligase	P47897	ENSG00000172053	QARS			0.820955	0.162294
WD repeat-containing protein 7	Q9Y4E6	ENSG00000091157	WDR7		+	3.15152	-0.806248
Adenylate kinase 2, mitochondrial;Adenylate kinase 2, mitochondrial, N-terminally processed	P54819	ENSG00000004455	AK2			0.10605	0.0497725
S-phase kinase-associated protein 1	P63208	ENSG00000113558	SKP1			0.0959151	-0.0313102
Coactosin-like protein	Q14019	ENSG00000103187	COTL1			0.404934	-0.178387
Kelch repeat and BTB domain-containing protein 11	O94819	ENSG00000176595;ENSG00000273645	KBTBD11		+	2.65053	-0.803532
Microtubule-associated protein RP/EB family member 1	Q15691	ENSG00000101367	MAPRE1			0.808398	0.148538
Proteasome subunit beta type-9	P28065	ENSG00000239836;ENSG00000240065;ENSG00000240118;ENSG00000240508;ENSG00000242711;ENSG00000243067;ENSG00000243594;ENSG00000243958	PSMB9		+	2.15893	-0.803342
Persulfide dioxygenase ETHE1, mitochondrial	O95571	ENSG00000105755	ETHE1		+	3.86544	-0.793237
V-type proton ATPase catalytic subunit A	P38606	ENSG00000114573	ATP6V1A		+	8.01923	-0.791278
Ubiquitin thioesterase OTUB1	Q96FW1	ENSG00000167770	OTUB1			0.197562	-0.0388598
Prohibitin-2	Q99623	ENSG00000215021	PHB2			0.00435585	-0.00141877
Adipocyte plasma membrane-associated protein	Q9HDC9	ENSG00000101474	APMAP			0.0262983	-0.00878883
V-type proton ATPase subunit F	Q16864	ENSG00000128524	ATP6V1F		+	3.21098	-0.789675
Polymerase I and transcript release factor	Q6NZI2	ENSG00000177469	PTRF		+	3.56731	-0.789604
Suppressor of G2 allele of SKP1 homolog	Q9Y2Z0	ENSG00000165416	SUGT1			0.239712	0.0698983
PDZ and LIM domain protein 1	O00151	ENSG00000107438	PDLIM1			1.28354	-0.511639
V-type proton ATPase subunit D	Q9Y5K8	ENSG00000100554	ATP6V1D		+	5.89358	-0.789035
Rho-related GTP-binding protein RhoB	P62745	ENSG00000143878	RHOB		+	2.75808	-0.788002
Potassium voltage-gated channel subfamily KQT member 2	O43526	ENSG00000075043	KCNQ2		+	1.70561	-0.787963
Neuronal-specific septin-3	Q9UH03	ENSG00000100167	2022-09-03		+	2.7877	-0.783227
NADH dehydrogenase [ubiquinone] 1 beta subcomplex subunit 8, mitochondrial	O95169	ENSG00000166136	NDUFB8		+	3.76666	-0.782106
Annexin A1	P04083	ENSG00000135046	ANXA1		+	3.13858	-0.778974
Cytochrome c oxidase subunit 5A, mitochondrial	P20674	ENSG00000178741	COX5A		+	9.30263	-0.777914
Proteasome subunit alpha type-6	P60900	ENSG00000100902	PSMA6			1.27486	0.125187
Sorbitol dehydrogenase	Q00796	ENSG00000140263	SORD			0.583934	0.16701
Torsin-1A-interacting protein 1	Q5JTV8	ENSG00000143337	TOR1AIP1			1.06305	0.183773
MAP1S heavy chain;MAP1S light chain;Microtubule-associated protein 1S	Q66K74	ENSG00000130479	MAP1S			0.42403	-0.0844734
Protein LYRIC	Q86UE4	ENSG00000147649	MTDH			0.536889	-0.126056
Thioredoxin domain-containing protein 5	Q8NBS9	ENSG00000239264	TXNDC5			0.0716559	0.0348691
Plasminogen activator inhibitor 1 RNA-binding protein	Q8NC51	ENSG00000142864	SERBP1			0.962266	0.216169
Nuclear ubiquitous casein and cyclin-dependent kinase substrate 1	Q9H1E3	ENSG00000069275	NUCKS1			0.980557	0.204775
DnaJ homolog subfamily B member 11	Q9UBS4	ENSG00000090520	DNAJB11			0.043803	-0.0126743
Transgelin-3	Q9UI15	ENSG00000144834	TAGLN3		+	2.39813	-0.772449
Beta-2-microglobulin;Beta-2-microglobulin form pI 5.3	P61769	ENSG00000166710;ENSG00000273686	B2M		+	3.2551	-0.770327
Phosphoglucomutase-1	P36871	ENSG00000079739	PGM1		+	2.24528	-0.766166
V-type proton ATPase subunit B, brain isoform	P21281	ENSG00000147416	ATP6V1B2		+	2.72596	-0.763356
LETM1 and EF-hand domain-containing protein 1, mitochondrial	O95202	ENSG00000168924	LETM1			0.81633	-0.21532
N(G),N(G)-dimethylarginine dimethylaminohydrolase 2	O95865	ENSG00000206395;ENSG00000213722;ENSG00000225635;ENSG00000226634;ENSG00000227317;ENSG00000228128;ENSG00000233076	DDAH2			0.788039	0.317597
Adenine phosphoribosyltransferase	P07741	ENSG00000198931	APRT			0.917363	0.236905
Clathrin light chain B	P09497	ENSG00000175416	CLTB		+	3.64931	-0.763011
Aconitate hydratase, mitochondrial	Q99798	ENSG00000100412	ACO2		+	10.507	-0.757087
Elongation factor 1-beta	P24534	ENSG00000114942	EEF1B2			0.217815	0.061166
Ras-related protein Rab-39B	Q96DA2	ENSG00000155961	RAB39B		+	2.44538	-0.756822
Endophilin-A2	Q99961	ENSG00000141985	SH3GL1		+	5.53689	-0.756128
40S ribosomal protein S9	P46781	ENSG00000170889;ENSG00000274005;ENSG00000274626;ENSG00000274646;ENSG00000274950;ENSG00000275323;ENSG00000277079;ENSG00000277359;ENSG00000278081;ENSG00000278270	RPS9			0.626336	0.153374
Ras-related protein Rab-23	Q9ULC3	ENSG00000112210	RAB23		+	2.5242	-0.754965
V-type proton ATPase subunit S1	Q15904	ENSG00000071553	ATP6AP1		+	2.7751	-0.754378
Reticulon-4	Q9NQC3	ENSG00000115310	RTN4		+	5.22744	-0.754249
Ras GTPase-activating protein-binding protein 1	Q13283	ENSG00000145907	G3BP1			0.906903	0.207445
Sodium/potassium-transporting ATPase subunit beta-3	P54709	ENSG00000069849	ATP1B3		+	1.76282	-0.753999
Ras-related protein Rab-2B	Q8WUD1	ENSG00000129472	RAB2B			0.977177	-0.202623
Paraspeckle component 1	Q8WXF1	ENSG00000121390	PSPC1			0.2167	-0.0442793
Protein TFG	Q92734	ENSG00000114354	TFG			0.0401045	0.0115706
NADH dehydrogenase [ubiquinone] iron-sulfur protein 5	O43920	ENSG00000168653	NDUFS5		+	4.61575	-0.753074
RNA-binding protein Raly	Q9UKM9	ENSG00000125970	RALY			0.868825	0.167902
ATP synthase subunit e, mitochondrial	P56385	ENSG00000169020	ATP5I		+	7.55693	-0.752205
Tubulin beta-2B chain	Q9BVA1	ENSG00000137285	TUBB2B		+	2.44476	-0.749827
Stromal interaction molecule 1	Q13586	ENSG00000167323	STIM1		+	3.39512	-0.7497
SH3 domain-binding glutamic acid-rich-like protein	O75368	ENSG00000131171	SH3BGRL			0.608744	-0.211435
Argininosuccinate synthase	P00966	ENSG00000130707	ASS1			0.0373424	-0.0468454
NADH dehydrogenase [ubiquinone] 1 alpha subcomplex subunit 2	O43678	ENSG00000131495	NDUFA2		+	8.7413	-0.748298
DnaJ homolog subfamily C member 5	Q9H3Z4	ENSG00000101152	DNAJC5		+	1.79314	-0.74713
Ethanolamine-phosphate cytidylyltransferase	Q99447	ENSG00000185813	PCYT2		+	2.87701	-0.746211
EH domain-binding protein 1	Q8NDI1	ENSG00000115504	EHBP1		+	3.84011	-0.744138
Plexin-A1	Q9UIW2	ENSG00000114554	PLXNA1		+	1.97314	-0.740352
Erythrocyte band 7 integral membrane protein	P27105	ENSG00000148175	STOM			0.250285	0.135673
28S ribosomal protein S36, mitochondrial	P82909		MRPS36		+	4.23204	-0.738925
Endonuclease domain-containing 1 protein	O94919	ENSG00000149218	ENDOD1		+	4.71061	-0.736592
26S protease regulatory subunit 6B	P43686	ENSG00000013275;ENSG00000281221	PSMC4			1.26396	0.115678
CLIP-associating protein 2	O75122	ENSG00000163539	CLASP2		+	4.94156	-0.735641
Vasodilator-stimulated phosphoprotein	P50552	ENSG00000125753	VASP			0.231282	-0.0868626
Septin-5	Q99719	ENSG00000184702	2022-09-05		+	3.85363	-0.73419
Beta-soluble NSF attachment protein	Q9H115	ENSG00000125814	NAPB		+	2.59405	-0.733992
Nucleobindin-1	Q02818	ENSG00000104805	NUCB1			0.116667	0.0410963
Rho guanine nucleotide exchange factor 7	Q14155	ENSG00000102606	ARHGEF7		+	3.07088	-0.732087
ELKS/Rab6-interacting/CAST family member 1	Q8IUD2	ENSG00000082805	ERC1		+	1.35205	-0.73016
Eukaryotic translation initiation factor 4H	Q15056	ENSG00000106682	EIF4H			0.751073	0.113275
ADP-ribosylation factor GTPase-activating protein 1	Q8N6T3	ENSG00000101199	ARFGAP1		+	5.80523	-0.729453
Immunity-related GTPase family Q protein	Q8WZA9	ENSG00000167378	IRGQ			0.47741	0.133954
Ganglioside-induced differentiation-associated protein 1-like 1	Q96MZ0	ENSG00000124194	GDAP1L1		+	2.20645	-0.729055
Fructosamine-3-kinase	Q9H479	ENSG00000167363	FN3K			0.530995	-0.208915
Sideroflexin-1	Q9H9B4	ENSG00000164466	SFXN1			0.352589	-0.100294
4F2 cell-surface antigen heavy chain	P08195	ENSG00000168003	SLC3A2		+	3.8108	-0.726957
Coronin-1A	P31146	ENSG00000102879	CORO1A		+	5.8851	-0.726439
Peripheral plasma membrane protein CASK	O14936	ENSG00000147044	CASK		+	5.67392	-0.725785
ELAV-like protein 3	Q14576	ENSG00000196361	ELAVL3		+	1.6268	-0.725607
Phosphoribosylformylglycinamidine synthase	O15067	ENSG00000178921	PFAS			0.450932	0.15432
UDP-N-acetylglucosamine--peptide N-acetylglucosaminyltransferase 110 kDa subunit	O15294	ENSG00000147162	OGT			0.414755	0.097907
Vesicle-trafficking protein SEC22b	O75396	ENSG00000265808	SEC22B			1.12738	0.169682
Serine/threonine-protein kinase OSR1	O95747	ENSG00000172939	OXSR1			0.534446	0.0869376
ATP synthase subunit alpha, mitochondrial	P25705	ENSG00000152234	ATP5A1		+	7.9285	-0.724325
Rab GDP dissociation inhibitor alpha	P31150	ENSG00000203879	GDI1		+	4.01026	-0.720348
EH domain-containing protein 4	Q9H223	ENSG00000103966	EHD4		+	2.24148	-0.717949
Galectin-1	P09382	ENSG00000100097	LGALS1		+	2.66283	-0.716778
Cytochrome b-c1 complex subunit 6;Cytochrome b-c1 complex subunit 6, mitochondrial	P07919;A0A096LP55	ENSG00000173660;ENSG00000233954	UQCRH;UQCRHL		+	3.39997	-0.716209
Adapter molecule crk	P46108	ENSG00000167193	CRK			0.091861	-0.0277011
F-actin-capping protein subunit alpha-2	P47755	ENSG00000198898	CAPZA2			1.20861	-0.180009
Nucleosome assembly protein 1-like 1	P55209	ENSG00000187109	NAP1L1			0.853178	0.196876
NADH dehydrogenase [ubiquinone] 1 beta subcomplex subunit 1	O75438	ENSG00000183648	NDUFB1		+	4.18344	-0.712606
CDGSH iron-sulfur domain-containing protein 1	Q9NZ45	ENSG00000122873	CISD1		+	3.01397	-0.712526
Na(+)/H(+) exchange regulatory cofactor NHE-RF1	O14745	ENSG00000109062	SLC9A3R1		+	3.77491	-0.712071
Cytoplasmic FMR1-interacting protein 2	Q96F07	ENSG00000055163	CYFIP2		+	2.43914	-0.711636
Heat shock protein 75 kDa, mitochondrial	Q12931	ENSG00000126602	TRAP1			0.0431347	-0.020359
Peroxiredoxin-4	Q13162	ENSG00000123131	PRDX4			0.535541	0.200502
Microtubule-associated protein RP/EB family member 2	Q15555	ENSG00000166974	MAPRE2			0.685429	-0.339208
V-type proton ATPase subunit H	Q9UI12	ENSG00000047249	ATP6V1H		+	5.58056	-0.711108
Saccharopine dehydrogenase-like oxidoreductase	Q8NBX0	ENSG00000143653	SCCPDH			0.254291	-0.064935
SH3 domain-binding glutamic acid-rich-like protein 3	Q9H299	ENSG00000142669	SH3BGRL3			0.704631	-0.264838
Thymocyte nuclear protein 1	Q9P016	ENSG00000151500	THYN1			0.405612	0.127688
Cytochrome b-c1 complex subunit 9	Q9UDW1	ENSG00000184076	UQCR10		+	2.40322	-0.710598
ATPase ASNA1	O43681	ENSG00000198356	ASNA1			0.345751	0.0550498
ATPase inhibitor, mitochondrial	Q9UII2	ENSG00000130770	ATPIF1		+	5.27283	-0.709059
Cytochrome b-c1 complex subunit 7	P14927	ENSG00000156467	UQCRB		+	8.70333	-0.70905
NADH dehydrogenase [ubiquinone] flavoprotein 2, mitochondrial	P19404	ENSG00000178127	NDUFV2		+	7.49577	-0.702251
ATP synthase subunit delta, mitochondrial	P30049	ENSG00000099624	ATP5D		+	7.15624	-0.702111
Catechol O-methyltransferase	P21964	ENSG00000093010	COMT			0.66693	0.146005
Low-density lipoprotein receptor-related protein 1 515 kDa subunit;Low-density lipoprotein receptor-related protein 1 85 kDa subunit;Low-density lipoprotein receptor-related protein 1 intracellular domain;Prolow-density lipoprotein receptor-related protein 1	Q07954	ENSG00000123384	LRP1		+	2.86204	-0.697308
Succinyl-CoA ligase [ADP-forming] subunit beta, mitochondrial	Q9P2R7	ENSG00000136143	SUCLA2		+	6.60957	-0.695852
cAMP-dependent protein kinase type II-beta regulatory subunit	P31323	ENSG00000005249	PRKAR2B			0.318773	0.214038
BTB/POZ domain-containing protein KCTD12	Q96CX2	ENSG00000178695	KCTD12		+	1.63466	-0.695721
STE20/SPS1-related proline-alanine-rich protein kinase	Q9UEW8	ENSG00000198648	STK39		+	2.66403	-0.69477
Alpha-taxilin	P40222	ENSG00000084652	TXLNA			0.0629522	0.0253659
Glycogen synthase kinase-3 beta	P49841	ENSG00000082701	GSK3B		+	3.44855	-0.69436
Carnitine O-palmitoyltransferase 1, liver isoform	P50416	ENSG00000110090	CPT1A		+	2.14281	-0.693416
Protein S100-A16	Q96FQ6	ENSG00000188643	S100A16		+	1.54556	-0.690106
Transmembrane protein 65	Q6PI78	ENSG00000164983	TMEM65		+	2.29439	-0.689609
Myosin phosphatase Rho-interacting protein	Q6WCQ1	ENSG00000133030	MPRIP		+	2.47144	-0.689005
60S ribosomal protein L23	P62829	ENSG00000125691	RPL23			1.05987	0.254958
Single-stranded DNA-binding protein, mitochondrial	Q04837	ENSG00000106028;ENSG00000262771	SSBP1			0.625409	-0.224024
Reticulocalbin-2	Q14257	ENSG00000117906	RCN2			0.806028	0.197929
Phosphomevalonate kinase	Q15126	ENSG00000163344	PMVK			0.390753	0.12451
Apolipoprotein D	P05090	ENSG00000189058	APOD		+	1.42041	-0.686647
Pyruvate dehydrogenase E1 component subunit alpha, somatic form, mitochondrial	P08559	ENSG00000131828	PDHA1		+	2.47945	-0.685659
CLIP-associating protein 1	Q7Z460	ENSG00000074054	CLASP1			0.317104	-0.074072
COP9 signalosome complex subunit 5	Q92905	ENSG00000121022	COPS5			0.195053	-0.0452109
ERO1-like protein alpha	Q96HE7	ENSG00000197930	ERO1L			0.306654	-0.101206
Nucleosome assembly protein 1-like 4	Q99733	ENSG00000205531;ENSG00000273562	NAP1L4			0.0426554	0.0129556
Endoplasmic reticulum resident protein 44	Q9BS26	ENSG00000023318	ERP44			0.0592825	-0.0198196
Ras-related protein Rab-4A	P20338	ENSG00000168118	RAB4A		+	3.62199	-0.685534
Cytochrome c oxidase subunit 4 isoform 1, mitochondrial	P13073	ENSG00000131143	COX4I1		+	6.87744	-0.683058
14 kDa phosphohistidine phosphatase	Q9NRX4	ENSG00000054148	PHPT1			0.521701	-0.149193
MTSS1-like protein	Q765P7	ENSG00000132613	MTSS1L		+	1.65538	-0.682249
NADH dehydrogenase [ubiquinone] iron-sulfur protein 8, mitochondrial	O00217	ENSG00000110717	NDUFS8		+	5.17575	-0.680307
Laminin subunit alpha-5	O15230	ENSG00000130702	LAMA5			0.24667	-0.136149
AP-2 complex subunit beta	P63010	ENSG00000006125	AP2B1		+	8.94459	-0.67856
Small glutamine-rich tetratricopeptide repeat-containing protein alpha	O43765	ENSG00000104969	SGTA			1.04447	0.169262
E3 ubiquitin-protein ligase NEDD4-like	Q96PU5	ENSG00000049759	NEDD4L		+	1.67686	-0.674963
Interferon-inducible double-stranded RNA-dependent protein kinase activator A	O75569	ENSG00000180228	PRKRA			0.0137798	-0.00622562
Eukaryotic translation initiation factor 3 subunit J	O75822	ENSG00000104131	EIF3J			0.521629	0.0957217
Septin-6	Q14141	ENSG00000125354	2022-09-06		+	1.69765	-0.671334
Tropomyosin beta chain	P07951	ENSG00000198467	TPM2			0.340529	-0.226305
70 kDa lysosomal alpha-glucosidase;76 kDa lysosomal alpha-glucosidase;Lysosomal alpha-glucosidase	P10253	ENSG00000171298	GAA			0.346377	0.113894
NADH dehydrogenase [ubiquinone] 1 beta subcomplex subunit 5, mitochondrial	O43674	ENSG00000136521	NDUFB5		+	2.54596	-0.667838
60S ribosomal protein L13	P26373	ENSG00000167526	RPL13			0.888913	0.234072
Collagen alpha-1(XVIII) chain;Endostatin	P39060	ENSG00000182871	COL18A1			0.147217	-0.0881149
40S ribosomal protein S18	P62269	ENSG00000096150;ENSG00000223367;ENSG00000226225;ENSG00000231500;ENSG00000235650	RPS18			0.836821	0.173347
40S ribosomal protein S13	P62277	ENSG00000110700	RPS13			0.420151	0.118985
NADH-ubiquinone oxidoreductase 75 kDa subunit, mitochondrial	P28331	ENSG00000023228	NDUFS1		+	6.45886	-0.667279
Lamin-A/C;Prelamin-A/C	P02545	ENSG00000160789	LMNA		+	1.52587	-0.666641
D-tyrosyl-tRNA(Tyr) deacylase 1	Q8TEA8	ENSG00000125821	DTD1		+	3.28125	-0.666441
Lactoylglutathione lyase	Q04760	ENSG00000124767	GLO1			0.0487026	0.0190651
ATP synthase subunit beta, mitochondrial	P06576	ENSG00000110955	ATP5B		+	7.84654	-0.666119
Pyruvate dehydrogenase E1 component subunit beta, mitochondrial	P11177	ENSG00000168291	PDHB		+	5.60439	-0.664443
CD59 glycoprotein	P13987	ENSG00000085063	CD59		+	3.31931	-0.662895
Filamin-C	Q14315	ENSG00000128591	FLNC		+	1.56427	-0.661852
14-3-3 protein eta	Q04917	ENSG00000128245	YWHAH		+	6.66528	-0.661306
Lysosome membrane protein 2	Q14108	ENSG00000138760	SCARB2			0.684101	0.165956
Malectin	Q14165	ENSG00000110917	MLEC			0.292123	0.0942165
Guanine nucleotide-binding protein subunit alpha-13	Q14344	ENSG00000120063	GNA13			0.0206248	0.0091359
AP-2 complex subunit mu	Q96CW1	ENSG00000161203	AP2M1		+	7.41276	-0.661263
Cytochrome c oxidase subunit 5B, mitochondrial	P10606	ENSG00000135940	COX5B		+	5.6658	-0.661052
Septin-11	Q9NVA2	ENSG00000138758	2022-09-11		+	3.62751	-0.658739
Cytochrome b-c1 complex subunit 2, mitochondrial	P22695	ENSG00000140740	UQCRC2		+	7.67157	-0.656732
Very-long-chain 3-oxoacyl-CoA reductase	Q53GQ0	ENSG00000149084	HSD17B12			0.0521886	0.0188882
Cytochrome c oxidase subunit 6B1	P14854	ENSG00000126267	COX6B1		+	5.77672	-0.654933
Ras-associated and pleckstrin homology domains-containing protein 1	Q70E73	ENSG00000173166	RAPH1		+	2.33335	-0.653266
Transcriptional activator protein Pur-beta	Q96QR8	ENSG00000146676	PURB			0.370984	0.152433
Serine/threonine-protein kinase PAK 1	Q13153	ENSG00000149269	PAK1		+	4.05877	-0.652013
Enolase-phosphatase E1	Q9UHY7	ENSG00000145293	ENOPH1			0.758784	-0.153833
Pyruvate carboxylase, mitochondrial	P11498	ENSG00000173599	PC		+	2.91186	-0.648601
Lambda-crystallin homolog	Q9Y2S2	ENSG00000165475	CRYL1		+	1.97981	-0.64782
Membrane-associated progesterone receptor component 1	O00264	ENSG00000101856	PGRMC1			0.67261	0.170265
Collagen alpha-1(I) chain	P02452	ENSG00000108821	COL1A1			0.289163	-0.274917
NADH dehydrogenase [ubiquinone] 1 beta subcomplex subunit 11, mitochondrial	Q9NX14	ENSG00000147123	NDUFB11		+	4.21508	-0.646927
CB1 cannabinoid receptor-interacting protein 1	Q96F85	ENSG00000119865	CNRIP1		+	3.27068	-0.645835
Thioredoxin	P10599	ENSG00000136810	TXN			0.484032	-0.154294
SH3 and PX domain-containing protein 2B	A1X283	ENSG00000174705	SH3PXD2B		+	2.24126	-0.644244
Proteasome subunit beta type-4	P28070	ENSG00000159377	PSMB4			0.010649	0.00327505
Protein S100-A11;Protein S100-A11, N-terminally processed	P31949	ENSG00000163191	S100A11			0.578448	-0.286214
Enoyl-CoA delta isomerase 1, mitochondrial	P42126	ENSG00000167969	ECI1			0.0676331	-0.039687
MARCKS-related protein	P49006	ENSG00000175130	MARCKSL1			0.0909069	-0.0420991
Ras-related protein Ral-B	P11234	ENSG00000144118	RALB		+	3.21828	-0.643248
LisH domain and HEAT repeat-containing protein KIAA1468	Q9P260	ENSG00000134444	KIAA1468		+	2.48178	-0.641231
40S ribosomal protein S11	P62280	ENSG00000142534	RPS11			0.281384	0.0816731
60S ribosomal protein L8	P62917	ENSG00000161016	RPL8			1.11441	0.269534
Nck-associated protein 1	Q9Y2A7	ENSG00000061676	NCKAP1		+	4.40602	-0.639636
40S ribosomal protein S21	P63220	ENSG00000171858	RPS21			0.652796	0.133466
Vesicle-fusing ATPase	P46459	ENSG00000073969;ENSG00000276262;ENSG00000278174	NSF		+	2.16136	-0.639536
AMP deaminase 2	Q01433	ENSG00000116337	AMPD2			0.110074	-0.0646296
Neuron navigator 1	Q8NEY1	ENSG00000134369	NAV1		+	2.15717	-0.637316
ATP synthase subunit d, mitochondrial	O75947	ENSG00000167863	ATP5H		+	5.5642	-0.637114
AP2-associated protein kinase 1	Q2M2I8	ENSG00000115977	AAK1		+	2.63929	-0.637062
AP-3 complex subunit beta-2	Q13367	ENSG00000103723	AP3B2			0.376047	-0.176454
Bleomycin hydrolase	Q13867	ENSG00000108578	BLMH			1.18228	0.207548
Secretory carrier-associated membrane protein 1	O15126	ENSG00000085365	SCAMP1		+	3.18666	-0.636966
Protein NDRG2	Q9UN36	ENSG00000165795	NDRG2		+	1.83284	-0.635605
Signal transducing adapter molecule 1	Q92783	ENSG00000136738	STAM			0.0155478	-0.00372201
Carboxymethylenebutenolidase homolog	Q96DG6	ENSG00000164237	CMBL			0.221555	-0.103564
Fructose-2,6-bisphosphatase TIGAR	Q9NQ88	ENSG00000078237	TIGAR			1.12886	0.711647
Tubulin beta-4B chain	P68371	ENSG00000188229	TUBB4B		+	4.47487	-0.634343
Unconventional myosin-XVIIIa	Q92614	ENSG00000196535	MYO18A		+	1.90029	-0.633446
Methionine adenosyltransferase 2 subunit beta	Q9NZL9	ENSG00000038274	MAT2B			0.387434	0.0777974
Very-long-chain (3R)-3-hydroxyacyl-CoA dehydratase 3	Q9P035	ENSG00000074696	HACD3			0.906785	0.261612
Prenylcysteine oxidase 1	Q9UHG3	ENSG00000116005	PCYOX1			1.21132	0.255104
Coronin-2B	Q9UQ03	ENSG00000103647	CORO2B		+	2.45285	-0.632726
Phenylalanine--tRNA ligase alpha subunit	Q9Y285	ENSG00000179115	FARSA			0.34209	0.0794554
ATP synthase subunit O, mitochondrial	P48047	ENSG00000241837	ATP5O		+	7.91972	-0.630252
ATP synthase subunit gamma, mitochondrial	P36542	ENSG00000165629	ATP5C1		+	5.95222	-0.62863
Protein phosphatase methylesterase 1	Q9Y570	ENSG00000214517	PPME1			0.663622	-0.122369
Ferritin heavy chain;Ferritin heavy chain, N-terminally processed	P02794	ENSG00000167996	FTH1		+	2.61013	-0.628361
AH receptor-interacting protein	O00170	ENSG00000110711	AIP			0.129536	-0.0335179
Unconventional myosin-Ic	O00159	ENSG00000197879	MYO1C		+	1.83866	-0.62654
Endothelial differentiation-related factor 1	O60869	ENSG00000107223	EDF1			0.608226	0.140307
Tubulin-specific chaperone A	O75347	ENSG00000171530	TBCA			0.639291	0.140619
Superoxide dismutase [Cu-Zn]	P00441	ENSG00000142168	SOD1			0.175318	-0.0891501
ELAV-like protein 4	P26378	ENSG00000162374	ELAVL4		+	2.39964	-0.62466
NADH dehydrogenase [ubiquinone] 1 beta subcomplex subunit 9	Q9Y6M9	ENSG00000147684	NDUFB9		+	4.73034	-0.623689
Cathepsin B;Cathepsin B heavy chain;Cathepsin B light chain	P07858	ENSG00000164733	CTSB			0.0723255	0.0304391
N-acetylglucosamine-6-sulfatase	P15586	ENSG00000135677	GNS			0.2938	0.0826305
LIM and cysteine-rich domains protein 1	Q9NZU5	ENSG00000071282	LMCD1		+	1.58748	-0.623528
ADP-ribosylation factor 4	P18085	ENSG00000168374	ARF4			0.216474	0.0449227
Transcription factor BTF3	P20290	ENSG00000145741	BTF3			0.373404	0.133814
2-oxoglutarate dehydrogenase, mitochondrial	Q02218	ENSG00000105953	OGDH		+	3.65867	-0.62293
NADH dehydrogenase [ubiquinone] 1 beta subcomplex subunit 3	O43676	ENSG00000119013	NDUFB3		+	3.32249	-0.619553
NADH dehydrogenase [ubiquinone] 1 beta subcomplex subunit 4	O95168	ENSG00000065518	NDUFB4		+	4.95693	-0.619401
26S proteasome non-ATPase regulatory subunit 8	P48556	ENSG00000099341	PSMD8			0.660935	0.0982392
Integrin beta-5	P18084	ENSG00000082781	ITGB5		+	2.46534	-0.618428
CD109 antigen	Q6YHK3	ENSG00000156535	CD109		+	1.9317	-0.615309
60S ribosomal protein L15	P61313	ENSG00000174748	RPL15			0.951755	0.26024
40S ribosomal protein S8	P62241	ENSG00000142937	RPS8			1.23353	0.312281
40S ribosomal protein S16	P62249	ENSG00000105193	RPS16			0.548416	0.128294
60S ribosomal protein L31	P62899	ENSG00000071082	RPL31			0.893545	0.216444
EH domain-containing protein 1	Q9H4M9	ENSG00000110047	EHD1		+	3.89288	-0.61225
Mannosyl-oligosaccharide glucosidase	Q13724	ENSG00000115275	MOGS			1.01683	0.202242
NADH dehydrogenase [ubiquinone] 1 alpha subcomplex subunit 10, mitochondrial	O95299	ENSG00000130414;ENSG00000281434	NDUFA10		+	3.82395	-0.610831
Tubulin-specific chaperone E	Q15813	ENSG00000116957	TBCE			0.27093	0.10593
Proteasomal ubiquitin receptor ADRM1	Q16186	ENSG00000130706	ADRM1			0.713648	0.122338
Cytochrome b-c1 complex subunit 11;Cytochrome b-c1 complex subunit Rieske, mitochondrial;Putative cytochrome b-c1 complex subunit Rieske-like protein 1	P47985;P0C7P4	ENSG00000169021	UQCRFS1;UQCRFS1P1		+	4.74496	-0.610034
Kinesin light chain 2	Q9H0B6	ENSG00000174996	KLC2		+	3.73931	-0.606748
Exocyst complex component 4	Q96A65	ENSG00000131558	EXOC4			0.00183589	-0.000514514
AP-2 complex subunit alpha-2	O94973	ENSG00000183020	AP2A2		+	4.80223	-0.60638
Coiled-coil domain-containing protein 124	Q96CT7	ENSG00000007080	CCDC124			0.268472	0.0661415
Exocyst complex component 2	Q96KP1	ENSG00000112685	EXOC2			0.425927	-0.108039
Sickle tail protein homolog	Q5T5P2	ENSG00000120549	KIAA1217		+	1.83772	-0.60616
Rho GTPase-activating protein 35	Q9NRY4		ARHGAP35			0.33121	0.151334
Ras GTPase-activating protein-binding protein 2	Q9UN86	ENSG00000138757	G3BP2			0.453173	-0.0908282
26S proteasome non-ATPase regulatory subunit 14	O00487	ENSG00000115233	PSMD14			0.755112	0.115443
Phosphatidylinositol-binding clathrin assembly protein	Q13492	ENSG00000073921	PICALM		+	4.85592	-0.605699
NADH dehydrogenase [ubiquinone] 1 beta subcomplex subunit 6	O95139	ENSG00000165264	NDUFB6		+	1.89189	-0.602914
Galectin-related protein	Q3ZCW2	ENSG00000119862	LGALSL		+	1.52888	-0.602447
Nestin	P48681	ENSG00000132688	NES		+	2.21439	-0.602401
Glucose-6-phosphate isomerase	P06744	ENSG00000105220	GPI		+	4.94923	-0.602391
Protein QIL1	Q5XKP0	ENSG00000174917	QIL1		+	3.50094	-0.598126
Cytochrome b-c1 complex subunit 1, mitochondrial	P31930	ENSG00000010256	UQCRC1		+	6.27983	-0.597939
Vesicle-associated membrane protein-associated protein B/C	O95292	ENSG00000124164	VAPB			1.08561	-0.136359
Protein AHNAK2	Q8IVF2	ENSG00000185567	AHNAK2		+	1.81018	-0.597468
Collagen alpha-2(I) chain	P08123	ENSG00000164692	COL1A2			0.47785	-0.424813
Glycogenin-1	P46976	ENSG00000163754	GYG1		+	1.34755	-0.596264
Protein 4.1	P11171	ENSG00000159023	EPB41			0.732229	0.218473
Sorcin	P30626	ENSG00000075142	SRI		+	3.1418	-0.594139
NADH dehydrogenase [ubiquinone] 1 alpha subcomplex subunit 6	P56556	ENSG00000184983;ENSG00000272765;ENSG00000273397;ENSG00000277365;ENSG00000281013	NDUFA6		+	3.54689	-0.591732
Retinol dehydrogenase 13	Q8NBN7	ENSG00000160439;ENSG00000276684	RDH13		+	2.40258	-0.591135
Serine/threonine-protein phosphatase 6 regulatory subunit 2	O75170	ENSG00000100239	PPP6R2		+	2.1507	-0.584604
Nucleoside diphosphate kinase 3	Q13232	ENSG00000103024	NME3		+	2.33746	-0.584374
Dihydrolipoyllysine-residue succinyltransferase component of 2-oxoglutarate dehydrogenase complex, mitochondrial	P36957	ENSG00000119689	DLST		+	6.40551	-0.583194
60S ribosomal protein L11	P62913	ENSG00000142676	RPL11			0.762275	0.162776
Casein kinase II subunit beta	P67870	ENSG00000204435;ENSG00000206406;ENSG00000224398;ENSG00000224774;ENSG00000228875;ENSG00000230700;ENSG00000232960	CSNK2B			0.443554	0.0849493
60S ribosomal protein L24	P83731	ENSG00000114391	RPL24			0.463721	0.158348
UBX domain-containing protein 1	Q04323	ENSG00000162191	UBXN1			1.08855	0.200835
C-terminal-binding protein 1	Q13363	ENSG00000159692	CTBP1			0.316707	-0.0728469
28 kDa heat- and acid-stable phosphoprotein	Q13442	ENSG00000106244	PDAP1			0.276633	0.0628531
Cold-inducible RNA-binding protein	Q14011	ENSG00000099622	CIRBP			0.0881548	0.0343947
Pyridoxal kinase	O00764	ENSG00000160209	PDXK		+	1.95471	-0.582216
Ubiquitin-conjugating enzyme E2 variant 2	Q15819	ENSG00000169139	UBE2V2			0.140522	-0.0379738
Actin-related protein 2/3 complex subunit 5-like protein	Q9BPX5	ENSG00000136950	ARPC5L		+	3.05518	-0.58028
APC membrane recruitment protein 2	Q8N7J2	ENSG00000165566	AMER2			0.753904	0.307197
Alpha/beta hydrolase domain-containing protein 14B	Q96IU4	ENSG00000114779	ABHD14B			0.175367	0.0838258
Transcriptional activator protein Pur-alpha	Q00577	ENSG00000185129	PURA		+	2.26905	-0.58009
Sideroflexin-3	Q9BWM7	ENSG00000107819	SFXN3			1.00545	-0.451831
Pantothenate kinase 4	Q9NVE7	ENSG00000157881;ENSG00000273494	PANK4			0.135091	-0.0445918
Stomatin-like protein 2, mitochondrial	Q9UJZ1	ENSG00000165283	STOML2			0.308024	-0.10287
NADH dehydrogenase [ubiquinone] iron-sulfur protein 3, mitochondrial	O75489	ENSG00000213619	NDUFS3		+	6.33317	-0.577938
DNA fragmentation factor subunit alpha	O00273	ENSG00000160049	DFFA			0.97024	0.210733
Copper chaperone for superoxide dismutase	O14618	ENSG00000173992	CCS			0.127642	0.0555892
Syntaxin-7	O15400	ENSG00000079950	STX7			0.884224	-0.296326
Myoferlin	Q9NZM1	ENSG00000138119	MYOF		+	1.53995	-0.577258
Charged multivesicular body protein 2a	O43633	ENSG00000130724	CHMP2A			0.0144617	0.00500486
Tubulin beta-8 chain	Q3ZCM7	ENSG00000173876;ENSG00000261456	TUBB8		+	1.95703	-0.574525
Mitochondrial-processing peptidase subunit beta	O75439	ENSG00000105819	PMPCB			0.552925	0.124272
	REV__P98196;REV__Q9Y2G3				+	2.23303	-0.574002
Ig lambda chain V-I region HA	P01700				+	1.33307	-0.573791
Collagen alpha-2(VI) chain	P12110	ENSG00000142173	COL6A2			0.958891	-0.529687
COP9 signalosome complex subunit 7a	Q9UBW8	ENSG00000111652	COPS7A		+	2.54534	-0.572422
Thioredoxin-dependent peroxide reductase, mitochondrial	P30048	ENSG00000165672	PRDX3			0.198719	-0.0723037
Endophilin-B1	Q9Y371	ENSG00000097033	SH3GLB1		+	3.38896	-0.571621
RNA-binding protein FUS	P35637	ENSG00000089280	FUS			1.16931	0.184091
	P0DPI2;A0A0B4J2D5	ENSG00000280071			+	3.66727	-0.570754
Phosphatidylinositol 5-phosphate 4-kinase type-2 alpha	P48426	ENSG00000150867	PIP4K2A			1.13159	0.366177
Histidine triad nucleotide-binding protein 1	P49773	ENSG00000169567	HINT1			0.0293484	0.0081286
Emerin	P50402	ENSG00000102119	EMD			0.573552	-0.129993
Ras-related protein Rab-8A	P61006	ENSG00000167461	RAB8A			0.944821	-0.177441
Small nuclear ribonucleoprotein Sm D3	P62318	ENSG00000100028	SNRPD3			1.27428	0.206821
Cysteine and glycine-rich protein 1	P21291	ENSG00000159176	CSRP1		+	2.0296	-0.570753
Receptor expression-enhancing protein 5	Q00765	ENSG00000129625	REEP5			0.832475	-0.251134
Fragile X mental retardation protein 1	Q06787	ENSG00000102081	FMR1			0.0336588	-0.0112318
S-methyl-5'-thioadenosine phosphorylase	Q13126	ENSG00000099810	MTAP			0.794624	0.236242
Prostaglandin reductase 1	Q14914	ENSG00000106853	PTGR1			0.0485217	-0.0265436
GTP-binding protein Rheb	Q15382	ENSG00000106615	RHEB			0.12368	-0.0565026
NADH dehydrogenase [ubiquinone] 1 beta subcomplex subunit 10	O96000	ENSG00000140990	NDUFB10		+	4.08315	-0.570573
TATA-binding protein-associated factor 2N	Q92804	ENSG00000270647;ENSG00000276833	TAF15			0.770205	0.168436
ADP/ATP translocase 3;ADP/ATP translocase 3, N-terminally processed	P12236	ENSG00000169100	SLC25A6		+	4.52259	-0.569599
WD repeat-containing protein 11	Q9BZH6	ENSG00000120008	WDR11			0.109963	0.0306026
Guanine nucleotide-binding protein G(I)/G(S)/G(O) subunit gamma-2	P59768	ENSG00000186469	GNG2		+	1.40367	-0.564277
Prefoldin subunit 2	Q9UHV9	ENSG00000143256	PFDN2			0.209031	-0.0613495
SH3 domain-containing kinase-binding protein 1	Q96B97	ENSG00000147010	SH3KBP1		+	2.03223	-0.563996
Peptidyl-prolyl cis-trans isomerase FKBP1A	P62942	ENSG00000088832	FKBP1A		+	3.10778	-0.560432
Serum paraoxonase/arylesterase 2	Q15165	ENSG00000105854	PON2		+	2.14541	-0.559575
TIP41-like protein	O75663	ENSG00000143155	TIPRL			0.438003	0.128577
Dynactin subunit 3	O75935	ENSG00000137100	DCTN3			0.0704006	-0.0403346
Peroxiredoxin-5, mitochondrial	P30044	ENSG00000126432	PRDX5		+	4.4406	-0.559136
CD99 antigen	P14209	ENSG00000002586	CD99		+	1.86287	-0.557923
Ras-related protein Rab-5A	P20339	ENSG00000144566	RAB5A			0.153167	-0.0443522
CD44 antigen	P16070	ENSG00000026508	CD44		+	1.55998	-0.556794
Putative transferase CAF17, mitochondrial	Q5T440	ENSG00000181873	IBA57		+	2.10645	-0.553843
Adenylosuccinate lyase	P30566	ENSG00000239900	ADSL			0.777651	0.181384
Early endosome antigen 1	Q15075	ENSG00000102189	EEA1		+	2.46858	-0.55351
Nuclear pore complex protein Nup153	P49790	ENSG00000124789	NUP153			0.64499	0.145807
Ras-related protein Rab-5B	P61020	ENSG00000111540	RAB5B			1.24432	-0.240008
Serine/threonine-protein phosphatase PP1-beta catalytic subunit	P62140	ENSG00000213639	PPP1CB			0.526039	0.0851068
60S ribosomal protein L10a	P62906	ENSG00000198755	RPL10A			1.07037	0.190165
FERM, RhoGEF and pleckstrin domain-containing protein 1	Q9Y4F1	ENSG00000152767	FARP1		+	1.37663	-0.551515
Peptidyl-prolyl cis-trans isomerase FKBP3	Q00688	ENSG00000100442	FKBP3			0.601231	0.114357
Profilin-2	P35080	ENSG00000070087	PFN2		+	4.186	-0.550722
Sterol-4-alpha-carboxylate 3-dehydrogenase, decarboxylating	Q15738	ENSG00000147383	NSDHL			0.804483	0.174569
Enhancer of mRNA-decapping protein 4	Q6P2E9	ENSG00000038358	EDC4			0.0700823	0.0222687
Syntaxin-12	Q86Y82	ENSG00000117758	STX12		+	4.53106	-0.550114
Epsin-1	Q9Y6I3	ENSG00000063245	EPN1		+	3.36579	-0.548692
Rho GDP-dissociation inhibitor 2	P52566	ENSG00000111348	ARHGDIB		+	1.39882	-0.547039
Clathrin heavy chain 1	Q00610	ENSG00000141367	CLTC		+	3.71518	-0.545783
Phospholipase D3	Q8IV08	ENSG00000105223	PLD3			0.291982	-0.103014
Guanine nucleotide-binding protein subunit alpha-11	P29992	ENSG00000088256	GNA11		+	2.0699	-0.545464
Carbonyl reductase [NADPH] 1	P16152	ENSG00000159228	CBR1		+	2.50179	-0.545083
DDRGK domain-containing protein 1	Q96HY6	ENSG00000198171	DDRGK1			0.802501	0.192686
Serine/threonine-protein phosphatase 2A 56 kDa regulatory subunit gamma isoform	Q13362	ENSG00000078304	PPP2R5C		+	4.05373	-0.544909
TBC1 domain family member 10B	Q4KMP7	ENSG00000169221	TBC1D10B		+	2.67218	-0.544523
Sequestosome-1	Q13501	ENSG00000161011	SQSTM1		+	2.69469	-0.543828
Thioredoxin domain-containing protein 17	Q9BRA2	ENSG00000129235	TXNDC17			0.391291	-0.101332
Protein lunapark	Q9C0E8	ENSG00000144320	LNP			0.357305	0.109533
Golgi-associated plant pathogenesis-related protein 1	Q9H4G4	ENSG00000122694	GLIPR2			0.0757752	-0.0500526
Vacuolar protein sorting-associated protein VTA1 homolog	Q9NP79	ENSG00000009844	VTA1			0.172766	-0.0655438
Guanine nucleotide-binding protein G(I)/G(S)/G(O) subunit gamma-12	Q9UBI6	ENSG00000172380	GNG12			0.956086	-0.329282
Protein canopy homolog 2	Q9Y2B0	ENSG00000257727	CNPY2			0.382447	0.0843457
Hepatoma-derived growth factor-related protein 3	Q9Y3E1		HDGFRP3			0.803952	-0.337532
ARF GTPase-activating protein GIT1	Q9Y2X7	ENSG00000108262	GIT1		+	2.43372	-0.542978
Synaptobrevin homolog YKT6	O15498	ENSG00000106636	YKT6			0.740261	-0.171248
Phosphatidate cytidylyltransferase 2	O95674	ENSG00000101290	CDS2			0.0310806	0.0146645
Quinone oxidoreductase-like protein 1	O95825	ENSG00000205758	CRYZL1			0.48865	-0.147958
Diphosphoinositol polyphosphate phosphohydrolase 1	O95989	ENSG00000272325	NUDT3			0.393671	-0.139841
Calpastatin	P20810	ENSG00000153113	CAST		+	1.59809	-0.54197
Phosphoglycolate phosphatase	A6NDG6	ENSG00000184207	PGP		+	2.14921	-0.540056
High mobility group protein HMG-I/HMG-Y	P17096	ENSG00000137309	HMGA1			0.382128	0.225817
Aldehyde dehydrogenase X, mitochondrial	P30837	ENSG00000137124	ALDH1B1			0.131621	-0.0760542
60S ribosomal protein L27a	P46776	ENSG00000166441	RPL27A			0.990341	0.231748
Dual specificity protein phosphatase 3	P51452	ENSG00000108861	DUSP3			0.613177	-0.22073
Protein S100-A6	P06703	ENSG00000197956	S100A6		+	1.38091	-0.540044
NADH dehydrogenase [ubiquinone] 1 alpha subcomplex subunit 9, mitochondrial	Q16795	ENSG00000139180	NDUFA9		+	3.23022	-0.53833
40S ribosomal protein S25	P62851	ENSG00000118181;ENSG00000280831	RPS25			0.552582	0.164418
Metallo-beta-lactamase domain-containing protein 2	Q68D91	ENSG00000176055	MBLAC2		+	2.26279	-0.537829
Disco-interacting protein 2 homolog B	Q9P265	ENSG00000066084	DIP2B		+	2.03188	-0.536586
AP-2 complex subunit sigma	P53680	ENSG00000042753	AP2S1		+	3.22172	-0.530595
Lysophospholipase-like protein 1	Q5VWZ2	ENSG00000143353	LYPLAL1			1.26189	0.35834
Zyxin	Q15942	ENSG00000159840	ZYX		+	3.9601	-0.528495
ATP synthase F(0) complex subunit B1, mitochondrial	P24539	ENSG00000116459	ATP5F1		+	5.31311	-0.527974
PEST proteolytic signal-containing nuclear protein	Q8WW12	ENSG00000081154	PCNP			1.1623	0.213735
FAS-associated factor 2	Q96CS3	ENSG00000113194	FAF2			0.959592	0.202603
Syntaxin-binding protein 2	Q15833	ENSG00000076944	STXBP2		+	1.56128	-0.527562
Protein NipSnap homolog 1	Q9BPW8	ENSG00000184117	NIPSNAP1			0.79071	-0.218851
Toll-interacting protein	Q9H0E2	ENSG00000078902	TOLLIP		+	4.74032	-0.527075
Transmembrane emp24 domain-containing protein 9	Q9BVK6	ENSG00000184840	TMED9			0.647452	0.181093
CAP-Gly domain-containing linker protein 2	Q9UDT6	ENSG00000106665	CLIP2		+	1.51408	-0.526272
Golgi resident protein GCP60	Q9H3P7	ENSG00000182827	ACBD3			1.05748	0.185373
Intercellular adhesion molecule 1	P05362	ENSG00000090339	ICAM1		+	1.36132	-0.525924
Astrocytic phosphoprotein PEA-15	Q15121	ENSG00000162734	PEA15		+	1.91874	-0.525159
Endoplasmic reticulum metallopeptidase 1	Q7Z2K6	ENSG00000099219	ERMP1		+	2.00759	-0.524862
Ras-related protein Rab-21	Q9UL25	ENSG00000080371	RAB21			1.07176	-0.194323
Glyceraldehyde-3-phosphate dehydrogenase	P04406	ENSG00000111640	GAPDH		+	2.63511	-0.524634
Secretory carrier-associated membrane protein 3	O14828	ENSG00000116521;ENSG00000263290	SCAMP3			0.656538	-0.159343
Mitogen-activated protein kinase 15	Q8TD08	ENSG00000181085;ENSG00000274205	MAPK15		+	2.26663	-0.523627
Acyl-protein thioesterase 1	O75608	ENSG00000120992	LYPLA1			0.0354896	-0.0123559
PRA1 family protein 3	O75915	ENSG00000144746	ARL6IP5			0.439011	-0.124956
ADP/ATP translocase 2;ADP/ATP translocase 2, N-terminally processed	P05141	ENSG00000005022	SLC25A5		+	3.59809	-0.523349
Protein quaking	Q96PU8	ENSG00000112531	QKI		+	1.63149	-0.52306
Ras-related protein Ral-A	P11233	ENSG00000006451	RALA			1.12	-0.295
Lysosome-associated membrane glycoprotein 1	P11279	ENSG00000185896	LAMP1		+	3.23582	-0.520743
NADH dehydrogenase [ubiquinone] flavoprotein 1, mitochondrial	P49821	ENSG00000167792	NDUFV1		+	4.25419	-0.520298
Stromal membrane-associated protein 2	Q8WU79	ENSG00000084070	SMAP2		+	2.01597	-0.51867
Ras-related protein Rab-6A	P20340	ENSG00000175582	RAB6A		+	3.03505	-0.518374
Delta-1-pyrroline-5-carboxylate synthase;Gamma-glutamyl phosphate reductase;Glutamate 5-kinase	P54886	ENSG00000059573	ALDH18A1			0.318776	0.177551
Cell division control protein 42 homolog	P60953	ENSG00000070831	CDC42			0.215178	-0.0553911
Cytochrome c oxidase subunit NDUFA4	O00483	ENSG00000189043	NDUFA4		+	3.69776	-0.518329
Ubiquitin-fold modifier 1	P61960	ENSG00000120686	UFM1			0.108509	-0.0369512
Serine/threonine-protein phosphatase PP1-alpha catalytic subunit	P62136	ENSG00000172531	PPP1CA			0.294193	0.0451083
40S ribosomal protein S23	P62266	ENSG00000186468	RPS23			1.208	0.312621
40S ribosomal protein S28	P62857	ENSG00000233927	RPS28			0.58726	0.128134
Glycogen [starch] synthase, muscle	P13807	ENSG00000104812	GYS1		+	2.32097	-0.515918
Zinc-alpha-2-glycoprotein	P25311	ENSG00000160862	AZGP1		+	1.91362	-0.514556
ADP-ribosylation factor 5	P84085	ENSG00000004059	ARF5			0.959927	-0.202681
Neuroblast differentiation-associated protein AHNAK	Q09666	ENSG00000124942	AHNAK		+	1.34352	-0.512556
Alpha-tubulin N-acetyltransferase 1	Q5SQI0	ENSG00000137343;ENSG00000206488;ENSG00000223752;ENSG00000229061;ENSG00000231257;ENSG00000234549;ENSG00000235658	ATAT1			1.05629	-0.467977
Centromere protein V	Q7Z7K6	ENSG00000166582	CENPV			0.273902	0.140207
Serine/threonine-protein phosphatase 2B catalytic subunit beta isoform	P16298	ENSG00000107758	PPP3CB		+	1.6542	-0.509637
ER membrane protein complex subunit 1	Q8N766	ENSG00000127463	EMC1			0.0523738	0.0164262
LEM domain-containing protein 2	Q8NC56	ENSG00000161904	LEMD2			0.423769	0.112497
DAZ-associated protein 1	Q96EP5	ENSG00000071626	DAZAP1			0.378586	0.0860723
Gamma-enolase	P09104	ENSG00000111674	ENO2		+	1.47392	-0.509173
Putative RNA-binding protein Luc7-like 1	Q9NQ29	ENSG00000007392	LUC7L			0.240926	0.0722883
ELAV-like protein 2	Q12926	ENSG00000107105	ELAVL2		+	1.78754	-0.508803
Carbonyl reductase [NADPH] 3	O75828	ENSG00000159231	CBR3		+	1.83371	-0.508802
Histone deacetylase 6	Q9UBN7	ENSG00000094631	HDAC6			0.619748	0.122061
Heme-binding protein 2	Q9Y5Z4	ENSG00000051620	HEBP2			0.731606	0.265556
UPF0600 protein C5orf51	A6NDU8	ENSG00000205765	C5orf51			0.62034	0.198551
Programmed cell death protein 5	O14737	ENSG00000105185	PDCD5			0.781778	-0.160177
Trafficking protein particle complex subunit 3	O43617	ENSG00000054116	TRAPPC3			0.661454	-0.130193
Ubiquinone biosynthesis protein COQ9, mitochondrial	O75208	ENSG00000088682	COQ9			0.354152	-0.184316
Abl interactor 2	Q9NYB9	ENSG00000138443	ABI2		+	4.07014	-0.506825
Dihydrolipoyl dehydrogenase, mitochondrial	P09622	ENSG00000091140	DLD		+	4.18544	-0.50473
60S ribosomal protein L29	P47914	ENSG00000162244	RPL29			1.26135	0.36025
Dual specificity mitogen-activated protein kinase kinase 1	Q02750	ENSG00000169032	MAP2K1		+	2.95892	-0.50174
Activated RNA polymerase II transcriptional coactivator p15	P53999	ENSG00000113387	SUB1			0.64733	0.143886
Mitochondrial carrier homolog 2	Q9Y6C9	ENSG00000109919	MTCH2		+	2.46455	-0.501146
40S ribosomal protein S14	P62263	ENSG00000164587	RPS14			0.809692	0.174781
ATP synthase subunit f, mitochondrial	P56134	ENSG00000241468	ATP5J2		+	3.63449	-0.500831
40S ribosomal protein S6	P62753	ENSG00000137154	RPS6			0.680996	0.194841
60S ribosomal protein L32	P62910	ENSG00000144713	RPL32			0.958124	0.238025
60S ribosomal protein L18a	Q02543	ENSG00000105640	RPL18A			0.771447	0.202315
Tensin-3	Q68CZ2	ENSG00000136205	TNS3		+	2.23385	-0.497653
NADH dehydrogenase [ubiquinone] iron-sulfur protein 2, mitochondrial	O75306	ENSG00000158864	NDUFS2		+	3.60813	-0.497053
Interferon regulatory factor 2-binding protein 2	Q7Z5L9	ENSG00000168264	IRF2BP2			1.01781	0.185529
NADH dehydrogenase [ubiquinone] iron-sulfur protein 7, mitochondrial	O75251	ENSG00000115286	NDUFS7		+	3.86664	-0.496375
Phosphatidylinositol transfer protein alpha isoform	Q00169	ENSG00000174238	PITPNA		+	1.59486	-0.49613
CDGSH iron-sulfur domain-containing protein 2	Q8N5K1	ENSG00000145354	CISD2			0.560335	0.155267
Putative adenosylhomocysteinase 2	O43865	ENSG00000168710	AHCYL1		+	1.31917	-0.494674
Methyltransferase-like protein 7A	Q9H8H3	ENSG00000185432	METTL7A		+	1.33364	-0.49406
SRA stem-loop-interacting RNA-binding protein, mitochondrial	Q9GZT3	ENSG00000119705	SLIRP			0.357823	-0.095745
Calcyclin-binding protein	Q9HB71	ENSG00000116161	CACYBP			0.0626282	0.0198447
Diablo homolog, mitochondrial	Q9NR28	ENSG00000184047	DIABLO			0.996805	0.169873
Mitochondrial fission factor	Q9GZY8	ENSG00000168958	MFF		+	3.7132	-0.493901
Prefoldin subunit 6	O15212	ENSG00000204220;ENSG00000206283;ENSG00000224782;ENSG00000235692;ENSG00000237335	PFDN6			0.207498	-0.0534326
Density-regulated protein	O43583	ENSG00000139726	DENR			0.722788	-0.152203
Succinyl-CoA ligase [ADP/GDP-forming] subunit alpha, mitochondrial	P53597	ENSG00000163541	SUCLG1		+	3.91257	-0.49231
60S acidic ribosomal protein P1	P05386	ENSG00000137818	RPLP1			0.840426	0.214193
Microsomal glutathione S-transferase 3	O14880	ENSG00000143198	MGST3		+	1.9836	-0.492118
Annexin A11	P50995	ENSG00000122359	ANXA11		+	2.18874	-0.491393
Septin-7	Q16181	ENSG00000122545	2022-09-07		+	4.79502	-0.48995
Beta-centractin	P42025	ENSG00000115073	ACTR1B			0.493595	-0.14542
60S ribosomal protein L14	P50914	ENSG00000188846	RPL14			0.2376	0.0978097
Xaa-Pro dipeptidase	P12955	ENSG00000124299	PEPD		+	3.65857	-0.489061
DmX-like protein 2	Q8TDJ6	ENSG00000104093	DMXL2		+	1.86053	-0.488048
60S ribosomal protein L27	P61353	ENSG00000131469	RPL27			1.2732	0.327836
Cofilin-2	Q9Y281	ENSG00000165410	CFL2		+	3.19134	-0.487898
Platelet-activating factor acetylhydrolase IB subunit beta	P68402	ENSG00000168092	PAFAH1B2			0.039938	-0.0164326
Rho guanine nucleotide exchange factor 11	O15085	ENSG00000132694	ARHGEF11		+	1.48388	-0.487038
Hypoxanthine-guanine phosphoribosyltransferase	P00492	ENSG00000165704	HPRT1		+	2.85722	-0.48602
Mitochondrial 2-oxoglutarate/malate carrier protein	Q02978	ENSG00000108528	SLC25A11		+	3.50479	-0.485157
E3 ubiquitin-protein ligase TRIM23	P36406	ENSG00000113595	TRIM23		+	1.54892	-0.484279
Abl interactor 1	Q8IZP0	ENSG00000136754	ABI1		+	4.59269	-0.483652
Citrate synthase, mitochondrial	O75390	ENSG00000062485	CS		+	5.49931	-0.483114
Formin-binding protein 1-like	Q5T0N5	ENSG00000137942	FNBP1L			0.140389	0.0746409
Protein phosphatase 1 regulatory subunit 12C	Q9BZL4	ENSG00000125503	PPP1R12C		+	2.27854	-0.483023
Nicalin	Q969V3	ENSG00000125912	NCLN			0.0927437	0.0260848
WD repeat-containing protein 44	Q5JSH3	ENSG00000131725	WDR44		+	2.05883	-0.482687
Serine/threonine-protein phosphatase PGAM5, mitochondrial	Q96HS1	ENSG00000247077	PGAM5			0.189628	-0.0727706
Metaxin-2	O75431	ENSG00000128654	MTX2		+	1.93536	-0.482237
Histidine triad nucleotide-binding protein 2, mitochondrial	Q9BX68	ENSG00000137133	HINT2			0.433406	-0.120336
Bcl-2-like protein 13	Q9BXK5	ENSG00000099968	BCL2L13			0.961856	-0.324864
Cytochrome c oxidase subunit 2	P00403	ENSG00000198712	MT-CO2		+	3.03516	-0.481417
Clathrin light chain A	P09496	ENSG00000122705	CLTA		+	4.77194	-0.479704
Sorting nexin-5	Q9Y5X3	ENSG00000089006	SNX5		+	2.09952	-0.479048
Destrin	P60981	ENSG00000125868	DSTN		+	2.57984	-0.478651
Calcium-regulated heat stable protein 1	Q9Y2V2	ENSG00000153048	CARHSP1			1.02497	0.336172
Canstatin;Collagen alpha-2(IV) chain	P08572	ENSG00000134871	COL4A2			0.209182	-0.118881
Kinesin-like protein KIF2A	O00139	ENSG00000068796	KIF2A		+	2.40097	-0.476257
Sorting nexin-3	O60493	ENSG00000112335	SNX3		+	4.85963	-0.472845
Carnitine O-acetyltransferase	P43155	ENSG00000095321	CRAT		+	1.9058	-0.472105
Mesencephalic astrocyte-derived neurotrophic factor	P55145	ENSG00000145050	MANF			0.156658	0.0731563
NFU1 iron-sulfur cluster scaffold homolog, mitochondrial	Q9UMS0	ENSG00000169599	NFU1		+	2.43607	-0.471488
60S ribosomal protein L19	P84098	ENSG00000108298	RPL19			1.27608	0.320683
Protein Dr1	Q01658	ENSG00000117505	DR1			0.23744	0.0579893
AP-2 complex subunit alpha-1	O95782	ENSG00000196961	AP2A1		+	3.38205	-0.471054
MICOS complex subunit MIC19	Q9NX63	ENSG00000106554	CHCHD3		+	3.13927	-0.470044
Collagen alpha-1(XII) chain	Q99715	ENSG00000111799	COL12A1			0.479641	0.26412
MICOS complex subunit MIC60	Q16891	ENSG00000132305	IMMT		+	2.06565	-0.46834
Arfaptin-2	P53365	ENSG00000132254	ARFIP2		+	1.55356	-0.467812
Serine/threonine-protein kinase DCLK2	Q8N568	ENSG00000170390	DCLK2		+	1.97511	-0.465223
GrpE protein homolog 1, mitochondrial	Q9HAV7	ENSG00000109519	GRPEL1			0.288935	-0.153088
Developmentally-regulated GTP-binding protein 1	Q9Y295	ENSG00000185721	DRG1			1.06702	0.234148
U6 snRNA-associated Sm-like protein LSm2	Q9Y333	ENSG00000172850;ENSG00000204392;ENSG00000224979;ENSG00000225998;ENSG00000231502;ENSG00000236826	LSM2			0.992848	0.196093
Small acidic protein	O00193	ENSG00000110696	SMAP			0.811646	0.20804
Cytochrome b5	P00167	ENSG00000166347	CYB5A			0.909179	0.284929
U1 small nuclear ribonucleoprotein C	P09234	ENSG00000124562	SNRPC			1.28662	0.178353
Annexin A6	P08133	ENSG00000197043	ANXA6		+	1.99858	-0.464723
NADH dehydrogenase [ubiquinone] 1 alpha subcomplex subunit 13	Q9P0J0	ENSG00000186010	NDUFA13		+	3.57074	-0.463678
Phosphate carrier protein, mitochondrial	Q00325	ENSG00000075415	SLC25A3		+	3.6086	-0.463008
2',3'-cyclic-nucleotide 3'-phosphodiesterase	P09543	ENSG00000173786	CNP		+	1.94354	-0.462761
WD repeat and FYVE domain-containing protein 1	Q8IWB7	ENSG00000085449	WDFY1		+	1.67256	-0.462073
Coiled-coil and C2 domain-containing protein 1A	Q6P1N0	ENSG00000132024	CC2D1A		+	2.75911	-0.461714
Signal peptidase complex subunit 2	Q15005	ENSG00000118363	SPCS2			0.488807	0.174271
Succinate dehydrogenase [ubiquinone] iron-sulfur subunit, mitochondrial	P21912	ENSG00000117118	SDHB		+	3.08655	-0.458305
Calcium/calmodulin-dependent protein kinase type 1	Q14012	ENSG00000134072	CAMK1		+	1.44304	-0.455326
Protein FAM136A	Q96C01	ENSG00000035141	FAM136A			0.109758	-0.0506483
WD repeat-containing protein 91	A4D1P6	ENSG00000105875	WDR91		+	1.70161	-0.454614
WD repeat-containing protein 1	O75083	ENSG00000071127	WDR1		+	4.10219	-0.454559
Sorting nexin-9	Q9Y5X1	ENSG00000130340	SNX9		+	2.10843	-0.451422
60S ribosomal protein L36	Q9Y3U8	ENSG00000130255	RPL36			1.02359	0.26967
2'-5'-oligoadenylate synthase 3	Q9Y6K5	ENSG00000111331	OAS3			0.117905	-0.0803146
GTP-binding protein 1	O00178	ENSG00000100226	GTPBP1			0.963699	0.170731
High mobility group protein B3	O15347	ENSG00000029993	HMGB3			0.54252	0.164807
ATP-dependent 6-phosphofructokinase, muscle type	P08237	ENSG00000152556	PFKM		+	2.01276	-0.451251
Ras-related protein Rab-35	Q15286	ENSG00000111737	RAB35		+	2.86005	-0.450193
Casein kinase I isoform epsilon	P49674	ENSG00000213923	CSNK1E			1.17601	-0.277555
Translocon-associated protein subunit delta	P51571	ENSG00000180879	SSR4			0.128669	-0.0446602
Cyclin-dependent kinase 6	Q00534	ENSG00000105810	CDK6			0.670204	0.366412
Hydroxyacylglutathione hydrolase, mitochondrial	Q16775	ENSG00000063854	HAGH		+	2.11724	-0.449128
ADP-ribosylation factor-like protein 6-interacting protein 4	Q66PJ3	ENSG00000182196	ARL6IP4			0.0247075	0.0116391
Guanine nucleotide-binding protein G(s) subunit alpha isoforms short;Guanine nucleotide-binding protein G(s) subunit alpha isoforms XLas	P63092;Q5JWF2	ENSG00000087460	GNAS		+	1.65242	-0.448822
Selenoprotein H	Q8IZQ5	ENSG00000211450	SELH			0.941521	0.218713
Programmed cell death 6-interacting protein	Q8WUM4	ENSG00000170248	PDCD6IP			0.379529	0.0772789
Uncharacterized protein C19orf43	Q9BQ61	ENSG00000123144	C19orf43			0.78482	0.236016
Vacuolar protein sorting-associated protein 13A	Q96RL7	ENSG00000197969	VPS13A		+	1.31076	-0.448266
cAMP-regulated phosphoprotein 19	P56211	ENSG00000128989	ARPP19			0.454901	0.17216
Ras-related protein Rab-2A	P61019	ENSG00000104388	RAB2A		+	4.81658	-0.447714
Ras-related protein Rab-18	Q9NP72	ENSG00000099246	RAB18			0.722679	-0.182572
Mitochondrial import receptor subunit TOM22 homolog	Q9NS69	ENSG00000100216	TOMM22			0.976889	0.227352
Diphosphomevalonate decarboxylase	P53602	ENSG00000167508	MVD		+	1.49983	-0.444037
U6 snRNA-associated Sm-like protein LSm8	O95777	ENSG00000128534	LSM8			0.189949	0.0523385
Carbonic anhydrase 4	P22748	ENSG00000167434	CA4			0.130361	0.195489
Metaxin-1	Q13505	ENSG00000173171	MTX1			0.626096	-0.205844
Cytochrome c oxidase subunit 7A2, mitochondrial	P14406	ENSG00000112695	COX7A2		+	1.54108	-0.443749
Alpha-soluble NSF attachment protein	P54920	ENSG00000105402	NAPA		+	3.55583	-0.439335
Cysteine desulfurase, mitochondrial	Q9Y697	ENSG00000244005	NFS1		+	1.89675	-0.437114
Protein MEMO1	Q9Y316	ENSG00000162959	MEMO1		+	1.74925	-0.435081
Twinfilin-2	Q6IBS0	ENSG00000247596	TWF2		+	1.94919	-0.43389
Complement component 1 Q subcomponent-binding protein, mitochondrial	Q07021	ENSG00000108561	C1QBP		+	1.67033	-0.43368
60S ribosomal protein L22	P35268	ENSG00000116251	RPL22			0.606421	0.176682
Peptidyl-prolyl cis-trans isomerase NIMA-interacting 1;Putative PIN1-like protein	Q13526;O15428	ENSG00000127445	PIN1;PIN1P1		+	2.29401	-0.431575
Aldehyde dehydrogenase, mitochondrial	P05091	ENSG00000111275	ALDH2		+	2.19544	-0.427043
Transmembrane protein 109	Q9BVC6	ENSG00000110108	TMEM109			0.100141	-0.0457475
Mitochondrial import inner membrane translocase subunit Tim13	Q9Y5L4	ENSG00000099800	TIMM13			0.362118	-0.141261
Succinate dehydrogenase [ubiquinone] flavoprotein subunit, mitochondrial	P31040	ENSG00000073578	SDHA		+	3.45487	-0.424975
Prefoldin subunit 1	O60925	ENSG00000113068	PFDN1			0.1912	-0.0659104
GTP:AMP phosphotransferase AK3, mitochondrial	Q9UIJ7	ENSG00000147853	AK3		+	2.20696	-0.42338
Probable global transcription activator SNF2L2	P51531	ENSG00000080503	SMARCA2			0.338055	0.15018
Apolipoprotein O	Q9BUR5	ENSG00000184831	APOO		+	2.72981	-0.423064
NADPH:adrenodoxin oxidoreductase, mitochondrial	P22570	ENSG00000161513	FDXR		+	1.52593	-0.422683
Rab GTPase-binding effector protein 1	Q15276	ENSG00000029725	RABEP1		+	1.70764	-0.421697
Rap1 GTPase-GDP dissociation stimulator 1	P52306	ENSG00000138698	RAP1GDS1		+	2.11134	-0.421403
Protein phosphatase 1 regulatory subunit 14B	Q96C90	ENSG00000173457	PPP1R14B			0.181996	0.0879936
Serine/threonine-protein kinase MRCK beta	Q9Y5S2	ENSG00000198752	CDC42BPB		+	1.64009	-0.419986
ATP synthase-coupling factor 6, mitochondrial	P18859	ENSG00000154723	ATP5J		+	1.72984	-0.418016
14-3-3 protein epsilon	P62258	ENSG00000108953;ENSG00000274474	YWHAE		+	4.2479	-0.417404
Shootin-1	A0MZ66	ENSG00000187164	KIAA1598			0.386475	-0.220083
Actin-related protein 2/3 complex subunit 4	P59998	ENSG00000241553	ARPC4		+	3.93327	-0.417365
Monoacylglycerol lipase ABHD12	Q8N2K0	ENSG00000100997	ABHD12		+	1.63882	-0.414891
ARF GTPase-activating protein GIT2	Q14161	ENSG00000139436	GIT2		+	2.10834	-0.413348
Protein transport protein Sec31A	O94979	ENSG00000138674	SEC31A			0.757604	0.11533
Actin-related protein 3	P61158	ENSG00000115091	ACTR3		+	2.75321	-0.413095
NADH-cytochrome b5 reductase 3;NADH-cytochrome b5 reductase 3 membrane-bound form;NADH-cytochrome b5 reductase 3 soluble form	P00387	ENSG00000100243	CYB5R3			0.715381	0.140381
Cathepsin D;Cathepsin D heavy chain;Cathepsin D light chain	P07339	ENSG00000117984	CTSD			0.999242	-0.230117
Actin-related protein 2/3 complex subunit 1A	Q92747	ENSG00000241685	ARPC1A		+	3.50185	-0.411381
cAMP-dependent protein kinase type I-alpha regulatory subunit;cAMP-dependent protein kinase type I-alpha regulatory subunit, N-terminally processed	P10644	ENSG00000108946	PRKAR1A		+	1.57976	-0.411113
Clusterin;Clusterin alpha chain;Clusterin beta chain	P10909	ENSG00000120885	CLU			0.630429	-0.334968
Glucose-6-phosphate 1-dehydrogenase	P11413	ENSG00000160211	G6PD			0.342442	0.0847357
ADP-ribosylation factor-like protein 8A	Q96BM9	ENSG00000143862	ARL8A		+	2.0904	-0.41094
Ankyrin-1	P16157	ENSG00000029534	ANK1			0.114894	-0.077621
Cytochrome c1, heme protein, mitochondrial	P08574	ENSG00000179091	CYC1		+	1.62269	-0.409952
Inositol hexakisphosphate and diphosphoinositol-pentakisphosphate kinase 2	O43314	ENSG00000145725	PPIP5K2		+	1.62066	-0.409693
Protein SON	P18583	ENSG00000159140	SON			0.417623	0.110947
60S ribosomal protein L17	P18621	ENSG00000265681	RPL17			0.375642	0.139676
Cytochrome c oxidase subunit 6C	P09669	ENSG00000164919	COX6C		+	2.2937	-0.403827
Vacuolar protein sorting-associated protein 45	Q9NRW7	ENSG00000136631	VPS45		+	1.57633	-0.400504
1-phosphatidylinositol 4,5-bisphosphate phosphodiesterase gamma-1	P19174	ENSG00000124181	PLCG1			1.26782	0.266861
Protein-L-isoaspartate(D-aspartate) O-methyltransferase	P22061	ENSG00000120265	PCMT1			0.875076	-0.217739
Platelet-activating factor acetylhydrolase IB subunit alpha	P43034	ENSG00000007168	PAFAH1B1		+	2.76903	-0.399768
Sorting nexin-4	O95219	ENSG00000114520	SNX4		+	1.70228	-0.398457
Inositol monophosphatase 1	P29218	ENSG00000133731	IMPA1			0.317012	0.123288
Elongation factor 1-delta	P29692	ENSG00000104529;ENSG00000273594	EEF1D			0.254542	-0.0674726
Acylpyruvase FAHD1, mitochondrial	Q6P587	ENSG00000180185	FAHD1		+	1.83436	-0.396375
Target of Myb protein 1	O60784	ENSG00000100284	TOM1		+	1.78256	-0.3938
Voltage-dependent anion-selective channel protein 2	P45880	ENSG00000165637	VDAC2			0.965395	-0.226541
60S ribosomal protein L28	P46779	ENSG00000108107	RPL28			1.01701	0.252443
Actin-related protein 2/3 complex subunit 2	O15144	ENSG00000163466	ARPC2		+	4.02383	-0.391679
Very long-chain specific acyl-CoA dehydrogenase, mitochondrial	P49748	ENSG00000072778	ACADVL			1.05452	-0.317705
Kinesin light chain 1	Q07866	ENSG00000126214	KLC1		+	2.0845	-0.391017
Apoptosis-inducing factor 1, mitochondrial	O95831	ENSG00000156709	AIFM1		+	1.74162	-0.389162
Ras-related protein Rab-5C	P51148	ENSG00000108774	RAB5C			0.394476	-0.100819
Protein kinase C and casein kinase substrate in neurons protein 2	Q9UNF0	ENSG00000100266	PACSIN2		+	1.84284	-0.38611
Acyl carrier protein, mitochondrial	O14561	ENSG00000004779	NDUFAB1		+	1.90846	-0.385901
Coatomer subunit alpha;Proxenin;Xenin	P53621	ENSG00000122218	COPA			0.386556	0.0671533
Voltage-dependent calcium channel subunit alpha-2/delta-1;Voltage-dependent calcium channel subunit alpha-2-1;Voltage-dependent calcium channel subunit delta-1	P54289	ENSG00000153956	CACNA2D1			0.402942	0.347011
Myristoylated alanine-rich C-kinase substrate	P29966	ENSG00000277443	MARCKS		+	1.30428	-0.3842
Double-stranded RNA-specific adenosine deaminase	P55265	ENSG00000160710	ADAR			0.823511	0.188155
Tumor protein D52	P55327	ENSG00000076554	TPD52			0.160537	-0.152176
Epidermal growth factor receptor substrate 15-like 1	Q9UBC2	ENSG00000127527	EPS15L1		+	2.67952	-0.383642
BH3-interacting domain death agonist;BH3-interacting domain death agonist p11;BH3-interacting domain death agonist p13;BH3-interacting domain death agonist p15	P55957	ENSG00000015475	BID			0.101074	-0.0569417
Ribosomal RNA processing protein 1 homolog A	P56182	ENSG00000160214	RRP1			0.59389	0.342267
Coronin-7	P57737	ENSG00000262246	CORO7			1.24243	-0.462402
Immunoglobulin-binding protein 1	P78318	ENSG00000089289	IGBP1		+	3.24449	-0.381597
40S ribosomal protein S20	P60866	ENSG00000008988	RPS20			0.102216	-0.034986
Protein phosphatase 1 regulatory subunit 7	Q15435	ENSG00000115685	PPP1R7		+	2.79491	-0.380912
Rab-like protein 6	Q3YEC7	ENSG00000196642	RABL6		+	1.53591	-0.378306
Ras-related protein Rab-7a	P51149	ENSG00000075785	RAB7A		+	5.52978	-0.377038
Tubulin beta chain;Tubulin beta-8 chain-like protein LOC260334	P07437;A6NNZ2	ENSG00000183311;ENSG00000196230;ENSG00000224156;ENSG00000227739;ENSG00000229684;ENSG00000232421;ENSG00000232575;ENSG00000235067	TUBB		+	1.46496	-0.377038
PDZ domain-containing protein GIPC1	O14908	ENSG00000123159	GIPC1		+	1.95875	-0.375182
Acetyl-CoA acetyltransferase, mitochondrial	P24752	ENSG00000075239	ACAT1		+	1.88373	-0.37418
Malate dehydrogenase, cytoplasmic	P40925	ENSG00000014641	MDH1		+	2.74338	-0.370683
Tumor suppressor p53-binding protein 1	Q12888	ENSG00000067369	TP53BP1			0.381422	0.122262
Cytoplasmic dynein 1 intermediate chain 2	Q13409	ENSG00000077380	DYNC1I2			0.363932	-0.0778421
Acid ceramidase;Acid ceramidase subunit alpha;Acid ceramidase subunit beta	Q13510	ENSG00000104763	ASAH1			0.699392	-0.272751
5'-AMP-activated protein kinase catalytic subunit alpha-1	Q13131	ENSG00000132356	PRKAA1		+	2.66084	-0.370381
Electron transfer flavoprotein subunit alpha, mitochondrial	P13804	ENSG00000140374	ETFA		+	1.34267	-0.369852
Eukaryotic initiation factor 4A-II;Eukaryotic initiation factor 4A-II, N-terminally processed	Q14240	ENSG00000156976	EIF4A2			0.161908	-0.0446678
Glyceraldehyde-3-phosphate dehydrogenase;Glyceraldehyde-3-phosphate dehydrogenase, testis-specific	P04406;O14556	ENSG00000105679;ENSG00000111640	GAPDH;GAPDHS		+	1.96089	-0.369728
Calponin-3	Q15417	ENSG00000117519	CNN3		+	1.72189	-0.368678
Protein disulfide-isomerase A6	Q15084	ENSG00000143870	PDIA6			0.21948	0.0803096
Elongation factor Ts, mitochondrial	P43897	ENSG00000123297	TSFM		+	1.54715	-0.368073
Laminin subunit alpha-4	Q16363	ENSG00000112769	LAMA4			0.11377	-0.0636473
Cleavage and polyadenylation specificity factor subunit 6	Q16630	ENSG00000111605	CPSF6			1.21992	0.179501
LanC-like protein 1	O43813	ENSG00000115365	LANCL1		+	2.63179	-0.367076
Beta-actin-like protein 2	Q562R1	ENSG00000169067	ACTBL2			0.00889877	-0.00566723
ATP synthase subunit g, mitochondrial	O75964	ENSG00000167283	ATP5L		+	2.04632	-0.365604
ADP-ribosylation factor-like protein 8B	Q9NVJ2	ENSG00000134108	ARL8B		+	2.80138	-0.362043
Coiled-coil domain-containing protein 50	Q8IVM0	ENSG00000152492	CCDC50			0.04782	0.019986
Alpha-2-macroglobulin receptor-associated protein	P30533	ENSG00000163956	LRPAP1		+	2.0065	-0.361758
Mitochondrial carrier homolog 1	Q9NZJ7	ENSG00000137409	MTCH1		+	1.39685	-0.361555
Guanylate kinase	Q16774	ENSG00000143774	GUK1		+	1.9662	-0.361203
Dynamin-like 120 kDa protein, form S1;Dynamin-like 120 kDa protein, mitochondrial	O60313	ENSG00000198836	OPA1		+	1.48083	-0.359028
Alanyl-tRNA editing protein Aarsd1	Q9BTE6	ENSG00000108825;ENSG00000266967	AARSD1			0.920826	0.298476
Cell adhesion molecule 1	Q9BY67	ENSG00000182985	CADM1			0.463316	-0.204826
Guanine nucleotide-binding protein-like 1	P36915	ENSG00000204590;ENSG00000206492;ENSG00000226882;ENSG00000228581;ENSG00000229470;ENSG00000232143;ENSG00000235986	GNL1		+	1.91245	-0.358704
Putative Ras-related protein Rab-1C;Ras-related protein Rab-1B	Q9H0U4;Q92928	ENSG00000174903	RAB1B;RAB1C		+	1.80801	-0.358175
Serine/threonine-protein phosphatase 2A 56 kDa regulatory subunit delta isoform	Q14738	ENSG00000112640	PPP2R5D		+	2.04756	-0.357798
Dihydropteridine reductase	P09417	ENSG00000151552	QDPR		+	2.18751	-0.357606
Gephyrin;Molybdopterin adenylyltransferase;Molybdopterin molybdenumtransferase	Q9NQX3	ENSG00000171723	GPHN			0.452483	-0.247532
Rabankyrin-5	Q9P2R3	ENSG00000185722	ANKFY1			0.621405	-0.279181
Charged multivesicular body protein 3	Q9Y3E7	ENSG00000115561	CHMP3		+	1.96343	-0.35738
Coiled-coil domain-containing protein 132	Q96JG6	ENSG00000004766	CCDC132		+	1.37519	-0.357319
SUN domain-containing protein 2	Q9UH99	ENSG00000100242	SUN2			0.117922	-0.0682671
N-acetyl-D-glucosamine kinase	Q9UJ70	ENSG00000124357	NAGK			0.563704	-0.15159
Calcium-binding mitochondrial carrier protein Aralar2	Q9UJS0	ENSG00000004864	SLC25A13			0.0104302	0.00508239
Drebrin-like protein	Q9UJU6	ENSG00000136279	DBNL			0.486658	0.109322
Dynactin subunit 4	Q9UJW0	ENSG00000132912	DCTN4			0.121818	-0.0462556
Hematological and neurological expressed 1 protein;Hematological and neurological expressed 1 protein, N-terminally processed	Q9UK76	ENSG00000189159	HN1			0.591054	-0.257034
Polypyrimidine tract-binding protein 2	Q9UKA9	ENSG00000117569	PTBP2			0.672462	0.369023
Coronin-1C	Q9ULV4	ENSG00000110880	CORO1C			1.06352	-0.253819
Unconventional myosin-VI	Q9UM54	ENSG00000196586	MYO6			0.410516	0.177583
NSFL1 cofactor p47	Q9UNZ2	ENSG00000088833	NSFL1C			0.93169	0.232955
14-3-3 protein gamma;14-3-3 protein gamma, N-terminally processed	P61981	ENSG00000170027	YWHAG		+	1.84727	-0.356709
Chromatin target of PRMT1 protein	Q9Y3Y2	ENSG00000160679	CHTOP			0.0154164	-0.00871583
14-3-3 protein theta	P27348	ENSG00000134308	YWHAQ		+	2.63307	-0.355591
Transketolase	P29401	ENSG00000163931	TKT			0.0526189	-0.0246168
DNA replication licensing factor MCM5	P33992	ENSG00000100297	MCM5			1.26448	0.434546
Extended synaptotagmin-1	Q9BSJ8	ENSG00000139641	ESYT1			0.0084571	-0.00495582
Translation initiation factor eIF-2B subunit delta	Q9UI10	ENSG00000115211	EIF2B4			0.528467	0.19277
Dihydrolipoyllysine-residue acetyltransferase component of pyruvate dehydrogenase complex, mitochondrial	P10515	ENSG00000150768	DLAT		+	2.10912	-0.354613
Septin-2	Q15019	ENSG00000168385	2022-09-02			0.139145	-0.0375647
Filamin-B	O75369	ENSG00000136068	FLNB			0.284968	0.139631
Inactive tyrosine-protein kinase 7	Q13308	ENSG00000112655	PTK7			1.16098	0.295506
Nucleolar protein 8	Q76FK4	ENSG00000198000	NOL8			0.853793	0.371931
Neurabin-2	Q96SB3	ENSG00000108819	PPP1R9B		+	1.53449	-0.354134
Ubiquitin carboxyl-terminal hydrolase 5	P45974	ENSG00000111667	USP5			1.00479	0.144186
AP-3 complex subunit delta-1	O14617	ENSG00000065000	AP3D1			1.03335	-0.237177
Cysteine-rich protein 2	P52943	ENSG00000182809	CRIP2			0.990502	-0.49942
Dynactin subunit 2	Q13561	ENSG00000175203	DCTN2			0.0559207	-0.0220043
Basigin	P35613	ENSG00000172270	BSG		+	1.47787	-0.353793
Ganglioside-induced differentiation-associated protein 1	Q8TB36	ENSG00000104381	GDAP1		+	1.7872	-0.350514
Acyl-CoA-binding protein	P07108	ENSG00000155368	DBI			1.04545	-0.544089
Ras-related protein Rap-1A	P62834	ENSG00000116473	RAP1A		+	1.50621	-0.339228
Fatty aldehyde dehydrogenase	P51648	ENSG00000072210	ALDH3A2			0.0870032	-0.0423316
Voltage-dependent anion-selective channel protein 3	Q9Y277	ENSG00000078668	VDAC3		+	1.52096	-0.337991
Protein CutA	O60888	ENSG00000112514;ENSG00000226492	CUTA			0.334567	-0.128768
Protein DDI1 homolog 2	Q5TDH0	ENSG00000197312	DDI2			1.09157	0.249629
Actin-related protein 2	P61160	ENSG00000138071	ACTR2		+	2.84459	-0.337025
Eukaryotic translation initiation factor 4E-binding protein 1	Q13541		EIF4EBP1			0.325135	0.221318
Apoptosis inhibitor 5	Q9BZZ5	ENSG00000166181	API5			0.764948	0.117644
14-3-3 protein beta/alpha;14-3-3 protein beta/alpha, N-terminally processed	P31946	ENSG00000166913	YWHAB		+	1.78114	-0.335998
Drebrin	Q16643	ENSG00000113758	DBN1			0.115213	0.062213
Liprin-alpha-1	Q13136	ENSG00000131626	PPFIA1		+	1.62155	-0.335971
Lamin-B2	Q03252	ENSG00000176619	LMNB2			0.0542015	-0.0164182
AFG3-like protein 2	Q9Y4W6	ENSG00000141385	AFG3L2		+	2.34221	-0.333234
Heat shock cognate 71 kDa protein	P11142	ENSG00000109971	HSPA8			0.156661	-0.0229338
Tubulin beta-6 chain	Q9BUF5	ENSG00000176014	TUBB6			0.652299	-0.308308
Dynamin-1-like protein	O00429	ENSG00000087470	DNM1L		+	3.52239	-0.330792
Actin-related protein 2/3 complex subunit 5	O15511	ENSG00000162704	ARPC5		+	2.6751	-0.327775
Glutathione S-transferase Mu 3	P21266	ENSG00000134202	GSTM3			0.607511	-0.273879
Chondroitin sulfate proteoglycan 4	Q6UVK1	ENSG00000173546	CSPG4			0.129708	0.112933
Cytoplasmic aconitate hydratase	P21399	ENSG00000122729	ACO1			0.087186	-0.0329133
NAD(P) transhydrogenase, mitochondrial	Q13423	ENSG00000112992	NNT		+	2.02629	-0.32413
Protein kinase C iota type	P41743	ENSG00000163558	PRKCI		+	1.57797	-0.324081
AP-1 complex subunit beta-1	Q10567	ENSG00000100280	AP1B1		+	2.69917	-0.317417
Protein FAM49B	Q9NUQ9	ENSG00000153310	FAM49B		+	1.82233	-0.316235
26S protease regulatory subunit 6A	P17980	ENSG00000165916	PSMC3			1.18232	0.113706
Calcyphosin	Q13938	ENSG00000105519	CAPS			0.01168	0.0126001
Isocitrate dehydrogenase [NADP] cytoplasmic	O75874	ENSG00000138413	IDH1			0.160166	0.0747561
Delta-1-pyrroline-5-carboxylate dehydrogenase, mitochondrial	P30038	ENSG00000159423	ALDH4A1			0.85969	-0.301023
Caldesmon	Q05682	ENSG00000122786	CALD1			0.0753356	0.0511189
14-3-3 protein zeta/delta	P63104	ENSG00000164924	YWHAZ		+	1.90627	-0.312099
Tyrosine--tRNA ligase, cytoplasmic;Tyrosine--tRNA ligase, cytoplasmic, N-terminally processed	P54577	ENSG00000134684	YARS			0.0824811	0.0342992
Syntaxin-16	O14662	ENSG00000124222	STX16		+	1.43804	-0.311198
Lethal(2) giant larvae protein homolog 1	Q15334	ENSG00000131899	LLGL1			0.735425	-0.294331
182 kDa tankyrase-1-binding protein	Q9C0C2	ENSG00000149115	TNKS1BP1			1.0267	-0.262685
Glycine--tRNA ligase	P41250	ENSG00000106105	GARS			0.751271	-0.197072
Tubulin-folding cofactor B	Q99426	ENSG00000105254	TBCB		+	1.60336	-0.310069
Parkinson disease 7 domain-containing protein 1	Q8NB37	ENSG00000177225	PDDC1		+	1.58354	-0.308471
Malate dehydrogenase, mitochondrial	P40926	ENSG00000146701	MDH2		+	1.46791	-0.305178
Cytoplasmic dynein 1 light intermediate chain 2	O43237	ENSG00000135720	DYNC1LI2			0.909508	-0.259467
Fumarate hydratase, mitochondrial	P07954	ENSG00000091483	FH		+	1.70709	-0.303554
Arf-GAP domain and FG repeat-containing protein 1	P52594	ENSG00000173744	AGFG1		+	1.68516	-0.303453
Huntingtin-interacting protein 1	O00291	ENSG00000127946	HIP1			0.148703	0.0879324
Actin-related protein 2/3 complex subunit 3	O15145	ENSG00000111229	ARPC3		+	2.71814	-0.302025
T1-TrpRS;T2-TrpRS;Tryptophan--tRNA ligase, cytoplasmic	P23381	ENSG00000140105	WARS			0.383517	-0.111081
Cullin-3	Q13618	ENSG00000036257	CUL3			0.0336124	0.0112234
Hydroxysteroid dehydrogenase-like protein 2	Q6YN16	ENSG00000119471	HSDL2			1.10105	-0.324415
Regulator of microtubule dynamics protein 3	Q96TC7	ENSG00000137824	RMDN3		+	1.47653	-0.300051
Ras-related protein Rab-10	P61026	ENSG00000084733	RAB10		+	2.12628	-0.299348
Ras-related protein Rab-14	P61106	ENSG00000119396	RAB14		+	2.00497	-0.297203
Flotillin-2	Q14254	ENSG00000132589	FLOT2			0.0841278	-0.0420536
Aminopeptidase B	Q9H4A4	ENSG00000176393	RNPEP			0.0384047	0.0129999
Tripeptidyl-peptidase 2	P29144	ENSG00000134900	TPP2			0.188554	-0.0605973
Coatomer subunit beta	P53618	ENSG00000129083	COPB1			0.902644	0.129947
Glutathione S-transferase omega-1	P78417	ENSG00000148834	GSTO1			0.577023	0.214859
GRIP1-associated protein 1	Q4V328	ENSG00000068400	GRIPAP1		+	1.65452	-0.296411
Heat shock 70 kDa protein 4L	O95757	ENSG00000164070	HSPA4L			0.761291	-0.312233
Epidermal growth factor receptor substrate 15	P42566	ENSG00000085832	EPS15			0.803981	-0.267379
Peptidyl-prolyl cis-trans isomerase NIMA-interacting 1	Q13526	ENSG00000127445	PIN1		+	1.3175	-0.29628
Annexin A7	P20073	ENSG00000138279	ANXA7		+	1.90226	-0.294413
Heme oxygenase 2	P30519	ENSG00000103415;ENSG00000277424	HMOX2		+	1.41234	-0.292745
UPF0505 protein C16orf62	Q7Z3J2	ENSG00000103544	C16orf62		+	1.63285	-0.291759
4-alpha-glucanotransferase;Amylo-alpha-1,6-glucosidase;Glycogen debranching enzyme	P35573	ENSG00000162688	AGL			0.489174	-0.194298
Isoleucine--tRNA ligase, cytoplasmic	P41252	ENSG00000196305	IARS			1.21146	0.248369
Guanine nucleotide-binding protein G(i) subunit alpha-2	P04899	ENSG00000114353	GNAI2		+	1.37629	-0.29128
Tyrosine-protein phosphatase non-receptor type 11	Q06124	ENSG00000179295	PTPN11			0.5222	0.157208
Vacuolar protein sorting-associated protein 29	Q9UBQ0	ENSG00000111237	VPS29		+	2.15786	-0.287709
Dynamin-2	P50570	ENSG00000079805	DNM2		+	2.2872	-0.284612
Epoxide hydrolase 1	P07099	ENSG00000143819	EPHX1			0.716427	-0.259613
Huntingtin	P42858	ENSG00000197386	HTT		+	1.36951	-0.280608
Serine/threonine-protein phosphatase 2A catalytic subunit alpha isoform	P67775	ENSG00000113575	PPP2CA			0.0491374	-0.0143303
Proline synthase co-transcribed bacterial homolog protein	O94903	ENSG00000147471	PROSC		+	1.65024	-0.275733
26S proteasome non-ATPase regulatory subunit 12	O00232	ENSG00000197170	PSMD12			0.84318	0.135871
Glutathione S-transferase Mu 2	P28161	ENSG00000213366	GSTM2			0.245722	0.127198
Calpain-1 catalytic subunit	P07384	ENSG00000014216	CAPN1		+	1.78584	-0.267908
Ras-related protein Rab-1A	P62820	ENSG00000138069	RAB1A		+	2.24344	-0.267265
Ubiquitin-like modifier-activating enzyme ATG7	O95352	ENSG00000197548	ATG7		+	1.45229	-0.264811
HEAT repeat-containing protein 5B	Q9P2D3	ENSG00000008869	HEATR5B		+	1.33413	-0.262
Isovaleryl-CoA dehydrogenase, mitochondrial	P26440	ENSG00000128928	IVD			1.09922	0.265007
Palladin	Q8WX93	ENSG00000129116	PALLD			0.0308729	-0.0249223
Protein phosphatase 1 regulatory subunit 12A	O14974	ENSG00000058272	PPP1R12A		+	1.59446	-0.261819
DCC-interacting protein 13-alpha	Q9UKG1	ENSG00000157500	APPL1			1.06127	-0.205327
Cytoplasmic protein NCK1	P16333	ENSG00000158092	NCK1		+	1.41262	-0.260435
Vesicle-associated membrane protein-associated protein A	Q9P0L0	ENSG00000101558	VAPA		+	2.06926	-0.256567
Inverted formin-2	Q27J81	ENSG00000203485	INF2			0.461679	0.237198
Sorting nexin-12	Q9UMY4	ENSG00000147164	SNX12		+	1.76756	-0.253586
Spartin	Q8N0X7	ENSG00000133104	SPG20			0.0965055	0.0490428
Synaptosomal-associated protein 29	O95721	ENSG00000099940	SNAP29		+	1.36451	-0.253324
3-hydroxyacyl-CoA dehydrogenase type-2	Q99714	ENSG00000072506	HSD17B10		+	1.40806	-0.252379
Phospholipase A-2-activating protein	Q9Y263	ENSG00000137055	PLAA			0.411543	0.0966091
Eukaryotic translation initiation factor 5B	O60841	ENSG00000158417	EIF5B			0.963657	0.240895
Golgi apparatus protein 1	Q92896	ENSG00000090863	GLG1		+	1.33368	-0.240428
Voltage-dependent anion-selective channel protein 1	P21796	ENSG00000213585	VDAC1		+	1.31608	-0.239168
Ras GTPase-activating-like protein IQGAP2	Q13576	ENSG00000145703	IQGAP2			0.170257	0.126828
Raftlin	Q14699	ENSG00000131378	RFTN1			0.371642	-0.194647
Vacuolar protein sorting-associated protein 35	Q96QK1	ENSG00000069329	VPS35		+	2.11396	-0.220736
Ubiquitin-conjugating enzyme E2 variant 1	Q13404	ENSG00000244687	UBE2V1		+	1.40726	-0.214191
Propionyl-CoA carboxylase alpha chain, mitochondrial	P05165	ENSG00000175198	PCCA			0.506825	-0.178916
Delta-aminolevulinic acid dehydratase	P13716	ENSG00000148218	ALAD			0.138784	0.0595893
Integrin alpha-6;Integrin alpha-6 heavy chain;Integrin alpha-6 light chain;Processed integrin alpha-6	P23229	ENSG00000091409	ITGA6			0.343419	-0.166518
Galactokinase	P51570	ENSG00000108479	GALK1			0.0774269	0.0474525
Integrin-linked protein kinase	Q13418	ENSG00000166333	ILK			0.268768	-0.0985078
3-hydroxyisobutyryl-CoA hydrolase, mitochondrial	Q6NVY1	ENSG00000198130	HIBCH			1.02907	-0.295981
Serine/threonine-protein phosphatase 2A 65 kDa regulatory subunit A alpha isoform	P30153	ENSG00000105568	PPP2R1A		+	1.36139	-0.200955
Dipeptidyl peptidase 2	Q9UHL4	ENSG00000176978	DPP7			0.240865	0.141236
Sorting nexin-2	O60749	ENSG00000205302	SNX2			1.01759	-0.135589
DnaJ homolog subfamily A member 2	O60884	ENSG00000069345	DNAJA2			1.15999	-0.159172
Calpain small subunit 1	P04632	ENSG00000126247	CAPNS1			0.449863	-0.139883
COP9 signalosome complex subunit 8	Q99627	ENSG00000198612	COPS8		+	1.44085	-0.18069
Biliverdin reductase A	P53004	ENSG00000106605	BLVRA			0.49167	0.12978
Adenosine kinase	P55263	ENSG00000156110	ADK			0.561156	0.253112
Aspartyl/asparaginyl beta-hydroxylase	Q12797	ENSG00000198363	ASPH			0.168526	0.101547
NAD kinase 2, mitochondrial	Q4G0N4	ENSG00000152620	NADK2			0.673294	-0.190801
Protein phosphatase 1 regulatory subunit 21	Q6ZMI0	ENSG00000162869	PPP1R21			0.547582	-0.186469
Cullin-5	Q93034	ENSG00000166266	CUL5			0.0114089	0.00488339
Tropomodulin-3	Q9NYL9	ENSG00000138594	TMOD3			1.19362	-0.27325
N-acetylserotonin O-methyltransferase-like protein	O95671	ENSG00000169093	ASMTL			0.546258	-0.288156
Eukaryotic translation initiation factor 2 subunit 1	P05198	ENSG00000134001	EIF2S1		+	1.63706	0.15935
tRNA-splicing ligase RtcB homolog	Q9Y3I0	ENSG00000100220	RTCB		+	1.46368	0.159744
NEDD8-conjugating enzyme Ubc12	P61081	ENSG00000130725	UBE2M		+	1.52499	0.159749
Proteasome subunit beta type-3	P49720	ENSG00000275903;ENSG00000277791	PSMB3		+	1.30546	0.161014
Serine/threonine-protein phosphatase 2A activator	Q15257	ENSG00000119383	PPP2R4			0.821115	-0.205821
Proteasome subunit alpha type-1	P25786	ENSG00000129084	PSMA1		+	1.93627	0.162011
Zinc finger CCCH-type antiviral protein 1	Q7Z2W4	ENSG00000105939	ZC3HAV1			0.0370755	0.02368
Exocyst complex component 8	Q8IYI6	ENSG00000116903	EXOC8			0.545073	-0.146678
Methylcrotonoyl-CoA carboxylase beta chain, mitochondrial	Q9HCC0	ENSG00000131844	MCCC2			0.0198409	0.0102676
Heme-binding protein 1	Q9NRV9	ENSG00000013583	HEBP1			0.303796	0.10458
Melanoma-associated antigen D2	Q9UNF1	ENSG00000102316	MAGED2			1.27921	0.314053
26S protease regulatory subunit 7	P35998	ENSG00000161057	PSMC2		+	2.11277	0.166661
Eukaryotic translation initiation factor 3 subunit H	O15372	ENSG00000147677	EIF3H			0.568168	0.13337
Heat shock 70 kDa protein 6;Putative heat shock 70 kDa protein 7	P17066;P48741	ENSG00000173110	HSPA6;HSPA7		+	1.40767	0.167318
Macrophage-capping protein	P40121	ENSG00000042493	CAPG			0.513063	-0.30198
Methionine aminopeptidase 2	P50579	ENSG00000111142	METAP2			0.295328	0.0862998
Peptidyl-prolyl cis-trans isomerase D	Q08752	ENSG00000171497	PPID			0.0754684	0.0285698
Proteasome subunit alpha type-4	P25789	ENSG00000041357	PSMA4		+	1.90713	0.171556
Proteasome subunit alpha type-3	P25788	ENSG00000100567	PSMA3		+	2.48978	0.176656
FK506-binding protein 15	Q5T1M5	ENSG00000119321	FKBP15			0.322365	0.0934507
Copine-1	Q99829	ENSG00000214078	CPNE1			0.198055	0.111145
Omega-amidase NIT2	Q9NQR4	ENSG00000114021	NIT2			0.468841	0.167507
COP9 signalosome complex subunit 3	Q9UNS2	ENSG00000141030	COPS3			0.0452986	0.00985031
Low molecular weight phosphotyrosine protein phosphatase	P24666	ENSG00000143727	ACP1		+	1.32807	0.17932
Eukaryotic translation initiation factor 2 subunit 3;Putative eukaryotic translation initiation factor 2 subunit 3-like protein	P41091;Q2VIR3	ENSG00000130741	EIF2S3;EIF2S3L		+	1.45655	0.179628
Soluble lamin-associated protein of 75 kDa	Q9Y6X4	ENSG00000198780	FAM169A			0.626952	-0.383805
SAP domain-containing ribonucleoprotein	P82979	ENSG00000205323	SARNP		+	1.33583	0.18278
Heterogeneous nuclear ribonucleoproteins A2/B1	P22626	ENSG00000122566	HNRNPA2B1		+	1.6933	0.183305
Proteasome subunit beta type-7	Q99436	ENSG00000136930	PSMB7		+	1.38829	0.183351
UMP-CMP kinase	P30085	ENSG00000162368	CMPK1			0.540729	0.200342
Proteasome subunit beta type-1	P20618	ENSG00000008018	PSMB1		+	2.05282	0.186333
Pigment epithelium-derived factor	P36955	ENSG00000132386	SERPINF1			0.0469678	0.0370947
Phospholipid hydroperoxide glutathione peroxidase, mitochondrial	P36969	ENSG00000167468	GPX4			0.359274	-0.143749
Electron transfer flavoprotein subunit beta	P38117	ENSG00000105379	ETFB			0.356662	-0.138925
26S proteasome non-ATPase regulatory subunit 2	Q13200	ENSG00000175166	PSMD2		+	1.9005	0.189742
Ubiquitin-associated protein 2-like	Q14157	ENSG00000143569	UBAP2L		+	1.36853	0.190299
N-acylneuraminate cytidylyltransferase	Q8NFW8	ENSG00000111726	CMAS			0.0341256	0.0190525
3-hydroxybutyrate dehydrogenase type 2	Q9BUT1	ENSG00000164039	BDH2			1.23537	-0.602513
Protein transport protein Sec23A	Q15436	ENSG00000100934	SEC23A		+	1.52958	0.19182
Wiskott-Aldrich syndrome protein family member 2	Q9Y6W5	ENSG00000158195	WASF2			1.20585	-0.415453
Exportin-T	O43592	ENSG00000184575	XPOT			0.588223	0.139919
Mitochondrial import inner membrane translocase subunit TIM44	O43615	ENSG00000104980	TIMM44			0.633325	-0.174381
Phosphoribosyl pyrophosphate synthase-associated protein 2	O60256	ENSG00000141127	PRPSAP2			0.222843	0.057873
Programmed cell death protein 6	O75340	ENSG00000249915	PDCD6			0.756916	-0.118429
Vacuolar protein sorting-associated protein 4B	O75351	ENSG00000119541	VPS4B			0.0326801	0.0109838
Glutaredoxin-3	O76003	ENSG00000108010	GLRX3			0.0487742	0.0166633
General vesicular transport factor p115	O60763	ENSG00000138768	USO1		+	1.45816	0.191998
26S proteasome non-ATPase regulatory subunit 6	Q15008	ENSG00000163636	PSMD6		+	1.97858	0.194646
Prefoldin subunit 3	P61758	ENSG00000155959	VBP1			0.261072	-0.0764345
Protein flightless-1 homolog	Q13045	ENSG00000177731	FLII			0.0464045	0.022493
Reticulocalbin-1	Q15293	ENSG00000049449	RCN1			0.627468	-0.306384
Ras suppressor protein 1	Q15404	ENSG00000148484	RSU1			1.17076	-0.352138
La-related protein 1	Q6PKG0	ENSG00000155506	LARP1			1.22328	0.261881
COP9 signalosome complex subunit 6	Q7L5N1	ENSG00000168090	COPS6			0.452782	0.0826301
26S proteasome non-ATPase regulatory subunit 3	O43242	ENSG00000108344	PSMD3		+	2.33479	0.198343
Ataxin-2-like protein	Q8WWM7	ENSG00000168488	ATXN2L		+	1.85599	0.198477
Ubiquitin carboxyl-terminal hydrolase 47	Q96K76	ENSG00000170242	USP47			0.39411	-0.109478
Proteasome subunit alpha type-7	O14818	ENSG00000101182	PSMA7		+	1.41821	0.198823
UV excision repair protein RAD23 homolog B	P54727	ENSG00000119318	RAD23B		+	1.33492	0.199115
Bisphosphoglycerate mutase	P07738	ENSG00000172331	BPGM			0.362726	0.196473
UPF0568 protein C14orf166	Q9Y224	ENSG00000087302	C14orf166		+	1.70776	0.202327
Eukaryotic peptide chain release factor subunit 1	P62495	ENSG00000120705	ETF1			0.788582	0.156071
Proteasome subunit alpha type-5	P28066	ENSG00000143106	PSMA5		+	3.32442	0.209816
Vacuolar protein sorting-associated protein 26B	Q4G0F5	ENSG00000151502	VPS26B			1.28488	-0.33331
Melanoma inhibitory activity protein 3	Q5JRA6	ENSG00000154305	MIA3			0.262542	0.0884924
SNW domain-containing protein 1	Q13573	ENSG00000100603	SNW1		+	1.72728	0.216301
Lipoma-preferred partner	Q93052	ENSG00000145012	LPP			0.291086	-0.142399
E3 ubiquitin-protein ligase HUWE1	Q7Z6Z7	ENSG00000086758	HUWE1		+	1.49385	0.221085
Eukaryotic initiation factor 4A-I	P60842	ENSG00000161960	EIF4A1		+	1.49273	0.221162
26S proteasome non-ATPase regulatory subunit 13	Q9UNM6	ENSG00000185627	PSMD13		+	3.02301	0.221611
Oxysterol-binding protein-related protein 9	Q96SU4	ENSG00000117859	OSBPL9		+	1.53985	0.222738
26S proteasome non-ATPase regulatory subunit 9	O00233	ENSG00000110801	PSMD9			0.79754	0.137053
Neural Wiskott-Aldrich syndrome protein	O00401	ENSG00000106299	WASL			0.232446	0.0748965
Adenylosuccinate synthetase isozyme 2	P30520	ENSG00000035687	ADSS			0.206562	0.0567103
Lysosomal Pro-X carboxypeptidase	P42785	ENSG00000137509	PRCP			0.124803	-0.0806298
Signal recognition particle 54 kDa protein	P61011	ENSG00000100883	SRP54			0.519547	0.0988367
Phosphatidylinositol 5-phosphate 4-kinase type-2 beta	P78356	ENSG00000276293;ENSG00000277292	PIP4K2B			0.605194	0.215956
Eukaryotic translation initiation factor 3 subunit I	Q13347	ENSG00000084623	EIF3I			0.80483	0.156835
40S ribosomal protein S10;Putative 40S ribosomal protein S10-like	P46783;Q9NQ39	ENSG00000124614	RPS10;RPS10P5		+	1.40239	0.225461
26S protease regulatory subunit 10B	P62333	ENSG00000100519	PSMC6		+	2.2412	0.225678
Ataxin-2	Q99700	ENSG00000204842	ATXN2			0.628859	0.193347
E2/E3 hybrid ubiquitin-protein ligase UBE2O	Q9C0C9	ENSG00000175931	UBE2O			0.134484	0.0611133
Thioredoxin-related transmembrane protein 1	Q9H3N1	ENSG00000139921	TMX1		+	1.42983	0.22597
LanC-like protein 2	Q9NS86	ENSG00000132434	LANCL2			1.25487	-0.409861
Very-long-chain enoyl-CoA reductase	Q9NZ01	ENSG00000099797	TECR			0.62676	0.177353
Vacuolar protein sorting-associated protein 18 homolog	Q9P253	ENSG00000104142	VPS18			0.61222	0.150538
Protein CDV3 homolog	Q9UKY7	ENSG00000091527	CDV3			0.234204	0.0888738
40S ribosomal protein S3	P23396	ENSG00000149273	RPS3		+	1.85737	0.227805
Caprin-1	Q14444	ENSG00000135387	CAPRIN1		+	1.34947	0.228324
Protein phosphatase 1B	O75688	ENSG00000138032	PPM1B			0.711094	-0.192144
Reticulon-3	O95197	ENSG00000133318	RTN3			0.293312	-0.146875
Cation-independent mannose-6-phosphate receptor	P11717	ENSG00000197081	IGF2R			0.388273	0.192277
Glycylpeptide N-tetradecanoyltransferase 1	P30419	ENSG00000136448	NMT1			0.931068	0.151488
Matrin-3	P43243	ENSG00000015479;ENSG00000280987	MATR3		+	2.69188	0.228397
Proteasome subunit alpha type-2	P25787	ENSG00000106588;ENSG00000256646	PSMA2		+	1.86716	0.229068
Glia maturation factor beta	P60983	ENSG00000197045	GMFB			0.384429	-0.101821
60S ribosomal protein L12	P30050	ENSG00000197958	RPL12		+	1.46949	0.230409
Dynein light chain 1, cytoplasmic	P63167	ENSG00000088986	DYNLL1			0.113516	-0.0417182
Eukaryotic translation initiation factor 3 subunit D	O15371	ENSG00000100353	EIF3D		+	1.59525	0.230748
Aminoacyl tRNA synthase complex-interacting multifunctional protein 2	Q13155	ENSG00000106305	AIMP2			1.07485	0.190548
Serine/arginine-rich splicing factor 9	Q13242	ENSG00000111786	SRSF9		+	1.55688	0.231728
40S ribosomal protein S19	P39019	ENSG00000105372	RPS19		+	1.353	0.233714
KH domain-containing, RNA-binding, signal transduction-associated protein 1	Q07666	ENSG00000121774	KHDRBS1		+	2.30367	0.235217
26S proteasome non-ATPase regulatory subunit 11	O00231	ENSG00000108671	PSMD11		+	3.53478	0.237701
Nucleoprotein TPR	P12270	ENSG00000047410	TPR		+	2.38315	0.238265
Heat shock 70 kDa protein 4	P34932	ENSG00000170606	HSPA4		+	2.31801	0.238603
BolA-like protein 2	Q9H3K6	ENSG00000169627;ENSG00000183336	BOLA2		+	1.51212	0.239489
SPATS2-like protein	Q9NUQ6	ENSG00000196141	SPATS2L			0.776483	0.488297
NADH-cytochrome b5 reductase 1	Q9UHQ9	ENSG00000159348	CYB5R1			0.854494	-0.272589
RNA-binding protein 8A	Q9Y5S9	ENSG00000265241	RBM8A		+	2.31467	0.239535
Armadillo repeat protein deleted in velo-cardio-facial syndrome	O00192	ENSG00000099889	ARVCF			0.000560233	0.000410489
Gamma-glutamylcyclotransferase	O75223	ENSG00000006625	GGCT			0.0348705	-0.0128012
Protein NipSnap homolog 2	O75323	ENSG00000146729	GBAS			0.624055	-0.184023
Guanine nucleotide-binding protein subunit beta-2-like 1;Guanine nucleotide-binding protein subunit beta-2-like 1, N-terminally processed	P63244	ENSG00000204628	GNB2L1		+	2.12222	0.239963
Ubiquitin carboxyl-terminal hydrolase isozyme L3	P15374	ENSG00000118939	UCHL3			0.561909	-0.131794
Peptidyl-prolyl cis-trans isomerase-like 1	Q9Y3C6	ENSG00000137168	PPIL1		+	1.51066	0.240014
NEDD8-activating enzyme E1 catalytic subunit	Q8TBC4	ENSG00000144744	UBA3		+	1.46707	0.240572
RNA-binding protein 14	Q96PK6	ENSG00000239306	RBM14		+	3.43256	0.242835
Protein LSM14 homolog A	Q8ND56	ENSG00000257103;ENSG00000262860	LSM14A		+	1.55512	0.243425
Protein phosphatase 1F	P49593	ENSG00000100034	PPM1F			0.168906	-0.0516528
Glycogen synthase kinase-3 alpha	P49840	ENSG00000105723	GSK3A			0.69493	-0.20801
Fragile X mental retardation syndrome-related protein 2	P51116	ENSG00000129245	FXR2			0.317346	0.103326
26S proteasome non-ATPase regulatory subunit 7	P51665	ENSG00000103035	PSMD7			1.15622	0.174737
RNA-binding protein 3	P98179	ENSG00000102317	RBM3			0.305803	0.170827
LDLR chaperone MESD	Q14696	ENSG00000117899	MESDC2			0.101296	-0.0325059
40S ribosomal protein S15a	P62244	ENSG00000134419	RPS15A		+	1.40014	0.24355
26S protease regulatory subunit 4	P62191	ENSG00000100764	PSMC1		+	3.01819	0.244304
Mitochondrial import receptor subunit TOM34	Q15785	ENSG00000025772	TOMM34			0.522762	0.23972
Selenide, water dikinase 1	P49903	ENSG00000086475	SEPHS1		+	1.85601	0.2446
G protein-regulated inducer of neurite outgrowth 1	Q7Z2K8	ENSG00000169258	GPRIN1			0.311769	-0.142285
Probable ATP-dependent RNA helicase DDX6	P26196	ENSG00000110367	DDX6		+	2.57966	0.245598
WW domain-binding protein 2	Q969T9	ENSG00000132471	WBP2			0.0691995	0.0441685
Protein disulfide-isomerase TMX3	Q96JJ7	ENSG00000166479	TMX3			0.14478	0.0641268
Ketosamine-3-kinase	Q9HA64	ENSG00000141560	FN3KRP			0.387203	0.173883
OCIA domain-containing protein 1	Q9NX40	ENSG00000109180	OCIAD1			0.0304351	-0.010915
Coatomer subunit epsilon	O14579	ENSG00000105669	COPE			0.748793	0.145489
Ubiquitin-like modifier-activating enzyme 1	P22314	ENSG00000130985	UBA1		+	1.77128	0.246074
2'-deoxynucleoside 5'-phosphate N-hydrolase 1	O43598	ENSG00000112667	DNPH1			0.431019	0.160627
Heterogeneous nuclear ribonucleoprotein H;Heterogeneous nuclear ribonucleoprotein H, N-terminally processed	P31943	ENSG00000169045	HNRNPH1		+	1.99266	0.2466
Solute carrier family 2, facilitated glucose transporter member 1	P11166	ENSG00000117394	SLC2A1			0.141889	-0.0656168
Beta-galactosidase	P16278	ENSG00000170266	GLB1			1.2037	0.384233
UDP-glucose:glycoprotein glucosyltransferase 1	Q9NYU2	ENSG00000136731	UGGT1		+	1.53649	0.247942
RNA-binding protein EWS	Q01844	ENSG00000182944	EWSR1		+	1.85048	0.248261
PDZ and LIM domain protein 4	P50479	ENSG00000131435	PDLIM4			0.484497	0.339865
Splicing factor, proline- and glutamine-rich	P23246	ENSG00000116560	SFPQ		+	3.3497	0.248419
Coxsackievirus and adenovirus receptor	P78310	ENSG00000154639	CXADR			0.337532	-0.241642
Proteasome subunit beta type-2	P49721	ENSG00000126067	PSMB2		+	2.50107	0.248708
Protein VAC14 homolog	Q08AM6	ENSG00000103043	VAC14			0.0525422	-0.0183127
Nicotinate phosphoribosyltransferase	Q6XQN6	ENSG00000147813;ENSG00000278488	NAPRT			0.455167	0.266954
Eukaryotic translation initiation factor 4 gamma 2	P78344	ENSG00000110321	EIF4G2		+	2.08121	0.249602
NudC domain-containing protein 3	Q8IVD9	ENSG00000015676	NUDCD3			0.538222	-0.13964
RNA-binding protein Musashi homolog 2	Q96DH6	ENSG00000153944	MSI2			0.221	-0.0871567
60S ribosomal protein L9	P32969	ENSG00000163682;ENSG00000273673	RPL9		+	1.33736	0.249925
Myotrophin	P58546	ENSG00000105887	MTPN		+	1.3583	0.250649
Tetratricopeptide repeat protein 1	Q99614	ENSG00000113312	TTC1			0.768347	-0.200366
Oxysterol-binding protein-related protein 8	Q9BZF1	ENSG00000091039	OSBPL8			0.854917	-0.283578
ERI1 exoribonuclease 3	O43414	ENSG00000117419	ERI3			0.379621	0.117289
Unconventional myosin-Ib	O43795	ENSG00000128641	MYO1B			0.189444	0.132593
Eukaryotic translation initiation factor 3 subunit G	O75821	ENSG00000130811	EIF3G			0.97278	0.199491
Triple functional domain protein	O75962	ENSG00000038382	TRIO			0.478647	-0.266175
SWI/SNF-related matrix-associated actin-dependent regulator of chromatin subfamily D member 1	Q96GM5	ENSG00000066117	SMARCD1		+	1.5612	0.250724
Nuclear transport factor 2	P61970	ENSG00000102898	NUTF2			0.968846	0.190186
Transcription factor A, mitochondrial	Q00059	ENSG00000108064	TFAM			0.18747	0.0675677
Cyclin-dependent-like kinase 5	Q00535	ENSG00000164885	CDK5			0.61577	-0.174477
Quinone oxidoreductase PIG3	Q53FA7	ENSG00000115129	TP53I3			0.251845	0.13824
DBIRD complex subunit ZNF326	Q5BKZ1	ENSG00000162664	ZNF326			0.387508	0.115064
Phostensin	Q6NYC8	ENSG00000146112;ENSG00000206485;ENSG00000225060;ENSG00000229998;ENSG00000230341;ENSG00000231247;ENSG00000234000	PPP1R18			0.173412	-0.0949637
Eukaryotic translation initiation factor 3 subunit F	O00303	ENSG00000175390;ENSG00000280606	EIF3F		+	2.12559	0.25088
EPM2A-interacting protein 1	Q7L775	ENSG00000178567	EPM2AIP1			0.79506	0.220601
Methylcrotonoyl-CoA carboxylase subunit alpha, mitochondrial	Q96RQ3	ENSG00000078070	MCCC1			1.26626	-0.499524
Calponin-2	Q99439	ENSG00000064666	CNN2			0.122595	0.0874115
Protein S100-A13	Q99584	ENSG00000189171	S100A13			1.1944	-0.593605
Cleavage and polyadenylation specificity factor subunit 7	Q8N684	ENSG00000149532	CPSF7		+	1.84779	0.251355
Poly(ADP-ribose) glycohydrolase ARH3	Q9NX46	ENSG00000116863	ADPRHL2			0.494163	0.0985598
Eukaryotic translation initiation factor 3 subunit B	P55884	ENSG00000106263	EIF3B		+	1.69292	0.251407
Aspartyl aminopeptidase	Q9ULA0	ENSG00000123992	DNPEP			0.344874	-0.11939
Scaffold attachment factor B1	Q15424	ENSG00000160633	SAFB		+	1.96711	0.25199
Nucleoporin Nup43	Q8NFH3	ENSG00000120253	NUP43		+	2.29213	0.252122
Heterogeneous nuclear ribonucleoprotein K	P61978	ENSG00000165119	HNRNPK		+	2.9955	0.252592
Vacuolar protein sorting-associated protein 26A	O75436	ENSG00000122958	VPS26A			0.90201	-0.219368
Phosphoacetylglucosamine mutase	O95394	ENSG00000013375	PGM3		+	1.78291	0.253165
Nicastrin	Q92542	ENSG00000162736	NCSTN		+	1.58865	0.254291
Alpha-aminoadipic semialdehyde dehydrogenase	P49419	ENSG00000164904	ALDH7A1		+	1.59661	0.254952
SAFB-like transcription modulator	Q9NWH9	ENSG00000137776	SLTM		+	2.44062	0.256275
Peptidyl-prolyl cis-trans isomerase FKBP2	P26885	ENSG00000173486	FKBP2			0.172941	0.0698294
RAC-beta serine/threonine-protein kinase	P31751	ENSG00000105221	AKT2			0.368945	0.11817
U2 small nuclear ribonucleoprotein A'	P09661	ENSG00000131876	SNRPA1		+	3.28542	0.256283
ATP-dependent RNA helicase DDX1	Q92499	ENSG00000079785	DDX1		+	2.34695	0.256291
Small nuclear ribonucleoprotein F	P62306	ENSG00000139343	SNRPF		+	1.4655	0.25631
Ubiquitin-conjugating enzyme E2 L3	P68036	ENSG00000185651	UBE2L3			1.23863	0.200885
Transportin-1	Q92973	ENSG00000083312	TNPO1		+	3.05675	0.257245
1-phosphatidylinositol 4,5-bisphosphate phosphodiesterase beta-3	Q01970	ENSG00000149782	PLCB3			0.905199	0.287848
Importin subunit beta-1	Q14974	ENSG00000108424	KPNB1		+	2.58065	0.25769
Alpha-dystroglycan;Beta-dystroglycan;Dystroglycan	Q14118	ENSG00000173402	DAG1			0.363667	-0.132539
Serine/threonine-protein phosphatase 2A 56 kDa regulatory subunit epsilon isoform	Q16537	ENSG00000154001	PPP2R5E			0.620937	-0.159042
Proteasome subunit beta type-6	P28072	ENSG00000142507	PSMB6		+	3.04757	0.258622
Programmed cell death protein 4	Q53EL6	ENSG00000150593	PDCD4			0.787382	0.39574
DnaJ homolog subfamily C member 8	O75937	ENSG00000126698	DNAJC8		+	2.10765	0.259008
Mitochondrial antiviral-signaling protein	Q7Z434	ENSG00000088888	MAVS			0.302611	0.113415
L-xylulose reductase	Q7Z4W1	ENSG00000169738	DCXR			0.112182	-0.0456859
Splicing factor 3B subunit 2	Q13435	ENSG00000087365	SF3B2		+	3.47155	0.260084
Serine/arginine-rich splicing factor 3	P84103	ENSG00000112081	SRSF3		+	2.65656	0.262062
Isochorismatase domain-containing protein 1	Q96CN7	ENSG00000066583	ISOC1			0.66768	0.380145
Protein canopy homolog 3	Q9BT09	ENSG00000137161	CNPY3			0.774073	0.186416
Vacuolar protein sorting-associated protein 16 homolog	Q9H269	ENSG00000215305	VPS16			0.117623	0.0576488
Importin subunit alpha-4	O00505	ENSG00000102753	KPNA3		+	1.35215	0.262295
Coatomer subunit delta	P48444	ENSG00000095139	ARCN1		+	1.42136	0.262654
Peflin	Q9UBV8	ENSG00000162517	PEF1			0.148292	-0.0401582
40S ribosomal protein S5;40S ribosomal protein S5, N-terminally processed	P46782	ENSG00000083845	RPS5		+	1.71582	0.263214
Adenosylhomocysteinase	P23526	ENSG00000101444	AHCY		+	1.36611	0.263416
Hepatoma-derived growth factor-related protein 2	Q7Z4V5		HDGFRP2		+	1.82228	0.264382
Ubiquitin carboxyl-terminal hydrolase 14	P54578	ENSG00000101557	USP14		+	2.13984	0.265044
Farnesyl pyrophosphate synthase	P14324	ENSG00000160752	FDPS			0.749444	0.148659
Monocarboxylate transporter 1	P53985	ENSG00000155380;ENSG00000281917	SLC16A1			0.480553	0.250655
U6 snRNA-associated Sm-like protein LSm6	P62312	ENSG00000164167	LSM6			0.944391	0.205636
Protein PRRC2C	Q9Y520	ENSG00000117523	PRRC2C		+	1.69056	0.265636
Transcriptional repressor p66-beta	Q8WXI9	ENSG00000143614;ENSG00000261992	GATAD2B		+	1.65934	0.265928
Ubiquitin-conjugating enzyme E2 K	P61086	ENSG00000078140	UBE2K		+	2.21114	0.266126
Thiosulfate sulfurtransferase	Q16762	ENSG00000128311	TST			0.0932667	-0.0709703
Splicing factor U2AF 26 kDa subunit;Splicing factor U2AF 35 kDa subunit	P0DN76;Q01081;Q8WU68	ENSG00000160201;ENSG00000161265;ENSG00000275895	U2AF1;U2AF1L4		+	2.13317	0.266619
Protein prune homolog	Q86TP1	ENSG00000143363	PRUNE			0.756682	0.247809
Alcohol dehydrogenase [NADP(+)]	P14550	ENSG00000117448	AKR1A1		+	2.11072	0.267627
Minor histocompatibility antigen H13	Q8TCT9	ENSG00000101294	HM13			1.28118	0.426401
Serine/arginine-rich splicing factor 1	Q07955	ENSG00000136450	SRSF1		+	3.64166	0.267656
Protein FAM3C	Q92520	ENSG00000196937	FAM3C			0.0801115	-0.0316619
Proteasome inhibitor PI31 subunit	Q92530	ENSG00000125818	PSMF1			0.270251	0.0914598
Glutaryl-CoA dehydrogenase, mitochondrial	Q92947	ENSG00000105607	GCDH			0.948364	0.324311
DNA-directed RNA polymerase II subunit RPB3	P19387	ENSG00000102978	POLR2C		+	3.29676	0.269327
Heterogeneous nuclear ribonucleoprotein H3	P31942	ENSG00000096746	HNRNPH3		+	2.16783	0.271174
Protein PBDC1	Q9BVG4	ENSG00000102390	PBDC1			0.303098	0.0830584
N-alpha-acetyltransferase 35, NatC auxiliary subunit	Q5VZE5	ENSG00000135040	NAA35		+	1.55385	0.271259
Golgi phosphoprotein 3	Q9H4A6	ENSG00000113384	GOLPH3			1.24407	0.183759
Mth938 domain-containing protein	Q9H7C9	ENSG00000087884	AAMDC			0.484803	0.243119
PDZ and LIM domain protein 7	Q9NR12	ENSG00000196923	PDLIM7			0.368964	0.239587
Pyridoxine-5'-phosphate oxidase	Q9NVS9	ENSG00000108439	PNPO			0.200076	-0.112858
Far upstream element-binding protein 2	Q92945	ENSG00000088247	KHSRP		+	2.92608	0.272086
Phosphatidylinositol transfer protein beta isoform	P48739	ENSG00000180957	PITPNB		+	1.85687	0.275011
Cystatin-B	P04080	ENSG00000160213	CSTB			0.743628	-0.179483
Tyrosine-protein phosphatase non-receptor type 1	P18031	ENSG00000196396	PTPN1			0.438016	0.159133
Heterogeneous nuclear ribonucleoprotein D0	Q14103	ENSG00000138668	HNRNPD		+	2.31272	0.275231
Serine/arginine-rich splicing factor 11	Q05519	ENSG00000116754	SRSF11		+	3.76936	0.277638
YTH domain-containing family protein 1	Q9BYJ9	ENSG00000149658	YTHDF1		+	1.44183	0.277992
Tetratricopeptide repeat protein 37	Q6PGP7	ENSG00000198677	TTC37		+	2.10175	0.278427
RNA-binding protein 26	Q5T8P6	ENSG00000139746	RBM26		+	1.45413	0.278469
Mitochondrial-processing peptidase subunit alpha	Q10713	ENSG00000165688	PMPCA			0.128766	0.0408726
Poly(rC)-binding protein 2	Q15366	ENSG00000197111	PCBP2		+	3.47904	0.278734
Nucleoredoxin	Q6DKJ4	ENSG00000167693	NXN			0.490456	0.356436
CUGBP Elav-like family member 1	Q92879	ENSG00000149187	CELF1		+	1.36081	0.280212
60S ribosomal protein L30	P62888	ENSG00000156482	RPL30		+	1.81906	0.281512
26S protease regulatory subunit 8	P62195	ENSG00000087191	PSMC5		+	2.20139	0.282286
60S acidic ribosomal protein P2	P05387	ENSG00000177600	RPLP2		+	1.58407	0.282888
RalBP1-associated Eps domain-containing protein 1	Q96D71	ENSG00000135597	REPS1			0.0306872	0.0134702
Elongation factor G, mitochondrial	Q96RP9	ENSG00000168827	GFM1			0.427012	-0.164859
Probable ATP-dependent RNA helicase DDX17	Q92841	ENSG00000100201	DDX17		+	3.09657	0.283771
Apoptotic chromatin condensation inducer in the nucleus	Q9UKV3	ENSG00000100813	ACIN1		+	2.45136	0.284011
Mitochondrial fission regulator 1-like	Q9H019	ENSG00000117640	MTFR1L			0.418364	-0.123
Cell cycle and apoptosis regulator protein 2	Q8N163	ENSG00000158941	CCAR2		+	2.21126	0.284688
Poly(U)-binding-splicing factor PUF60	Q9UHX1	ENSG00000179950;ENSG00000274081	PUF60		+	2.25046	0.285254
Eukaryotic translation initiation factor 3 subunit L	Q9Y262	ENSG00000100129	EIF3L		+	1.78496	0.285347
Small nuclear ribonucleoprotein Sm D2	P62316	ENSG00000125743	SNRPD2		+	3.00456	0.286178
Signal recognition particle subunit SRP68	Q9UHB9	ENSG00000167881	SRP68		+	2.38196	0.286398
UPF0160 protein MYG1, mitochondrial	Q9HB07	ENSG00000139637	C12orf10		+	1.92767	0.286593
NADPH--cytochrome P450 reductase	P16435	ENSG00000127948	POR		+	1.41749	0.28705
Eukaryotic translation elongation factor 1 epsilon-1	O43324	ENSG00000124802	EEF1E1			0.030814	-0.0100295
Acidic fibroblast growth factor intracellular-binding protein	O43427	ENSG00000172500	FIBP			0.131026	-0.0546899
Histone H2AX	P16104	ENSG00000188486	H2AFX		+	1.40822	0.287077
WD repeat-containing protein 61;WD repeat-containing protein 61, N-terminally processed	Q9GZS3	ENSG00000140395	WDR61		+	3.67477	0.287207
Serine hydroxymethyltransferase, cytosolic	P34896	ENSG00000176974	SHMT1			0.153991	-0.0784405
40S ribosomal protein S12	P25398	ENSG00000112306	RPS12		+	1.91891	0.287285
Importin subunit alpha-3	O00629	ENSG00000186432	KPNA4		+	2.5888	0.287466
Transforming protein RhoA	P61586	ENSG00000067560	RHOA			0.413691	-0.0901839
Nuclear receptor coactivator 5	Q9HCD5	ENSG00000124160	NCOA5		+	1.75764	0.287989
Transcription and mRNA export factor ENY2	Q9NPA8	ENSG00000120533	ENY2		+	1.45912	0.28802
Transcription elongation factor B polypeptide 1	Q15369	ENSG00000154582	TCEB1			0.175905	-0.0358523
TGF-beta-activated kinase 1 and MAP3K7-binding protein 1	Q15750	ENSG00000100324	TAB1			0.58859	0.132262
Coiled-coil domain-containing protein 58	Q4VC31	ENSG00000160124	CCDC58			0.0692647	0.0413351
Vacuolar protein sorting-associated protein 52 homolog	Q8N1B4	ENSG00000206286;ENSG00000223501;ENSG00000224455;ENSG00000225590;ENSG00000228425;ENSG00000236014	VPS52			0.507292	-0.19008
ATP-binding cassette sub-family F member 1	Q8NE71	ENSG00000204574;ENSG00000206490;ENSG00000225989;ENSG00000231129;ENSG00000232169;ENSG00000236149;ENSG00000236342	ABCF1			0.431911	0.128473
Pinin	Q9H307	ENSG00000100941	PNN		+	3.99706	0.288334
Calnexin	P27824	ENSG00000127022	CANX		+	1.79614	0.288486
Spliceosome RNA helicase DDX39B	Q13838	ENSG00000198563;ENSG00000215425;ENSG00000225073;ENSG00000225859;ENSG00000229496;ENSG00000230624;ENSG00000235439	DDX39B		+	3.15351	0.288629
Protein SEC13 homolog	P55735	ENSG00000157020	SEC13		+	3.0291	0.288851
Centrosomal protein of 41 kDa	Q9BYV8	ENSG00000106477	CEP41			0.821217	0.308056
GDP-fucose protein O-fucosyltransferase 1	Q9H488	ENSG00000101346	POFUT1			1.21756	0.293186
Serine--tRNA ligase, mitochondrial	Q9NP81	ENSG00000104835	SARS2			0.228248	-0.11274
Ubiquilin-4	Q9NRR5	ENSG00000160803	UBQLN4			0.555148	0.193574
Actin, cytoplasmic 2;Actin, cytoplasmic 2, N-terminally processed	P63261	ENSG00000184009	ACTG1		+	1.5962	0.289697
BRISC and BRCA1-A complex member 1	Q9NWV8	ENSG00000105393	BABAM1			0.264987	0.0665191
39S ribosomal protein L39, mitochondrial	Q9NYK5	ENSG00000154719	MRPL39			0.709211	0.223096
Poly(rC)-binding protein 1	Q15365	ENSG00000169564	PCBP1		+	4.16259	0.290072
U4/U6.U5 tri-snRNP-associated protein 1	O43290	ENSG00000175467	SART1		+	2.12008	0.29032
Ubiquilin-1	Q9UMX0	ENSG00000135018	UBQLN1			0.0228672	-0.00685161
Serine/arginine-rich splicing factor 4	Q08170	ENSG00000116350	SRSF4		+	2.74782	0.29216
28S ribosomal protein S23, mitochondrial	Q9Y3D9	ENSG00000181610	MRPS23			0.23504	0.0902379
Disintegrin and metalloproteinase domain-containing protein 10	O14672	ENSG00000137845	ADAM10			0.525478	0.162653
SNARE-associated protein Snapin	O95295	ENSG00000143553	SNAPIN			0.55649	-0.148939
Cleft lip and palate transmembrane protein 1	O96005	ENSG00000104853	CLPTM1			0.635162	0.259774
Mitochondrial import receptor subunit TOM40 homolog	O96008	ENSG00000130204	TOMM40			0.924068	0.280271
2-oxoisovalerate dehydrogenase subunit alpha, mitochondrial	P12694	ENSG00000248098	BCKDHA			1.01515	-0.257862
U1 small nuclear ribonucleoprotein A	P09012	ENSG00000077312	SNRPA		+	3.32803	0.293385
Myosin regulatory light polypeptide 9	P24844	ENSG00000101335	MYL9			0.169121	-0.101425
SURP and G-patch domain-containing protein 1	Q8IWZ8	ENSG00000105705	SUGP1		+	1.83621	0.293471
Transformer-2 protein homolog beta	P62995	ENSG00000136527	TRA2B		+	3.67868	0.293764
39S ribosomal protein L12, mitochondrial	P52815	ENSG00000262814	MRPL12			0.0553763	-0.0257393
Methylosome subunit pICln	P54105	ENSG00000074201	CLNS1A			1.27041	0.370509
Synaptojanin-2-binding protein	P57105	ENSG00000213463	SYNJ2BP			0.0982296	0.0432831
40S ribosomal protein S7	P62081	ENSG00000171863	RPS7		+	1.90933	0.29414
Phosphorylated adapter RNA export protein	Q9H814	ENSG00000164902	PHAX		+	2.05981	0.29443
Ragulator complex protein LAMTOR1	Q6IAA8	ENSG00000149357	LAMTOR1			0.0612395	0.0139843
Golgi to ER traffic protein 4 homolog	Q7L5D6	ENSG00000239857	GET4			0.589495	0.151452
Nuclear fragile X mental retardation-interacting protein 2	Q7Z417	ENSG00000108256	NUFIP2			1.24352	0.320737
Magnesium-dependent phosphatase 1	Q86V88	ENSG00000213920	MDP1			0.235675	-0.0878307
Liprin-beta-1	Q86W92	ENSG00000110841	PPFIBP1			0.616149	-0.298701
Volume-regulated anion channel subunit LRRC8A	Q8IWT6	ENSG00000136802	LRRC8A			0.567318	0.298258
OTU domain-containing protein 6B	Q8N6M0	ENSG00000155100	OTUD6B			0.0698553	0.0330884
Procollagen galactosyltransferase 1	Q8NBJ5	ENSG00000130309	COLGALT1			0.230873	0.11734
PERQ amino acid-rich with GYF domain-containing protein 2	Q6Y7W6	ENSG00000204120	GIGYF2		+	1.34659	0.295024
Coatomer subunit zeta-1	P61923	ENSG00000111481	COPZ1		+	1.68553	0.296519
DNA damage-binding protein 1	Q16531	ENSG00000167986	DDB1		+	7.12136	0.297126
Methylosome protein 50	Q9BQA1	ENSG00000116455	WDR77		+	1.89426	0.297156
RNA binding motif protein, X-linked-like-1	Q96E39	ENSG00000213516	RBMXL1			0.257399	-0.106975
Eukaryotic translation initiation factor 3 subunit M	Q7L2H7	ENSG00000149100	EIF3M		+	1.42454	0.297228
DNA topoisomerase 2-beta	Q02880	ENSG00000077097	TOP2B		+	1.75788	0.29745
Protein syndesmos	Q9BRJ7	ENSG00000168101	NUDT16L1			0.629051	0.188635
Thioredoxin-related transmembrane protein 4	Q9H1E5	ENSG00000125827	TMX4			0.0610954	-0.0385447
RNA-binding protein 12	Q9NTZ6	ENSG00000244462	RBM12		+	4.62792	0.297525
Putative oxidoreductase GLYR1	Q49A26	ENSG00000140632	GLYR1		+	1.77364	0.297926
Opioid growth factor receptor	Q9NZT2	ENSG00000060491	OGFR			0.203921	-0.0721657
Thioredoxin-related transmembrane protein 2	Q9Y320	ENSG00000213593	TMX2			0.387297	0.135269
TAR DNA-binding protein 43	Q13148	ENSG00000120948	TARDBP		+	3.97781	0.298265
Signal recognition particle subunit SRP72	O76094	ENSG00000174780	SRP72		+	2.22764	0.298497
Cytochrome b5 type B	O43169	ENSG00000103018	CYB5B			0.353091	0.123905
ER membrane protein complex subunit 8	O43402	ENSG00000131148	EMC8			0.0268029	-0.00959298
RNA-binding protein 42	Q9BTD8	ENSG00000126254	RBM42		+	1.56585	0.299492
Cullin-4B	Q13620	ENSG00000158290	CUL4B		+	1.43369	0.301525
Ubiquitin-like domain-containing CTD phosphatase 1	Q8WVY7	ENSG00000164332	UBLCP1		+	1.85429	0.301536
SET and MYND domain-containing protein 5	Q6GMV2	ENSG00000135632	SMYD5		+	1.45832	0.302145
ATP-dependent Clp protease ATP-binding subunit clpX-like, mitochondrial	O76031	ENSG00000166855	CLPX			0.985836	0.26955
mRNA export factor	P78406	ENSG00000101146	RAE1		+	4.2365	0.302391
Abhydrolase domain-containing protein 16A	O95870	ENSG00000204427;ENSG00000206403;ENSG00000224552;ENSG00000230475;ENSG00000231488;ENSG00000235676;ENSG00000236063	ABHD16A			1.19082	-0.260379
Histone deacetylase complex subunit SAP18	O00422	ENSG00000150459	SAP18		+	3.27819	0.302517
RNA-binding protein 33	Q96EV2	ENSG00000184863	RBM33		+	1.92289	0.30309
Ankyrin repeat and SAM domain-containing protein 1A	Q92625	ENSG00000064999	ANKS1A		+	1.35284	0.303171
60S ribosomal protein L35	P42766	ENSG00000136942	RPL35			0.128516	0.0753208
Enhancer of rudimentary homolog	P84090	ENSG00000100632	ERH		+	3.69323	0.303242
Proteasome subunit beta type-5	P28074	ENSG00000100804	PSMB5		+	4.47703	0.303586
Nuclear factor 1 X-type	Q14938	ENSG00000008441	NFIX			0.0360919	0.0321884
Ubiquitin-protein ligase E3A	Q05086	ENSG00000114062	UBE3A		+	1.79978	0.304676
Arfaptin-1	P53367	ENSG00000164144	ARFIP1		+	1.57968	0.30478
Transportin-2	O14787	ENSG00000105576	TNPO2		+	1.63737	0.305914
CCR4-NOT transcription complex subunit 3	O75175	ENSG00000088038;ENSG00000273943;ENSG00000274176;ENSG00000274616;ENSG00000274941;ENSG00000275979;ENSG00000276082;ENSG00000277114;ENSG00000277600;ENSG00000277615	CNOT3		+	2.55325	0.306032
Prostaglandin E synthase 3	Q15185	ENSG00000110958	PTGES3		+	2.95884	0.306109
Succinyl-CoA ligase [GDP-forming] subunit beta, mitochondrial	Q96I99	ENSG00000172340	SUCLG2			0.16694	-0.113341
NudC domain-containing protein 1	Q96RS6	ENSG00000120526	NUDCD1			0.979972	0.251172
U6 snRNA-associated Sm-like protein LSm4	Q9Y4Z0	ENSG00000130520	LSM4		+	1.90949	0.306242
Gamma-tubulin complex component 2	Q9BSJ2	ENSG00000130640	TUBGCP2		+	1.68871	0.306681
Perilipin-2	Q99541	ENSG00000147872	PLIN2			0.0477004	-0.0478682
O-acetyl-ADP-ribose deacetylase MACROD1	Q9BQ69	ENSG00000133315	MACROD1			0.601157	0.272934
Partner of Y14 and mago	Q9BRP8	ENSG00000170473	WIBG			0.685561	0.161468
Translation initiation factor eIF-2B subunit gamma	Q9NR50	ENSG00000070785	EIF2B3		+	2.04951	0.30669
Polymerase delta-interacting protein 3	Q9BY77	ENSG00000100227	POLDIP3			1.29919	0.213297
Protein FAM192A	Q9GZU8	ENSG00000172775	FAM192A			0.142507	-0.0613533
Aldehyde dehydrogenase family 16 member A1	Q8IZ83	ENSG00000161618	ALDH16A1		+	1.78615	0.306962
Heterogeneous nuclear ribonucleoprotein A/B	Q99729	ENSG00000197451	HNRNPAB		+	1.34206	0.307127
Acyl-coenzyme A thioesterase 13;Acyl-coenzyme A thioesterase 13, N-terminally processed	Q9NPJ3	ENSG00000112304	ACOT13			0.478193	-0.17835
Putative RNA-binding protein Luc7-like 2	Q9Y383		LUC7L2		+	2.38674	0.307243
Transportin-3	Q9Y5L0	ENSG00000064419	TNPO3		+	1.80552	0.307982
Zinc finger protein 638	Q14966	ENSG00000075292	ZNF638		+	1.81975	0.309401
U1 small nuclear ribonucleoprotein 70 kDa	P08621	ENSG00000104852	SNRNP70		+	3.70523	0.310476
Eukaryotic translation initiation factor 3 subunit K	Q9UBQ5	ENSG00000178982	EIF3K		+	2.48184	0.310655
Deoxyuridine 5'-triphosphate nucleotidohydrolase, mitochondrial	P33316	ENSG00000128951	DUT		+	1.44088	0.310767
Multifunctional methyltransferase subunit TRM112-like protein	Q9UI30	ENSG00000173113	TRMT112		+	2.63414	0.310984
Translocon-associated protein subunit alpha	P43307	ENSG00000124783	SSR1			0.660784	0.172021
Protoporphyrinogen oxidase	P50336	ENSG00000143224	PPOX			0.149907	-0.0802051
Vesicular integral-membrane protein VIP36	Q12907	ENSG00000169223	LMAN2		+	1.48624	0.311569
Protein transport protein Sec24C	P53992	ENSG00000176986	SEC24C		+	2.14915	0.31261
Vacuolar protein-sorting-associated protein 25	Q9BRG1	ENSG00000131475	VPS25		+	1.45729	0.312638
Periodic tryptophan protein 1 homolog	Q13610	ENSG00000136045	PWP1			0.94388	0.20341
Hepatoma-derived growth factor	P51858	ENSG00000143321	HDGF		+	1.32488	0.31344
Serine/arginine-rich splicing factor 6	Q13247	ENSG00000124193	SRSF6		+	1.33794	0.314266
Striatin-interacting protein 1	Q5VSL9	ENSG00000143093	STRIP1			0.308815	-0.0914749
ADP-ribosylation factor-like protein 1	P40616	ENSG00000120805	ARL1		+	2.0217	0.314792
Glyoxalase domain-containing protein 4	Q9HC38	ENSG00000167699	GLOD4		+	1.41524	0.314907
Methyltransferase-like protein 13	Q8N6R0	ENSG00000010165	METTL13			1.23487	0.284836
Stromal cell-derived factor 2	Q99470	ENSG00000132581	SDF2			0.0855181	0.0392156
Signal peptidase complex catalytic subunit SEC11A	P67812	ENSG00000140612	SEC11A		+	1.36316	0.316111
Translocation protein SEC63 homolog	Q9UGP8	ENSG00000025796	SEC63			1.13512	0.316123
Cleavage stimulation factor subunit 2 tau variant	Q9H0L4	ENSG00000177613	CSTF2T		+	2.2972	0.316213
Basic leucine zipper and W2 domain-containing protein 2	Q9Y6E2	ENSG00000136261	BZW2			1.03461	0.369976
Splicing factor 3A subunit 1	Q15459	ENSG00000099995	SF3A1		+	3.33139	0.316545
RNA-binding protein 10	P98175	ENSG00000182872	RBM10		+	2.18279	0.316664
U6 snRNA-associated Sm-like protein LSm7	Q9UK45	ENSG00000130332	LSM7		+	1.82645	0.317072
ATP-dependent Clp protease proteolytic subunit, mitochondrial	Q16740	ENSG00000125656	CLPP			0.0806216	-0.0361127
Transmembrane emp24 domain-containing protein 10	P49755	ENSG00000170348	TMED10		+	1.82991	0.3172
Zinc-binding alcohol dehydrogenase domain-containing protein 2	Q8N4Q0	ENSG00000180011	ZADH2			0.183233	0.123909
Golgi-specific brefeldin A-resistance guanine nucleotide exchange factor 1	Q92538	ENSG00000107862	GBF1		+	1.74829	0.317253
Multivesicular body subunit 12A	Q96EY5	ENSG00000141971	MVB12A			1.2722	0.392428
Elongator complex protein 3	Q9H9T3	ENSG00000134014	ELP3			0.734556	0.19945
Elongation factor 2	P13639	ENSG00000167658	EEF2		+	2.22418	0.317313
Collagen alpha-1(V) chain	P20908	ENSG00000130635	COL5A1			0.19441	-0.152171
Cleavage and polyadenylation specificity factor subunit 5	O43809	ENSG00000167005	NUDT21		+	4.19371	0.318284
Telomere length regulation protein TEL2 homolog	Q9Y4R8	ENSG00000100726	TELO2		+	1.42987	0.318936
Neurobeachin	Q8NFP9		NBEA			1.13015	-0.439449
NEDD8-activating enzyme E1 regulatory subunit	Q13564	ENSG00000159593	NAE1		+	2.10585	0.319662
Leucine-rich repeat-containing protein 59	Q96AG4	ENSG00000108829	LRRC59		+	2.24934	0.319901
Ubiquitin carboxyl-terminal hydrolase 8	P40818	ENSG00000138592	USP8		+	1.91729	0.320574
Zinc finger CCCH domain-containing protein 15	Q8WU90	ENSG00000065548	ZC3H15			0.146419	0.0567844
26S proteasome non-ATPase regulatory subunit 1	Q99460	ENSG00000173692	PSMD1		+	2.68598	0.320876
Protein Wiz	O95785	ENSG00000011451	WIZ		+	1.42011	0.321297
60S ribosomal protein L5	P46777	ENSG00000122406	RPL5		+	1.82172	0.321367
Double-stranded RNA-binding protein Staufen homolog 1	O95793	ENSG00000124214	STAU1		+	2.0715	0.321647
Ubiquitin carboxyl-terminal hydrolase isozyme L5	Q9Y5K5	ENSG00000116750	UCHL5		+	2.1323	0.32191
Mitochondrial chaperone BCS1	Q9Y276	ENSG00000074582	BCS1L			0.418647	0.159713
Tubulin-specific chaperone D	Q9BTW9	ENSG00000141556	TBCD		+	1.46843	0.323898
Podocalyxin-like protein 2	Q9NZ53	ENSG00000114631	PODXL2			1.28104	0.472742
CDP-diacylglycerol--inositol 3-phosphatidyltransferase	O14735	ENSG00000103502	CDIPT			0.213675	0.146696
NEDD8	Q15843	ENSG00000129559	NEDD8			0.818597	-0.185076
ATP-dependent (S)-NAD(P)H-hydrate dehydratase	Q8IW45	ENSG00000213995	CARKD			0.330466	-0.162543
Thymosin beta-10	P63313	ENSG00000034510	TMSB10			0.0580964	0.0489628
Coatomer subunit gamma-2	Q9UBF2	ENSG00000158623	COPG2		+	1.45477	0.324022
Palmitoyl-protein thioesterase 1	P50897	ENSG00000131238	PPT1		+	1.4187	0.325664
Torsin-1A	O14656	ENSG00000136827	TOR1A			0.513541	0.205822
39S ribosomal protein L48, mitochondrial	Q96GC5	ENSG00000175581	MRPL48			1.02395	0.357778
Importin subunit alpha-5;Importin subunit alpha-5, N-terminally processed	P52294	ENSG00000114030	KPNA1		+	2.43006	0.326133
Ubiquitin carboxyl-terminal hydrolase 7	Q93009	ENSG00000187555	USP7		+	3.96113	0.326458
Splicing factor 3A subunit 2	Q15428	ENSG00000104897	SF3A2		+	2.14324	0.326484
RNA-binding protein 6	P78332	ENSG00000004534	RBM6		+	1.32042	0.326569
N-alpha-acetyltransferase 15, NatA auxiliary subunit	Q9BXJ9	ENSG00000164134	NAA15		+	1.83391	0.326691
Tubulin alpha-1C chain	Q9BQE3	ENSG00000167553	TUBA1C			0.112621	-0.0815157
Peroxidasin homolog	Q92626	ENSG00000130508	PXDN			0.654259	0.391548
39S ribosomal protein L4, mitochondrial	Q9BYD3	ENSG00000105364	MRPL4			0.992431	0.319631
1-acyl-sn-glycerol-3-phosphate acyltransferase alpha	Q99943	ENSG00000204310;ENSG00000206324;ENSG00000226467;ENSG00000227642;ENSG00000228892;ENSG00000235758;ENSG00000236873	AGPAT1			0.0216434	-0.0112796
Nucleolar protein 3	O60936	ENSG00000140939	NOL3			0.0163409	0.0122404
Protein PRRC1	Q96M27	ENSG00000164244	PRRC1		+	1.69352	0.326862
Splicing factor 3B subunit 6	Q9Y3B4	ENSG00000115128	SF3B6		+	3.77665	0.328261
28S ribosomal protein S34, mitochondrial	P82930	ENSG00000074071	MRPS34			0.0677489	0.0286621
60S ribosomal protein L35a	P18077	ENSG00000182899	RPL35A		+	1.45377	0.329808
Exportin-1	O14980	ENSG00000082898	XPO1		+	5.20847	0.329883
Zinc finger Ran-binding domain-containing protein 2	O95218	ENSG00000132485	ZRANB2		+	3.26248	0.330098
GPI transamidase component PIG-T	Q969N2	ENSG00000124155	PIGT			1.15065	0.313624
Prosaposin;Saposin-A;Saposin-B;Saposin-B-Val;Saposin-C;Saposin-D	P07602	ENSG00000197746	PSAP		+	1.47112	0.330919
Tumor susceptibility gene 101 protein	Q99816	ENSG00000074319	TSG101		+	3.60829	0.331086
Double-stranded RNA-binding protein Staufen homolog 2	Q9NUL3	ENSG00000040341	STAU2			0.496899	0.209308
Prolyl 4-hydroxylase subunit alpha-2	O15460	ENSG00000072682	P4HA2			0.452963	0.444571
mRNA-decapping enzyme 1A	Q9NPI6	ENSG00000272886	DCP1A		+	1.67086	0.331118
Protein SET;Protein SETSIP	Q01105;P0DME0	ENSG00000119335;ENSG00000230667	SET;SETSIP		+	1.57697	0.332188
ATP-binding cassette sub-family B member 6, mitochondrial	Q9NP58	ENSG00000115657	ABCB6			0.854121	0.38699
Peptidase M20 domain-containing protein 2	Q8IYS1	ENSG00000146281	PM20D2			0.503672	0.363578
Atypical kinase ADCK3, mitochondrial	Q8NI60	ENSG00000163050	ADCK3			0.0492237	-0.0429426
Beta-hexosaminidase subunit alpha	P06865	ENSG00000213614	HEXA		+	1.60575	0.333299
Peptidyl-prolyl cis-trans isomerase B	P23284	ENSG00000166794	PPIB		+	1.60407	0.333445
Heterogeneous nuclear ribonucleoprotein A1;Heterogeneous nuclear ribonucleoprotein A1, N-terminally processed	P09651	ENSG00000135486	HNRNPA1		+	2.79057	0.333854
STAM-binding protein	O95630	ENSG00000124356	STAMBP		+	2.18301	0.333856
CD276 antigen	Q5ZPR3	ENSG00000103855	CD276		+	1.33932	0.334242
Polyadenylate-binding protein-interacting protein 1	Q9H074	ENSG00000172239	PAIP1		+	1.83226	0.334552
Heterogeneous nuclear ribonucleoprotein L	P14866	ENSG00000104824	HNRNPL		+	5.05315	0.334849
Midasin	Q9NU22	ENSG00000112159	MDN1			1.01863	0.700964
Sterile alpha and TIR motif-containing protein 1	Q6SZW1	ENSG00000004139	SARM1		+	2.16056	0.334888
Transcription factor BTF3 homolog 4	Q96K17	ENSG00000134717	BTF3L4		+	2.15126	0.334935
Replication protein A 32 kDa subunit	P15927	ENSG00000117748	RPA2		+	2.03612	0.334958
Polymerase delta-interacting protein 2	Q9Y2S7	ENSG00000004142	POLDIP2		+	1.76703	0.335573
26S proteasome non-ATPase regulatory subunit 10	O75832	ENSG00000101843	PSMD10		+	1.95284	0.335643
60S acidic ribosomal protein P0	P05388	ENSG00000089157	RPLP0		+	1.79659	0.335838
FLYWCH family member 2	Q96CP2	ENSG00000162076	FLYWCH2			0.710569	0.22223
Alpha-ketoglutarate-dependent dioxygenase FTO	Q9C0B1	ENSG00000140718	FTO		+	1.58819	0.335901
Serine/threonine-protein kinase PRP4 homolog	Q13523	ENSG00000112739	PRPF4B		+	2.7038	0.336319
NADH dehydrogenase [ubiquinone] 1 alpha subcomplex assembly factor 3	Q9BU61	ENSG00000178057	NDUFAF3			0.265611	-0.119361
Cell division cycle 5-like protein	Q99459	ENSG00000096401	CDC5L		+	3.75864	0.336521
Probable tRNA N6-adenosine threonylcarbamoyltransferase	Q9NPF4	ENSG00000092094	OSGEP		+	1.51849	0.336623
Cytochrome c oxidase assembly factor 7	Q96BR5	ENSG00000162377	COA7			0.440231	0.202922
Transcription elongation factor B polypeptide 3	Q14241	ENSG00000011007	TCEB3			0.995877	0.426702
Nuclear factor 1 B-type	O00712	ENSG00000147862	NFIB			0.13191	-0.12002
Transmembrane emp24 domain-containing protein 2	Q15363	ENSG00000086598	TMED2		+	1.76143	0.337099
Glucosamine-6-phosphate isomerase 1	P46926	ENSG00000113552	GNPDA1		+	2.50259	0.337125
AP-1 complex subunit gamma-1	O43747	ENSG00000166747	AP1G1			1.27715	-0.228958
Calumenin	O43852	ENSG00000128595	CALU			0.285262	0.212511
Histone deacetylase complex subunit SAP130	Q9H0E3	ENSG00000136715	SAP130		+	1.80182	0.337298
Transcription elongation regulator 1	O14776	ENSG00000113649	TCERG1		+	4.32459	0.337566
Staphylococcal nuclease domain-containing protein 1	Q7KZF4	ENSG00000197157	SND1		+	2.6065	0.337627
Inhibitor of nuclear factor kappa-B kinase subunit beta	O14920	ENSG00000104365	IKBKB		+	1.30421	0.339038
Chitinase domain-containing protein 1	Q9BWS9	ENSG00000177830	CHID1		+	1.33939	0.340638
Anaphase-promoting complex subunit 1	Q9H1A4	ENSG00000153107	ANAPC1		+	1.77589	0.340939
Fructose-bisphosphate aldolase A	P04075	ENSG00000149925	ALDOA			1.2839	-0.34538
Propionyl-CoA carboxylase beta chain, mitochondrial	P05166	ENSG00000114054	PCCB			0.793151	-0.317404
Protein dpy-30 homolog	Q9C005	ENSG00000162961	DPY30		+	2.8567	0.341018
Medium-chain specific acyl-CoA dehydrogenase, mitochondrial	P11310	ENSG00000117054	ACADM			0.0807872	-0.0344327
Cell division cycle and apoptosis regulator protein 1	Q8IX12	ENSG00000060339	CCAR1		+	4.18579	0.341479
Junction plakoglobin	P14923	ENSG00000173801	JUP			0.170171	0.117888
Ufm1-specific protease 2	Q9NUQ7	ENSG00000109775	UFSP2		+	2.23768	0.34507
Dual specificity protein phosphatase 12	Q9UNI6	ENSG00000081721	DUSP12		+	1.91573	0.345389
Transmembrane emp24 domain-containing protein 7	Q9Y3B3	ENSG00000134970	TMED7		+	1.81835	0.345589
Splicing factor 3B subunit 3	Q15393	ENSG00000189091	SF3B3		+	4.5884	0.345873
E3 ubiquitin-protein ligase XIAP	P98170	ENSG00000101966	XIAP		+	1.33804	0.347174
Inosine-5'-monophosphate dehydrogenase 1	P20839	ENSG00000106348	IMPDH1			0.0634464	-0.0891944
CREB-binding protein	Q92793	ENSG00000005339	CREBBP		+	1.53381	0.347735
Antigen KI-67	P46013	ENSG00000148773	MKI67			1.1402	0.714205
Heterogeneous nuclear ribonucleoprotein R	O43390	ENSG00000125944	HNRNPR		+	5.20061	0.347991
Integrator complex subunit 4	Q96HW7	ENSG00000149262	INTS4		+	1.61928	0.348345
Transcription elongation factor A protein 1	P23193	ENSG00000187735	TCEA1		+	2.92148	0.348873
Phosphoribosylamine--glycine ligase;Phosphoribosylformylglycinamidine cyclo-ligase;Phosphoribosylglycinamide formyltransferase;Trifunctional purine biosynthetic protein adenosine-3	P22102	ENSG00000159131;ENSG00000262473	GART		+	2.61485	0.348987
Cysteine--tRNA ligase, cytoplasmic	P49589	ENSG00000110619	CARS			0.214127	-0.0713648
Methyl-CpG-binding protein 2	P51608	ENSG00000169057	MECP2			0.157269	0.102347
Eukaryotic translation initiation factor 1b	O60739	ENSG00000114784	EIF1B		+	1.69921	0.349347
C-terminal-binding protein 2	P56545	ENSG00000175029	CTBP2			0.75862	0.18721
COP9 signalosome complex subunit 2	P61201	ENSG00000166200	COPS2			0.0394099	0.0109854
Lupus La protein	P05455	ENSG00000138385	SSB		+	2.58799	0.349475
40S ribosomal protein S24	P62847	ENSG00000138326	RPS24			0.555617	0.18489
Thymidylate kinase	P23919	ENSG00000168393	DTYMK		+	1.92996	0.350567
Exosome complex component RRP41	Q9NPD3	ENSG00000178896	EXOSC4		+	2.20107	0.350771
Interleukin enhancer-binding factor 3	Q12906	ENSG00000129351	ILF3		+	4.84725	0.351462
Tight junction protein ZO-1	Q07157	ENSG00000104067;ENSG00000277401	TJP1			0.54544	0.210013
Apoptosis regulator BAX	Q07812	ENSG00000087088	BAX			0.436619	0.119671
A-kinase anchor protein 13	Q12802	ENSG00000170776	AKAP13			0.252057	0.178136
Polyglutamine-binding protein 1	O60828	ENSG00000102103	PQBP1		+	2.2949	0.35258
Nuclear factor 1 A-type	Q12857	ENSG00000162599	NFIA			0.291467	-0.18297
Aminoacyl tRNA synthase complex-interacting multifunctional protein 1;Endothelial monocyte-activating polypeptide 2	Q12904	ENSG00000164022	AIMP1			1.22669	0.238086
Far upstream element-binding protein 3	Q96I24	ENSG00000107164	FUBP3		+	1.57181	0.352636
Bifunctional coenzyme A synthase;Dephospho-CoA kinase;Phosphopantetheine adenylyltransferase	Q13057	ENSG00000068120	COASY			0.0618903	0.0313005
Acetyl-CoA carboxylase 1;Biotin carboxylase	Q13085	ENSG00000275176;ENSG00000278540	ACACA			0.859442	0.357108
ATP-binding cassette sub-family E member 1	P61221	ENSG00000164163	ABCE1		+	2.2333	0.353659
Polyadenylate-binding protein 4	Q13310	ENSG00000090621	PABPC4			1.17346	0.315982
Nucleoporin p58/p45	Q9BVL2	ENSG00000139496	NUPL1		+	2.99518	0.353783
Calcium/calmodulin-dependent protein kinase type II subunit gamma	Q13555	ENSG00000148660	CAMK2G			0.532719	-0.316116
RuvB-like 2	Q9Y230	ENSG00000183207	RUVBL2		+	3.83728	0.353911
Cytoskeleton-associated protein 5	Q14008	ENSG00000175216	CKAP5			0.0181161	-0.00604657
Peptidyl-prolyl cis-trans isomerase FKBP8	Q14318	ENSG00000105701	FKBP8			0.25436	-0.0847884
Phosphoribosyl pyrophosphate synthase-associated protein 1	Q14558	ENSG00000161542	PRPSAP1			0.231743	0.0789871
Periphilin-1	Q8NEY8	ENSG00000134283	PPHLN1		+	1.82388	0.3543
Ubiquitin conjugation factor E4 A	Q14139	ENSG00000110344	UBE4A		+	1.49172	0.354938
Exportin-7	Q9UIA9	ENSG00000130227	XPO7		+	2.13717	0.355056
Histone H2A.V;Histone H2A.Z	Q71UI9;P0C0S5	ENSG00000105968;ENSG00000164032	H2AFV;H2AFZ		+	1.55858	0.355195
GTPase-activating protein and VPS9 domain-containing protein 1	Q14C86	ENSG00000165219	GAPVD1			0.0857574	-0.0364937
Lysine--tRNA ligase	Q15046	ENSG00000065427	KARS			0.38157	0.135913
Transcription elongation factor B polypeptide 2	Q15370	ENSG00000103363	TCEB2			0.241419	0.0571955
MAP7 domain-containing protein 1	Q3KQU3	ENSG00000116871	MAP7D1			0.460847	-0.187168
Histone H3.2	Q71DI3	ENSG00000183598;ENSG00000203811;ENSG00000203852	HIST2H3A			0.61003	0.450595
Basic leucine zipper and W2 domain-containing protein 1	Q7L1Q6	ENSG00000082153	BZW1			0.0567856	-0.0173154
Putative ATP-dependent RNA helicase DHX30	Q7L2E3	ENSG00000132153	DHX30			0.36977	0.088631
Ran GTPase-activating protein 1	P46060	ENSG00000100401	RANGAP1		+	3.55679	0.355232
DnaJ homolog subfamily C member 7	Q99615	ENSG00000168259	DNAJC7		+	2.08719	0.355633
Zinc finger CCCH domain-containing protein 14	Q6PJT7	ENSG00000100722	ZC3H14		+	2.14791	0.35619
Zinc finger protein 598	Q86UK7	ENSG00000167962	ZNF598			0.384641	0.13134
Nitrilase homolog 1	Q86X76	ENSG00000158793	NIT1			0.0610853	-0.0315277
Protein RTF2 homolog	Q9BY42	ENSG00000022277	RTFDC1		+	2.41166	0.35644
Nucleolysin TIA-1 isoform p40	P31483	ENSG00000116001	TIA1		+	2.28278	0.357307
Proteasome activator complex subunit 1	Q06323	ENSG00000092010	PSME1		+	1.9493	0.357392
Chromatin complexes subunit BAP18	Q8IXM2	ENSG00000258315	BAP18			0.137498	-0.0701282
Elongator complex protein 2	Q6IA86	ENSG00000134759	ELP2		+	1.77147	0.35804
Protein SCAI	Q8N9R8	ENSG00000173611	SCAI			0.239188	-0.125579
Nucleoporin p54	Q7Z3B4	ENSG00000138750	NUP54		+	2.29597	0.359837
Growth arrest and DNA damage-inducible proteins-interacting protein 1	Q8TAE8	ENSG00000179271	GADD45GIP1			0.369477	0.190115
Nuclease-sensitive element-binding protein 1	P67809	ENSG00000065978	YBX1		+	2.14541	0.360319
Probable tRNA pseudouridine synthase 1	Q8WWH5	ENSG00000165832	TRUB1			0.33025	0.143054
Metastasis-associated protein MTA2	O94776	ENSG00000149480	MTA2		+	2.41979	0.360709
Protein phosphatase 1E	Q8WY54	ENSG00000175175	PPM1E			0.111596	-0.0978985
TBC1 domain family member 5	Q92609	ENSG00000131374	TBC1D5			1.25701	0.395549
Serine/arginine-rich splicing factor 7	Q16629	ENSG00000115875	SRSF7		+	5.33465	0.361023
Ubiquitin fusion degradation protein 1 homolog	Q92890	ENSG00000070010	UFD1L			0.804152	0.262628
Ribosome-releasing factor 2, mitochondrial	Q969S9	ENSG00000164347	GFM2			0.401671	0.197755
Far upstream element-binding protein 1	Q96AE4	ENSG00000162613	FUBP1			0.586391	0.119205
Heterogeneous nuclear ribonucleoprotein L-like	Q8WVV9	ENSG00000143889	HNRNPLL		+	2.86882	0.361184
Transcription elongation factor A protein-like 4	Q96EI5	ENSG00000133142	TCEAL4			0.275425	0.0960362
GTP-binding nuclear protein Ran	P62826	ENSG00000132341	RAN		+	4.95498	0.361488
Zinc finger CCCH-type antiviral protein 1-like	Q96H79	ENSG00000146858	ZC3HAV1L			0.725012	0.437893
Mannose-1-phosphate guanyltransferase alpha	Q96IJ6	ENSG00000144591	GMPPA			0.135668	0.0532998
UPF0609 protein C4orf27	Q9NWY4	ENSG00000056050	C4orf27		+	1.31055	0.362025
Exosome complex component MTR3	Q5RKV6	ENSG00000223496	EXOSC6		+	2.28613	0.362356
Arf-GAP with GTPase, ANK repeat and PH domain-containing protein 3	Q96P47	ENSG00000133612	AGAP3			0.272337	-0.132526
Centromere/kinetochore protein zw10 homolog	O43264	ENSG00000086827	ZW10		+	1.68792	0.362436
General transcription factor IIH subunit 4	Q92759	ENSG00000213780;ENSG00000221974;ENSG00000226384;ENSG00000233149;ENSG00000234370;ENSG00000236895	GTF2H4		+	1.3936	0.362627
Ankyrin repeat domain-containing protein 17	O75179	ENSG00000132466	ANKRD17		+	2.25002	0.363306
Glutathione S-transferase P	P09211	ENSG00000084207	GSTP1		+	1.37622	0.363714
RNA-binding protein 4	Q9BWF3	ENSG00000173933	RBM4		+	4.33794	0.3645
Nuclear transcription factor Y subunit gamma	Q13952	ENSG00000066136	NFYC		+	2.014	0.36506
UBX domain-containing protein 7	O94888	ENSG00000163960	UBXN7		+	1.75574	0.365294
Small nuclear ribonucleoprotein Sm D1	P62314	ENSG00000167088	SNRPD1		+	2.62921	0.365775
Uncharacterized protein C14orf142	Q9BXV9	ENSG00000170270;ENSG00000275619	C14orf142			0.360086	0.15234
2',5'-phosphodiesterase 12	Q6L8Q7	ENSG00000174840	PDE12		+	2.25691	0.366699
Protein FAM107B	Q9H098	ENSG00000065809	FAM107B			0.447337	0.226959
Histone-binding protein RBBP7	Q16576	ENSG00000102054	RBBP7		+	2.61698	0.366726
STE20-like serine/threonine-protein kinase	Q9H2G2	ENSG00000065613	SLK			0.508972	-0.174799
Inorganic pyrophosphatase 2, mitochondrial	Q9H2U2	ENSG00000138777	PPA2			0.219169	0.143372
UPF0696 protein C11orf68	Q9H3H3	ENSG00000175573	C11orf68			0.845296	-0.171283
Proline-rich protein 36	Q9H6K5	ENSG00000183248	PRR36			0.849171	-0.285291
Hematological and neurological expressed 1-like protein	Q9H910	ENSG00000206053	HN1L			0.813877	0.286808
28S ribosomal protein S30, mitochondrial	Q9NP92		MRPS30			1.19413	0.411434
Putative pre-mRNA-splicing factor ATP-dependent RNA helicase DHX16	O60231	ENSG00000204560;ENSG00000206486;ENSG00000226171;ENSG00000231377;ENSG00000233049;ENSG00000233418;ENSG00000233561	DHX16		+	1.98176	0.366812
RNA-binding protein 28	Q9NW13	ENSG00000106344	RBM28			0.62171	0.323177
ATP-dependent RNA helicase DHX36	Q9H2U1	ENSG00000174953	DHX36		+	2.4627	0.367806
ATP-binding cassette sub-family F member 3	Q9NUQ8	ENSG00000161204	ABCF3		+	2.82484	0.368101
60S ribosomal protein L4	P36578	ENSG00000174444	RPL4		+	1.661	0.368288
BUB3-interacting and GLEBS motif-containing protein ZNF207	O43670	ENSG00000010244	ZNF207		+	4.95564	0.368579
LIM domain and actin-binding protein 1	Q9UHB6	ENSG00000050405	LIMA1			0.192126	-0.0771451
Leucine carboxyl methyltransferase 1	Q9UIC8	ENSG00000205629	LCMT1			0.745534	-0.228046
Brain-specific angiogenesis inhibitor 1-associated protein 2	Q9UQB8	ENSG00000175866	BAIAP2			0.0645261	-0.0545936
CTP synthase 2	Q9NRF8	ENSG00000047230	CTPS2		+	1.63543	0.368701
E1A-binding protein p400	Q96L91	ENSG00000183495	EP400		+	1.70422	0.369074
Acyl-coenzyme A thioesterase 9, mitochondrial	Q9Y305	ENSG00000123130	ACOT9			0.360291	-0.185121
ADP-ribosylation factor-like protein 3	P36405	ENSG00000138175	ARL3		+	2.05723	0.37096
Mitotic spindle-associated MMXD complex subunit MIP18	Q9Y3D0	ENSG00000166595	FAM96B			0.170231	0.0587241
Splicing factor 3A subunit 3	Q12874	ENSG00000183431	SF3A3		+	5.17393	0.371055
Interleukin enhancer-binding factor 2	Q12905	ENSG00000143621	ILF2		+	5.49416	0.371274
LIM and SH3 domain protein 1	Q14847	ENSG00000002834	LASP1		+	1.6088	0.371547
NF-kappa-B essential modulator	Q9Y6K9	ENSG00000269335	IKBKG			0.193703	0.0755286
E3 ubiquitin-protein ligase UBR4	Q5T4S7	ENSG00000127481	UBR4			0.10903	0.0290395
Formin-like protein 2	Q96PY5	ENSG00000157827	FMNL2			0.640597	-0.328637
BRO1 domain-containing protein BROX	Q5VW32	ENSG00000162819	BROX		+	2.04029	0.371926
Synergin gamma	Q9UMZ2	ENSG00000274047;ENSG00000275066	SYNRG			0.140222	0.0981277
Integrator complex subunit 1	Q8N201	ENSG00000164880	INTS1		+	1.47828	0.372235
Heterogeneous nuclear ribonucleoprotein F;Heterogeneous nuclear ribonucleoprotein F, N-terminally processed	P52597	ENSG00000169813	HNRNPF		+	3.15717	0.372465
Insulin-like growth factor 2 mRNA-binding protein 1	Q9NZI8	ENSG00000159217	IGF2BP1			0.127355	0.153042
Keratin, type I cytoskeletal 18	P05783	ENSG00000111057	KRT18			0.618261	-0.478806
IST1 homolog	P53990	ENSG00000182149	IST1			0.349247	0.0895188
CCR4-NOT transcription complex subunit 11	Q9UKZ1	ENSG00000158435	CNOT11		+	3.16901	0.372819
Signal peptidase complex subunit 3	P61009	ENSG00000129128	SPCS3		+	1.38207	0.37286
Protein ELYS	Q8WYP5	ENSG00000153207	AHCTF1		+	2.26988	0.373658
Probable glutamate--tRNA ligase, mitochondrial	Q5JPH6	ENSG00000103356	EARS2			0.499905	-0.272919
Chromodomain-helicase-DNA-binding protein 7	Q9P2D1	ENSG00000171316	CHD7			0.221343	0.151947
Tumor protein D54	O43399	ENSG00000101150	TPD52L2			0.834638	-0.2993
Protein scribble homolog	Q14160	ENSG00000180900	SCRIB			1.21507	0.387038
Mitochondrial import inner membrane translocase subunit TIM50	Q3ZCQ8	ENSG00000105197	TIMM50			0.559034	-0.224417
Spectrin alpha chain, erythrocytic 1	P02549	ENSG00000163554	SPTA1			0.0467435	0.0382811
Ig gamma-3 chain C region	P01860		IGHG3			0.0658435	-0.0408884
Protein Red	Q13123	ENSG00000113141	IK		+	3.66719	0.37368
Antithrombin-III	P01008	ENSG00000117601	SERPINC1			0.828039	-0.319757
Versican core protein	P13611	ENSG00000038427	VCAN			0.374009	-0.238241
CCR4-NOT transcription complex subunit 1	A5YKK6	ENSG00000125107	CNOT1		+	3.9676	0.37381
Kaliocin-1;Lactoferricin-H;Lactoferroxin-A;Lactoferroxin-B;Lactoferroxin-C;Lactotransferrin	P02788	ENSG00000012223	LTF			0.287857	-0.19519
Ig mu chain C region	P01871		IGHM			0.123347	0.0837489
Pyrroline-5-carboxylate reductase 3	Q53H96	ENSG00000104524	PYCRL		+	1.30651	0.37385
Apolipoprotein E	P02649	ENSG00000130203	APOE			0.609599	-0.268243
Chromodomain-helicase-DNA-binding protein 8	Q9HCK8	ENSG00000100888	CHD8		+	2.41442	0.374012
Activation peptide fragment 1;Activation peptide fragment 2;Prothrombin;Thrombin heavy chain;Thrombin light chain	P00734	ENSG00000180210	F2			0.403257	-0.200794
Transmembrane protein 33	P57088	ENSG00000109133	TMEM33		+	1.88879	0.374736
Reticulon-1	Q16799	ENSG00000139970	RTN1			0.419873	-0.256347
mRNA cap guanine-N7 methyltransferase	O43148	ENSG00000101654	RNMT		+	2.36846	0.374845
35 kDa inter-alpha-trypsin inhibitor heavy chain H4;70 kDa inter-alpha-trypsin inhibitor heavy chain H4;Inter-alpha-trypsin inhibitor heavy chain H4	Q14624	ENSG00000055955	ITIH4			0.777388	-0.257127
Splicing factor 3B subunit 1	O75533	ENSG00000115524	SF3B1		+	4.88626	0.375282
Periostin	Q15063	ENSG00000133110	POSTN			0.98579	0.921782
Alpha-1B-glycoprotein	P04217	ENSG00000121410	A1BG			1.21139	-0.370177
von Willebrand antigen 2;von Willebrand factor	P04275	ENSG00000110799	VWF			0.136876	0.0793863
Inter-alpha-trypsin inhibitor heavy chain H1	P19827	ENSG00000055957	ITIH1			0.080585	-0.0451106
Selenocysteine-specific elongation factor	P57772	ENSG00000132394	EEFSEC		+	2.74766	0.376072
Angiotensin 1-4;Angiotensin 1-5;Angiotensin 1-7;Angiotensin 1-9;Angiotensin-1;Angiotensin-2;Angiotensin-3;Angiotensin-4;Angiotensinogen	P01019	ENSG00000135744	AGT			1.27201	-0.345373
Plasma protease C1 inhibitor	P05155	ENSG00000149131	SERPING1			0.420027	-0.174147
Lumican	P51884	ENSG00000139329	LUM			0.114628	-0.107803
Protein FAM195B	C9JLW8	ENSG00000225663	FAM195B		+	1.82931	0.376721
WD40 repeat-containing protein SMU1;WD40 repeat-containing protein SMU1, N-terminally processed	Q2TAY7	ENSG00000122692	SMU1		+	3.92605	0.377688
Manganese-transporting ATPase 13A1	Q9HD20	ENSG00000105726	ATP13A1		+	1.5828	0.378025
Eukaryotic initiation factor 4A-III;Eukaryotic initiation factor 4A-III, N-terminally processed	P38919	ENSG00000141543	EIF4A3		+	8.54346	0.378365
F-box only protein 2	Q9UK22	ENSG00000116661	FBXO2			1.23349	-0.789809
Band 3 anion transport protein	P02730	ENSG00000004939	SLC4A1			0.122056	0.0965074
Somatomedin-B;Vitronectin;Vitronectin V10 subunit;Vitronectin V65 subunit	P04004	ENSG00000109072	VTN			0.0643971	-0.045264
Thymidine phosphorylase	P19971	ENSG00000025708	TYMP			0.245741	0.118835
Acylphosphatase-1	P07311	ENSG00000119640	ACYP1		+	1.56078	0.378487
Complement component C9;Complement component C9a;Complement component C9b	P02748	ENSG00000113600	C9			0.620974	-0.329158
Prolargin	P51888	ENSG00000188783	PRELP			0.100677	-0.0883163
Histidine-rich glycoprotein	P04196	ENSG00000113905	HRG			0.0697059	-0.033809
Splicing factor U2AF 65 kDa subunit	P26368	ENSG00000063244	U2AF2		+	6.1462	0.378507
Desmin	P17661	ENSG00000175084	DES			0.570069	0.388576
Collagen alpha-1(XIV) chain	Q05707	ENSG00000187955	COL14A1			0.0227244	-0.019037
Alpha-1-acid glycoprotein 1	P02763	ENSG00000229314	ORM1			0.278355	-0.157255
C4b-binding protein alpha chain	P04003	ENSG00000123838	C4BPA			0.784565	-0.340991
Alpha-2-antiplasmin	P08697	ENSG00000167711;ENSG00000276838	SERPINF2			0.333475	-0.183485
Laminin subunit alpha-2	P24043	ENSG00000196569	LAMA2			0.188332	-0.126733
Coagulation factor XIII A chain	P00488	ENSG00000124491	F13A1			0.339735	-0.198016
Ig gamma-2 chain C region	P01859	ENSG00000211893	IGHG2			0.08856	-0.068079
Alpha-1-microglobulin;Inter-alpha-trypsin inhibitor light chain;Protein AMBP;Trypstatin	P02760	ENSG00000106927	AMBP			0.401309	-0.171368
Ferritin light chain	P02792	ENSG00000087086	FTL			0.958333	-0.563565
Pumilio homolog 1	Q14671	ENSG00000134644	PUM1		+	3.81043	0.378927
Ig gamma-4 chain C region	P01861	ENSG00000211892	IGHG4			0.0049774	0.00474915
Transthyretin	P02766	ENSG00000118271	TTR			0.127314	-0.0643349
ATP-dependent RNA helicase A	Q08211	ENSG00000135829	DHX9		+	6.2776	0.379072
Beta-factor XIIa part 1;Coagulation factor XII;Coagulation factor XIIa heavy chain;Coagulation factor XIIa light chain	P00748	ENSG00000131187	F12			0.52073	-0.234866
Biglycan	P21810	ENSG00000182492	BGN			1.00179	0.516436
Aquaporin-1	P29972	ENSG00000240583	AQP1			0.624647	-0.474111
RING finger protein 214	Q8ND24	ENSG00000167257	RNF214		+	1.79238	0.379619
Monocyte differentiation antigen CD14;Monocyte differentiation antigen CD14, membrane-bound form;Monocyte differentiation antigen CD14, urinary form	P08571	ENSG00000170458	CD14			1.04992	-0.353721
Carboxypeptidase E	P16870	ENSG00000109472	CPE			1.29197	-0.47347
Mimecan	P20774	ENSG00000106809	OGN			0.340681	-0.308809
Lipase maturation factor 2	Q9BU23	ENSG00000100258	LMF2		+	1.35289	0.379811
Small nuclear ribonucleoprotein E	P62304	ENSG00000182004	SNRPE		+	3.94123	0.38071
Nuclear factor related to kappa-B-binding protein	Q6P4R8	ENSG00000170322	NFRKB		+	3.24413	0.381868
Macrophage migration inhibitory factor	P14174	ENSG00000240972;ENSG00000276701	MIF			0.43507	-0.123214
Lysozyme C	P61626	ENSG00000090382	LYZ			0.186809	-0.119888
Rabphilin-3A	Q9Y2J0	ENSG00000089169	RPH3A			0.355706	-0.527101
Serine/arginine-rich splicing factor 5	Q13243	ENSG00000100650	SRSF5		+	2.89672	0.383728
Signal recognition particle 9 kDa protein	P49458	ENSG00000143742	SRP9			0.890221	0.223174
THO complex subunit 4	Q86V81	ENSG00000183684	ALYREF		+	3.69627	0.383884
Charged multivesicular body protein 6	Q96FZ7	ENSG00000176108	CHMP6			0.108484	-0.0445022
Fibulin-5	Q9UBX5	ENSG00000140092	FBLN5			0.384345	0.25074
Vitamin K-dependent protein S	P07225	ENSG00000184500	PROS1			0.683453	-0.397782
Histone H1.0;Histone H1.0, N-terminally processed	P07305	ENSG00000189060	H1F0			0.288417	-0.152621
Parathymosin	P20962	ENSG00000159335	PTMS			0.942001	0.414573
Arginine and glutamate-rich protein 1	Q9NWB6	ENSG00000134884	ARGLU1			0.166527	0.0471868
Splicing factor 3B subunit 4	Q15427	ENSG00000143368	SF3B4		+	2.48458	0.385385
Zinc finger protein 428	Q96B54	ENSG00000131116	ZNF428			0.663158	0.255329
Charged multivesicular body protein 2b	Q9UQN3	ENSG00000083937	CHMP2B			0.0274493	0.0104144
PRA1 family protein 2	O60831	ENSG00000243279	PRAF2			0.721347	-0.196018
60S ribosomal protein L34	P49207	ENSG00000109475	RPL34			0.536662	0.175722
Transcriptional repressor p66-alpha	Q86YP4	ENSG00000167491	GATAD2A		+	1.42001	0.385471
von Willebrand factor A domain-containing protein 1	Q6PCB0	ENSG00000179403	VWA1			0.315477	0.142297
Ubiquitin-conjugating enzyme E2 R2	Q712K3	ENSG00000107341	UBE2R2			1.11186	0.230195
Histone H1.2	P16403	ENSG00000187837	HIST1H1C			0.953558	0.300633
Cyclin-dependent kinase 4 inhibitor C	P42773	ENSG00000123080	CDKN2C			0.622778	0.419208
Translin	Q15631	ENSG00000211460	TSN		+	2.63893	0.385793
DNA-directed RNA polymerase II subunit RPB1	P24928	ENSG00000181222	POLR2A		+	5.71829	0.386446
Arf-GAP with SH3 domain, ANK repeat and PH domain-containing protein 3	Q8TDY4	ENSG00000088280	ASAP3			0.410614	-0.171269
Methyl-CpG-binding domain protein 3	O95983	ENSG00000071655	MBD3		+	2.43747	0.386844
ATPase WRNIP1	Q96S55	ENSG00000124535	WRNIP1		+	1.96441	0.38831
AP-1 complex subunit sigma-1A	P61966	ENSG00000106367	AP1S1			0.146328	0.0737598
Polycomb protein SUZ12	Q15022	ENSG00000178691	SUZ12		+	1.57138	0.388601
Deoxyribose-phosphate aldolase	Q9Y315	ENSG00000023697	DERA		+	2.12903	0.388679
Conserved oligomeric Golgi complex subunit 5	Q9UP83	ENSG00000164597	COG5		+	2.09653	0.389091
Immunoglobulin superfamily member 21	Q96ID5	ENSG00000117154	IGSF21			0.5729	0.483701
High mobility group nucleosome-binding domain-containing protein 4	O00479	ENSG00000182952	HMGN4			0.124007	-0.043365
Apolipoprotein A-II;Proapolipoprotein A-II;Truncated apolipoprotein A-II	P02652	ENSG00000158874	APOA2			0.33576	-0.180321
Apolipoprotein C-III	P02656	ENSG00000110245	APOC3			0.284929	0.164846
Mitotic checkpoint protein BUB3	O43684	ENSG00000154473	BUB3		+	8.06026	0.38925
Cathepsin G	P08311	ENSG00000100448	CTSG			0.106721	0.0780104
Cellular retinoic acid-binding protein 1	P29762	ENSG00000166426	CRABP1			0.540808	0.637962
Heat shock 70 kDa protein 1-like	P34931	ENSG00000204390;ENSG00000206383;ENSG00000234258;ENSG00000236251	HSPA1L			0.893826	-0.320141
Mitochondrial import receptor subunit TOM20 homolog	Q15388	ENSG00000173726	TOMM20			0.00233236	0.000930187
Immunoglobulin J chain	P01591	ENSG00000132465	IGJ			0.0623687	-0.0416034
Collagen alpha-1(III) chain	P02461	ENSG00000168542	COL3A1			0.446344	0.380516
Integrin alpha-IIb;Integrin alpha-IIb heavy chain;Integrin alpha-IIb light chain, form 1;Integrin alpha-IIb light chain, form 2	P08514	ENSG00000005961	ITGA2B			0.171231	-0.173013
Protein S100-A4	P26447	ENSG00000196154	S100A4			0.202577	0.125081
TP53-regulating kinase	Q96S44	ENSG00000172315	TP53RK			0.688217	0.170273
EMILIN-1	Q9Y6C2	ENSG00000138080	EMILIN1			0.124251	0.0935203
Inosine-5'-monophosphate dehydrogenase 2	P12268	ENSG00000178035	IMPDH2		+	1.83601	0.389946
40S ribosomal protein S30	P62861	ENSG00000149806	FAU			0.428294	-0.234333
HCF C-terminal chain 1;HCF C-terminal chain 2;HCF C-terminal chain 3;HCF C-terminal chain 4;HCF C-terminal chain 5;HCF C-terminal chain 6;HCF N-terminal chain 1;HCF N-terminal chain 2;HCF N-terminal chain 3;HCF N-terminal chain 4;HCF N-terminal chain 5;HCF N-terminal chain 6;Host cell factor 1	P51610	ENSG00000172534	HCFC1		+	5.13308	0.390443
Neuronal migration protein doublecortin	O43602	ENSG00000077279	DCX			0.255417	-0.208547
Guanine nucleotide-binding protein G(I)/G(S)/G(O) subunit gamma-4	P50150	ENSG00000168243	GNG4			1.28176	-0.472957
Seizure 6-like protein	Q9BYH1	ENSG00000100095	SEZ6L			0.298484	0.143291
Microfibrillar-associated protein 2	P55001	ENSG00000117122	MFAP2			0.257536	0.188847
Spermatogenesis-defective protein 39 homolog	Q9H9C1	ENSG00000151445	VIPAS39			0.0549499	0.0280768
Biogenesis of lysosome-related organelles complex 1 subunit 2	Q6QNY1	ENSG00000196072	BLOC1S2			0.118372	-0.059548
TRAF-type zinc finger domain-containing protein 1	O14545	ENSG00000135148	TRAFD1		+	1.73352	0.390885
CCR4-NOT transcription complex subunit 7	Q9UIV1	ENSG00000198791	CNOT7		+	1.96859	0.391395
Eukaryotic translation initiation factor 6	P56537	ENSG00000242372	EIF6		+	2.59416	0.391564
Ragulator complex protein LAMTOR4;Ragulator complex protein LAMTOR4, N-terminally processed	Q0VGL1	ENSG00000188186	LAMTOR4			0.496222	0.121997
RWD domain-containing protein 4	Q6NW29	ENSG00000182552	RWDD4			0.412186	0.164842
Methionine aminopeptidase 1	P53582	ENSG00000164024	METAP1		+	1.85492	0.39247
Sorting nexin-30	Q5VWJ9	ENSG00000148158	SNX30			0.943129	-0.40036
Dermatopontin	Q07507	ENSG00000143196	DPT			0.429673	-0.29634
Laminin subunit gamma-3	Q9Y6N6	ENSG00000050555	LAMC3			0.0392335	-0.0302346
Dolichol-phosphate mannosyltransferase subunit 1	O60762	ENSG00000000419	DPM1		+	1.98908	0.392756
RNA polymerase II-associated protein 1	Q9BWH6	ENSG00000103932	RPAP1		+	2.4496	0.393553
Proteasome subunit alpha type-7;Proteasome subunit alpha type-7-like	O14818;Q8TAA3	ENSG00000101182;ENSG00000154611	PSMA7;PSMA8			0.532718	0.102642
SWI/SNF-related matrix-associated actin-dependent regulator of chromatin subfamily E member 1	Q969G3	ENSG00000073584	SMARCE1		+	4.84356	0.39359
Mitochondrial import inner membrane translocase subunit Tim8 A	O60220	ENSG00000126953	TIMM8A			0.119926	-0.08094
Protein strawberry notch homolog 1	A3KN83	ENSG00000139697	SBNO1		+	1.92673	0.393844
Complement factor B;Complement factor B Ba fragment;Complement factor B Bb fragment	P00751	ENSG00000239754;ENSG00000241253;ENSG00000241534;ENSG00000242335;ENSG00000243570;ENSG00000243649	CFB			0.313793	-0.21298
Keratin, type II cytoskeletal 1	P04264	ENSG00000167768	KRT1			0.107213	0.094224
Centrosomal protein of 97 kDa	Q8IW35	ENSG00000182504	CEP97		+	1.47383	0.393845
Protein S100-A8;Protein S100-A8, N-terminally processed	P05109	ENSG00000143546	S100A8			0.00207544	0.00209667
Protein S100-A9	P06702	ENSG00000163220	S100A9			0.0201632	0.021158
Annexin A2;Putative annexin A2-like protein	P07355;A6NMY6	ENSG00000182718	ANXA2;ANXA2P2			0.098606	-0.0563888
Cytokine receptor-like factor 3	Q8IUI8	ENSG00000176390	CRLF3		+	1.35404	0.394136
Protein FAM50A	Q14320	ENSG00000071859	FAM50A		+	1.73326	0.394246
Putative RNA-binding protein 15	Q96T37	ENSG00000162775	RBM15		+	2.48748	0.39436
Small nuclear ribonucleoprotein-associated protein N;Small nuclear ribonucleoprotein-associated proteins B and B'	P63162;P14678	ENSG00000125835;ENSG00000128739	SNRPB;SNRPN			1.22677	0.203792
Erythrocyte membrane protein band 4.2	P16452	ENSG00000166947	EPB42			0.222976	0.141125
SUMO-conjugating enzyme UBC9	P63279	ENSG00000103275	UBE2I		+	3.14595	0.394364
Midkine	P21741	ENSG00000110492	MDK			0.964354	0.364649
Heterogeneous nuclear ribonucleoprotein M	P52272	ENSG00000099783	HNRNPM		+	6.11375	0.395365
Cell differentiation protein RCD1 homolog	Q92600	ENSG00000144580	RQCD1		+	3.31477	0.395618
DNA-directed RNA polymerases I, II, and III subunit RPABC1	P19388	ENSG00000099817	POLR2E		+	2.89595	0.395819
Peripherin	P41219	ENSG00000135406	PRPH			0.628714	-0.676061
Bromodomain-containing protein 9	Q9H8M2	ENSG00000028310	BRD9		+	1.50887	0.396054
WD repeat-containing protein 82	Q6UXN9	ENSG00000164091	WDR82		+	4.16835	0.396777
Guanine nucleotide-binding protein G(I)/G(S)/G(O) subunit gamma-10	P50151	ENSG00000242616	GNG10			0.0311087	0.0169792
Puromycin-sensitive aminopeptidase;Puromycin-sensitive aminopeptidase-like protein	P55786;A6NEC2	ENSG00000141279	NPEPPS;NPEPPSL1			0.777986	0.384548
Putative ubiquitin-conjugating enzyme E2 N-like;Ubiquitin-conjugating enzyme E2 N	P61088;Q5JXB2	ENSG00000177889	UBE2N;UBE2NL			0.236715	0.066739
Protein mago nashi homolog	P61326	ENSG00000162385	MAGOH			0.00444628	0.00182037
60S ribosomal protein L37	P61927	ENSG00000145592	RPL37			0.698594	0.192711
Putative small nuclear ribonucleoprotein G-like protein 15;Small nuclear ribonucleoprotein G	P62308;A8MWD9	ENSG00000143977	SNRPG;SNRPGP15			0.296665	0.0961662
40S ribosomal protein S26;Putative 40S ribosomal protein S26-like 1	P62854;Q5JNZ5	ENSG00000197728	RPS26;RPS26P11			0.0666987	0.0232405
Glutamyl aminopeptidase	Q07075	ENSG00000138792	ENPEP			0.897702	-0.381177
Proline-rich protein 12	Q9ULL5	ENSG00000126464	PRR12		+	1.82237	0.396851
DDB1- and CUL4-associated factor 7	P61962	ENSG00000136485	DCAF7		+	4.36185	0.397107
Histone H2B type 3-B	Q8N257	ENSG00000196890	HIST3H2BB			0.0415241	0.0394371
Latent-transforming growth factor beta-binding protein 4	Q8N2S1	ENSG00000090006	LTBP4			0.454905	0.384961
MAPK-interacting and spindle-stabilizing protein-like	Q8NDC0	ENSG00000168175	MAPK1IP1L			0.766944	0.256777
Insulin-like growth factor-binding protein-like 1	Q8WX77	ENSG00000137142	IGFBPL1			0.0534928	0.0504526
Zinc finger protein 512	Q96ME7	ENSG00000243943	ZNF512			0.200045	0.102849
Histone H2B type 1-A;Histone H2B type 1-L	Q99880;Q96A08	ENSG00000146047;ENSG00000185130	HIST1H2BA;HIST1H2BL			0.997131	0.247871
Dynein light chain Tctex-type 1	P63172	ENSG00000146425	DYNLT1		+	1.62806	0.3972
EMILIN-3	Q9NT22	ENSG00000183798	EMILIN3			0.408622	-0.367098
Sphingomyelin phosphodiesterase 3	Q9NY59	ENSG00000103056	SMPD3			0.241303	-0.172566
Serine/arginine repetitive matrix protein 2	Q9UQ35	ENSG00000167978	SRRM2		+	5.61476	0.397702
Ena/VASP-like protein	Q9UI08	ENSG00000196405	EVL			0.108952	0.069311
HIG1 domain family member 1A, mitochondrial	Q9Y241	ENSG00000181061	HIGD1A			0.0183248	0.0111516
Cytochrome c oxidase assembly factor 3 homolog, mitochondrial	Q9Y2R0	ENSG00000183978	COA3			0.826242	-0.174406
Mitochondrial import inner membrane translocase subunit Tim8 B	Q9Y5J9	ENSG00000150779	TIMM8B			0.186579	-0.0886363
Coiled-coil-helix-coiled-coil-helix domain-containing protein 2;Putative coiled-coil-helix-coiled-coil-helix domain-containing protein CHCHD2P9, mitochondrial	Q9Y6H1;Q5T1J5	ENSG00000106153	CHCHD2;CHCHD2P9			0.770969	0.208306
60S ribosomal protein L21	P46778	ENSG00000122026	RPL21		+	1.3139	0.397897
Protein FAM172A	Q8WUF8	ENSG00000113391	FAM172A		+	3.46311	0.397943
Dynein light chain roadblock-type 1;Dynein light chain roadblock-type 2	Q9NP97;Q8TF09	ENSG00000125971;ENSG00000168589	DYNLRB1;DYNLRB2			0.314437	-0.111204
	REV__Q07020					0.52067	0.402402
Nuclear pore complex protein Nup88	Q99567	ENSG00000108559	NUP88		+	3.3778	0.398289
Triple QxxK/R motif-containing protein	Q629K1	ENSG00000205133	TRIQK			0.17157	-0.0754075
Katanin p60 ATPase-containing subunit A-like 2	Q8IYT4	ENSG00000167216	KATNAL2			0.112854	-0.0392143
Urotensin-2	O95399	ENSG00000049247	UTS2			0.00777447	0.00498477
60S ribosomal protein L3;60S ribosomal protein L3-like	P39023;Q92901	ENSG00000100316;ENSG00000140986	RPL3;RPL3L			0.121731	0.0509523
Heat shock 70 kDa protein 1A;Heat shock 70 kDa protein 1B	P0DMV9;P0DMV8	ENSG00000204388;ENSG00000204389;ENSG00000212866;ENSG00000215328;ENSG00000224501;ENSG00000231555;ENSG00000232804;ENSG00000234475;ENSG00000235941;ENSG00000237724	HSPA1A;HSPA1B			0.482506	0.128244
Protein argonaute-2	Q9UKV8	ENSG00000123908	AGO2		+	2.48824	0.399224
Thimet oligopeptidase	P52888	ENSG00000172009	THOP1		+	3.85754	0.39933
GRB2-associated-binding protein 1	Q13480	ENSG00000109458	GAB1			0.90883	-0.8346
Aldo-keto reductase family 1 member B15;Aldose reductase	P15121;C9JRZ8	ENSG00000085662;ENSG00000227471	AKR1B1;AKR1B15			0.224395	0.0914412
60 kDa SS-A/Ro ribonucleoprotein	P10155	ENSG00000116747	TROVE2		+	3.12611	0.399468
Titin	Q8WZ42	ENSG00000155657	TTN			1.05871	-0.455992
Hypoxia up-regulated protein 1;Testis-expressed sequence 15 protein	Q9Y4L1;Q9BXT5	ENSG00000133863;ENSG00000149428;ENSG00000280682	HYOU1;TEX15			0.62203	0.213827
Striatin-4	Q9NRL3	ENSG00000090372	STRN4		+	2.02177	0.399541
Vitamin D-binding protein	P02774	ENSG00000145321	GC			0.218846	-0.129695
Nuclear pore glycoprotein p62	P37198	ENSG00000213024	NUP62		+	1.48958	0.399598
[truncated: 1,999 more rows]

## Sheet: Supplementary Data 5b
Protein name	UniProt ID	ENSG	Gene name		p-value significant pSHHt vs all(pSHHs, pG3, pG4, pG3myc, pWNT)	-log10 p-value pSHHt vs all(pSHHs, pG3, pG4, pG3myc, pWNT)	log 2 mean difference pSHHt vs all(pSHHs, pG3, pG4, pG3myc, pWNT)
						Students t-test significant (p-value <0.05)	> 1.5 times higher abundant in pSHHt compared to all other proteome groups
							> 1.5 times higher abundant pSHHt compared to other proteome groups
Anastellin;Fibronectin;Ugl-Y1;Ugl-Y2;Ugl-Y3	P02751	ENSG00000115414	FN1		+	1.76654	0.467887
Vimentin	P08670	ENSG00000026025	VIM			0.366243	0.122863
Peripherin	P41219	ENSG00000135406	PRPH			1.05934	-0.607372
Fatty acid-binding protein, heart;WD repeat-containing protein 66	P05413;Q8TBY9	ENSG00000121769;ENSG00000158023	FABP3;WDR66			1.10896	-0.67072
Dynamin-3	Q9UQ16	ENSG00000197959	DNM3			1.19487	0.621026
Aldehyde dehydrogenase family 1 member A3	P47895	ENSG00000184254	ALDH1A3		+	24.0381	-3.46983
Serotransferrin	P02787	ENSG00000091513	TF			0.566809	-0.143696
Talin-1	Q9Y490	ENSG00000137076	TLN1		+	1.49923	-0.254718
Tubulin beta-3 chain	Q13509	ENSG00000258947	TUBB3			0.53552	-0.162192
Microtubule-associated protein 2	P11137	ENSG00000078018	MAP2			0.97999	0.338782
PDZ and LIM domain protein 3	Q53GG5	ENSG00000154553	PDLIM3		+	19.4682	-2.95876
Inosine-5'-monophosphate dehydrogenase 1	P20839	ENSG00000106348	IMPDH1			1.22568	0.62693
Tubulin beta-2A chain	Q13885	ENSG00000137267	TUBB2A			1.04934	0.348775
Dihydropyrimidinase-related protein 2	Q16555	ENSG00000092964	DPYSL2			0.5504	-0.144843
Nestin	P48681	ENSG00000132688	NES		+	1.52977	0.308027
14-3-3 protein epsilon	P62258	ENSG00000108953;ENSG00000274474	YWHAE			1.01432	-0.112503
Rab GDP dissociation inhibitor alpha	P31150	ENSG00000203879	GDI1			0.110127	-0.034464
Annexin A6	P08133	ENSG00000197043	ANXA6		+	3.91186	-0.438349
Ankyrin-2	Q01484	ENSG00000145362	ANK2		+	1.76623	0.421003
Alpha-enolase	P06733	ENSG00000074800	ENO1		+	4.53603	-0.318226
Actin filament-associated protein 1	Q8N556	ENSG00000196526	AFAP1			0.0446692	-0.0328887
[Acyl-carrier-protein] S-acetyltransferase;[Acyl-carrier-protein] S-malonyltransferase;3-hydroxyacyl-[acyl-carrier-protein] dehydratase;3-oxoacyl-[acyl-carrier-protein] reductase;3-oxoacyl-[acyl-carrier-protein] synthase;Enoyl-[acyl-carrier-protein] reductase;Fatty acid synthase;Oleoyl-[acyl-carrier-protein] hydrolase	P49327	ENSG00000169710	FASN			0.302435	-0.0670386
Elongation factor 2	P13639	ENSG00000167658	EEF2		+	2.73799	-0.229513
Vinculin	P18206	ENSG00000035403	VCL		+	2.14352	-0.282196
Microtubule-associated protein 4	P27816	ENSG00000047849	MAP4		+	2.49548	0.210511
Ezrin	P15311	ENSG00000092820	EZR			0.652414	-0.137965
Talin-2	Q9Y4G6	ENSG00000171914	TLN2		+	2.56662	0.291447
Heterogeneous nuclear ribonucleoprotein M	P52272	ENSG00000099783	HNRNPM		+	1.50465	-0.113648
Synemin	O15061	ENSG00000182253	SYNM		+	1.6073	0.31031
DNA-dependent protein kinase catalytic subunit	P78527	ENSG00000253729	PRKDC			0.446595	-0.0537415
Ras GTPase-activating-like protein IQGAP1	P46940	ENSG00000140575	IQGAP1		+	5.25444	-0.446061
ATP synthase subunit alpha, mitochondrial	P25705	ENSG00000152234	ATP5A1			1.00286	-0.156412
60 kDa heat shock protein, mitochondrial	P10809	ENSG00000144381	HSPD1		+	7.78897	-0.569695
2',3'-cyclic-nucleotide 3'-phosphodiesterase	P09543	ENSG00000173786	CNP		+	3.42426	0.43889
Heat shock 70 kDa protein 4	P34932	ENSG00000170606	HSPA4		+	6.2326	0.263736
Carbonic anhydrase 4	P22748	ENSG00000167434	CA4		+	13.3126	2.71662
ATP synthase subunit beta, mitochondrial	P06576	ENSG00000110955	ATP5B		+	2.90294	-0.250814
Band 4.1-like protein 2	O43491	ENSG00000079819	EPB41L2			0.389252	0.100738
Stress-70 protein, mitochondrial	P38646	ENSG00000113013	HSPA9		+	3.44118	-0.25234
Annexin A5	P08758	ENSG00000164111	ANXA5		+	5.9405	-0.508995
Neural cell adhesion molecule 1	P13591	ENSG00000149294	NCAM1		+	1.61523	-0.377487
Protein disulfide-isomerase A4	P13667	ENSG00000155660	PDIA4		+	2.84416	-0.291472
Stress-induced-phosphoprotein 1	P31948	ENSG00000168439	STIP1			0.57086	-0.0615395
Nucleoprotein TPR	P12270	ENSG00000047410	TPR			0.85051	-0.0876007
Argininosuccinate synthase	P00966	ENSG00000130707	ASS1		+	21.5472	2.50763
Heterogeneous nuclear ribonucleoproteins A2/B1	P22626	ENSG00000122566	HNRNPA2B1		+	2.85258	-0.170851
Calnexin	P27824	ENSG00000127022	CANX		+	2.17499	0.207422
Ceruloplasmin	P00450	ENSG00000047457	CP			0.334126	-0.0848994
Basement membrane-specific heparan sulfate proteoglycan core protein;Endorepellin;LG3 peptide	P98160	ENSG00000142798	HSPG2			0.280885	0.0794962
ATP-citrate synthase	P53396	ENSG00000131473	ACLY			0.760454	0.155619
AP-2 complex subunit alpha-1	O95782	ENSG00000196961	AP2A1		+	3.30401	0.327859
Long chain 3-hydroxyacyl-CoA dehydrogenase;Long-chain enoyl-CoA hydratase;Trifunctional enzyme subunit alpha, mitochondrial	P40939	ENSG00000084754	HADHA		+	5.32914	-0.354705
T-complex protein 1 subunit beta	P78371	ENSG00000166226	CCT2		+	4.79356	-0.263411
Apolipoprotein A-I;Proapolipoprotein A-I;Truncated apolipoprotein A-I	P02647	ENSG00000118137	APOA1			0.641926	0.198972
Protein-methionine sulfoxide oxidase MICAL1	Q8TDZ2	ENSG00000135596	MICAL1		+	12.9868	-2.32839
Protein disulfide-isomerase A3	P30101	ENSG00000167004	PDIA3		+	3.09765	-0.296671
Heterogeneous nuclear ribonucleoprotein U	Q00839	ENSG00000153187	HNRNPU		+	2.95868	-0.188815
Protein disulfide-isomerase	P07237	ENSG00000185624	P4HB			0.295637	-0.0636287
Bifunctional glutamate/proline--tRNA ligase;Glutamate--tRNA ligase;Proline--tRNA ligase	P07814	ENSG00000136628	EPRS		+	5.45595	-0.370316
X-ray repair cross-complementing protein 5	P13010	ENSG00000079246	XRCC5		+	2.73351	-0.184331
Eukaryotic translation initiation factor 3 subunit A	Q14152	ENSG00000107581	EIF3A		+	4.50037	-0.253952
Endoplasmic reticulum aminopeptidase 1	Q9NZ08	ENSG00000164307	ERAP1			0.045258	-0.0242455
ATP-dependent RNA helicase A	Q08211	ENSG00000135829	DHX9			0.967532	-0.0805406
Peroxiredoxin-6	P30041	ENSG00000117592	PRDX6			0.639531	-0.113173
Far upstream element-binding protein 2	Q92945	ENSG00000088247	KHSRP		+	1.66895	-0.124572
Immunoglobulin superfamily member 21	Q96ID5	ENSG00000117154	IGSF21		+	17.2835	2.0636
T-complex protein 1 subunit epsilon	P48643	ENSG00000150753	CCT5		+	4.25907	-0.228446
Triosephosphate isomerase	P60174	ENSG00000111669	TPI1		+	3.7	0.325035
Cytosolic non-specific dipeptidase	Q96KP4	ENSG00000133313	CNDP2		+	3.64415	0.309952
Alpha-1-antichymotrypsin;Alpha-1-antichymotrypsin His-Pro-less	P01011	ENSG00000196136;ENSG00000273259	SERPINA3			0.569417	0.150299
Lamin-B1	P20700	ENSG00000113368	LMNB1		+	3.19683	0.265402
GRB2-associated-binding protein 1	Q13480	ENSG00000109458	GAB1		+	15.0601	-2.00493
Isocitrate dehydrogenase [NADP], mitochondrial	P48735	ENSG00000182054	IDH2		+	6.4275	-0.453003
T-complex protein 1 subunit gamma	P49368	ENSG00000163468	CCT3		+	4.01295	-0.206997
Staphylococcal nuclease domain-containing protein 1	Q7KZF4	ENSG00000197157	SND1			0.281443	0.046229
Collagen alpha-3(VI) chain	P12111	ENSG00000163359	COL6A3			0.549326	-0.233207
Splicing factor, proline- and glutamine-rich	P23246	ENSG00000116560	SFPQ			1.28636	-0.087451
Leucine-rich PPR motif-containing protein, mitochondrial	P42704	ENSG00000138095	LRPPRC			1.22595	-0.151359
Agrin;Agrin C-terminal 110 kDa subunit;Agrin C-terminal 22 kDa fragment;Agrin C-terminal 90 kDa fragment;Agrin N-terminal 110 kDa subunit	O00468	ENSG00000188157	AGRN		+	2.2122	0.323117
Alanine--tRNA ligase, cytoplasmic	P49588	ENSG00000090861	AARS			0.712481	-0.0750273
Protein Shroom2	Q13796	ENSG00000146950	SHROOM2		+	15.585	-1.98436
Phosphoserine aminotransferase	Q9Y617	ENSG00000135069	PSAT1			0.0510344	-0.0230216
Dynamin-1-like protein	O00429	ENSG00000087470	DNM1L		+	2.66677	0.180886
Laminin subunit gamma-1	P11047	ENSG00000135862	LAMC1		+	1.65333	-0.329175
Filamin-C	Q14315	ENSG00000128591	FLNC		+	26.0775	-1.75323
4-trimethylaminobutyraldehyde dehydrogenase	P49189	ENSG00000143149	ALDH9A1		+	1.65417	0.225988
Rab GDP dissociation inhibitor beta	P50395	ENSG00000057608	GDI2		+	3.23203	-0.198437
DNA damage-binding protein 1	Q16531	ENSG00000167986	DDB1			0.702149	-0.0489366
Cofilin-1	P23528	ENSG00000172757	CFL1			1.17071	-0.138349
Matrin-3	P43243	ENSG00000015479;ENSG00000280987	MATR3			0.183586	-0.0214642
Importin subunit beta-1	Q14974	ENSG00000108424	KPNB1			0.738902	-0.0739371
UTP--glucose-1-phosphate uridylyltransferase	Q16851	ENSG00000169764	UGP2		+	4.14899	-0.349719
Malate dehydrogenase, mitochondrial	P40926	ENSG00000146701	MDH2		+	2.94811	-0.326678
T-complex protein 1 subunit theta	P50990	ENSG00000156261	CCT8		+	4.87648	-0.246684
Alpha-aminoadipic semialdehyde synthase, mitochondrial;Lysine ketoglutarate reductase;Saccharopine dehydrogenase	Q9UDR5	ENSG00000008311	AASS		+	14.3068	-1.7458
Fibrinogen beta chain;Fibrinopeptide B	P02675	ENSG00000171564	FGB		+	1.67582	0.478407
Hemopexin	P02790	ENSG00000110169	HPX			0.807688	-0.200546
Vigilin	Q00341	ENSG00000115677	HDLBP		+	1.77204	-0.197135
Calcium-dependent secretion activator 1	Q9ULU8	ENSG00000163618	CADPS		+	10.7309	2.03437
Alpha-internexin	Q16352	ENSG00000148798	INA			0.363811	-0.176993
Fascin	Q16658	ENSG00000075618	FSCN1		+	1.87519	0.291225
EGF-like repeat and discoidin I-like domain-containing protein 3	O43854	ENSG00000164176	EDIL3		+	8.96752	1.9716
Catenin beta-1	P35222	ENSG00000168036	CTNNB1		+	4.51155	0.389825
Transcription intermediary factor 1-beta	Q13263	ENSG00000130726	TRIM28			1.24709	0.128484
Heterogeneous nuclear ribonucleoprotein L	P14866	ENSG00000104824	HNRNPL			0.733426	-0.0657692
Insulin-like growth factor 2 mRNA-binding protein 3	O00425	ENSG00000136231	IGF2BP3			0.0178365	-0.0195397
WD repeat-containing protein 1	O75083	ENSG00000071127	WDR1		+	2.39649	-0.214488
Catalase	P04040	ENSG00000121691	CAT			0.2834	-0.0957639
Aldehyde dehydrogenase, mitochondrial	P05091	ENSG00000111275	ALDH2			0.502248	-0.105092
Plexin-A2	O75051	ENSG00000076356	PLXNA2		+	9.01614	1.97113
Adenylyl cyclase-associated protein 1	Q01518	ENSG00000131236	CAP1		+	6.31345	-0.346512
Vacuolar protein sorting-associated protein 35	Q96QK1	ENSG00000069329	VPS35			0.0560485	0.00816527
Huntingtin-interacting protein 1-related protein	O75146	ENSG00000130787	HIP1R			0.620263	0.2011
O-acetyl-ADP-ribose deacetylase MACROD1	Q9BQ69	ENSG00000133315	MACROD1			0.041235	-0.0184594
Aspartate--tRNA ligase, cytoplasmic	P14868	ENSG00000115866	DARS		+	7.59318	-0.29586
Phosphoribosylamine--glycine ligase;Phosphoribosylformylglycinamidine cyclo-ligase;Phosphoribosylglycinamide formyltransferase;Trifunctional purine biosynthetic protein adenosine-3	P22102	ENSG00000159131;ENSG00000262473	GART		+	8.87717	-0.428778
Calreticulin	P27797	ENSG00000179218	CALR			1.26436	0.175643
Kinesin-1 heavy chain	P33176	ENSG00000170759	KIF5B		+	1.54824	0.129031
Protein deglycase DJ-1	Q99497	ENSG00000116288	PARK7			0.262922	0.0448679
U5 small nuclear ribonucleoprotein 200 kDa helicase	O75643	ENSG00000144028	SNRNP200		+	2.93132	-0.180146
Fibrinogen gamma chain	P02679	ENSG00000171557	FGG		+	1.86176	0.470706
T-complex protein 1 subunit alpha	P17987	ENSG00000120438	TCP1		+	4.06028	-0.250048
26S proteasome non-ATPase regulatory subunit 2	Q13200	ENSG00000175166	PSMD2			0.576548	-0.0554288
NAD(P) transhydrogenase, mitochondrial	Q13423	ENSG00000112992	NNT		+	6.86163	-0.407766
Catenin delta-1	O60716	ENSG00000198561	CTNND1		+	2.94505	-0.21903
Methylmalonate-semialdehyde dehydrogenase [acylating], mitochondrial	Q02252	ENSG00000119711	ALDH6A1		+	6.4458	-0.55251
Translational activator GCN1	Q92616	ENSG00000089154	GCN1L1			0.580297	-0.079608
Probable ATP-dependent RNA helicase DDX17	Q92841	ENSG00000100201	DDX17		+	6.07696	-0.26171
Gamma-adducin	Q9UEY8	ENSG00000148700	ADD3			0.694778	-0.177135
PEX5-related protein	Q8IYB4	ENSG00000114757	PEX5L		+	8.26904	1.94878
Valine--tRNA ligase	P26640	ENSG00000096171;ENSG00000204394;ENSG00000224264;ENSG00000226589;ENSG00000231116	VARS			0.12466	0.022634
Transaldolase	P37837	ENSG00000177156	TALDO1		+	6.05042	-0.361701
Reticulon-4	Q9NQC3	ENSG00000115310	RTN4			0.0916724	0.0264901
Acetyl-CoA acetyltransferase, mitochondrial	P24752	ENSG00000075239	ACAT1		+	3.37482	-0.337064
Transgelin-2	P37802	ENSG00000158710	TAGLN2			0.0672741	-0.0196956
T-complex protein 1 subunit delta	P50991	ENSG00000115484	CCT4		+	3.97035	-0.241121
T-box brain protein 1	Q16650	ENSG00000136535	TBR1		+	8.4073	1.79901
Calpain-1 catalytic subunit	P07384	ENSG00000014216	CAPN1		+	1.49115	0.156581
Alcohol dehydrogenase [NADP(+)]	P14550	ENSG00000117448	AKR1A1			0.832613	0.094025
Selenium-binding protein 1	Q13228	ENSG00000143416	SELENBP1			0.193389	0.0672434
Heterogeneous nuclear ribonucleoprotein U-like protein 2	Q1KMD3	ENSG00000214753	HNRNPUL2		+	2.49473	-0.242689
Septin-9	Q9UHD8	ENSG00000184640	2022-09-09		+	6.74173	0.368462
Fructose-2,6-bisphosphatase TIGAR	Q9NQ88	ENSG00000078237	TIGAR		+	13.8824	1.69874
Laminin subunit beta-2	P55268	ENSG00000172037	LAMB2		+	1.88499	-0.375191
Structural maintenance of chromosomes protein 1A	Q14683	ENSG00000072501	SMC1A		+	2.06958	-0.17018
RuvB-like 2	Q9Y230	ENSG00000183207	RUVBL2		+	7.83638	-0.329058
Exportin-1	O14980	ENSG00000082898	XPO1			0.224188	-0.0254939
Dipeptidyl peptidase 1;Dipeptidyl peptidase 1 exclusion domain chain;Dipeptidyl peptidase 1 heavy chain;Dipeptidyl peptidase 1 light chain	P53634	ENSG00000109861	CTSC		+	12.1017	-1.67527
Elongation factor 1-gamma	P26641	ENSG00000254772	EEF1G			0.140026	0.0204255
Serpin B6	P35237	ENSG00000124570	SERPINB6		+	2.60138	0.363232
Splicing factor 3B subunit 3	Q15393	ENSG00000189091	SF3B3		+	6.57816	-0.267292
Tubulin alpha-1C chain	Q9BQE3	ENSG00000167553	TUBA1C			0.0361234	-0.0170263
D-beta-hydroxybutyrate dehydrogenase, mitochondrial	Q02338	ENSG00000161267;ENSG00000275544	BDH1		+	10.2879	-1.65857
60 kDa SS-A/Ro ribonucleoprotein	P10155	ENSG00000116747	TROVE2			0.117143	-0.0213718
Inter-alpha-trypsin inhibitor heavy chain H2	P19823	ENSG00000151655	ITIH2			0.684757	-0.149082
Heterogeneous nuclear ribonucleoprotein A3	P51991	ENSG00000170144	HNRNPA3			0.448639	-0.081626
Nidogen-2	Q14112	ENSG00000087303	NID2			0.30763	0.0954934
Apolipoprotein A-IV	P06727	ENSG00000110244	APOA4			0.206733	-0.075486
Tropomyosin alpha-3 chain	P06753	ENSG00000143549	TPM3			0.26702	-0.0501655
Aspartate aminotransferase, cytoplasmic	P17174	ENSG00000120053	GOT1			0.565194	0.119619
26S protease regulatory subunit 7	P35998	ENSG00000161057	PSMC2			1.10082	0.0707093
Structural maintenance of chromosomes protein 3	Q9UQE7	ENSG00000108055	SMC3			0.0943159	-0.0174652
Glutathione S-transferase P	P09211	ENSG00000084207	GSTP1		+	1.77891	-0.273584
Leucine-rich repeat-containing protein 16A	Q5VZK9	ENSG00000079691	LRRC16A		+	12.6727	-1.6214
Ribonuclease inhibitor	P13489	ENSG00000023191;ENSG00000276230	RNH1		+	1.32554	-0.114156
Dynamin-1	Q05193	ENSG00000106976	DNM1		+	8.2811	1.68832
Threonine--tRNA ligase, cytoplasmic	P26639	ENSG00000113407	TARS		+	14.4488	-0.536097
Myristoylated alanine-rich C-kinase substrate	P29966	ENSG00000277443	MARCKS		+	5.41053	-0.563259
Prolyl endopeptidase	P48147	ENSG00000085377	PREP			0.426086	-0.0781677
3-ketoacyl-CoA thiolase;Trifunctional enzyme subunit beta, mitochondrial	P55084	ENSG00000138029	HADHB		+	6.99475	-0.411043
Methionine--tRNA ligase, cytoplasmic	P56192	ENSG00000166986	MARS		+	3.01361	-0.14979
Phosphoglucomutase-2	Q96G03	ENSG00000169299	PGM2			1.05473	-0.173819
Nuclear migration protein nudC	Q9Y266	ENSG00000090273	NUDC		+	4.37786	-0.250732
Deoxynucleoside triphosphate triphosphohydrolase SAMHD1	Q9Y3Z3	ENSG00000101347	SAMHD1			0.164676	-0.0330523
Dihydropyrimidinase-related protein 4	O14531	ENSG00000151640	DPYSL4		+	1.63204	0.405885
General vesicular transport factor p115	O60763	ENSG00000138768	USO1			0.278878	0.0368095
Aspartate aminotransferase, mitochondrial	P00505	ENSG00000125166	GOT2			0.856488	0.19968
Protein FAM114A2	Q9NRY5	ENSG00000055147	FAM114A2			0.0483856	-0.0166525
CCB peptide;GAWK peptide;PE-11;Secretogranin-1	P05060	ENSG00000089199	CHGB		+	10.521	1.64055
Heat shock protein beta-1	P04792	ENSG00000106211	HSPB1		+	1.72528	0.39031
Arginine--tRNA ligase, cytoplasmic	P54136	ENSG00000113643	RARS		+	1.95026	-0.14684
Src substrate cortactin	Q14247	ENSG00000085733	CTTN			0.946679	0.0973375
116 kDa U5 small nuclear ribonucleoprotein component	Q15029	ENSG00000108883	EFTUD2			1.20595	-0.0926458
3-hydroxyacyl-CoA dehydrogenase type-2	Q99714	ENSG00000072506	HSD17B10		+	8.9075	-0.452749
UDP-glucose:glycoprotein glucosyltransferase 1	Q9NYU2	ENSG00000136731	UGGT1			1.05776	0.120244
Coatomer subunit gamma-1	Q9Y678	ENSG00000181789	COPG1		+	4.62915	-0.308483
Actin-related protein 2/3 complex subunit 2	O15144	ENSG00000163466	ARPC2		+	1.87177	-0.165994
Cold shock domain-containing protein E1	O75534	ENSG00000009307	CSDE1		+	7.84327	0.304737
D-3-phosphoglycerate dehydrogenase	O43175	ENSG00000092621	PHGDH		+	18.5103	-1.51426
Unconventional myosin-VI	Q9UM54	ENSG00000196586	MYO6			0.0459328	-0.0166306
Nidogen-1	P14543	ENSG00000116962	NID1		+	2.26958	-0.34435
Exportin-2	P55060	ENSG00000124207	CSE1L		+	10.1831	-0.375189
26S protease regulatory subunit 4	P62191	ENSG00000100764	PSMC1			0.647516	0.060192
Serine/arginine-rich splicing factor 1	Q07955	ENSG00000136450	SRSF1			0.565253	-0.0520389
LIM and SH3 domain protein 1	Q14847	ENSG00000002834	LASP1		+	7.6145	0.567457
Dihydropyrimidinase-related protein 5	Q9BPU6	ENSG00000157851	DPYSL5			0.570922	0.239376
Poly(U)-binding-splicing factor PUF60	Q9UHX1	ENSG00000179950;ENSG00000274081	PUF60		+	15.7845	-0.497052
Guanine nucleotide-binding protein G(i) subunit alpha-2	P04899	ENSG00000114353	GNAI2			0.0860505	-0.0195577
Acylamino-acid-releasing enzyme	P13798	ENSG00000164062	APEH			0.479881	0.0893792
Platelet-activating factor acetylhydrolase IB subunit alpha	P43034	ENSG00000007168	PAFAH1B1		+	3.59187	0.312498
Elongation factor Tu, mitochondrial	P49411	ENSG00000178952	TUFM		+	2.14681	-0.162519
14-3-3 protein zeta/delta	P63104	ENSG00000164924	YWHAZ		+	2.88159	-0.254917
Peptidyl-prolyl cis-trans isomerase FKBP4;Peptidyl-prolyl cis-trans isomerase FKBP4, N-terminally processed	Q02790	ENSG00000004478	FKBP4		+	3.56346	0.289636
Non-POU domain-containing octamer-binding protein	Q15233	ENSG00000147140	NONO			0.816832	-0.0750809
RuvB-like 1	Q9Y265	ENSG00000175792	RUVBL1		+	5.9569	-0.309756
Ig kappa chain C region	P01834		IGKC			0.57087	-0.184537
Fumarate hydratase, mitochondrial	P07954	ENSG00000091483	FH		+	2.19593	0.226513
Voltage-dependent anion-selective channel protein 1	P21796	ENSG00000213585	VDAC1			1.18994	0.143407
Glycerol-3-phosphate dehydrogenase, mitochondrial	P43304	ENSG00000115159	GPD2			0.998408	0.208749
F-actin-capping protein subunit beta	P47756	ENSG00000077549	CAPZB		+	2.6902	-0.129058
Synaptic vesicle membrane protein VAT-1 homolog-like	Q9HCJ6	ENSG00000171724	VAT1L		+	9.41521	1.62227
Ubiquitin carboxyl-terminal hydrolase 14	P54578	ENSG00000101557	USP14			0.57504	0.0747768
Eukaryotic translation initiation factor 5	P55010	ENSG00000100664	EIF5			0.819726	-0.108024
26S proteasome non-ATPase regulatory subunit 3	O43242	ENSG00000108344	PSMD3		+	1.30606	0.0906117
Flotillin-1	O75955	ENSG00000137312;ENSG00000206379;ENSG00000206480;ENSG00000230143;ENSG00000232280	FLOT1		+	7.14808	0.520648
Integrin beta-1	P05556	ENSG00000150093	ITGB1		+	1.75551	-0.209027
Protein transport protein Sec24D	O94855	ENSG00000150961	SEC24D		+	13.5539	-1.47988
Phosphoglucomutase-1	P36871	ENSG00000079739	PGM1		+	19.2125	-1.44957
ADP/ATP translocase 3;ADP/ATP translocase 3, N-terminally processed	P12236	ENSG00000169100	SLC25A6			0.116178	0.0263118
Adenosylhomocysteinase	P23526	ENSG00000101444	AHCY		+	2.60002	-0.249921
Hippocampal cholinergic neurostimulating peptide;Phosphatidylethanolamine-binding protein 1	P30086	ENSG00000089220	PEBP1			0.486451	0.0932865
Peroxiredoxin-2	P32119	ENSG00000167815	PRDX2		+	4.76573	0.304549
Guanine nucleotide-binding protein subunit beta-2-like 1;Guanine nucleotide-binding protein subunit beta-2-like 1, N-terminally processed	P63244	ENSG00000204628	GNB2L1		+	6.80885	-0.292443
14-3-3 protein eta	Q04917	ENSG00000128245	YWHAH			0.112496	0.025182
Pre-mRNA-processing-splicing factor 8	Q6P2Q9	ENSG00000174231;ENSG00000274442	PRPF8		+	2.82048	-0.163076
Amine oxidase [flavin-containing] A	P21397	ENSG00000189221	MAOA		+	7.68828	1.57751
Serrate RNA effector molecule homolog	Q9BXP5	ENSG00000087087	SRRT		+	1.64779	-0.149061
Nucleophosmin	P06748	ENSG00000181163	NPM1		+	4.27827	-0.457263
Alcohol dehydrogenase class-3	P11766	ENSG00000197894	ADH5		+	2.66393	-0.224778
14-3-3 protein beta/alpha;14-3-3 protein beta/alpha, N-terminally processed	P31946	ENSG00000166913	YWHAB		+	8.29427	0.502457
60S ribosomal protein L4	P36578	ENSG00000174444	RPL4		+	3.99966	-0.393951
Serine--tRNA ligase, cytoplasmic	P49591	ENSG00000031698	SARS			0.300723	-0.0390651
Destrin	P60981	ENSG00000125868	DSTN		+	6.15251	0.49351
14-3-3 protein gamma;14-3-3 protein gamma, N-terminally processed	P61981	ENSG00000170027	YWHAG		+	3.45625	0.329567
Transgelin	Q01995	ENSG00000149591	TAGLN			0.628892	0.221155
Interleukin enhancer-binding factor 2	Q12905	ENSG00000143621	ILF2			0.660174	-0.0647433
Phenylalanine--tRNA ligase beta subunit	Q9NSD9	ENSG00000116120	FARSB		+	3.05987	0.219992
28S ribosomal protein S36, mitochondrial	P82909		MRPS36			0.0447299	-0.0146874
Thyroid hormone receptor-associated protein 3	Q9Y2W1	ENSG00000054118	THRAP3		+	4.21005	-0.23618
tRNA-splicing ligase RtcB homolog	Q9Y3I0	ENSG00000100220	RTCB			0.444574	-0.0445646
Contactin-1	Q12860	ENSG00000018236	CNTN1		+	8.63873	1.54812
Dihydropteridine reductase	P09417	ENSG00000151552	QDPR			1.08178	0.150354
Dihydrolipoyl dehydrogenase, mitochondrial	P09622	ENSG00000091140	DLD			0.0684686	0.0152441
Ubiquitin carboxyl-terminal hydrolase isozyme L1	P09936	ENSG00000154277	UCHL1			0.301557	-0.149925
Cytochrome b-c1 complex subunit 2, mitochondrial	P22695	ENSG00000140740	UQCRC2			0.471411	-0.0753727
Peptidyl-prolyl cis-trans isomerase B	P23284	ENSG00000166794	PPIB		+	1.78684	-0.228255
Coronin-1A	P31146	ENSG00000102879	CORO1A			0.176786	-0.0430361
Signal transducer and activator of transcription 1-alpha/beta	P42224	ENSG00000115415	STAT1			0.483975	-0.0984861
(3R)-hydroxyacyl-CoA dehydrogenase;Enoyl-CoA hydratase 2;Peroxisomal multifunctional enzyme type 2	P51659	ENSG00000133835	HSD17B4			0.0901395	0.0149899
6-phosphogluconate dehydrogenase, decarboxylating	P52209	ENSG00000142657	PGD		+	2.06796	0.184041
Dimethyladenosine transferase 2, mitochondrial	Q9H5Q4	ENSG00000162851	TFB2M			0.0269022	-0.0144866
Splicing factor 3B subunit 2	Q13435	ENSG00000087365	SF3B2		+	6.5064	-0.232891
Leucine-rich repeat-containing protein 47	Q8N1G4	ENSG00000130764	LRRC47			0.143842	0.0190753
COP9 signalosome complex subunit 4	Q9BT78	ENSG00000138663	COPS4			0.869837	0.067894
Visinin-like protein 1	P62760	ENSG00000163032	VSNL1		+	3.9671	1.538
DNA replication complex GINS protein PSF3	Q9BRX5	ENSG00000181938	GINS3		+	7.60103	-1.44115
PC4 and SFRS1-interacting protein	O75475	ENSG00000164985	PSIP1		+	4.15714	-0.308449
Superoxide dismutase [Mn], mitochondrial	P04179	ENSG00000112096	SOD2		+	2.05348	0.365918
Dolichyl-diphosphooligosaccharide--protein glycosyltransferase subunit 1	P04843	ENSG00000163902	RPN1			0.553021	-0.0712057
Laminin subunit beta-1	P07942	ENSG00000091136	LAMB1			0.568174	-0.165907
Septin-10	Q9P0V9	ENSG00000186522	2022-09-10		+	12.7617	-1.42245
Probable ATP-dependent RNA helicase DDX5	P17844	ENSG00000108654	DDX5		+	2.10995	0.160076
Prohibitin	P35232	ENSG00000167085	PHB		+	4.2575	-0.279753
Coatomer subunit beta'	P35606	ENSG00000184432	COPB2		+	2.434	-0.148125
Peptidyl-prolyl cis-trans isomerase FKBP10	Q96AY3	ENSG00000141756	FKBP10		+	8.58749	-1.42198
Ras-related protein Rab-7a	P51149	ENSG00000075785	RAB7A			0.173275	0.0234424
Tubulin beta-4B chain	P68371	ENSG00000188229	TUBB4B		+	2.07608	0.259859
Rho GTPase-activating protein 1	Q07960	ENSG00000175220	ARHGAP1			0.943464	-0.0997986
Myosin light chain kinase, smooth muscle;Myosin light chain kinase, smooth muscle, deglutamylated form	Q15746	ENSG00000065534	MYLK			1.06432	-0.212697
Branched-chain-amino-acid aminotransferase, cytosolic	P54687	ENSG00000060982	BCAT1		+	7.3271	-1.39823
Nuclear pore complex protein Nup93	Q8N1F7	ENSG00000102900	NUP93			0.430207	-0.0512315
NAD(P)H-hydrate epimerase	Q8NCW5	ENSG00000163382	APOA1BP		+	2.2571	0.238678
Myelin expression factor 2	Q9P2K5	ENSG00000104177	MYEF2		+	3.00916	0.246342
Serine/threonine-protein kinase DCLK1	O15075	ENSG00000133083	DCLK1			1.23045	0.331436
Splicing factor 3B subunit 1	O75533	ENSG00000115524	SF3B1		+	3.59333	-0.192463
F-box only protein 2	Q9UK22	ENSG00000116661	FBXO2		+	9.24821	1.52249
Cytochrome b-c1 complex subunit 1, mitochondrial	P31930	ENSG00000010256	UQCRC1		+	1.47059	-0.167092
Lon protease homolog, mitochondrial	P36776	ENSG00000196365	LONP1		+	1.30454	-0.138913
Transcription factor 12	Q99081	ENSG00000140262	TCF12		+	14.9555	-1.34618
Brain acid soluble protein 1	P80723	ENSG00000176788	BASP1		+	2.52944	0.513392
Sorting nexin-6;Sorting nexin-6, N-terminally processed	Q9UNH7	ENSG00000129515	SNX6		+	6.60498	-0.255304
DnaJ homolog subfamily C member 11	Q9NVH1	ENSG00000007923	DNAJC11			0.040016	-0.0141543
Thioredoxin-like protein 1	O43396	ENSG00000091164	TXNL1			0.681835	0.071723
Mitochondrial import receptor subunit TOM70	O94826	ENSG00000154174	TOMM70A		+	2.06856	0.168363
6-phosphogluconolactonase	O95336	ENSG00000130313	PGLS			0.642214	-0.103126
Mitogen-activated protein kinase 1	P28482	ENSG00000100030	MAPK1		+	5.28847	0.452557
Peroxiredoxin-5, mitochondrial	P30044	ENSG00000126432	PRDX5			0.411761	-0.0767983
Crk-like protein	P46109	ENSG00000099942	CRKL		+	3.08332	-0.174704
Protein phosphatase 1 regulatory subunit 7	Q15435	ENSG00000115685	PPP1R7		+	1.76551	0.194169
Transforming growth factor-beta-induced protein ig-h3	Q15582	ENSG00000120708	TGFBI			1.06738	0.350535
Leucine--tRNA ligase, cytoplasmic	Q9P2J5	ENSG00000133706	LARS			1.25821	-0.172519
Atypical kinase ADCK3, mitochondrial	Q8NI60	ENSG00000163050	ADCK3		+	13.5506	-1.33208
Proliferation-associated protein 2G4	Q9UQ80	ENSG00000170515	PA2G4		+	3.60964	-0.237856
40S ribosomal protein S3	P23396	ENSG00000149273	RPS3		+	7.45249	-0.314941
Eukaryotic translation initiation factor 4B	P23588	ENSG00000063046	EIF4B			1.07814	-0.113256
Flavin reductase (NADPH)	P30043	ENSG00000090013	BLVRB		+	2.66776	0.473004
Alpha-centractin	P61163	ENSG00000138107	ACTR1A		+	2.68389	0.281955
Proteasome activator complex subunit 1	Q06323	ENSG00000092010	PSME1		+	5.05447	-0.392999
Delta(3,5)-Delta(2,4)-dienoyl-CoA isomerase, mitochondrial	Q13011	ENSG00000104823	ECH1			0.703009	-0.0857263
Protein enabled homolog	Q8N8S7	ENSG00000154380	ENAH			0.282176	-0.0559854
Septin-5	Q99719	ENSG00000184702	2022-09-05		+	4.30777	0.500276
Dipeptidyl peptidase 3	Q9NY33	ENSG00000254986	DPP3			0.652092	0.0903611
Vesicle-associated membrane protein-associated protein A	Q9P0L0	ENSG00000101558	VAPA			1.18704	0.118379
Ataxin-10	Q9UBB4	ENSG00000130638	ATXN10			0.291677	0.0481447
Heterogeneous nuclear ribonucleoprotein Q	O60506	ENSG00000135316	SYNCRIP		+	3.92094	-0.258792
Importin-7	O95373	ENSG00000205339	IPO7		+	3.96399	-0.324019
Glutathione peroxidase 1	P07203	ENSG00000233276	GPX1			0.42885	0.0582091
Collagen alpha-1(VI) chain	P12109	ENSG00000142156	COL6A1			0.752753	-0.261415
Eukaryotic translation initiation factor 2 subunit 2	P20042	ENSG00000125977	EIF2S2			0.854092	-0.117953
Proteasome subunit alpha type-4	P25789	ENSG00000041357	PSMA4			0.708375	-0.0573758
Protein PML	P29590	ENSG00000140464	PML		+	7.13321	-0.48324
3-hydroxybutyrate dehydrogenase type 2	Q9BUT1	ENSG00000164039	BDH2		+	10.9283	-1.31755
Eukaryotic translation initiation factor 3 subunit E	P60228	ENSG00000104408	EIF3E		+	5.80264	-0.331075
Scaffold attachment factor B2	Q14151	ENSG00000130254	SAFB2		+	3.50568	0.225216
Poly(rC)-binding protein 1	Q15365	ENSG00000169564	PCBP1		+	4.50137	-0.193738
Importin-9	Q96P70	ENSG00000198700	IPO9		+	7.49971	-0.419329
Guanine nucleotide-binding protein G(I)/G(S)/G(T) subunit beta-3	P16520	ENSG00000111664	GNB3		+	5.9137	1.51499
26S proteasome non-ATPase regulatory subunit 13	Q9UNM6	ENSG00000185627	PSMD13			0.764974	0.0613113
Citrate synthase, mitochondrial	O75390	ENSG00000062485	CS			0.115272	0.0203396
E3 UFM1-protein ligase 1	O94874	ENSG00000014123	UFL1			0.298836	-0.0559122
Cellular retinoic acid-binding protein 2	P29373	ENSG00000143320	CRABP2		+	4.30356	1.50026
Dihydrolipoyllysine-residue acetyltransferase component of pyruvate dehydrogenase complex, mitochondrial	P10515	ENSG00000150768	DLAT			0.361595	-0.0672677
S-formylglutathione hydrolase	P10768	ENSG00000139684	ESD			0.995199	-0.124773
Peptidase M20 domain-containing protein 2	Q8IYS1	ENSG00000146281	PM20D2		+	9.65155	-1.30446
Amphiphysin	P49418	ENSG00000078053	AMPH			0.469013	0.232494
UV excision repair protein RAD23 homolog B	P54727	ENSG00000119318	RAD23B			0.408543	-0.0552111
Inorganic pyrophosphatase	Q15181	ENSG00000180817	PPA1		+	1.60524	-0.180119
Thioredoxin reductase 1, cytoplasmic	Q16881	ENSG00000198431	TXNRD1		+	4.98058	-0.382145
GRIP1-associated protein 1	Q4V328	ENSG00000068400	GRIPAP1			0.393368	0.071592
RNA-binding protein 14	Q96PK6	ENSG00000239306	RBM14		+	1.79186	-0.106131
Cysteine-rich protein 2	P52943	ENSG00000182809	CRIP2		+	14.4653	-1.29799
2'-5'-oligoadenylate synthase 3	Q9Y6K5	ENSG00000111331	OAS3			0.0280141	-0.0132053
Cytoplasmic dynein 1 light intermediate chain 1	Q9Y6G9	ENSG00000144635	DYNC1LI1		+	1.98786	0.17777
Protein arginine N-methyltransferase 5;Protein arginine N-methyltransferase 5, N-terminally processed	O14744	ENSG00000100462	PRMT5			0.947198	-0.107158
Core histone macro-H2A.1	O75367	ENSG00000113648	H2AFY		+	6.18349	0.522617
Activator of 90 kDa heat shock protein ATPase homolog 1	O95433	ENSG00000100591	AHSA1			0.635099	-0.0674585
Soluble lamin-associated protein of 75 kDa	Q9Y6X4	ENSG00000198780	FAM169A		+	10.5603	1.48804
Creatine kinase B-type	P12277	ENSG00000166165	CKB		+	7.91743	1.4799
Proteasome subunit alpha type-3	P25788	ENSG00000100567	PSMA3		+	1.80882	-0.0933498
Enoyl-CoA hydratase, mitochondrial	P30084	ENSG00000127884	ECHS1		+	6.01732	-0.442366
Retinol-binding protein 1;Retinol-binding protein 5	P09455;P82980	ENSG00000114115;ENSG00000139194	RBP1;RBP5		+	4.20829	-1.26141
Heterogeneous nuclear ribonucleoprotein H2	P55795	ENSG00000126945	HNRNPH2		+	2.49986	0.185744
40S ribosomal protein S3a	P61247	ENSG00000145425	RPS3A		+	4.85108	-0.314274
Growth factor receptor-bound protein 2	P62993	ENSG00000177885	GRB2		+	1.75617	0.204478
Squamous cell carcinoma antigen recognized by T-cells 3	Q15020	ENSG00000075856	SART3			0.0673908	0.0122195
26S proteasome non-ATPase regulatory subunit 5	Q16401	ENSG00000095261	PSMD5		+	2.40932	0.40803
ATP-dependent dihydroxyacetone kinase;Bifunctional ATP-dependent dihydroxyacetone kinase/FAD-AMP lyase (cyclizing);FAD-AMP lyase (cyclizing)	Q3LXA3	ENSG00000149476	DAK			0.31598	-0.061155
Sec1 family domain-containing protein 1	Q8WVM8	ENSG00000092108	SCFD1			0.713604	0.0894317
DNA replication complex GINS protein SLD5;DNA replication complex GINS protein SLD5, N-terminally processed	Q9BRT9	ENSG00000147536	GINS4		+	8.60244	-1.25998
Serine/arginine repetitive matrix protein 2	Q9UQ35	ENSG00000167978	SRRM2		+	6.57436	-0.29228
Serine-threonine kinase receptor-associated protein	Q9Y3F4	ENSG00000023734	STRAP			0.447424	0.0551767
Calcium-binding mitochondrial carrier protein Aralar1	O75746	ENSG00000115840	SLC25A12			1.29806	0.244189
Amyloid beta A4 protein;Beta-amyloid protein 40;Beta-amyloid protein 42;C31;C80;C83;C99;Gamma-secretase C-terminal fragment 50;Gamma-secretase C-terminal fragment 57;Gamma-secretase C-terminal fragment 59;N-APP;P3(40);P3(42);Soluble APP-alpha;Soluble APP-beta	P05067	ENSG00000142192	APP			0.520623	-0.175496
Inosine-5'-monophosphate dehydrogenase 2	P12268	ENSG00000178035	IMPDH2		+	2.21631	-0.279744
14-3-3 protein theta	P27348	ENSG00000134308	YWHAQ			0.252517	0.0457272
DNA-(apurinic or apyrimidinic site) lyase;DNA-(apurinic or apyrimidinic site) lyase, mitochondrial	P27695	ENSG00000100823	APEX1		+	2.22903	-0.217563
Endoplasmic reticulum resident protein 29	P30040	ENSG00000089248	ERP29			0.313894	0.0657985
Succinate dehydrogenase [ubiquinone] flavoprotein subunit, mitochondrial	P31040	ENSG00000073578	SDHA		+	4.24853	-0.311917
14-3-3 protein sigma	P31947	ENSG00000175793	SFN		+	2.76935	0.381469
NADH dehydrogenase [ubiquinone] flavoprotein 1, mitochondrial	P49821	ENSG00000167792	NDUFV1			0.193541	-0.0408101
Rho GDP-dissociation inhibitor 1	P52565	ENSG00000141522	ARHGDIA		+	3.2032	0.254781
F-actin-capping protein subunit alpha-1	P52907	ENSG00000116489	CAPZA1		+	6.77459	-0.293874
EMILIN-3	Q9NT22	ENSG00000183798	EMILIN3		+	8.1889	-1.25952
Quinone oxidoreductase	Q08257	ENSG00000116791	CRYZ			1.02148	-0.294378
Proteasome-associated protein ECM29 homolog	Q5VYK3	ENSG00000136813	ECM29			0.941366	-0.185202
Glyoxylate reductase/hydroxypyruvate reductase	Q9UBQ7	ENSG00000137106	GRHPR		+	2.31364	-0.18332
Na(+)/H(+) exchange regulatory cofactor NHE-RF1	O14745	ENSG00000109062	SLC9A3R1		+	4.75813	-0.51771
Tripeptidyl-peptidase 1	O14773	ENSG00000166340	TPP1			0.159007	0.0343818
LanC-like protein 1	O43813	ENSG00000115365	LANCL1		+	1.85644	-0.190806
40S ribosomal protein S2	P15880	ENSG00000140988	RPS2		+	4.77058	-0.326098
Cadherin-2	P19022	ENSG00000170558	CDH2		+	4.96875	0.502331
Oxysterol-binding protein 1	P22059	ENSG00000110048	OSBP			1.28883	0.0918991
Fibulin-1	P23142	ENSG00000077942	FBLN1			0.827242	0.239151
Mitogen-activated protein kinase 3	P27361	ENSG00000102882	MAPK3			0.783039	0.151498
Proteasome subunit alpha type-5	P28066	ENSG00000143106	PSMA5		+	1.52937	-0.0845909
Sodium/potassium-transporting ATPase subunit beta-2	P14415	ENSG00000129244	ATP1B2		+	9.58818	1.46101
KN motif and ankyrin repeat domain-containing protein 2	Q63ZY3	ENSG00000197256	KANK2		+	7.38424	-1.25813
Glutamine--tRNA ligase	P47897	ENSG00000172053	QARS		+	4.47477	-0.285117
Isocitrate dehydrogenase [NAD] subunit alpha, mitochondrial	P50213	ENSG00000166411	IDH3A		+	4.72791	0.505669
Adenylate kinase 2, mitochondrial;Adenylate kinase 2, mitochondrial, N-terminally processed	P54819	ENSG00000004455	AK2		+	4.30524	-0.467943
S-phase kinase-associated protein 1	P63208	ENSG00000113558	SKP1		+	3.80651	0.295447
Coactosin-like protein	Q14019	ENSG00000103187	COTL1		+	3.05214	0.437982
26S proteasome non-ATPase regulatory subunit 6	Q15008	ENSG00000163636	PSMD6			0.777304	0.0714991
Microtubule-associated protein RP/EB family member 1	Q15691	ENSG00000101367	MAPRE1		+	7.24139	0.348408
Heterochromatin protein 1-binding protein 3	Q5SSJ5	ENSG00000127483	HP1BP3		+	6.04556	0.545099
Hepatoma-derived growth factor-related protein 2	Q7Z4V5		HDGFRP2		+	3.92425	-0.284361
Ataxin-2-like protein	Q8WWM7	ENSG00000168488	ATXN2L			0.334637	-0.0382665
Ubiquitin thioesterase OTUB1	Q96FW1	ENSG00000167770	OTUB1			0.591252	-0.0593072
Prohibitin-2	Q99623	ENSG00000215021	PHB2		+	4.26956	-0.286017
Adipocyte plasma membrane-associated protein	Q9HDC9	ENSG00000101474	APMAP		+	4.88068	0.323078
SUMO-activating enzyme subunit 2	Q9UBT2	ENSG00000126261	UBA2			0.147792	0.0219744
UPF0568 protein C14orf166	Q9Y224	ENSG00000087302	C14orf166			0.480999	-0.0560601
Suppressor of G2 allele of SKP1 homolog	Q9Y2Z0	ENSG00000165416	SUGT1		+	4.24545	-0.302649
PDZ and LIM domain protein 1	O00151	ENSG00000107438	PDLIM1		+	2.44326	-0.492547
Cytoplasmic dynein 1 light intermediate chain 2	O43237	ENSG00000135720	DYNC1LI2			0.0458911	-0.0130096
Cytochrome c oxidase subunit 2	P00403	ENSG00000198712	MT-CO2		+	2.5693	-0.279946
Eukaryotic translation initiation factor 2 subunit 1	P05198	ENSG00000134001	EIF2S1			0.229836	-0.0244339
Pyruvate dehydrogenase E1 component subunit beta, mitochondrial	P11177	ENSG00000168291	PDHB		+	1.93985	-0.247084
Cell cycle exit and neuronal differentiation protein 1	Q8N111	ENSG00000184524	CEND1		+	6.36868	-1.24343
ATP synthase subunit O, mitochondrial	P48047	ENSG00000241837	ATP5O			1.12126	-0.131505
Heterogeneous nuclear ribonucleoprotein F;Heterogeneous nuclear ribonucleoprotein F, N-terminally processed	P52597	ENSG00000169813	HNRNPF		+	3.63496	-0.26362
Proteasome subunit alpha type-6	P60900	ENSG00000100902	PSMA6		+	1.63043	-0.093717
Sorbitol dehydrogenase	Q00796	ENSG00000140263	SORD			1.24983	-0.184675
Torsin-1A-interacting protein 1	Q5JTV8	ENSG00000143337	TOR1AIP1			0.0839917	-0.0158228
MAP1S heavy chain;MAP1S light chain;Microtubule-associated protein 1S	Q66K74	ENSG00000130479	MAP1S			0.828869	0.0882507
Protein LYRIC	Q86UE4	ENSG00000147649	MTDH			0.590957	0.0866068
Thioredoxin domain-containing protein 5	Q8NBS9	ENSG00000239264	TXNDC5		+	6.635	-0.559313
Plasminogen activator inhibitor 1 RNA-binding protein	Q8NC51	ENSG00000142864	SERBP1		+	1.75431	-0.204045
N-alpha-acetyltransferase 25, NatB auxiliary subunit	Q14CX7	ENSG00000111300	NAA25			0.0324111	-0.0123449
Endoplasmic reticulum-Golgi intermediate compartment protein 1	Q969X5	ENSG00000113719	ERGIC1			0.0387348	-0.0119166
FACT complex subunit SPT16	Q9Y5B9	ENSG00000092201	SUPT16H		+	1.52268	-0.163108
26S proteasome non-ATPase regulatory subunit 11	O00231	ENSG00000108671	PSMD11		+	1.33483	0.0907642
Actin-related protein 2/3 complex subunit 3	O15145	ENSG00000111229	ARPC3			0.753441	-0.0852445
NADH dehydrogenase [ubiquinone] iron-sulfur protein 3, mitochondrial	O75489	ENSG00000213619	NDUFS3			0.692495	-0.0969015
LETM1 and EF-hand domain-containing protein 1, mitochondrial	O95202	ENSG00000168924	LETM1		+	5.75851	0.459212
TRPM8 channel-associated factor 1	Q9Y4C2	ENSG00000198420	TCAF1			0.0384519	-0.0118137
Adenine phosphoribosyltransferase	P07741	ENSG00000198931	APRT		+	5.46941	-0.44119
Xaa-Pro dipeptidase	P12955	ENSG00000124299	PEPD			0.202331	0.0425226
Cytochrome c oxidase subunit 4 isoform 1, mitochondrial	P13073	ENSG00000131143	COX4I1			0.960437	-0.145846
Elongation factor 1-beta	P24534	ENSG00000114942	EEF1B2			0.305336	-0.0533681
60S ribosomal protein L12	P30050	ENSG00000197958	RPL12		+	2.76598	-0.216298
ATP synthase subunit gamma, mitochondrial	P36542	ENSG00000165629	ATP5C1		+	1.67886	-0.207392
40S ribosomal protein S9	P46781	ENSG00000170889;ENSG00000274005;ENSG00000274626;ENSG00000274646;ENSG00000274950;ENSG00000275323;ENSG00000277079;ENSG00000277359;ENSG00000278081;ENSG00000278270	RPS9		+	2.6621	-0.251059
Alpha-soluble NSF attachment protein	P54920	ENSG00000105402	NAPA		+	1.59864	-0.175389
40S ribosomal protein S7	P62081	ENSG00000171863	RPS7		+	6.20274	-0.364431
GTP-binding nuclear protein Ran	P62826	ENSG00000132341	RAN		+	6.83243	-0.273327
Ras GTPase-activating protein-binding protein 1	Q13283	ENSG00000145907	G3BP1		+	6.80969	-0.435812
Zyxin	Q15942	ENSG00000159840	ZYX		+	1.98609	-0.232277
Ras-related protein Rab-2B	Q8WUD1	ENSG00000129472	RAB2B			0.494678	0.0799087
Paraspeckle component 1	Q8WXF1	ENSG00000121390	PSPC1			0.664433	-0.0672801
Protein TFG	Q92734	ENSG00000114354	TFG		+	4.35946	-0.256898
Bcl-2-associated transcription factor 1	Q9NYF8	ENSG00000029363	BCLAF1			0.268398	-0.0346735
RNA-binding protein Raly	Q9UKM9	ENSG00000125970	RALY		+	6.14095	-0.344631
Rabphilin-3A	Q9Y2J0	ENSG00000089169	RPH3A		+	3.76175	1.45951
Putative RNA-binding protein Luc7-like 2	Q9Y383		LUC7L2		+	2.14213	-0.184677
Actin-related protein 2/3 complex subunit 5	O15511	ENSG00000162704	ARPC5		+	4.35213	-0.275668
SH3 domain-binding glutamic acid-rich-like protein	O75368	ENSG00000131171	SH3BGRL		+	5.98356	-0.543629
Elongation factor 1-alpha 2	Q05639	ENSG00000101210	EEF1A2		+	9.6972	1.43226
Dolichyl-diphosphooligosaccharide--protein glycosyltransferase subunit 2	P04844	ENSG00000118705	RPN2			0.61232	0.101053
NADPH--cytochrome P450 reductase	P16435	ENSG00000127948	POR		+	3.94976	0.335453
Proteasome subunit beta type-1	P20618	ENSG00000008018	PSMB1			0.841998	-0.0670879
Cysteine and glycine-rich protein 1	P21291	ENSG00000159176	CSRP1		+	1.5426	0.327715
Splicing factor U2AF 65 kDa subunit	P26368	ENSG00000063244	U2AF2		+	2.36735	-0.146387
Aquaporin-4	P55087	ENSG00000171885	AQP4		+	4.72771	1.39954
Dihydrolipoyllysine-residue succinyltransferase component of 2-oxoglutarate dehydrogenase complex, mitochondrial	P36957	ENSG00000119689	DLST			0.713893	-0.0993444
Eukaryotic initiation factor 4A-III;Eukaryotic initiation factor 4A-III, N-terminally processed	P38919	ENSG00000141543	EIF4A3			0.541874	-0.0457194
26S protease regulatory subunit 6B	P43686	ENSG00000013275;ENSG00000281221	PSMC4			0.567823	0.0425933
60S ribosomal protein L5	P46777	ENSG00000122406	RPL5		+	3.00763	-0.276832
Vasodilator-stimulated phosphoprotein	P50552	ENSG00000125753	VASP		+	1.93748	-0.255703
Fragile X mental retardation syndrome-related protein 1	P51114	ENSG00000114416	FXR1			0.426973	-0.0540734
Cytochrome c	P99999	ENSG00000172115	CYCS			0.892927	-0.162102
tRNA (guanine-N(7)-)-methyltransferase non-catalytic subunit WDR4	P57081	ENSG00000160193	WDR4			0.0213593	-0.0115467
Serine/arginine-rich splicing factor 4	Q08170	ENSG00000116350	SRSF4			0.180446	0.026732
TAR DNA-binding protein 43	Q13148	ENSG00000120948	TARDBP		+	3.43171	-0.17594
Eukaryotic translation initiation factor 4H	Q15056	ENSG00000106682	EIF4H		+	1.51129	-0.115592
Atlastin-1	Q8WXF7	ENSG00000198513	ATL1		+	2.66036	-0.350987
Immunity-related GTPase family Q protein	Q8WZA9	ENSG00000167378	IRGQ			0.125028	-0.0282868
Actin-related protein 2/3 complex subunit 1A	Q92747	ENSG00000241685	ARPC1A			0.345841	0.056163
Periostin	Q15063	ENSG00000133110	POSTN		+	4.1295	1.39709
Sideroflexin-1	Q9H9B4	ENSG00000164466	SFXN1		+	2.63547	0.259636
THUMP domain-containing protein 1	Q9NXG2	ENSG00000066654	THUMPD1			0.836483	0.109869
Voltage-dependent anion-selective channel protein 3	Q9Y277	ENSG00000078668	VDAC3		+	2.03338	-0.286231
Eukaryotic translation initiation factor 3 subunit F	O00303	ENSG00000175390;ENSG00000280606	EIF3F		+	3.48955	-0.214024
Transcription elongation regulator 1	O14776	ENSG00000113649	TCERG1		+	1.68405	-0.131402
Phosphoribosylformylglycinamidine synthase	O15067	ENSG00000178921	PFAS		+	4.1723	-0.437221
UDP-N-acetylglucosamine--peptide N-acetylglucosaminyltransferase 110 kDa subunit	O15294	ENSG00000147162	OGT		+	5.89756	-0.312292
Vesicle-trafficking protein SEC22b	O75396	ENSG00000265808	SEC22B			0.0594274	-0.00985501
Serine/threonine-protein kinase OSR1	O95747	ENSG00000172939	OXSR1			0.429393	-0.0471807
Transcription elongation factor A protein 1	P23193	ENSG00000187735	TCEA1			0.263762	-0.0424829
Basigin	P35613	ENSG00000172270	BSG		+	4.20893	0.427481
Beta-soluble NSF attachment protein	Q9H115	ENSG00000125814	NAPB		+	24.1335	1.39208
Dolichyl-diphosphooligosaccharide--protein glycosyltransferase 48 kDa subunit	P39656	ENSG00000244038	DDOST			0.278094	0.0440311
Carnitine O-acetyltransferase	P43155	ENSG00000095321	CRAT		+	3.76306	0.472108
Adapter molecule crk	P46108	ENSG00000167193	CRK			0.244098	0.0417339
F-actin-capping protein subunit alpha-2	P47755	ENSG00000198898	CAPZA2			0.310971	0.0429299
Succinyl-CoA ligase [GDP-forming] subunit beta, mitochondrial	Q96I99	ENSG00000172340	SUCLG2		+	14.9772	-1.24016
Eukaryotic initiation factor 4A-I	P60842	ENSG00000161960	EIF4A1		+	2.71977	-0.203571
Ras-related protein Rab-14	P61106	ENSG00000119396	RAB14		+	10.4063	0.460827
Histone H4	P62805	ENSG00000158406;ENSG00000197061;ENSG00000197238;ENSG00000197837;ENSG00000270276;ENSG00000270882;ENSG00000273542;ENSG00000274618;ENSG00000275126;ENSG00000276180;ENSG00000276966;ENSG00000277157;ENSG00000278637;ENSG00000278705	HIST1H4A			0.0874939	-0.0279414
Mitochondrial 2-oxoglutarate/malate carrier protein	Q02978	ENSG00000108528	SLC25A11			0.263214	0.0531127
Heat shock protein 75 kDa, mitochondrial	Q12931	ENSG00000126602	TRAP1		+	2.65192	-0.330753
Peroxiredoxin-4	Q13162	ENSG00000123131	PRDX4		+	3.89868	-0.460934
Microtubule-associated protein RP/EB family member 2	Q15555	ENSG00000166974	MAPRE2		+	18.2826	1.38646
BRO1 domain-containing protein BROX	Q5VW32	ENSG00000162819	BROX			0.469154	-0.0869011
Saccharopine dehydrogenase-like oxidoreductase	Q8NBX0	ENSG00000143653	SCCPDH			0.699573	-0.0924933
Cyclin-dependent kinase 2	P24941	ENSG00000123374	CDK2		+	14.9232	-1.23841
Thymocyte nuclear protein 1	Q9P016	ENSG00000151500	THYN1		+	4.63922	-0.398035
Zinc finger protein 462	Q96JM2	ENSG00000148143	ZNF462		+	8.34035	1.36793
ATPase ASNA1	O43681	ENSG00000198356	ASNA1		+	3.27414	-0.15917
5'-nucleotidase domain-containing protein 1	Q5TFE4	ENSG00000178425	NT5DC1		+	12.3282	-1.20426
Pre-B-cell leukemia transcription factor 1	P40424	ENSG00000185630	PBX1		+	7.8379	-1.19471
Polypyrimidine tract-binding protein 2	Q9UKA9	ENSG00000117569	PTBP2		+	14.6546	1.35008
U1 small nuclear ribonucleoprotein 70 kDa	P08621	ENSG00000104852	SNRNP70		+	4.21058	-0.213212
Catechol O-methyltransferase	P21964	ENSG00000093010	COMT			0.0981011	0.0193691
40S ribosomal protein S12	P25398	ENSG00000112306	RPS12		+	5.40399	-0.330583
Proteasome subunit alpha type-2	P25787	ENSG00000106588;ENSG00000256646	PSMA2		+	1.87772	-0.139989
Synaptophysin	P08247	ENSG00000102003	SYP		+	10.124	1.34471
Heterogeneous nuclear ribonucleoprotein H3	P31942	ENSG00000096746	HNRNPH3			0.338138	-0.0479865
40S ribosomal protein S19	P39019	ENSG00000105372	RPS19		+	5.5038	-0.337646
Alpha-taxilin	P40222	ENSG00000084652	TXLNA			0.0554402	-0.0144201
40S ribosomal protein S5;40S ribosomal protein S5, N-terminally processed	P46782	ENSG00000083845	RPS5		+	7.59786	-0.385785
Double-strand break repair protein MRE11A	P49959	ENSG00000020922	MRE11A		+	2.16497	-0.27671
Protein SEC13 homolog	P55735	ENSG00000157020	SEC13			0.84636	-0.083076
Ras-related protein Rab-10	P61026	ENSG00000084733	RAB10			0.351945	0.057017
Disks large homolog 3	Q92796	ENSG00000082458	DLG3		+	7.4907	1.33445
60S ribosomal protein L23	P62829	ENSG00000125691	RPL23		+	3.70824	-0.340672
Single-stranded DNA-binding protein, mitochondrial	Q04837	ENSG00000106028;ENSG00000262771	SSBP1			0.182039	0.0554806
Reticulocalbin-2	Q14257	ENSG00000117906	RCN2		+	1.88941	0.220828
Charged multivesicular body protein 5	Q9NZZ3	ENSG00000086065	CHMP5			0.045902	-0.0114256
Adenylate kinase isoenzyme 1	P00568	ENSG00000106992	AK1		+	9.93429	1.32719
Splicing regulatory glutamine/lysine-rich protein 1	Q8WXA9	ENSG00000153914	SREK1			0.0490812	-0.0111269
CLIP-associating protein 1	Q7Z460	ENSG00000074054	CLASP1			0.437468	0.0631047
COP9 signalosome complex subunit 5	Q92905	ENSG00000121022	COPS5		+	1.46433	0.123976
ERO1-like protein alpha	Q96HE7	ENSG00000197930	ERO1L		+	1.44727	0.19895
Nucleosome assembly protein 1-like 4	Q99733	ENSG00000205531;ENSG00000273562	NAP1L4		+	14.2931	-0.503803
Endoplasmic reticulum resident protein 44	Q9BS26	ENSG00000023318	ERP44		+	2.26085	0.21681
Toll-interacting protein	Q9H0E2	ENSG00000078902	TOLLIP			0.432585	0.0714789
Pinin	Q9H307	ENSG00000100941	PNN		+	3.21822	-0.16361
Putative RNA-binding protein 15B	Q8NDT2	ENSG00000259956	RBM15B			0.031868	-0.0111074
Sideroflexin-3	Q9BWM7	ENSG00000107819	SFXN3		+	16.2269	1.32602
Retinol-binding protein 1	P09455	ENSG00000114115	RBP1		+	3.25783	-1.17017
Laminin subunit alpha-5	O15230	ENSG00000130702	LAMA5			0.285222	0.101246
Protein phosphatase 1G	O15355	ENSG00000115241	PPM1G			0.214864	0.0592454
Small glutamine-rich tetratricopeptide repeat-containing protein alpha	O43765	ENSG00000104969	SGTA			0.810098	-0.0911195
H/ACA ribonucleoprotein complex subunit 4	O60832	ENSG00000130826	DKC1			0.36287	0.0824536
Interferon-inducible double-stranded RNA-dependent protein kinase activator A	O75569	ENSG00000180228	PRKRA			0.96332	0.162587
Eukaryotic translation initiation factor 3 subunit J	O75822	ENSG00000104131	EIF3J			0.770438	0.0857557
ATP synthase subunit d, mitochondrial	O75947	ENSG00000167863	ATP5H			0.707675	-0.115986
Tropomyosin beta chain	P07951	ENSG00000198467	TPM2			0.794438	-0.265057
70 kDa lysosomal alpha-glucosidase;76 kDa lysosomal alpha-glucosidase;Lysosomal alpha-glucosidase	P10253	ENSG00000171298	GAA			0.744535	-0.129262
Cellular retinoic acid-binding protein 1	P29762	ENSG00000166426	CRABP1		+	2.79414	-1.16909
60S ribosomal protein L13	P26373	ENSG00000167526	RPL13		+	3.75824	-0.363993
Collagen alpha-1(XVIII) chain;Endostatin	P39060	ENSG00000182871	COL18A1			1.12357	-0.28265
40S ribosomal protein S18	P62269	ENSG00000096150;ENSG00000223367;ENSG00000226225;ENSG00000231500;ENSG00000235650	RPS18		+	3.4121	-0.266296
40S ribosomal protein S13	P62277	ENSG00000110700	RPS13		+	2.56087	-0.256595
Small nuclear ribonucleoprotein Sm D2	P62316	ENSG00000125743	SNRPD2		+	3.13788	-0.18779
60S ribosomal protein L7a	P62424	ENSG00000148303;ENSG00000280858	RPL7A		+	2.23792	-0.321733
Cytoplasmic dynein 1 intermediate chain 1	O14576	ENSG00000158560	DYNC1I1		+	7.38888	1.31486
Very large A-kinase anchor protein	Q68DQ2	ENSG00000080200	CRYBG3		+	2.96712	-1.15384
60S ribosomal protein L18	Q07020	ENSG00000063177	RPL18		+	2.2409	-0.325327
Galectin-3-binding protein	Q08380	ENSG00000108679	LGALS3BP		+	3.85281	0.573069
FACT complex subunit SSRP1	Q08945	ENSG00000149136	SSRP1		+	3.68034	-0.249871
Histone-binding protein RBBP4	Q09028	ENSG00000162521	RBBP4		+	8.84765	-0.329461
Serine/threonine-protein kinase PRP4 homolog	Q13523	ENSG00000112739	PRPF4B			0.21162	-0.0360027
Lysosome membrane protein 2	Q14108	ENSG00000138760	SCARB2			0.967056	-0.135151
Malectin	Q14165	ENSG00000110917	MLEC		+	8.34352	-0.503132
Guanine nucleotide-binding protein subunit alpha-13	Q14344	ENSG00000120063	GNA13		+	4.8144	0.419831
Prostaglandin E synthase 3	Q15185	ENSG00000110958	PTGES3			0.149298	-0.0227861
Ras-related protein Rab-35	Q15286	ENSG00000111737	RAB35		+	5.45747	0.409007
Translin	Q15631	ENSG00000211460	TSN			0.103597	-0.0241529
ELAV-like protein 1	Q15717	ENSG00000066044	ELAVL1		+	7.85137	0.370895
Very-long-chain 3-oxoacyl-CoA reductase	Q53GQ0	ENSG00000149084	HSD17B12		+	2.71064	0.281128
Zinc finger RNA-binding protein	Q96KR1	ENSG00000056097	ZFR			0.484685	0.0739216
Protein PRRC1	Q96M27	ENSG00000164244	PRRC1			0.977178	-0.15202
Transcriptional activator protein Pur-beta	Q96QR8	ENSG00000146676	PURB		+	5.33984	0.549114
Signal recognition particle subunit SRP68	Q9UHB9	ENSG00000167881	SRP68		+	1.43223	0.13423
Enolase-phosphatase E1	Q9UHY7	ENSG00000145293	ENOPH1			0.121601	0.0226236
Sorting nexin-12	Q9UMY4	ENSG00000147164	SNX12			0.251266	-0.0412546
Cofilin-2	Q9Y281	ENSG00000165410	CFL2		+	2.08398	0.243557
Membrane-associated progesterone receptor component 1	O00264	ENSG00000101856	PGRMC1			0.129402	0.0296848
3-ketoacyl-CoA thiolase, mitochondrial	P42765	ENSG00000167315	ACAA2		+	17.4378	-1.15377
Clathrin light chain A	P09496	ENSG00000122705	CLTA		+	2.98778	0.237096
Clathrin light chain B	P09497	ENSG00000175416	CLTB		+	4.79867	0.572709
Thioredoxin	P10599	ENSG00000136810	TXN			0.399692	-0.0853251
Probable ATP-dependent RNA helicase DDX6	P26196	ENSG00000110367	DDX6			0.191143	0.025037
Proteasome subunit beta type-4	P28070	ENSG00000159377	PSMB4			0.131051	-0.0236505
Protein S100-A11;Protein S100-A11, N-terminally processed	P31949	ENSG00000163191	S100A11		+	2.51555	-0.480338
Ras-related protein Rab-34	Q9BZG1	ENSG00000109113	RAB34		+	9.58513	-1.14604
MARCKS-related protein	P49006	ENSG00000175130	MARCKSL1			0.95229	-0.178753
Transmembrane emp24 domain-containing protein 10	P49755	ENSG00000170348	TMED10			0.378499	0.0694801
ATP-binding cassette sub-family E member 1	P61221	ENSG00000164163	ABCE1		+	2.16301	-0.214607
40S ribosomal protein S11	P62280	ENSG00000142534	RPS11		+	3.42449	-0.285772
60S ribosomal protein L8	P62917	ENSG00000161016	RPL8		+	3.76518	-0.360303
Transformer-2 protein homolog beta	P62995	ENSG00000136527	TRA2B		+	8.18322	-0.285599
40S ribosomal protein S21	P63220	ENSG00000171858	RPS21		+	4.63436	-0.30389
Serine/arginine-rich splicing factor 3	P84103	ENSG00000112081	SRSF3			1.11951	-0.0916157
AMP deaminase 2	Q01433	ENSG00000116337	AMPD2			0.974024	-0.252379
Splicing factor 3A subunit 3	Q12874	ENSG00000183431	SF3A3		+	5.94006	-0.255297
Heterogeneous nuclear ribonucleoprotein A0	Q13151	ENSG00000177733	HNRNPA0			0.968915	-0.103172
Serine/arginine-rich splicing factor 9	Q13242	ENSG00000111786	SRSF9		+	4.92315	-0.297191
AP-3 complex subunit beta-2	Q13367	ENSG00000103723	AP3B2		+	3.23097	0.512202
Bleomycin hydrolase	Q13867	ENSG00000108578	BLMH			1.21035	0.133403
Transmembrane emp24 domain-containing protein 2	Q15363	ENSG00000086598	TMED2			0.357347	0.0730428
WD40 repeat-containing protein SMU1;WD40 repeat-containing protein SMU1, N-terminally processed	Q2TAY7	ENSG00000122692	SMU1		+	1.84555	-0.158396
Signal transducing adapter molecule 1	Q92783	ENSG00000136738	STAM		+	3.56214	-0.192684
Carboxymethylenebutenolidase homolog	Q96DG6	ENSG00000164237	CMBL		+	5.53242	-0.540134
Glial fibrillary acidic protein	P14136	ENSG00000131095	GFAP		+	4.95152	1.31151
RNA-binding protein 12	Q9NTZ6	ENSG00000244462	RBM12			0.303738	-0.0314335
MICOS complex subunit MIC19	Q9NX63	ENSG00000106554	CHCHD3		+	3.18309	-0.302893
Methionine adenosyltransferase 2 subunit beta	Q9NZL9	ENSG00000038274	MAT2B		+	4.08484	-0.232577
Very-long-chain (3R)-3-hydroxyacyl-CoA dehydratase 3	Q9P035	ENSG00000074696	HACD3		+	6.41989	0.533455
Prenylcysteine oxidase 1	Q9UHG3	ENSG00000116005	PCYOX1			0.385327	0.0719897
Pre-mRNA-processing factor 19	Q9UMS4	ENSG00000110107	PRPF19		+	2.9825	-0.164033
Phenylalanine--tRNA ligase alpha subunit	Q9Y285	ENSG00000179115	FARSA		+	1.75398	0.169085
Nucleolar protein 58	Q9Y2X3	ENSG00000055044	NOP58			0.927674	-0.121845
AFG3-like protein 2	Q9Y4W6	ENSG00000141385	AFG3L2			0.127799	-0.0247467
Protein phosphatase methylesterase 1	Q9Y570	ENSG00000214517	PPME1		+	3.04379	0.207525
Alpha-crystallin B chain	P02511	ENSG00000109846	CRYAB		+	6.25784	1.3037
AH receptor-interacting protein	O00170	ENSG00000110711	AIP		+	6.25472	-0.3142
RNA-binding protein Musashi homolog 1	O43347	ENSG00000135097	MSI1		+	2.17225	0.293324
Endothelial differentiation-related factor 1	O60869	ENSG00000107223	EDF1			1.06103	0.132463
Tubulin-specific chaperone A	O75347	ENSG00000171530	TBCA		+	1.39198	-0.15277
Superoxide dismutase [Cu-Zn]	P00441	ENSG00000142168	SOD1			0.179973	-0.0585601
Hypoxanthine-guanine phosphoribosyltransferase	P00492	ENSG00000165704	HPRT1			0.251768	-0.0575879
60S acidic ribosomal protein P2	P05387	ENSG00000177600	RPLP2		+	2.8015	-0.255155
Cathepsin B;Cathepsin B heavy chain;Cathepsin B light chain	P07858	ENSG00000164733	CTSB			0.602659	0.11572
Histone-lysine N-methyltransferase EHMT2	Q96KQ7	ENSG00000204371;ENSG00000206376;ENSG00000227333;ENSG00000232045;ENSG00000236759;ENSG00000238134	EHMT2			0.038952	-0.0109834
Histone H1.5	P16401	ENSG00000184357	HIST1H1B			0.259907	-0.0825232
ADP-ribosylation factor 4	P18085	ENSG00000168374	ARF4			0.46822	-0.0533398
Transcription factor BTF3	P20290	ENSG00000145741	BTF3		+	4.15499	-0.432988
Proteasome subunit beta type-5	P28074	ENSG00000100804	PSMB5			0.266136	-0.0293222
60S ribosomal protein L9	P32969	ENSG00000163682;ENSG00000273673	RPL9		+	2.92918	-0.274458
Huntingtin	P42858	ENSG00000197386	HTT			0.702699	-0.118856
26S proteasome non-ATPase regulatory subunit 8	P48556	ENSG00000099341	PSMD8			1.02462	0.0940351
Palmitoyl-protein thioesterase 1	P50897	ENSG00000131238	PPT1			0.0501635	0.0141866
Succinyl-CoA ligase [ADP/GDP-forming] subunit alpha, mitochondrial	P53597	ENSG00000163541	SUCLG1		+	2.22377	-0.228057
60S ribosomal protein L15	P61313	ENSG00000174748	RPL15		+	4.07752	-0.403973
40S ribosomal protein S8	P62241	ENSG00000142937	RPS8		+	4.13687	-0.411237
40S ribosomal protein S16	P62249	ENSG00000105193	RPS16		+	2.06864	-0.199364
60S ribosomal protein L31	P62899	ENSG00000071082	RPL31		+	4.22333	-0.357538
tRNA (cytosine(34)-C(5))-methyltransferase	Q08J23	ENSG00000037474	NSUN2			0.340058	0.0628753
Mannosyl-oligosaccharide glucosidase	Q13724	ENSG00000115275	MOGS			0.186378	0.0364172
Tubulin--tyrosine ligase-like protein 12	Q14166	ENSG00000100304	TTLL12		+	1.68957	-0.210706
Tubulin-specific chaperone E	Q15813	ENSG00000116957	TBCE			0.65099	0.139373
Proteasomal ubiquitin receptor ADRM1	Q16186	ENSG00000130706	ADRM1			0.388535	0.0520568
Serine/arginine-rich splicing factor 7	Q16629	ENSG00000115875	SRSF7		+	2.31283	-0.14492
SWI/SNF-related matrix-associated actin-dependent regulator of chromatin subfamily E member 1	Q969G3	ENSG00000073584	SMARCE1		+	1.65957	-0.135908
Exocyst complex component 4	Q96A65	ENSG00000131558	EXOC4			0.845092	0.0930492
Leucine-rich repeat-containing protein 59	Q96AG4	ENSG00000108829	LRRC59		+	3.32193	0.256646
Coiled-coil domain-containing protein 124	Q96CT7	ENSG00000007080	CCDC124		+	2.61307	-0.206058
Exocyst complex component 2	Q96KP1	ENSG00000112685	EXOC2			0.554258	0.0911252
Protein arginine N-methyltransferase 1	Q99873	ENSG00000126457	PRMT1			0.512943	0.0772105
Rho GTPase-activating protein 35	Q9NRY4		ARHGAP35			0.50267	0.129043
Ras GTPase-activating protein-binding protein 2	Q9UN86	ENSG00000138757	G3BP2		+	6.19347	0.318402
26S proteasome non-ATPase regulatory subunit 14	O00487	ENSG00000115233	PSMD14			0.837356	0.0811508
U4/U6.U5 tri-snRNP-associated protein 1	O43290	ENSG00000175467	SART1			0.654305	-0.0895199
Cleavage and polyadenylation specificity factor subunit 5	O43809	ENSG00000167005	NUDT21		+	1.96665	-0.131836
Double-strand-break repair protein rad21 homolog	O60216	ENSG00000164754	RAD21		+	1.85569	-0.185473
Sorting nexin-3	O60493	ENSG00000112335	SNX3		+	1.89794	-0.186964
NADH dehydrogenase [ubiquinone] iron-sulfur protein 2, mitochondrial	O75306	ENSG00000158864	NDUFS2		+	1.49104	-0.181026
Pre-mRNA-processing factor 40 homolog A	O75400	ENSG00000196504	PRPF40A		+	2.06078	-0.153766
Luc7-like protein 3	O95232	ENSG00000108848	LUC7L3			0.612112	-0.0673804
Vesicle-associated membrane protein-associated protein B/C	O95292	ENSG00000124164	VAPB			0.0724073	0.00976927
Protein S100-A6	P06703	ENSG00000197956	S100A6			0.742212	0.23239
Collagen alpha-2(I) chain	P08123	ENSG00000164692	COL1A2			1.09141	-0.539971
U2 small nuclear ribonucleoprotein A'	P09661	ENSG00000131876	SNRPA1		+	3.6724	-0.174608
Protein 4.1	P11171	ENSG00000159023	EPB41		+	4.06508	0.417872
Proline-rich protein 36	Q9H6K5	ENSG00000183248	PRR36			0.029434	-0.0106894
NADH dehydrogenase [ubiquinone] flavoprotein 2, mitochondrial	P19404	ENSG00000178127	NDUFV2			0.309712	-0.0587355
Heme oxygenase 2	P30519	ENSG00000103415;ENSG00000277424	HMOX2		+	7.55121	0.460904
Protein jagunal homolog 1	Q8N5M9	ENSG00000171135	JAGN1			0.0386424	-0.0106217
Protein ERGIC-53	P49257	ENSG00000074695	LMAN1			1.06312	0.157588
60S ribosomal protein L30	P62888	ENSG00000156482	RPL30		+	4.79497	-0.314001
60S ribosomal protein L11	P62913	ENSG00000142676	RPL11		+	3.44827	-0.268445
Casein kinase II subunit beta	P67870	ENSG00000204435;ENSG00000206406;ENSG00000224398;ENSG00000224774;ENSG00000228875;ENSG00000230700;ENSG00000232960	CSNK2B			0.534306	0.0661952
60S ribosomal protein L24	P83731	ENSG00000114391	RPL24		+	4.28372	-0.423357
UBX domain-containing protein 1	Q04323	ENSG00000162191	UBXN1			0.19272	-0.0367527
C-terminal-binding protein 1	Q13363	ENSG00000159692	CTBP1			0.385891	0.0533067
28 kDa heat- and acid-stable phosphoprotein	Q13442	ENSG00000106244	PDAP1			1.14877	-0.117326
Cold-inducible RNA-binding protein	Q14011	ENSG00000099622	CIRBP			0.651359	0.115199
Platelet-activating factor acetylhydrolase IB subunit gamma	Q15102	ENSG00000079462	PAFAH1B3			1.02667	0.183199
Ubiquitin-conjugating enzyme E2 variant 2	Q15819	ENSG00000169139	UBE2V2			0.270551	0.0446649
Polymerase I and transcript release factor	Q6NZI2	ENSG00000177469	PTRF			0.380731	-0.117992
APC membrane recruitment protein 2	Q8N7J2	ENSG00000165566	AMER2		+	3.01613	0.484365
Alpha/beta hydrolase domain-containing protein 14B	Q96IU4	ENSG00000114779	ABHD14B			1.06424	0.227465
Cell division cycle 5-like protein	Q99459	ENSG00000096401	CDC5L		+	3.47196	-0.208799
Hippocalcin-like protein 1	P37235	ENSG00000115756	HPCAL1		+	7.03566	1.29762
Pantothenate kinase 4	Q9NVE7	ENSG00000157881;ENSG00000273494	PANK4			0.804571	0.120706
Stomatin-like protein 2, mitochondrial	Q9UJZ1	ENSG00000165283	STOML2		+	5.93487	-0.449775
ADP-sugar pyrophosphatase	Q9UKK9	ENSG00000165609	NUDT5		+	6.88709	-0.489505
DNA fragmentation factor subunit alpha	O00273	ENSG00000160049	DFFA			1.03921	-0.13984
Copper chaperone for superoxide dismutase	O14618	ENSG00000173992	CCS			0.448994	-0.105613
Syntaxin-7	O15400	ENSG00000079950	STX7			0.66715	0.157733
U4/U6 small nuclear ribonucleoprotein Prp4	O43172	ENSG00000136875	PRPF4			0.967042	-0.104193
Charged multivesicular body protein 2a	O43633	ENSG00000130724	CHMP2A			0.939474	0.127787
Mitotic checkpoint protein BUB3	O43684	ENSG00000154473	BUB3		+	1.37154	-0.0918028
Mitochondrial-processing peptidase subunit beta	O75439	ENSG00000105819	PMPCB			0.382088	-0.061906
DnaJ homolog subfamily C member 8	O75937	ENSG00000126698	DNAJC8			0.161804	-0.0252144
Pre-mRNA-processing factor 6	O94906	ENSG00000101161	PRPF6			0.804635	-0.104979
Collagen alpha-2(VI) chain	P12110	ENSG00000142173	COL6A2			0.877846	-0.319274
ATP synthase F(0) complex subunit B1, mitochondrial	P24539	ENSG00000116459	ATP5F1			0.509031	-0.0798925
Thioredoxin-dependent peroxide reductase, mitochondrial	P30048	ENSG00000165672	PRDX3		+	7.57479	-0.514266
General transcription factor IIF subunit 1	P35269	ENSG00000125651	GTF2F1			0.209604	0.0397125
RNA-binding protein FUS	P35637	ENSG00000089280	FUS		+	11.4444	-0.419078
Protein DEK	P35659	ENSG00000124795	DEK		+	6.92212	-0.389649
Coxsackievirus and adenovirus receptor	P78310	ENSG00000154639	CXADR		+	9.65403	1.29504
Histidine triad nucleotide-binding protein 1	P49773	ENSG00000169567	HINT1			1.22941	0.119202
Emerin	P50402	ENSG00000102119	EMD		+	2.68502	-0.234798
Ras-related protein Rab-8A	P61006	ENSG00000167461	RAB8A			0.469098	0.0708159
Small nuclear ribonucleoprotein Sm D3	P62318	ENSG00000100028	SNRPD3		+	4.49123	-0.279361
Guanine nucleotide-binding protein G(i) subunit alpha-1	P63096	ENSG00000127955	GNAI1			1.08931	-0.293397
Receptor expression-enhancing protein 5	Q00765	ENSG00000129625	REEP5			0.825333	0.162425
Fragile X mental retardation protein 1	Q06787	ENSG00000102081	FMR1			0.180739	0.0350806
Apolipoprotein D	P05090	ENSG00000189058	APOD		+	7.4539	-1.09726
Prostaglandin reductase 1	Q14914	ENSG00000106853	PTGR1			0.173936	-0.0508601
GTP-binding protein Rheb	Q15382	ENSG00000106615	RHEB			1.02826	0.183022
Acidic leucine-rich nuclear phosphoprotein 32 family member B	Q92688	ENSG00000136938	ANP32B			0.263984	-0.0586715
TATA-binding protein-associated factor 2N	Q92804	ENSG00000270647;ENSG00000276833	TAF15		+	2.62148	0.236151
Protein PAXX	Q9BUH6	ENSG00000148362	C9orf142			0.419795	0.0858618
WD repeat-containing protein 11	Q9BZH6	ENSG00000120008	WDR11			0.722313	-0.0914812
UPF0587 protein C1orf123	Q9NWV4	ENSG00000162384	C1orf123		+	3.8366	-0.257302
Prefoldin subunit 2	Q9UHV9	ENSG00000143256	PFDN2		+	3.91882	-0.284304
RNA-binding protein 8A	Q9Y5S9	ENSG00000265241	RBM8A		+	3.84571	-0.204979
Cytochrome c oxidase subunit NDUFA4	O00483	ENSG00000189043	NDUFA4			0.0945398	-0.0233454
Secretory carrier-associated membrane protein 1	O15126	ENSG00000085365	SCAMP1		+	1.60166	0.262718
TIP41-like protein	O75663	ENSG00000143155	TIPRL		+	5.49067	0.397864
Dynactin subunit 3	O75935	ENSG00000137100	DCTN3		+	1.55511	0.283104
ADP/ATP translocase 2;ADP/ATP translocase 2, N-terminally processed	P05141	ENSG00000005022	SLC25A5			0.420461	-0.0819771
Spermidine synthase	P19623	ENSG00000116649	SRM			0.416035	0.0798204
Ras-related protein Rab-5A	P20339	ENSG00000144566	RAB5A			0.664914	0.0918823
Thymidylate kinase	P23919	ENSG00000168393	DTYMK		+	9.37618	-0.555665
Proteasome subunit beta type-6	P28072	ENSG00000142507	PSMB6			0.0742089	-0.0100465
Adenylosuccinate lyase	P30566	ENSG00000239900	ADSL		+	5.92905	-0.395097
Proteasome subunit beta type-3	P49720	ENSG00000275903;ENSG00000277791	PSMB3			0.326194	-0.0388124
Nuclear pore complex protein Nup153	P49790	ENSG00000124789	NUP153			0.458179	-0.0777539
Ras-related protein Rab-5B	P61020	ENSG00000111540	RAB5B			0.488032	0.0805244
Serine/threonine-protein phosphatase PP1-beta catalytic subunit	P62140	ENSG00000213639	PPP1CB			0.718405	0.068433
60S ribosomal protein L10a	P62906	ENSG00000198755	RPL10A		+	3.96258	-0.274141
Interferon regulatory factor 2-binding protein-like	Q9H1B7	ENSG00000119669	IRF2BPL		+	12.8416	1.28713
Peptidyl-prolyl cis-trans isomerase FKBP3	Q00688	ENSG00000100442	FKBP3		+	1.78835	0.152009
Transformer-2 protein homolog alpha	Q13595	ENSG00000164548	TRA2A		+	4.34474	0.30653
Sterol-4-alpha-carboxylate 3-dehydrogenase, decarboxylating	Q15738	ENSG00000147383	NSDHL		+	2.54605	-0.243226
Enhancer of mRNA-decapping protein 4	Q6P2E9	ENSG00000038358	EDC4			0.26805	-0.0465723
Sterile alpha and TIR motif-containing protein 1	Q6SZW1	ENSG00000004139	SARM1			0.877641	0.128403
Nucleoporin SEH1	Q96EE3	ENSG00000085415	SEH1L			0.0413758	-0.0101635
ATP-dependent RNA helicase DDX42	Q86XP3	ENSG00000198231	DDX42			0.411665	-0.0518235
Syntaxin-12	Q86Y82	ENSG00000117758	STX12		+	1.56463	0.18991
Phospholipase D3	Q8IV08	ENSG00000105223	PLD3			0.350734	-0.0836215
Ganglioside-induced differentiation-associated protein 1	Q8TB36	ENSG00000104381	GDAP1		+	7.02119	0.511484
Nicastrin	Q92542	ENSG00000162736	NCSTN			1.08906	0.127701
1-acyl-sn-glycerol-3-phosphate acyltransferase epsilon	Q9NUQ2	ENSG00000155189	AGPAT5			0.0240585	-0.010033
Regulator of microtubule dynamics protein 3	Q96TC7	ENSG00000137824	RMDN3		+	4.85865	0.391276
COP9 signalosome complex subunit 8	Q99627	ENSG00000198612	COPS8			0.73426	0.0752211
Actin-related protein 2/3 complex subunit 5-like protein	Q9BPX5	ENSG00000136950	ARPC5L		+	2.8816	0.339327
Thioredoxin domain-containing protein 17	Q9BRA2	ENSG00000129235	TXNDC17			0.354744	-0.060074
Protein lunapark	Q9C0E8	ENSG00000144320	LNP			0.800002	0.126318
Golgi-associated plant pathogenesis-related protein 1	Q9H4G4	ENSG00000122694	GLIPR2		+	2.6004	0.487635
Vacuolar protein sorting-associated protein VTA1 homolog	Q9NP79	ENSG00000009844	VTA1			0.528102	0.0909573
Guanine nucleotide-binding protein G(I)/G(S)/G(O) subunit gamma-12	Q9UBI6	ENSG00000172380	GNG12		+	2.07353	0.365208
Protein canopy homolog 2	Q9Y2B0	ENSG00000257727	CNPY2			0.9616	-0.107951
Receptor-type tyrosine-protein phosphatase F	P10586	ENSG00000142949	PTPRF		+	8.03488	1.2817
Nucleolar protein 56	O00567	ENSG00000101361	NOP56		+	1.6122	-0.188284
Synaptobrevin homolog YKT6	O15498	ENSG00000106636	YKT6			0.117029	-0.0250286
Phosphatidate cytidylyltransferase 2	O95674	ENSG00000101290	CDS2		+	5.02149	0.465433
Quinone oxidoreductase-like protein 1	O95825	ENSG00000205758	CRYZL1		+	1.64137	0.198777
Diphosphoinositol polyphosphate phosphohydrolase 1	O95989	ENSG00000272325	NUDT3		+	3.38743	0.376017
Non-histone chromosomal protein HMG-14	P05114	ENSG00000205581	HMGN1			0.441151	-0.0758808
Cytochrome c oxidase subunit 6B1	P14854	ENSG00000126267	COX6B1			1.21767	-0.173286
Galectin-related protein	Q3ZCW2	ENSG00000119862	LGALSL		+	14.8256	1.2678
Thiosulfate sulfurtransferase	Q16762	ENSG00000128311	TST		+	8.26717	-1.09079
60S ribosomal protein L27a	P46776	ENSG00000166441	RPL27A		+	2.79387	-0.283422
Plasma membrane calcium-transporting ATPase 1	P20020	ENSG00000070961	ATP2B1		+	9.83937	1.26235
NHP2-like protein 1;NHP2-like protein 1, N-terminally processed	P55769	ENSG00000100138	NHP2L1			0.985139	-0.118611
40S ribosomal protein S15a	P62244	ENSG00000134419	RPS15A		+	2.39911	-0.216987
40S ribosomal protein S25	P62851	ENSG00000118181;ENSG00000280831	RPS25		+	6.65926	-0.485677
SAP domain-containing ribonucleoprotein	P82979	ENSG00000205323	SARNP		+	1.72288	-0.137397
Serine/arginine-rich splicing factor 11	Q05519	ENSG00000116754	SRSF11		+	2.01347	-0.123679
Metastasis-associated protein MTA1	Q13330	ENSG00000182979	MTA1		+	2.53606	-0.199661
Lysophospholipase-like protein 1	Q5VWZ2	ENSG00000143353	LYPLAL1			0.193695	0.0578097
N-acetylglucosamine-6-sulfatase	P15586	ENSG00000135677	GNS			0.0396929	-0.00970122
D-tyrosyl-tRNA(Tyr) deacylase 1	Q8TEA8	ENSG00000125821	DTD1			0.496747	0.119234
PEST proteolytic signal-containing nuclear protein	Q8WW12	ENSG00000081154	PCNP		+	6.62914	-0.394075
FAS-associated factor 2	Q96CS3	ENSG00000113194	FAF2			0.398911	0.0713927
Tumor susceptibility gene 101 protein	Q99816	ENSG00000074319	TSG101		+	2.58323	-0.175213
Protein NipSnap homolog 1	Q9BPW8	ENSG00000184117	NIPSNAP1		+	3.96523	-0.39125
Transmembrane protein 43	Q9BTV4	ENSG00000170876	TMEM43			0.605404	0.114566
Transmembrane emp24 domain-containing protein 9	Q9BVK6	ENSG00000184840	TMED9			0.385812	0.0810126
Thioredoxin-related transmembrane protein 1	Q9H3N1	ENSG00000139921	TMX1		+	3.5442	-0.248465
Golgi resident protein GCP60	Q9H3P7	ENSG00000182827	ACBD3		+	1.66303	0.158874
UPF0160 protein MYG1, mitochondrial	Q9HB07	ENSG00000139637	C12orf10		+	1.89853	0.172049
Echinoderm microtubule-associated protein-like 4	Q9HC35	ENSG00000143924	EML4		+	1.36692	0.317207
Regulation of nuclear pre-mRNA domain-containing protein 1B	Q9NQG5	ENSG00000101413	RPRD1B			0.246079	-0.0457643
Ras-related protein Rab-21	Q9UL25	ENSG00000080371	RAB21		+	6.57296	0.358466
Chromodomain-helicase-DNA-binding protein 3	Q12873	ENSG00000170004	CHD3		+	10.5897	1.25398
Secretory carrier-associated membrane protein 3	O14828	ENSG00000116521;ENSG00000263290	SCAMP3			1.07093	0.146103
NADH dehydrogenase [ubiquinone] 1 alpha subcomplex subunit 2	O43678	ENSG00000131495	NDUFA2			0.214139	0.0428217
Acyl-protein thioesterase 1	O75608	ENSG00000120992	LYPLA1		+	3.77337	0.295603
PRA1 family protein 3	O75915	ENSG00000144746	ARL6IP5		+	7.03045	0.45098
NADH dehydrogenase [ubiquinone] 1 beta subcomplex subunit 4	O95168	ENSG00000065518	NDUFB4			0.236283	-0.0530186
Thy-1 membrane glycoprotein	P04216	ENSG00000154096	THY1		+	2.33221	0.368998
Ras-related protein Ral-A	P11233	ENSG00000006451	RALA		+	2.55399	0.318505
Low molecular weight phosphotyrosine protein phosphatase	P24666	ENSG00000143727	ACP1			0.0728061	0.0113178
DNA-directed RNA polymerase II subunit RPB1	P24928	ENSG00000181222	POLR2A			0.483905	-0.052563
Deoxyuridine 5'-triphosphate nucleotidohydrolase, mitochondrial	P33316	ENSG00000128951	DUT		+	6.67894	-0.47644
Selenide, water dikinase 1	P49903	ENSG00000086475	SEPHS1		+	5.45267	-0.288425
Neuroblast differentiation-associated protein AHNAK	Q09666	ENSG00000124942	AHNAK		+	11.3231	-1.09056
Cell division control protein 42 homolog	P60953	ENSG00000070831	CDC42			0.148653	0.0265726
Ubiquitin-conjugating enzyme E2 K	P61086	ENSG00000078140	UBE2K			0.992111	-0.102498
Ubiquitin-fold modifier 1	P61960	ENSG00000120686	UFM1		+	6.96495	-0.412615
Serine/threonine-protein phosphatase PP1-alpha catalytic subunit	P62136	ENSG00000172531	PPP1CA			0.326947	-0.0331364
40S ribosomal protein S23	P62266	ENSG00000186468	RPS23		+	3.33528	-0.374648
40S ribosomal protein S28	P62857	ENSG00000233927	RPS28		+	5.29072	-0.321391
Immunoglobulin-binding protein 1	P78318	ENSG00000089289	IGBP1			0.147675	-0.0281831
Chromobox protein homolog 1	P83916	ENSG00000108468	CBX1		+	3.21178	0.318332
ADP-ribosylation factor 5	P84085	ENSG00000004059	ARF5			0.0680765	-0.0152143
Astrocytic phosphoprotein PEA-15	Q15121	ENSG00000162734	PEA15			1.18631	0.248313
Alpha-tubulin N-acetyltransferase 1	Q5SQI0	ENSG00000137343;ENSG00000206488;ENSG00000223752;ENSG00000229061;ENSG00000231257;ENSG00000234549;ENSG00000235658	ATAT1			1.0597	-0.300468
Centromere protein V	Q7Z7K6	ENSG00000166582	CENPV			1.16261	-0.260353
THO complex subunit 4	Q86V81	ENSG00000183684	ALYREF			0.743955	-0.0902222
ER membrane protein complex subunit 1	Q8N766	ENSG00000127463	EMC1		+	5.20686	0.313395
LEM domain-containing protein 2	Q8NC56	ENSG00000161904	LEMD2		+	2.10847	-0.216805
DAZ-associated protein 1	Q96EP5	ENSG00000071626	DAZAP1		+	1.40204	-0.139291
Cancer-related nucleoside-triphosphatase	Q9BSD7	ENSG00000135778	NTPCR			0.372294	0.123748
Putative RNA-binding protein Luc7-like 1	Q9NQ29	ENSG00000007392	LUC7L			0.208456	-0.0411013
SAFB-like transcription modulator	Q9NWH9	ENSG00000137776	SLTM		+	3.64296	0.210667
CDKN2A-interacting protein	Q9NXV6	ENSG00000168564	CDKN2AIP			0.154057	0.0363408
Histone deacetylase 6	Q9UBN7	ENSG00000094631	HDAC6		+	1.32799	-0.138757
Heme-binding protein 2	Q9Y5Z4	ENSG00000051620	HEBP2		+	5.11166	0.575977
UPF0600 protein C5orf51	A6NDU8	ENSG00000205765	C5orf51			0.379235	0.0883045
Programmed cell death protein 5	O14737	ENSG00000105185	PDCD5		+	2.76264	-0.22878
Trafficking protein particle complex subunit 3	O43617	ENSG00000054116	TRAPPC3		+	3.18171	0.229064
Cytosol aminopeptidase	P28838	ENSG00000002549	LAP3		+	24.7703	-1.08393
EH domain-containing protein 2	Q9NZN4	ENSG00000024422	EHD2			0.0167242	-0.00970057
Acylphosphatase-1	P07311	ENSG00000119640	ACYP1		+	3.4121	0.389629
60S ribosomal protein L29	P47914	ENSG00000162244	RPL29		+	3.20896	-0.406923
Transcription activator BRG1	P51532	ENSG00000127616	SMARCA4			1.07768	-0.127633
Activated RNA polymerase II transcriptional coactivator p15	P53999	ENSG00000113387	SUB1		+	2.68658	-0.231209
Myotrophin	P58546	ENSG00000105887	MTPN			0.151756	0.0303339
40S ribosomal protein S14	P62263	ENSG00000164587	RPS14		+	3.052	-0.25793
Small nuclear ribonucleoprotein F	P62306	ENSG00000139343	SNRPF			0.732384	-0.103539
40S ribosomal protein S6	P62753	ENSG00000137154	RPS6		+	4.60307	-0.407769
60S ribosomal protein L32	P62910	ENSG00000144713	RPL32		+	4.10213	-0.369033
60S ribosomal protein L18a	Q02543	ENSG00000105640	RPL18A		+	3.12666	-0.31331
Nuclear cap-binding protein subunit 1	Q09161	ENSG00000136937	NCBP1		+	1.80808	-0.207807
Serine/arginine-rich splicing factor 5	Q13243	ENSG00000100650	SRSF5		+	1.87938	-0.194304
Interferon regulatory factor 2-binding protein 2	Q7Z5L9	ENSG00000168264	IRF2BP2			0.618184	0.0808898
THO complex subunit 6 homolog	Q86W42	ENSG00000131652	THOC6		+	1.40561	-0.155818
Serine/arginine repetitive matrix protein 1	Q8IYB3	ENSG00000133226	SRRM1		+	1.3066	-0.13072
CDGSH iron-sulfur domain-containing protein 2	Q8N5K1	ENSG00000145354	CISD2			1.07344	0.153349
Lysophosphatidylcholine acyltransferase 1	Q8NF37	ENSG00000153395	LPCAT1			1.03056	0.232991
N-terminal Xaa-Pro-Lys N-methyltransferase 1;N-terminal Xaa-Pro-Lys N-methyltransferase 1, N-terminally processed	Q9BV86	ENSG00000148335	NTMT1		+	2.98079	0.330777
SRA stem-loop-interacting RNA-binding protein, mitochondrial	Q9GZT3	ENSG00000119705	SLIRP			1.08775	-0.137382
Calcyclin-binding protein	Q9HB71	ENSG00000116161	CACYBP			0.185688	0.0346201
Diablo homolog, mitochondrial	Q9NR28	ENSG00000184047	DIABLO		+	1.48538	-0.141101
Splicing factor 3B subunit 6	Q9Y3B4	ENSG00000115128	SF3B6		+	5.02903	-0.252707
Prefoldin subunit 6	O15212	ENSG00000204220;ENSG00000206283;ENSG00000224782;ENSG00000235692;ENSG00000237335	PFDN6		+	1.41945	-0.142256
NEDD8-activating enzyme E1 catalytic subunit	Q8TBC4	ENSG00000144744	UBA3			0.0477551	-0.0093694
Ribosomal L1 domain-containing protein 1	O76021	ENSG00000171490	RSL1D1		+	3.03455	-0.479847
60S acidic ribosomal protein P1	P05386	ENSG00000137818	RPLP1		+	1.73692	-0.211147
Profilin-2	P35080	ENSG00000070087	PFN2		+	2.02689	-0.232554
Zinc finger E-box-binding homeobox 1	P37275	ENSG00000148516	ZEB1		+	7.03127	-1.07133
Signal recognition particle 14 kDa protein	P37108	ENSG00000140319	SRP14		+	2.56274	-0.26752
Beta-centractin	P42025	ENSG00000115073	ACTR1B		+	2.29917	0.251711
60S ribosomal protein L14	P50914	ENSG00000188846	RPL14		+	1.65173	-0.255698
Transmembrane protein 33	P57088	ENSG00000109133	TMEM33		+	5.63201	0.439051
Microsomal glutathione S-transferase 3	O14880	ENSG00000143198	MGST3			0.0265272	-0.0090452
60S ribosomal protein L27	P61353	ENSG00000131469	RPL27		+	2.30624	-0.312648
DDB1- and CUL4-associated factor 7	P61962	ENSG00000136485	DCAF7			0.382807	0.0527625
Platelet-activating factor acetylhydrolase IB subunit beta	P68402	ENSG00000168092	PAFAH1B2		+	2.60008	0.289299
Enhancer of rudimentary homolog	P84090	ENSG00000100632	ERH			0.384709	-0.0435384
Complement component 1 Q subcomponent-binding protein, mitochondrial	Q07021	ENSG00000108561	C1QBP		+	2.87748	-0.4048
Nuclear pore complex protein Nup160	Q12769	ENSG00000030066	NUP160			0.968223	-0.124295
Nucleoside diphosphate kinase 3	Q13232	ENSG00000103024	NME3		+	1.35599	0.283243
SNW domain-containing protein 1	Q13573	ENSG00000100603	SNW1			1.21371	-0.104744
Splicing factor 3A subunit 2	Q15428	ENSG00000104897	SF3A2		+	1.8726	-0.193713
Formin-binding protein 1-like	Q5T0N5	ENSG00000137942	FNBP1L		+	3.55116	-0.518204
Gem-associated protein 5	Q8TEQ6	ENSG00000082516	GEMIN5		+	3.79731	-0.403205
Nicalin	Q969V3	ENSG00000125912	NCLN			0.315377	0.048556
U5 small nuclear ribonucleoprotein 40 kDa protein	Q96DI7	ENSG00000060688	SNRNP40		+	2.19881	-0.162736
Serine/threonine-protein phosphatase PGAM5, mitochondrial	Q96HS1	ENSG00000247077	PGAM5		+	2.22724	-0.260755
Chromosome alignment-maintaining phosphoprotein 1	Q96JM3	ENSG00000198824	CHAMP1			0.382162	0.0685623
Histidine triad nucleotide-binding protein 2, mitochondrial	Q9BX68	ENSG00000137133	HINT2		+	1.88055	-0.216999
Dual specificity mitogen-activated protein kinase kinase 3	P46734	ENSG00000034152	MAP2K3		+	12.4185	-1.06956
5'-3' exoribonuclease 2	Q9H0D6	ENSG00000088930	XRN2		+	2.28093	-0.194308
Pre-mRNA-splicing factor RBM22	Q9NW64	ENSG00000086589	RBM22		+	3.75624	-0.239666
NADH dehydrogenase [ubiquinone] 1 alpha subcomplex subunit 13	Q9P0J0	ENSG00000186010	NDUFA13			0.121014	0.0257444
Multifunctional methyltransferase subunit TRM112-like protein	Q9UI30	ENSG00000173113	TRMT112		+	2.92123	-0.216237
BH3-interacting domain death agonist;BH3-interacting domain death agonist p11;BH3-interacting domain death agonist p13;BH3-interacting domain death agonist p15	P55957	ENSG00000015475	BID		+	16.6534	-1.0674
Canstatin;Collagen alpha-2(IV) chain	P08572	ENSG00000134871	COL4A2			0.296245	-0.112654
rRNA 2'-O-methyltransferase fibrillarin	P22087	ENSG00000105202;ENSG00000280548	FBL		+	2.48206	-0.330822
Replication protein A 14 kDa subunit	P35244	ENSG00000106399	RPA3		+	3.86092	-0.352886
Importin subunit alpha-1	P52292	ENSG00000182481	KPNA2			0.513105	0.130903
Mesencephalic astrocyte-derived neurotrophic factor	P55145	ENSG00000145050	MANF			0.590734	-0.129625
ATP synthase subunit f, mitochondrial	P56134	ENSG00000241468	ATP5J2			1.15383	-0.160642
60S ribosomal protein L19	P84098	ENSG00000108298	RPL19		+	2.1917	-0.287433
Protein Dr1	Q01658	ENSG00000117505	DR1			0.388557	-0.0546397
SWI/SNF-related matrix-associated actin-dependent regulator of chromatin subfamily B member 1	Q12824	ENSG00000099956;ENSG00000275837	SMARCB1		+	1.56319	-0.144056
Regulation of nuclear pre-mRNA domain-containing protein 1A	Q96P16	ENSG00000141425	RPRD1A		+	1.72196	0.178338
Collagen alpha-1(XII) chain	Q99715	ENSG00000111799	COL12A1			0.217085	0.0895181
Acidic leucine-rich nuclear phosphoprotein 32 family member E	Q9BTT0	ENSG00000143401	ANP32E		+	7.32784	-0.490713
Testin	Q9UGI8	ENSG00000135269	TES		+	5.16044	1.2141
BolA-like protein 2	Q9H3K6	ENSG00000169627;ENSG00000183336	BOLA2			1.27791	0.137672
GrpE protein homolog 1, mitochondrial	Q9HAV7	ENSG00000109519	GRPEL1			1.27077	-0.253662
Developmentally-regulated GTP-binding protein 1	Q9Y295	ENSG00000185721	DRG1		+	1.69655	-0.188567
U6 snRNA-associated Sm-like protein LSm2	Q9Y333	ENSG00000172850;ENSG00000204392;ENSG00000224979;ENSG00000225998;ENSG00000231502;ENSG00000236826	LSM2		+	3.69237	-0.28029
Small acidic protein	O00193	ENSG00000110696	SMAP			0.629369	-0.111193
Cytochrome b5	P00167	ENSG00000166347	CYB5A			0.189659	-0.0562638
U1 small nuclear ribonucleoprotein C	P09234	ENSG00000124562	SNRPC		+	3.09099	-0.198683
Cytochrome c oxidase subunit 5B, mitochondrial	P10606	ENSG00000135940	COX5B			1.27544	-0.17798
Cytochrome c oxidase subunit 5A, mitochondrial	P20674	ENSG00000178741	COX5A		+	2.05223	-0.21989
ATP synthase subunit delta, mitochondrial	P30049	ENSG00000099624	ATP5D		+	2.40051	-0.24779
ATP synthase subunit e, mitochondrial	P56385	ENSG00000169020	ATP5I		+	1.5057	-0.195155
Serine/threonine-protein phosphatase 4 catalytic subunit	P60510	ENSG00000149923	PPP4C			1.26408	-0.18059
Actin-related protein 2	P61160	ENSG00000138071	ACTR2			1.22042	-0.135559
Signal peptidase complex subunit 2	Q15005	ENSG00000118363	SPCS2			1.02742	0.173302
Exosome complex component RRP42	Q15024	ENSG00000075914	EXOSC7		+	2.91773	-0.291161
F-box only protein 22	Q8NEZ5	ENSG00000167196	FBXO22			0.632239	0.123294
Protein FAM136A	Q96C01	ENSG00000035141	FAM136A		+	1.46101	-0.241026
Splicing factor 45	Q96I25	ENSG00000134453	RBM17		+	1.92705	-0.179768
Integrin-linked kinase-associated serine/threonine phosphatase 2C	Q9H0C8	ENSG00000132323	ILKAP		+	2.60253	-0.241402
H/ACA ribonucleoprotein complex subunit 2	Q9NX24	ENSG00000145912	NHP2			0.728707	0.128145
60S ribosomal protein L36	Q9Y3U8	ENSG00000130255	RPL36		+	5.23484	-0.441175
Cytochrome b-c1 complex subunit 7	P14927	ENSG00000156467	UQCRB			0.0388586	-0.00859839
GTP-binding protein 1	O00178	ENSG00000100226	GTPBP1			0.176467	0.0301821
High mobility group protein B3	O15347	ENSG00000029993	HMGB3		+	6.34118	-0.490953
Ribose-phosphate pyrophosphokinase 2	P11908	ENSG00000101911	PRPS2		+	7.01736	-1.06505
7,8-dihydro-8-oxoguanine triphosphatase	P36639	ENSG00000106268	NUDT1			0.852699	-0.159285
Casein kinase I isoform epsilon	P49674	ENSG00000213923	CSNK1E			0.35831	-0.0800098
Translocon-associated protein subunit delta	P51571	ENSG00000180879	SSR4		+	3.05565	-0.286069
Collagen alpha-1(XV) chain;Restin;Restin-2;Restin-3;Restin-4	P39059	ENSG00000204291	COL15A1		+	6.2162	-1.06349
Filamin-B	O75369	ENSG00000136068	FLNB		+	16.3783	-1.06149
ADP-ribosylation factor-like protein 6-interacting protein 4	Q66PJ3	ENSG00000182196	ARL6IP4		+	3.08898	-0.335338
Interferon regulatory factor 2-binding protein 1	Q8IU81	ENSG00000170604	IRF2BP1			0.868346	0.108374
Selenoprotein H	Q8IZQ5	ENSG00000211450	SELH		+	3.79676	-0.325085
Programmed cell death 6-interacting protein	Q8WUM4	ENSG00000170248	PDCD6IP		+	9.80923	-0.367259
Uncharacterized protein C19orf43	Q9BQ61	ENSG00000123144	C19orf43			0.731083	-0.140525
Tubulin beta-2B chain	Q9BVA1	ENSG00000137285	TUBB2B			0.757749	0.222035
cAMP-regulated phosphoprotein 19	P56211	ENSG00000128989	ARPP19		+	1.31219	-0.253474
Activator of RNA decay;Nuclear inhibitor of protein phosphatase 1	Q12972	ENSG00000117751	PPP1R8		+	1.80167	-0.177586
Ras-related protein Rab-18	Q9NP72	ENSG00000099246	RAB18			1.1464	0.160192
Mitochondrial import receptor subunit TOM22 homolog	Q9NS69	ENSG00000100216	TOMM22			0.427044	-0.0803324
Galectin-1	P09382	ENSG00000100097	LGALS1		+	13.2329	-1.04801
U6 snRNA-associated Sm-like protein LSm8	O95777	ENSG00000128534	LSM8		+	2.42248	-0.208433
Vesicle-fusing ATPase	P46459	ENSG00000073969;ENSG00000276262;ENSG00000278174	NSF		+	18.212	1.21144
Metaxin-1	Q13505	ENSG00000173171	MTX1		+	1.57873	-0.254578
DNA-directed RNA polymerases I, II, and III subunit RPABC3	P52434	ENSG00000163882	POLR2H		+	1.56675	-0.166781
U4/U6.U5 tri-snRNP-associated protein 2	Q53GS9	ENSG00000168883	USP39		+	1.71863	-0.195374
Spliceosome-associated protein CWC15 homolog	Q9P013	ENSG00000150316	CWC15			0.99579	-0.196383
Zinc finger CCHC domain-containing protein 8	Q6NZY4	ENSG00000033030	ZCCHC8		+	1.81249	-0.211139
Exosome complex component RRP46	Q9NQT4	ENSG00000077348	EXOSC5		+	2.66406	-0.279685
Nuclear pore membrane glycoprotein 210	Q8TEM1	ENSG00000132182	NUP210			0.461813	0.0978224
60S ribosomal protein L22	P35268	ENSG00000116251	RPL22		+	3.80071	-0.365809
Probable rRNA-processing protein EBP2	Q99848	ENSG00000117395	EBNA1BP2		+	3.62377	-0.545839
CD276 antigen	Q5ZPR3	ENSG00000103855	CD276			0.498127	0.107646
Transmembrane protein 109	Q9BVC6	ENSG00000110108	TMEM109			1.20431	-0.209994
Mitochondrial import inner membrane translocase subunit Tim13	Q9Y5L4	ENSG00000099800	TIMM13		+	5.78075	-0.536277
Heterogeneous nuclear ribonucleoprotein R	O43390	ENSG00000125944	HNRNPR			0.530146	-0.0533091
Prefoldin subunit 1	O60925	ENSG00000113068	PFDN1		+	2.69685	-0.253594
Histone H1x	Q92522	ENSG00000184897	H1FX		+	1.99646	-0.319144
Probable global transcription activator SNF2L2	P51531	ENSG00000080503	SMARCA2		+	3.42287	-0.468932
Exosome complex component RRP40	Q9NQT5	ENSG00000107371	EXOSC3			0.3179	-0.0889894
AP-2 complex subunit alpha-2	O94973	ENSG00000183020	AP2A2		+	3.66932	-0.328815
E3 ubiquitin-protein ligase TRIM33	Q9UPN9	ENSG00000197323	TRIM33			1.02168	0.214337
Bifunctional methylenetetrahydrofolate dehydrogenase/cyclohydrolase, mitochondrial;Methenyltetrahydrofolate cyclohydrolase;NAD-dependent methylenetetrahydrofolate dehydrogenase	P13995	ENSG00000065911	MTHFD2		+	3.50104	-1.04517
Protein phosphatase 1 regulatory subunit 14B	Q96C90	ENSG00000173457	PPP1R14B		+	2.75822	-0.364392
Crooked neck-like protein 1	Q9BZJ0	ENSG00000101343	CRNKL1			1.27469	0.159657
ELAV-like protein 2	Q12926	ENSG00000107105	ELAVL2			0.313968	-0.09589
Genetic suppressor element 1	Q14687	ENSG00000131149	GSE1		+	14.2208	-1.03427
Shootin-1	A0MZ66	ENSG00000187164	KIAA1598			0.308814	0.122339
Membrane-associated progesterone receptor component 2	O15173	ENSG00000164040	PGRMC2		+	2.26049	0.297809
BUB3-interacting and GLEBS motif-containing protein ZNF207	O43670	ENSG00000010244	ZNF207		+	1.46532	-0.119656
CLIP-associating protein 2	O75122	ENSG00000163539	CLASP2		+	3.64743	0.399365
Protein transport protein Sec31A	O94979	ENSG00000138674	SEC31A			1.10337	-0.095205
Phosphoacetylglucosamine mutase	O95394	ENSG00000013375	PGM3			0.125246	0.0220454
NADH-cytochrome b5 reductase 3;NADH-cytochrome b5 reductase 3 membrane-bound form;NADH-cytochrome b5 reductase 3 soluble form	P00387	ENSG00000100243	CYB5R3			0.884558	-0.103979
Cathepsin D;Cathepsin D heavy chain;Cathepsin D light chain	P07339	ENSG00000117984	CTSD			0.846723	0.131323
Prosaposin;Saposin-A;Saposin-B;Saposin-B-Val;Saposin-C;Saposin-D	P07602	ENSG00000197746	PSAP		+	2.82145	0.313707
ATP-dependent 6-phosphofructokinase, muscle type	P08237	ENSG00000152556	PFKM		+	3.08131	-0.36971
Microtubule-associated protein RP/EB family member 3	Q9UPY8	ENSG00000084764	MAPRE3		+	10.8967	1.20564
Glucose-6-phosphate 1-dehydrogenase	P11413	ENSG00000160211	G6PD			0.273159	-0.0451215
Glucosidase 2 subunit beta	P14314	ENSG00000130175	PRKCSH		+	2.14606	-0.217818
Ankyrin-1	P16157	ENSG00000029534	ANK1		+	2.02563	0.443246
Serine/threonine-protein phosphatase 2B catalytic subunit beta isoform	P16298	ENSG00000107758	PPP3CB		+	3.78714	0.525816
ATP-dependent 6-phosphofructokinase, liver type	P17858	ENSG00000141959	PFKL		+	6.64437	0.489388
Protein SON	P18583	ENSG00000159140	SON			0.0826185	0.0181912
60S ribosomal protein L17	P18621	ENSG00000265681	RPL17		+	1.99526	-0.289247
Regulator of chromosome condensation	P18754	ENSG00000180198	RCC1			0.16145	0.0302592
ATP synthase-coupling factor 6, mitochondrial	P18859	ENSG00000154723	ATP5J			0.453749	-0.105142
1-phosphatidylinositol 4,5-bisphosphate phosphodiesterase gamma-1	P19174	ENSG00000124181	PLCG1			1.00076	-0.135712
Protein-L-isoaspartate(D-aspartate) O-methyltransferase	P22061	ENSG00000120265	PCMT1		+	4.68732	0.383772
Proteasome subunit alpha type-1	P25786	ENSG00000129084	PSMA1		+	1.80947	-0.0993097
NADH-ubiquinone oxidoreductase 75 kDa subunit, mitochondrial	P28331	ENSG00000023228	NDUFS1			0.114062	0.0257061
Manserin;Secretogranin-2;Secretoneurin	P13521	ENSG00000171951	SCG2		+	3.24803	1.20371
Elongation factor 1-delta	P29692	ENSG00000104529;ENSG00000273594	EEF1D		+	7.15907	-0.375905
Alpha-adducin	P35611	ENSG00000087274	ADD1			0.109836	0.0322108
Serine/threonine-protein phosphatase PP1-gamma catalytic subunit	P36873	ENSG00000186298	PPP1CC		+	4.52281	0.312397
Voltage-dependent anion-selective channel protein 2	P45880	ENSG00000165637	VDAC2			0.784631	0.125505
60S ribosomal protein L28	P46779	ENSG00000108107	RPL28		+	2.5123	-0.295269
Alpha-aminoadipic semialdehyde dehydrogenase	P49419	ENSG00000164904	ALDH7A1		+	4.57702	-0.299256
Cyclin-dependent kinase 1	P06493	ENSG00000170312	CDK1		+	7.60909	-1.02634
YLP motif-containing protein 1	P49750	ENSG00000119596	YLPM1			0.747562	0.0895141
Dynamin-2	P50570	ENSG00000079805	DNM2			0.245997	-0.038643
Ras-related protein Rab-5C	P51148	ENSG00000108774	RAB5C		+	2.37741	0.217697
B-cell receptor-associated protein 31	P51572	ENSG00000185825	BCAP31		+	6.75578	0.543237
HCF C-terminal chain 1;HCF C-terminal chain 2;HCF C-terminal chain 3;HCF C-terminal chain 4;HCF C-terminal chain 5;HCF C-terminal chain 6;HCF N-terminal chain 1;HCF N-terminal chain 2;HCF N-terminal chain 3;HCF N-terminal chain 4;HCF N-terminal chain 5;HCF N-terminal chain 6;Host cell factor 1	P51610	ENSG00000172534	HCFC1		+	2.47523	-0.172678
Coatomer subunit alpha;Proxenin;Xenin	P53621	ENSG00000122218	COPA		+	2.06167	-0.135342
Immunoglobulin superfamily member 3	O75054	ENSG00000143061	IGSF3		+	5.55364	1.19104
SUN domain-containing protein 2	Q9UH99	ENSG00000100242	SUN2		+	14.6264	-1.0254
Double-stranded RNA-specific adenosine deaminase	P55265	ENSG00000160710	ADAR			0.204576	0.0425095
Nuclear autoantigenic sperm protein	P49321	ENSG00000132780	NASP		+	19.0215	-1.02397
Eukaryotic translation initiation factor 3 subunit B	P55884	ENSG00000106263	EIF3B		+	3.89262	-0.26073
Acyl-CoA-binding protein	P07108	ENSG00000155368	DBI		+	6.26449	-1.02247
Ribosomal RNA processing protein 1 homolog A	P56182	ENSG00000160214	RRP1			0.8892	-0.28297
Inosine triphosphate pyrophosphatase	Q9BY32	ENSG00000125877	ITPA		+	7.76886	-1.01761
Actin-related protein 2/3 complex subunit 4	P59998	ENSG00000241553	ARPC4			1.0655	-0.121319
40S ribosomal protein S20	P60866	ENSG00000008988	RPS20		+	4.81345	-0.351625
Voltage-dependent calcium channel subunit alpha-2/delta-1;Voltage-dependent calcium channel subunit alpha-2-1;Voltage-dependent calcium channel subunit delta-1	P54289	ENSG00000153956	CACNA2D1		+	5.52844	1.17611
Heterogeneous nuclear ribonucleoprotein K	P61978	ENSG00000165119	HNRNPK			1.16276	-0.0905236
ATP synthase subunit g, mitochondrial	O75964	ENSG00000167283	ATP5L			0.031573	-0.00851763
Phosphate carrier protein, mitochondrial	Q00325	ENSG00000075415	SLC25A3		+	2.86122	-0.259593
RNA-binding protein EWS	Q01844	ENSG00000182944	EWSR1		+	2.29924	0.180701
Kinesin light chain 1	Q07866	ENSG00000126214	KLC1			0.164643	0.0389186
Secernin-1	Q12765	ENSG00000136193	SCRN1			0.980877	0.347385
Tumor suppressor p53-binding protein 1	Q12888	ENSG00000067369	TP53BP1			0.398487	-0.0828597
Cytoplasmic dynein 1 intermediate chain 2	Q13409	ENSG00000077380	DYNC1I2		+	1.82939	-0.152966
Acid ceramidase;Acid ceramidase subunit alpha;Acid ceramidase subunit beta	Q13510	ENSG00000104763	ASAH1		+	2.04341	0.351778
Heterogeneous nuclear ribonucleoprotein D0	Q14103	ENSG00000138668	HNRNPD			0.622091	-0.074427
Ubiquitin-associated protein 2-like	Q14157	ENSG00000143569	UBAP2L			0.115192	-0.0179411
Eukaryotic initiation factor 4A-II;Eukaryotic initiation factor 4A-II, N-terminally processed	Q14240	ENSG00000156976	EIF4A2			0.732882	0.0941811
Ribosome biogenesis protein BMS1 homolog	Q14692	ENSG00000165733	BMS1		+	1.3769	-0.294383
Neutral alpha-glucosidase AB	Q14697	ENSG00000089597	GANAB		+	2.44357	-0.231043
Protein disulfide-isomerase A6	Q15084	ENSG00000143870	PDIA6		+	3.67671	-0.357269
Poly(rC)-binding protein 2	Q15366	ENSG00000197111	PCBP2			0.477149	0.0490215
Laminin subunit alpha-4	Q16363	ENSG00000112769	LAMA4			0.0572105	0.021893
Cleavage and polyadenylation specificity factor subunit 6	Q16630	ENSG00000111605	CPSF6		+	2.04337	-0.158383
Guanylate kinase	Q16774	ENSG00000143774	GUK1		+	5.75139	0.430954
Beta-actin-like protein 2	Q562R1	ENSG00000169067	ACTBL2			0.108513	-0.0410816
Bifunctional arginine demethylase and lysyl-hydroxylase JMJD6	Q6NYC1	ENSG00000070495	JMJD6		+	3.41075	0.508958
Putative ATP-dependent RNA helicase DHX57	Q6P158	ENSG00000163214	DHX57			0.477871	-0.100148
Coiled-coil domain-containing protein 50	Q8IVM0	ENSG00000152492	CCDC50		+	2.08813	-0.254545
Proline-, glutamic acid- and leucine-rich protein 1	Q8IZL8	ENSG00000141456	PELP1			0.479594	-0.101398
Cleavage and polyadenylation specificity factor subunit 7	Q8N684	ENSG00000149532	CPSF7		+	1.84537	-0.160444
Golgi apparatus protein 1	Q92896	ENSG00000090863	GLG1			0.386439	0.0654386
Heterogeneous nuclear ribonucleoprotein A/B	Q99729	ENSG00000197451	HNRNPAB		+	3.52089	-0.348916
Palmdelphin	Q9NP74	ENSG00000099260	PALMD		+	3.50225	1.17524
Major prion protein	P04156	ENSG00000171867	PRNP		+	8.37116	1.17094
Mitochondrial fission factor	Q9GZY8	ENSG00000168958	MFF			0.0524723	-0.0135995
dCTP pyrophosphatase 1	Q9H773	ENSG00000179958	DCTPP1		+	2.74944	-0.539994
Glyoxalase domain-containing protein 4	Q9HC38	ENSG00000167699	GLOD4			0.407586	0.0838482
GPN-loop GTPase 1	Q9HCN4	ENSG00000198522	GPN1		+	2.44744	-0.301456
Gephyrin;Molybdopterin adenylyltransferase;Molybdopterin molybdenumtransferase	Q9NQX3	ENSG00000171723	GPHN		+	2.9587	0.545884
Rabankyrin-5	Q9P2R3	ENSG00000185722	ANKFY1			1.15143	0.255375
Hemoglobin subunit delta	P02042	ENSG00000223609	HBD		+	4.09354	1.16822
Epidermal growth factor receptor substrate 15-like 1	Q9UBC2	ENSG00000127527	EPS15L1			0.0857246	0.0183756
DNA replication licensing factor MCM7	P33993	ENSG00000166508	MCM7		+	10.5123	-1.01165
N-acetyl-D-glucosamine kinase	Q9UJ70	ENSG00000124357	NAGK			0.346126	0.0674096
Sodium/potassium-transporting ATPase subunit beta-3	P54709	ENSG00000069849	ATP1B3		+	7.11853	-1.00418
Drebrin-like protein	Q9UJU6	ENSG00000136279	DBNL			0.225604	0.037869
Dynactin subunit 4	Q9UJW0	ENSG00000132912	DCTN4		+	1.75184	0.230613
Hematological and neurological expressed 1 protein;Hematological and neurological expressed 1 protein, N-terminally processed	Q9UK76	ENSG00000189159	HN1			0.699433	0.185388
Protein FAM171A2	A8MVW0	ENSG00000161682	FAM171A2		+	5.61313	1.16568
Coronin-1C	Q9ULV4	ENSG00000110880	CORO1C			0.0979846	-0.0243225
Helicase-like transcription factor	Q14527	ENSG00000071794	HLTF			0.018499	-0.00840008
NSFL1 cofactor p47	Q9UNZ2	ENSG00000088833	NSFL1C		+	1.46705	0.200446
Transmembrane emp24 domain-containing protein 7	Q9Y3B3	ENSG00000134970	TMED7		+	2.50335	0.281986
Chromatin target of PRMT1 protein	Q9Y3Y2	ENSG00000160679	CHTOP			0.455944	-0.128074
Epsin-1	Q9Y6I3	ENSG00000063245	EPN1			0.271869	0.0674831
Transketolase	P29401	ENSG00000163931	TKT		+	4.30455	0.403689
Histone acetyltransferase type B catalytic subunit	O14929	ENSG00000128708	HAT1		+	14.3795	-0.992613
Extended synaptotagmin-1	Q9BSJ8	ENSG00000139641	ESYT1			0.729739	-0.158319
Translation initiation factor eIF-2B subunit delta	Q9UI10	ENSG00000115211	EIF2B4			0.36229	-0.0745966
Treacle protein	Q13428	ENSG00000070814	TCOF1			0.39641	0.0869668
Septin-2	Q15019	ENSG00000168385	2022-09-02		+	5.41294	-0.299957
Estradiol 17-beta-dehydrogenase 11	Q8NBQ5	ENSG00000198189	HSD17B11		+	8.26362	-0.991594
Inactive tyrosine-protein kinase 7	Q13308	ENSG00000112655	PTK7		+	1.49609	-0.236838
Nucleolar protein 8	Q76FK4	ENSG00000198000	NOL8			0.521369	-0.155109
Tyrosine-protein kinase BAZ1B	Q9UIG0	ENSG00000009954	BAZ1B			0.715434	-0.150433
Ubiquitin carboxyl-terminal hydrolase 5	P45974	ENSG00000111667	USP5			0.141629	-0.0207263
AP-3 complex subunit delta-1	O14617	ENSG00000065000	AP3D1		+	3.31093	0.303127
tRNA pseudouridine synthase A, mitochondrial	Q9Y606	ENSG00000177192	PUS1		+	4.59677	-0.988399
Dynactin subunit 2	Q13561	ENSG00000175203	DCTN2		+	2.05145	0.227971
Putative pre-mRNA-splicing factor ATP-dependent RNA helicase DHX16	O60231	ENSG00000204560;ENSG00000206486;ENSG00000226171;ENSG00000231377;ENSG00000233049;ENSG00000233418;ENSG00000233561	DHX16			0.359663	-0.0718158
Syntaxin-binding protein 1	P61764	ENSG00000136854	STXBP1		+	9.88844	1.15435
Alpha-(1,6)-fucosyltransferase	Q9BYC5	ENSG00000033170	FUT8		+	5.32742	-0.986701
cAMP-dependent protein kinase catalytic subunit beta	P22694	ENSG00000142875	PRKACB		+	5.78754	1.15227
Fatty aldehyde dehydrogenase	P51648	ENSG00000072210	ALDH3A2		+	1.68123	0.276603
Cell cycle and apoptosis regulator protein 2	Q8N163	ENSG00000158941	CCAR2		+	3.04926	-0.224856
Protein CutA	O60888	ENSG00000112514;ENSG00000226492	CUTA		+	1.88136	-0.278482
Protein DDI1 homolog 2	Q5TDH0	ENSG00000197312	DDI2		+	1.9426	0.245965
Succinate-semialdehyde dehydrogenase, mitochondrial	P51649	ENSG00000112294	ALDH5A1		+	4.26063	1.14687
Eukaryotic translation initiation factor 4E-binding protein 1	Q13541		EIF4EBP1		+	1.58078	-0.462069
Apoptosis inhibitor 5	Q9BZZ5	ENSG00000166181	API5			0.442118	-0.0567696
Heterogeneous nuclear ribonucleoprotein H;Heterogeneous nuclear ribonucleoprotein H, N-terminally processed	P31943	ENSG00000169045	HNRNPH1		+	2.91964	-0.220968
Drebrin	Q16643	ENSG00000113758	DBN1		+	1.32195	-0.279624
Eukaryotic translation initiation factor 4E	P06730	ENSG00000151247	EIF4E			0.830205	0.103732
Lamin-B2	Q03252	ENSG00000176619	LMNB2			1.1076	-0.124342
Liprin-beta-1	Q86W92	ENSG00000110841	PPFIBP1		+	10.4874	-0.981979
Heat shock cognate 71 kDa protein	P11142	ENSG00000109971	HSPA8			0.0623052	-0.00715546
Filamin-A	P21333	ENSG00000196924	FLNA		+	10.6007	-0.979202
Acetolactate synthase-like protein	A1L0T0	ENSG00000105135	ILVBL		+	10.699	1.14412
Glycogen phosphorylase, brain form	P11216	ENSG00000100994	PYGB			0.455837	0.130502
Glutathione S-transferase Mu 3	P21266	ENSG00000134202	GSTM3		+	3.56379	0.552752
Chondroitin sulfate proteoglycan 4	Q6UVK1	ENSG00000173546	CSPG4			1.20534	0.372782
Cytoplasmic aconitate hydratase	P21399	ENSG00000122729	ACO1			0.312508	-0.0665251
Septin-7	Q16181	ENSG00000122545	2022-09-07			0.175087	0.0336556
Calponin-3	Q15417	ENSG00000117519	CNN3		+	1.76939	-0.250882
N(G),N(G)-dimethylarginine dimethylaminohydrolase 1	O94760	ENSG00000153904	DDAH1			0.0176677	-0.00834996
Serine/threonine-protein kinase DCLK2	Q8N568	ENSG00000170390	DCLK2			0.812177	0.180054
26S protease regulatory subunit 6A	P17980	ENSG00000165916	PSMC3			0.318163	0.0293096
Calcyphosin	Q13938	ENSG00000105519	CAPS			1.24734	0.437242
Isocitrate dehydrogenase [NADP] cytoplasmic	O75874	ENSG00000138413	IDH1			0.332718	0.0921044
Ras-related protein Rab-3A	P20336	ENSG00000105649	RAB3A		+	5.34957	1.14325
Syndecan-2	P34741	ENSG00000169439	SDC2		+	4.77137	-0.971202
Transducin beta-like protein 2	Q9Y4P3	ENSG00000106638	TBL2			0.0227039	-0.00784542
Tyrosine--tRNA ligase, cytoplasmic;Tyrosine--tRNA ligase, cytoplasmic, N-terminally processed	P54577	ENSG00000134684	YARS			0.452641	-0.09678
Lupus La protein	P05455	ENSG00000138385	SSB		+	2.88931	-0.249175
Lethal(2) giant larvae protein homolog 1	Q15334	ENSG00000131899	LLGL1		+	2.0712	-0.330226
182 kDa tankyrase-1-binding protein	Q9C0C2	ENSG00000149115	TNKS1BP1		+	5.76355	-0.437693
Glycine--tRNA ligase	P41250	ENSG00000106105	GARS		+	1.76254	-0.207572
Ubiquitin carboxyl-terminal hydrolase 7	Q93009	ENSG00000187555	USP7			0.375132	-0.0529793
Unconventional myosin-XVIIIa	Q92614	ENSG00000196535	MYO18A		+	3.45312	0.559014
High mobility group protein HMG-I/HMG-Y	P17096	ENSG00000137309	HMGA1		+	11.2736	1.13909
HIV Tat-specific factor 1	O43719	ENSG00000102241	HTATSF1			0.0271806	-0.00757881
Beta-adducin	P35612	ENSG00000075340	ADD2		+	2.19445	0.351161
Rab GTPase-binding effector protein 1	Q15276	ENSG00000029725	RABEP1			0.739809	0.176434
Guanine nucleotide-binding protein G(o) subunit alpha	P09471	ENSG00000087258	GNAO1		+	5.9078	1.13046
Kelch repeat and BTB domain-containing protein 11	O94819	ENSG00000176595;ENSG00000273645	KBTBD11			0.202934	-0.083403
T1-TrpRS;T2-TrpRS;Tryptophan--tRNA ligase, cytoplasmic	P23381	ENSG00000140105	WARS			0.130241	0.0298288
Cullin-3	Q13618	ENSG00000036257	CUL3			0.074188	-0.0159538
Hydroxysteroid dehydrogenase-like protein 2	Q6YN16	ENSG00000119471	HSDL2			0.614062	-0.136396
SWI/SNF complex subunit SMARCC2	Q8TAQ2	ENSG00000139613	SMARCC2			0.136298	-0.0252677
Protein kinase C alpha type	P17252	ENSG00000154229	PRKCA			0.0548526	0.0260624
Spliceosome RNA helicase DDX39B	Q13838	ENSG00000198563;ENSG00000215425;ENSG00000225073;ENSG00000225859;ENSG00000229496;ENSG00000230624;ENSG00000235439	DDX39B			1.16909	-0.105631
Creatine kinase U-type, mitochondrial	P12532	ENSG00000223572;ENSG00000237289	CKMT1A		+	3.699	1.12137
Aminopeptidase B	Q9H4A4	ENSG00000176393	RNPEP			1.0002	-0.134015
DNA replication licensing factor MCM3	P25205	ENSG00000112118	MCM3		+	15.8831	-0.969171
Coatomer subunit beta	P53618	ENSG00000129083	COPB1		+	2.21167	-0.152384
Glutathione S-transferase omega-1	P78417	ENSG00000148834	GSTO1			1.25318	0.249664
Transportin-1	Q92973	ENSG00000083312	TNPO1			0.0626773	-0.00893007
Calsyntenin-1;CTF1-alpha;Soluble Alc-alpha	O94985	ENSG00000171603	CLSTN1		+	11.5042	1.12102
Epidermal growth factor receptor substrate 15	P42566	ENSG00000085832	EPS15		+	7.15901	-0.56359
Tropomodulin-2	Q9NZR1	ENSG00000128872	TMOD2		+	1.49579	0.351608
Protein phosphatase 1 regulatory subunit 12A	O14974	ENSG00000058272	PPP1R12A		+	5.5812	-0.326871
Thimet oligopeptidase	P52888	ENSG00000172009	THOP1			0.354883	-0.0549505
Sodium/potassium-transporting ATPase subunit beta-1	P05026	ENSG00000143153	ATP1B1		+	7.0741	1.10964
4-alpha-glucanotransferase;Amylo-alpha-1,6-glucosidase;Glycogen debranching enzyme	P35573	ENSG00000162688	AGL		+	3.13832	0.422252
Isoleucine--tRNA ligase, cytoplasmic	P41252	ENSG00000196305	IARS			1.16454	-0.161963
Annexin A11	P50995	ENSG00000122359	ANXA11			0.997109	-0.188389
Tyrosine-protein phosphatase non-receptor type 11	Q06124	ENSG00000179295	PTPN11		+	5.98293	0.476637
AP-1 complex subunit beta-1	Q10567	ENSG00000100280	AP1B1			0.287042	-0.0439304
Splicing factor 3A subunit 1	Q15459	ENSG00000099995	SF3A1		+	3.74142	-0.234482
Epoxide hydrolase 1	P07099	ENSG00000143819	EPHX1			0.523215	0.138266
Pyruvate carboxylase, mitochondrial	P11498	ENSG00000173599	PC		+	4.06551	-0.531542
Serine/threonine-protein phosphatase 2A catalytic subunit alpha isoform	P67775	ENSG00000113575	PPP2CA			0.467242	-0.0690805
Far upstream element-binding protein 3	Q96I24	ENSG00000107164	FUBP3		+	2.50771	-0.312969
26S proteasome non-ATPase regulatory subunit 12	O00232	ENSG00000197170	PSMD12		+	2.6093	0.189633
Glutathione S-transferase Mu 2	P28161	ENSG00000213366	GSTM2			0.802273	0.220487
Hsc70-interacting protein;Putative protein FAM10A4;Putative protein FAM10A5	P50502;Q8NFI4;Q8IZP2	ENSG00000100380	ST13;ST13P4;ST13P5			0.0361709	-0.00742034
Tubulin-specific chaperone D	Q9BTW9	ENSG00000141556	TBCD		+	2.63187	0.285797
GTP:AMP phosphotransferase AK3, mitochondrial	Q9UIJ7	ENSG00000147853	AK3		+	2.97226	-0.329948
Signal recognition particle subunit SRP72	O76094	ENSG00000174780	SRP72		+	1.62833	0.159193
Isovaleryl-CoA dehydrogenase, mitochondrial	P26440	ENSG00000128928	IVD		+	2.46499	-0.29016
Palladin	Q8WX93	ENSG00000129116	PALLD		+	1.48337	-0.420603
Succinyl-CoA ligase [ADP-forming] subunit beta, mitochondrial	Q9P2R7	ENSG00000136143	SUCLA2		+	1.60077	0.209962
DCC-interacting protein 13-alpha	Q9UKG1	ENSG00000157500	APPL1		+	6.3909	-0.385865
Acylphosphatase-2	P14621	ENSG00000170634	ACYP2			1.28153	0.4107
Protein transport protein Sec23A	Q15436	ENSG00000100934	SEC23A		+	4.33631	-0.23534
Inverted formin-2	Q27J81	ENSG00000203485	INF2		+	1.59884	-0.361477
Probable ATP-dependent RNA helicase DDX46	Q7L014	ENSG00000145833	DDX46		+	1.90257	-0.194303
Spartin	Q8N0X7	ENSG00000133104	SPG20			0.297168	-0.0848412
UPF0687 protein C20orf27	Q9GZN8	ENSG00000101220	C20orf27		+	7.81723	-0.969089
Matrix metalloproteinase-14	P50281	ENSG00000157227	MMP14		+	3.53331	-0.949872
Phospholipase A-2-activating protein	Q9Y263	ENSG00000137055	PLAA			0.308433	0.0468188
Eukaryotic translation initiation factor 5B	O60841	ENSG00000158417	EIF5B		+	1.78501	-0.230603
3'(2'),5'-bisphosphate nucleotidase 1	O95861	ENSG00000162813	BPNT1		+	1.91119	0.247467
Ubiquitin-conjugating enzyme E2 R2	Q712K3	ENSG00000107341	UBE2R2			0.0352716	-0.00735882
Ras GTPase-activating-like protein IQGAP2	Q13576	ENSG00000145703	IQGAP2			0.517375	-0.219393
Raftlin	Q14699	ENSG00000131378	RFTN1		+	1.55411	0.338289
Exportin-7	Q9UIA9	ENSG00000130227	XPO7		+	1.71041	0.192255
Glutathione reductase, mitochondrial	P00390	ENSG00000104687	GSR			0.797812	0.176325
Propionyl-CoA carboxylase alpha chain, mitochondrial	P05165	ENSG00000175198	PCCA		+	5.51583	-0.526358
Delta-aminolevulinic acid dehydratase	P13716	ENSG00000148218	ALAD		+	4.84937	0.47927
Integrin alpha-6;Integrin alpha-6 heavy chain;Integrin alpha-6 light chain;Processed integrin alpha-6	P23229	ENSG00000091409	ITGA6			0.401839	-0.122128
Galactokinase	P51570	ENSG00000108479	GALK1		+	3.60131	0.519855
Integrin-linked protein kinase	Q13418	ENSG00000166333	ILK		+	4.48285	-0.431963
3-hydroxyisobutyryl-CoA hydrolase, mitochondrial	Q6NVY1	ENSG00000198130	HIBCH		+	6.88505	-0.531705
Heterogeneous nuclear ribonucleoprotein U-like protein 1	Q9BUJ2	ENSG00000105323	HNRNPUL1		+	1.80034	-0.229424
Dipeptidyl peptidase 2	Q9UHL4	ENSG00000176978	DPP7			1.25996	0.325094
Sorting nexin-2	O60749	ENSG00000205302	SNX2		+	8.57122	-0.306324
DnaJ homolog subfamily A member 2	O60884	ENSG00000069345	DNAJA2		+	3.66139	0.210211
Calpain small subunit 1	P04632	ENSG00000126247	CAPNS1		+	1.55934	0.237985
ATP-dependent DNA helicase Q1	P46063	ENSG00000004700	RECQL		+	2.69209	-0.311985
Biliverdin reductase A	P53004	ENSG00000106605	BLVRA		+	5.23812	-0.379659
Chloride intracellular channel protein 1	O00299	ENSG00000206394;ENSG00000213719;ENSG00000223639;ENSG00000226248;ENSG00000226417;ENSG00000226651;ENSG00000230685	CLIC1		+	12.9094	-0.949131
Aspartyl/asparaginyl beta-hydroxylase	Q12797	ENSG00000198363	ASPH		+	2.41529	-0.414973
NAD kinase 2, mitochondrial	Q4G0N4	ENSG00000152620	NADK2			1.13538	0.17929
Protein phosphatase 1 regulatory subunit 21	Q6ZMI0	ENSG00000162869	PPP1R21		+	4.46172	0.441644
Cullin-5	Q93034	ENSG00000166266	CUL5		+	6.28772	0.463255
Tropomodulin-3	Q9NYL9	ENSG00000138594	TMOD3		+	2.47065	-0.280424
N-acetylserotonin O-methyltransferase-like protein	O95671	ENSG00000169093	ASMTL		+	2.46555	-0.541869
Succinate dehydrogenase [ubiquinone] iron-sulfur subunit, mitochondrial	P21912	ENSG00000117118	SDHB		+	4.65627	-0.384237
RNA-binding protein 25	P49756	ENSG00000119707	RBM25			0.167135	-0.0294686
Collagen alpha-1(III) chain	P02461	ENSG00000168542	COL3A1		+	3.71494	-0.94718
Spermine synthase	P52788	ENSG00000102172	SMS		+	2.05684	0.280906
Serine/threonine-protein phosphatase 2A activator	Q15257	ENSG00000119383	PPP2R4		+	1.34554	0.195405
UPF0553 protein C9orf64	Q5T6V5	ENSG00000165118	C9orf64		+	2.88103	0.325427
DNA replication licensing factor MCM6	Q14566	ENSG00000076003	MCM6		+	12.9489	-0.941027
Exocyst complex component 8	Q8IYI6	ENSG00000116903	EXOC8		+	1.89472	0.231405
Methylcrotonoyl-CoA carboxylase beta chain, mitochondrial	Q9HCC0	ENSG00000131844	MCCC2		+	5.62808	-0.542573
Heme-binding protein 1	Q9NRV9	ENSG00000013583	HEBP1		+	1.97115	0.24081
Melanoma-associated antigen D2	Q9UNF1	ENSG00000102316	MAGED2		+	4.08196	-0.426235
Eukaryotic translation initiation factor 3 subunit D	O15371	ENSG00000100353	EIF3D		+	3.26273	-0.235875
Eukaryotic translation initiation factor 3 subunit H	O15372	ENSG00000147677	EIF3H		+	3.13824	-0.253374
Proline synthase co-transcribed bacterial homolog protein	O94903	ENSG00000147471	PROSC		+	4.55181	-0.331303
Macrophage-capping protein	P40121	ENSG00000042493	CAPG			0.975916	0.307323
Methionine aminopeptidase 2	P50579	ENSG00000111142	METAP2		+	2.81618	-0.259678
Peptidyl-prolyl cis-trans isomerase D	Q08752	ENSG00000171497	PPID			1.11787	-0.173943
Phosphatidylinositol-binding clathrin assembly protein	Q13492	ENSG00000073921	PICALM			0.735055	-0.126737
Protein strawberry notch homolog 1	A3KN83	ENSG00000139697	SBNO1			0.0233617	-0.00710091
FK506-binding protein 15	Q5T1M5	ENSG00000119321	FKBP15			0.198629	-0.0373558
Fibulin-5	Q9UBX5	ENSG00000140092	FBLN5		+	6.24186	-0.940777
DNA replication licensing factor MCM5	P33992	ENSG00000100297	MCM5		+	13.8628	-0.93996
COP9 signalosome complex subunit 3	Q9UNS2	ENSG00000141030	COPS3			0.319154	0.0374118
Eukaryotic translation initiation factor 3 subunit L	Q9Y262	ENSG00000100129	EIF3L		+	2.06777	-0.191376
Sorting nexin-5	Q9Y5X3	ENSG00000089006	SNX5		+	5.74521	-0.566978
Puromycin-sensitive aminopeptidase	P55786	ENSG00000141279	NPEPPS		+	6.79337	1.09313
Tenascin	P24821	ENSG00000041982	TNC		+	3.8193	1.08247
Adenylyl-sulfate kinase;Bifunctional 3'-phosphoadenosine 5'-phosphosulfate synthase 1;Sulfate adenylyltransferase	O43252	ENSG00000138801	PAPSS1		+	1.33381	-0.28334
Galectin-3	P17931	ENSG00000131981	LGALS3		+	3.1521	-0.540144
UMP-CMP kinase	P30085	ENSG00000162368	CMPK1		+	4.26107	0.484695
Guanine nucleotide-binding protein-like 1	P36915	ENSG00000204590;ENSG00000206492;ENSG00000226882;ENSG00000228581;ENSG00000229470;ENSG00000232143;ENSG00000235986	GNL1			0.44493	0.0903991
Pigment epithelium-derived factor	P36955	ENSG00000132386	SERPINF1		+	2.27051	-0.498956
Phospholipid hydroperoxide glutathione peroxidase, mitochondrial	P36969	ENSG00000167468	GPX4			0.19608	0.0526366
Electron transfer flavoprotein subunit beta	P38117	ENSG00000105379	ETFB		+	5.56462	-0.549777
KH domain-containing, RNA-binding, signal transduction-associated protein 1	Q07666	ENSG00000121774	KHDRBS1			0.54602	0.0627392
Serine/threonine-protein kinase PAK 1	Q13153	ENSG00000149269	PAK1			0.525936	0.118744
N-acylneuraminate cytidylyltransferase	Q8NFW8	ENSG00000111726	CMAS		+	1.58614	0.296724
Adenosine kinase	P55263	ENSG00000156110	ADK		+	13.7185	-0.939357
EH domain-containing protein 1	Q9H4M9	ENSG00000110047	EHD1		+	5.5123	-0.493974
Nuclear factor 1 B-type	O00712	ENSG00000147862	NFIB		+	4.21671	-0.937975
Exportin-T	O43592	ENSG00000184575	XPOT		+	8.38809	-0.446632
Mitochondrial import inner membrane translocase subunit TIM44	O43615	ENSG00000104980	TIMM44		+	2.58682	-0.268688
Phosphoribosyl pyrophosphate synthase-associated protein 2	O60256	ENSG00000141127	PRPSAP2			1.10616	-0.12623
Programmed cell death protein 6	O75340	ENSG00000249915	PDCD6		+	3.55876	-0.208244
Vacuolar protein sorting-associated protein 4B	O75351	ENSG00000119541	VPS4B		+	6.58347	-0.354206
Glutaredoxin-3	O76003	ENSG00000108010	GLRX3		+	3.52285	-0.303619
E3 ubiquitin-protein ligase RNF25	Q96BH1	ENSG00000163481	RNF25			0.0260199	-0.0066801
Guanine nucleotide-binding protein subunit alpha-11	P29992	ENSG00000088256	GNA11		+	3.53022	0.536336
Prefoldin subunit 3	P61758	ENSG00000155959	VBP1		+	1.59377	-0.174787
Protein flightless-1 homolog	Q13045	ENSG00000177731	FLII			0.069878	0.0216941
Polypyrimidine tract-binding protein 1	P26599	ENSG00000011304	PTBP1		+	5.17613	-0.936284
Ras suppressor protein 1	Q15404	ENSG00000148484	RSU1		+	4.45838	-0.509417
La-related protein 1	Q6PKG0	ENSG00000155506	LARP1			0.876483	-0.145618
COP9 signalosome complex subunit 6	Q7L5N1	ENSG00000168090	COPS6		+	1.34192	0.109587
Cell division cycle and apoptosis regulator protein 1	Q8IX12	ENSG00000060339	CCAR1			0.355731	-0.0453276
RNA-binding protein 12B	Q8IXT5	ENSG00000183808	RBM12B			0.316117	0.0499463
Ubiquitin carboxyl-terminal hydrolase 47	Q96K76	ENSG00000170242	USP47			0.270232	-0.0492809
Dedicator of cytokinesis protein 7	Q96N67	ENSG00000116641	DOCK7		+	1.44382	0.1966
ADP-ribosylation factor-like protein 8B	Q9NVJ2	ENSG00000134108	ARL8B		+	3.00539	0.255674
E3 ubiquitin-protein ligase MYCBP2	O75592	ENSG00000005810	MYCBP2		+	11.1466	1.07528
Orotate phosphoribosyltransferase;Orotidine 5'-phosphate decarboxylase;Uridine 5'-monophosphate synthase	P11172	ENSG00000114491	UMPS		+	8.37745	-0.479152
Eukaryotic peptide chain release factor subunit 1	P62495	ENSG00000120705	ETF1			0.0749727	0.0150169
CGG triplet repeat-binding protein 1	Q9UFW8	ENSG00000163320	CGGBP1			0.0280475	-0.00635357
Vacuolar protein sorting-associated protein 26B	Q4G0F5	ENSG00000151502	VPS26B		+	2.93015	0.364636
Melanoma inhibitory activity protein 3	Q5JRA6	ENSG00000154305	MIA3		+	3.93388	0.334329
Nuclear pore complex protein Nup205	Q92621	ENSG00000155561	NUP205			0.516237	-0.0879442
Lipoma-preferred partner	Q93052	ENSG00000145012	LPP		+	4.09047	-0.503777
CDK5 regulatory subunit-associated protein 3	Q96JB5	ENSG00000108465	CDK5RAP3			0.284492	-0.0590436
RNA-binding protein 4	Q9BWF3	ENSG00000173933	RBM4			0.293359	-0.0406843
Coronin-2B	Q9UQ03	ENSG00000103647	CORO2B			0.537707	-0.145506
Peptidyl-prolyl cis-trans isomerase-like 1	Q9Y3C6	ENSG00000137168	PPIL1		+	2.58297	0.222183
26S proteasome non-ATPase regulatory subunit 9	O00233	ENSG00000110801	PSMD9			0.864768	-0.103516
Neural Wiskott-Aldrich syndrome protein	O00401	ENSG00000106299	WASL		+	1.76517	0.194514
Adenylosuccinate synthetase isozyme 2	P30520	ENSG00000035687	ADSS		+	1.7188	0.178571
NADH dehydrogenase [ubiquinone] 1 alpha subcomplex subunit 9, mitochondrial	Q16795	ENSG00000139180	NDUFA9			0.0212156	-0.00603436
Signal recognition particle 54 kDa protein	P61011	ENSG00000100883	SRP54			0.122642	-0.0180869
Phosphatidylinositol 5-phosphate 4-kinase type-2 beta	P78356	ENSG00000276293;ENSG00000277292	PIP4K2B		+	5.09334	0.56607
Eukaryotic translation initiation factor 3 subunit I	Q13347	ENSG00000084623	EIF3I		+	2.24256	-0.216899
NEDD8-activating enzyme E1 regulatory subunit	Q13564	ENSG00000159593	NAE1			0.348239	-0.058702
Neurabin-2	Q96SB3	ENSG00000108819	PPP1R9B		+	3.69695	0.393388
Ataxin-2	Q99700	ENSG00000204842	ATXN2			0.351492	0.0846785
E2/E3 hybrid ubiquitin-protein ligase UBE2O	Q9C0C9	ENSG00000175931	UBE2O			0.487102	-0.10783
Inositol-3-phosphate synthase 1	Q9NPH2	ENSG00000105655	ISYNA1			0.745967	-0.206502
LanC-like protein 2	Q9NS86	ENSG00000132434	LANCL2		+	1.47346	0.301549
Very-long-chain enoyl-CoA reductase	Q9NZ01	ENSG00000099797	TECR			0.566222	0.101041
Vacuolar protein sorting-associated protein 18 homolog	Q9P253	ENSG00000104142	VPS18			0.580745	0.0923372
Protein CDV3 homolog	Q9UKY7	ENSG00000091527	CDV3		+	1.67352	-0.262654
WW domain-binding protein 11	Q9Y2W2	ENSG00000084463	WBP11		+	2.99782	0.263315
Histone deacetylase complex subunit SAP18	O00422	ENSG00000150459	SAP18			0.466169	0.0566151
Protein phosphatase 1B	O75688	ENSG00000138032	PPM1B		+	3.61252	0.400755
Reticulon-3	O95197	ENSG00000133318	RTN3		+	2.88931	0.494616
Cation-independent mannose-6-phosphate receptor	P11717	ENSG00000197081	IGF2R		+	2.2817	-0.375836
Glycylpeptide N-tetradecanoyltransferase 1	P30419	ENSG00000136448	NMT1			0.288537	0.0423234
Lamina-associated polypeptide 2, isoform alpha;Thymopentin;Thymopoietin	P42166	ENSG00000120802	TMPO			0.742448	-0.142036
Glucosamine-6-phosphate isomerase 1	P46926	ENSG00000113552	GNPDA1		+	3.35005	-0.275258
Glia maturation factor beta	P60983	ENSG00000197045	GMFB			1.16102	0.150511
NEDD8-conjugating enzyme Ubc12	P61081	ENSG00000130725	UBE2M		+	2.27553	0.136476
Dynein light chain 1, cytoplasmic	P63167	ENSG00000088986	DYNLL1		+	1.75289	-0.229153
Aminoacylase-1	Q03154	ENSG00000243989	ACY1		+	1.37887	0.316176
Aminoacyl tRNA synthase complex-interacting multifunctional protein 2	Q13155	ENSG00000106305	AIMP2		+	6.03253	-0.349025
DNA replication licensing factor MCM2	P49736	ENSG00000073111	MCM2		+	13.3443	-0.927802
Protein tweety homolog 3	Q9C0H2	ENSG00000136295	TTYH3		+	5.95196	1.05323
Heterogeneous nuclear ribonucleoprotein L-like	Q8WVV9	ENSG00000143889	HNRNPLL			0.0644789	-0.0125846
m7GpppX diphosphatase	Q96C86	ENSG00000110063	DCPS			0.345705	-0.0697699
DnaJ homolog subfamily C member 7	Q99615	ENSG00000168259	DNAJC7			0.720479	0.113408
Endophilin-A1	Q99962	ENSG00000107295	SH3GL2		+	1.55105	-0.496213
Ran-binding protein 3	Q9H6Z4	ENSG00000031823	RANBP3			0.155963	0.0277581
Seizure 6-like protein 2	Q6UXD5	ENSG00000174938	SEZ6L2		+	9.11623	1.03708
NADH-cytochrome b5 reductase 1	Q9UHQ9	ENSG00000159348	CYB5R1		+	2.86848	0.349943
CCR4-NOT transcription complex subunit 1	A5YKK6	ENSG00000125107	CNOT1			0.661797	-0.075794
Calmegin	O14967	ENSG00000153132	CLGN		+	4.33843	1.03378
Gamma-glutamylcyclotransferase	O75223	ENSG00000006625	GGCT			0.786572	0.127946
Protein NipSnap homolog 2	O75323	ENSG00000146729	GBAS		+	2.5777	-0.302128
U1 small nuclear ribonucleoprotein A	P09012	ENSG00000077312	SNRPA		+	1.75367	-0.134791
Ubiquitin carboxyl-terminal hydrolase isozyme L3	P15374	ENSG00000118939	UCHL3		+	2.37339	-0.225327
DNA-directed RNA polymerase II subunit RPB2	P30876	ENSG00000047315	POLR2B			0.539374	-0.060618
Poly(rC)-binding protein 4	P57723	ENSG00000090097	PCBP4		+	6.13759	1.02672
Elongation factor Ts, mitochondrial	P43897	ENSG00000123297	TSFM		+	3.86395	-0.382326
Ran GTPase-activating protein 1	P46060	ENSG00000100401	RANGAP1			1.22163	-0.12533
Protein phosphatase 1F	P49593	ENSG00000100034	PPM1F			0.354675	-0.0625284
Glycogen synthase kinase-3 alpha	P49840	ENSG00000105723	GSK3A		+	5.46595	0.451703
Fragile X mental retardation syndrome-related protein 2	P51116	ENSG00000129245	FXR2		+	3.18057	0.297098
26S proteasome non-ATPase regulatory subunit 7	P51665	ENSG00000103035	PSMD7		+	1.52143	0.129288
Nuclear factor NF-kappa-B p105 subunit;Nuclear factor NF-kappa-B p50 subunit	P19838	ENSG00000109320	NFKB1		+	9.46576	-0.913886
LDLR chaperone MESD	Q14696	ENSG00000117899	MESDC2			0.10558	0.0223683
TATA-binding protein-associated factor 172	O14981	ENSG00000095564	BTAF1			0.0180751	-0.00589242
Serum paraoxonase/arylesterase 2	Q15165	ENSG00000105854	PON2			0.259164	-0.0757271
Mitochondrial import receptor subunit TOM34	Q15785	ENSG00000025772	TOMM34		+	2.0595	-0.387612
Adenylyl cyclase-associated protein 2	P40123	ENSG00000112186	CAP2		+	4.83279	1.02586
G protein-regulated inducer of neurite outgrowth 1	Q7Z2K8	ENSG00000169258	GPRIN1		+	3.52737	0.509375
Nuclear pore complex protein Nup133	Q8WUM0		NUP133			0.359446	-0.0513751
Peroxisomal acyl-coenzyme A oxidase 1	Q15067	ENSG00000161533	ACOX1		+	8.41307	1.02506
Protein disulfide-isomerase TMX3	Q96JJ7	ENSG00000166479	TMX3		+	2.97015	0.370229
Ketosamine-3-kinase	Q9HA64	ENSG00000141560	FN3KRP		+	3.19163	0.413085
OCIA domain-containing protein 1	Q9NX40	ENSG00000109180	OCIAD1			0.288026	0.0555825
Coatomer subunit epsilon	O14579	ENSG00000105669	COPE		+	2.14776	-0.192802
PDZ domain-containing protein GIPC1	O14908	ENSG00000123159	GIPC1			0.97206	0.151127
2'-deoxynucleoside 5'-phosphate N-hydrolase 1	O43598	ENSG00000112667	DNPH1		+	4.0214	-0.429562
Nuclear pore complex protein Nup155	O75694	ENSG00000113569	NUP155			0.622013	-0.0915439
Solute carrier family 2, facilitated glucose transporter member 1	P11166	ENSG00000117394	SLC2A1		+	1.77407	0.291321
Beta-galactosidase	P16278	ENSG00000170266	GLB1		+	2.01407	-0.32921
Ribonucleoside-diphosphate reductase large subunit	P23921	ENSG00000167325	RRM1		+	1.9508	-0.359101
Proteasome subunit beta type-2	P49721	ENSG00000126067	PSMB2			0.207774	0.0283974
PDZ and LIM domain protein 4	P50479	ENSG00000131435	PDLIM4		+	2.10618	0.556105
Neurofilament light polypeptide	P07196	ENSG00000277586	NEFL		+	3.42165	1.00829
Neural cell adhesion molecule L1	P32004	ENSG00000198910	L1CAM		+	4.87925	1.00737
DNA topoisomerase 2-beta	Q02880	ENSG00000077097	TOP2B		+	1.30747	0.171542
Protein VAC14 homolog	Q08AM6	ENSG00000103043	VAC14			0.607094	-0.0855152
Synaptosomal-associated protein 25	P60880	ENSG00000132639	SNAP25		+	7.14659	1.00012
Nucleoporin p54	Q7Z3B4	ENSG00000138750	NUP54		+	2.35614	-0.214529
NudC domain-containing protein 3	Q8IVD9	ENSG00000015676	NUDCD3			0.0545315	0.012169
RNA-binding protein Musashi homolog 2	Q96DH6	ENSG00000153944	MSI2		+	1.49885	-0.226711
CB1 cannabinoid receptor-interacting protein 1	Q96F85	ENSG00000119865	CNRIP1			0.557546	0.139308
Proteasome subunit beta type-7	Q99436	ENSG00000136930	PSMB7			1.00466	-0.0992777
Tetratricopeptide repeat protein 1	Q99614	ENSG00000113312	TTC1			0.408455	-0.0865941
Oxysterol-binding protein-related protein 8	Q9BZF1	ENSG00000091039	OSBPL8		+	2.01977	0.289206
ERI1 exoribonuclease 3	O43414	ENSG00000117419	ERI3			0.982478	0.152111
Alpha-galactosidase A	P06280	ENSG00000102393	GLA		+	7.80324	-0.911276
Eukaryotic translation initiation factor 3 subunit G	O75821	ENSG00000130811	EIF3G		+	2.80595	-0.239132
Triple functional domain protein	O75962	ENSG00000038382	TRIO		+	2.21118	0.460844
Adenylate kinase 4, mitochondrial	P27144	ENSG00000162433	AK4			0.861135	-0.289781
Nuclear transport factor 2	P61970	ENSG00000102898	NUTF2		+	2.41863	-0.226382
Transcription factor A, mitochondrial	Q00059	ENSG00000108064	TFAM		+	1.9697	-0.250965
Cyclin-dependent-like kinase 5	Q00535	ENSG00000164885	CDK5		+	2.70835	0.297837
Quinone oxidoreductase PIG3	Q53FA7	ENSG00000115129	TP53I3			0.45335	-0.15448
Glyceraldehyde-3-phosphate dehydrogenase	P04406	ENSG00000111640	GAPDH			0.016539	-0.00564578
Phostensin	Q6NYC8	ENSG00000146112;ENSG00000206485;ENSG00000225060;ENSG00000229998;ENSG00000230341;ENSG00000231247;ENSG00000234000	PPP1R18			0.178638	0.0633059
Eukaryotic translation initiation factor 3 subunit M	Q7L2H7	ENSG00000149100	EIF3M		+	2.46859	-0.275181
EPM2A-interacting protein 1	Q7L775	ENSG00000178567	EPM2AIP1		+	1.34433	0.205637
Bromodomain adjacent to zinc finger domain protein 1A	Q9NRL2	ENSG00000198604	BAZ1A		+	4.95468	-0.911206
Calponin-2	Q99439	ENSG00000064666	CNN2		+	2.20323	-0.466665
Protein S100-A13	Q99584	ENSG00000189171	S100A13			0.398922	0.175432
Manganese-transporting ATPase 13A1	Q9HD20	ENSG00000105726	ATP13A1		+	5.35526	0.449152
Poly(ADP-ribose) glycohydrolase ARH3	Q9NX46	ENSG00000116863	ADPRHL2			0.183285	-0.0296414
Eukaryotic translation initiation factor 3 subunit K	Q9UBQ5	ENSG00000178982	EIF3K		+	1.57147	-0.150923
Aspartyl aminopeptidase	Q9ULA0	ENSG00000123992	DNPEP			0.137464	-0.0361313
Mitochondrial carrier homolog 2	Q9Y6C9	ENSG00000109919	MTCH2			0.104605	0.0312935
DnaJ homolog subfamily C member 5	Q9H3Z4	ENSG00000101152	DNAJC5		+	7.40467	0.991363
Transportin-2	O14787	ENSG00000105576	TNPO2		+	3.78589	0.327073
Vacuolar protein sorting-associated protein 26A	O75436	ENSG00000122958	VPS26A		+	2.7122	-0.281775
Leukotriene A-4 hydrolase	P09960	ENSG00000111144	LTA4H			0.0252964	-0.00548588
UBX domain-containing protein 7	O94888	ENSG00000163960	UBXN7		+	8.66367	-0.568482
Persulfide dioxygenase ETHE1, mitochondrial	O95571	ENSG00000105755	ETHE1		+	3.13693	-0.442463
CTP synthase 1	P17812	ENSG00000171793	CTPS1		+	3.94324	-0.471807
Peptidyl-prolyl cis-trans isomerase FKBP2	P26885	ENSG00000173486	FKBP2			0.100809	-0.0303807
Tudor and KH domain-containing protein	Q9Y2W6	ENSG00000182134	TDRKH			0.0133804	-0.005213
Chromobox protein homolog 5	P45973	ENSG00000094916	CBX5			0.251553	-0.0663381
Dolichyl-diphosphooligosaccharide--protein glycosyltransferase subunit STT3A	P46977	ENSG00000134910	STT3A			0.19896	0.0414686
SUMO-conjugating enzyme UBC9	P63279	ENSG00000103275	UBE2I		+	1.36565	-0.159831
Ubiquitin-conjugating enzyme E2 L3	P68036	ENSG00000185651	UBE2L3			0.504608	-0.072226
mRNA export factor	P78406	ENSG00000101146	RAE1			0.0745155	-0.0103013
1-phosphatidylinositol 4,5-bisphosphate phosphodiesterase beta-3	Q01970	ENSG00000149782	PLCB3			0.882234	-0.173523
Ubiquitin-protein ligase E3A	Q05086	ENSG00000114062	UBE3A		+	1.59264	0.171863
Alpha-dystroglycan;Beta-dystroglycan;Dystroglycan	Q14118	ENSG00000173402	DAG1			1.25704	0.219037
Serine/threonine-protein phosphatase 2A 56 kDa regulatory subunit epsilon isoform	Q16537	ENSG00000154001	PPP2R5E		+	3.27384	0.31881
Histone-binding protein RBBP7	Q16576	ENSG00000102054	RBBP7		+	6.70238	-0.408218
Ubiquitin-conjugating enzyme E2 C	O00762	ENSG00000175063	UBE2C		+	4.66163	-0.896529
2',5'-phosphodiesterase 12	Q6L8Q7	ENSG00000174840	PDE12		+	9.5568	0.48641
Mitochondrial antiviral-signaling protein	Q7Z434	ENSG00000088888	MAVS			1.2989	-0.202003
L-xylulose reductase	Q7Z4W1	ENSG00000169738	DCXR			0.390502	-0.0866304
Aldehyde dehydrogenase family 16 member A1	Q8IZ83	ENSG00000161618	ALDH16A1		+	1.51031	-0.185059
U4/U6 small nuclear ribonucleoprotein Prp31	Q8WWY3	ENSG00000105618;ENSG00000274144;ENSG00000274651;ENSG00000274894;ENSG00000275117;ENSG00000275885;ENSG00000276421;ENSG00000277154;ENSG00000277707;ENSG00000277953	PRPF31			1.24663	-0.136934
Isochorismatase domain-containing protein 1	Q96CN7	ENSG00000066583	ISOC1		+	1.92358	-0.522647
Protein canopy homolog 3	Q9BT09	ENSG00000137161	CNPY3		+	1.3361	-0.180916
Vacuolar protein sorting-associated protein 16 homolog	Q9H269	ENSG00000215305	VPS16			0.817289	0.162346
Telomeric repeat-binding factor 2-interacting protein 1	Q9NYB0	ENSG00000166848	TERF2IP		+	6.25993	0.508615
Syntaxin-1B	P61266	ENSG00000099365	STX1B		+	2.67607	0.987005
Peflin	Q9UBV8	ENSG00000162517	PEF1			0.219055	0.03771
Zinc finger CCCH domain-containing protein 4	Q9UPT8	ENSG00000130749	ZC3H4		+	2.94358	-0.328049
U6 snRNA-associated Sm-like protein LSm4	Q9Y4Z0	ENSG00000130520	LSM4		+	2.07518	-0.202943
Peptidyl-prolyl cis-trans isomerase H	O43447	ENSG00000171960	PPIH		+	6.4732	-0.434644
Lysine-specific histone demethylase 1A	O60341	ENSG00000004487	KDM1A		+	6.5067	-0.572813
Farnesyl pyrophosphate synthase	P14324	ENSG00000160752	FDPS			0.876797	-0.119552
Monocarboxylate transporter 1	P53985	ENSG00000155380;ENSG00000281917	SLC16A1			1.05294	0.256604
U6 snRNA-associated Sm-like protein LSm6	P62312	ENSG00000164167	LSM6		+	1.79007	-0.201337
Protein Red	Q13123	ENSG00000113141	IK			0.551171	0.069231
Chromobox protein homolog 3	Q13185	ENSG00000122565	CBX3		+	2.91972	-0.242597
RNA-binding protein with serine-rich domain 1	Q15287	ENSG00000205937	RNPS1			0.105219	-0.0191073
Queuine tRNA-ribosyltransferase subunit QTRTD1	Q9H974	ENSG00000151576	QTRTD1		+	5.48716	-0.89595
Pre-mRNA 3'-end-processing factor FIP1	Q6UN15	ENSG00000145216	FIP1L1		+	1.54036	-0.18501
Protein prune homolog	Q86TP1	ENSG00000143363	PRUNE		+	3.01782	0.367678
Zinc finger CCCH domain-containing protein 18	Q86VM9	ENSG00000158545	ZC3H18			0.142465	-0.0406663
Minor histocompatibility antigen H13	Q8TCT9	ENSG00000101294	HM13			0.640786	0.159966
Beta-catenin-like protein 1	Q8WYA6	ENSG00000132792	CTNNBL1			0.452703	-0.0746247
Protein FAM3C	Q92520	ENSG00000196937	FAM3C			0.561825	0.111774
Proteasome inhibitor PI31 subunit	Q92530	ENSG00000125818	PSMF1			0.126157	0.0289921
Glutaryl-CoA dehydrogenase, mitochondrial	Q92947	ENSG00000105607	GCDH		+	2.66712	-0.386565
Methylosome protein 50	Q9BQA1	ENSG00000116455	WDR77			0.540244	-0.086848
WD repeat-containing protein 18	Q9BV38	ENSG00000065268	WDR18			0.289985	-0.0640053
Protein PBDC1	Q9BVG4	ENSG00000102390	PBDC1		+	3.73749	-0.280273
WD repeat-containing protein 61;WD repeat-containing protein 61, N-terminally processed	Q9GZS3	ENSG00000140395	WDR61		+	2.37734	-0.153486
Golgi phosphoprotein 3	Q9H4A6	ENSG00000113384	GOLPH3			0.0778193	-0.01362
Protein kinase C and casein kinase substrate in neurons protein 2	Q9UNF0	ENSG00000100266	PACSIN2		+	23.5433	-0.8902
PDZ and LIM domain protein 7	Q9NR12	ENSG00000196923	PDLIM7		+	2.24146	-0.557794
Cleft lip and palate transmembrane protein 1-like protein	Q96KA5	ENSG00000049656;ENSG00000274811	CLPTM1L		+	4.19739	0.985364
A-kinase anchor protein 8-like	Q9ULX6	ENSG00000011243	AKAP8L			0.837799	0.111608
Transportin-3	Q9Y5L0	ENSG00000064419	TNPO3			0.208871	-0.0420803
Cystatin-B	P04080	ENSG00000160213	CSTB			0.467429	-0.0855483
Tyrosine-protein phosphatase non-receptor type 1	P18031	ENSG00000196396	PTPN1		+	1.34961	-0.234717
DNA-directed RNA polymerases I, II, and III subunit RPABC1	P19388	ENSG00000099817	POLR2E			0.32708	0.0543449
Protein BUD31 homolog	P41223	ENSG00000106245	BUD31			0.61995	-0.0922244
Superkiller viralicidic activity 2-like 2	P42285	ENSG00000039123	SKIV2L2			0.447129	-0.0833442
60S ribosomal protein L21	P46778	ENSG00000122026	RPL21		+	2.11581	-0.362628
Coatomer subunit zeta-1	P61923	ENSG00000111481	COPZ1		+	1.51286	-0.187433
Mitochondrial-processing peptidase subunit alpha	Q10713	ENSG00000165688	PMPCA			0.342737	-0.0624844
Regulation of nuclear pre-mRNA domain-containing protein 2	Q5VT52	ENSG00000163125	RPRD2			0.209832	0.0479758
Nucleoredoxin	Q6DKJ4	ENSG00000167693	NXN		+	1.7483	0.572179
KDEL motif-containing protein 2	Q7Z4H8	ENSG00000178202	KDELC2		+	2.56309	-0.38593
Calcium homeostasis endoplasmic reticulum protein	Q8IWX8	ENSG00000085872	CHERP		+	2.19622	-0.192898
Coiled-coil domain-containing protein 47	Q96A33	ENSG00000108588	CCDC47			1.01968	0.145004
ADP-ribosylation factor-like protein 8A	Q96BM9	ENSG00000143862	ARL8A		+	2.02407	0.25452
RalBP1-associated Eps domain-containing protein 1	Q96D71	ENSG00000135597	REPS1			0.471106	0.104403
Elongation factor G, mitochondrial	Q96RP9	ENSG00000168827	GFM1			0.298543	-0.0730292
Nuclear pore complex protein Nup88	Q99567	ENSG00000108559	NUP88			0.681325	-0.0913692
Mini-chromosome maintenance complex-binding protein	Q9BTE3	ENSG00000197771	MCMBP			0.112887	0.0347138
Mitochondrial fission regulator 1-like	Q9H019	ENSG00000117640	MTFR1L			0.307233	-0.0660424
Cleavage stimulation factor subunit 2 tau variant	Q9H0L4	ENSG00000177613	CSTF2T			0.507691	-0.0759925
Protein unc-45 homolog A	Q9H3U1	ENSG00000140553	UNC45A		+	5.15159	-0.527671
MICAL-like protein 1	Q8N3F8	ENSG00000100139	MICALL1		+	11.0007	0.974841
E3 ubiquitin-protein ligase ARIH1	Q9Y4X5	ENSG00000166233	ARIH1		+	2.80638	0.249937
Phosphoglycolate phosphatase	A6NDG6	ENSG00000184207	PGP			1.2992	0.262974
AT-rich interactive domain-containing protein 1A	O14497	ENSG00000117713	ARID1A			0.539361	-0.086888
NADH dehydrogenase [ubiquinone] iron-sulfur protein 4, mitochondrial	O43181	ENSG00000164258	NDUFS4			0.747746	0.159566
Eukaryotic translation elongation factor 1 epsilon-1	O43324	ENSG00000124802	EEF1E1		+	2.03921	-0.201552
Acidic fibroblast growth factor intracellular-binding protein	O43427	ENSG00000172500	FIBP		+	3.32767	0.365726
Cytochrome c1, heme protein, mitochondrial	P08574	ENSG00000179091	CYC1		+	1.9072	-0.293569
Formin-2	Q9NZ56	ENSG00000155816	FMN2		+	1.51786	0.963813
DNA replication licensing factor MCM4	P33991	ENSG00000104738	MCM4		+	11.9109	-0.885005
DNA mismatch repair protein Msh2	P43246	ENSG00000095002	MSH2		+	3.12174	-0.299286
Aquaporin-1	P29972	ENSG00000240583	AQP1		+	4.11196	0.946558
Transforming protein RhoA	P61586	ENSG00000067560	RHOA		+	2.23072	0.18933
Peptidyl-prolyl cis-trans isomerase FKBP1A	P62942	ENSG00000088832	FKBP1A		+	3.78648	-0.418616
Serine/arginine-rich splicing factor 6	Q13247	ENSG00000124193	SRSF6		+	7.85474	-0.569163
Transcription elongation factor B polypeptide 1	Q15369	ENSG00000154582	TCEB1			0.457379	-0.0527612
TGF-beta-activated kinase 1 and MAP3K7-binding protein 1	Q15750	ENSG00000100324	TAB1		+	1.65505	-0.155852
Aldehyde dehydrogenase X, mitochondrial	P30837	ENSG00000137124	ALDH1B1		+	10.639	-0.883737
Vacuolar protein sorting-associated protein 52 homolog	Q8N1B4	ENSG00000206286;ENSG00000223501;ENSG00000224455;ENSG00000225590;ENSG00000228425;ENSG00000236014	VPS52		+	3.0866	0.409129
ATP-binding cassette sub-family F member 1	Q8NE71	ENSG00000204574;ENSG00000206490;ENSG00000225989;ENSG00000231129;ENSG00000232169;ENSG00000236149;ENSG00000236342	ABCF1		+	1.74718	-0.222977
Nucleoporin Nup43	Q8NFH3	ENSG00000120253	NUP43		+	2.27669	-0.168041
Negative elongation factor B	Q8WX92	ENSG00000188986	NELFB		+	1.80122	-0.19311
Transcriptional repressor p66-beta	Q8WXI9	ENSG00000143614;ENSG00000261992	GATAD2B			0.881449	-0.117762
Prolyl 3-hydroxylase 1	Q32P28	ENSG00000117385	LEPRE1		+	2.56338	-0.877437
Centrosomal protein of 41 kDa	Q9BYV8	ENSG00000106477	CEP41		+	2.37124	0.373387
GDP-fucose protein O-fucosyltransferase 1	Q9H488	ENSG00000101346	POFUT1		+	5.52367	-0.427289
Coronin-7	P57737	ENSG00000262246	CORO7		+	10.9123	-0.875659
Ubiquilin-4	Q9NRR5	ENSG00000160803	UBQLN4		+	1.80215	0.328627
FLYWCH family member 2	Q96CP2	ENSG00000162076	FLYWCH2			0.0166733	-0.00503254
BRISC and BRCA1-A complex member 1	Q9NWV8	ENSG00000105393	BABAM1		+	8.37614	-0.391772
39S ribosomal protein L39, mitochondrial	Q9NYK5	ENSG00000154719	MRPL39		+	1.45135	-0.227482
Nuclear RNA export factor 1	Q9UBU9	ENSG00000162231	NXF1			0.801926	0.106078
SAP30-binding protein	Q9UHR5	ENSG00000161526	SAP30BP			0.751789	-0.122698
Ubiquilin-1	Q9UMX0	ENSG00000135018	UBQLN1			1.02388	-0.118531
Deoxyribose-phosphate aldolase	Q9Y315	ENSG00000023697	DERA		+	1.43971	-0.213486
Ras-related protein Rab-2A	P61019	ENSG00000104388	RAB2A			0.0261709	-0.00500314
Disintegrin and metalloproteinase domain-containing protein 10	O14672	ENSG00000137845	ADAM10		+	6.05124	0.464558
SNARE-associated protein Snapin	O95295	ENSG00000143553	SNAPIN			0.125306	-0.026627
Puromycin-sensitive aminopeptidase;Puromycin-sensitive aminopeptidase-like protein	P55786;A6NEC2	ENSG00000141279	NPEPPS;NPEPPSL1		+	8.36331	0.946386
Mitochondrial import receptor subunit TOM40 homolog	O96008	ENSG00000130204	TOMM40			0.443331	0.102382
2-oxoisovalerate dehydrogenase subunit alpha, mitochondrial	P12694	ENSG00000248098	BCKDHA		+	6.34025	-0.504017
Alpha-N-acetylgalactosaminidase	P17050	ENSG00000198951	NAGA			0.399791	0.106866
Myosin regulatory light polypeptide 9	P24844	ENSG00000101335	MYL9			0.11986	0.0501062
High mobility group protein B2	P26583	ENSG00000164104	HMGB2		+	2.68201	-0.346913
Probable global transcription activator SNF2L1	P28370	ENSG00000102038	SMARCA1		+	1.77166	0.30286
39S ribosomal protein L12, mitochondrial	P52815	ENSG00000262814	MRPL12			1.17768	-0.208669
Methylosome subunit pICln	P54105	ENSG00000074201	CLNS1A		+	4.72067	-0.506327
Synaptojanin-2-binding protein	P57105	ENSG00000213463	SYNJ2BP			1.23996	0.218095
Selenocysteine-specific elongation factor	P57772	ENSG00000132394	EEFSEC			0.443384	-0.0706698
RNA-binding protein 26	Q5T8P6	ENSG00000139746	RBM26			0.131629	-0.0283513
Ragulator complex protein LAMTOR1	Q6IAA8	ENSG00000149357	LAMTOR1			0.238978	-0.0315226
Golgi to ER traffic protein 4 homolog	Q7L5D6	ENSG00000239857	GET4			1.13855	-0.161381
Nuclear fragile X mental retardation-interacting protein 2	Q7Z417	ENSG00000108256	NUFIP2		+	6.9902	0.557453
Magnesium-dependent phosphatase 1	Q86V88	ENSG00000213920	MDP1			0.2173	0.0524744
Neutral amino acid transporter B(0)	Q15758	ENSG00000105281	SLC1A5		+	3.1209	-0.87101
Serine dehydratase-like	Q96GA7	ENSG00000139410	SDSL		+	3.35705	0.944322
OTU domain-containing protein 6B	Q8N6M0	ENSG00000155100	OTUD6B		+	1.38547	0.240236
Procollagen galactosyltransferase 1	Q8NBJ5	ENSG00000130309	COLGALT1		+	1.89936	-0.331568
Nucleoporin NUP53	Q8NFH5	ENSG00000163002	NUP35			1.18788	-0.144723
DnaJ homolog subfamily C member 9	Q8WXX5	ENSG00000213551	DNAJC9			1.02147	-0.181409
Cell differentiation protein RCD1 homolog	Q92600	ENSG00000144580	RQCD1			0.92996	-0.106516
Proline-rich protein PRCC	Q92733	ENSG00000143294	PRCC			0.236512	-0.0548348
RNA binding motif protein, X-linked-like-1	Q96E39	ENSG00000213516	RBMXL1			0.18406	0.0476757
Enhancer of mRNA-decapping protein 3	Q96F86	ENSG00000179151	EDC3			0.738337	-0.0992537
Density-regulated protein	O43583	ENSG00000139726	DENR			0.0225992	-0.0046846
Protein syndesmos	Q9BRJ7	ENSG00000168101	NUDT16L1			0.961203	-0.155691
Thioredoxin-related transmembrane protein 4	Q9H1E5	ENSG00000125827	TMX4			0.815411	0.214089
Translation initiation factor eIF-2B subunit gamma	Q9NR50	ENSG00000070785	EIF2B3			0.434339	0.0644477
H/ACA ribonucleoprotein complex subunit 1	Q9NY12	ENSG00000109534	GAR1			0.0718505	0.0284387
Opioid growth factor receptor	Q9NZT2	ENSG00000060491	OGFR			1.02195	-0.147289
Thioredoxin-related transmembrane protein 2	Q9Y320	ENSG00000213593	TMX2		+	6.31619	0.543282
Mitotic spindle assembly checkpoint protein MAD1	Q9Y6D9	ENSG00000002822	MAD1L1			0.526007	0.0962397
NADH dehydrogenase [ubiquinone] 1 beta subcomplex subunit 9	Q9Y6M9	ENSG00000147684	NDUFB9			0.0771418	0.0203471
Cytochrome b5 type B	O43169	ENSG00000103018	CYB5B		+	7.84033	-0.573006
ER membrane protein complex subunit 8	O43402	ENSG00000131148	EMC8		+	1.60987	0.178007
SWI/SNF-related matrix-associated actin-dependent regulator of chromatin subfamily A member 5	O60264	ENSG00000153147	SMARCA5		+	5.414	-0.355934
NADH dehydrogenase [ubiquinone] iron-sulfur protein 7, mitochondrial	O75251	ENSG00000115286	NDUFS7			0.49478	-0.0880472
Ribonuclease H2 subunit A	O75792	ENSG00000104889	RNASEH2A		+	4.81003	-0.553583
Pre-mRNA-splicing factor SPF27	O75934	ENSG00000116752	BCAS2			0.91966	-0.110545
ATP-dependent Clp protease ATP-binding subunit clpX-like, mitochondrial	O76031	ENSG00000166855	CLPX			1.28308	-0.2066
Splicing factor, arginine/serine-rich 15	O95104	ENSG00000156304	SCAF4		+	2.11348	-0.207731
Abhydrolase domain-containing protein 16A	O95870	ENSG00000204427;ENSG00000206403;ENSG00000224552;ENSG00000230475;ENSG00000231488;ENSG00000235676;ENSG00000236063	ABHD16A			0.940087	0.142265
Methyl-CpG-binding domain protein 3	O95983	ENSG00000071655	MBD3			1.29198	-0.169131
DNA-directed RNA polymerase II subunit RPB3	P19387	ENSG00000102978	POLR2C			1.17562	-0.0967591
Lamina-associated polypeptide 2, isoforms beta/gamma;Thymopentin;Thymopoietin	P42167	ENSG00000120802	TMPO			0.271989	-0.0580492
60S ribosomal protein L35	P42766	ENSG00000136942	RPL35			1.01446	-0.243125
DNA mismatch repair protein Msh6	P52701	ENSG00000116062	MSH6		+	2.98319	-0.438224
Methionine aminopeptidase 1	P53582	ENSG00000164024	METAP1			0.686393	-0.124015
Nuclear factor 1 X-type	Q14938	ENSG00000008441	NFIX		+	1.57808	-0.47381
Tubulin-specific chaperone C	Q15814	ENSG00000124659	TBCC		+	3.96442	0.558662
Kinesin-like protein KIF21B	O75037	ENSG00000116852	KIF21B		+	5.23616	0.940167
Zinc finger CCCH domain-containing protein 14	Q6PJT7	ENSG00000100722	ZC3H14			0.159735	0.0325405
WD repeat-containing protein 82	Q6UXN9	ENSG00000164091	WDR82			0.19473	0.0328065
Parkinson disease 7 domain-containing protein 1	Q8NB37	ENSG00000177225	PDDC1		+	3.00066	0.347126
Sorcin	P30626	ENSG00000075142	SRI		+	16.4967	-0.868813
NudC domain-containing protein 1	Q96RS6	ENSG00000120526	NUDCD1		+	3.90278	-0.375624
Putative RNA-binding protein 15	Q96T37	ENSG00000162775	RBM15		+	1.51975	-0.175129
Bifunctional polynucleotide phosphatase/kinase;Polynucleotide 3'-phosphatase;Polynucleotide 5'-hydroxyl-kinase	Q96T60	ENSG00000039650	PNKP		+	2.67195	-0.350435
Perilipin-2	Q99541	ENSG00000147872	PLIN2			0.923166	0.361654
pre-mRNA 3' end processing protein WDR33	Q9C0J8	ENSG00000136709	WDR33			0.017745	-0.00444155
Partner of Y14 and mago	Q9BRP8	ENSG00000170473	WIBG			1.20146	0.14412
Apolipoprotein O	Q9BUR5	ENSG00000184831	APOO			0.641752	0.112256
Polymerase delta-interacting protein 3	Q9BY77	ENSG00000100227	POLDIP3			0.46041	-0.068996
Protein FAM192A	Q9GZU8	ENSG00000172775	FAM192A		+	1.98792	-0.274938
Activity-dependent neuroprotector homeobox protein	Q9H2P0	ENSG00000101126	ADNP			0.777414	-0.111521
Exportin-5	Q9HAV4	ENSG00000124571	XPO5			1.04408	-0.20049
Mimecan	P20774	ENSG00000106809	OGN		+	3.15333	-0.866173
AP-2 complex subunit beta	P63010	ENSG00000006125	AP2B1			0.0205253	-0.00439587
Signal recognition particle receptor subunit beta	Q9Y5M8	ENSG00000144867	SRPRB			0.429568	-0.113492
ATP-dependent RNA helicase DDX39A	O00148	ENSG00000123136	DDX39A		+	3.67093	-0.503312
Alpha-actinin-1	P12814	ENSG00000072110	ACTN1		+	4.68316	-0.862045
U3 small nucleolar RNA-interacting protein 2	O43818	ENSG00000114767	RRP9			0.787468	-0.18902
Signal recognition particle receptor subunit alpha	P08240	ENSG00000182934	SRPR			1.13527	0.274693
DNA repair protein XRCC1	P18887	ENSG00000073050	XRCC1		+	1.68353	-0.247783
Translocon-associated protein subunit alpha	P43307	ENSG00000124783	SSR1		+	1.76924	-0.221695
Protoporphyrinogen oxidase	P50336	ENSG00000143224	PPOX		+	1.72309	-0.306032
Small nuclear ribonucleoprotein Sm D1	P62314	ENSG00000167088	SNRPD1		+	2.34538	-0.228963
DNA-directed RNA polymerase II subunit RPB7	P62487	ENSG00000168002	POLR2G			1.02289	-0.11057
Cleavage and polyadenylation specificity factor subunit 1	Q10570	ENSG00000071894	CPSF1			0.927289	-0.121803
Periodic tryptophan protein 1 homolog	Q13610	ENSG00000136045	PWP1			1.24243	-0.163356
Splicing factor 3B subunit 4	Q15427	ENSG00000143368	SF3B4		+	1.32917	-0.163119
Exosome complex component MTR3	Q5RKV6	ENSG00000223496	EXOSC6		+	3.12746	-0.284193
Striatin-interacting protein 1	Q5VSL9	ENSG00000143093	STRIP1			0.808973	0.113246
Parafibromin	Q6P1J9	ENSG00000134371	CDC73			0.628199	-0.101041
Beta-1,4-glucuronyltransferase 1	O43505	ENSG00000174684	B4GAT1		+	11.5426	0.939436
Methyltransferase-like protein 13	Q8N6R0	ENSG00000010165	METTL13		+	3.95197	-0.353038
Stromal cell-derived factor 2	Q99470	ENSG00000132581	SDF2			0.0659398	-0.0202081
Queuine tRNA-ribosyltransferase	Q9BXR0	ENSG00000213339	QTRT1		+	5.47967	-0.555169
Translocation protein SEC63 homolog	Q9UGP8	ENSG00000025796	SEC63			0.421555	0.0957514
General transcription factor 3C polypeptide 4	Q9UKN8	ENSG00000125484	GTF3C4		+	1.66844	0.269857
Basic leucine zipper and W2 domain-containing protein 2	Q9Y6E2	ENSG00000136261	BZW2		+	1.83195	-0.357047
DNA-directed RNA polymerases I and III subunit RPAC1	O15160	ENSG00000171453	POLR1C		+	1.912	-0.304849
Pleiotropic regulator 1	O43660	ENSG00000171566	PLRG1		+	1.74977	-0.15858
Metastasis-associated protein MTA2	O94776	ENSG00000149480	MTA2		+	2.97464	-0.271946
ATP-dependent Clp protease proteolytic subunit, mitochondrial	Q16740	ENSG00000125656	CLPP		+	1.81946	-0.246261
Sister chromatid cohesion protein PDS5 homolog A	Q29RF7	ENSG00000121892	PDS5A		+	1.45491	-0.208518
Zinc-binding alcohol dehydrogenase domain-containing protein 2	Q8N4Q0	ENSG00000180011	ZADH2			0.324083	0.125037
SH3 domain-binding glutamic acid-rich-like protein 3	Q9H299	ENSG00000142669	SH3BGRL3		+	11.7319	-0.862019
Supervillin	O95425	ENSG00000197321	SVIL		+	3.04412	-0.861278
Elongator complex protein 3	Q9H9T3	ENSG00000134014	ELP3			0.79451	0.130992
Lariat debranching enzyme	Q9UK59	ENSG00000138231	DBR1		+	1.82193	-0.220925
Collagen alpha-1(V) chain	P20908	ENSG00000130635	COL5A1			0.810865	-0.321327
YTH domain-containing protein 1	Q96MU7	ENSG00000083896;ENSG00000275272	YTHDC1			0.451621	-0.0642776
E3 ubiquitin-protein ligase NEDD4-like	Q96PU5	ENSG00000049759	NEDD4L			0.80561	0.258289
Neurobeachin	Q8NFP9		NBEA			0.9118	0.231712
Nucleolysin TIA-1 isoform p40	P31483	ENSG00000116001	TIA1			0.239571	0.0485097
Replication factor C subunit 4	P35249	ENSG00000163918	RFC4		+	6.4957	-0.510302
Dolichyl-diphosphooligosaccharide--protein glycosyltransferase subunit STT3B	Q8TCJ2	ENSG00000163527	STT3B			0.492354	0.106496
Zinc finger CCCH domain-containing protein 15	Q8WU90	ENSG00000065548	ZC3H15			0.950691	-0.158649
U2 snRNP-associated SURP motif-containing protein	O15042	ENSG00000163714	U2SURP		+	2.13264	-0.244212
Metallo-beta-lactamase domain-containing protein 2	Q68D91	ENSG00000176055	MBLAC2		+	3.72537	0.480661
Polyglutamine-binding protein 1	O60828	ENSG00000102103	PQBP1			0.993261	0.139242
RNA-binding protein 42	Q9BTD8	ENSG00000126254	RBM42		+	1.81377	-0.203468
Pre-mRNA-splicing factor SYF1	Q9HCS7		XAB2			0.694385	-0.134682
Mitochondrial chaperone BCS1	Q9Y276	ENSG00000074582	BCS1L		+	4.31392	-0.446025
Nitric oxide synthase-interacting protein	Q9Y314	ENSG00000142546	NOSIP		+	2.98697	-0.331279
Plasma membrane calcium-transporting ATPase 2	Q01814	ENSG00000157087	ATP2B2		+	3.53427	0.935689
MTSS1-like protein	Q765P7	ENSG00000132613	MTSS1L		+	6.29003	0.934554
NEDD8	Q15843	ENSG00000129559	NEDD8			0.800006	-0.123526
ATP-dependent (S)-NAD(P)H-hydrate dehydratase	Q8IW45	ENSG00000213995	CARKD			0.969575	0.238491
Thymosin beta-10	P63313	ENSG00000034510	TMSB10			0.0847905	-0.042223
RRP12-like protein	Q5JTH9	ENSG00000052749	RRP12		+	1.35175	-0.344328
Aladin	Q9NRG9	ENSG00000094914	AAAS		+	1.37782	-0.190369
Torsin-1A	O14656	ENSG00000136827	TOR1A		+	2.85307	0.341994
39S ribosomal protein L48, mitochondrial	Q96GC5	ENSG00000175581	MRPL48			0.902439	-0.198261
Negative elongation factor A	Q9H3P2	ENSG00000185049	NELFA			0.371802	-0.0686972
Exosome complex component RRP41	Q9NPD3	ENSG00000178896	EXOSC4		+	1.62261	-0.195117
Testis-expressed sequence 10 protein	Q9NXF1	ENSG00000136891	TEX10			0.651829	0.133707
Replication factor C subunit 5	P40937	ENSG00000111445	RFC5		+	3.97736	-0.420977
Zinc finger MYM-type protein 3	Q14202	ENSG00000147130	ZMYM3			1.04147	-0.218189
Serine/arginine-rich splicing factor 10	O75494	ENSG00000188529	SRSF10			0.0205356	-0.00426353
Peroxidasin homolog	Q92626	ENSG00000130508	PXDN			0.484352	-0.215933
39S ribosomal protein L4, mitochondrial	Q9BYD3	ENSG00000105364	MRPL4		+	1.65429	-0.295098
1-acyl-sn-glycerol-3-phosphate acyltransferase alpha	Q99943	ENSG00000204310;ENSG00000206324;ENSG00000226467;ENSG00000227642;ENSG00000228892;ENSG00000235758;ENSG00000236873	AGPAT1		+	2.80357	0.357214
Nucleolar protein 3	O60936	ENSG00000140939	NOL3			0.575072	-0.194589
Zinc finger protein 638	Q14966	ENSG00000075292	ZNF638			0.62659	0.115374
Pre-mRNA-splicing factor 38A	Q8NAV1	ENSG00000134748	PRPF38A		+	2.63523	-0.291911
28S ribosomal protein S34, mitochondrial	P82930	ENSG00000074071	MRPS34		+	1.37359	-0.20582
Nucleolar RNA helicase 2	Q9NR30	ENSG00000165732	DDX21			0.522488	-0.159277
Zinc phosphodiesterase ELAC protein 2	Q9BQ52	ENSG00000006744	ELAC2		+	2.71687	-0.374073
Barrier-to-autointegration factor;Barrier-to-autointegration factor, N-terminally processed	O75531	ENSG00000175334	BANF1		+	1.49249	-0.229086
GPI transamidase component PIG-T	Q969N2	ENSG00000124155	PIGT		+	4.09567	0.423708
ATP-dependent RNA helicase DHX36	Q9H2U1	ENSG00000174953	DHX36		+	2.69974	-0.26004
Ribosome biogenesis protein BOP1	Q14137	ENSG00000261236	BOP1			0.563114	-0.184402
Double-stranded RNA-binding protein Staufen homolog 2	Q9NUL3	ENSG00000040341	STAU2		+	4.06421	0.496268
Prolyl 4-hydroxylase subunit alpha-2	O15460	ENSG00000072682	P4HA2			1.17261	0.535805
Microfibrillar-associated protein 1	P55081	ENSG00000140259	MFAP1			1.13652	-0.166718
Ribosome biogenesis protein BRX1 homolog	Q8TDN6	ENSG00000113460	BRIX1			0.998299	-0.285248
ATP-binding cassette sub-family B member 6, mitochondrial	Q9NP58	ENSG00000115657	ABCB6			0.227	0.100501
Procollagen C-endopeptidase enhancer 1	Q15113	ENSG00000106333	PCOLCE		+	3.52323	-0.860894
Plexin domain-containing protein 2	Q6UX71	ENSG00000120594	PLXDC2		+	8.3926	-0.86033
39S ribosomal protein L37, mitochondrial	Q9BZE1	ENSG00000116221	MRPL37		+	2.03444	-0.300293
E3 ubiquitin-protein ligase UBR5	O95071	ENSG00000104517	UBR5			0.738039	-0.171412
Structural maintenance of chromosomes protein 2	O95347	ENSG00000136824	SMC2		+	1.87918	-0.35625
Nuclear transcription factor Y subunit gamma	Q13952	ENSG00000066136	NFYC			0.681147	0.114179
7SK snRNA methylphosphate capping enzyme	Q7L2J0	ENSG00000146834	MEPCE		+	4.13728	-0.430884
DNA polymerase delta subunit 2	P49005	ENSG00000106628	POLD2		+	3.23735	-0.496116
DNA ligase 3	P49916	ENSG00000005156	LIG3			0.387156	-0.0891368
Midasin	Q9NU22	ENSG00000112159	MDN1			0.646032	0.366404
SWI/SNF-related matrix-associated actin-dependent regulator of chromatin subfamily D member 1	Q96GM5	ENSG00000066117	SMARCD1		+	8.22468	-0.421178
mRNA turnover protein 4 homolog	Q9UKD2	ENSG00000053372	MRTO4			1.19838	-0.287363
HLA class II histocompatibility antigen, DQ alpha 2 chain;HLA class II histocompatibility antigen, DR alpha chain	P01903;P01906	ENSG00000204287;ENSG00000206301;ENSG00000206308;ENSG00000223793;ENSG00000225103;ENSG00000226260;ENSG00000227993;ENSG00000228987;ENSG00000230726;ENSG00000231526;ENSG00000231823;ENSG00000233192;ENSG00000234794;ENSG00000237541;ENSG00000257473	HLA-DQA2;HLA-DRA		+	5.25418	-0.8573
26S proteasome non-ATPase regulatory subunit 1	Q99460	ENSG00000173692	PSMD1			0.0210431	-0.00424578
Nuclear respiratory factor 1	Q16656	ENSG00000106459	NRF1			0.2984	-0.0684765
pre-rRNA processing protein FTSJ3	Q8IY81	ENSG00000108592	FTSJ3			0.910823	-0.242489
Succinyl-CoA:3-ketoacid coenzyme A transferase 1, mitochondrial;Succinyl-CoA:3-ketoacid coenzyme A transferase 2, mitochondrial	P55809;Q9BYC2	ENSG00000083720;ENSG00000198754	OXCT1;OXCT2			0.00914453	-0.00404182
Exosome complex exonuclease RRP44	Q9Y2L1	ENSG00000083520	DIS3			0.496183	0.0847635
Gem-associated protein 4	P57678	ENSG00000179409	GEMIN4		+	2.1084	-0.290111
NADH dehydrogenase [ubiquinone] 1 alpha subcomplex assembly factor 3	Q9BU61	ENSG00000178057	NDUFAF3		+	2.08267	-0.327303
Pre-mRNA-processing factor 39	Q86UA1	ENSG00000185246	PRPF39		+	4.51844	-0.329459
Dachshund homolog 1	Q9UI36	ENSG00000276644	DACH1		+	2.2098	0.486373
Cytochrome c oxidase assembly factor 7	Q96BR5	ENSG00000162377	COA7			0.54002	0.154233
Transcription elongation factor B polypeptide 3	Q14241	ENSG00000011007	TCEB3			0.0550359	0.025478
Kinesin-like protein KIFC1	Q9BW19	ENSG00000204197;ENSG00000233450;ENSG00000237649	KIFC1		+	4.35399	-0.856527
Peripheral plasma membrane protein CASK	O14936	ENSG00000147044	CASK			0.827406	0.15401
mRNA cap guanine-N7 methyltransferase	O43148	ENSG00000101654	RNMT		+	4.43464	0.368298
AP-1 complex subunit gamma-1	O43747	ENSG00000166747	AP1G1			0.502365	0.0796198
Calumenin	O43852	ENSG00000128595	CALU		+	2.73463	-0.570341
Serine/threonine-protein phosphatase 6 regulatory subunit 2	O75170	ENSG00000100239	PPP6R2		+	2.30031	0.388215
SUN domain-containing protein 1	O94901	ENSG00000164828	SUN1			0.0651736	-0.0187846
NADH dehydrogenase [ubiquinone] 1 beta subcomplex subunit 8, mitochondrial	O95169	ENSG00000166136	NDUFB8			0.522333	0.145225
Myotubularin-related protein 5	O95248	ENSG00000100241	SBF1		+	2.0701	0.383477
FGFR1 oncogene partner	O95684	ENSG00000213066	FGFR1OP			0.264424	0.0910333
Protein Wiz	O95785	ENSG00000011451	WIZ			0.23545	-0.054015
cAMP-dependent protein kinase type II-beta regulatory subunit	P31323	ENSG00000005249	PRKAR2B		+	6.10335	0.932483
CAP-Gly domain-containing linker protein 2	Q9UDT6	ENSG00000106665	CLIP2		+	7.63079	-0.853805
4F2 cell-surface antigen heavy chain	P08195	ENSG00000168003	SLC3A2		+	1.88142	0.326385
Medium-chain specific acyl-CoA dehydrogenase, mitochondrial	P11310	ENSG00000117054	ACADM		+	5.12578	-0.46476
DNA topoisomerase 2-alpha	P11388	ENSG00000131747	TOP2A			0.102333	-0.0588504
Junction plakoglobin	P14923	ENSG00000173801	JUP			0.981391	0.259266
Nucleoside diphosphate kinase A	P15531	ENSG00000239672	NME1		+	2.77007	0.339243
Replication protein A 32 kDa subunit	P15927	ENSG00000117748	RPA2		+	3.90925	-0.344069
SWI/SNF complex subunit SMARCC1	Q92922	ENSG00000173473	SMARCC1		+	7.50963	-0.852307
DNA ligase 1	P18858	ENSG00000105486	LIG1		+	2.00236	-0.336283
SLIT-ROBO Rho GTPase-activating protein 2	O75044		SRGAP2		+	2.00907	-0.850886
Podocalyxin-like protein 2	Q9NZ53	ENSG00000114631	PODXL2		+	10.572	0.930684
NADPH:adrenodoxin oxidoreductase, mitochondrial	P22570	ENSG00000161513	FDXR		+	2.82808	-0.411609
Antigen KI-67	P46013	ENSG00000148773	MKI67		+	1.54336	-0.52294
Probable 28S rRNA (cytosine(4447)-C(5))-methyltransferase	P46087	ENSG00000111641	NOP2			0.748993	-0.224543
Transcription factor RFX3	P48380	ENSG00000080298	RFX3			0.137531	-0.0468535
Phosphatidylinositol transfer protein beta isoform	P48739	ENSG00000180957	PITPNB		+	5.47619	-0.338924
Deoxyhypusine synthase	P49366	ENSG00000095059	DHPS			0.156769	0.047135
Cysteine--tRNA ligase, cytoplasmic	P49589	ENSG00000110619	CARS			0.117463	0.0284802
Integrin alpha-IIb;Integrin alpha-IIb heavy chain;Integrin alpha-IIb light chain, form 1;Integrin alpha-IIb light chain, form 2	P08514	ENSG00000005961	ITGA2B		+	3.66178	0.92849
Arf-GAP domain and FG repeat-containing protein 1	P52594	ENSG00000173744	AGFG1			0.507102	-0.0884208
C-terminal-binding protein 2	P56545	ENSG00000175029	CTBP2		+	1.69432	-0.198917
COP9 signalosome complex subunit 2	P61201	ENSG00000166200	COPS2			0.176761	0.0273468
Proteasome activator complex subunit 3	P61289	ENSG00000131467	PSME3		+	1.48561	0.289341
40S ribosomal protein S24	P62847	ENSG00000138326	RPS24		+	2.01718	-0.293915
MAP1 light chain LC2;MAP1A heavy chain;Microtubule-associated protein 1A	P78559	ENSG00000166963	MAP1A			0.872587	-0.264065
Nucleolysin TIAR	Q01085	ENSG00000151923	TIAL1			0.24991	-0.0469948
CTD small phosphatase-like protein 2	Q05D32	ENSG00000137770	CTDSPL2			0.719621	0.130489
Glucosamine-6-phosphate isomerase 2	Q8TDQ7	ENSG00000163281	GNPDA2			0.0120219	-0.00404091
Apoptosis regulator BAX	Q07812	ENSG00000087088	BAX		+	4.65091	-0.364669
A-kinase anchor protein 13	Q12802	ENSG00000170776	AKAP13			0.902883	-0.258642
Nucleosome-remodeling factor subunit BPTF	Q12830	ENSG00000171634	BPTF			1.02468	0.165952
Cartilage-associated protein	O75718	ENSG00000170275	CRTAP		+	3.93313	-0.849433
Aminoacyl tRNA synthase complex-interacting multifunctional protein 1;Endothelial monocyte-activating polypeptide 2	Q12904	ENSG00000164022	AIMP1		+	3.05559	-0.274963
Interleukin enhancer-binding factor 3	Q12906	ENSG00000129351	ILF3			0.26602	-0.034558
Bifunctional coenzyme A synthase;Dephospho-CoA kinase;Phosphopantetheine adenylyltransferase	Q13057	ENSG00000068120	COASY		+	1.76123	0.262553
Acetyl-CoA carboxylase 1;Biotin carboxylase	Q13085	ENSG00000275176;ENSG00000278540	ACACA			1.14936	0.266425
Chromatin assembly factor 1 subunit A	Q13111	ENSG00000167670	CHAF1A			0.609746	-0.234136
Polyadenylate-binding protein 4	Q13310	ENSG00000090621	PABPC4			0.705692	0.151107
Serine/threonine-protein phosphatase 2A 56 kDa regulatory subunit gamma isoform	Q13362	ENSG00000078304	PPP2R5C		+	1.57296	-0.204876
Protein S100-B	P04271	ENSG00000160307	S100B		+	2.25524	0.922084
Core-binding factor subunit beta	Q13951	ENSG00000067955	CBFB		+	4.18124	-0.512458
Cytoskeleton-associated protein 5	Q14008	ENSG00000175216	CKAP5		+	1.46603	0.164808
Peptidyl-prolyl cis-trans isomerase FKBP8	Q14318	ENSG00000105701	FKBP8		+	2.96761	0.279244
Phosphoribosyl pyrophosphate synthase-associated protein 1	Q14558	ENSG00000161542	PRPSAP1		+	4.64308	-0.393862
Mediator of DNA damage checkpoint protein 1	Q14676	ENSG00000137337;ENSG00000206481;ENSG00000224587;ENSG00000225589;ENSG00000228575;ENSG00000231135;ENSG00000234012;ENSG00000237095	MDC1		+	4.03165	-0.441057
Protein RRP5 homolog	Q14690	ENSG00000148843	PDCD11		+	1.35454	-0.354873
Lamin-B receptor	Q14739	ENSG00000143815	LBR		+	3.23388	-0.527857
Nucleolar and coiled-body phosphoprotein 1	Q14978	ENSG00000166197	NOLC1			0.484193	-0.135026
GTPase-activating protein and VPS9 domain-containing protein 1	Q14C86	ENSG00000165219	GAPVD1		+	5.63519	0.449178
Lysine--tRNA ligase	Q15046	ENSG00000065427	KARS		+	6.3981	-0.540848
Transcription elongation factor B polypeptide 2	Q15370	ENSG00000103363	TCEB2		+	1.38591	-0.143617
MAP7 domain-containing protein 1	Q3KQU3	ENSG00000116871	MAP7D1		+	1.86194	-0.284936
Histone H3.2	Q71DI3	ENSG00000183598;ENSG00000203811;ENSG00000203852	HIST2H3A			0.233772	-0.133634
Basic leucine zipper and W2 domain-containing protein 1	Q7L1Q6	ENSG00000082153	BZW1		+	3.15157	-0.239731
Putative ATP-dependent RNA helicase DHX30	Q7L2E3	ENSG00000132153	DHX30			0.361802	-0.0534919
UPF0461 protein C5orf24	Q7Z6I8	ENSG00000181904	C5orf24		+	4.03959	0.390432
Nucleolar protein 9	Q86U38	ENSG00000196943	NOP9			0.227802	-0.051521
Protein polybromo-1	Q86U86	ENSG00000163939	PBRM1			0.127751	0.0289918
Zinc finger protein 598	Q86UK7	ENSG00000167962	ZNF598			0.909598	-0.156056
Nitrilase homolog 1	Q86X76	ENSG00000158793	NIT1		+	2.08461	0.292603
Transcriptional repressor p66-alpha	Q86YP4	ENSG00000167491	GATAD2A		+	4.19531	-0.431736
Centrosomal protein of 97 kDa	Q8IW35	ENSG00000182504	CEP97		+	5.56555	-0.475506
Polyhomeotic-like protein 2	Q8IXK0	ENSG00000134686	PHC2			0.456316	-0.0990593
Polymerase delta-interacting protein 2	Q9Y2S7	ENSG00000004142	POLDIP2			0.0162549	-0.00399987
Ribonucleoprotein PTB-binding 1	Q8IY67	ENSG00000161847	RAVER1		+	2.82977	-0.306396
Ras-related protein R-Ras2	P62070	ENSG00000133818	RRAS2		+	5.97394	0.915236
Protein LSM14 homolog A	Q8ND56	ENSG00000257103;ENSG00000262860	LSM14A			0.747054	0.100893
Growth arrest and DNA damage-inducible proteins-interacting protein 1	Q8TAE8	ENSG00000179271	GADD45GIP1			0.21024	-0.0696649
Unconventional myosin-Va	Q9Y4I1	ENSG00000197535	MYO5A		+	6.26743	0.91435
Probable tRNA pseudouridine synthase 1	Q8WWH5	ENSG00000165832	TRUB1			0.274431	0.0721756
Ras-related protein Rab-1A	P62820	ENSG00000138069	RAB1A			0.0184852	-0.00356154
Phosphofurin acidic cluster sorting protein 1	Q6VY07	ENSG00000175115	PACS1		+	5.66607	0.90461
TBC1 domain family member 5	Q92609	ENSG00000131374	TBC1D5		+	2.7814	-0.434005
CUGBP Elav-like family member 1	Q92879	ENSG00000149187	CELF1		+	2.52841	0.275104
Neurochondrin	Q9UBB6	ENSG00000020129	NCDN		+	5.89629	0.901188
Ribosome-releasing factor 2, mitochondrial	Q969S9	ENSG00000164347	GFM2			0.493532	-0.132501
Far upstream element-binding protein 1	Q96AE4	ENSG00000162613	FUBP1		+	3.10704	-0.234049
28S ribosomal protein S7, mitochondrial	Q9Y2R9	ENSG00000125445	MRPS7			0.00902113	-0.00352321
Transcription elongation factor A protein-like 4	Q96EI5	ENSG00000133142	TCEAL4			0.305237	-0.0667011
tRNA-dihydrouridine(47) synthase [NAD(P)(+)]-like	Q96G46	ENSG00000141994	DUS3L			0.357022	-0.0996122
Zinc finger CCCH-type antiviral protein 1-like	Q96H79	ENSG00000146858	ZC3HAV1L			0.241695	-0.10768
AP-2 complex subunit mu	Q96CW1	ENSG00000161203	AP2M1			0.0141918	-0.00325029
Polypyrimidine tract-binding protein 3	O95758	ENSG00000119314	PTBP3		+	2.78411	0.900393
Melanoma-associated antigen G1	Q96MG7	ENSG00000185115	NDNL2			1.11026	-0.166029
Arf-GAP with GTPase, ANK repeat and PH domain-containing protein 3	Q96P47	ENSG00000133612	AGAP3			0.524613	0.130277
Structural maintenance of chromosomes protein 6	Q96SB8	ENSG00000163029	SMC6			0.408224	-0.0870266
E3 ubiquitin-protein ligase RING2	Q99496	ENSG00000121481	RNF2			1.01249	-0.134851
RNA-binding protein 4B	Q9BQ04	ENSG00000173914	RBM4B			0.16635	0.0533433
Uncharacterized protein C7orf50	Q9BRJ6	ENSG00000146540	C7orf50			0.0529826	0.0163265
Gamma-tubulin complex component 2	Q9BSJ2	ENSG00000130640	TUBGCP2		+	1.91473	-0.203252
Multiple myeloma tumor-associated protein 2	Q9BU76	ENSG00000143793	MMTAG2			0.223099	0.0717255
Nucleolar complex protein 4 homolog	Q9BVI4	ENSG00000184967	NOC4L			0.497064	-0.173255
Chitinase domain-containing protein 1	Q9BWS9	ENSG00000177830	CHID1			0.382942	-0.0893453
Uncharacterized protein C14orf142	Q9BXV9	ENSG00000170270;ENSG00000275619	C14orf142			0.0930309	-0.0285146
Nucleolar GTP-binding protein 1	Q9BZE4	ENSG00000107937	GTPBP4			0.473639	-0.176714
Phosphatidylinositol 3,4,5-trisphosphate-dependent Rac exchanger 1 protein	Q8TCU6	ENSG00000124126	PREX1		+	7.16372	-0.848608
Probable ATP-dependent RNA helicase DDX47	Q9H0S4	ENSG00000213782	DDX47			0.945596	-0.245059
STE20-like serine/threonine-protein kinase	Q9H2G2	ENSG00000065613	SLK			0.372686	-0.0834016
Annexin A1	P04083	ENSG00000135046	ANXA1		+	8.51895	-0.84427
UPF0696 protein C11orf68	Q9H3H3	ENSG00000175573	C11orf68			0.389918	-0.0619421
Transitional endoplasmic reticulum ATPase	P55072	ENSG00000165280	VCP			0.0234245	-0.00296646
Hematological and neurological expressed 1-like protein	Q9H910	ENSG00000206053	HN1L		+	4.2519	-0.491519
28S ribosomal protein S30, mitochondrial	Q9NP92		MRPS30		+	1.34148	-0.256996
Endophilin-B2	Q9NR46	ENSG00000148341	SH3GLB2		+	2.42172	0.379877
RNA-binding protein 28	Q9NW13	ENSG00000106344	RBM28			0.0656955	0.0321585
NADH dehydrogenase [ubiquinone] 1 beta subcomplex subunit 11, mitochondrial	Q9NX14	ENSG00000147123	NDUFB11			0.283781	-0.073123
Serine/threonine-protein phosphatase 2A 56 kDa regulatory subunit delta isoform	Q14738	ENSG00000112640	PPP2R5D			0.0112015	-0.00293377
LisH domain and HEAT repeat-containing protein KIAA1468	Q9P260	ENSG00000134444	KIAA1468		+	2.44049	0.410562
Vacuolar protein sorting-associated protein 29	Q9UBQ0	ENSG00000111237	VPS29			0.258122	0.0403428
LIM domain and actin-binding protein 1	Q9UHB6	ENSG00000050405	LIMA1			1.18416	-0.204977
Leucine carboxyl methyltransferase 1	Q9UIC8	ENSG00000205629	LCMT1			0.819643	0.154927
Brain-specific angiogenesis inhibitor 1-associated protein 2	Q9UQB8	ENSG00000175866	BAIAP2			0.313723	0.13699
Nck-associated protein 1	Q9Y2A7	ENSG00000061676	NCKAP1			0.079978	-0.0214852
ARF GTPase-activating protein GIT1	Q9Y2X7	ENSG00000108262	GIT1		+	5.15747	-0.513057
Acyl-coenzyme A thioesterase 9, mitochondrial	Q9Y305	ENSG00000123130	ACOT9			1.03386	0.238462
Endophilin-B1	Q9Y371	ENSG00000097033	SH3GLB1		+	4.85827	-0.41368
Mitotic spindle-associated MMXD complex subunit MIP18	Q9Y3D0	ENSG00000166595	FAM96B		+	2.43852	-0.288898
Nucleolar complex protein 2 homolog	Q9Y3T9	ENSG00000188976	NOC2L		+	1.82593	-0.565976
U3 small nucleolar RNA-associated protein 18 homolog	Q9Y5J1	ENSG00000011260	UTP18			0.554686	-0.158341
Spindlin-1	Q9Y657	ENSG00000106723	SPIN1		+	3.40799	0.379259
NF-kappa-B essential modulator	Q9Y6K9	ENSG00000269335	IKBKG		+	2.05272	-0.245583
E3 ubiquitin-protein ligase UBR4	Q5T4S7	ENSG00000127481	UBR4			0.885366	0.0987572
Dual specificity protein phosphatase 3	P51452	ENSG00000108861	DUSP3		+	13.9609	0.897495
Myb-binding protein 1A	Q9BQG0	ENSG00000132382	MYBBP1A			0.232223	0.09651
Synergin gamma	Q9UMZ2	ENSG00000274047;ENSG00000275066	SYNRG		+	1.86934	0.448268
Nipped-B-like protein	Q6KC79	ENSG00000164190	NIPBL			0.186481	0.0440504
Dihydropyrimidinase-related protein 1	Q14194	ENSG00000072832	CRMP1			0.18433	0.0886236
Ras-related protein Rab-32	Q13637	ENSG00000118508	RAB32		+	7.29443	-0.842203
Keratin, type I cytoskeletal 18	P05783	ENSG00000111057	KRT18			0.647285	0.371901
IST1 homolog	P53990	ENSG00000182149	IST1		+	3.41245	-0.286883
Glucose-6-phosphate isomerase	P06744	ENSG00000105220	GPI			0.773806	0.129861
Protein kinase C iota type	P41743	ENSG00000163558	PRKCI			0.154416	-0.0334346
Exosome complex component RRP45	Q06265	ENSG00000123737	EXOSC9		+	1.63507	-0.350801
Probable glutamate--tRNA ligase, mitochondrial	Q5JPH6	ENSG00000103356	EARS2		+	2.17521	-0.497493
Choline-phosphate cytidylyltransferase A	P49585	ENSG00000161217	PCYT1A		+	12.4518	-0.840293
Tumor protein D54	O43399	ENSG00000101150	TPD52L2		+	3.22114	-0.488353
Protein scribble homolog	Q14160	ENSG00000180900	SCRIB			0.406496	-0.138019
Mitochondrial import inner membrane translocase subunit TIM50	Q3ZCQ8	ENSG00000105197	TIMM50			0.531723	-0.146913
Hemoglobin subunit beta;LVV-hemorphin-7;Spinorphin	P68871	ENSG00000244734	HBB		+	4.64848	0.891429
Ig gamma-3 chain C region	P01860		IGHG3			0.10494	-0.0395957
Long-chain-fatty-acid--CoA ligase 4	O60488	ENSG00000068366	ACSL4		+	5.30386	0.887236
Antithrombin-III	P01008	ENSG00000117601	SERPINC1			0.934945	0.219
Versican core protein	P13611	ENSG00000038427	VCAN		+	2.51043	0.505743
Reticulon-1	Q16799	ENSG00000139970	RTN1		+	6.37877	0.886921
Core histone macro-H2A.2	Q9P0M6	ENSG00000099284	H2AFY2		+	8.49989	0.883695
Adaptin ear-binding coat-associated protein 1	Q8NC96	ENSG00000089818	NECAP1		+	7.90197	0.881936
Methyl-CpG-binding protein 2	P51608	ENSG00000169057	MECP2		+	6.90552	0.881106
Apolipoprotein E	P02649	ENSG00000130203	APOE		+	3.20322	0.487793
Microtubule-associated protein 6	Q96JE9	ENSG00000171533	MAP6			0.219131	-0.100126
Activation peptide fragment 1;Activation peptide fragment 2;Prothrombin;Thrombin heavy chain;Thrombin light chain	P00734	ENSG00000180210	F2		+	1.52012	0.320339
Microtubule-associated protein tau	P10636	ENSG00000186868;ENSG00000276155;ENSG00000277956	MAPT			1.027	0.433556
Kynurenine--oxoglutarate transaminase 1	Q16773	ENSG00000171097	CCBL1		+	7.1643	0.881076
Septin-4	O43236	ENSG00000108387	2022-09-04			0.775589	0.346283
35 kDa inter-alpha-trypsin inhibitor heavy chain H4;70 kDa inter-alpha-trypsin inhibitor heavy chain H4;Inter-alpha-trypsin inhibitor heavy chain H4	Q14624	ENSG00000055955	ITIH4			0.825458	0.182525
Epidermal growth factor receptor kinase substrate 8	Q12929	ENSG00000151491	EPS8		+	5.51276	0.879711
Neurofilament medium polypeptide	P07197	ENSG00000104722	NEFM		+	1.76421	0.876016
Alpha-1B-glycoprotein	P04217	ENSG00000121410	A1BG			0.193447	0.0586344
von Willebrand antigen 2;von Willebrand factor	P04275	ENSG00000110799	VWF		+	1.32075	0.295072
Inter-alpha-trypsin inhibitor heavy chain H1	P19827	ENSG00000055957	ITIH1			0.455774	0.12399
Myelin proteolipid protein	P60201	ENSG00000123560	PLP1			0.986282	0.485405
Angiotensin 1-4;Angiotensin 1-5;Angiotensin 1-7;Angiotensin 1-9;Angiotensin-1;Angiotensin-2;Angiotensin-3;Angiotensin-4;Angiotensinogen	P01019	ENSG00000135744	AGT			0.206212	0.0560985
Plasma protease C1 inhibitor	P05155	ENSG00000149131	SERPING1			0.192802	0.0596415
Lumican	P51884	ENSG00000139329	LUM			0.772948	-0.315885
Matrix-remodeling-associated protein 7	P84157	ENSG00000182534	MXRA7		+	5.71022	0.868137
Retinal dehydrogenase 1	P00352	ENSG00000165092	ALDH1A1		+	2.74969	-0.557216
Protein zwilch homolog	Q9H900	ENSG00000174442	ZWILCH		+	4.237	-0.839297
Neuronal-specific septin-3	Q9UH03	ENSG00000100167	2022-09-03			0.31353	0.114388
Pyridoxal kinase	O00764	ENSG00000160209	PDXK		+	9.07368	0.866811
Formin-like protein 2	Q96PY5	ENSG00000157827	FMNL2		+	6.2773	0.864789
Somatomedin-B;Vitronectin;Vitronectin V10 subunit;Vitronectin V65 subunit	P04004	ENSG00000109072	VTN		+	1.58013	0.361523
Thymidine phosphorylase	P19971	ENSG00000025708	TYMP		+	1.42603	-0.284348
SPATS2-like protein	Q9NUQ6	ENSG00000196141	SPATS2L		+	4.67769	0.862651
Complement component C9;Complement component C9a;Complement component C9b	P02748	ENSG00000113600	C9			0.206448	-0.0857006
Prolargin	P51888	ENSG00000188783	PRELP			0.216079	-0.108791
Histidine-rich glycoprotein	P04196	ENSG00000113905	HRG			0.0666407	-0.0206886
Lambda-crystallin homolog	Q9Y2S2	ENSG00000165475	CRYL1		+	3.23536	0.553107
Desmin	P17661	ENSG00000175084	DES			0.166899	-0.0902748
Collagen alpha-1(XIV) chain	Q05707	ENSG00000187955	COL14A1			0.486613	0.190596
Alpha-1-acid glycoprotein 1	P02763	ENSG00000229314	ORM1			0.270882	-0.0969258
Clathrin coat assembly protein AP180	O60641	ENSG00000065609	SNAP91		+	3.76114	0.86221
Alpha-2-antiplasmin	P08697	ENSG00000167711;ENSG00000276838	SERPINF2			0.176942	-0.0708499
Laminin subunit alpha-2	P24043	ENSG00000196569	LAMA2		+	2.1805	-0.468602
Coagulation factor XIII A chain	P00488	ENSG00000124491	F13A1			0.720707	-0.216016
Ig gamma-2 chain C region	P01859	ENSG00000211893	IGHG2			0.948398	-0.270257
Alpha-1-microglobulin;Inter-alpha-trypsin inhibitor light chain;Protein AMBP;Trypstatin	P02760	ENSG00000106927	AMBP			0.0848781	-0.0286417
Ferritin light chain	P02792	ENSG00000087086	FTL		+	1.52902	0.48148
WW domain-binding protein 2	Q969T9	ENSG00000132471	WBP2		+	7.95644	0.859242
Ig gamma-4 chain C region	P01861	ENSG00000211892	IGHG4			0.160846	0.0835146
Transthyretin	P02766	ENSG00000118271	TTR			0.364887	-0.106182
Transgelin-3	Q9UI15	ENSG00000144834	TAGLN3			0.287937	-0.111793
Beta-factor XIIa part 1;Coagulation factor XII;Coagulation factor XIIa heavy chain;Coagulation factor XIIa light chain	P00748	ENSG00000131187	F12			0.221192	0.0689058
Biglycan	P21810	ENSG00000182492	BGN			0.423655	0.175275
Rho guanine nucleotide exchange factor 12	Q9NZN5	ENSG00000196914	ARHGEF12		+	6.8747	0.852915
Prothymosin alpha;Prothymosin alpha, N-terminally processed;Thymosin alpha-1	P06454	ENSG00000187514	PTMA		+	4.34122	-0.468302
Monocyte differentiation antigen CD14;Monocyte differentiation antigen CD14, membrane-bound form;Monocyte differentiation antigen CD14, urinary form	P08571	ENSG00000170458	CD14		+	2.44267	-0.353478
Carboxypeptidase E	P16870	ENSG00000109472	CPE		+	1.78093	0.353138
Pyruvate dehydrogenase phosphatase regulatory subunit, mitochondrial	Q8NCN5	ENSG00000090857	PDPR		+	7.09437	-0.838965
cAMP-dependent protein kinase catalytic subunit alpha	P17612	ENSG00000072062	PRKACA		+	2.80505	0.850747
Methyltransferase-like protein 7A	Q9H8H3	ENSG00000185432	METTL7A		+	2.51542	-0.43984
Abl interactor 2	Q9NYB9	ENSG00000138443	ABI2			0.283507	-0.0570304
Macrophage migration inhibitory factor	P14174	ENSG00000240972;ENSG00000276701	MIF			0.757562	-0.116625
Lysozyme C	P61626	ENSG00000090382	LYZ		+	2.43469	0.468445
Synaptojanin-1	O43426	ENSG00000159082	SYNJ1		+	8.33809	0.846606
Neuronal membrane glycoprotein M6-a	P51674	ENSG00000150625	GPM6A		+	2.4235	0.556827
Signal recognition particle 9 kDa protein	P49458	ENSG00000143742	SRP9		+	3.15264	-0.307993
DnaJ homolog subfamily B member 11	Q9UBS4	ENSG00000090520	DNAJB11			0.0150064	-0.00283402
Charged multivesicular body protein 6	Q96FZ7	ENSG00000176108	CHMP6		+	8.72816	0.55916
Nuclear factor NF-kappa-B p100 subunit;Nuclear factor NF-kappa-B p52 subunit	Q00653	ENSG00000077150	NFKB2		+	6.16565	-0.836339
Desmoplakin	P15924	ENSG00000096696	DSP		+	2.2965	0.843415
Histone H1.0;Histone H1.0, N-terminally processed	P07305	ENSG00000189060	H1F0			0.467075	0.140404
Parathymosin	P20962	ENSG00000159335	PTMS		+	1.63172	0.377408
Arginine and glutamate-rich protein 1	Q9NWB6	ENSG00000134884	ARGLU1			0.400861	-0.0692458
Hexokinase-2	P52789	ENSG00000159399	HK2		+	1.63679	0.840362
Zinc finger protein 428	Q96B54	ENSG00000131116	ZNF428			0.214112	0.0684009
Charged multivesicular body protein 2b	Q9UQN3	ENSG00000083937	CHMP2B			0.256128	-0.0525527
PRA1 family protein 2	O60831	ENSG00000243279	PRAF2		+	3.43408	-0.328409
60S ribosomal protein L34	P49207	ENSG00000109475	RPL34		+	3.67595	-0.378634
Leukocyte surface antigen CD47	Q08722	ENSG00000196776	CD47		+	3.16209	0.564429
von Willebrand factor A domain-containing protein 1	Q6PCB0	ENSG00000179403	VWA1		+	1.66336	0.301516
Dipeptidyl peptidase 9	Q86TI2	ENSG00000142002	DPP9			0.0121059	-0.00250559
Histone H1.2	P16403	ENSG00000187837	HIST1H1C			1.20391	-0.221181
Glycine dehydrogenase (decarboxylating), mitochondrial	P23378	ENSG00000178445	GLDC		+	2.59568	-0.831915
Gamma-enolase	P09104	ENSG00000111674	ENO2		+	7.91775	0.837745
Beta-synuclein	Q16143	ENSG00000074317	SNCB			0.524904	0.30199
Arf-GAP with SH3 domain, ANK repeat and PH domain-containing protein 3	Q8TDY4	ENSG00000088280	ASAP3			0.719078	-0.150709
rRNA/tRNA 2'-O-methyltransferase fibrillarin-like protein 1	A6NHQ2	ENSG00000188573	FBLL1			0.87857	0.143929
Cytochrome c oxidase subunit 6C	P09669	ENSG00000164919	COX6C			0.348519	-0.0699108
Kinetochore protein Spc24	Q8NBT2	ENSG00000161888	SPC24		+	4.82396	-0.831437
Small nuclear ribonucleoprotein E	P62304	ENSG00000182004	SNRPE		+	4.50051	-0.264379
Calcium/calmodulin-dependent protein kinase type II subunit gamma	Q13555	ENSG00000148660	CAMK2G		+	5.22421	0.83135
Ras-related protein Rab-39B	Q96DA2	ENSG00000155961	RAB39B			0.498118	0.177065
ELKS/Rab6-interacting/CAST family member 1	Q8IUD2	ENSG00000082805	ERC1		+	2.70404	0.827345
High mobility group nucleosome-binding domain-containing protein 4	O00479	ENSG00000182952	HMGN4			0.667148	0.106824
Apolipoprotein A-II;Proapolipoprotein A-II;Truncated apolipoprotein A-II	P02652	ENSG00000158874	APOA2			0.695504	-0.20188
Apolipoprotein C-III	P02656	ENSG00000110245	APOC3			0.752855	0.224866
Non-histone chromosomal protein HMG-17	P05204	ENSG00000198830	HMGN2			1.04254	-0.197155
Cathepsin G	P08311	ENSG00000100448	CTSG			1.04488	0.306912
Serpin H1	P50454	ENSG00000149257	SERPINH1		+	6.3586	-0.827751
Heat shock 70 kDa protein 1-like	P34931	ENSG00000204390;ENSG00000206383;ENSG00000234258;ENSG00000236251	HSPA1L			0.446047	0.109835
Mitochondrial import receptor subunit TOM20 homolog	Q15388	ENSG00000173726	TOMM20			0.874532	-0.130436
Immunoglobulin J chain	P01591	ENSG00000132465	IGJ		+	2.31189	0.431684
Cyclin-dependent kinase 6	Q00534	ENSG00000105810	CDK6		+	5.31874	-0.827328
Microtubule-actin cross-linking factor 1, isoforms 1/2/3/5	Q9UPN3	ENSG00000127603	MACF1		+	7.88029	0.822439
Protein S100-A4	P26447	ENSG00000196154	S100A4		+	2.41139	0.461175
TP53-regulating kinase	Q96S44	ENSG00000172315	TP53RK			1.2433	-0.162595
EMILIN-1	Q9Y6C2	ENSG00000138080	EMILIN1		+	1.6694	-0.447843
Zinc finger protein 609	O15014	ENSG00000180357	ZNF609		+	6.17973	0.816604
Kinetochore protein Spc25	Q9HBM1	ENSG00000152253;ENSG00000277909	SPC25		+	4.39518	-0.820427
FXYD domain-containing ion transport regulator 6	Q9H0Q3	ENSG00000137726	FXYD6			0.142255	-0.0754044
Neuronal migration protein doublecortin	O43602	ENSG00000077279	DCX			0.055513	-0.0336654
Guanine nucleotide-binding protein G(I)/G(S)/G(O) subunit gamma-4	P50150	ENSG00000168243	GNG4			0.464184	0.15636
Seizure 6-like protein	Q9BYH1	ENSG00000100095	SEZ6L		+	1.67498	-0.308102
Microfibrillar-associated protein 2	P55001	ENSG00000117122	MFAP2		+	1.44429	-0.430712
Spermatogenesis-defective protein 39 homolog	Q9H9C1	ENSG00000151445	VIPAS39			0.289515	0.0669927
Biogenesis of lysosome-related organelles complex 1 subunit 2	Q6QNY1	ENSG00000196072	BLOC1S2			0.70749	0.151523
Methylthioribulose-1-phosphate dehydratase	Q96GX9	ENSG00000149089	APIP		+	5.49581	-0.819705
Guanine nucleotide-binding protein G(I)/G(S)/G(O) subunit gamma-2	P59768	ENSG00000186469	GNG2			1.1689	0.320333
Ganglioside-induced differentiation-associated protein 1-like 1	Q96MZ0	ENSG00000124194	GDAP1L1			0.333929	0.133527
Ragulator complex protein LAMTOR4;Ragulator complex protein LAMTOR4, N-terminally processed	Q0VGL1	ENSG00000188186	LAMTOR4			0.196316	0.0374487
RWD domain-containing protein 4	Q6NW29	ENSG00000182552	RWDD4		+	1.69135	0.266962
Abelson tyrosine-protein kinase 2	P42684	ENSG00000143322	ABL2		+	7.17795	0.80895
Carboxypeptidase D	O75976	ENSG00000108582	CPD		+	5.87893	0.805341
Dermatopontin	Q07507	ENSG00000143196	DPT			1.08935	0.342197
Serine--tRNA ligase, mitochondrial	Q9NP81	ENSG00000104835	SARS2		+	9.57115	-0.816511
TRAF-type zinc finger domain-containing protein 1	O14545	ENSG00000135148	TRAFD1			0.823662	-0.155962
Synapsin-1	P17600	ENSG00000008056	SYN1		+	4.55756	0.802177
Proteasome subunit alpha type-7;Proteasome subunit alpha type-7-like	O14818;Q8TAA3	ENSG00000101182;ENSG00000154611	PSMA7;PSMA8			1.12874	-0.108569
Synaptogyrin-3	O43761	ENSG00000127561	SYNGR3			0.222416	0.141632
Mitochondrial import inner membrane translocase subunit Tim8 A	O60220	ENSG00000126953	TIMM8A		+	3.78499	-0.5252
NADH dehydrogenase [ubiquinone] 1 beta subcomplex subunit 1	O75438	ENSG00000183648	NDUFB1			0.569105	0.129757
Complement factor B;Complement factor B Ba fragment;Complement factor B Bb fragment	P00751	ENSG00000239754;ENSG00000241253;ENSG00000241534;ENSG00000242335;ENSG00000243570;ENSG00000243649	CFB			0.934322	-0.281573
Keratin, type II cytoskeletal 1	P04264	ENSG00000167768	KRT1			0.311523	0.147161
Glyceraldehyde-3-phosphate dehydrogenase;Glyceraldehyde-3-phosphate dehydrogenase, testis-specific	P04406;O14556	ENSG00000105679;ENSG00000111640	GAPDH;GAPDHS		+	1.35337	-0.184034
Protein S100-A8;Protein S100-A8, N-terminally processed	P05109	ENSG00000143546	S100A8		+	1.49207	0.465342
Protein S100-A9	P06702	ENSG00000163220	S100A9			1.22976	0.436035
Annexin A2;Putative annexin A2-like protein	P07355;A6NMY6	ENSG00000182718	ANXA2;ANXA2P2			0.15133	0.0517764
Histone H2A.V;Histone H2A.Z	Q71UI9;P0C0S5	ENSG00000105968;ENSG00000164032	H2AFV;H2AFZ			0.471072	-0.0976727
	P0DPI2;A0A0B4J2D5	ENSG00000280071			+	2.59275	-0.30798
DNA topoisomerase 1;DNA topoisomerase I, mitochondrial	P11387;Q969P6	ENSG00000184428;ENSG00000198900	TOP1;TOP1MT			0.363219	-0.0689388
Small nuclear ribonucleoprotein-associated protein N;Small nuclear ribonucleoprotein-associated proteins B and B'	P63162;P14678	ENSG00000125835;ENSG00000128739	SNRPB;SNRPN		+	2.7082	-0.206488
Erythrocyte membrane protein band 4.2	P16452	ENSG00000166947	EPB42		+	1.87984	0.40999
Heat shock 70 kDa protein 6;Putative heat shock 70 kDa protein 7	P17066;P48741	ENSG00000173110	HSPA6;HSPA7			0.287933	0.0333469
Midkine	P21741	ENSG00000110492	MDK		+	2.34618	0.431104
Nucleoside diphosphate kinase B;Putative nucleoside diphosphate kinase	P22392;O60361	ENSG00000011052	NME2;NME2P1		+	5.57181	0.473741
Eukaryotic peptide chain release factor GTP-binding subunit ERF3A	P15170	ENSG00000103342	GSPT1			0.00987624	-0.0024185
ELAV-like protein 4	P26378	ENSG00000162374	ELAVL4			1.23616	-0.260375
Wiskott-Aldrich syndrome protein family member 2	Q9Y6W5	ENSG00000158195	WASF2		+	11.0462	-0.812985
40S ribosomal protein S10;Putative 40S ribosomal protein S10-like	P46783;Q9NQ39	ENSG00000124614	RPS10;RPS10P5		+	4.95238	-0.290681
Cytochrome b-c1 complex subunit 11;Cytochrome b-c1 complex subunit Rieske, mitochondrial;Putative cytochrome b-c1 complex subunit Rieske-like protein 1	P47985;P0C7P4	ENSG00000169021	UQCRFS1;UQCRFS1P1			1.25054	-0.184564
Guanine nucleotide-binding protein G(I)/G(S)/G(O) subunit gamma-10	P50151	ENSG00000242616	GNG10		+	1.95073	0.288049
Plexin-A1	Q9UIW2	ENSG00000114554	PLXNA1		+	5.16906	0.79873
Putative ubiquitin-conjugating enzyme E2 N-like;Ubiquitin-conjugating enzyme E2 N	P61088;Q5JXB2	ENSG00000177889	UBE2N;UBE2NL			1.15345	0.135649
Protein mago nashi homolog	P61326	ENSG00000162385	MAGOH			0.681786	-0.116907
60S ribosomal protein L37	P61927	ENSG00000145592	RPL37		+	4.02543	-0.343731
Putative small nuclear ribonucleoprotein G-like protein 15;Small nuclear ribonucleoprotein G	P62308;A8MWD9	ENSG00000143977	SNRPG;SNRPGP15		+	3.33987	-0.331731
40S ribosomal protein S26;Putative 40S ribosomal protein S26-like 1	P62854;Q5JNZ5	ENSG00000197728	RPS26;RPS26P11		+	4.50866	-0.324129
Ubiquinone biosynthesis protein COQ9, mitochondrial	O75208	ENSG00000088682	COQ9		+	8.54455	-0.811943
Ubiquitin-conjugating enzyme E2 variant 1	Q13404	ENSG00000244687	UBE2V1			0.273473	-0.0421491
Tubulin beta-8 chain	Q3ZCM7	ENSG00000173876;ENSG00000261456	TUBB8			0.217065	0.0739788
Histone H2B type 3-B	Q8N257	ENSG00000196890	HIST3H2BB		+	1.83074	-0.518104
Latent-transforming growth factor beta-binding protein 4	Q8N2S1	ENSG00000090006	LTBP4			1.17985	-0.437848
MAPK-interacting and spindle-stabilizing protein-like	Q8NDC0	ENSG00000168175	MAPK1IP1L		+	3.12553	-0.398811
Protein quaking	Q96PU8	ENSG00000112531	QKI		+	8.92238	-0.809562
Zinc finger protein 512	Q96ME7	ENSG00000243943	ZNF512		+	2.9775	0.428038
Histone H2B type 1-A;Histone H2B type 1-L	Q99880;Q96A08	ENSG00000146047;ENSG00000185130	HIST1H2BA;HIST1H2BL			0.883949	-0.143044
Putative Ras-related protein Rab-1C;Ras-related protein Rab-1B	Q9H0U4;Q92928	ENSG00000174903	RAB1B;RAB1C		+	1.78713	-0.222677
Tyrosyl-DNA phosphodiesterase 2	O95551	ENSG00000111802	TDP2		+	7.0363	-0.808821
Sphingomyelin phosphodiesterase 3	Q9NY59	ENSG00000103056	SMPD3			1.12556	0.308868
Protein Mis18-alpha	Q9NYP9	ENSG00000159055	MIS18A			0.163964	-0.0943596
Ena/VASP-like protein	Q9UI08	ENSG00000196405	EVL		+	1.3104	0.293958
HIG1 domain family member 1A, mitochondrial	Q9Y241	ENSG00000181061	HIGD1A			0.1741	-0.0638489
Cytochrome c oxidase assembly factor 3 homolog, mitochondrial	Q9Y2R0	ENSG00000183978	COA3			0.444786	0.0727715
Mitochondrial import inner membrane translocase subunit Tim8 B	Q9Y5J9	ENSG00000150779	TIMM8B		+	3.54018	-0.439555
Coiled-coil-helix-coiled-coil-helix domain-containing protein 2;Putative coiled-coil-helix-coiled-coil-helix domain-containing protein CHCHD2P9, mitochondrial	Q9Y6H1;Q5T1J5	ENSG00000106153	CHCHD2;CHCHD2P9		+	5.55136	-0.436038
	REV__P98196;REV__Q9Y2G3				+	3.49417	-0.463183
Tubulin beta chain;Tubulin beta-8 chain-like protein LOC260334	P07437;A6NNZ2	ENSG00000183311;ENSG00000196230;ENSG00000224156;ENSG00000227739;ENSG00000229684;ENSG00000232421;ENSG00000232575;ENSG00000235067	TUBB			0.911233	-0.158157
Dynein light chain roadblock-type 1;Dynein light chain roadblock-type 2	Q9NP97;Q8TF09	ENSG00000125971;ENSG00000168589	DYNLRB1;DYNLRB2			0.738161	0.1209
Pyridoxine-5'-phosphate oxidase	Q9NVS9	ENSG00000108439	PNPO		+	7.14123	0.794082
Protein SET;Protein SETSIP	Q01105;P0DME0	ENSG00000119335;ENSG00000230667	SET;SETSIP		+	1.56324	0.203098
Triple QxxK/R motif-containing protein	Q629K1	ENSG00000205133	TRIQK			0.771847	0.154691
Katanin p60 ATPase-containing subunit A-like 2	Q8IYT4	ENSG00000167216	KATNAL2			0.5308	0.0866339
Vesicular integral-membrane protein VIP36	Q12907	ENSG00000169223	LMAN2			0.00692414	-0.00197646
60S ribosomal protein L3;60S ribosomal protein L3-like	P39023;Q92901	ENSG00000100316;ENSG00000140986	RPL3;RPL3L		+	3.13248	-0.295864
Heat shock 70 kDa protein 1A;Heat shock 70 kDa protein 1B	P0DMV9;P0DMV8	ENSG00000204388;ENSG00000204389;ENSG00000212866;ENSG00000215328;ENSG00000224501;ENSG00000231555;ENSG00000232804;ENSG00000234475;ENSG00000235941;ENSG00000237724	HSPA1A;HSPA1B			0.460255	0.0811703
Nucleolin	P19338;REV__P19338	ENSG00000115053	NCL		+	2.83944	-0.303953
Golgi integral membrane protein 4	O00461	ENSG00000173905	GOLIM4		+	4.25371	-0.806291
REST corepressor 2	Q8IZ40	ENSG00000167771	RCOR2		+	4.23694	-0.805928
Aldo-keto reductase family 1 member B15;Aldose reductase	P15121;C9JRZ8	ENSG00000085662;ENSG00000227471	AKR1B1;AKR1B15			0.885764	0.170563
Hexokinase-1;Putative hexokinase HKDC1	P19367;Q2TB90	ENSG00000156510;ENSG00000156515	HK1;HKDC1			0.345117	0.115451
Titin	Q8WZ42	ENSG00000155657	TTN			0.334322	0.127217
CXXC-type zinc finger protein 1	Q9P0U4	ENSG00000154832	CXXC1			0.00893279	-0.00194002
Guanine nucleotide-binding protein G(s) subunit alpha isoforms short;Guanine nucleotide-binding protein G(s) subunit alpha isoforms XLas	P63092;Q5JWF2	ENSG00000087460	GNAS			0.775394	0.16003
Vitamin D-binding protein	P02774	ENSG00000145321	GC			0.552957	-0.183423
Dolichyl-diphosphooligosaccharide--protein glycosyltransferase subunit DAD1	P61803	ENSG00000129562	DAD1			0.0984519	-0.0289652
[truncated: 1,999 more rows]

## Sheet: Supplementary Data 5c
	NAME		SIZE	ES	NES	NOM p-val	FDR q-val	FWER p-val	RANK AT MAX
	REACTOME_THE_CITRIC_ACID_TCA_CYCLE_AND_RESPIRATORY_ELECTRON_TRANSPORT		84	-0.785694	-3.84787	0	0	0	591
	REACTOME_RESPIRATORY_ELECTRON_TRANSPORT		53	-0.818173	-3.69995	0	0	0	569
	REACTOME_RESPIRATORY_ELECTRON_TRANSPORT_ATP_SYNTHESIS_BY_CHEMIOSMOTIC_COUPLING_AND_HEAT_PRODUCTION_BY_UNCOUPLING_PROTEINS		53	-0.818173	-3.63164	0	0	0	569
	REACTOME_L1CAM_INTERACTIONS		66	-0.720351	-3.35275	0	0	0	634
	REACTOME_COMPLEX_I_BIOGENESIS		33	-0.829005	-3.34474	0	0	0	478
	REACTOME_TRANSMISSION_ACROSS_CHEMICAL_SYNAPSES		74	-0.670364	-3.22473	0	0	0	505
	REACTOME_ION_CHANNEL_TRANSPORT		34	-0.757602	-3.17877	0	0	0	502
	REACTOME_PYRUVATE_METABOLISM_AND_CITRIC_ACID_TCA_CYCLE		33	-0.756834	-3.08962	0	0	0	855
	REACTOME_NEURONAL_SYSTEM		88	-0.626276	-3.0747	0	0	0	824
	REACTOME_CLATHRIN_MEDIATED_ENDOCYTOSIS		80	-0.612096	-2.92295	0	0	0	522
	REACTOME_RECYCLING_PATHWAY_OF_L1		30	-0.765772	-2.9017	0	0	0	616
	REACTOME_NEUROTRANSMITTER_RECEPTORS_AND_POSTSYNAPTIC_SIGNAL_TRANSMISSION		58	-0.641185	-2.89256	0	0	0	807
	REACTOME_MUSCLE_CONTRACTION		43	-0.659927	-2.82616	0	0	0	774
	REACTOME_ION_HOMEOSTASIS		19	-0.810186	-2.82506	0	0	0	756
	REACTOME_SENSORY_PERCEPTION		46	-0.642988	-2.81525	0	0	0	834
	REACTOME_TRANSLOCATION_OF_SLC2A4_GLUT4_TO_THE_PLASMA_MEMBRANE		46	-0.640955	-2.76861	0	0	0	1017
	REACTOME_RAB_GERANYLGERANYLATION		23	-0.729598	-2.7485	0	0	0	997
	REACTOME_CITRIC_ACID_CYCLE_TCA_CYCLE		20	-0.80882	-2.73818	0	0	0	439
	REACTOME_CARDIAC_CONDUCTION		20	-0.769609	-2.71461	0	0	0	756
	REACTOME_PARASITE_INFECTION		39	-0.639244	-2.65431	0	0	0	549
	REACTOME_CARGO_RECOGNITION_FOR_CLATHRIN_MEDIATED_ENDOCYTOSIS		46	-0.623121	-2.65295	0	0	0	498
	REACTOME_SENSORY_PROCESSING_OF_SOUND		26	-0.716798	-2.58946	0	7.86436e-05	0.001	368
	REACTOME_FCGAMMA_RECEPTOR_FCGR_DEPENDENT_PHAGOCYTOSIS		46	-0.606033	-2.57355	0	7.52243e-05	0.001	747
	REACTOME_RAB_GEFS_EXCHANGE_GTP_FOR_GDP_ON_RABS		30	-0.661249	-2.56015	0	7.209e-05	0.001	1022
	REACTOME_EPH_EPHRIN_SIGNALING		41	-0.605168	-2.53639	0	6.92064e-05	0.001	522
	REACTOME_IRON_UPTAKE_AND_TRANSPORT		23	-0.687377	-2.52765	0	6.65446e-05	0.001	601
	REACTOME_RHO_GTPASES_ACTIVATE_WASPS_AND_WAVES		27	-0.663247	-2.50914	0	6.408e-05	0.001	738
	REACTOME_MHC_CLASS_II_ANTIGEN_PRESENTATION		68	-0.53125	-2.50451	0	6.17914e-05	0.001	700
	REACTOME_ACTIVATION_OF_NMDA_RECEPTORS_AND_POSTSYNAPTIC_EVENTS		38	-0.610236	-2.50089	0	5.96606e-05	0.001	788
	REACTOME_GAP_JUNCTION_TRAFFICKING_AND_REGULATION		19	-0.71431	-2.49611	0	5.7672e-05	0.001	616
	REACTOME_SIGNALING_BY_INSULIN_RECEPTOR		20	-0.715064	-2.4849	0	5.58116e-05	0.001	506
	REACTOME_ION_TRANSPORT_BY_P_TYPE_ATPASES		17	-0.743651	-2.48034	0	5.40675e-05	0.001	756
	REACTOME_HEMOSTASIS		208	-0.440461	-2.4697	0	5.24291e-05	0.001	995
	REACTOME_LEISHMANIA_INFECTION		68	-0.514002	-2.46448	0	5.0887e-05	0.001	807
	REACTOME_GLYOXYLATE_METABOLISM_AND_GLYCINE_DEGRADATION		15	-0.778626	-2.4509	0	4.94331e-05	0.001	454
	REACTOME_ASSEMBLY_AND_CELL_SURFACE_PRESENTATION_OF_NMDA_RECEPTORS		17	-0.745689	-2.44869	0	4.806e-05	0.001	886
	REACTOME_MITOCHONDRIAL_PROTEIN_IMPORT		31	-0.634506	-2.44723	0	4.6761e-05	0.001	1154
	REACTOME_SIGNALING_BY_GPCR		73	-0.510174	-2.4371	0	4.55305e-05	0.001	807
	REACTOME_GLUCONEOGENESIS		19	-0.70671	-2.42644	0	4.4363e-05	0.001	723
	REACTOME_RAB_REGULATION_OF_TRAFFICKING		40	-0.577687	-2.40826	0	9.46691e-05	0.002	742
	REACTOME_COPI_INDEPENDENT_GOLGI_TO_ER_RETROGRADE_TRAFFIC		35	-0.579893	-2.37071	0	9.23601e-05	0.002	649
	REACTOME_REGULATION_OF_INSULIN_SECRETION		28	-0.615219	-2.33868	0	9.0161e-05	0.002	807
	REACTOME_INTEGRATION_OF_ENERGY_METABOLISM		39	-0.553465	-2.30461	0	0.000131769	0.003	807
	REACTOME_SENSORY_PROCESSING_OF_SOUND_BY_OUTER_HAIR_CELLS_OF_THE_COCHLEA		15	-0.713321	-2.30005	0	0.000166309	0.004	343
	REACTOME_G_ALPHA_I_SIGNALLING_EVENTS		44	-0.526279	-2.29724	0	0.000162613	0.004	807
	REACTOME_PROTEIN_LOCALIZATION		70	-0.483406	-2.29281	0	0.000159078	0.004	1155
	REACTOME_LYSOSOME_VESICLE_BIOGENESIS		15	-0.707816	-2.23776	0	0.000230485	0.006	730
	REACTOME_TRANSPORT_OF_SMALL_MOLECULES		172	-0.408061	-2.22117	0	0.000375188	0.01	502
	REACTOME_COOPERATION_OF_PREFOLDIN_AND_TRIC_CCT_IN_ACTIN_AND_TUBULIN_FOLDING		23	-0.612316	-2.20616	0	0.000481186	0.013	505
	REACTOME_SIGNALING_BY_NTRKS		50	-0.496137	-2.20263	0	0.000471562	0.013	635
	REACTOME_PLATELET_HOMEOSTASIS		23	-0.619833	-2.19984	0	0.000495974	0.014	807
	REACTOME_BRANCHED_CHAIN_AMINO_ACID_CATABOLISM		15	-0.671413	-2.19207	0	0.000486436	0.014	659
	REACTOME_OPIOID_SIGNALLING		36	-0.54338	-2.19089	0	0.000477258	0.014	807
	REACTOME_AGGREPHAGY		23	-0.60327	-2.18356	0	0.000502344	0.015	617
	REACTOME_MEMBRANE_TRAFFICKING		313	-0.363291	-2.16884	0	0.000595134	0.018	751
	REACTOME_MITOCHONDRIAL_FATTY_ACID_BETA_OXIDATION		18	-0.651099	-2.15728	0	0.000616679	0.019	912
	REACTOME_FORMATION_OF_TUBULIN_FOLDING_INTERMEDIATES_BY_CCT_TRIC		17	-0.649693	-2.14908	0	0.000788612	0.025	1218
	REACTOME_CELL_SURFACE_INTERACTIONS_AT_THE_VASCULAR_WALL		35	-0.52772	-2.14517	0	0.000841351	0.027	775
	REACTOME_EPH_EPHRIN_MEDIATED_REPULSION_OF_CELLS		17	-0.646192	-2.1242	0.00668896	0.00109441	0.036	487
	REACTOME_TP53_REGULATES_METABOLIC_GENES		47	-0.500113	-2.12249	0	0.00107617	0.036	545
	REACTOME_RHO_GTPASES_ACTIVATE_PKNS		18	-0.635281	-2.11489	0	0.00117998	0.04	965
	REACTOME_TRANS_GOLGI_NETWORK_VESICLE_BUDDING		44	-0.492934	-2.10426	0	0.00119126	0.041	730
	REACTOME_SEALING_OF_THE_NUCLEAR_ENVELOPE_NE_BY_ESCRT_III		21	-0.592342	-2.0993	0	0.00125701	0.044	592
	REACTOME_PLATELET_ACTIVATION_SIGNALING_AND_AGGREGATION		107	-0.414008	-2.09725	0	0.00123737	0.044	1269
	REACTOME_VESICLE_MEDIATED_TRANSPORT		330	-0.357436	-2.08913	0	0.00124538	0.044	751
	REACTOME_GOLGI_ASSOCIATED_VESICLE_BIOGENESIS		35	-0.519809	-2.0847	0	0.00130924	0.047	691
	REACTOME_SIGNAL_TRANSDUCTION_BY_L1		16	-0.637972	-2.08446	0	0.0012897	0.047	479
	REACTOME_TOLL_LIKE_RECEPTOR_CASCADES		45	-0.489426	-2.07736	0	0.00149918	0.056	738
	REACTOME_NEGATIVE_REGULATION_OF_MAPK_PATHWAY		17	-0.612301	-2.06785	0	0.00150874	0.057	1137
	REACTOME_SIGNALING_BY_RECEPTOR_TYROSINE_KINASES		175	-0.370975	-2.06335	0	0.00156057	0.06	654
	REACTOME_PLASMA_LIPOPROTEIN_ASSEMBLY_REMODELING_AND_CLEARANCE		21	-0.580213	-2.05874	0	0.00158747	0.061	487
	REACTOME_G_ALPHA_Q_SIGNALLING_EVENTS		27	-0.546246	-2.02803	0	0.00196508	0.077	807
	REACTOME_HSP90_CHAPERONE_CYCLE_FOR_STEROID_HORMONE_RECEPTORS_SHR		35	-0.49616	-2.01876	0	0.00208374	0.083	714
	REACTOME_RHOF_GTPASE_CYCLE		22	-0.570088	-2.00175	0	0.00246198	0.098	578
	REACTOME_TOLL_LIKE_RECEPTOR_9_TLR9_CASCADE		31	-0.499346	-1.98828	0	0.00273696	0.111	738
	REACTOME_EPHB_MEDIATED_FORWARD_SIGNALING		21	-0.564591	-1.96666	0	0.00312845	0.126	522
	REACTOME_AMINO_ACIDS_REGULATE_MTORC1		21	-0.557512	-1.9593	0.00311526	0.00339478	0.136	502
	REACTOME_INTRAFLAGELLAR_TRANSPORT		17	-0.587185	-1.90365	0.00309598	0.00522543	0.207	505
	REACTOME_SIGNALING_BY_EGFR		20	-0.556228	-1.90102	0.0141844	0.00522676	0.21	506
	REACTOME_G_PROTEIN_MEDIATED_EVENTS		20	-0.535095	-1.89915	0.00346021	0.00527002	0.213	788
	REACTOME_RHOB_GTPASE_CYCLE		29	-0.491292	-1.89116	0	0.00557068	0.229	185
	REACTOME_CELL_CELL_COMMUNICATION		36	-0.453095	-1.89078	0.00398406	0.00552691	0.229	1223
	REACTOME_LAMININ_INTERACTIONS		18	-0.542094	-1.88902	0.00369004	0.00554637	0.232	1121
	REACTOME_SEMAPHORIN_INTERACTIONS		25	-0.514113	-1.88618	0	0.00567758	0.237	992
	REACTOME_SIGNALING_BY_VEGF		45	-0.426185	-1.85701	0.00966184	0.00683929	0.283	761
	REACTOME_TOLL_LIKE_RECEPTOR_TLR1_TLR2_CASCADE		33	-0.468999	-1.85572	0	0.00683796	0.285	738
	REACTOME_INNATE_IMMUNE_SYSTEM		358	-0.317873	-1.83834	0	0.0075428	0.309	761
	REACTOME_NEUTROPHIL_DEGRANULATION		204	-0.327532	-1.82129	0	0.00838817	0.342	815
	REACTOME_MYD88_INDEPENDENT_TLR4_CASCADE		30	-0.47334	-1.81522	0.00772201	0.00869678	0.359	738
	REACTOME_RESPONSE_TO_ELEVATED_PLATELET_CYTOSOLIC_CA2		67	-0.387124	-1.80855	0	0.00910021	0.375	1269
	REACTOME_NEGATIVE_REGULATION_OF_THE_PI3K_AKT_NETWORK		25	-0.484187	-1.80513	0	0.00931634	0.385	738
	REACTOME_POST_CHAPERONIN_TUBULIN_FOLDING_PATHWAY		15	-0.578028	-1.80335	0	0.00943614	0.393	505
	REACTOME_NON_INTEGRIN_MEMBRANE_ECM_INTERACTIONS		30	-0.462406	-1.7945	0.0181818	0.010075	0.417	1121
	REACTOME_COMPLEMENT_CASCADE		15	-0.553017	-1.78888	0.0191083	0.0103986	0.431	1257
	REACTOME_SELECTIVE_AUTOPHAGY		40	-0.43647	-1.78854	0.00420168	0.0103063	0.432	617
	REACTOME_INTERLEUKIN_17_SIGNALING		22	-0.490402	-1.78505	0.00322581	0.0105561	0.443	738
	REACTOME_AMYLOID_FIBER_FORMATION		17	-0.53617	-1.76978	0.00655738	0.0116887	0.474	819
	REACTOME_SLC_MEDIATED_TRANSMEMBRANE_TRANSPORT		20	-0.511147	-1.76961	0.0033557	0.0115694	0.474	279
	REACTOME_VISUAL_PHOTOTRANSDUCTION		19	-0.504533	-1.75898	0.0131148	0.0122612	0.496	819
	REACTOME_PROTEIN_PROTEIN_INTERACTIONS_AT_SYNAPSES		20	-0.501268	-1.7323	0.0070922	0.014756	0.568	680
	REACTOME_RHO_GTPASES_ACTIVATE_IQGAPS		20	-0.49937	-1.7297	0.0142349	0.0147503	0.571	592
	REACTOME_RHO_GTPASE_EFFECTORS		133	-0.325573	-1.72316	0	0.0153001	0.587	774
	REACTOME_RAC2_GTPASE_CYCLE		43	-0.404534	-1.71855	0	0.0155901	0.593	436
	REACTOME_RHOD_GTPASE_CYCLE		28	-0.456258	-1.71221	0.0140351	0.0161148	0.603	274
	REACTOME_FORMATION_OF_FIBRIN_CLOT_CLOTTING_CASCADE		15	-0.536597	-1.70756	0.00320513	0.0165599	0.616	1253
	REACTOME_POTENTIAL_THERAPEUTICS_FOR_SARS		38	-0.417537	-1.70228	0.00760456	0.0169666	0.627	402
	REACTOME_TBC_RABGAPS		19	-0.505778	-1.7004	0.0241379	0.0170141	0.632	742
	REACTOME_KINESINS		26	-0.451488	-1.6948	0	0.0175627	0.649	592
	REACTOME_RAF_ACTIVATION		18	-0.501613	-1.69441	0.0228758	0.0174703	0.651	707
	REACTOME_METABOLISM_OF_VITAMINS_AND_COFACTORS		51	-0.39166	-1.69075	0	0.0178942	0.663	1312
	REACTOME_SMOOTH_MUSCLE_CONTRACTION		17	-0.513599	-1.6861	0.00632911	0.0184943	0.676	1020
	REACTOME_NETRIN_1_SIGNALING		15	-0.52962	-1.68561	0.0161812	0.0183919	0.678	557
	REACTOME_GOLGI_TO_ER_RETROGRADE_TRANSPORT		78	-0.356141	-1.68524	0.00552486	0.0183296	0.679	649
	REACTOME_FACTORS_INVOLVED_IN_MEGAKARYOCYTE_DEVELOPMENT_AND_PLATELET_PRODUCTION		59	-0.361035	-1.68213	0.00471698	0.0186055	0.689	649
	REACTOME_NERVOUS_SYSTEM_DEVELOPMENT		273	-0.292376	-1.6739	0	0.0198196	0.714	634
	REACTOME_RHOV_GTPASE_CYCLE		18	-0.496438	-1.66956	0.0299003	0.0202517	0.724	549
	REACTOME_SYNDECAN_INTERACTIONS		19	-0.481933	-1.66444	0.0159236	0.020806	0.738	936
	REACTOME_RAC1_GTPASE_CYCLE		63	-0.361675	-1.65841	0.00469484	0.0214366	0.752	477
	REACTOME_INTEGRIN_CELL_SURFACE_INTERACTIONS		34	-0.422998	-1.65408	0.00395257	0.0218389	0.761	1075
	REACTOME_METABOLISM_OF_WATER_SOLUBLE_VITAMINS_AND_COFACTORS		33	-0.410502	-1.63524	0	0.0247303	0.808	1114
	REACTOME_SULFUR_AMINO_ACID_METABOLISM		16	-0.512989	-1.6327	0.0200669	0.0248698	0.814	306
	REACTOME_FATTY_ACID_METABOLISM		58	-0.357312	-1.63264	0	0.0246659	0.814	1210
	REACTOME_SIGNALING_BY_RHO_GTPASES_MIRO_GTPASES_AND_RHOBTB3		293	-0.273937	-1.60906	0	0.028791	0.864	761
	REACTOME_SIGNALING_BY_MET		38	-0.383565	-1.58693	0.00406504	0.0332988	0.901	739
	REACTOME_COPI_DEPENDENT_GOLGI_TO_ER_RETROGRADE_TRAFFIC		53	-0.360337	-1.57969	0.00454545	0.0347573	0.916	592
	REACTOME_G_ALPHA_12_13_SIGNALLING_EVENTS		19	-0.455916	-1.57523	0.0173611	0.0354858	0.92	965
	REACTOME_ADAPTIVE_IMMUNE_SYSTEM		237	-0.271908	-1.54846	0	0.0420937	0.95	657
	REACTOME_SIGNALING_BY_ERBB2		17	-0.464827	-1.53762	0.0359281	0.0449863	0.967	532
	REACTOME_AUTOPHAGY		72	-0.324472	-1.52776	0	0.0477858	0.973	664
	REACTOME_COOPERATION_OF_PDCL_PHLP1_AND_TRIC_CCT_IN_G_PROTEIN_BETA_FOLDING		18	-0.4558	-1.52534	0.0436242	0.0482871	0.975	1392
	REACTOME_RHO_GTPASE_CYCLE		185	-0.265564	-1.52329	0	0.0486251	0.976	731
	REACTOME_RAC3_GTPASE_CYCLE		42	-0.363006	-1.52261	0.0185185	0.0484583	0.976	436
	REACTOME_RHOU_GTPASE_CYCLE		20	-0.443481	-1.52033	0.0210526	0.0486612	0.976	549
	REACTOME_ECM_PROTEOGLYCANS		33	-0.379408	-1.49844	0.0117647	0.0552778	0.986	1103
	REACTOME_ANTI_INFLAMMATORY_RESPONSE_FAVOURING_LEISHMANIA_PARASITE_INFECTION		25	-0.401972	-1.48925	0.0498221	0.0584322	0.992	807
	REACTOME_PHOSPHOLIPID_METABOLISM		43	-0.34662	-1.47546	0.0239044	0.0626171	0.995	1198
	REACTOME_PI_METABOLISM		21	-0.413181	-1.47495	0.0299003	0.06234	0.995	1191
	REACTOME_CA2_PATHWAY		16	-0.461274	-1.47295	0.0495356	0.0627185	0.995	807
	REACTOME_ENERGY_DEPENDENT_REGULATION_OF_MTOR_BY_LKB1_AMPK		15	-0.450611	-1.4568	0.0650155	0.0683184	0.998	2174
	REACTOME_COPI_MEDIATED_ANTEROGRADE_TRANSPORT		67	-0.309598	-1.44293	0.0233918	0.0739218	0.998	649
	REACTOME_EXTRACELLULAR_MATRIX_ORGANIZATION		96	-0.283639	-1.43459	0.013986	0.0767704	0.999	1121
	REACTOME_GPCR_LIGAND_BINDING		17	-0.42607	-1.42334	0.0537975	0.0812534	1	950
	REACTOME_INTRINSIC_PATHWAY_FOR_APOPTOSIS		25	-0.384331	-1.41922	0.0824373	0.082698	1	882
	REACTOME_NCAM_SIGNALING_FOR_NEURITE_OUT_GROWTH		18	-0.406147	-1.41474	0.085443	0.0842069	1	1075
	REACTOME_ADORA2B_MEDIATED_ANTI_INFLAMMATORY_CYTOKINES_PRODUCTION		15	-0.434017	-1.40862	0.0974843	0.0869034	1	807
	REACTOME_ASSEMBLY_OF_COLLAGEN_FIBRILS_AND_OTHER_MULTIMERIC_STRUCTURES		18	-0.414267	-1.39401	0.0979021	0.0938645	1	2318
	REACTOME_RHOQ_GTPASE_CYCLE		30	-0.359022	-1.37471	0.0592593	0.104796	1	563
	REACTOME_COLLAGEN_DEGRADATION		17	-0.414162	-1.37336	0.107143	0.105109	1	2318
	REACTOME_PI3K_AKT_SIGNALING_IN_CANCER		18	-0.408136	-1.36258	0.0972644	0.110992	1	506
	REACTOME_PEROXISOMAL_PROTEIN_IMPORT		20	-0.397247	-1.35201	0.100671	0.117745	1	945
	REACTOME_SYNTHESIS_OF_PIPS_AT_THE_PLASMA_MEMBRANE		15	-0.426084	-1.34739	0.10443	0.120032	1	1191
	REACTOME_INFECTION_WITH_MYCOBACTERIUM_TUBERCULOSIS		18	-0.395904	-1.34211	0.0749186	0.122456	1	1000
	REACTOME_COSTIMULATION_BY_THE_CD28_FAMILY		21	-0.37562	-1.33676	0.124542	0.12509	1	635
	REACTOME_RHOJ_GTPASE_CYCLE		32	-0.34058	-1.32869	0.110687	0.129763	1	563
	REACTOME_METABOLISM_OF_AMINO_ACIDS_AND_DERIVATIVES		191	-0.23591	-1.30897	0.0102041	0.143276	1	458
	REACTOME_SIGNALING_BY_MODERATE_KINASE_ACTIVITY_BRAF_MUTANTS		25	-0.353092	-1.3065	0.123188	0.14415	1	1172
	REACTOME_REGULATED_NECROSIS		19	-0.381871	-1.3057	0.146259	0.143813	1	1112
	REACTOME_DETOXIFICATION_OF_REACTIVE_OXYGEN_SPECIES		19	-0.37705	-1.2832	0.141414	0.161779	1	369
	REACTOME_CELL_JUNCTION_ORGANIZATION		22	-0.35976	-1.27465	0.13	0.168238	1	1223
	REACTOME_REGULATION_OF_PLK1_ACTIVITY_AT_G2_M_TRANSITION		31	-0.32485	-1.2633	0.118081	0.177821	1	863
	REACTOME_DEGRADATION_OF_THE_EXTRACELLULAR_MATRIX		37	-0.302532	-1.25604	0.116379	0.183757	1	1097
	REACTOME_PROTEIN_FOLDING		48	-0.28837	-1.25589	0.104545	0.182759	1	658
	REACTOME_RECRUITMENT_OF_NUMA_TO_MITOTIC_CENTROSOMES		36	-0.307589	-1.25345	0.137795	0.183791	1	612
	REACTOME_ORGANELLE_BIOGENESIS_AND_MAINTENANCE		93	-0.24681	-1.24868	0.0649351	0.187229	1	612
	REACTOME_SIGNALING_BY_BRAF_AND_RAF_FUSIONS		36	-0.303381	-1.24571	0.144737	0.189045	1	738
	REACTOME_RHOG_GTPASE_CYCLE		42	-0.292411	-1.23919	0.15444	0.194069	1	331
	REACTOME_SARS_COV_INFECTIONS		66	-0.264591	-1.22775	0.135135	0.20455	1	402
	REACTOME_CDC42_GTPASE_CYCLE		53	-0.273445	-1.2273	0.10101	0.203722	1	563
	REACTOME_BINDING_AND_UPTAKE_OF_LIGANDS_BY_SCAVENGER_RECEPTORS		19	-0.353772	-1.20386	0.206897	0.227514	1	1261
	REACTOME_DEVELOPMENTAL_BIOLOGY		338	-0.198982	-1.19954	0.03125	0.230948	1	506
	REACTOME_CILIUM_ASSEMBLY		63	-0.262895	-1.19561	0.157407	0.23411	1	919
	REACTOME_INTRA_GOLGI_AND_RETROGRADE_GOLGI_TO_ER_TRAFFIC		111	-0.234298	-1.1938	0.117647	0.235086	1	700
	REACTOME_CELL_DEATH_SIGNALLING_VIA_NRAGE_NRIF_AND_NADE		17	-0.355324	-1.18144	0.242902	0.248648	1	302
	REACTOME_BETA_CATENIN_INDEPENDENT_WNT_SIGNALING		70	-0.244986	-1.18062	0.121387	0.248273	1	232
	REACTOME_RESPONSE_OF_MTB_TO_PHAGOCYTOSIS		16	-0.357574	-1.17455	0.236593	0.254455	1	1000
	REACTOME_MET_PROMOTES_CELL_MOTILITY		25	-0.303401	-1.16421	0.198653	0.266452	1	1203
	REACTOME_EXTRA_NUCLEAR_ESTROGEN_SIGNALING		22	-0.326681	-1.15903	0.229391	0.2718	1	807
	REACTOME_AURKA_ACTIVATION_BY_TPX2		27	-0.300765	-1.143	0.238462	0.292442	1	612
	REACTOME_NUCLEAR_EVENTS_KINASE_AND_TRANSCRIPTION_FACTOR_ACTIVATION		19	-0.333504	-1.13833	0.277027	0.297083	1	738
	REACTOME_IRE1ALPHA_ACTIVATES_CHAPERONES		25	-0.300422	-1.13745	0.262411	0.296776	1	415
	REACTOME_METABOLISM_OF_CARBOHYDRATES		108	-0.216317	-1.10307	0.201389	0.345861	1	385
	REACTOME_ANCHORING_OF_THE_BASAL_BODY_TO_THE_PLASMA_MEMBRANE		28	-0.28769	-1.10302	0.285714	0.344021	1	612
	REACTOME_RHOC_GTPASE_CYCLE		36	-0.269349	-1.10137	0.30315	0.34491	1	185
	REACTOME_APOPTOTIC_CLEAVAGE_OF_CELLULAR_PROTEINS		20	-0.320489	-1.09373	0.335664	0.355485	1	761
	REACTOME_MET_ACTIVATES_PTK2_SIGNALING		17	-0.329448	-1.07966	0.344086	0.377961	1	1203
	REACTOME_ONCOGENIC_MAPK_SIGNALING		39	-0.260022	-1.07597	0.310345	0.382005	1	738
	REACTOME_DEATH_RECEPTOR_SIGNALLING		32	-0.27832	-1.07571	0.366412	0.380387	1	467
	REACTOME_RECRUITMENT_OF_MITOTIC_CENTROSOME_PROTEINS_AND_COMPLEXES		28	-0.282953	-1.07258	0.32971	0.384024	1	612
	REACTOME_MITOCHONDRIAL_BIOGENESIS		30	-0.275647	-1.06883	0.328063	0.388246	1	369
	REACTOME_RHOA_GTPASE_CYCLE		55	-0.22995	-1.05858	0.361386	0.403288	1	731
	REACTOME_ER_TO_GOLGI_ANTEROGRADE_TRANSPORT		94	-0.209323	-1.05454	0.33121	0.4082	1	649
	REACTOME_P75_NTR_RECEPTOR_MEDIATED_SIGNALLING		25	-0.28054	-1.0177	0.423841	0.474644	1	467
	REACTOME_TRANSPORT_TO_THE_GOLGI_AND_SUBSEQUENT_MODIFICATION		97	-0.203322	-1.01263	0.47561	0.48184	1	649
	REACTOME_REGULATION_OF_INSULIN_LIKE_GROWTH_FACTOR_IGF_TRANSPORT_AND_UPTAKE_BY_INSULIN_LIKE_GROWTH_FACTOR_BINDING_PROTEINS_IGFBPS		46	-0.226697	-1.0093	0.444444	0.485691	1	1294
	REACTOME_MAP2K_AND_MAPK_ACTIVATION		24	-0.272426	-1.00088	0.429066	0.499703	1	1172
	REACTOME_CELLULAR_RESPONSE_TO_STARVATION		89	-0.204228	-0.996783	0.483871	0.504551	1	2562
	REACTOME_HEDGEHOG_OFF_STATE		59	-0.215675	-0.991234	0.488263	0.512943	1	414
	REACTOME_GLUTATHIONE_CONJUGATION		15	-0.306772	-0.965803	0.48495	0.561511	1	2739
	REACTOME_TRNA_AMINOACYLATION		18	-0.282548	-0.941736	0.549521	0.609545	1	2835
	REACTOME_PCP_CE_PATHWAY		55	-0.216018	-0.938887	0.615385	0.612608	1	232
	REACTOME_GLYCEROPHOSPHOLIPID_BIOSYNTHESIS		23	-0.252774	-0.894923	0.614094	0.699138	1	1018
	REACTOME_SIGNALING_BY_HEDGEHOG		66	-0.184803	-0.853562	0.79558	0.777558	1	414
	REACTOME_DDX58_IFIH1_MEDIATED_INDUCTION_OF_INTERFERON_ALPHA_BETA		15	-0.261503	-0.831014	0.684564	0.815903	1	730
	REACTOME_RHOH_GTPASE_CYCLE		23	-0.229791	-0.824693	0.742972	0.823048	1	428
	REACTOME_MAPK_FAMILY_SIGNALING_CASCADES		112	-0.158688	-0.821257	0.89313	0.824674	1	472
	REACTOME_APOPTOTIC_EXECUTION_PHASE		26	-0.217835	-0.78202	0.789655	0.882641	1	761
	REACTOME_COLLAGEN_FORMATION		28	-0.206386	-0.780025	0.853383	0.881058	1	3136
	REACTOME_FATTY_ACYL_COA_BIOSYNTHESIS		15	-0.238289	-0.772374	0.785714	0.887486	1	3008
	REACTOME_PLATELET_AGGREGATION_PLUG_FORMATION		19	-0.220948	-0.757251	0.825784	0.904017	1	3077
	REACTOME_COLLAGEN_BIOSYNTHESIS_AND_MODIFYING_ENZYMES		23	-0.206122	-0.738945	0.869732	0.921078	1	3136
	REACTOME_INTEGRIN_SIGNALING		15	-0.220723	-0.712184	0.868056	0.944107	1	3077
	REACTOME_SIGNALING_BY_INTERLEUKINS		134	-0.134643	-0.706975	0.992126	0.944662	1	680
	REACTOME_INTERLEUKIN_4_AND_INTERLEUKIN_13_SIGNALING		17	-0.215687	-0.706578	0.867987	0.940543	1	1097
	REACTOME_DISEASES_OF_METABOLISM		54	-0.156588	-0.684444	0.978261	0.954344	1	728
	REACTOME_MTOR_SIGNALLING		24	-0.174918	-0.635795	0.959108	0.97958	1	554
	REACTOME_BIOLOGICAL_OXIDATIONS		49	-0.12711	-0.572917	0.995413	0.996296	1	841
	REACTOME_PHASE_II_CONJUGATION_OF_COMPOUNDS		30	-0.124096	-0.48123	0.996403	1	1	3068
	REACTOME_GLYCOSAMINOGLYCAN_METABOLISM		21	-0.113995	-0.402304	1	0.999879	1	2914

## Sheet: Supplementary Data 5d
NAME		ES	NES	NOM p-val	FDR q-val	FWER p-val	RANK AT MAX
REACTOME_PROCESSING_OF_CAPPED_INTRON_CONTAINING_PRE_MRNA		0.676556	3.01903	0	0	0	1023
REACTOME_MRNA_SPLICING		0.670934	2.90836	0	0	0	1023
REACTOME_METABOLISM_OF_RNA		0.576139	2.70711	0	0	0	1477
REACTOME_TRANSPORT_OF_MATURE_TRANSCRIPT_TO_CYTOPLASM		0.692541	2.66272	0	0	0	849
REACTOME_HIV_LIFE_CYCLE		0.656874	2.6517	0	0	0	941
REACTOME_SUMOYLATION		0.673722	2.61116	0	0	0	823
REACTOME_RNA_POLYMERASE_II_TRANSCRIBES_SNRNA_GENES		0.753479	2.55561	0	0	0	941
REACTOME_SUMOYLATION_OF_DNA_DAMAGE_RESPONSE_AND_REPAIR_PROTEINS		0.722179	2.51277	0	0	0	823
REACTOME_VIRAL_MESSENGER_RNA_SYNTHESIS		0.729754	2.50636	0	0	0	813
REACTOME_DNA_REPAIR		0.605653	2.5006	0	0	0	1164
REACTOME_SUMOYLATION_OF_CHROMATIN_ORGANIZATION_PROTEINS		0.737131	2.49862	0	0	0	813
REACTOME_GENE_SILENCING_BY_RNA		0.713878	2.48853	0	0	0	941
REACTOME_TRANSPORT_OF_MATURE_MRNAS_DERIVED_FROM_INTRONLESS_TRANSCRIPTS		0.735601	2.47876	0	0	0	849
REACTOME_TRANSCRIPTIONAL_REGULATION_BY_SMALL_RNAS		0.720342	2.44718	0	0	0	941
REACTOME_FORMATION_OF_RNA_POL_II_ELONGATION_COMPLEX		0.716302	2.41548	0	0	0	968
REACTOME_EXPORT_OF_VIRAL_RIBONUCLEOPROTEINS_FROM_NUCLEUS		0.751707	2.40884	0	0	0	813
REACTOME_TRANSCRIPTION_OF_THE_HIV_GENOME		0.701192	2.40632	0	0	0	941
REACTOME_CHROMOSOME_MAINTENANCE		0.663705	2.40208	0	0	0	1039
REACTOME_CHROMATIN_MODIFYING_ENZYMES		0.610403	2.3991	0	0	0	748
REACTOME_TELOMERE_MAINTENANCE		0.693046	2.39863	0	0	0	1039
REACTOME_SUMOYLATION_OF_DNA_REPLICATION_PROTEINS		0.732164	2.3921	0	0	0	813
REACTOME_SUMOYLATION_OF_SUMOYLATION_PROTEINS		0.749364	2.39043	0	0	0	813
REACTOME_TP53_REGULATES_TRANSCRIPTION_OF_DNA_REPAIR_GENES		0.718325	2.37905	0	0	0	941
REACTOME_NUCLEOTIDE_EXCISION_REPAIR		0.62654	2.37524	0	0	0	1045
REACTOME_SUMOYLATION_OF_RNA_BINDING_PROTEINS		0.721388	2.37371	0	0	0	813
REACTOME_RNA_POLYMERASE_II_TRANSCRIPTION_TERMINATION		0.638473	2.3539	0	0	0	978
REACTOME_RNA_POLYMERASE_II_TRANSCRIPTION		0.500274	2.34327	0	0	0	1058
REACTOME_TRANSPORT_OF_THE_SLBP_DEPENDANT_MATURE_MRNA		0.718328	2.32554	0	0	0	849
REACTOME_SUMOYLATION_OF_UBIQUITINYLATION_PROTEINS		0.737023	2.31623	0	0	0	813
REACTOME_NS1_MEDIATED_EFFECTS_ON_HOST_PATHWAYS		0.699697	2.30028	0	0	0	813
REACTOME_INTERACTIONS_OF_REV_WITH_HOST_CELLULAR_PROTEINS		0.696423	2.29929	0	0	0	813
REACTOME_REGULATION_OF_GLUCOKINASE_BY_GLUCOKINASE_REGULATORY_PROTEIN		0.747298	2.29899	0	0	0	813
REACTOME_TRNA_PROCESSING		0.612245	2.29215	0	0	0	1259
REACTOME_RUNX1_INTERACTS_WITH_CO_FACTORS_WHOSE_PRECISE_EFFECT_ON_RUNX1_TARGETS_IS_NOT_KNOWN		0.752788	2.29038	0	0	0	342
REACTOME_NUCLEAR_PORE_COMPLEX_NPC_DISASSEMBLY		0.720937	2.28842	0	0	0	813
REACTOME_TRANSCRIPTION_COUPLED_NUCLEOTIDE_EXCISION_REPAIR_TC_NER		0.637239	2.2842	0	0	0	1037
REACTOME_EXTENSION_OF_TELOMERES		0.690159	2.27361	0	0	0	1039
REACTOME_DNA_DOUBLE_STRAND_BREAK_REPAIR		0.665986	2.26998	0	0	0	1045
REACTOME_DUAL_INCISION_IN_TC_NER		0.669879	2.2672	0	0	0	1037
REACTOME_POSTMITOTIC_NUCLEAR_PORE_COMPLEX_NPC_REFORMATION		0.727282	2.26561	0	0	0	982
REACTOME_TRNA_PROCESSING_IN_THE_NUCLEUS		0.650772	2.26163	0	0	0	813
REACTOME_MRNA_SPLICING_MINOR_PATHWAY		0.650931	2.25951	0	0	0	985
REACTOME_HIV_ELONGATION_ARREST_AND_RECOVERY		0.744172	2.2391	0	0	0	941
REACTOME_NUCLEAR_IMPORT_OF_REV_PROTEIN		0.703145	2.23118	0	0	0	813
REACTOME_EPIGENETIC_REGULATION_OF_GENE_EXPRESSION		0.627456	2.22312	0	0	0	1056
REACTOME_ESTROGEN_DEPENDENT_GENE_EXPRESSION		0.646746	2.21963	0	0	0	941
REACTOME_HIV_TRANSCRIPTION_ELONGATION		0.700672	2.19986	0	0	0	941
REACTOME_SLC_TRANSPORTER_DISORDERS		0.662062	2.19529	0	0	0	813
REACTOME_TELOMERE_C_STRAND_LAGGING_STRAND_SYNTHESIS		0.740127	2.19502	0	0	0	1037
REACTOME_HOMOLOGY_DIRECTED_REPAIR		0.667053	2.18984	0	0	0	1045
REACTOME_NUCLEAR_ENVELOPE_BREAKDOWN		0.642525	2.13719	0	0	0	813
REACTOME_SNRNP_ASSEMBLY		0.615541	2.12232	0	4.2529e-05	0.003	883
REACTOME_RNA_POLYMERASE_III_TRANSCRIPTION		0.734139	2.12027	0	4.17266e-05	0.003	572
REACTOME_PROCESSING_OF_INTRONLESS_PRE_MRNAS		0.737276	2.11611	0	4.09539e-05	0.003	871
REACTOME_CELL_CYCLE		0.458346	2.10241	0	4.02092e-05	0.003	1293
REACTOME_RRNA_MODIFICATION_IN_THE_NUCLEUS_AND_CYTOSOL		0.583257	2.10159	0	3.94912e-05	0.003	1477
REACTOME_MITOTIC_PROPHASE		0.571242	2.09857	0	3.87984e-05	0.003	813
REACTOME_ABORTIVE_ELONGATION_OF_HIV_1_TRANSCRIPT_IN_THE_ABSENCE_OF_TAT		0.736079	2.09702	0	3.81295e-05	0.003	941
REACTOME_HCMV_LATE_EVENTS		0.589058	2.09464	0	5.00185e-05	0.004	970
REACTOME_LAGGING_STRAND_SYNTHESIS		0.739562	2.09166	0	4.91849e-05	0.004	1037
REACTOME_BASE_EXCISION_REPAIR		0.687428	2.08877	0	6.0728e-05	0.005	1149
REACTOME_S_PHASE		0.516224	2.08653	0	5.97485e-05	0.005	1459
REACTOME_SUMOYLATION_OF_TRANSCRIPTION_COFACTORS		0.704951	2.08642	0	5.88001e-05	0.005	704
REACTOME_ANTIVIRAL_MECHANISM_BY_IFN_STIMULATED_GENES		0.578137	2.07406	0	6.98746e-05	0.006	1415
REACTOME_RRNA_PROCESSING		0.476373	2.05281	0	6.87996e-05	0.006	1982
REACTOME_DNA_REPLICATION		0.514788	2.05258	0	6.77572e-05	0.006	1459
REACTOME_INTERACTIONS_OF_VPR_WITH_HOST_CELLULAR_PROTEINS		0.619667	2.04364	0	0.000100335	0.009	813
REACTOME_RESOLUTION_OF_ABASIC_SITES_AP_SITES		0.684933	2.03517	0	0.000143561	0.013	1149
REACTOME_FORMATION_OF_THE_EARLY_ELONGATION_COMPLEX		0.681204	2.03267	0	0.000152199	0.014	941
REACTOME_GLOBAL_GENOME_NUCLEOTIDE_EXCISION_REPAIR_GG_NER		0.582086	2.02801	0	0.00017178	0.016	1164
REACTOME_HATS_ACETYLATE_HISTONES		0.665735	2.02127	0	0.000180319	0.017	692
REACTOME_DEADENYLATION_DEPENDENT_MRNA_DECAY		0.565355	2.01464	0	0.000219224	0.021	1397
REACTOME_REGULATION_OF_TP53_ACTIVITY		0.531914	2.01374	0	0.000226679	0.022	1152
REACTOME_PROCESSING_OF_CAPPED_INTRONLESS_PRE_MRNA		0.687861	2.01352	0	0.000223616	0.022	871
REACTOME_FGFR2_ALTERNATIVE_SPLICING		0.688606	2.00529	0	0.000220634	0.022	941
REACTOME_CELL_CYCLE_MITOTIC		0.435943	2.00403	0	0.000217731	0.022	1277
REACTOME_FORMATION_OF_TC_NER_PRE_INCISION_COMPLEX		0.592972	2.0009	0	0.000214903	0.022	941
REACTOME_REGULATION_OF_LIPID_METABOLISM_BY_PPARALPHA		0.591283	1.99342	0	0.000240916	0.025	652
REACTOME_PROCESSING_OF_DNA_DOUBLE_STRAND_BREAK_ENDS		0.665377	1.97929	0	0.000285466	0.03	1152
REACTOME_ACTIVATION_OF_ANTERIOR_HOX_GENES_IN_HINDBRAIN_DEVELOPMENT_DURING_EARLY_EMBRYOGENESIS		0.651588	1.96056	0	0.000395511	0.041	748
REACTOME_E3_UBIQUITIN_LIGASES_UBIQUITINATE_TARGET_PROTEINS		0.706275	1.95226	0	0.000436924	0.046	968
REACTOME_PKMTS_METHYLATE_HISTONE_LYSINES		0.655136	1.95	0	0.000431596	0.046	748
REACTOME_DNA_STRAND_ELONGATION		0.620257	1.9423	0	0.000489012	0.053	1384
REACTOME_MRNA_CAPPING		0.674772	1.9398	0.0014556	0.000483191	0.053	941
REACTOME_NEGATIVE_EPIGENETIC_REGULATION_OF_RRNA_EXPRESSION		0.6459	1.93723	0.00140252	0.000512616	0.056	1164
REACTOME_RNA_POLYMERASE_I_TRANSCRIPTION		0.618759	1.92978	0	0.000558664	0.062	1454
REACTOME_HIV_TRANSCRIPTION_INITIATION		0.65698	1.9272	0.00146199	0.000578135	0.064	1164
REACTOME_RESOLUTION_OF_AP_SITES_VIA_THE_MULTIPLE_NUCLEOTIDE_PATCH_REPLACEMENT_PATHWAY		0.696271	1.92686	0	0.000571565	0.064	1149
REACTOME_PCNA_DEPENDENT_LONG_PATCH_BASE_EXCISION_REPAIR		0.695394	1.91149	0	0.000725858	0.081	1149
REACTOME_HIV_INFECTION		0.440393	1.90818	0	0.000775596	0.088	1266
REACTOME_TRANSCRIPTIONAL_REGULATION_OF_WHITE_ADIPOCYTE_DIFFERENTIATION		0.643955	1.89165	0	0.000995417	0.114	852
REACTOME_TRANSLESION_SYNTHESIS_BY_Y_FAMILY_DNA_POLYMERASES_BYPASSES_LESIONS_ON_DNA_TEMPLATE		0.676611	1.88674	0	0.00108981	0.125	1037
REACTOME_POSITIVE_EPIGENETIC_REGULATION_OF_RRNA_EXPRESSION		0.592363	1.88414	0	0.00110144	0.127	1056
REACTOME_TRANSCRIPTIONAL_REGULATION_BY_RUNX1		0.468852	1.88103	0	0.00112918	0.132	1459
REACTOME_MEIOSIS		0.619927	1.88031	0	0.00112502	0.133	1257
REACTOME_MITOTIC_SPINDLE_CHECKPOINT		0.500651	1.87322	0	0.00121387	0.146	865
REACTOME_REGULATION_OF_HSF1_MEDIATED_HEAT_SHOCK_RESPONSE		0.499607	1.8699	0.00125628	0.00125519	0.153	1110
REACTOME_RMTS_METHYLATE_HISTONE_ARGININES		0.60977	1.8658	0	0.00135606	0.167	852
REACTOME_RNA_POLYMERASE_I_TRANSCRIPTION_INITIATION		0.624861	1.86312	0	0.00141865	0.173	1454
REACTOME_REGULATION_OF_TP53_ACTIVITY_THROUGH_PHOSPHORYLATION		0.593481	1.86108	0.0041841	0.0014485	0.179	1152
REACTOME_TRANSCRIPTIONAL_REGULATION_BY_TP53		0.43174	1.8457	0	0.00178051	0.217	1058
REACTOME_DISORDERS_OF_TRANSMEMBRANE_TRANSPORTERS		0.466745	1.83129	0	0.00214345	0.259	1459
REACTOME_INFLUENZA_INFECTION		0.436732	1.82744	0	0.00223079	0.266	1982
REACTOME_MITOTIC_G1_PHASE_AND_G1_S_TRANSITION		0.454708	1.82636	0	0.0022386	0.27	1459
REACTOME_EUKARYOTIC_TRANSLATION_INITIATION		0.445917	1.82417	0	0.00227345	0.277	2025
REACTOME_PROTEIN_UBIQUITINATION		0.564247	1.81728	0.00135135	0.00249033	0.301	832
REACTOME_M_PHASE		0.407103	1.81412	0	0.00254299	0.308	1116
REACTOME_REPRODUCTION		0.595301	1.81388	0.00138122	0.00254654	0.311	1257
REACTOME_REGULATION_OF_PTEN_GENE_TRANSCRIPTION		0.551572	1.81091	0.00134228	0.00262569	0.32	748
REACTOME_RECOGNITION_OF_DNA_DAMAGE_BY_PCNA_CONTAINING_REPLICATION_COMPLEX		0.64671	1.81075	0.0058309	0.00260881	0.32	1037
REACTOME_DNA_DAMAGE_BYPASS		0.607101	1.81063	0	0.00259196	0.32	1037
REACTOME_ACTIVATION_OF_ATR_IN_RESPONSE_TO_REPLICATION_STRESS		0.625651	1.80818	0	0.0026424	0.327	1384
REACTOME_RUNX1_REGULATES_GENES_INVOLVED_IN_MEGAKARYOCYTE_DIFFERENTIATION_AND_PLATELET_FUNCTION		0.631446	1.80804	0.00289436	0.00261902	0.327	366
REACTOME_REGULATION_OF_EXPRESSION_OF_SLITS_AND_ROBOS		0.430633	1.80682	0	0.00264838	0.331	2025
REACTOME_SRP_DEPENDENT_COTRANSLATIONAL_PROTEIN_TARGETING_TO_MEMBRANE		0.452245	1.80085	0	0.00285136	0.357	2025
REACTOME_DNA_REPLICATION_PRE_INITIATION		0.472208	1.79837	0	0.00293529	0.369	1499
REACTOME_ESR_MEDIATED_SIGNALING		0.474042	1.79304	0	0.00308815	0.385	941
REACTOME_TRNA_MODIFICATION_IN_THE_NUCLEUS_AND_CYTOSOL		0.628982	1.78443	0.00289017	0.00347745	0.421	1259
REACTOME_CELLULAR_SENESCENCE		0.50043	1.77663	0.0026455	0.00378576	0.459	1054
REACTOME_ACTIVATION_OF_THE_PRE_REPLICATIVE_COMPLEX		0.623956	1.76848	0.00578035	0.00413785	0.499	1384
REACTOME_CELLULAR_RESPONSE_TO_HEAT_STRESS		0.457886	1.76725	0	0.00413461	0.501	1110
REACTOME_DUAL_INCISION_IN_GG_NER		0.620271	1.76243	0.00441176	0.00439453	0.525	1164
REACTOME_HCMV_EARLY_EVENTS		0.474123	1.76205	0	0.00437091	0.525	813
REACTOME_PTEN_REGULATION		0.436477	1.76127	0	0.00437779	0.53	1459
REACTOME_SWITCHING_OF_ORIGINS_TO_A_POST_REPLICATIVE_STATE		0.467036	1.75053	0.00127714	0.0048972	0.573	1499
REACTOME_NONSENSE_MEDIATED_DECAY_NMD		0.431179	1.748	0	0.00505414	0.588	2025
REACTOME_CELL_CYCLE_CHECKPOINTS		0.41283	1.74677	0	0.00508467	0.591	1266
REACTOME_SIGNALING_BY_FGFR		0.533433	1.72624	0.00272851	0.00631956	0.679	941
REACTOME_REGULATION_OF_TP53_ACTIVITY_THROUGH_ACETYLATION		0.572501	1.72557	0.00420168	0.0063347	0.684	477
REACTOME_TP53_REGULATES_TRANSCRIPTION_OF_CELL_CYCLE_GENES		0.606553	1.71504	0.00843882	0.00714075	0.728	1239
REACTOME_SIGNALING_BY_FGFR2		0.533433	1.71419	0.00536193	0.0071424	0.731	941
REACTOME_APC_C_MEDIATED_DEGRADATION_OF_CELL_CYCLE_PROTEINS		0.461406	1.70158	0.00388601	0.00806591	0.778	1499
REACTOME_SELENOAMINO_ACID_METABOLISM		0.432087	1.69631	0.00126103	0.00847567	0.793	2094
REACTOME_RESPONSE_OF_EIF2AK4_GCN2_TO_AMINO_ACID_DEFICIENCY		0.44381	1.69583	0	0.00845111	0.794	2025
REACTOME_CYTOSOLIC_SENSORS_OF_PATHOGEN_ASSOCIATED_DNA		0.551673	1.69504	0.00726744	0.00843875	0.797	660
REACTOME_HDACS_DEACETYLATE_HISTONES		0.59803	1.69165	0.00301659	0.00875623	0.814	1542
REACTOME_PERK_REGULATES_GENE_EXPRESSION		0.599328	1.69144	0.0101597	0.00870309	0.814	1570
REACTOME_INTRA_GOLGI_TRAFFIC		0.544888	1.6715	0.00843882	0.0109823	0.884	437
REACTOME_MITOTIC_METAPHASE_AND_ANAPHASE		0.386946	1.66901	0	0.0112143	0.895	1266
REACTOME_REGULATION_OF_MRNA_STABILITY_BY_PROTEINS_THAT_BIND_AU_RICH_ELEMENTS		0.434001	1.6619	0.00248447	0.0120817	0.908	1499
REACTOME_MITOTIC_PROMETAPHASE		0.410408	1.65341	0.00241255	0.0131954	0.93	1141
REACTOME_HCMV_INFECTION		0.423204	1.65014	0.00243902	0.0135999	0.939	813
REACTOME_DNA_DOUBLE_STRAND_BREAK_RESPONSE		0.589236	1.64701	0.0160819	0.0140105	0.946	1025
REACTOME_APC_C_CDH1_MEDIATED_DEGRADATION_OF_CDC20_AND_OTHER_APC_C_CDH1_TARGETED_PROTEINS_IN_LATE_MITOSIS_EARLY_G1		0.454137	1.62936	0.00530504	0.016619	0.97	1499
REACTOME_FOXO_MEDIATED_TRANSCRIPTION		0.526458	1.62831	0.0055788	0.0166584	0.971	652
REACTOME_TRANSLATION		0.365936	1.62693	0	0.016753	0.973	1982
REACTOME_ORC1_REMOVAL_FROM_CHROMATIN		0.435025	1.62595	0.00251572	0.0168218	0.973	1499
REACTOME_NUCLEAR_ENVELOPE_NE_REASSEMBLY		0.429303	1.62526	0.00761421	0.0168199	0.974	788
REACTOME_FORMATION_OF_INCISION_COMPLEX_IN_GG_NER		0.572851	1.60102	0.0230216	0.0212117	0.99	1677
REACTOME_EUKARYOTIC_TRANSLATION_ELONGATION		0.408066	1.59712	0	0.0219311	0.993	2025
REACTOME_ASSEMBLY_OF_THE_PRE_REPLICATIVE_COMPLEX		0.441252	1.59668	0.00643501	0.0218594	0.993	1499
REACTOME_OXIDATIVE_STRESS_INDUCED_SENESCENCE		0.538582	1.59325	0.018759	0.0225726	0.996	1054
REACTOME_ACTIVATION_OF_THE_MRNA_UPON_BINDING_OF_THE_CAP_BINDING_COMPLEX_AND_EIFS_AND_SUBSEQUENT_BINDING_TO_43S		0.436285	1.58866	0.00896287	0.0233647	0.996	2025
REACTOME_SIGNALING_BY_FGFR_IN_DISEASE		0.49809	1.57312	0.0248619	0.0269621	0.999	1436
REACTOME_INTERFERON_SIGNALING		0.413867	1.55773	0.00499376	0.0307097	0.999	866
REACTOME_G2_M_CHECKPOINTS		0.392809	1.54935	0.0138539	0.0328259	0.999	1459
REACTOME_N_GLYCAN_TRIMMING_IN_THE_ER_AND_CALNEXIN_CALRETICULIN_CYCLE		0.553872	1.54291	0.0323944	0.0344627	1	1342
REACTOME_G1_S_DNA_DAMAGE_CHECKPOINTS		0.42845	1.53347	0.0170157	0.0369925	1	1499
REACTOME_TRANSCRIPTIONAL_REGULATION_BY_RUNX3		0.417524	1.52539	0.0103226	0.0393312	1	1499
REACTOME_RHOBTB1_GTPASE_CYCLE		0.530049	1.51359	0.0385164	0.0433576	1	642
REACTOME_POST_TRANSLATIONAL_PROTEIN_MODIFICATION		0.320765	1.51024	0	0.0443376	1	1293
REACTOME_UCH_PROTEINASES		0.399236	1.50635	0.0273794	0.0455747	1	1499
REACTOME_ASYMMETRIC_LOCALIZATION_OF_PCP_PROTEINS		0.419518	1.50458	0.0219638	0.045949	1	1499
REACTOME_HEDGEHOG_LIGAND_BIOGENESIS		0.415521	1.49182	0.0299479	0.0506697	1	1861
REACTOME_ABC_FAMILY_PROTEINS_MEDIATED_TRANSPORT		0.400912	1.49175	0.0179718	0.0504032	1	1991
REACTOME_CYCLIN_A_CDK2_ASSOCIATED_EVENTS_AT_S_PHASE_ENTRY		0.401872	1.4828	0.0438144	0.0540407	1	1499
REACTOME_ACTIVATION_OF_GENE_EXPRESSION_BY_SREBF_SREBP		0.513757	1.48056	0.0384615	0.0546948	1	652
REACTOME_CELLULAR_RESPONSE_TO_HYPOXIA		0.40897	1.47622	0.0298314	0.0563287	1	1499
REACTOME_RUNX1_REGULATES_TRANSCRIPTION_OF_GENES_INVOLVED_IN_DIFFERENTIATION_OF_HSCS		0.405266	1.47572	0.0367937	0.0562142	1	1499
REACTOME_ABC_TRANSPORTER_DISORDERS		0.401426	1.46436	0.0335484	0.0611734	1	1861
REACTOME_SEPARATION_OF_SISTER_CHROMATIDS		0.352712	1.4637	0.0194286	0.0611172	1	1266
REACTOME_CIRCADIAN_CLOCK		0.492653	1.46236	0.0565771	0.0614993	1	567
REACTOME_DEFECTIVE_CFTR_CAUSES_CYSTIC_FIBROSIS		0.410932	1.45979	0.0313316	0.0625096	1	1861
REACTOME_GLYCOLYSIS		0.401422	1.45824	0.0294494	0.0628833	1	813
REACTOME_TCF_DEPENDENT_SIGNALING_IN_RESPONSE_TO_WNT		0.36883	1.45051	0.0257038	0.0664738	1	1459
REACTOME_SIGNALING_BY_NUCLEAR_RECEPTORS		0.36427	1.44928	0.0307125	0.0667405	1	747
REACTOME_RESOLUTION_OF_SISTER_CHROMATID_COHESION		0.373109	1.44735	0.0305623	0.0671965	1	1141
REACTOME_MAPK6_MAPK4_SIGNALING		0.392761	1.4453	0.0423412	0.0678575	1	1499
[truncated: 106 more rows]

## Sheet: Supplementary Data 5e
NAME		SIZE	ES	NES	NOM p-val	FDR q-val	FWER p-val	RANK AT MAX
[truncated: 289 more rows]

[truncated: 8 more sheets: Supplementary Data 5f, Supplementary Data 5g, Supplementary Data 5h, Supplementary Data 5i, Supplementary Data 5j, Supplementary Data 5k, Supplementary Data 5l, Supplementary Data 5m]
