# Supplementary material for: Multiomic profiling of medulloblastoma reveals subtype-specific targetable alterations at the proteome and N-glycan level
Source: Nat Commun. 2024 Jul 24;15:6237. doi: 10.1038/s41467-024-50554-z (PMC11266559; doi:10.1038/s41467-024-50554-z)
Supplement: Supplementary file 9 — Supplementary Data 6 [file 41467_2024_50554_MOESM9_ESM.xlsx]

## Sheet: Info
x
	Supplementary Data 6a	Students T-test results between pG3myc and all other groups. log 2 transformed,median normalized and centered protein abundances after HarmonizR usage (ComBat, parametric, L/S Scaling) for all proteins found in >30% of all defined proteome subtypes (pWNT, pSHHt, pSHHs, pG3, pG4, pG3myc). Proteins identified with a p-value < 0.05 and at least 1.5 fold difference between pG3myc and all other groups…
	Supplementary Data 6b	Students T-test results between pG3 and all other groups. log 2 transformed,median normalized and centered protein abundances after HarmonizR usage (ComBat, parametric, L/S Scaling) for all proteins found in >30% of all defined proteome subtypes (pWNT, pSHHt, pSHHs, pG3, pG4, pG3myc). Proteins identified with a p-value < 0.05 and at least 1.5 fold difference between pG3 and all other groups were …
	Supplementary Data 6c	Students T-test results between pG4 and all other groups. log 2 transformed,median normalized and centered protein abundances after HarmonizR usage (ComBat, parametric, L/S Scaling) for all proteins found in >30% of all defined proteome subtypes (pWNT, pSHHt, pSHHs, pG3, pG4, pG3myc). Proteins identified with a p-value < 0.05 and at least 1.5 fold difference between pG4 and all other groups were …
	Supplementary Data 6d	Significantly enriched REACTOME Terms in pG3myc, compared to all other groups. Gene Set Enrichment Analysis was performed by using the GSEA software (version 4.1, Broad Institute, San Diego, CA, USA), (Z) 1000 permutations were used. Permutation was performed based on gene sets. A weighted enrichment statistic was applied, using the signal-to-noise ratio as a metric for ranking genes. No addition…
	Supplementary Data 6e	Significantly enriched REACTOME Terms in all other groups, compared to pG3myc Gene Set Enrichment Analysis was performed by using the GSEA software (version 4.1, Broad Institute, San Diego, CA, USA), (Z) 1000 permutations were used. Permutation was performed based on gene sets. A weighted enrichment statistic was applied, using the signal-to-noise ratio as a metric for ranking genes. No additiona…
	Supplementary Data 6f	Significantly enriched REACTOME Terms in pG3, compared to all other groups. Gene Set Enrichment Analysis was performed by using the GSEA software (version 4.1, Broad Institute, San Diego, CA, USA), (Z) 1000 permutations were used. Permutation was performed based on gene sets. A weighted enrichment statistic was applied, using the signal-to-noise ratio as a metric for ranking genes. No additional …
	Supplementary Data 6g	Significantly enriched REACTOME Terms in all other groups, compared to pG3 Gene Set Enrichment Analysis was performed by using the GSEA software (version 4.1, Broad Institute, San Diego, CA, USA), (Z) 1000 permutations were used. Permutation was performed based on gene sets. A weighted enrichment statistic was applied, using the signal-to-noise ratio as a metric for ranking genes. No additional n…
	Supplementary Data 6h	Significantly enriched REACTOME Terms in pG4, compared to all other groups. Gene Set Enrichment Analysis was performed by using the GSEA software (version 4.1, Broad Institute, San Diego, CA, USA), (Z) 1000 permutations were used. Permutation was performed based on gene sets. A weighted enrichment statistic was applied, using the signal-to-noise ratio as a metric for ranking genes. No additional …
	Supplementary Data 6i	Significantly enriched REACTOME Terms in all other groups, compared to pG4 Gene Set Enrichment Analysis was performed by using the GSEA software (version 4.1, Broad Institute, San Diego, CA, USA), (Z) 1000 permutations were used. Permutation was performed based on gene sets. A weighted enrichment statistic was applied, using the signal-to-noise ratio as a metric for ranking genes. No additional n…
	Supplementary Data 6j	Loadings CNV Plots pG3myc For methlation data : raw idats files were read into conumee and preprocessIllumina normalized. The mean segmentation values for default bin sizes after performing circular binary segmentation were then used for calculating the frequency of gains and losses in CNApp web Tool (cutoff for gain or loss was value > |0.2| ) Loadings CNV Plots pG3myc For proteome data : Copynu…
	Supplementary Data 6k	Loadings CNV Plots pG3 For methlation data : raw idats files were read into conumee and preprocessIllumina normalized. The mean segmentation values for default bin sizes after performing circular binary segmentation were then used for calculating the frequency of gains and losses in CNApp web Tool (cutoff for gain or loss was value > |0.2| ) Loadings CNV Plots pG3 For proteome data : Copynumber p…
	Supplementary Data 6l	Loadings CNV Plots pG4 For methlation data : raw idats files were read into conumee and preprocessIllumina normalized. The mean segmentation values for default bin sizes after performing circular binary segmentation were then used for calculating the frequency of gains and losses in CNApp web Tool (cutoff for gain or loss was value > |0.2| ) Loadings CNV Plots pG4 For proteome data : Copynumber p…
	Supplementary Data 6m	Significantly enriched REACTOME Terms in pG3 and pG4, compared to pG3myc Gene Set Enrichment Analysis was performed by using the GSEA software (version 4.1, Broad Institute, San Diego, CA, USA), (Z) 1000 permutations were used. Permutation was performed based on gene sets. A weighted enrichment statistic was applied, using the signal-to-noise ratio as a metric for ranking genes. No additional nor…

## Sheet: Supplementary Data 6a
Protein name	UniProt ID	ENSG	Gene name		p-value significant pG3myc vs all(pSHHt,pSHHs pG3, pG4, pWNT)	-log10 p-value pG3myc vs all(pSHHt,pSHHs pG3, pG4, pWNT)	log 2 mean difference pG3myc vs all(pSHHt,pSHHs pG3, pG4, pWNT)
						Students t-test significant (p-value <0.05)	> 1.5 times higher abundant in pG3myc compared to all other proteome groups
							> 1.5 times higher abundantl other proteome groups compared to pG3myc
Palmdelphin	Q9NP74	ENSG00000099260	PALMD		+	20.1801	-2.7488
Vimentin	P08670	ENSG00000026025	VIM			0.512225	0.19692
Neuroblast differentiation-associated protein AHNAK	Q09666	ENSG00000124942	AHNAK		+	1.40867	0.418636
Filamin-A	P21333	ENSG00000196924	FLNA			0.728678	-0.250961
Periostin	Q15063	ENSG00000133110	POSTN		+	5.61888	-2.09575
Filamin-C	Q14315	ENSG00000128591	FLNC			1.1917	0.432133
Serotransferrin	P02787	ENSG00000091513	TF			1.11861	-0.278055
Talin-1	Q9Y490	ENSG00000137076	TLN1		+	1.44909	-0.300407
Visinin-like protein 1	P62760	ENSG00000163032	VSNL1			0.638395	0.584285
Microtubule-associated protein 2	P11137	ENSG00000078018	MAP2			0.996771	0.428009
Fatty acid-binding protein, heart;WD repeat-containing protein 66	P05413;Q8TBY9	ENSG00000121769;ENSG00000158023	FABP3;WDR66			0.877821	0.730412
Tenascin	P24821	ENSG00000041982	TNC			0.683448	-0.441869
Calcium/calmodulin-dependent 3',5'-cyclic nucleotide phosphodiesterase 1C	Q14123	ENSG00000154678	PDE1C			0.944121	0.692957
Rabphilin-3A	Q9Y2J0	ENSG00000089169	RPH3A			1.10602	0.914902
Nestin	P48681	ENSG00000132688	NES			0.0466329	0.0235616
14-3-3 protein epsilon	P62258	ENSG00000108953;ENSG00000274474	YWHAE		+	7.22522	0.428138
Carbonic anhydrase 4	P22748	ENSG00000167434	CA4			1.16981	0.828097
Annexin A6	P08133	ENSG00000197043	ANXA6			0.822428	-0.203156
Ankyrin-2	Q01484	ENSG00000145362	ANK2			0.0655658	0.0442123
Alpha-enolase	P06733	ENSG00000074800	ENO1		+	2.25648	-0.256386
Transitional endoplasmic reticulum ATPase	P55072	ENSG00000165280	VCP			0.925321	0.0850072
[Acyl-carrier-protein] S-acetyltransferase;[Acyl-carrier-protein] S-malonyltransferase;3-hydroxyacyl-[acyl-carrier-protein] dehydratase;3-oxoacyl-[acyl-carrier-protein] reductase;3-oxoacyl-[acyl-carrier-protein] synthase;Enoyl-[acyl-carrier-protein] reductase;Fatty acid synthase;Oleoyl-[acyl-carrier-protein] hydrolase	P49327	ENSG00000169710	FASN		+	3.8109	-0.448511
Elongation factor 2	P13639	ENSG00000167658	EEF2		+	5.57295	-0.41196
Vinculin	P18206	ENSG00000035403	VCL		+	1.39904	-0.263153
Microtubule-associated protein 4	P27816	ENSG00000047849	MAP4			0.484906	0.0886131
Ezrin	P15311	ENSG00000092820	EZR			0.280805	0.0877125
Talin-2	Q9Y4G6	ENSG00000171914	TLN2			0.120666	-0.0394778
Heterogeneous nuclear ribonucleoprotein M	P52272	ENSG00000099783	HNRNPM			0.872357	-0.0963474
Synemin	O15061	ENSG00000182253	SYNM			0.182287	-0.0746741
DNA-dependent protein kinase catalytic subunit	P78527	ENSG00000253729	PRKDC		+	5.25342	-0.312567
Ras GTPase-activating-like protein IQGAP1	P46940	ENSG00000140575	IQGAP1		+	1.78647	-0.292892
ATP synthase subunit alpha, mitochondrial	P25705	ENSG00000152234	ATP5A1		+	1.74443	-0.268965
Midasin	Q9NU22	ENSG00000112159	MDN1		+	6.47025	-1.80298
2',3'-cyclic-nucleotide 3'-phosphodiesterase	P09543	ENSG00000173786	CNP			0.741165	0.19895
Heat shock 70 kDa protein 4	P34932	ENSG00000170606	HSPA4			1.15357	-0.119963
Contactin-1	Q12860	ENSG00000018236	CNTN1			0.265574	0.202165
ATP synthase subunit beta, mitochondrial	P06576	ENSG00000110955	ATP5B		+	2.2172	-0.260143
Band 4.1-like protein 2	O43491	ENSG00000079819	EPB41L2			0.660962	0.179727
Stress-70 protein, mitochondrial	P38646	ENSG00000113013	HSPA9		+	6.17901	-0.419492
Annexin A5	P08758	ENSG00000164111	ANXA5		+	4.50082	0.533899
GRB2-associated-binding protein 1	Q13480	ENSG00000109458	GAB1			1.17701	0.802664
Protein disulfide-isomerase A4	P13667	ENSG00000155660	PDIA4			0.408173	0.0966859
Stress-induced-phosphoprotein 1	P31948	ENSG00000168439	STIP1		+	3.2566	-0.22835
Nucleoprotein TPR	P12270	ENSG00000047410	TPR		+	2.46205	-0.208331
Vesicle-fusing ATPase	P46459	ENSG00000073969;ENSG00000276262;ENSG00000278174	NSF			0.165419	0.0759131
Heterogeneous nuclear ribonucleoproteins A2/B1	P22626	ENSG00000122566	HNRNPA2B1			0.0270269	-0.00487593
Calnexin	P27824	ENSG00000127022	CANX			0.0266187	0.00700498
Ceruloplasmin	P00450	ENSG00000047457	CP			0.349275	-0.111003
Pyrroline-5-carboxylate reductase 1, mitochondrial	P32322	ENSG00000183010	PYCR1		+	9.33297	-1.65834
Phosphoenolpyruvate carboxykinase [GTP], mitochondrial	Q16822	ENSG00000100889	PCK2		+	3.55333	-1.5907
AP-2 complex subunit alpha-1	O95782	ENSG00000196961	AP2A1		+	3.28654	0.393895
Long chain 3-hydroxyacyl-CoA dehydrogenase;Long-chain enoyl-CoA hydratase;Trifunctional enzyme subunit alpha, mitochondrial	P40939	ENSG00000084754	HADHA			0.183802	-0.0434035
T-complex protein 1 subunit beta	P78371	ENSG00000166226	CCT2		+	2.65082	-0.229937
Apolipoprotein A-I;Proapolipoprotein A-I;Truncated apolipoprotein A-I	P02647	ENSG00000118137	APOA1			0.943871	-0.31381
Annexin A1	P04083	ENSG00000135046	ANXA1			0.326957	0.131354
Protein disulfide-isomerase A3	P30101	ENSG00000167004	PDIA3			0.191163	0.0526218
Heterogeneous nuclear ribonucleoprotein U	Q00839	ENSG00000153187	HNRNPU		+	1.99703	-0.181912
Protein disulfide-isomerase	P07237	ENSG00000185624	P4HB		+	1.30223	-0.223946
Bifunctional glutamate/proline--tRNA ligase;Glutamate--tRNA ligase;Proline--tRNA ligase	P07814	ENSG00000136628	EPRS		+	3.0306	-0.348033
X-ray repair cross-complementing protein 5	P13010	ENSG00000079246	XRCC5			0.85027	0.107009
Eukaryotic translation initiation factor 3 subunit A	Q14152	ENSG00000107581	EIF3A		+	4.79966	-0.327547
Aconitate hydratase, mitochondrial	Q99798	ENSG00000100412	ACO2			1.04731	0.160064
ATP-dependent RNA helicase A	Q08211	ENSG00000135829	DHX9			1.09643	-0.106348
Peroxiredoxin-6	P30041	ENSG00000117592	PRDX6		+	2.27639	-0.315719
Far upstream element-binding protein 2	Q92945	ENSG00000088247	KHSRP			0.711979	-0.0858695
Band 4.1-like protein 3;Band 4.1-like protein 3, N-terminally processed	Q9Y2J2	ENSG00000082397	EPB41L3		+	1.42618	0.381363
T-complex protein 1 subunit epsilon	P48643	ENSG00000150753	CCT5		+	3.31626	-0.241564
Triosephosphate isomerase	P60174	ENSG00000111669	TPI1			0.555124	0.117243
Cytosolic non-specific dipeptidase	Q96KP4	ENSG00000133313	CNDP2		+	2.4534	0.300222
Alpha-1-antichymotrypsin;Alpha-1-antichymotrypsin His-Pro-less	P01011	ENSG00000196136;ENSG00000273259	SERPINA3		+	2.97741	-0.527183
Lamin-B1	P20700	ENSG00000113368	LMNB1			0.376458	0.0773359
Cytosol aminopeptidase	P28838	ENSG00000002549	LAP3			0.111934	0.0426926
Isocitrate dehydrogenase [NADP], mitochondrial	P48735	ENSG00000182054	IDH2		+	1.93329	0.287331
T-complex protein 1 subunit gamma	P49368	ENSG00000163468	CCT3		+	4.31244	-0.261409
Staphylococcal nuclease domain-containing protein 1	Q7KZF4	ENSG00000197157	SND1		+	6.79484	-0.441989
Collagen alpha-3(VI) chain	P12111	ENSG00000163359	COL6A3			0.821289	-0.377761
Splicing factor, proline- and glutamine-rich	P23246	ENSG00000116560	SFPQ			0.362749	0.0442394
Leucine-rich PPR motif-containing protein, mitochondrial	P42704	ENSG00000138095	LRPPRC		+	5.8226	-0.455241
Agrin;Agrin C-terminal 110 kDa subunit;Agrin C-terminal 22 kDa fragment;Agrin C-terminal 90 kDa fragment;Agrin N-terminal 110 kDa subunit	O00468	ENSG00000188157	AGRN		+	2.91677	-0.455272
Alanine--tRNA ligase, cytoplasmic	P49588	ENSG00000090861	AARS			1.27992	0.139051
Protein-methionine sulfoxide oxidase MICAL1	Q8TDZ2	ENSG00000135596	MICAL1			1.21449	0.916079
Phosphoserine aminotransferase	Q9Y617	ENSG00000135069	PSAT1			1.21966	0.364423
Dynamin-1-like protein	O00429	ENSG00000087470	DNM1L			0.57562	0.0806584
Laminin subunit gamma-1	P11047	ENSG00000135862	LAMC1		+	2.15692	-0.470206
Bifunctional purine biosynthesis protein PURH;IMP cyclohydrolase;Phosphoribosylaminoimidazolecarboxamide formyltransferase	P31939	ENSG00000138363	ATIC		+	1.70801	-0.323039
4-trimethylaminobutyraldehyde dehydrogenase	P49189	ENSG00000143149	ALDH9A1		+	1.71684	0.28083
Rab GDP dissociation inhibitor beta	P50395	ENSG00000057608	GDI2			0.812122	0.101398
DNA damage-binding protein 1	Q16531	ENSG00000167986	DDB1			0.582821	-0.0513675
Cofilin-1	P23528	ENSG00000172757	CFL1		+	4.70435	0.383304
Matrin-3	P43243	ENSG00000015479;ENSG00000280987	MATR3			0.983574	0.0945907
Importin subunit beta-1	Q14974	ENSG00000108424	KPNB1		+	5.49879	-0.304331
UTP--glucose-1-phosphate uridylyltransferase	Q16851	ENSG00000169764	UGP2		+	5.38385	0.482502
Malate dehydrogenase, mitochondrial	P40926	ENSG00000146701	MDH2		+	3.53467	-0.435668
T-complex protein 1 subunit theta	P50990	ENSG00000156261	CCT8		+	3.26096	-0.240254
D-3-phosphoglycerate dehydrogenase	O43175	ENSG00000092621	PHGDH			0.918614	0.357362
Fibrinogen beta chain;Fibrinopeptide B	P02675	ENSG00000171564	FGB			0.964577	-0.398236
Hemopexin	P02790	ENSG00000110169	HPX			1.04748	-0.284698
Vigilin	Q00341	ENSG00000115677	HDLBP			0.349083	-0.0796708
Peroxiredoxin-1	Q06830	ENSG00000117450	PRDX1		+	1.46594	-0.345999
Alpha-internexin	Q16352	ENSG00000148798	INA			0.173876	0.118241
Fascin	Q16658	ENSG00000075618	FSCN1		+	2.39045	0.409149
Manserin;Secretogranin-2;Secretoneurin	P13521	ENSG00000171951	SCG2			1.23291	0.792053
Synaptogyrin-3	O43761	ENSG00000127561	SYNGR3			1.25472	0.590606
Transcription intermediary factor 1-beta	Q13263	ENSG00000130726	TRIM28			0.686605	-0.10388
Heterogeneous nuclear ribonucleoprotein L	P14866	ENSG00000104824	HNRNPL			0.283903	-0.03881
26S proteasome non-ATPase regulatory subunit 1	Q99460	ENSG00000173692	PSMD1			0.55442	0.10107
WD repeat-containing protein 1	O75083	ENSG00000071127	WDR1		+	4.58337	0.375237
Catalase	P04040	ENSG00000121691	CAT			0.926165	-0.28175
Aldehyde dehydrogenase, mitochondrial	P05091	ENSG00000111275	ALDH2		+	5.23304	0.550404
V-type proton ATPase catalytic subunit A	P38606	ENSG00000114573	ATP6V1A		+	1.56554	0.247072
Adenylyl cyclase-associated protein 1	Q01518	ENSG00000131236	CAP1		+	3.21282	0.289252
Vacuolar protein sorting-associated protein 35	Q96QK1	ENSG00000069329	VPS35		+	4.30479	0.257522
Neuronal migration protein doublecortin	O43602	ENSG00000077279	DCX		+	1.37024	0.603189
Hepatocyte growth factor receptor	P08581	ENSG00000105976	MET		+	1.38456	0.622609
Aspartate--tRNA ligase, cytoplasmic	P14868	ENSG00000115866	DARS		+	2.42042	-0.193227
Phosphoribosylamine--glycine ligase;Phosphoribosylformylglycinamidine cyclo-ligase;Phosphoribosylglycinamide formyltransferase;Trifunctional purine biosynthetic protein adenosine-3	P22102	ENSG00000159131;ENSG00000262473	GART		+	1.42836	-0.187779
Calreticulin	P27797	ENSG00000179218	CALR		+	3.62046	-0.40119
Kinesin-1 heavy chain	P33176	ENSG00000170759	KIF5B		+	2.10601	0.189316
Protein deglycase DJ-1	Q99497	ENSG00000116288	PARK7		+	7.55243	0.478219
U5 small nuclear ribonucleoprotein 200 kDa helicase	O75643	ENSG00000144028	SNRNP200			0.4965	-0.068185
Fibrinogen gamma chain	P02679	ENSG00000171557	FGG			0.641851	-0.28372
T-complex protein 1 subunit alpha	P17987	ENSG00000120438	TCP1		+	2.67941	-0.240242
26S proteasome non-ATPase regulatory subunit 2	Q13200	ENSG00000175166	PSMD2			0.951866	0.10189
NAD(P) transhydrogenase, mitochondrial	Q13423	ENSG00000112992	NNT			0.407591	-0.0839757
Catenin delta-1	O60716	ENSG00000198561	CTNND1			0.0600192	0.0140366
Methylmalonate-semialdehyde dehydrogenase [acylating], mitochondrial	Q02252	ENSG00000119711	ALDH6A1		+	2.47259	0.396782
Translational activator GCN1	Q92616	ENSG00000089154	GCN1L1		+	4.28186	-0.336862
Probable ATP-dependent RNA helicase DDX17	Q92841	ENSG00000100201	DDX17			0.268971	0.0411742
Gamma-adducin	Q9UEY8	ENSG00000148700	ADD3		+	2.3367	0.455109
Peptidyl-prolyl cis-trans isomerase FKBP5;Peptidyl-prolyl cis-trans isomerase FKBP5, N-terminally processed	Q13451	ENSG00000096060	FKBP5		+	6.39272	-1.53859
Tumor protein D52	P55327	ENSG00000076554	TPD52		+	7.44222	-1.53378
Transaldolase	P37837	ENSG00000177156	TALDO1			1.23412	0.174598
Reticulon-4	Q9NQC3	ENSG00000115310	RTN4		+	3.34213	0.459604
Acetyl-CoA acetyltransferase, mitochondrial	P24752	ENSG00000075239	ACAT1		+	6.14623	-0.564945
Transgelin-2	P37802	ENSG00000158710	TAGLN2			0.671141	-0.164235
T-complex protein 1 subunit delta	P50991	ENSG00000115484	CCT4		+	3.09151	-0.254612
CCB peptide;GAWK peptide;PE-11;Secretogranin-1	P05060	ENSG00000089199	CHGB		+	1.4161	0.753651
Calpain-1 catalytic subunit	P07384	ENSG00000014216	CAPN1		+	3.18971	0.298705
Alcohol dehydrogenase [NADP(+)]	P14550	ENSG00000117448	AKR1A1			0.195794	0.037252
Selenium-binding protein 1	Q13228	ENSG00000143416	SELENBP1			0.261341	0.105048
Heterogeneous nuclear ribonucleoprotein U-like protein 2	Q1KMD3	ENSG00000214753	HNRNPUL2		+	4.2884	0.386687
Septin-9	Q9UHD8	ENSG00000184640	2022-09-09			0.0647631	0.0155993
Gamma-enolase	P09104	ENSG00000111674	ENO2		+	2.67017	0.567608
Laminin subunit beta-2	P55268	ENSG00000172037	LAMB2			0.212579	0.0919499
Structural maintenance of chromosomes protein 1A	Q14683	ENSG00000072501	SMC1A			1.13894	0.144423
RuvB-like 2	Q9Y230	ENSG00000183207	RUVBL2		+	3.59552	-0.265385
Exportin-1	O14980	ENSG00000082898	XPO1			0.423267	-0.0516184
Plastin-2	P13796	ENSG00000136167	LCP1			0.170243	0.0704564
Elongation factor 1-gamma	P26641	ENSG00000254772	EEF1G		+	2.96279	-0.226065
Syntaxin-1B	P61266	ENSG00000099365	STX1B		+	1.44714	0.820436
Splicing factor 3B subunit 3	Q15393	ENSG00000189091	SF3B3			0.580052	-0.0733539
AP-2 complex subunit mu	Q96CW1	ENSG00000161203	AP2M1		+	6.38646	0.476831
Perilipin-3	O60664	ENSG00000105355	PLIN3			0.720052	0.208945
60 kDa SS-A/Ro ribonucleoprotein	P10155	ENSG00000116747	TROVE2		+	1.38203	0.180488
Inter-alpha-trypsin inhibitor heavy chain H2	P19823	ENSG00000151655	ITIH2		+	2.78584	-0.44011
Heterogeneous nuclear ribonucleoprotein A3	P51991	ENSG00000170144	HNRNPA3		+	1.55744	0.252099
Nidogen-2	Q14112	ENSG00000087303	NID2			0.127445	-0.054144
Apolipoprotein A-IV	P06727	ENSG00000110244	APOA4			0.830273	-0.26388
Tropomyosin alpha-3 chain	P06753	ENSG00000143549	TPM3			0.265119	0.061255
Aspartate aminotransferase, cytoplasmic	P17174	ENSG00000120053	GOT1		+	3.51366	0.468879
26S protease regulatory subunit 7	P35998	ENSG00000161057	PSMC2			1.07451	0.0844939
Structural maintenance of chromosomes protein 3	Q9UQE7	ENSG00000108055	SMC3			0.393506	0.0723346
Glutathione S-transferase P	P09211	ENSG00000084207	GSTP1			0.90554	-0.214343
Poly [ADP-ribose] polymerase 1	P09874	ENSG00000143799	PARP1		+	1.89495	-0.295119
Ribonuclease inhibitor	P13489	ENSG00000023191;ENSG00000276230	RNH1			0.0152762	0.00304606
CD44 antigen	P16070	ENSG00000026508	CD44			0.491032	-0.195354
Threonine--tRNA ligase, cytoplasmic	P26639	ENSG00000113407	TARS			0.982536	-0.146925
Myristoylated alanine-rich C-kinase substrate	P29966	ENSG00000277443	MARCKS			0.932422	0.239093
Prolyl endopeptidase	P48147	ENSG00000085377	PREP			0.370648	-0.0846357
3-ketoacyl-CoA thiolase;Trifunctional enzyme subunit beta, mitochondrial	P55084	ENSG00000138029	HADHB			0.0115463	-0.00321929
Methionine--tRNA ligase, cytoplasmic	P56192	ENSG00000166986	MARS		+	3.54744	-0.199416
Phosphoglucomutase-2	Q96G03	ENSG00000169299	PGM2		+	1.53189	0.268293
Nuclear migration protein nudC	Q9Y266	ENSG00000090273	NUDC		+	1.66818	-0.173938
Deoxynucleoside triphosphate triphosphohydrolase SAMHD1	Q9Y3Z3	ENSG00000101347	SAMHD1			0.319165	-0.0667345
EMILIN-3	Q9NT22	ENSG00000183798	EMILIN3		+	1.45723	0.655013
General vesicular transport factor p115	O60763	ENSG00000138768	USO1			0.120107	0.022235
Aspartate aminotransferase, mitochondrial	P00505	ENSG00000125166	GOT2			0.512982	-0.167808
Ig gamma-1 chain C region	P01857	ENSG00000211896	IGHG1		+	1.55323	-0.511084
Alpha-crystallin B chain	P02511	ENSG00000109846	CRYAB			0.793486	-0.455452
Ribosome biogenesis regulatory protein homolog	Q15050	ENSG00000179041	RRS1		+	8.97586	-1.40956
Arginine--tRNA ligase, cytoplasmic	P54136	ENSG00000113643	RARS		+	4.76779	-0.295738
Src substrate cortactin	Q14247	ENSG00000085733	CTTN		+	2.29528	0.207351
116 kDa U5 small nuclear ribonucleoprotein component	Q15029	ENSG00000108883	EFTUD2			1.0563	-0.103074
3-hydroxyacyl-CoA dehydrogenase type-2	Q99714	ENSG00000072506	HSD17B10			0.21999	0.0498169
UDP-glucose:glycoprotein glucosyltransferase 1	Q9NYU2	ENSG00000136731	UGGT1			0.00410317	0.0010396
Coatomer subunit gamma-1	Q9Y678	ENSG00000181789	COPG1			0.127556	-0.029547
Actin-related protein 2/3 complex subunit 2	O15144	ENSG00000163466	ARPC2		+	10.1045	0.49526
Cold shock domain-containing protein E1	O75534	ENSG00000009307	CSDE1		+	4.21939	-0.268262
Annexin A4	P09525	ENSG00000196975	ANXA4			0.0660272	-0.0341116
Leukotriene A-4 hydrolase	P09960	ENSG00000111144	LTA4H			0.901821	0.143326
Nidogen-1	P14543	ENSG00000116962	NID1		+	2.28561	-0.414458
Exportin-2	P55060	ENSG00000124207	CSE1L			1.1822	-0.136234
26S protease regulatory subunit 4	P62191	ENSG00000100764	PSMC1			1.09748	0.107783
Serine/arginine-rich splicing factor 1	Q07955	ENSG00000136450	SRSF1			0.167359	0.0237549
LIM and SH3 domain protein 1	Q14847	ENSG00000002834	LASP1			1.01685	0.214557
Protein Shroom2	Q13796	ENSG00000146950	SHROOM2		+	1.55415	0.856863
Poly(U)-binding-splicing factor PUF60	Q9UHX1	ENSG00000179950;ENSG00000274081	PUF60			0.0413882	0.00925095
Guanine nucleotide-binding protein G(i) subunit alpha-2	P04899	ENSG00000114353	GNAI2		+	4.67221	0.447243
Acylamino-acid-releasing enzyme	P13798	ENSG00000164062	APEH			0.332213	0.0801974
Platelet-activating factor acetylhydrolase IB subunit alpha	P43034	ENSG00000007168	PAFAH1B1		+	5.96497	0.490033
Elongation factor Tu, mitochondrial	P49411	ENSG00000178952	TUFM		+	3.78184	-0.273365
14-3-3 protein zeta/delta	P63104	ENSG00000164924	YWHAZ		+	1.76495	0.245916
Peptidyl-prolyl cis-trans isomerase FKBP4;Peptidyl-prolyl cis-trans isomerase FKBP4, N-terminally processed	Q02790	ENSG00000004478	FKBP4		+	3.81712	-0.365371
Non-POU domain-containing octamer-binding protein	Q15233	ENSG00000147140	NONO			0.00653086	0.00119574
RuvB-like 1	Q9Y265	ENSG00000175792	RUVBL1		+	4.48239	-0.323733
Ig kappa chain C region	P01834		IGKC			0.248815	-0.114694
Fumarate hydratase, mitochondrial	P07954	ENSG00000091483	FH		+	2.29002	-0.282015
Voltage-dependent anion-selective channel protein 1	P21796	ENSG00000213585	VDAC1			0.963271	-0.15128
Glycerol-3-phosphate dehydrogenase, mitochondrial	P43304	ENSG00000115159	GPD2			1.26899	0.297007
F-actin-capping protein subunit beta	P47756	ENSG00000077549	CAPZB		+	13.4407	0.358267
Glutathione synthetase	P48637	ENSG00000100983	GSS			0.616286	0.16848
Ubiquitin carboxyl-terminal hydrolase 14	P54578	ENSG00000101557	USP14		+	3.68294	-0.310461
Eukaryotic translation initiation factor 5	P55010	ENSG00000100664	EIF5			0.962797	-0.146049
26S proteasome non-ATPase regulatory subunit 3	O43242	ENSG00000108344	PSMD3			0.19724	-0.0266642
Flotillin-1	O75955	ENSG00000137312;ENSG00000206379;ENSG00000206480;ENSG00000230143;ENSG00000232280	FLOT1			0.157934	0.0480538
Integrin beta-1	P05556	ENSG00000150093	ITGB1			0.519862	-0.110799
Profilin-1	P07737	ENSG00000108518	PFN1			0.285643	0.065946
Galectin-1	P09382	ENSG00000100097	LGALS1		+	2.45986	0.531986
ADP/ATP translocase 3;ADP/ATP translocase 3, N-terminally processed	P12236	ENSG00000169100	SLC25A6			0.152552	-0.0423723
Adenosylhomocysteinase	P23526	ENSG00000101444	AHCY			0.74019	-0.135591
Dynamin-1	Q05193	ENSG00000106976	DNM1		+	1.56178	0.709256
Peroxiredoxin-2	P32119	ENSG00000167815	PRDX2		+	1.59554	0.196318
Guanine nucleotide-binding protein subunit beta-2-like 1;Guanine nucleotide-binding protein subunit beta-2-like 1, N-terminally processed	P63244	ENSG00000204628	GNB2L1		+	6.49981	-0.346847
14-3-3 protein eta	Q04917	ENSG00000128245	YWHAH			0.599964	0.128324
Pre-mRNA-processing-splicing factor 8	Q6P2Q9	ENSG00000174231;ENSG00000274442	PRPF8			0.105843	-0.0173993
Septin-8	Q92599	ENSG00000164402	2022-09-08			0.00595829	0.00252308
Serrate RNA effector molecule homolog	Q9BXP5	ENSG00000087087	SRRT			0.12524	-0.0253922
Nucleophosmin	P06748	ENSG00000181163	NPM1		+	4.56647	-0.57515
Alcohol dehydrogenase class-3	P11766	ENSG00000197894	ADH5		+	1.81639	0.217138
14-3-3 protein beta/alpha;14-3-3 protein beta/alpha, N-terminally processed	P31946	ENSG00000166913	YWHAB		+	3.03715	0.358357
60S ribosomal protein L4	P36578	ENSG00000174444	RPL4		+	3.46341	-0.44173
Serine--tRNA ligase, cytoplasmic	P49591	ENSG00000031698	SARS			0.852246	0.103466
Destrin	P60981	ENSG00000125868	DSTN			0.35412	0.0962586
14-3-3 protein gamma;14-3-3 protein gamma, N-terminally processed	P61981	ENSG00000170027	YWHAG			1.08955	0.198017
Guanine nucleotide-binding protein-like 3	Q9BVP2	ENSG00000163938	GNL3		+	8.02167	-1.36027
Interleukin enhancer-binding factor 2	Q12905	ENSG00000143621	ILF2			0.604623	0.0737752
Phenylalanine--tRNA ligase beta subunit	Q9NSD9	ENSG00000116120	FARSB			1.05384	-0.144242
Obg-like ATPase 1	Q9NTK5	ENSG00000138430	OLA1			0.00542864	-0.00107332
Thyroid hormone receptor-associated protein 3	Q9Y2W1	ENSG00000054118	THRAP3			1.19959	-0.138464
tRNA-splicing ligase RtcB homolog	Q9Y3I0	ENSG00000100220	RTCB		+	2.20182	0.159665
Carbonic anhydrase 2	P00918	ENSG00000104267	CA2			0.72901	-0.275762
Dihydropteridine reductase	P09417	ENSG00000151552	QDPR		+	1.32919	0.20538
Dihydrolipoyl dehydrogenase, mitochondrial	P09622	ENSG00000091140	DLD		+	2.27029	-0.277032
Ubiquitin carboxyl-terminal hydrolase isozyme L1	P09936	ENSG00000154277	UCHL1			0.575746	0.306852
Cytochrome b-c1 complex subunit 2, mitochondrial	P22695	ENSG00000140740	UQCRC2		+	2.62909	-0.286741
Peptidyl-prolyl cis-trans isomerase B	P23284	ENSG00000166794	PPIB			0.307394	0.0798289
Coronin-1A	P31146	ENSG00000102879	CORO1A		+	2.86762	0.38142
Signal transducer and activator of transcription 1-alpha/beta	P42224	ENSG00000115415	STAT1		+	2.532	0.356101
(3R)-hydroxyacyl-CoA dehydrogenase;Enoyl-CoA hydratase 2;Peroxisomal multifunctional enzyme type 2	P51659	ENSG00000133835	HSD17B4			0.0492912	-0.0102292
6-phosphogluconate dehydrogenase, decarboxylating	P52209	ENSG00000142657	PGD		+	5.00962	0.368638
Eukaryotic translation initiation factor 4 gamma 2	P78344	ENSG00000110321	EIF4G2			0.528129	0.0787431
Splicing factor 3B subunit 2	Q13435	ENSG00000087365	SF3B2			0.270259	-0.0355206
Leucine-rich repeat-containing protein 47	Q8N1G4	ENSG00000130764	LRRC47		+	2.37409	0.181265
COP9 signalosome complex subunit 4	Q9BT78	ENSG00000138663	COPS4		+	2.7362	0.168237
Synaptic vesicle membrane protein VAT-1 homolog-like	Q9HCJ6	ENSG00000171724	VAT1L			0.192825	-0.15409
Chloride intracellular channel protein 1	O00299	ENSG00000206394;ENSG00000213719;ENSG00000223639;ENSG00000226248;ENSG00000226417;ENSG00000226651;ENSG00000230685	CLIC1			0.314801	-0.117995
PC4 and SFRS1-interacting protein	O75475	ENSG00000164985	PSIP1		+	7.58705	0.512367
Superoxide dismutase [Mn], mitochondrial	P04179	ENSG00000112096	SOD2			0.324877	0.12127
Dolichyl-diphosphooligosaccharide--protein glycosyltransferase subunit 1	P04843	ENSG00000163902	RPN1			0.903624	-0.122581
Laminin subunit beta-1	P07942	ENSG00000091136	LAMB1		+	2.51172	-0.572317
Electron transfer flavoprotein subunit alpha, mitochondrial	P13804	ENSG00000140374	ETFA		+	3.89733	-0.551616
Probable ATP-dependent RNA helicase DDX5	P17844	ENSG00000108654	DDX5		+	2.49469	-0.2147
Prohibitin	P35232	ENSG00000167085	PHB		+	8.72777	-0.491305
Coatomer subunit beta'	P35606	ENSG00000184432	COPB2			0.462433	0.0585518
3-ketoacyl-CoA thiolase, mitochondrial	P42765	ENSG00000167315	ACAA2			0.418125	0.157589
Ras-related protein Rab-7a	P51149	ENSG00000075785	RAB7A		+	2.47363	0.198505
Tubulin beta-4B chain	P68371	ENSG00000188229	TUBB4B		+	2.97391	0.40984
Rho GTPase-activating protein 1	Q07960	ENSG00000175220	ARHGAP1			0.429809	0.0678976
Myosin light chain kinase, smooth muscle;Myosin light chain kinase, smooth muscle, deglutamylated form	Q15746	ENSG00000065534	MYLK			1.02236	-0.251298
2,4-dienoyl-CoA reductase, mitochondrial	Q16698	ENSG00000104325	DECR1		+	2.31225	-0.358643
Nuclear pore complex protein Nup93	Q8N1F7	ENSG00000102900	NUP93		+	3.52097	-0.24575
NAD(P)H-hydrate epimerase	Q8NCW5	ENSG00000163382	APOA1BP			1.03295	0.175339
Myelin expression factor 2	Q9P2K5	ENSG00000104177	MYEF2		+	2.55433	0.270816
Synaptic vesicle glycoprotein 2A	Q7L0J3	ENSG00000159164	SV2A		+	1.56234	0.65441
Splicing factor 3B subunit 1	O75533	ENSG00000115524	SF3B1			0.142805	-0.0243831
Glutamine synthetase	P15104	ENSG00000135821	GLUL			0.323264	0.145456
Cytochrome b-c1 complex subunit 1, mitochondrial	P31930	ENSG00000010256	UQCRC1		+	2.24119	-0.262861
Lon protease homolog, mitochondrial	P36776	ENSG00000196365	LONP1		+	4.28747	-0.339705
Nuclear autoantigenic sperm protein	P49321	ENSG00000132780	NASP			0.665999	-0.190869
Dynamin-3	Q9UQ16	ENSG00000197959	DNM3		+	1.66163	0.825872
Sorting nexin-6;Sorting nexin-6, N-terminally processed	Q9UNH7	ENSG00000129515	SNX6		+	1.988	0.15511
Hepatocyte growth factor-regulated tyrosine kinase substrate	O14964	ENSG00000185359	HGS		+	4.04924	0.272161
Thioredoxin-like protein 1	O43396	ENSG00000091164	TXNL1			0.797081	0.0972459
Mitochondrial import receptor subunit TOM70	O94826	ENSG00000154174	TOMM70A		+	9.51593	-0.465832
Guanine nucleotide-binding protein G(o) subunit alpha	P09471	ENSG00000087258	GNAO1		+	1.66252	0.657711
Mitogen-activated protein kinase 1	P28482	ENSG00000100030	MAPK1		+	4.96898	0.553528
LIM and calponin homology domains-containing protein 1	Q9UPQ0	ENSG00000064042	LIMCH1		+	1.7362	0.641129
Crk-like protein	P46109	ENSG00000099942	CRKL		+	1.76089	0.150581
Protein phosphatase 1 regulatory subunit 7	Q15435	ENSG00000115685	PPP1R7		+	6.48949	0.477886
Transforming growth factor-beta-induced protein ig-h3	Q15582	ENSG00000120708	TGFBI			1.207	-0.461622
Leucine--tRNA ligase, cytoplasmic	Q9P2J5	ENSG00000133706	LARS		+	7.42318	-0.566383
Protein kinase C and casein kinase substrate in neurons protein 2	Q9UNF0	ENSG00000100266	PACSIN2		+	3.28829	0.421849
Proliferation-associated protein 2G4	Q9UQ80	ENSG00000170515	PA2G4		+	8.09678	-0.458178
40S ribosomal protein S3	P23396	ENSG00000149273	RPS3		+	6.99541	-0.370513
Eukaryotic translation initiation factor 4B	P23588	ENSG00000063046	EIF4B			0.826122	-0.114502
Flavin reductase (NADPH)	P30043	ENSG00000090013	BLVRB			0.522848	-0.196482
Alpha-centractin	P61163	ENSG00000138107	ACTR1A		+	3.92769	0.419154
Proteasome activator complex subunit 1	Q06323	ENSG00000092010	PSME1			0.606249	0.127705
Delta(3,5)-Delta(2,4)-dienoyl-CoA isomerase, mitochondrial	Q13011	ENSG00000104823	ECH1		+	1.50274	-0.173259
Protein enabled homolog	Q8N8S7	ENSG00000154380	ENAH		+	3.06579	-0.343489
Septin-5	Q99719	ENSG00000184702	2022-09-05		+	2.15329	0.408791
Dipeptidyl peptidase 3	Q9NY33	ENSG00000254986	DPP3			0.593343	-0.102176
Vesicle-associated membrane protein-associated protein A	Q9P0L0	ENSG00000101558	VAPA		+	2.26967	0.214737
Ataxin-10	Q9UBB4	ENSG00000130638	ATXN10		+	1.31499	0.173339
Heterogeneous nuclear ribonucleoprotein Q	O60506	ENSG00000135316	SYNCRIP		+	7.5791	-0.443632
Importin-7	O95373	ENSG00000205339	IPO7		+	3.27222	-0.353476
Glutathione peroxidase 1	P07203	ENSG00000233276	GPX1			0.431366	0.0707996
Collagen alpha-1(VI) chain	P12109	ENSG00000142156	COL6A1			0.756714	-0.318611
Eukaryotic translation initiation factor 2 subunit 2	P20042	ENSG00000125977	EIF2S2		+	4.02616	-0.367341
Proteasome subunit alpha type-4	P25789	ENSG00000041357	PSMA4			0.134067	-0.018833
Protein PML	P29590	ENSG00000140464	PML		+	3.26941	0.383244
Serpin H1	P50454	ENSG00000149257	SERPINH1		+	2.01573	-0.529977
Eukaryotic translation initiation factor 3 subunit E	P60228	ENSG00000104408	EIF3E		+	2.56334	-0.250314
Scaffold attachment factor B2	Q14151	ENSG00000130254	SAFB2			0.393078	-0.0639708
Poly(rC)-binding protein 1	Q15365	ENSG00000169564	PCBP1		+	1.72241	-0.135052
Importin-9	Q96P70	ENSG00000198700	IPO9			0.877936	-0.143217
Beta-soluble NSF attachment protein	Q9H115	ENSG00000125814	NAPB			0.447661	0.176487
26S proteasome non-ATPase regulatory subunit 13	Q9UNM6	ENSG00000185627	PSMD13			0.250998	-0.0313944
Citrate synthase, mitochondrial	O75390	ENSG00000062485	CS		+	1.84632	-0.202342
E3 UFM1-protein ligase 1	O94874	ENSG00000014123	UFL1		+	5.43168	-0.441869
Digestive organ expansion factor homolog	Q68CQ4	ENSG00000117597	DIEXF		+	11.3045	-1.35849
Dihydrolipoyllysine-residue acetyltransferase component of pyruvate dehydrogenase complex, mitochondrial	P10515	ENSG00000150768	DLAT		+	2.25648	-0.287028
S-formylglutathione hydrolase	P10768	ENSG00000139684	ESD		+	2.27798	0.254994
Sorcin	P30626	ENSG00000075142	SRI		+	3.14369	0.462028
PDZ and LIM domain protein 3	Q53GG5	ENSG00000154553	PDLIM3		+	1.74894	1.34597
UV excision repair protein RAD23 homolog B	P54727	ENSG00000119318	RAD23B			0.809212	-0.11073
Inorganic pyrophosphatase	Q15181	ENSG00000180817	PPA1		+	4.55448	-0.4006
Thioredoxin reductase 1, cytoplasmic	Q16881	ENSG00000198431	TXNRD1			0.573973	0.120243
GRIP1-associated protein 1	Q4V328	ENSG00000068400	GRIPAP1		+	2.51542	0.277635
RNA-binding protein 14	Q96PK6	ENSG00000239306	RBM14			0.847002	-0.0790637
Tubulin-folding cofactor B	Q99426	ENSG00000105254	TBCB		+	4.83186	0.456014
SUMO-activating enzyme subunit 1;SUMO-activating enzyme subunit 1, N-terminally processed	Q9UBE0	ENSG00000142230	SAE1			0.861472	0.104915
Cytoplasmic dynein 1 light intermediate chain 1	Q9Y6G9	ENSG00000144635	DYNC1LI1		+	2.24968	0.229071
Protein arginine N-methyltransferase 5;Protein arginine N-methyltransferase 5, N-terminally processed	O14744	ENSG00000100462	PRMT5			0.633052	-0.0980647
Core histone macro-H2A.1	O75367	ENSG00000113648	H2AFY			0.506841	0.133949
Activator of 90 kDa heat shock protein ATPase homolog 1	O95433	ENSG00000100591	AHSA1			1.23765	-0.129476
Tubulin beta-4A chain	P04350	ENSG00000104833	TUBB4A			0.290315	-0.166738
cAMP-dependent protein kinase type II-alpha regulatory subunit	P13861	ENSG00000114302	PRKAR2A		+	1.44439	-0.229128
Proteasome subunit alpha type-3	P25788	ENSG00000100567	PSMA3			0.0943188	0.0116822
Enoyl-CoA hydratase, mitochondrial	P30084	ENSG00000127884	ECHS1			0.107183	-0.0315729
GMP synthase [glutamine-hydrolyzing]	P49915	ENSG00000163655	GMPS			0.257522	0.0664741
Heterogeneous nuclear ribonucleoprotein H2	P55795	ENSG00000126945	HNRNPH2		+	3.47013	0.272142
40S ribosomal protein S3a	P61247	ENSG00000145425	RPS3A		+	7.67722	-0.483206
Growth factor receptor-bound protein 2	P62993	ENSG00000177885	GRB2			0.600748	0.128707
Squamous cell carcinoma antigen recognized by T-cells 3	Q15020	ENSG00000075856	SART3			0.0674167	-0.0148435
26S proteasome non-ATPase regulatory subunit 5	Q16401	ENSG00000095261	PSMD5			0.0685648	0.0314542
ATP-dependent dihydroxyacetone kinase;Bifunctional ATP-dependent dihydroxyacetone kinase/FAD-AMP lyase (cyclizing);FAD-AMP lyase (cyclizing)	Q3LXA3	ENSG00000149476	DAK			0.786387	0.147192
Sec1 family domain-containing protein 1	Q8WVM8	ENSG00000092108	SCFD1			0.0849524	-0.0185455
Protein NDRG1	Q92597	ENSG00000104419	NDRG1			0.157584	0.0830318
Serine/arginine repetitive matrix protein 2	Q9UQ35	ENSG00000167978	SRRM2		+	1.48256	-0.154269
Serine-threonine kinase receptor-associated protein	Q9Y3F4	ENSG00000023734	STRAP		+	2.37007	-0.205626
Calcium-binding mitochondrial carrier protein Aralar1	O75746	ENSG00000115840	SLC25A12			0.3403	0.109394
Fructose-bisphosphate aldolase C	P09972	ENSG00000109107	ALDOC		+	1.84976	0.822366
Neurofilament medium polypeptide	P07197	ENSG00000104722	NEFM		+	2.73962	-1.35161
14-3-3 protein theta	P27348	ENSG00000134308	YWHAQ		+	6.9604	0.476664
DNA-(apurinic or apyrimidinic site) lyase;DNA-(apurinic or apyrimidinic site) lyase, mitochondrial	P27695	ENSG00000100823	APEX1		+	1.65163	0.220073
Endoplasmic reticulum resident protein 29	P30040	ENSG00000089248	ERP29			0.206871	0.0564505
Succinate dehydrogenase [ubiquinone] flavoprotein subunit, mitochondrial	P31040	ENSG00000073578	SDHA		+	2.3127	-0.27206
14-3-3 protein sigma	P31947	ENSG00000175793	SFN		+	3.32298	0.513941
NADH dehydrogenase [ubiquinone] flavoprotein 1, mitochondrial	P49821	ENSG00000167792	NDUFV1			0.784707	-0.145531
Rho GDP-dissociation inhibitor 1	P52565	ENSG00000141522	ARHGDIA			0.329144	-0.0666926
F-actin-capping protein subunit alpha-1	P52907	ENSG00000116489	CAPZA1		+	2.72617	0.217834
10 kDa heat shock protein, mitochondrial	P61604	ENSG00000115541	HSPE1		+	3.88672	-0.575164
Quinone oxidoreductase	Q08257	ENSG00000116791	CRYZ			0.255253	0.126739
Proteasome-associated protein ECM29 homolog	Q5VYK3	ENSG00000136813	ECM29		+	4.94511	-0.519797
Glyoxylate reductase/hydroxypyruvate reductase	Q9UBQ7	ENSG00000137106	GRHPR		+	5.50919	0.356605
Disks large homolog 3	Q92796	ENSG00000082458	DLG3		+	1.92114	0.633514
Tripeptidyl-peptidase 1	O14773	ENSG00000166340	TPP1			0.524854	-0.109914
LanC-like protein 1	O43813	ENSG00000115365	LANCL1			1.24632	0.180186
40S ribosomal protein S2	P15880	ENSG00000140988	RPS2		+	6.56931	-0.46783
Cadherin-2	P19022	ENSG00000170558	CDH2		+	1.59806	0.305854
Oxysterol-binding protein 1	P22059	ENSG00000110048	OSBP			0.275642	-0.0356427
Fibulin-1	P23142	ENSG00000077942	FBLN1			0.454875	-0.201362
Mitogen-activated protein kinase 3	P27361	ENSG00000102882	MAPK3		+	3.13962	0.405766
Proteasome subunit alpha type-5	P28066	ENSG00000143106	PSMA5			0.789035	-0.0662097
Neural cell adhesion molecule L1	P32004	ENSG00000198910	L1CAM			0.298135	-0.199629
Hexokinase-2	P52789	ENSG00000159399	HK2		+	3.40382	-1.30722
Glutamine--tRNA ligase	P47897	ENSG00000172053	QARS			0.0317416	0.00742365
Isocitrate dehydrogenase [NAD] subunit alpha, mitochondrial	P50213	ENSG00000166411	IDH3A			0.246455	-0.0842809
A-kinase anchor protein 1, mitochondrial	Q92667	ENSG00000121057	AKAP1		+	10.6081	-1.27991
S-phase kinase-associated protein 1	P63208	ENSG00000113558	SKP1		+	3.38052	0.335829
Coactosin-like protein	Q14019	ENSG00000103187	COTL1			0.0690269	0.0301428
26S proteasome non-ATPase regulatory subunit 6	Q15008	ENSG00000163636	PSMD6			0.511998	-0.0632459
Microtubule-associated protein RP/EB family member 1	Q15691	ENSG00000101367	MAPRE1		+	1.59092	0.180562
Heterochromatin protein 1-binding protein 3	Q5SSJ5	ENSG00000127483	HP1BP3			0.17633	0.0602747
Hepatoma-derived growth factor-related protein 2	Q7Z4V5		HDGFRP2		+	2.41874	0.276212
Ataxin-2-like protein	Q8WWM7	ENSG00000168488	ATXN2L		+	3.86438	-0.236223
Ubiquitin thioesterase OTUB1	Q96FW1	ENSG00000167770	OTUB1		+	1.36992	0.128034
Prohibitin-2	Q99623	ENSG00000215021	PHB2		+	7.27111	-0.458447
Adipocyte plasma membrane-associated protein	Q9HDC9	ENSG00000101474	APMAP		+	1.47185	0.195439
SUMO-activating enzyme subunit 2	Q9UBT2	ENSG00000126261	UBA2			0.681384	0.090603
UPF0568 protein C14orf166	Q9Y224	ENSG00000087302	C14orf166		+	2.4434	0.198884
Suppressor of G2 allele of SKP1 homolog	Q9Y2Z0	ENSG00000165416	SUGT1		+	1.37289	0.186396
Syndecan-2	P34741	ENSG00000169439	SDC2		+	4.6958	-1.27246
HIV Tat-specific factor 1	O43719	ENSG00000102241	HTATSF1		+	1.77506	0.283253
Cytochrome c oxidase subunit 2	P00403	ENSG00000198712	MT-CO2			0.219185	-0.059609
Eukaryotic translation initiation factor 2 subunit 1	P05198	ENSG00000134001	EIF2S1		+	4.15502	-0.213259
Pyruvate dehydrogenase E1 component subunit beta, mitochondrial	P11177	ENSG00000168291	PDHB		+	1.7419	-0.276761
Aspartate carbamoyltransferase;CAD protein;Dihydroorotase;Glutamine-dependent carbamoyl-phosphate synthase	P27708	ENSG00000084774	CAD		+	3.21598	-0.378721
ATP synthase subunit O, mitochondrial	P48047	ENSG00000241837	ATP5O		+	2.77063	-0.279249
Heterogeneous nuclear ribonucleoprotein F;Heterogeneous nuclear ribonucleoprotein F, N-terminally processed	P52597	ENSG00000169813	HNRNPF		+	1.59983	-0.196839
Proteasome subunit alpha type-6	P60900	ENSG00000100902	PSMA6			0.0236527	0.00336459
Sorbitol dehydrogenase	Q00796	ENSG00000140263	SORD		+	4.18628	-0.458639
Torsin-1A-interacting protein 1	Q5JTV8	ENSG00000143337	TOR1AIP1			0.999801	0.142259
MAP1S heavy chain;MAP1S light chain;Microtubule-associated protein 1S	Q66K74	ENSG00000130479	MAP1S			0.856376	0.109609
Protein LYRIC	Q86UE4	ENSG00000147649	MTDH		+	4.05173	-0.355474
Thioredoxin domain-containing protein 5	Q8NBS9	ENSG00000239264	TXNDC5		+	1.61343	-0.305409
High mobility group protein HMG-I/HMG-Y	P17096	ENSG00000137309	HMGA1		+	9.12498	-1.25231
Nuclear ubiquitous casein and cyclin-dependent kinase substrate 1	Q9H1E3	ENSG00000069275	NUCKS1			0.425224	-0.0871425
DnaJ homolog subfamily B member 11	Q9UBS4	ENSG00000090520	DNAJB11		+	1.92233	0.200388
FACT complex subunit SPT16	Q9Y5B9	ENSG00000092201	SUPT16H		+	2.42384	-0.262929
26S proteasome non-ATPase regulatory subunit 11	O00231	ENSG00000108671	PSMD11			0.373574	-0.0450685
Actin-related protein 2/3 complex subunit 3	O15145	ENSG00000111229	ARPC3		+	8.52265	0.431743
NADH dehydrogenase [ubiquinone] iron-sulfur protein 3, mitochondrial	O75489	ENSG00000213619	NDUFS3		+	2.85003	-0.291181
Protein disulfide-isomerase A5	Q14554	ENSG00000065485	PDIA5		+	5.22635	-1.25067
Neuronal cell adhesion molecule	Q92823	ENSG00000091129	NRCAM		+	1.98147	0.792196
Adenine phosphoribosyltransferase	P07741	ENSG00000198931	APRT		+	1.42947	-0.246701
Xaa-Pro dipeptidase	P12955	ENSG00000124299	PEPD		+	3.93219	0.397438
Cytochrome c oxidase subunit 4 isoform 1, mitochondrial	P13073	ENSG00000131143	COX4I1			0.635626	-0.130739
Elongation factor 1-beta	P24534	ENSG00000114942	EEF1B2		+	2.3999	-0.266763
60S ribosomal protein L12	P30050	ENSG00000197958	RPL12		+	9.24911	-0.497377
ATP synthase subunit gamma, mitochondrial	P36542	ENSG00000165629	ATP5C1		+	2.35795	-0.304727
40S ribosomal protein S9	P46781	ENSG00000170889;ENSG00000274005;ENSG00000274626;ENSG00000274646;ENSG00000274950;ENSG00000275323;ENSG00000277079;ENSG00000277359;ENSG00000278081;ENSG00000278270	RPS9		+	6.61968	-0.500458
Protein phosphatase 1 regulatory subunit 1B	Q9UD71	ENSG00000131771	PPP1R1B		+	1.99531	0.829197
40S ribosomal protein S7	P62081	ENSG00000171863	RPS7		+	6.03303	-0.436263
GTP-binding nuclear protein Ran	P62826	ENSG00000132341	RAN			0.792887	-0.0920212
Transferrin receptor protein 1;Transferrin receptor protein 1, serum form	P02786	ENSG00000072274	TFRC		+	8.06989	-1.17808
Zyxin	Q15942	ENSG00000159840	ZYX			1.0327	0.185468
Ras-related protein Rab-2B	Q8WUD1	ENSG00000129472	RAB2B		+	3.92962	0.373954
Paraspeckle component 1	Q8WXF1	ENSG00000121390	PSPC1			1.12207	0.116743
Protein TFG	Q92734	ENSG00000114354	TFG		+	2.17997	0.207386
Bcl-2-associated transcription factor 1	Q9NYF8	ENSG00000029363	BCLAF1		+	1.56415	-0.150254
RNA-binding protein Raly	Q9UKM9	ENSG00000125970	RALY		+	3.82153	0.32505
Microtubule-associated protein RP/EB family member 3	Q9UPY8	ENSG00000084764	MAPRE3		+	1.7579	0.520915
Putative RNA-binding protein Luc7-like 2	Q9Y383		LUC7L2			0.045922	0.0108159
Actin-related protein 2/3 complex subunit 5	O15511	ENSG00000162704	ARPC5		+	6.99319	0.428834
SH3 domain-binding glutamic acid-rich-like protein	O75368	ENSG00000131171	SH3BGRL		+	2.4672	0.404191
Argininosuccinate synthase	P00966	ENSG00000130707	ASS1			0.176462	-0.157522
Dolichyl-diphosphooligosaccharide--protein glycosyltransferase subunit 2	P04844	ENSG00000118705	RPN2		+	1.48617	-0.22143
NADPH--cytochrome P450 reductase	P16435	ENSG00000127948	POR		+	2.02813	0.270431
Proteasome subunit beta type-1	P20618	ENSG00000008018	PSMB1			0.207258	0.0276806
Cysteine and glycine-rich protein 1	P21291	ENSG00000159176	CSRP1			0.211333	-0.0893688
Splicing factor U2AF 65 kDa subunit	P26368	ENSG00000063244	U2AF2			0.014849	-0.00265009
Erythrocyte band 7 integral membrane protein	P27105	ENSG00000148175	STOM		+	2.52588	-0.533113
Dihydrolipoyllysine-residue succinyltransferase component of 2-oxoglutarate dehydrogenase complex, mitochondrial	P36957	ENSG00000119689	DLST			0.0794064	0.0196125
Eukaryotic initiation factor 4A-III;Eukaryotic initiation factor 4A-III, N-terminally processed	P38919	ENSG00000141543	EIF4A3			0.87702	-0.0782809
26S protease regulatory subunit 6B	P43686	ENSG00000013275;ENSG00000281221	PSMC4		+	2.0015	0.119953
60S ribosomal protein L5	P46777	ENSG00000122406	RPL5		+	6.11178	-0.493828
Vasodilator-stimulated phosphoprotein	P50552	ENSG00000125753	VASP		+	1.70153	-0.283097
Fragile X mental retardation syndrome-related protein 1	P51114	ENSG00000114416	FXR1			0.383694	-0.0622052
Cytochrome c	P99999	ENSG00000172115	CYCS			0.0167474	0.00615515
Nucleobindin-1	Q02818	ENSG00000104805	NUCB1			0.417288	0.0916515
Serine/arginine-rich splicing factor 4	Q08170	ENSG00000116350	SRSF4		+	1.45456	0.15447
TAR DNA-binding protein 43	Q13148	ENSG00000120948	TARDBP			0.524017	0.0634115
Eukaryotic translation initiation factor 4H	Q15056	ENSG00000106682	EIF4H			0.373512	0.0523865
Heat shock 70 kDa protein 12A	O43301	ENSG00000165868	HSPA12A		+	2.02864	0.629146
Immunity-related GTPase family Q protein	Q8WZA9	ENSG00000167378	IRGQ		+	2.97157	0.346788
Actin-related protein 2/3 complex subunit 1A	Q92747	ENSG00000241685	ARPC1A		+	8.87027	0.519104
Fructosamine-3-kinase	Q9H479	ENSG00000167363	FN3K			1.28067	0.295313
Sideroflexin-1	Q9H9B4	ENSG00000164466	SFXN1		+	3.79775	-0.383342
THUMP domain-containing protein 1	Q9NXG2	ENSG00000066654	THUMPD1			0.733488	0.118411
Voltage-dependent anion-selective channel protein 3	Q9Y277	ENSG00000078668	VDAC3			1.15789	-0.243334
Eukaryotic translation initiation factor 3 subunit F	O00303	ENSG00000175390;ENSG00000280606	EIF3F		+	4.45955	-0.297352
Transcription elongation regulator 1	O14776	ENSG00000113649	TCERG1		+	3.78901	-0.250659
Phosphoribosylformylglycinamidine synthase	O15067	ENSG00000178921	PFAS			1.21275	-0.247339
UDP-N-acetylglucosamine--peptide N-acetylglucosaminyltransferase 110 kDa subunit	O15294	ENSG00000147162	OGT		+	1.92105	0.196127
Vesicle-trafficking protein SEC22b	O75396	ENSG00000265808	SEC22B		+	1.79733	0.177578
Serine/threonine-protein kinase OSR1	O95747	ENSG00000172939	OXSR1			0.468893	-0.0612671
Transcription elongation factor A protein 1	P23193	ENSG00000187735	TCEA1			0.963419	-0.136004
Basigin	P35613	ENSG00000172270	BSG			0.346605	-0.100025
Phospholemman	O00168	ENSG00000266964	FXYD1		+	2.09379	0.846585
Dolichyl-diphosphooligosaccharide--protein glycosyltransferase 48 kDa subunit	P39656	ENSG00000244038	DDOST			0.941158	-0.133001
Carnitine O-acetyltransferase	P43155	ENSG00000095321	CRAT			1.28381	0.302895
Adapter molecule crk	P46108	ENSG00000167193	CRK		+	4.58559	0.365416
F-actin-capping protein subunit alpha-2	P47755	ENSG00000198898	CAPZA2		+	9.78145	0.452578
Nucleosome assembly protein 1-like 1	P55209	ENSG00000187109	NAP1L1		+	1.42159	-0.21472
Eukaryotic initiation factor 4A-I	P60842	ENSG00000161960	EIF4A1		+	2.99441	-0.261259
Ras-related protein Rab-14	P61106	ENSG00000119396	RAB14			1.09691	0.157657
Histone H4	P62805	ENSG00000158406;ENSG00000197061;ENSG00000197238;ENSG00000197837;ENSG00000270276;ENSG00000270882;ENSG00000273542;ENSG00000274618;ENSG00000275126;ENSG00000276180;ENSG00000276966;ENSG00000277157;ENSG00000278637;ENSG00000278705	HIST1H4A			0.0316371	0.012967
Mitochondrial 2-oxoglutarate/malate carrier protein	Q02978	ENSG00000108528	SLC25A11			1.00411	0.175331
Cdc42-interacting protein 4	Q15642	ENSG00000125733	TRIP10		+	4.14088	-1.1716
N-acetyltransferase 10	Q9H0A0	ENSG00000135372	NAT10		+	9.09917	-1.17122
Microtubule-associated protein RP/EB family member 2	Q15555	ENSG00000166974	MAPRE2			0.126705	-0.0687555
BRO1 domain-containing protein BROX	Q5VW32	ENSG00000162819	BROX		+	1.70638	0.247136
Saccharopine dehydrogenase-like oxidoreductase	Q8NBX0	ENSG00000143653	SCCPDH			0.094928	-0.0217688
Beta-synuclein	Q16143	ENSG00000074317	SNCB		+	2.11983	0.91661
Thymocyte nuclear protein 1	Q9P016	ENSG00000151500	THYN1			0.863911	0.173274
V-type proton ATPase subunit H	Q9UI12	ENSG00000047249	ATP6V1H			0.571803	0.137269
ATPase ASNA1	O43681	ENSG00000198356	ASNA1		+	4.75975	0.237349
UDP-glucose 6-dehydrogenase	O60701	ENSG00000109814	UGDH		+	1.78657	-0.402555
Apoptosis-inducing factor 1, mitochondrial	O95831	ENSG00000156709	AIFM1			1.22863	-0.247009
V-type proton ATPase 116 kDa subunit a isoform 1	Q93050	ENSG00000033627	ATP6V0A1		+	2.1368	0.600117
U1 small nuclear ribonucleoprotein 70 kDa	P08621	ENSG00000104852	SNRNP70			0.108002	-0.0185123
Catechol O-methyltransferase	P21964	ENSG00000093010	COMT			1.20407	0.170113
40S ribosomal protein S12	P25398	ENSG00000112306	RPS12		+	7.28863	-0.467591
Proteasome subunit alpha type-2	P25787	ENSG00000106588;ENSG00000256646	PSMA2			0.29971	-0.0457171
Ribose-phosphate pyrophosphokinase 2	P11908	ENSG00000101911	PRPS2		+	2.14137	0.585706
Heterogeneous nuclear ribonucleoprotein H3	P31942	ENSG00000096746	HNRNPH3		+	1.6576	0.178951
40S ribosomal protein S19	P39019	ENSG00000105372	RPS19		+	6.8022	-0.457162
Alpha-taxilin	P40222	ENSG00000084652	TXLNA			0.823024	-0.176607
40S ribosomal protein S5;40S ribosomal protein S5, N-terminally processed	P46782	ENSG00000083845	RPS5		+	3.76017	-0.323872
Double-strand break repair protein MRE11A	P49959	ENSG00000020922	MRE11A		+	3.77788	-0.456668
Protein SEC13 homolog	P55735	ENSG00000157020	SEC13			0.64842	-0.0835939
Ras-related protein Rab-10	P61026	ENSG00000084733	RAB10		+	1.90078	0.221534
V-type proton ATPase subunit d 1	P61421	ENSG00000159720	ATP6V0D1		+	2.63768	0.439232
Protein MAK16 homolog	Q9BXY0	ENSG00000198042	MAK16		+	7.54764	-1.16961
Single-stranded DNA-binding protein, mitochondrial	Q04837	ENSG00000106028;ENSG00000262771	SSBP1			1.07433	-0.258315
Neuromodulin	P17677	ENSG00000172020	GAP43		+	2.14638	0.867512
Phosphomevalonate kinase	Q15126	ENSG00000163344	PMVK			0.0210621	-0.00614169
Hydroxyacylglutathione hydrolase, mitochondrial	Q16775	ENSG00000063854	HAGH			1.19537	0.243984
NADH dehydrogenase [ubiquinone] 1 alpha subcomplex subunit 9, mitochondrial	Q16795	ENSG00000139180	NDUFA9		+	1.37144	-0.238756
CLIP-associating protein 1	Q7Z460	ENSG00000074054	CLASP1			0.287913	0.0543386
COP9 signalosome complex subunit 5	Q92905	ENSG00000121022	COPS5		+	1.35945	0.137324
ERO1-like protein alpha	Q96HE7	ENSG00000197930	ERO1L		+	5.35858	-0.464482
Nucleosome assembly protein 1-like 4	Q99733	ENSG00000205531;ENSG00000273562	NAP1L4			0.870737	0.127766
Endoplasmic reticulum resident protein 44	Q9BS26	ENSG00000023318	ERP44			0.433747	0.0861943
Toll-interacting protein	Q9H0E2	ENSG00000078902	TOLLIP		+	4.20039	0.366532
Pinin	Q9H307	ENSG00000100941	PNN			0.668094	0.0730133
14 kDa phosphohistidine phosphatase	Q9NRX4	ENSG00000054148	PHPT1			0.497506	0.111963
Core histone macro-H2A.2	Q9P0M6	ENSG00000099284	H2AFY2			0.805965	0.270051
Protein RCC2	Q9P258	ENSG00000179051;ENSG00000281540	RCC2			0.513714	-0.12243
Solute carrier family 12 member 2	P55011	ENSG00000064651	SLC12A2		+	7.19882	-1.14688
Protein phosphatase 1G	O15355	ENSG00000115241	PPM1G			0.34468	-0.105901
Small glutamine-rich tetratricopeptide repeat-containing protein alpha	O43765	ENSG00000104969	SGTA			0.0462981	0.0099143
H/ACA ribonucleoprotein complex subunit 4	O60832	ENSG00000130826	DKC1		+	2.93473	-0.387134
Interferon-inducible double-stranded RNA-dependent protein kinase activator A	O75569	ENSG00000180228	PRKRA		+	5.16211	0.538939
Eukaryotic translation initiation factor 3 subunit J	O75822	ENSG00000104131	EIF3J		+	5.0035	-0.320067
ATP synthase subunit d, mitochondrial	O75947	ENSG00000167863	ATP5H		+	1.89087	-0.269108
Protein CMSS1	Q9BQ75	ENSG00000184220	CMSS1		+	11.9803	-1.13545
70 kDa lysosomal alpha-glucosidase;76 kDa lysosomal alpha-glucosidase;Lysosomal alpha-glucosidase	P10253	ENSG00000171298	GAA			0.101162	0.0309303
Proliferating cell nuclear antigen	P12004	ENSG00000132646	PCNA			1.1732	-0.278919
60S ribosomal protein L13	P26373	ENSG00000167526	RPL13		+	3.45699	-0.421929
TBC1 domain family member 23	Q9NUY8	ENSG00000036054	TBC1D23		+	10.8324	-1.12805
40S ribosomal protein S18	P62269	ENSG00000096150;ENSG00000223367;ENSG00000226225;ENSG00000231500;ENSG00000235650	RPS18		+	6.83047	-0.468089
40S ribosomal protein S13	P62277	ENSG00000110700	RPS13		+	6.12437	-0.502802
Small nuclear ribonucleoprotein Sm D2	P62316	ENSG00000125743	SNRPD2			0.784255	-0.0952308
Pyrroline-5-carboxylate reductase 2	Q96C36	ENSG00000143811	PYCR2		+	8.18411	-1.12694
Histone H2B type 3-B	Q8N257	ENSG00000196890	HIST3H2BB		+	2.18039	0.78089
Lactoylglutathione lyase	Q04760	ENSG00000124767	GLO1		+	3.37618	0.384562
60S ribosomal protein L18	Q07020	ENSG00000063177	RPL18		+	2.60097	-0.431296
Galectin-3-binding protein	Q08380	ENSG00000108679	LGALS3BP			0.182064	-0.0828161
FACT complex subunit SSRP1	Q08945	ENSG00000149136	SSRP1		+	2.37537	-0.236163
Histone-binding protein RBBP4	Q09028	ENSG00000162521	RBBP4			0.056848	-0.0107872
Serine/threonine-protein kinase PRP4 homolog	Q13523	ENSG00000112739	PRPF4B			0.0385592	-0.00904545
Lysosome membrane protein 2	Q14108	ENSG00000138760	SCARB2			0.317705	-0.0721365
Malectin	Q14165	ENSG00000110917	MLEC			0.169484	-0.0457076
Guanine nucleotide-binding protein subunit alpha-13	Q14344	ENSG00000120063	GNA13		+	1.56509	0.259531
Prostaglandin E synthase 3	Q15185	ENSG00000110958	PTGES3		+	3.39463	-0.257291
Ras-related protein Rab-35	Q15286	ENSG00000111737	RAB35		+	3.20506	0.362438
Translin	Q15631	ENSG00000211460	TSN		+	4.57089	0.443976
ELAV-like protein 1	Q15717	ENSG00000066044	ELAVL1			0.478241	-0.0806953
Very-long-chain 3-oxoacyl-CoA reductase	Q53GQ0	ENSG00000149084	HSD17B12			0.512101	-0.104447
Zinc finger RNA-binding protein	Q96KR1	ENSG00000056097	ZFR			0.145764	0.0311701
Protein PRRC1	Q96M27	ENSG00000164244	PRRC1			1.28332	-0.207819
Insulin-like growth factor-binding protein-like 1	Q8WX77	ENSG00000137142	IGFBPL1		+	2.24258	0.798145
Signal recognition particle subunit SRP68	Q9UHB9	ENSG00000167881	SRP68		+	3.84362	-0.292513
Enolase-phosphatase E1	Q9UHY7	ENSG00000145293	ENOPH1		+	1.92871	0.220201
Sorting nexin-12	Q9UMY4	ENSG00000147164	SNX12		+	7.59323	0.458456
Cofilin-2	Q9Y281	ENSG00000165410	CFL2		+	4.94951	0.482489
Membrane-associated progesterone receptor component 1	O00264	ENSG00000101856	PGRMC1			0.260381	0.0649326
Collagen alpha-1(I) chain	P02452	ENSG00000108821	COL1A1			0.522907	-0.334086
Clathrin light chain A	P09496	ENSG00000122705	CLTA			1.16787	0.161943
Clathrin light chain B	P09497	ENSG00000175416	CLTB		+	3.09116	0.559725
Thioredoxin	P10599	ENSG00000136810	TXN		+	1.98032	-0.311279
Probable ATP-dependent RNA helicase DDX6	P26196	ENSG00000110367	DDX6			0.0291248	-0.00534014
Proteasome subunit beta type-4	P28070	ENSG00000159377	PSMB4			0.87335	0.127591
Protein S100-A11;Protein S100-A11, N-terminally processed	P31949	ENSG00000163191	S100A11			0.449404	0.184226
Enoyl-CoA delta isomerase 1, mitochondrial	P42126	ENSG00000167969	ECI1			0.379532	0.140167
MARCKS-related protein	P49006	ENSG00000175130	MARCKSL1		+	2.72159	0.419097
Transmembrane emp24 domain-containing protein 10	P49755	ENSG00000170348	TMED10			0.146619	-0.0382004
ATP-binding cassette sub-family E member 1	P61221	ENSG00000164163	ABCE1		+	6.81706	-0.482172
40S ribosomal protein S11	P62280	ENSG00000142534	RPS11		+	6.27751	-0.480243
60S ribosomal protein L8	P62917	ENSG00000161016	RPL8		+	5.01354	-0.510876
Transformer-2 protein homolog beta	P62995	ENSG00000136527	TRA2B			0.166033	0.0257478
40S ribosomal protein S21	P63220	ENSG00000171858	RPS21		+	5.5963	-0.40146
Serine/arginine-rich splicing factor 3	P84103	ENSG00000112081	SRSF3			0.275111	-0.0409972
AMP deaminase 2	Q01433	ENSG00000116337	AMPD2			0.0261844	0.0147155
Splicing factor 3A subunit 3	Q12874	ENSG00000183431	SF3A3			0.428389	-0.0588057
Heterogeneous nuclear ribonucleoprotein A0	Q13151	ENSG00000177733	HNRNPA0			0.307857	0.0536233
Serine/arginine-rich splicing factor 9	Q13242	ENSG00000111786	SRSF9			0.277496	0.0530184
AP-3 complex subunit beta-2	Q13367	ENSG00000103723	AP3B2			0.511648	0.173795
Bleomycin hydrolase	Q13867	ENSG00000108578	BLMH			0.126326	0.0279495
Transmembrane emp24 domain-containing protein 2	Q15363	ENSG00000086598	TMED2			0.0522942	-0.0156819
WD40 repeat-containing protein SMU1;WD40 repeat-containing protein SMU1, N-terminally processed	Q2TAY7	ENSG00000122692	SMU1			0.0247416	0.00560799
Signal transducing adapter molecule 1	Q92783	ENSG00000136738	STAM		+	3.60204	0.235432
Carboxymethylenebutenolidase homolog	Q96DG6	ENSG00000164237	CMBL		+	3.28064	0.488582
Fructose-2,6-bisphosphatase TIGAR	Q9NQ88	ENSG00000078237	TIGAR			0.510757	0.290929
RNA-binding protein 12	Q9NTZ6	ENSG00000244462	RBM12			0.0387231	0.00602229
MICOS complex subunit MIC19	Q9NX63	ENSG00000106554	CHCHD3		+	2.47053	-0.309248
Methionine adenosyltransferase 2 subunit beta	Q9NZL9	ENSG00000038274	MAT2B		+	2.75496	0.226337
Very-long-chain (3R)-3-hydroxyacyl-CoA dehydratase 3	Q9P035	ENSG00000074696	HACD3		+	2.14308	0.352655
Prenylcysteine oxidase 1	Q9UHG3	ENSG00000116005	PCYOX1			0.727097	0.140162
Pre-mRNA-processing factor 19	Q9UMS4	ENSG00000110107	PRPF19			0.977843	-0.0996405
Phenylalanine--tRNA ligase alpha subunit	Q9Y285	ENSG00000179115	FARSA		+	2.69804	-0.261317
Nucleolar protein 58	Q9Y2X3	ENSG00000055044	NOP58		+	1.48054	-0.213946
AFG3-like protein 2	Q9Y4W6	ENSG00000141385	AFG3L2		+	3.92152	-0.347568
Protein phosphatase methylesterase 1	Q9Y570	ENSG00000214517	PPME1		+	1.89763	0.190713
Alpha-synuclein	P37840	ENSG00000145335	SNCA		+	2.26586	0.670074
AH receptor-interacting protein	O00170	ENSG00000110711	AIP			0.801703	0.1115
RNA-binding protein Musashi homolog 1	O43347	ENSG00000135097	MSI1			0.397077	0.111562
Endothelial differentiation-related factor 1	O60869	ENSG00000107223	EDF1			0.0284281	0.00762618
Tubulin-specific chaperone A	O75347	ENSG00000171530	TBCA			0.413456	0.078946
Superoxide dismutase [Cu-Zn]	P00441	ENSG00000142168	SOD1			1.19802	0.29862
Hypoxanthine-guanine phosphoribosyltransferase	P00492	ENSG00000165704	HPRT1		+	3.54401	0.426835
60S acidic ribosomal protein P2	P05387	ENSG00000177600	RPLP2		+	4.09944	-0.383633
Cathepsin B;Cathepsin B heavy chain;Cathepsin B light chain	P07858	ENSG00000164733	CTSB		+	2.58464	-0.363201
N-acetylglucosamine-6-sulfatase	P15586	ENSG00000135677	GNS		+	2.95518	0.323951
Histone H1.5	P16401	ENSG00000184357	HIST1H1B			0.931728	-0.261681
ADP-ribosylation factor 4	P18085	ENSG00000168374	ARF4			0.25762	0.0403714
Peptidyl-tRNA hydrolase 2, mitochondrial	Q9Y3E5	ENSG00000141378	PTRH2		+	12.3874	-1.12484
Proteasome subunit beta type-5	P28074	ENSG00000100804	PSMB5			0.191912	-0.0270746
60S ribosomal protein L9	P32969	ENSG00000163682;ENSG00000273673	RPL9		+	7.37901	-0.551083
Huntingtin	P42858	ENSG00000197386	HTT		+	2.3427	0.285122
26S proteasome non-ATPase regulatory subunit 8	P48556	ENSG00000099341	PSMD8			0.260368	0.0387802
Palmitoyl-protein thioesterase 1	P50897	ENSG00000131238	PPT1			0.643154	0.150829
Succinyl-CoA ligase [ADP/GDP-forming] subunit alpha, mitochondrial	P53597	ENSG00000163541	SUCLG1			0.142888	-0.0365736
60S ribosomal protein L15	P61313	ENSG00000174748	RPL15		+	3.81299	-0.472809
40S ribosomal protein S8	P62241	ENSG00000142937	RPS8		+	4.56738	-0.526856
40S ribosomal protein S16	P62249	ENSG00000105193	RPS16		+	8.76435	-0.530239
60S ribosomal protein L31	P62899	ENSG00000071082	RPL31		+	3.83298	-0.411711
tRNA (cytosine(34)-C(5))-methyltransferase	Q08J23	ENSG00000037474	NSUN2		+	2.40971	-0.28348
Mannosyl-oligosaccharide glucosidase	Q13724	ENSG00000115275	MOGS			0.485242	-0.0946156
Tubulin--tyrosine ligase-like protein 12	Q14166	ENSG00000100304	TTLL12		+	5.40947	-0.497309
Tubulin-specific chaperone E	Q15813	ENSG00000116957	TBCE		+	2.85416	-0.406342
Proteasomal ubiquitin receptor ADRM1	Q16186	ENSG00000130706	ADRM1			0.684458	0.095879
Serine/arginine-rich splicing factor 7	Q16629	ENSG00000115875	SRSF7			0.6027	-0.0726852
SWI/SNF-related matrix-associated actin-dependent regulator of chromatin subfamily E member 1	Q969G3	ENSG00000073584	SMARCE1			0.53525	-0.0764242
Exocyst complex component 4	Q96A65	ENSG00000131558	EXOC4		+	2.61245	0.219294
Leucine-rich repeat-containing protein 59	Q96AG4	ENSG00000108829	LRRC59		+	7.48117	-0.479335
Coiled-coil domain-containing protein 124	Q96CT7	ENSG00000007080	CCDC124		+	3.08031	-0.27507
Exocyst complex component 2	Q96KP1	ENSG00000112685	EXOC2		+	2.54139	0.300504
Protein arginine N-methyltransferase 1	Q99873	ENSG00000126457	PRMT1		+	4.75407	-0.383614
Rho GTPase-activating protein 35	Q9NRY4		ARHGAP35		+	1.41063	0.290529
Ras GTPase-activating protein-binding protein 2	Q9UN86	ENSG00000138757	G3BP2			0.198258	-0.0376474
26S proteasome non-ATPase regulatory subunit 14	O00487	ENSG00000115233	PSMD14			0.0118648	-0.00228796
U4/U6.U5 tri-snRNP-associated protein 1	O43290	ENSG00000175467	SART1		+	2.1767	-0.250275
Cleavage and polyadenylation specificity factor subunit 5	O43809	ENSG00000167005	NUDT21			0.523025	0.0656491
Double-strand-break repair protein rad21 homolog	O60216	ENSG00000164754	RAD21		+	2.12277	0.24746
Sorting nexin-3	O60493	ENSG00000112335	SNX3		+	1.79027	0.215831
NADH dehydrogenase [ubiquinone] iron-sulfur protein 2, mitochondrial	O75306	ENSG00000158864	NDUFS2		+	2.88564	-0.312587
Pre-mRNA-processing factor 40 homolog A	O75400	ENSG00000196504	PRPF40A		+	2.33073	-0.200384
Luc7-like protein 3	O95232	ENSG00000108848	LUC7L3			0.309164	0.0484939
Vesicle-associated membrane protein-associated protein B/C	O95292	ENSG00000124164	VAPB			0.654914	0.0747391
Protein S100-A6	P06703	ENSG00000197956	S100A6			0.425176	0.183764
Monofunctional C1-tetrahydrofolate synthase, mitochondrial	Q6UB35	ENSG00000120254	MTHFD1L		+	7.14262	-1.11729
U2 small nuclear ribonucleoprotein A'	P09661	ENSG00000131876	SNRPA1			0.874445	-0.0874214
Protein 4.1	P11171	ENSG00000159023	EPB41		+	1.74019	0.306563
Cytochrome b-c1 complex subunit 7	P14927	ENSG00000156467	UQCRB		+	2.34318	-0.27216
NADH dehydrogenase [ubiquinone] flavoprotein 2, mitochondrial	P19404	ENSG00000178127	NDUFV2			0.604012	-0.119007
Heme oxygenase 2	P30519	ENSG00000103415;ENSG00000277424	HMOX2		+	1.90926	-0.251799
ADP-ribosylation factor-like protein 3	P36405	ENSG00000138175	ARL3		+	4.03826	0.432593
Protein ERGIC-53	P49257	ENSG00000074695	LMAN1		+	1.51909	-0.241196
60S ribosomal protein L30	P62888	ENSG00000156482	RPL30		+	9.18691	-0.530203
60S ribosomal protein L11	P62913	ENSG00000142676	RPL11		+	6.11891	-0.443519
Casein kinase II subunit beta	P67870	ENSG00000204435;ENSG00000206406;ENSG00000224398;ENSG00000224774;ENSG00000228875;ENSG00000230700;ENSG00000232960	CSNK2B			0.0658197	0.0129057
60S ribosomal protein L24	P83731	ENSG00000114391	RPL24		+	3.90285	-0.488355
UBX domain-containing protein 1	Q04323	ENSG00000162191	UBXN1			1.15354	0.164293
C-terminal-binding protein 1	Q13363	ENSG00000159692	CTBP1		+	4.99603	0.361634
28 kDa heat- and acid-stable phosphoprotein	Q13442	ENSG00000106244	PDAP1			0.268809	0.0486221
Cold-inducible RNA-binding protein	Q14011	ENSG00000099622	CIRBP		+	2.0968	0.301951
Platelet-activating factor acetylhydrolase IB subunit gamma	Q15102	ENSG00000079462	PAFAH1B3		+	2.99639	0.431509
Ubiquitin-conjugating enzyme E2 variant 2	Q15819	ENSG00000169139	UBE2V2			0.0985992	-0.0226562
Polymerase I and transcript release factor	Q6NZI2	ENSG00000177469	PTRF			0.613806	-0.204447
APC membrane recruitment protein 2	Q8N7J2	ENSG00000165566	AMER2		+	2.86412	0.570852
Alpha/beta hydrolase domain-containing protein 14B	Q96IU4	ENSG00000114779	ABHD14B		+	2.44679	-0.453167
Cell division cycle 5-like protein	Q99459	ENSG00000096401	CDC5L			1.28268	-0.148475
Sideroflexin-3	Q9BWM7	ENSG00000107819	SFXN3		+	2.14663	-0.568448
Pantothenate kinase 4	Q9NVE7	ENSG00000157881;ENSG00000273494	PANK4		+	3.51781	0.365879
Stomatin-like protein 2, mitochondrial	Q9UJZ1	ENSG00000165283	STOML2		+	2.19536	-0.314068
ADP-sugar pyrophosphatase	Q9UKK9	ENSG00000165609	NUDT5			0.162002	-0.0440425
DNA fragmentation factor subunit alpha	O00273	ENSG00000160049	DFFA			1.17388	-0.180593
Copper chaperone for superoxide dismutase	O14618	ENSG00000173992	CCS			0.217229	0.0724888
Syntaxin-7	O15400	ENSG00000079950	STX7		+	2.17817	0.41219
U4/U6 small nuclear ribonucleoprotein Prp4	O43172	ENSG00000136875	PRPF4		+	1.4438	-0.162012
Charged multivesicular body protein 2a	O43633	ENSG00000130724	CHMP2A		+	2.96195	0.315586
Mitotic checkpoint protein BUB3	O43684	ENSG00000154473	BUB3			0.0395686	-0.00604803
Mitochondrial-processing peptidase subunit beta	O75439	ENSG00000105819	PMPCB		+	7.44505	-0.479125
DnaJ homolog subfamily C member 8	O75937	ENSG00000126698	DNAJC8			0.648472	0.0926934
Pre-mRNA-processing factor 6	O94906	ENSG00000101161	PRPF6			0.546767	-0.0988143
Collagen alpha-2(VI) chain	P12110	ENSG00000142173	COL6A2			0.828956	-0.372665
ATP synthase F(0) complex subunit B1, mitochondrial	P24539	ENSG00000116459	ATP5F1		+	3.06432	-0.309601
Thioredoxin-dependent peroxide reductase, mitochondrial	P30048	ENSG00000165672	PRDX3			1.11179	-0.206902
General transcription factor IIF subunit 1	P35269	ENSG00000125651	GTF2F1		+	4.10834	-0.361613
RNA-binding protein FUS	P35637	ENSG00000089280	FUS			0.722228	0.10302
Protein DEK	P35659	ENSG00000124795	DEK			0.0101179	0.00269257
Phosphatidylinositol 5-phosphate 4-kinase type-2 alpha	P48426	ENSG00000150867	PIP4K2A			0.150423	-0.0666813
Histidine triad nucleotide-binding protein 1	P49773	ENSG00000169567	HINT1		+	5.58867	0.350321
Emerin	P50402	ENSG00000102119	EMD		+	2.58813	0.275971
Ras-related protein Rab-8A	P61006	ENSG00000167461	RAB8A			1.10025	0.155638
Small nuclear ribonucleoprotein Sm D3	P62318	ENSG00000100028	SNRPD3			0.754885	-0.112994
3-hydroxybutyrate dehydrogenase type 2	Q9BUT1	ENSG00000164039	BDH2		+	2.29559	0.698322
Thiosulfate sulfurtransferase	Q16762	ENSG00000128311	TST		+	2.33492	0.626222
Fragile X mental retardation protein 1	Q06787	ENSG00000102081	FMR1			0.253469	0.0575511
S-methyl-5'-thioadenosine phosphorylase	Q13126	ENSG00000099810	MTAP			0.23093	0.0724919
Prostaglandin reductase 1	Q14914	ENSG00000106853	PTGR1		+	2.15861	0.370567
GTP-binding protein Rheb	Q15382	ENSG00000106615	RHEB		+	2.19783	0.336471
Acidic leucine-rich nuclear phosphoprotein 32 family member B	Q92688	ENSG00000136938	ANP32B			0.0293448	-0.0101257
TATA-binding protein-associated factor 2N	Q92804	ENSG00000270647;ENSG00000276833	TAF15			0.952823	-0.15171
Protein PAXX	Q9BUH6	ENSG00000148362	C9orf142		+	2.04428	0.308521
WD repeat-containing protein 11	Q9BZH6	ENSG00000120008	WDR11			1.1645	0.163281
UPF0587 protein C1orf123	Q9NWV4	ENSG00000162384	C1orf123		+	5.41437	0.367978
Prefoldin subunit 2	Q9UHV9	ENSG00000143256	PFDN2			0.0209655	0.00559775
RNA-binding protein 8A	Q9Y5S9	ENSG00000265241	RBM8A			0.0390055	-0.00721751
Cytochrome c oxidase subunit NDUFA4	O00483	ENSG00000189043	NDUFA4			0.0116144	-0.00373857
Secretory carrier-associated membrane protein 1	O15126	ENSG00000085365	SCAMP1			0.501418	0.136103
TIP41-like protein	O75663	ENSG00000143155	TIPRL			1.14962	0.181652
Dynactin subunit 3	O75935	ENSG00000137100	DCTN3		+	2.09891	0.41211
ADP/ATP translocase 2;ADP/ATP translocase 2, N-terminally processed	P05141	ENSG00000005022	SLC25A5		+	1.54372	-0.246568
Spermidine synthase	P19623	ENSG00000116649	SRM		+	4.38634	-0.445214
Ras-related protein Rab-5A	P20339	ENSG00000144566	RAB5A		+	5.03438	0.395517
Thymidylate kinase	P23919	ENSG00000168393	DTYMK			0.601734	0.130273
Proteasome subunit beta type-6	P28072	ENSG00000142507	PSMB6			0.960743	0.0981624
Adenylosuccinate lyase	P30566	ENSG00000239900	ADSL		+	1.84955	-0.248755
Proteasome subunit beta type-3	P49720	ENSG00000275903;ENSG00000277791	PSMB3			0.691349	0.0828657
Nuclear pore complex protein Nup153	P49790	ENSG00000124789	NUP153		+	3.82838	-0.324838
Ras-related protein Rab-5B	P61020	ENSG00000111540	RAB5B		+	3.99747	0.380997
Serine/threonine-protein phosphatase PP1-beta catalytic subunit	P62140	ENSG00000213639	PPP1CB			1.01309	0.105233
60S ribosomal protein L10a	P62906	ENSG00000198755	RPL10A		+	5.80387	-0.406678
Tubulin alpha-4A chain	P68366	ENSG00000127824	TUBA4A			1.19919	0.368367
Peptidyl-prolyl cis-trans isomerase FKBP3	Q00688	ENSG00000100442	FKBP3		+	2.21809	-0.210318
Transformer-2 protein homolog alpha	Q13595	ENSG00000164548	TRA2A			0.199778	-0.0448793
Sterol-4-alpha-carboxylate 3-dehydrogenase, decarboxylating	Q15738	ENSG00000147383	NSDHL			0.0695455	0.0180677
Enhancer of mRNA-decapping protein 4	Q6P2E9	ENSG00000038358	EDC4			0.377374	-0.075357
Sterile alpha and TIR motif-containing protein 1	Q6SZW1	ENSG00000004139	SARM1			0.583218	-0.118101
Transcription elongation factor SPT6	Q7KZ85	ENSG00000109111	SUPT6H		+	1.95838	-0.254597
ATP-dependent RNA helicase DDX42	Q86XP3	ENSG00000198231	DDX42			1.29888	-0.140222
Syntaxin-12	Q86Y82	ENSG00000117758	STX12		+	4.01457	0.407358
Phospholipase D3	Q8IV08	ENSG00000105223	PLD3			0.837723	-0.17709
Ganglioside-induced differentiation-associated protein 1	Q8TB36	ENSG00000104381	GDAP1		+	1.33948	-0.232254
Nicastrin	Q92542	ENSG00000162736	NCSTN			0.16217	-0.0358366
DDRGK domain-containing protein 1	Q96HY6	ENSG00000198171	DDRGK1		+	3.08602	-0.393164
Regulator of microtubule dynamics protein 3	Q96TC7	ENSG00000137824	RMDN3			0.665173	-0.137731
COP9 signalosome complex subunit 8	Q99627	ENSG00000198612	COPS8		+	2.03629	0.177284
Actin-related protein 2/3 complex subunit 5-like protein	Q9BPX5	ENSG00000136950	ARPC5L		+	3.39381	0.445093
Thioredoxin domain-containing protein 17	Q9BRA2	ENSG00000129235	TXNDC17		+	4.7733	0.397061
Protein lunapark	Q9C0E8	ENSG00000144320	LNP			0.404955	0.0925789
Dipeptidyl peptidase 2	Q9UHL4	ENSG00000176978	DPP7		+	8.42098	-1.11106
Vacuolar protein sorting-associated protein VTA1 homolog	Q9NP79	ENSG00000009844	VTA1			1.24663	0.191109
Guanine nucleotide-binding protein G(I)/G(S)/G(O) subunit gamma-12	Q9UBI6	ENSG00000172380	GNG12		+	2.00155	0.42687
Protein canopy homolog 2	Q9Y2B0	ENSG00000257727	CNPY2			0.256722	-0.0485068
Afadin	P55196	ENSG00000130396	MLLT4		+	2.34204	0.602467
Nucleolar protein 56	O00567	ENSG00000101361	NOP56		+	2.26887	-0.28159
Synaptobrevin homolog YKT6	O15498	ENSG00000106636	YKT6		+	6.16794	0.478866
Phosphatidate cytidylyltransferase 2	O95674	ENSG00000101290	CDS2		+	1.34854	0.26227
Quinone oxidoreductase-like protein 1	O95825	ENSG00000205758	CRYZL1		+	2.1513	0.266523
Diphosphoinositol polyphosphate phosphohydrolase 1	O95989	ENSG00000272325	NUDT3			0.105579	0.0358908
Non-histone chromosomal protein HMG-14	P05114	ENSG00000205581	HMGN1			0.378249	0.0823279
Cytochrome c oxidase subunit 6B1	P14854	ENSG00000126267	COX6B1			0.476267	0.106637
Pseudouridylate synthase 7 homolog	Q96PZ0	ENSG00000091127	PUS7		+	8.40777	-1.1055
Aldehyde dehydrogenase X, mitochondrial	P30837	ENSG00000137124	ALDH1B1			0.724728	-0.22521
60S ribosomal protein L27a	P46776	ENSG00000166441	RPL27A		+	5.37519	-0.493107
Dual specificity protein phosphatase 3	P51452	ENSG00000108861	DUSP3			0.160724	0.060969
NHP2-like protein 1;NHP2-like protein 1, N-terminally processed	P55769	ENSG00000100138	NHP2L1		+	2.13006	-0.235226
Eukaryotic translation initiation factor 4E-binding protein 1	Q13541		EIF4EBP1		+	6.1312	-1.09933
40S ribosomal protein S25	P62851	ENSG00000118181;ENSG00000280831	RPS25		+	4.80849	-0.49785
SAP domain-containing ribonucleoprotein	P82979	ENSG00000205323	SARNP			0.913916	0.110488
Serine/arginine-rich splicing factor 11	Q05519	ENSG00000116754	SRSF11			0.243593	0.0332486
Metastasis-associated protein MTA1	Q13330	ENSG00000182979	MTA1			0.143627	-0.0296971
Lysophospholipase-like protein 1	Q5VWZ2	ENSG00000143353	LYPLAL1		+	1.8436	-0.360988
Abl interactor 1	Q8IZP0	ENSG00000136754	ABI1		+	4.5019	0.415931
D-tyrosyl-tRNA(Tyr) deacylase 1	Q8TEA8	ENSG00000125821	DTD1		+	2.03122	0.367462
PEST proteolytic signal-containing nuclear protein	Q8WW12	ENSG00000081154	PCNP			0.406885	0.0815591
FAS-associated factor 2	Q96CS3	ENSG00000113194	FAF2		+	3.35117	0.369901
Tumor susceptibility gene 101 protein	Q99816	ENSG00000074319	TSG101		+	3.32945	0.246057
Protein NipSnap homolog 1	Q9BPW8	ENSG00000184117	NIPSNAP1		+	1.34632	-0.247534
Transmembrane protein 43	Q9BTV4	ENSG00000170876	TMEM43			0.94087	0.18679
Transmembrane emp24 domain-containing protein 9	Q9BVK6	ENSG00000184840	TMED9			0.721061	-0.154884
Thioredoxin-related transmembrane protein 1	Q9H3N1	ENSG00000139921	TMX1			0.158561	-0.0333652
Golgi resident protein GCP60	Q9H3P7	ENSG00000182827	ACBD3			0.183639	-0.0378328
UPF0160 protein MYG1, mitochondrial	Q9HB07	ENSG00000139637	C12orf10			0.892151	0.133489
RRP15-like protein	Q9Y3B9	ENSG00000067533	RRP15		+	7.26283	-1.09266
Regulation of nuclear pre-mRNA domain-containing protein 1B	Q9NQG5	ENSG00000101413	RPRD1B			0.00691828	-0.00192601
Ras-related protein Rab-21	Q9UL25	ENSG00000080371	RAB21			0.624426	0.103819
V-type proton ATPase subunit D	Q9Y5K8	ENSG00000100554	ATP6V1D		+	1.5902	0.315459
Secretory carrier-associated membrane protein 3	O14828	ENSG00000116521;ENSG00000263290	SCAMP3		+	5.97367	-0.477472
NADH dehydrogenase [ubiquinone] 1 alpha subcomplex subunit 2	O43678	ENSG00000131495	NDUFA2			0.720813	-0.133526
Acyl-protein thioesterase 1	O75608	ENSG00000120992	LYPLA1		+	5.91318	-0.456404
PRA1 family protein 3	O75915	ENSG00000144746	ARL6IP5		+	1.41567	0.220339
NADH dehydrogenase [ubiquinone] 1 beta subcomplex subunit 4	O95168	ENSG00000065518	NDUFB4		+	1.86732	-0.281452
Thy-1 membrane glycoprotein	P04216	ENSG00000154096	THY1			0.129723	-0.0506886
Ras-related protein Ral-A	P11233	ENSG00000006451	RALA		+	2.18191	0.35019
Low molecular weight phosphotyrosine protein phosphatase	P24666	ENSG00000143727	ACP1			0.492589	-0.0698644
DNA-directed RNA polymerase II subunit RPB1	P24928	ENSG00000181222	POLR2A			0.309761	-0.0450663
Deoxyuridine 5'-triphosphate nucleotidohydrolase, mitochondrial	P33316	ENSG00000128951	DUT		+	2.52187	-0.33994
Selenide, water dikinase 1	P49903	ENSG00000086475	SEPHS1		+	2.25872	0.214073
O-acetyl-ADP-ribose deacetylase MACROD1	Q9BQ69	ENSG00000133315	MACROD1		+	9.12384	-1.09108
Cell division control protein 42 homolog	P60953	ENSG00000070831	CDC42		+	1.78795	0.204361
Ubiquitin-conjugating enzyme E2 K	P61086	ENSG00000078140	UBE2K			0.11616	-0.0228005
Ubiquitin-fold modifier 1	P61960	ENSG00000120686	UFM1			0.104418	0.0264098
Serine/threonine-protein phosphatase PP1-alpha catalytic subunit	P62136	ENSG00000172531	PPP1CA		+	1.61425	0.122924
40S ribosomal protein S23	P62266	ENSG00000186468	RPS23		+	4.33515	-0.557391
40S ribosomal protein S28	P62857	ENSG00000233927	RPS28		+	3.47685	-0.310794
Immunoglobulin-binding protein 1	P78318	ENSG00000089289	IGBP1			0.758503	0.11434
Chromobox protein homolog 1	P83916	ENSG00000108468	CBX1			0.472032	0.109832
ADP-ribosylation factor 5	P84085	ENSG00000004059	ARF5		+	5.84388	0.467978
Ras-related protein Rab-6B	Q9NRW1	ENSG00000154917	RAB6B		+	2.37923	0.667466
Alpha-tubulin N-acetyltransferase 1	Q5SQI0	ENSG00000137343;ENSG00000206488;ENSG00000223752;ENSG00000229061;ENSG00000231257;ENSG00000234549;ENSG00000235658	ATAT1		+	2.14203	0.569024
Centromere protein V	Q7Z7K6	ENSG00000166582	CENPV			0.235159	0.0960968
THO complex subunit 4	Q86V81	ENSG00000183684	ALYREF			0.241981	-0.0462175
ER membrane protein complex subunit 1	Q8N766	ENSG00000127463	EMC1			0.0864931	-0.019429
LEM domain-containing protein 2	Q8NC56	ENSG00000161904	LEMD2			0.0601703	0.0161471
DAZ-associated protein 1	Q96EP5	ENSG00000071626	DAZAP1		+	3.65403	-0.299204
Mimitin, mitochondrial	Q8N183	ENSG00000164182	NDUFAF2		+	9.41124	-1.07511
Putative RNA-binding protein Luc7-like 1	Q9NQ29	ENSG00000007392	LUC7L		+	2.36156	0.277939
SAFB-like transcription modulator	Q9NWH9	ENSG00000137776	SLTM		+	1.3576	-0.141589
CDKN2A-interacting protein	Q9NXV6	ENSG00000168564	CDKN2AIP			0.641011	0.130558
Histone deacetylase 6	Q9UBN7	ENSG00000094631	HDAC6		+	4.14008	0.324929
Heme-binding protein 2	Q9Y5Z4	ENSG00000051620	HEBP2			0.171353	0.0682534
UPF0600 protein C5orf51	A6NDU8	ENSG00000205765	C5orf51			0.632941	0.163543
Programmed cell death protein 5	O14737	ENSG00000105185	PDCD5		+	2.96635	-0.289407
Trafficking protein particle complex subunit 3	O43617	ENSG00000054116	TRAPPC3		+	1.9493	0.20683
Ubiquinone biosynthesis protein COQ9, mitochondrial	O75208	ENSG00000088682	COQ9		+	2.92804	-0.54383
NADH dehydrogenase [ubiquinone] 1 beta subcomplex subunit 10	O96000	ENSG00000140990	NDUFB10		+	2.81581	-0.349987
Acylphosphatase-1	P07311	ENSG00000119640	ACYP1		+	1.60006	0.300351
60S ribosomal protein L29	P47914	ENSG00000162244	RPL29		+	2.63771	-0.448375
Transcription activator BRG1	P51532	ENSG00000127616	SMARCA4			1.00939	-0.14655
Activated RNA polymerase II transcriptional coactivator p15	P53999	ENSG00000113387	SUB1		+	1.36318	-0.185612
Myotrophin	P58546	ENSG00000105887	MTPN		+	4.8004	0.408115
40S ribosomal protein S14	P62263	ENSG00000164587	RPS14		+	8.61563	-0.541713
Small nuclear ribonucleoprotein F	P62306	ENSG00000139343	SNRPF			0.439257	-0.0860982
40S ribosomal protein S6	P62753	ENSG00000137154	RPS6		+	3.40234	-0.419475
60S ribosomal protein L32	P62910	ENSG00000144713	RPL32		+	3.78431	-0.428708
60S ribosomal protein L18a	Q02543	ENSG00000105640	RPL18A		+	5.94412	-0.538575
Nuclear cap-binding protein subunit 1	Q09161	ENSG00000136937	NCBP1			0.553605	0.110609
Serine/arginine-rich splicing factor 5	Q13243	ENSG00000100650	SRSF5			0.014008	0.00381507
Interferon regulatory factor 2-binding protein 2	Q7Z5L9	ENSG00000168264	IRF2BP2		+	2.08327	-0.216189
THO complex subunit 6 homolog	Q86W42	ENSG00000131652	THOC6			1.14978	-0.161553
Serine/arginine repetitive matrix protein 1	Q8IYB3	ENSG00000133226	SRRM1			0.210978	-0.0395912
CDGSH iron-sulfur domain-containing protein 2	Q8N5K1	ENSG00000145354	CISD2		+	1.79691	0.248101
Lysophosphatidylcholine acyltransferase 1	Q8NF37	ENSG00000153395	LPCAT1			0.384252	-0.139981
N-terminal Xaa-Pro-Lys N-methyltransferase 1;N-terminal Xaa-Pro-Lys N-methyltransferase 1, N-terminally processed	Q9BV86	ENSG00000148335	NTMT1		+	2.5453	-0.357744
SRA stem-loop-interacting RNA-binding protein, mitochondrial	Q9GZT3	ENSG00000119705	SLIRP		+	3.80999	-0.356084
Transducin beta-like protein 3	Q12788	ENSG00000183751	TBL3		+	8.00716	-1.07386
Diablo homolog, mitochondrial	Q9NR28	ENSG00000184047	DIABLO			0.416942	-0.070419
Splicing factor 3B subunit 6	Q9Y3B4	ENSG00000115128	SF3B6			0.0801061	-0.0150278
Prefoldin subunit 6	O15212	ENSG00000204220;ENSG00000206283;ENSG00000224782;ENSG00000235692;ENSG00000237335	PFDN6			0.558912	-0.0911413
Density-regulated protein	O43583	ENSG00000139726	DENR			0.271262	-0.0551811
Protein KRI1 homolog	Q8N9T8	ENSG00000129347	KRI1		+	8.02888	-1.06713
60S acidic ribosomal protein P1	P05386	ENSG00000137818	RPLP1		+	5.35644	-0.446495
Profilin-2	P35080	ENSG00000070087	PFN2		+	6.76712	0.550954
Kinesin-like protein KIF1A	Q12756	ENSG00000130294	KIF1A		+	2.41127	0.697915
Signal recognition particle 14 kDa protein	P37108	ENSG00000140319	SRP14			0.137514	-0.0381431
Beta-centractin	P42025	ENSG00000115073	ACTR1B		+	1.45204	0.2398
60S ribosomal protein L14	P50914	ENSG00000188846	RPL14		+	3.69597	-0.498449
Transmembrane protein 33	P57088	ENSG00000109133	TMEM33			0.420346	0.102289
Ras-related protein Rab-2A	P61019	ENSG00000104388	RAB2A		+	3.90591	0.310706
Neurofilament light polypeptide	P07196	ENSG00000277586	NEFL		+	2.36459	-1.06332
DDB1- and CUL4-associated factor 7	P61962	ENSG00000136485	DCAF7		+	2.19077	-0.209944
Platelet-activating factor acetylhydrolase IB subunit beta	P68402	ENSG00000168092	PAFAH1B2		+	3.04709	0.378192
Enhancer of rudimentary homolog	P84090	ENSG00000100632	ERH			0.585732	-0.0718635
Complement component 1 Q subcomponent-binding protein, mitochondrial	Q07021	ENSG00000108561	C1QBP		+	3.11703	-0.50686
Nuclear pore complex protein Nup160	Q12769	ENSG00000030066	NUP160		+	3.16549	-0.306578
Nucleoside diphosphate kinase 3	Q13232	ENSG00000103024	NME3			0.606875	-0.195159
SNW domain-containing protein 1	Q13573	ENSG00000100603	SNW1		+	1.60649	-0.158346
Splicing factor 3A subunit 2	Q15428	ENSG00000104897	SF3A2			0.050243	-0.013367
Alpha-(1,6)-fucosyltransferase	Q9BYC5	ENSG00000033170	FUT8		+	2.4146	0.689583
Serine/threonine-protein kinase VRK1	Q99986	ENSG00000100749	VRK1		+	6.83771	-1.05774
Nicalin	Q969V3	ENSG00000125912	NCLN		+	2.82321	-0.261244
U5 small nuclear ribonucleoprotein 40 kDa protein	Q96DI7	ENSG00000060688	SNRNP40			0.13769	-0.0246924
Serine/threonine-protein phosphatase PGAM5, mitochondrial	Q96HS1	ENSG00000247077	PGAM5		+	5.76165	-0.530942
Chromosome alignment-maintaining phosphoprotein 1	Q96JM3	ENSG00000198824	CHAMP1			0.476327	-0.0958737
Histidine triad nucleotide-binding protein 2, mitochondrial	Q9BX68	ENSG00000137133	HINT2			0.235192	0.0584226
Bcl-2-like protein 13	Q9BXK5	ENSG00000099968	BCL2L13			0.780944	0.223425
5'-3' exoribonuclease 2	Q9H0D6	ENSG00000088930	XRN2			1.05707	-0.14336
Pre-mRNA-splicing factor RBM22	Q9NW64	ENSG00000086589	RBM22			0.570459	-0.0846586
NADH dehydrogenase [ubiquinone] 1 alpha subcomplex subunit 13	Q9P0J0	ENSG00000186010	NDUFA13		+	2.41793	-0.288311
Multifunctional methyltransferase subunit TRM112-like protein	Q9UI30	ENSG00000173113	TRMT112			0.334107	-0.0601877
Calcium-regulated heat stable protein 1	Q9Y2V2	ENSG00000153048	CARHSP1		+	2.27821	0.432604
Canstatin;Collagen alpha-2(IV) chain	P08572	ENSG00000134871	COL4A2		+	1.56831	-0.44828
Anastellin;Fibronectin;Ugl-Y1;Ugl-Y2;Ugl-Y3	P02751	ENSG00000115414	FN1		+	5.32779	-1.04731
Replication protein A 14 kDa subunit	P35244	ENSG00000106399	RPA3		+	1.55712	0.24799
Protein THEM6	Q8WUY1	ENSG00000130193	THEM6		+	7.37538	-1.04671
Mesencephalic astrocyte-derived neurotrophic factor	P55145	ENSG00000145050	MANF			0.487309	0.131631
ATP synthase subunit f, mitochondrial	P56134	ENSG00000241468	ATP5J2		+	1.80517	-0.258896
60S ribosomal protein L19	P84098	ENSG00000108298	RPL19		+	3.19507	-0.434567
Protein Dr1	Q01658	ENSG00000117505	DR1			0.747135	0.107312
SWI/SNF-related matrix-associated actin-dependent regulator of chromatin subfamily B member 1	Q12824	ENSG00000099956;ENSG00000275837	SMARCB1			0.163032	-0.0321729
Regulation of nuclear pre-mRNA domain-containing protein 1A	Q96P16	ENSG00000141425	RPRD1A			0.336834	-0.0684844
Collagen alpha-1(XII) chain	Q99715	ENSG00000111799	COL12A1			0.219532	-0.108743
Acidic leucine-rich nuclear phosphoprotein 32 family member E	Q9BTT0	ENSG00000143401	ANP32E		+	1.50244	0.249934
Interferon regulatory factor 2-binding protein-like	Q9H1B7	ENSG00000119669	IRF2BPL			0.107539	-0.0623088
BolA-like protein 2	Q9H3K6	ENSG00000169627;ENSG00000183336	BOLA2		+	2.12586	-0.22961
Nucleolar complex protein 2 homolog	Q9Y3T9	ENSG00000188976	NOC2L		+	4.5108	-1.04648
Developmentally-regulated GTP-binding protein 1	Q9Y295	ENSG00000185721	DRG1		+	3.00266	-0.313515
U6 snRNA-associated Sm-like protein LSm2	Q9Y333	ENSG00000172850;ENSG00000204392;ENSG00000224979;ENSG00000225998;ENSG00000231502;ENSG00000236826	LSM2		+	2.61212	0.279459
Small acidic protein	O00193	ENSG00000110696	SMAP			0.0909911	0.0272353
Cytochrome b5	P00167	ENSG00000166347	CYB5A		+	2.78681	0.45577
U1 small nuclear ribonucleoprotein C	P09234	ENSG00000124562	SNRPC			1.21441	-0.13388
Cytochrome c oxidase subunit 5B, mitochondrial	P10606	ENSG00000135940	COX5B			0.0408477	-0.0126619
Cytochrome c oxidase subunit 5A, mitochondrial	P20674	ENSG00000178741	COX5A			0.115867	-0.0307049
ATP synthase subunit delta, mitochondrial	P30049	ENSG00000099624	ATP5D		+	1.92244	-0.263395
ATP synthase subunit e, mitochondrial	P56385	ENSG00000169020	ATP5I			1.15402	-0.199223
Serine/threonine-protein phosphatase 4 catalytic subunit	P60510	ENSG00000149923	PPP4C			0.716	-0.151098
Actin-related protein 2	P61160	ENSG00000138071	ACTR2		+	6.36779	0.420555
Signal peptidase complex subunit 2	Q15005	ENSG00000118363	SPCS2			0.134235	-0.0433473
Exosome complex component RRP42	Q15024	ENSG00000075914	EXOSC7		+	2.5541	-0.308042
F-box only protein 22	Q8NEZ5	ENSG00000167196	FBXO22			1.28449	-0.226265
Protein FAM136A	Q96C01	ENSG00000035141	FAM136A			1.01514	-0.230881
Splicing factor 45	Q96I25	ENSG00000134453	RBM17			0.476182	-0.084263
Integrin-linked kinase-associated serine/threonine phosphatase 2C	Q9H0C8	ENSG00000132323	ILKAP		+	1.41165	0.199646
H/ACA ribonucleoprotein complex subunit 2	Q9NX24	ENSG00000145912	NHP2		+	4.96744	-0.498648
60S ribosomal protein L36	Q9Y3U8	ENSG00000130255	RPL36		+	4.61428	-0.500482
Bifunctional epoxide hydrolase 2;Cytosolic epoxide hydrolase 2;Lipid-phosphate phosphatase	P34913	ENSG00000120915	EPHX2		+	2.41751	0.683801
GTP-binding protein 1	O00178	ENSG00000100226	GTPBP1			0.185079	0.038055
High mobility group protein B3	O15347	ENSG00000029993	HMGB3			0.0334094	0.0114068
DNA replication licensing factor MCM4	P33991	ENSG00000104738	MCM4		+	1.92383	-0.403062
7,8-dihydro-8-oxoguanine triphosphatase	P36639	ENSG00000106268	NUDT1			0.222123	0.0688472
Casein kinase I isoform epsilon	P49674	ENSG00000213923	CSNK1E		+	2.51264	0.372628
Translocon-associated protein subunit delta	P51571	ENSG00000180879	SSR4		+	1.33563	-0.210403
Cyclin-dependent kinase 6	Q00534	ENSG00000105810	CDK6		+	1.73896	0.529533
DNA replication licensing factor MCM6	Q14566	ENSG00000076003	MCM6		+	1.30939	-0.327121
ADP-ribosylation factor-like protein 6-interacting protein 4	Q66PJ3	ENSG00000182196	ARL6IP4			0.140577	-0.0423383
Interferon regulatory factor 2-binding protein 1	Q8IU81	ENSG00000170604	IRF2BP1			0.0522264	0.0125678
Selenoprotein H	Q8IZQ5	ENSG00000211450	SELH		+	4.24168	0.41775
Programmed cell death 6-interacting protein	Q8WUM4	ENSG00000170248	PDCD6IP			0.0549254	-0.0110802
Uncharacterized protein C19orf43	Q9BQ61	ENSG00000123144	C19orf43		+	1.48712	0.276262
Phosphatidylinositol 3,4,5-trisphosphate-dependent Rac exchanger 1 protein	Q8TCU6	ENSG00000124126	PREX1		+	2.42396	0.697841
cAMP-regulated phosphoprotein 19	P56211	ENSG00000128989	ARPP19		+	1.6784	0.325829
Activator of RNA decay;Nuclear inhibitor of protein phosphatase 1	Q12972	ENSG00000117751	PPP1R8			0.401164	0.0743904
Ras-related protein Rab-18	Q9NP72	ENSG00000099246	RAB18		+	4.8746	0.458607
Mitochondrial import receptor subunit TOM22 homolog	Q9NS69	ENSG00000100216	TOMM22		+	4.99389	-0.469765
DNA replication licensing factor MCM3	P25205	ENSG00000112118	MCM3		+	1.66248	-0.358647
U6 snRNA-associated Sm-like protein LSm8	O95777	ENSG00000128534	LSM8		+	1.73909	0.207225
Syntaxin-binding protein 1	P61764	ENSG00000136854	STXBP1		+	2.45417	0.667283
Metaxin-1	Q13505	ENSG00000173171	MTX1		+	1.65378	-0.313554
DNA-directed RNA polymerases I, II, and III subunit RPABC3	P52434	ENSG00000163882	POLR2H		+	1.69236	-0.201569
U4/U6.U5 tri-snRNP-associated protein 2	Q53GS9	ENSG00000168883	USP39			0.0604306	-0.016183
Spliceosome-associated protein CWC15 homolog	Q9P013	ENSG00000150316	CWC15			0.194216	0.0670907
Zinc finger CCHC domain-containing protein 8	Q6NZY4	ENSG00000033030	ZCCHC8			0.00279075	-0.00084505
Exosome complex component RRP46	Q9NQT4	ENSG00000077348	EXOSC5		+	2.70221	-0.3262
Nuclear pore membrane glycoprotein 210	Q8TEM1	ENSG00000132182	NUP210		+	1.40553	-0.261666
60S ribosomal protein L22	P35268	ENSG00000116251	RPL22		+	3.08522	-0.391546
DNA-directed RNA polymerase I subunit RPA34	O15446	ENSG00000117877	CD3EAP		+	7.00031	-1.03841
CD276 antigen	Q5ZPR3	ENSG00000103855	CD276		+	1.49059	0.278261
Transmembrane protein 109	Q9BVC6	ENSG00000110108	TMEM109			1.25656	-0.265397
Mitochondrial import inner membrane translocase subunit Tim13	Q9Y5L4	ENSG00000099800	TIMM13		+	4.23715	-0.551686
Heterogeneous nuclear ribonucleoprotein R	O43390	ENSG00000125944	HNRNPR			0.117996	0.0187252
Prefoldin subunit 1	O60925	ENSG00000113068	PFDN1			0.0401475	0.0112059
Histone H1x	Q92522	ENSG00000184897	H1FX			0.671835	0.189087
Probable global transcription activator SNF2L2	P51531	ENSG00000080503	SMARCA2			0.56202	0.172215
Exosome complex component RRP40	Q9NQT5	ENSG00000107371	EXOSC3		+	2.74686	-0.43153
AP-2 complex subunit alpha-2	O94973	ENSG00000183020	AP2A2		+	4.45444	0.456233
E3 ubiquitin-protein ligase TRIM33	Q9UPN9	ENSG00000197323	TRIM33			0.273749	-0.0977238
DNA replication licensing factor MCM2	P49736	ENSG00000073111	MCM2			1.21411	-0.30301
Protein phosphatase 1 regulatory subunit 14B	Q96C90	ENSG00000173457	PPP1R14B			0.106327	0.0383377
Crooked neck-like protein 1	Q9BZJ0	ENSG00000101343	CRNKL1			0.55916	-0.108422
ELAV-like protein 2	Q12926	ENSG00000107105	ELAVL2		+	1.59551	0.369205
Genetic suppressor element 1	Q14687	ENSG00000131149	GSE1			0.709371	0.220867
Shootin-1	A0MZ66	ENSG00000187164	KIAA1598			0.510973	0.214055
Membrane-associated progesterone receptor component 2	O15173	ENSG00000164040	PGRMC2			0.0878242	-0.0302764
BUB3-interacting and GLEBS motif-containing protein ZNF207	O43670	ENSG00000010244	ZNF207			0.14832	0.0253147
CLIP-associating protein 2	O75122	ENSG00000163539	CLASP2		+	1.8064	0.319048
Protein transport protein Sec31A	O94979	ENSG00000138674	SEC31A			0.290346	0.0428837
Phosphoacetylglucosamine mutase	O95394	ENSG00000013375	PGM3			0.303298	0.0547652
NADH-cytochrome b5 reductase 3;NADH-cytochrome b5 reductase 3 membrane-bound form;NADH-cytochrome b5 reductase 3 soluble form	P00387	ENSG00000100243	CYB5R3		+	2.26434	0.227697
Cathepsin D;Cathepsin D heavy chain;Cathepsin D light chain	P07339	ENSG00000117984	CTSD			1.09252	0.187691
Prosaposin;Saposin-A;Saposin-B;Saposin-B-Val;Saposin-C;Saposin-D	P07602	ENSG00000197746	PSAP			0.0473616	0.0157005
ATP-dependent 6-phosphofructokinase, muscle type	P08237	ENSG00000152556	PFKM		+	3.66698	0.49013
Peptidase M20 domain-containing protein 2	Q8IYS1	ENSG00000146281	PM20D2		+	4.50246	-1.03577
Glucose-6-phosphate 1-dehydrogenase	P11413	ENSG00000160211	G6PD			1.00469	0.143116
Glucosidase 2 subunit beta	P14314	ENSG00000130175	PRKCSH			0.164243	0.0399957
tRNA pseudouridine synthase A, mitochondrial	Q9Y606	ENSG00000177192	PUS1		+	4.79595	-1.02945
Serine/threonine-protein phosphatase 2B catalytic subunit beta isoform	P16298	ENSG00000107758	PPP3CB		+	2.43881	0.476987
ATP-dependent 6-phosphofructokinase, liver type	P17858	ENSG00000141959	PFKL		+	1.85836	0.290222
Protein SON	P18583	ENSG00000159140	SON			0.48387	-0.0957689
60S ribosomal protein L17	P18621	ENSG00000265681	RPL17		+	3.46059	-0.476688
Regulator of chromosome condensation	P18754	ENSG00000180198	RCC1		+	5.31902	-0.40177
ATP synthase-coupling factor 6, mitochondrial	P18859	ENSG00000154723	ATP5J		+	1.44507	-0.271383
1-phosphatidylinositol 4,5-bisphosphate phosphodiesterase gamma-1	P19174	ENSG00000124181	PLCG1			0.293663	0.0638285
Protein-L-isoaspartate(D-aspartate) O-methyltransferase	P22061	ENSG00000120265	PCMT1			0.203743	0.0545926
Proteasome subunit alpha type-1	P25786	ENSG00000129084	PSMA1			0.0739318	-0.00984742
NADH-ubiquinone oxidoreductase 75 kDa subunit, mitochondrial	P28331	ENSG00000023228	NDUFS1			1.17719	-0.19211
Inositol monophosphatase 1	P29218	ENSG00000133731	IMPA1			0.352393	0.103062
Elongation factor 1-delta	P29692	ENSG00000104529;ENSG00000273594	EEF1D		+	2.34381	-0.246888
Alpha-adducin	P35611	ENSG00000087274	ADD1		+	4.70728	0.564478
Serine/threonine-protein phosphatase PP1-gamma catalytic subunit	P36873	ENSG00000186298	PPP1CC		+	1.34094	-0.183695
Voltage-dependent anion-selective channel protein 2	P45880	ENSG00000165637	VDAC2			0.849912	-0.159584
60S ribosomal protein L28	P46779	ENSG00000108107	RPL28		+	4.41758	-0.478105
Alpha-aminoadipic semialdehyde dehydrogenase	P49419	ENSG00000164904	ALDH7A1			0.472431	-0.0847246
Very long-chain specific acyl-CoA dehydrogenase, mitochondrial	P49748	ENSG00000072778	ACADVL			0.363177	-0.112652
YLP motif-containing protein 1	P49750	ENSG00000119596	YLPM1			0.343163	0.0593152
Dynamin-2	P50570	ENSG00000079805	DNM2		+	1.8933	0.19948
Ras-related protein Rab-5C	P51148	ENSG00000108774	RAB5C		+	2.12432	0.244958
B-cell receptor-associated protein 31	P51572	ENSG00000185825	BCAP31			0.0949376	-0.0326236
HCF C-terminal chain 1;HCF C-terminal chain 2;HCF C-terminal chain 3;HCF C-terminal chain 4;HCF C-terminal chain 5;HCF C-terminal chain 6;HCF N-terminal chain 1;HCF N-terminal chain 2;HCF N-terminal chain 3;HCF N-terminal chain 4;HCF N-terminal chain 5;HCF N-terminal chain 6;Host cell factor 1	P51610	ENSG00000172534	HCFC1			0.465285	0.0672336
Coatomer subunit alpha;Proxenin;Xenin	P53621	ENSG00000122218	COPA			0.239566	0.0350959
Voltage-dependent calcium channel subunit alpha-2/delta-1;Voltage-dependent calcium channel subunit alpha-2-1;Voltage-dependent calcium channel subunit delta-1	P54289	ENSG00000153956	CACNA2D1			0.621825	0.36937
Branched-chain-amino-acid aminotransferase, cytosolic	P54687	ENSG00000060982	BCAT1			0.255158	0.188497
Double-stranded RNA-specific adenosine deaminase	P55265	ENSG00000160710	ADAR		+	6.41509	-0.498764
Cytochrome c oxidase assembly factor 7	Q96BR5	ENSG00000162377	COA7		+	10.8894	-1.02654
Eukaryotic translation initiation factor 3 subunit B	P55884	ENSG00000106263	EIF3B		+	5.13202	-0.363598
BH3-interacting domain death agonist;BH3-interacting domain death agonist p11;BH3-interacting domain death agonist p13;BH3-interacting domain death agonist p15	P55957	ENSG00000015475	BID			0.170371	-0.0710622
Nucleolar protein 6	Q9H6R4	ENSG00000165271	NOL6		+	6.30804	-1.01867
Coronin-7	P57737	ENSG00000262246	CORO7			1.29148	0.308831
Actin-related protein 2/3 complex subunit 4	P59998	ENSG00000241553	ARPC4		+	9.96539	0.513064
40S ribosomal protein S20	P60866	ENSG00000008988	RPS20		+	4.2459	-0.39558
Formin-2	Q9NZ56	ENSG00000155816	FMN2		+	2.49376	1.37084
Heterogeneous nuclear ribonucleoprotein K	P61978	ENSG00000165119	HNRNPK			0.730346	-0.0793327
AP-2 complex subunit beta	P63010	ENSG00000006125	AP2B1		+	5.51879	0.410465
Phosphate carrier protein, mitochondrial	Q00325	ENSG00000075415	SLC25A3			0.269922	-0.0612939
RNA-binding protein EWS	Q01844	ENSG00000182944	EWSR1			0.0449557	0.00970698
Kinesin light chain 1	Q07866	ENSG00000126214	KLC1		+	5.59957	0.521299
Hippocalcin-like protein 1	P37235	ENSG00000115756	HPCAL1		+	2.58985	0.816662
Tumor suppressor p53-binding protein 1	Q12888	ENSG00000067369	TP53BP1		+	4.84184	0.494375
Cytoplasmic dynein 1 intermediate chain 2	Q13409	ENSG00000077380	DYNC1I2		+	3.80214	0.281157
Acid ceramidase;Acid ceramidase subunit alpha;Acid ceramidase subunit beta	Q13510	ENSG00000104763	ASAH1		+	2.17946	0.439575
Heterogeneous nuclear ribonucleoprotein D0	Q14103	ENSG00000138668	HNRNPD			0.269753	0.0469588
Ubiquitin-associated protein 2-like	Q14157	ENSG00000143569	UBAP2L		+	5.76617	-0.334291
Eukaryotic initiation factor 4A-II;Eukaryotic initiation factor 4A-II, N-terminally processed	Q14240	ENSG00000156976	EIF4A2		+	1.66488	0.195075
Myb-binding protein 1A	Q9BQG0	ENSG00000132382	MYBBP1A		+	7.38488	-1.01378
Neutral alpha-glucosidase AB	Q14697	ENSG00000089597	GANAB			0.127166	0.0313654
Protein disulfide-isomerase A6	Q15084	ENSG00000143870	PDIA6			0.414063	-0.102984
Poly(rC)-binding protein 2	Q15366	ENSG00000197111	PCBP2			0.139422	0.0214406
Laminin subunit alpha-4	Q16363	ENSG00000112769	LAMA4		+	3.09468	-0.559763
Cleavage and polyadenylation specificity factor subunit 6	Q16630	ENSG00000111605	CPSF6		+	1.45345	-0.154373
Guanylate kinase	Q16774	ENSG00000143774	GUK1		+	2.73366	0.344526
Beta-actin-like protein 2	Q562R1	ENSG00000169067	ACTBL2		+	2.08443	0.431183
Bifunctional arginine demethylase and lysyl-hydroxylase JMJD6	Q6NYC1	ENSG00000070495	JMJD6			0.312304	0.118881
Putative ATP-dependent RNA helicase DHX57	Q6P158	ENSG00000163214	DHX57			1.00449	-0.195912
Coiled-coil domain-containing protein 50	Q8IVM0	ENSG00000152492	CCDC50			0.144748	0.0425407
Proline-, glutamic acid- and leucine-rich protein 1	Q8IZL8	ENSG00000141456	PELP1			0.630748	-0.148033
Cleavage and polyadenylation specificity factor subunit 7	Q8N684	ENSG00000149532	CPSF7			0.514603	0.0813821
Golgi apparatus protein 1	Q92896	ENSG00000090863	GLG1		+	3.12117	0.314782
Heterogeneous nuclear ribonucleoprotein A/B	Q99729	ENSG00000197451	HNRNPAB			1.05397	-0.201511
Alanyl-tRNA editing protein Aarsd1	Q9BTE6	ENSG00000108825;ENSG00000266967	AARSD1		+	1.3833	-0.282674
Cell adhesion molecule 1	Q9BY67	ENSG00000182985	CADM1			0.229335	-0.0898031
Mitochondrial fission factor	Q9GZY8	ENSG00000168958	MFF			0.576151	0.120339
dCTP pyrophosphatase 1	Q9H773	ENSG00000179958	DCTPP1		+	1.78339	-0.478629
Glyoxalase domain-containing protein 4	Q9HC38	ENSG00000167699	GLOD4		+	2.3315	0.328598
GPN-loop GTPase 1	Q9HCN4	ENSG00000198522	GPN1			0.0361941	-0.0117999
Gephyrin;Molybdopterin adenylyltransferase;Molybdopterin molybdenumtransferase	Q9NQX3	ENSG00000171723	GPHN		+	1.99506	0.521164
Cell adhesion molecule 4	Q8NFZ8	ENSG00000105767	CADM4		+	2.61063	0.732941
Neurochondrin	Q9UBB6	ENSG00000020129	NCDN		+	1.51015	0.479774
Epidermal growth factor receptor substrate 15-like 1	Q9UBC2	ENSG00000127527	EPS15L1			0.973106	0.145346
Sphingomyelin phosphodiesterase 3	Q9NY59	ENSG00000103056	SMPD3		+	2.63973	0.666248
Microtubule-associated protein tau	P10636	ENSG00000186868;ENSG00000276155;ENSG00000277956	MAPT		+	2.65415	1.05148
Calcium-binding mitochondrial carrier protein Aralar2	Q9UJS0	ENSG00000004864	SLC25A13			0.0792619	-0.0276531
Drebrin-like protein	Q9UJU6	ENSG00000136279	DBNL		+	2.61001	0.255378
Dynactin subunit 4	Q9UJW0	ENSG00000132912	DCTN4		+	2.06877	0.302675
Hematological and neurological expressed 1 protein;Hematological and neurological expressed 1 protein, N-terminally processed	Q9UK76	ENSG00000189159	HN1			0.458726	0.163535
Polypyrimidine tract-binding protein 2	Q9UKA9	ENSG00000117569	PTBP2			0.269182	-0.140384
Coronin-1C	Q9ULV4	ENSG00000110880	CORO1C		+	1.40281	0.2336
Unconventional myosin-VI	Q9UM54	ENSG00000196586	MYO6			0.147306	0.0584391
NSFL1 cofactor p47	Q9UNZ2	ENSG00000088833	NSFL1C		+	4.60171	0.468592
Transmembrane emp24 domain-containing protein 7	Q9Y3B3	ENSG00000134970	TMED7			0.324762	0.0784371
Chromatin target of PRMT1 protein	Q9Y3Y2	ENSG00000160679	CHTOP			0.560975	-0.178098
Epsin-1	Q9Y6I3	ENSG00000063245	EPN1		+	2.84388	0.400768
Transketolase	P29401	ENSG00000163931	TKT			1.07325	-0.221704
DNA replication licensing factor MCM5	P33992	ENSG00000100297	MCM5			1.01497	-0.283241
Extended synaptotagmin-1	Q9BSJ8	ENSG00000139641	ESYT1			0.517467	-0.154898
Translation initiation factor eIF-2B subunit delta	Q9UI10	ENSG00000115211	EIF2B4		+	1.45616	-0.23055
Treacle protein	Q13428	ENSG00000070814	TCOF1		+	5.54681	-0.554079
Septin-2	Q15019	ENSG00000168385	2022-09-02		+	6.1067	0.381844
Filamin-B	O75369	ENSG00000136068	FLNB			0.992763	0.288731
Inactive tyrosine-protein kinase 7	Q13308	ENSG00000112655	PTK7			0.855493	0.201873
Nucleolar protein 8	Q76FK4	ENSG00000198000	NOL8			0.618589	-0.20689
Tyrosine-protein kinase BAZ1B	Q9UIG0	ENSG00000009954	BAZ1B			0.328633	-0.10553
Ubiquitin carboxyl-terminal hydrolase 5	P45974	ENSG00000111667	USP5			1.13548	0.122841
AP-3 complex subunit delta-1	O14617	ENSG00000065000	AP3D1		+	3.74261	0.400151
Methyl-CpG-binding protein 2	P51608	ENSG00000169057	MECP2		+	2.66201	0.622603
Dynactin subunit 2	Q13561	ENSG00000175203	DCTN2		+	4.41403	0.434416
Putative pre-mRNA-splicing factor ATP-dependent RNA helicase DHX16	O60231	ENSG00000204560;ENSG00000206486;ENSG00000226171;ENSG00000231377;ENSG00000233049;ENSG00000233418;ENSG00000233561	DHX16			1.16237	-0.1844
Sodium/potassium-transporting ATPase subunit alpha-3	P13637	ENSG00000105409	ATP1A3			0.965312	0.34926
Isoaspartyl peptidase/L-asparaginase;Isoaspartyl peptidase/L-asparaginase alpha chain;Isoaspartyl peptidase/L-asparaginase beta chain	Q7L266	ENSG00000162174	ASRGL1		+	2.70146	0.653897
Microtubule-actin cross-linking factor 1, isoforms 1/2/3/5	Q9UPN3	ENSG00000127603	MACF1			0.117828	-0.0579979
Plexin-A2	O75051	ENSG00000076356	PLXNA2		+	2.703	1.1037
Cell cycle and apoptosis regulator protein 2	Q8N163	ENSG00000158941	CCAR2		+	1.56917	-0.178556
Protein CutA	O60888	ENSG00000112514;ENSG00000226492	CUTA			0.851859	0.215382
Protein DDI1 homolog 2	Q5TDH0	ENSG00000197312	DDI2			0.0631913	0.020345
Desmoplakin	P15924	ENSG00000096696	DSP			0.423419	0.320416
Basic leucine zipper and W2 domain-containing protein 2	Q9Y6E2	ENSG00000136261	BZW2		+	8.94575	-1.0046
Apoptosis inhibitor 5	Q9BZZ5	ENSG00000166181	API5			0.112059	-0.0215114
Heterogeneous nuclear ribonucleoprotein H;Heterogeneous nuclear ribonucleoprotein H, N-terminally processed	P31943	ENSG00000169045	HNRNPH1			0.00778083	-0.00184756
Immunoglobulin superfamily member 8	Q969P0	ENSG00000162729	IGSF8		+	2.71159	0.826389
Eukaryotic translation initiation factor 4E	P06730	ENSG00000151247	EIF4E		+	1.53181	-0.18897
Lamin-B2	Q03252	ENSG00000176619	LMNB2		+	4.30658	0.357445
Aldehyde dehydrogenase family 1 member A3	P47895	ENSG00000184254	ALDH1A3		+	2.72134	1.39457
Heat shock cognate 71 kDa protein	P11142	ENSG00000109971	HSPA8			0.121793	-0.0151118
Unconventional myosin-Va	Q9Y4I1	ENSG00000197535	MYO5A		+	2.7356	0.695297
Elongation factor 1-alpha 2	Q05639	ENSG00000101210	EEF1A2			0.294699	0.188294
Glycogen phosphorylase, brain form	P11216	ENSG00000100994	PYGB		+	2.31239	0.462458
Choline dehydrogenase, mitochondrial	Q8NE62	ENSG00000016391	CHDH		+	2.74763	0.665644
Chondroitin sulfate proteoglycan 4	Q6UVK1	ENSG00000173546	CSPG4			0.533856	-0.23754
Cytoplasmic aconitate hydratase	P21399	ENSG00000122729	ACO1		+	2.58645	0.338139
Septin-7	Q16181	ENSG00000122545	2022-09-07		+	5.69154	0.426996
Calponin-3	Q15417	ENSG00000117519	CNN3		+	1.42315	0.260767
Carbonyl reductase [NADPH] 1	P16152	ENSG00000159228	CBR1			0.130959	0.0496447
Serine/threonine-protein kinase DCLK2	Q8N568	ENSG00000170390	DCLK2		+	2.20014	0.441456
26S protease regulatory subunit 6A	P17980	ENSG00000165916	PSMC3			1.04005	0.083259
Calcyphosin	Q13938	ENSG00000105519	CAPS			0.891164	0.397814
Isocitrate dehydrogenase [NADP] cytoplasmic	O75874	ENSG00000138413	IDH1			1.29501	0.291544
Delta-1-pyrroline-5-carboxylate dehydrogenase, mitochondrial	P30038	ENSG00000159423	ALDH4A1		+	1.56776	0.344193
Caldesmon	Q05682	ENSG00000122786	CALD1			0.652823	-0.249786
Regulator of nonsense transcripts 1	Q92900	ENSG00000005007	UPF1			0.234369	-0.0381519
Tyrosine--tRNA ligase, cytoplasmic;Tyrosine--tRNA ligase, cytoplasmic, N-terminally processed	P54577	ENSG00000134684	YARS		+	5.19211	-0.515227
Lupus La protein	P05455	ENSG00000138385	SSB			0.868154	-0.139678
Nesprin-2	Q8WXH0	ENSG00000054654	SYNE2		+	2.75639	0.745514
182 kDa tankyrase-1-binding protein	Q9C0C2	ENSG00000149115	TNKS1BP1			1.04605	-0.184374
Glycine--tRNA ligase	P41250	ENSG00000106105	GARS			0.241528	-0.0571945
Ubiquitin carboxyl-terminal hydrolase 7	Q93009	ENSG00000187555	USP7			0.92066	-0.1203
Unconventional myosin-XVIIIa	Q92614	ENSG00000196535	MYO18A		+	1.81357	0.481469
Nuclear factor 1 X-type	Q14938	ENSG00000008441	NFIX		+	2.7619	0.789074
Cytoplasmic dynein 1 light intermediate chain 2	O43237	ENSG00000135720	DYNC1LI2		+	5.48047	0.554696
Beta-adducin	P35612	ENSG00000075340	ADD2		+	3.39156	0.547536
Rab GTPase-binding effector protein 1	Q15276	ENSG00000029725	RABEP1		+	4.40641	0.576622
Huntingtin-interacting protein 1	O00291	ENSG00000127946	HIP1		+	1.63975	0.351166
ELKS/Rab6-interacting/CAST family member 1	Q8IUD2	ENSG00000082805	ERC1		+	2.78703	0.820394
T1-TrpRS;T2-TrpRS;Tryptophan--tRNA ligase, cytoplasmic	P23381	ENSG00000140105	WARS			0.548781	-0.108466
Cullin-3	Q13618	ENSG00000036257	CUL3		+	4.48142	0.372539
Hydroxysteroid dehydrogenase-like protein 2	Q6YN16	ENSG00000119471	HSDL2			0.590099	-0.155727
SWI/SNF complex subunit SMARCC2	Q8TAQ2	ENSG00000139613	SMARCC2			0.27854	0.0553261
Synergin gamma	Q9UMZ2	ENSG00000274047;ENSG00000275066	SYNRG		+	2.79998	0.651506
Spliceosome RNA helicase DDX39B	Q13838	ENSG00000198563;ENSG00000215425;ENSG00000225073;ENSG00000225859;ENSG00000229496;ENSG00000230624;ENSG00000235439	DDX39B			0.182709	-0.0307963
Flotillin-2	Q14254	ENSG00000132589	FLOT2			0.284814	-0.0970601
Aminopeptidase B	Q9H4A4	ENSG00000176393	RNPEP		+	2.69536	0.295977
Tripeptidyl-peptidase 2	P29144	ENSG00000134900	TPP2			0.445038	0.0968919
Coatomer subunit beta	P53618	ENSG00000129083	COPB1			0.394591	0.0558213
Glutathione S-transferase omega-1	P78417	ENSG00000148834	GSTO1			0.464094	-0.157838
Transportin-1	Q92973	ENSG00000083312	TNPO1		+	3.11753	-0.207323
Heat shock 70 kDa protein 4L	O95757	ENSG00000164070	HSPA4L			0.151566	0.0618682
Epidermal growth factor receptor substrate 15	P42566	ENSG00000085832	EPS15			0.661565	0.153649
Tropomodulin-2	Q9NZR1	ENSG00000128872	TMOD2		+	2.04798	0.516157
Protein phosphatase 1 regulatory subunit 12A	O14974	ENSG00000058272	PPP1R12A		+	1.52473	0.181192
Thimet oligopeptidase	P52888	ENSG00000172009	THOP1			0.147884	-0.0296748
V-type proton ATPase subunit C 1	P21283	ENSG00000155097	ATP6V1C1			0.989182	0.225547
4-alpha-glucanotransferase;Amylo-alpha-1,6-glucosidase;Glycogen debranching enzyme	P35573	ENSG00000162688	AGL		+	2.54244	0.429754
Isoleucine--tRNA ligase, cytoplasmic	P41252	ENSG00000196305	IARS		+	7.79854	-0.569055
Annexin A11	P50995	ENSG00000122359	ANXA11			1.17217	-0.246499
Tyrosine-protein phosphatase non-receptor type 11	Q06124	ENSG00000179295	PTPN11			1.21174	0.22537
AP-1 complex subunit beta-1	Q10567	ENSG00000100280	AP1B1		+	4.10933	0.297934
Splicing factor 3A subunit 1	Q15459	ENSG00000099995	SF3A1			0.100548	-0.0197528
Cytoplasmic dynein 1 intermediate chain 1	O14576	ENSG00000158560	DYNC1I1		+	2.80924	1.07463
Pyruvate carboxylase, mitochondrial	P11498	ENSG00000173599	PC			0.627974	-0.184103
Serine/threonine-protein phosphatase 2A catalytic subunit alpha isoform	P67775	ENSG00000113575	PPP2CA			0.428671	0.0805338
Far upstream element-binding protein 3	Q96I24	ENSG00000107164	FUBP3		+	2.93412	-0.408085
26S proteasome non-ATPase regulatory subunit 12	O00232	ENSG00000197170	PSMD12			0.209716	-0.0369238
Glutathione S-transferase Mu 2	P28161	ENSG00000213366	GSTM2		+	1.87338	0.43554
Ras-related protein Rab-1A	P62820	ENSG00000138069	RAB1A		+	6.06436	0.375624
Tubulin-specific chaperone D	Q9BTW9	ENSG00000141556	TBCD		+	2.80741	-0.346599
GTP:AMP phosphotransferase AK3, mitochondrial	Q9UIJ7	ENSG00000147853	AK3			0.817803	-0.172473
Signal recognition particle subunit SRP72	O76094	ENSG00000174780	SRP72		+	4.34708	-0.30216
Isovaleryl-CoA dehydrogenase, mitochondrial	P26440	ENSG00000128928	IVD			0.949266	-0.188685
U3 small nucleolar ribonucleoprotein protein MPP10	O00566	ENSG00000124383	MPHOSPH10		+	9.06616	-0.994653
Succinyl-CoA ligase [ADP-forming] subunit beta, mitochondrial	Q9P2R7	ENSG00000136143	SUCLA2			0.392096	0.0935923
DCC-interacting protein 13-alpha	Q9UKG1	ENSG00000157500	APPL1		+	4.43191	0.371367
Cysteine-rich protein 2	P52943	ENSG00000182809	CRIP2		+	2.8151	0.720823
Protein transport protein Sec23A	Q15436	ENSG00000100934	SEC23A		+	3.88189	0.263984
Inverted formin-2	Q27J81	ENSG00000203485	INF2		+	3.2674	-0.567318
Probable ATP-dependent RNA helicase DDX46	Q7L014	ENSG00000145833	DDX46			0.0289057	-0.00794468
Spartin	Q8N0X7	ENSG00000133104	SPG20			1.10282	0.242556
Protein quaking	Q96PU8	ENSG00000112531	QKI			0.933007	-0.258947
5'-nucleotidase	P21589	ENSG00000135318	NT5E		+	2.81525	0.694957
Phospholipase A-2-activating protein	Q9Y263	ENSG00000137055	PLAA			1.05313	0.131453
Eukaryotic translation initiation factor 5B	O60841	ENSG00000158417	EIF5B		+	4.86262	-0.438592
3'(2'),5'-bisphosphate nucleotidase 1	O95861	ENSG00000162813	BPNT1			0.149122	-0.0433998
Alpha-2-macroglobulin receptor-associated protein	P30533	ENSG00000163956	LRPAP1			1.08378	0.174435
Ras GTPase-activating-like protein IQGAP2	Q13576	ENSG00000145703	IQGAP2			0.239559	-0.146673
Raftlin	Q14699	ENSG00000131378	RFTN1		+	1.39348	-0.34584
Exportin-7	Q9UIA9	ENSG00000130227	XPO7		+	2.92905	-0.303383
Glutathione reductase, mitochondrial	P00390	ENSG00000104687	GSR			0.0550623	0.0224303
Propionyl-CoA carboxylase alpha chain, mitochondrial	P05165	ENSG00000175198	PCCA			0.629678	-0.164958
Delta-aminolevulinic acid dehydratase	P13716	ENSG00000148218	ALAD			0.499148	-0.138364
Integrin alpha-6;Integrin alpha-6 heavy chain;Integrin alpha-6 light chain;Processed integrin alpha-6	P23229	ENSG00000091409	ITGA6			0.808725	0.238383
Galactokinase	P51570	ENSG00000108479	GALK1		+	1.4505	-0.328048
Integrin-linked protein kinase	Q13418	ENSG00000166333	ILK			0.387291	-0.105139
3-hydroxyisobutyryl-CoA hydrolase, mitochondrial	Q6NVY1	ENSG00000198130	HIBCH			0.528146	0.125828
Heterogeneous nuclear ribonucleoprotein U-like protein 1	Q9BUJ2	ENSG00000105323	HNRNPUL1			0.283528	0.0723571
Ribosome biogenesis protein BOP1	Q14137	ENSG00000261236	BOP1		+	8.0222	-0.993757
Sorting nexin-2	O60749	ENSG00000205302	SNX2		+	1.9473	0.163433
DnaJ homolog subfamily A member 2	O60884	ENSG00000069345	DNAJA2			0.165104	0.0266994
Calpain small subunit 1	P04632	ENSG00000126247	CAPNS1		+	2.04114	0.327461
ATP-dependent DNA helicase Q1	P46063	ENSG00000004700	RECQL			1.12976	0.199954
Biliverdin reductase A	P53004	ENSG00000106605	BLVRA			0.838161	0.146895
Adenosine kinase	P55263	ENSG00000156110	ADK			0.594945	0.182842
Aspartyl/asparaginyl beta-hydroxylase	Q12797	ENSG00000198363	ASPH		+	2.83627	-0.50384
NAD kinase 2, mitochondrial	Q4G0N4	ENSG00000152620	NADK2			0.737921	0.164354
Protein phosphatase 1 regulatory subunit 21	Q6ZMI0	ENSG00000162869	PPP1R21			0.900114	0.188452
Cullin-5	Q93034	ENSG00000166266	CUL5			0.131149	0.039677
Tropomodulin-3	Q9NYL9	ENSG00000138594	TMOD3			0.894317	0.164286
N-acetylserotonin O-methyltransferase-like protein	O95671	ENSG00000169093	ASMTL			0.115705	-0.0620862
Succinate dehydrogenase [ubiquinone] iron-sulfur subunit, mitochondrial	P21912	ENSG00000117118	SDHB		+	1.67132	-0.253973
RNA-binding protein 25	P49756	ENSG00000119707	RBM25		+	1.35564	-0.171781
Rho GDP-dissociation inhibitor 2	P52566	ENSG00000111348	ARHGDIB			0.272743	-0.121534
Spermine synthase	P52788	ENSG00000102172	SMS		+	2.36778	-0.363788
Serine/threonine-protein phosphatase 2A activator	Q15257	ENSG00000119383	PPP2R4		+	4.57459	0.442634
UPF0553 protein C9orf64	Q5T6V5	ENSG00000165118	C9orf64			0.998421	0.200939
Zinc finger CCCH-type antiviral protein 1	Q7Z2W4	ENSG00000105939	ZC3HAV1			0.115878	-0.0498106
Exocyst complex component 8	Q8IYI6	ENSG00000116903	EXOC8		+	4.27533	0.424732
Methylcrotonoyl-CoA carboxylase beta chain, mitochondrial	Q9HCC0	ENSG00000131844	MCCC2		+	4.68797	-0.570425
Heme-binding protein 1	Q9NRV9	ENSG00000013583	HEBP1		+	1.41263	-0.228961
Melanoma-associated antigen D2	Q9UNF1	ENSG00000102316	MAGED2			0.0778496	0.0268123
Eukaryotic translation initiation factor 3 subunit D	O15371	ENSG00000100353	EIF3D		+	4.0873	-0.318101
Eukaryotic translation initiation factor 3 subunit H	O15372	ENSG00000147677	EIF3H		+	3.9157	-0.336005
Proline synthase co-transcribed bacterial homolog protein	O94903	ENSG00000147471	PROSC			1.16323	-0.175828
Macrophage-capping protein	P40121	ENSG00000042493	CAPG		+	1.50321	-0.43987
Methionine aminopeptidase 2	P50579	ENSG00000111142	METAP2		+	3.20344	-0.30187
Peptidyl-prolyl cis-trans isomerase D	Q08752	ENSG00000171497	PPID			0.848549	-0.169226
Phosphatidylinositol-binding clathrin assembly protein	Q13492	ENSG00000073921	PICALM		+	1.80987	0.271592
Caprin-1	Q14444	ENSG00000135387	CAPRIN1		+	4.12367	-0.351604
FK506-binding protein 15	Q5T1M5	ENSG00000119321	FKBP15			0.333454	0.0673917
Copine-1	Q99829	ENSG00000214078	CPNE1			0.63002	0.220632
Omega-amidase NIT2	Q9NQR4	ENSG00000114021	NIT2		+	3.17124	-0.489911
COP9 signalosome complex subunit 3	Q9UNS2	ENSG00000141030	COPS3		+	2.55365	0.185595
Eukaryotic translation initiation factor 3 subunit L	Q9Y262	ENSG00000100129	EIF3L		+	2.60214	-0.25403
Sorting nexin-5	Q9Y5X3	ENSG00000089006	SNX5			0.101062	0.0343623
Soluble lamin-associated protein of 75 kDa	Q9Y6X4	ENSG00000198780	FAM169A			0.486136	0.272075
Pyridoxal kinase	O00764	ENSG00000160209	PDXK			0.423497	0.155046
Adenylyl-sulfate kinase;Bifunctional 3'-phosphoadenosine 5'-phosphosulfate synthase 1;Sulfate adenylyltransferase	O43252	ENSG00000138801	PAPSS1			0.0512659	-0.0235791
Galectin-3	P17931	ENSG00000131981	LGALS3		+	1.46089	0.401168
UMP-CMP kinase	P30085	ENSG00000162368	CMPK1		+	3.64788	0.523538
Guanine nucleotide-binding protein-like 1	P36915	ENSG00000204590;ENSG00000206492;ENSG00000226882;ENSG00000228581;ENSG00000229470;ENSG00000232143;ENSG00000235986	GNL1			0.763532	0.170476
Pigment epithelium-derived factor	P36955	ENSG00000132386	SERPINF1		+	1.49771	-0.445717
Phospholipid hydroperoxide glutathione peroxidase, mitochondrial	P36969	ENSG00000167468	GPX4		+	2.94404	0.40869
Electron transfer flavoprotein subunit beta	P38117	ENSG00000105379	ETFB		+	3.7425	-0.524292
KH domain-containing, RNA-binding, signal transduction-associated protein 1	Q07666	ENSG00000121774	KHDRBS1			0.216247	0.0350899
Serine/threonine-protein kinase PAK 1	Q13153	ENSG00000149269	PAK1			0.603826	0.156557
N-acylneuraminate cytidylyltransferase	Q8NFW8	ENSG00000111726	CMAS		+	2.51682	0.467048
Wiskott-Aldrich syndrome protein family member 3	Q9UPY6	ENSG00000132970	WASF3		+	2.86502	0.621355
EH domain-containing protein 1	Q9H4M9	ENSG00000110047	EHD1		+	4.53521	0.53031
Wiskott-Aldrich syndrome protein family member 2	Q9Y6W5	ENSG00000158195	WASF2		+	2.38564	0.425303
Exportin-T	O43592	ENSG00000184575	XPOT		+	1.65388	-0.212703
Mitochondrial import inner membrane translocase subunit TIM44	O43615	ENSG00000104980	TIMM44		+	3.71708	-0.378158
Phosphoribosyl pyrophosphate synthase-associated protein 2	O60256	ENSG00000141127	PRPSAP2		+	1.63887	0.190879
Programmed cell death protein 6	O75340	ENSG00000249915	PDCD6		+	2.83124	0.218051
Vacuolar protein sorting-associated protein 4B	O75351	ENSG00000119541	VPS4B		+	1.68092	0.191303
Glutaredoxin-3	O76003	ENSG00000108010	GLRX3			0.278794	-0.0600606
Zinc finger Ran-binding domain-containing protein 2	O95218	ENSG00000132485	ZRANB2			0.075538	-0.0156807
Guanine nucleotide-binding protein subunit alpha-11	P29992	ENSG00000088256	GNA11		+	2.70873	0.555337
Prefoldin subunit 3	P61758	ENSG00000155959	VBP1		+	1.36034	-0.184825
Protein flightless-1 homolog	Q13045	ENSG00000177731	FLII			0.128599	0.044487
Reticulocalbin-1	Q15293	ENSG00000049449	RCN1			0.759004	-0.279671
Ras suppressor protein 1	Q15404	ENSG00000148484	RSU1			0.620616	-0.175183
Periodic tryptophan protein 2 homolog	Q15269	ENSG00000241945	PWP2		+	7.06798	-0.99371
COP9 signalosome complex subunit 6	Q7L5N1	ENSG00000168090	COPS6		+	3.73324	0.234725
Cell division cycle and apoptosis regulator protein 1	Q8IX12	ENSG00000060339	CCAR1			0.319096	-0.0495199
RNA-binding protein 12B	Q8IXT5	ENSG00000183808	RBM12B			0.33698	-0.0625691
Ubiquitin carboxyl-terminal hydrolase 47	Q96K76	ENSG00000170242	USP47			0.987783	0.147579
Dedicator of cytokinesis protein 7	Q96N67	ENSG00000116641	DOCK7			0.324458	0.0760807
ADP-ribosylation factor-like protein 8B	Q9NVJ2	ENSG00000134108	ARL8B		+	2.23747	0.253502
Bisphosphoglycerate mutase	P07738	ENSG00000172331	BPGM			1.2485	0.359285
Orotate phosphoribosyltransferase;Orotidine 5'-phosphate decarboxylase;Uridine 5'-monophosphate synthase	P11172	ENSG00000114491	UMPS		+	2.67846	-0.311369
Eukaryotic peptide chain release factor subunit 1	P62495	ENSG00000120705	ETF1		+	6.59105	-0.439663
Vesicular integral-membrane protein VIP36	Q12907	ENSG00000169223	LMAN2			0.119436	0.0359101
Vacuolar protein sorting-associated protein 26B	Q4G0F5	ENSG00000151502	VPS26B		+	1.36055	0.271785
Melanoma inhibitory activity protein 3	Q5JRA6	ENSG00000154305	MIA3		+	2.04698	-0.25775
Nuclear pore complex protein Nup205	Q92621	ENSG00000155561	NUP205		+	2.6488	-0.286029
Lipoma-preferred partner	Q93052	ENSG00000145012	LPP			0.212292	-0.0760183
CDK5 regulatory subunit-associated protein 3	Q96JB5	ENSG00000108465	CDK5RAP3		+	6.07745	-0.489489
RNA-binding protein 4	Q9BWF3	ENSG00000173933	RBM4			0.556692	-0.0795537
Coronin-2B	Q9UQ03	ENSG00000103647	CORO2B		+	1.98151	0.431479
Peptidyl-prolyl cis-trans isomerase-like 1	Q9Y3C6	ENSG00000137168	PPIL1		+	2.06092	-0.231581
26S proteasome non-ATPase regulatory subunit 9	O00233	ENSG00000110801	PSMD9			1.18053	0.145747
Neural Wiskott-Aldrich syndrome protein	O00401	ENSG00000106299	WASL		+	4.20271	0.361898
Adenylosuccinate synthetase isozyme 2	P30520	ENSG00000035687	ADSS		+	5.01834	-0.391568
Lysosomal Pro-X carboxypeptidase	P42785	ENSG00000137509	PRCP		+	1.98444	0.444545
Signal recognition particle 54 kDa protein	P61011	ENSG00000100883	SRP54			0.576504	-0.0726092
Phosphatidylinositol 5-phosphate 4-kinase type-2 beta	P78356	ENSG00000276293;ENSG00000277292	PIP4K2B			1.21564	0.296272
Eukaryotic translation initiation factor 3 subunit I	Q13347	ENSG00000084623	EIF3I		+	3.44023	-0.346716
NEDD8-activating enzyme E1 regulatory subunit	Q13564	ENSG00000159593	NAE1			0.118619	-0.0258557
Neurabin-2	Q96SB3	ENSG00000108819	PPP1R9B		+	1.75275	0.302121
Ataxin-2	Q99700	ENSG00000204842	ATXN2		+	3.10144	-0.383868
E2/E3 hybrid ubiquitin-protein ligase UBE2O	Q9C0C9	ENSG00000175931	UBE2O			0.371303	0.100033
Inositol-3-phosphate synthase 1	Q9NPH2	ENSG00000105655	ISYNA1			0.124244	0.0575101
Guanine nucleotide-binding protein G(I)/G(S)/G(O) subunit gamma-2	P59768	ENSG00000186469	GNG2		+	2.87705	0.73704
Very-long-chain enoyl-CoA reductase	Q9NZ01	ENSG00000099797	TECR			1.22384	0.199667
Vacuolar protein sorting-associated protein 18 homolog	Q9P253	ENSG00000104142	VPS18		+	1.37008	0.19261
Protein CDV3 homolog	Q9UKY7	ENSG00000091527	CDV3		+	2.83048	-0.410945
WW domain-binding protein 11	Q9Y2W2	ENSG00000084463	WBP11		+	3.67985	-0.351721
Histone deacetylase complex subunit SAP18	O00422	ENSG00000150459	SAP18			0.645924	-0.0858061
Protein phosphatase 1B	O75688	ENSG00000138032	PPM1B		+	1.42551	0.273198
Reticulon-3	O95197	ENSG00000133318	RTN3			0.787036	0.256557
Cation-independent mannose-6-phosphate receptor	P11717	ENSG00000197081	IGF2R		+	2.93662	-0.488002
Glycylpeptide N-tetradecanoyltransferase 1	P30419	ENSG00000136448	NMT1		+	5.88113	-0.359283
Lamina-associated polypeptide 2, isoform alpha;Thymopentin;Thymopoietin	P42166	ENSG00000120802	TMPO			0.917231	0.191702
Glucosamine-6-phosphate isomerase 1	P46926	ENSG00000113552	GNPDA1		+	1.58392	0.194651
Glia maturation factor beta	P60983	ENSG00000197045	GMFB		+	1.49102	0.210589
NEDD8-conjugating enzyme Ubc12	P61081	ENSG00000130725	UBE2M			0.0426385	0.00694422
Dynein light chain 1, cytoplasmic	P63167	ENSG00000088986	DYNLL1			0.307807	0.0745266
Proteasome maturation protein	Q9Y244	ENSG00000132963	POMP		+	3.51901	-0.99172
Aminoacyl tRNA synthase complex-interacting multifunctional protein 2	Q13155	ENSG00000106305	AIMP2		+	4.05065	-0.337133
Twinfilin-2	Q6IBS0	ENSG00000247596	TWF2		+	4.55229	0.500497
Adaptin ear-binding coat-associated protein 1	Q8NC96	ENSG00000089818	NECAP1			1.12431	0.318557
Heterogeneous nuclear ribonucleoprotein L-like	Q8WVV9	ENSG00000143889	HNRNPLL		+	6.10795	0.401821
m7GpppX diphosphatase	Q96C86	ENSG00000110063	DCPS		+	2.52247	0.317758
DnaJ homolog subfamily C member 7	Q99615	ENSG00000168259	DNAJC7		+	3.35909	-0.325573
CAP-Gly domain-containing linker protein 1	P30622	ENSG00000130779	CLIP1		+	2.90854	0.622012
Ran-binding protein 3	Q9H6Z4	ENSG00000031823	RANBP3			1.06048	0.131113
SPATS2-like protein	Q9NUQ6	ENSG00000196141	SPATS2L			0.593189	-0.265867
NADH-cytochrome b5 reductase 1	Q9UHQ9	ENSG00000159348	CYB5R1			0.489479	-0.124265
CCR4-NOT transcription complex subunit 1	A5YKK6	ENSG00000125107	CNOT1			0.0597475	0.0116649
Serine/threonine-protein kinase DCLK1	O15075	ENSG00000133083	DCLK1		+	2.92107	0.681824
Gamma-glutamylcyclotransferase	O75223	ENSG00000006625	GGCT			0.840425	0.148538
Protein NipSnap homolog 2	O75323	ENSG00000146729	GBAS			0.399332	0.0997065
U1 small nuclear ribonucleoprotein A	P09012	ENSG00000077312	SNRPA			0.314662	-0.0477217
Ubiquitin carboxyl-terminal hydrolase isozyme L3	P15374	ENSG00000118939	UCHL3			0.218358	-0.0481431
DNA-directed RNA polymerase II subunit RPB2	P30876	ENSG00000047315	POLR2B			0.0203604	-0.00377555
Probable ATP-dependent RNA helicase DDX10	Q13206	ENSG00000178105	DDX10		+	5.74312	-0.990386
Elongation factor Ts, mitochondrial	P43897	ENSG00000123297	TSFM			1.17865	-0.214659
Ran GTPase-activating protein 1	P46060	ENSG00000100401	RANGAP1		+	4.43448	-0.3194
Protein phosphatase 1F	P49593	ENSG00000100034	PPM1F			0.0949736	-0.0225205
Glycogen synthase kinase-3 alpha	P49840	ENSG00000105723	GSK3A		+	1.83671	0.28629
Fragile X mental retardation syndrome-related protein 2	P51116	ENSG00000129245	FXR2			0.225708	0.0541712
26S proteasome non-ATPase regulatory subunit 7	P51665	ENSG00000103035	PSMD7			0.801378	-0.0988942
RNA-binding protein 3	P98179	ENSG00000102317	RBM3			0.517671	0.190412
LDLR chaperone MESD	Q14696	ENSG00000117899	MESDC2			0.0865659	-0.0221159
Serine/threonine-protein phosphatase 2A 56 kDa regulatory subunit delta isoform	Q14738	ENSG00000112640	PPP2R5D			0.869983	0.16217
Serum paraoxonase/arylesterase 2	Q15165	ENSG00000105854	PON2			1.28197	0.276749
Lymphokine-activated killer T-cell-originated protein kinase	Q96KB5	ENSG00000168078	PBK		+	3.61186	-0.990283
Cysteine and glycine-rich protein 2	Q16527	ENSG00000175183	CSRP2			1.20997	0.405205
G protein-regulated inducer of neurite outgrowth 1	Q7Z2K8	ENSG00000169258	GPRIN1			0.738434	0.21804
Nuclear pore complex protein Nup133	Q8WUM0		NUP133		+	3.59047	-0.274897
WW domain-binding protein 2	Q969T9	ENSG00000132471	WBP2			0.620696	0.222544
Protein disulfide-isomerase TMX3	Q96JJ7	ENSG00000166479	TMX3		+	2.43961	-0.3676
Ketosamine-3-kinase	Q9HA64	ENSG00000141560	FN3KRP		+	1.52194	0.299335
OCIA domain-containing protein 1	Q9NX40	ENSG00000109180	OCIAD1		+	2.4211	-0.287893
Coatomer subunit epsilon	O14579	ENSG00000105669	COPE			0.379298	0.0699879
PDZ domain-containing protein GIPC1	O14908	ENSG00000123159	GIPC1			0.843908	0.161284
2'-deoxynucleoside 5'-phosphate N-hydrolase 1	O43598	ENSG00000112667	DNPH1		+	4.0719	-0.508287
Nuclear pore complex protein Nup155	O75694	ENSG00000113569	NUP155		+	3.25964	-0.313836
Solute carrier family 2, facilitated glucose transporter member 1	P11166	ENSG00000117394	SLC2A1			0.212786	0.0742056
Beta-galactosidase	P16278	ENSG00000170266	GLB1			0.0575263	0.0240212
Ribonucleoside-diphosphate reductase large subunit	P23921	ENSG00000167325	RRM1		+	1.69816	-0.370573
Proteasome subunit beta type-2	P49721	ENSG00000126067	PSMB2			0.0136965	0.00265407
PDZ and LIM domain protein 4	P50479	ENSG00000131435	PDLIM4			0.350625	-0.183894
Guanine nucleotide-binding protein G(I)/G(S)/G(T) subunit beta-1	P62873	ENSG00000078369	GNB1		+	3.30972	0.56287
Intersectin-1	Q15811	ENSG00000205726	ITSN1		+	2.92263	0.693014
DNA topoisomerase 2-beta	Q02880	ENSG00000077097	TOP2B			0.192624	-0.0479115
Protein VAC14 homolog	Q08AM6	ENSG00000103043	VAC14		+	1.60652	0.192218
Nicotinate phosphoribosyltransferase	Q6XQN6	ENSG00000147813;ENSG00000278488	NAPRT		+	1.54402	-0.439646
Nucleoporin p54	Q7Z3B4	ENSG00000138750	NUP54		+	1.8552	-0.208924
NudC domain-containing protein 3	Q8IVD9	ENSG00000015676	NUDCD3			0.383875	0.0768625
RNA-binding protein Musashi homolog 2	Q96DH6	ENSG00000153944	MSI2			0.886871	-0.186619
Triple functional domain protein	O75962	ENSG00000038382	TRIO		+	2.95601	0.636844
Proteasome subunit beta type-7	Q99436	ENSG00000136930	PSMB7			0.332919	-0.05261
Tetratricopeptide repeat protein 1	Q99614	ENSG00000113312	TTC1			0.77399	-0.150368
Oxysterol-binding protein-related protein 8	Q9BZF1	ENSG00000091039	OSBPL8		+	1.57635	0.279115
ERI1 exoribonuclease 3	O43414	ENSG00000117419	ERI3			0.195525	-0.0497932
Unconventional myosin-Ib	O43795	ENSG00000128641	MYO1B			0.257828	0.127282
Eukaryotic translation initiation factor 3 subunit G	O75821	ENSG00000130811	EIF3G		+	3.83226	-0.326206
Methyltransferase-like protein 7A	Q9H8H3	ENSG00000185432	METTL7A		+	2.9703	0.623917
Adenylate kinase 4, mitochondrial	P27144	ENSG00000162433	AK4			0.927509	0.363126
Nuclear transport factor 2	P61970	ENSG00000102898	NUTF2		+	1.3794	0.191183
Transcription factor A, mitochondrial	Q00059	ENSG00000108064	TFAM		+	1.59618	-0.262661
Cyclin-dependent-like kinase 5	Q00535	ENSG00000164885	CDK5			0.169386	-0.0471821
Copine-2	Q96FN4	ENSG00000140848	CPNE2		+	2.98138	0.654486
DBIRD complex subunit ZNF326	Q5BKZ1	ENSG00000162664	ZNF326			1.14801	-0.199891
Phostensin	Q6NYC8	ENSG00000146112;ENSG00000206485;ENSG00000225060;ENSG00000229998;ENSG00000230341;ENSG00000231247;ENSG00000234000	PPP1R18		+	3.18576	0.575162
Eukaryotic translation initiation factor 3 subunit M	Q7L2H7	ENSG00000149100	EIF3M		+	3.63333	-0.384126
Glutathione S-transferase Mu 3	P21266	ENSG00000134202	GSTM3		+	3.05385	0.595356
PIN2/TERF1-interacting telomerase inhibitor 1	Q96BK5	ENSG00000254093	PINX1		+	4.9501	-0.986909
Calponin-2	Q99439	ENSG00000064666	CNN2			1.24428	-0.382469
Protein S100-A13	Q99584	ENSG00000189171	S100A13			1.24819	0.462472
Manganese-transporting ATPase 13A1	Q9HD20	ENSG00000105726	ATP13A1			0.882065	-0.185642
Poly(ADP-ribose) glycohydrolase ARH3	Q9NX46	ENSG00000116863	ADPRHL2		+	4.43507	0.317195
Eukaryotic translation initiation factor 3 subunit K	Q9UBQ5	ENSG00000178982	EIF3K		+	2.70287	-0.246907
Aspartyl aminopeptidase	Q9ULA0	ENSG00000123992	DNPEP			0.118191	-0.0371184
Mitochondrial carrier homolog 2	Q9Y6C9	ENSG00000109919	MTCH2		+	3.48383	-0.470187
Acetolactate synthase-like protein	A1L0T0	ENSG00000105135	ILVBL		+	1.91917	-0.535918
Transportin-2	O14787	ENSG00000105576	TNPO2			0.426628	0.0928854
Vacuolar protein sorting-associated protein 26A	O75436	ENSG00000122958	VPS26A			0.892805	0.158374
ATP synthase subunit g, mitochondrial	O75964	ENSG00000167283	ATP5L		+	1.91738	-0.277003
UBX domain-containing protein 7	O94888	ENSG00000163960	UBXN7			1.2013	0.217624
Persulfide dioxygenase ETHE1, mitochondrial	O95571	ENSG00000105755	ETHE1		+	1.65546	0.36011
CTP synthase 1	P17812	ENSG00000171793	CTPS1			1.03148	-0.249909
Peptidyl-prolyl cis-trans isomerase FKBP2	P26885	ENSG00000173486	FKBP2		+	2.05377	0.340247
RAC-beta serine/threonine-protein kinase	P31751	ENSG00000105221	AKT2			0.715615	0.133358
Chromobox protein homolog 5	P45973	ENSG00000094916	CBX5		+	3.03536	-0.440825
Dolichyl-diphosphooligosaccharide--protein glycosyltransferase subunit STT3A	P46977	ENSG00000134910	STT3A		+	2.21963	-0.27992
SUMO-conjugating enzyme UBC9	P63279	ENSG00000103275	UBE2I			1.26323	0.181045
Ubiquitin-conjugating enzyme E2 L3	P68036	ENSG00000185651	UBE2L3		+	2.29191	0.235157
mRNA export factor	P78406	ENSG00000101146	RAE1		+	2.2533	-0.168634
1-phosphatidylinositol 4,5-bisphosphate phosphodiesterase beta-3	Q01970	ENSG00000149782	PLCB3			1.19847	-0.246914
Ubiquitin-protein ligase E3A	Q05086	ENSG00000114062	UBE3A			0.0645504	-0.0154205
Alpha-dystroglycan;Beta-dystroglycan;Dystroglycan	Q14118	ENSG00000173402	DAG1			0.612343	-0.149959
Serine/threonine-protein phosphatase 2A 56 kDa regulatory subunit epsilon isoform	Q16537	ENSG00000154001	PPP2R5E			0.115293	-0.0327226
Histone-binding protein RBBP7	Q16576	ENSG00000102054	RBBP7			0.165358	0.0399704
Programmed cell death protein 4	Q53EL6	ENSG00000150593	PDCD4		+	1.30142	-0.410912
2',5'-phosphodiesterase 12	Q6L8Q7	ENSG00000174840	PDE12			0.1382	-0.0339288
Mitochondrial antiviral-signaling protein	Q7Z434	ENSG00000088888	MAVS			0.0562535	0.0185719
L-xylulose reductase	Q7Z4W1	ENSG00000169738	DCXR			0.465502	-0.11536
Aldehyde dehydrogenase family 16 member A1	Q8IZ83	ENSG00000161618	ALDH16A1			0.495709	0.102344
U4/U6 small nuclear ribonucleoprotein Prp31	Q8WWY3	ENSG00000105618;ENSG00000274144;ENSG00000274651;ENSG00000274894;ENSG00000275117;ENSG00000275885;ENSG00000276421;ENSG00000277154;ENSG00000277707;ENSG00000277953	PRPF31			0.375242	-0.064287
Isochorismatase domain-containing protein 1	Q96CN7	ENSG00000066583	ISOC1			0.383673	-0.219408
Protein canopy homolog 3	Q9BT09	ENSG00000137161	CNPY3		+	4.38027	-0.430705
Vacuolar protein sorting-associated protein 16 homolog	Q9H269	ENSG00000215305	VPS16		+	1.7615	0.329177
Telomeric repeat-binding factor 2-interacting protein 1	Q9NYB0	ENSG00000166848	TERF2IP			1.14476	0.223892
Disco-interacting protein 2 homolog B	Q9P265	ENSG00000066084	DIP2B		+	1.70177	0.358706
Peflin	Q9UBV8	ENSG00000162517	PEF1		+	4.06642	0.336326
Zinc finger CCCH domain-containing protein 4	Q9UPT8	ENSG00000130749	ZC3H4			0.11612	-0.0351614
U6 snRNA-associated Sm-like protein LSm4	Q9Y4Z0	ENSG00000130520	LSM4			0.62186	0.107731
Peptidyl-prolyl cis-trans isomerase H	O43447	ENSG00000171960	PPIH			0.145947	-0.0384213
Lysine-specific histone demethylase 1A	O60341	ENSG00000004487	KDM1A			0.79247	-0.211035
Farnesyl pyrophosphate synthase	P14324	ENSG00000160752	FDPS			0.523023	-0.0987224
Monocarboxylate transporter 1	P53985	ENSG00000155380;ENSG00000281917	SLC16A1		+	1.33147	-0.33581
U6 snRNA-associated Sm-like protein LSm6	P62312	ENSG00000164167	LSM6			0.591872	0.1185
Protein Red	Q13123	ENSG00000113141	IK			0.79281	-0.105007
Chromobox protein homolog 3	Q13185	ENSG00000122565	CBX3			0.183076	0.0404783
RNA-binding protein with serine-rich domain 1	Q15287	ENSG00000205937	RNPS1			0.31507	0.0574487
Armadillo repeat protein deleted in velo-cardio-facial syndrome	O00192	ENSG00000099889	ARVCF		+	3.07703	0.65435
Pre-mRNA 3'-end-processing factor FIP1	Q6UN15	ENSG00000145216	FIP1L1			0.679504	-0.120214
Protein prune homolog	Q86TP1	ENSG00000143363	PRUNE			0.137957	0.0454167
Zinc finger CCCH domain-containing protein 18	Q86VM9	ENSG00000158545	ZC3H18			0.158721	-0.0505446
Minor histocompatibility antigen H13	Q8TCT9	ENSG00000101294	HM13		+	1.47157	-0.322881
Beta-catenin-like protein 1	Q8WYA6	ENSG00000132792	CTNNBL1			1.07983	-0.160121
Protein FAM3C	Q92520	ENSG00000196937	FAM3C			0.981751	0.186937
Proteasome inhibitor PI31 subunit	Q92530	ENSG00000125818	PSMF1		+	3.88909	0.381344
Glutaryl-CoA dehydrogenase, mitochondrial	Q92947	ENSG00000105607	GCDH			1.23547	-0.285957
Methylosome protein 50	Q9BQA1	ENSG00000116455	WDR77		+	1.73646	-0.214444
WD repeat-containing protein 18	Q9BV38	ENSG00000065268	WDR18			1.20589	-0.212548
Protein PBDC1	Q9BVG4	ENSG00000102390	PBDC1			0.842463	0.129538
WD repeat-containing protein 61;WD repeat-containing protein 61, N-terminally processed	Q9GZS3	ENSG00000140395	WDR61			0.746671	0.0811988
Golgi phosphoprotein 3	Q9H4A6	ENSG00000113384	GOLPH3			0.150557	-0.0278066
Mth938 domain-containing protein	Q9H7C9	ENSG00000087884	AAMDC			0.247889	0.0941333
RRP12-like protein	Q5JTH9	ENSG00000052749	RRP12		+	7.21439	-0.984469
Pyridoxine-5'-phosphate oxidase	Q9NVS9	ENSG00000108439	PNPO			0.111083	0.0519047
A-kinase anchor protein 8-like	Q9ULX6	ENSG00000011243	AKAP8L		+	4.82617	-0.378076
Transportin-3	Q9Y5L0	ENSG00000064419	TNPO3			0.922628	-0.145517
Cystatin-B	P04080	ENSG00000160213	CSTB		+	1.4926	0.227673
Tyrosine-protein phosphatase non-receptor type 1	P18031	ENSG00000196396	PTPN1		+	1.74742	-0.349576
DNA-directed RNA polymerases I, II, and III subunit RPABC1	P19388	ENSG00000099817	POLR2E		+	3.52472	-0.300504
Protein BUD31 homolog	P41223	ENSG00000106245	BUD31			0.251933	0.053584
Superkiller viralicidic activity 2-like 2	P42285	ENSG00000039123	SKIV2L2		+	1.89659	-0.262843
60S ribosome subunit biogenesis protein NIP7 homolog	Q9Y221	ENSG00000132603	NIP7		+	7.18353	-0.980956
Coatomer subunit zeta-1	P61923	ENSG00000111481	COPZ1			0.133631	-0.0320637
Mitochondrial-processing peptidase subunit alpha	Q10713	ENSG00000165688	PMPCA		+	7.29544	-0.514757
Regulation of nuclear pre-mRNA domain-containing protein 2	Q5VT52	ENSG00000163125	RPRD2		+	1.61069	-0.24591
Myc box-dependent-interacting protein 1	O00499	ENSG00000136717	BIN1		+	3.09131	0.750916
KDEL motif-containing protein 2	Q7Z4H8	ENSG00000178202	KDELC2			0.0494681	0.0192422
Calcium homeostasis endoplasmic reticulum protein	Q8IWX8	ENSG00000085872	CHERP			0.312473	-0.0574533
Coiled-coil domain-containing protein 47	Q96A33	ENSG00000108588	CCDC47		+	5.08499	-0.408878
ADP-ribosylation factor-like protein 8A	Q96BM9	ENSG00000143862	ARL8A		+	1.54352	0.258483
RalBP1-associated Eps domain-containing protein 1	Q96D71	ENSG00000135597	REPS1			0.651528	-0.151327
Elongation factor G, mitochondrial	Q96RP9	ENSG00000168827	GFM1		+	2.85148	-0.38236
Nuclear pore complex protein Nup88	Q99567	ENSG00000108559	NUP88		+	2.8406	-0.267562
Mini-chromosome maintenance complex-binding protein	Q9BTE3	ENSG00000197771	MCMBP		+	2.36562	-0.388661
Mitochondrial fission regulator 1-like	Q9H019	ENSG00000117640	MTFR1L			1.25023	-0.202965
Cleavage stimulation factor subunit 2 tau variant	Q9H0L4	ENSG00000177613	CSTF2T		+	3.28657	-0.299407
Protein unc-45 homolog A	Q9H3U1	ENSG00000140553	UNC45A			0.0785348	0.0288413
DnaJ homolog subfamily C member 5	Q9H3Z4	ENSG00000101152	DNAJC5		+	1.54848	0.453853
E3 ubiquitin-protein ligase ARIH1	Q9Y4X5	ENSG00000166233	ARIH1			0.939782	-0.14217
Phosphoglycolate phosphatase	A6NDG6	ENSG00000184207	PGP			1.29836	0.305107
AT-rich interactive domain-containing protein 1A	O14497	ENSG00000117713	ARID1A		+	1.96705	-0.242988
NADH dehydrogenase [ubiquinone] iron-sulfur protein 4, mitochondrial	O43181	ENSG00000164258	NDUFS4			0.990208	-0.221198
Eukaryotic translation elongation factor 1 epsilon-1	O43324	ENSG00000124802	EEF1E1		+	5.61269	-0.421468
Acidic fibroblast growth factor intracellular-binding protein	O43427	ENSG00000172500	FIBP		+	2.88512	0.393119
Cytochrome c1, heme protein, mitochondrial	P08574	ENSG00000179091	CYC1		+	4.30813	-0.545295
Cellular retinoic acid-binding protein 2	P29373	ENSG00000143320	CRABP2			0.34639	-0.337692
Serine hydroxymethyltransferase, cytosolic	P34896	ENSG00000176974	SHMT1		+	2.983	0.46744
DNA mismatch repair protein Msh2	P43246	ENSG00000095002	MSH2			1.18136	-0.19248
DNA-directed RNA polymerase I subunit RPA2	Q9H9Y6	ENSG00000125630	POLR1B		+	6.26884	-0.976748
Transforming protein RhoA	P61586	ENSG00000067560	RHOA			0.232638	-0.0452588
Peptidyl-prolyl cis-trans isomerase FKBP1A	P62942	ENSG00000088832	FKBP1A			0.124452	0.043065
Serine/arginine-rich splicing factor 6	Q13247	ENSG00000124193	SRSF6		+	1.71831	-0.2933
Transcription elongation factor B polypeptide 1	Q15369	ENSG00000154582	TCEB1			1.01103	0.10959
TGF-beta-activated kinase 1 and MAP3K7-binding protein 1	Q15750	ENSG00000100324	TAB1			0.140298	0.0273153
DDB1- and CUL4-associated factor 13	Q9NV06	ENSG00000164934	DCAF13		+	8.09622	-0.971555
Vacuolar protein sorting-associated protein 52 homolog	Q8N1B4	ENSG00000206286;ENSG00000223501;ENSG00000224455;ENSG00000225590;ENSG00000228425;ENSG00000236014	VPS52		+	2.36451	0.408221
Aspartate--tRNA ligase, mitochondrial	Q6PI48	ENSG00000117593	DARS2		+	8.5183	-0.969133
Nucleoporin Nup43	Q8NFH3	ENSG00000120253	NUP43		+	2.30099	-0.201403
Negative elongation factor B	Q8WX92	ENSG00000188986	NELFB			1.20616	-0.178379
Transcriptional repressor p66-beta	Q8WXI9	ENSG00000143614;ENSG00000261992	GATAD2B			0.319813	0.0660483
WD repeat-containing protein 43	Q15061	ENSG00000163811	WDR43		+	8.88208	-0.957242
Centrosomal protein of 41 kDa	Q9BYV8	ENSG00000106477	CEP41			0.489207	0.161112
GDP-fucose protein O-fucosyltransferase 1	Q9H488	ENSG00000101346	POFUT1			0.0696959	0.020394
Serine--tRNA ligase, mitochondrial	Q9NP81	ENSG00000104835	SARS2		+	3.15462	-0.547158
Ubiquilin-4	Q9NRR5	ENSG00000160803	UBQLN4			0.0320605	0.0143264
ATP-binding cassette sub-family F member 3	Q9NUQ8	ENSG00000161204	ABCF3			1.05	-0.132062
BRISC and BRCA1-A complex member 1	Q9NWV8	ENSG00000105393	BABAM1			0.546273	0.0852196
WD repeat-containing protein 36	Q8NI36	ENSG00000134987	WDR36		+	7.86679	-0.955384
Nuclear RNA export factor 1	Q9UBU9	ENSG00000162231	NXF1		+	2.19103	-0.230357
SAP30-binding protein	Q9UHR5	ENSG00000161526	SAP30BP			0.435741	-0.0920326
Ubiquilin-1	Q9UMX0	ENSG00000135018	UBQLN1			0.299209	-0.0569311
Deoxyribose-phosphate aldolase	Q9Y315	ENSG00000023697	DERA			0.163582	0.0478438
Perilipin-2	Q99541	ENSG00000147872	PLIN2		+	4.19038	-0.95462
Disintegrin and metalloproteinase domain-containing protein 10	O14672	ENSG00000137845	ADAM10			0.144291	-0.0420413
SNARE-associated protein Snapin	O95295	ENSG00000143553	SNAPIN		+	3.5326	0.336543
Cleft lip and palate transmembrane protein 1	O96005	ENSG00000104853	CLPTM1			0.399742	0.125051
Mitochondrial import receptor subunit TOM40 homolog	O96008	ENSG00000130204	TOMM40		+	3.03931	-0.424996
2-oxoisovalerate dehydrogenase subunit alpha, mitochondrial	P12694	ENSG00000248098	BCKDHA			0.502068	-0.124852
Alpha-N-acetylgalactosaminidase	P17050	ENSG00000198951	NAGA		+	2.84456	0.449036
Myosin regulatory light polypeptide 9	P24844	ENSG00000101335	MYL9		+	2.42849	-0.555436
High mobility group protein B2	P26583	ENSG00000164104	HMGB2			0.0183918	-0.00709672
Probable global transcription activator SNF2L1	P28370	ENSG00000102038	SMARCA1			0.159632	0.0561737
Nucleolar RNA helicase 2	Q9NR30	ENSG00000165732	DDX21		+	7.56661	-0.949796
Methylosome subunit pICln	P54105	ENSG00000074201	CLNS1A		+	1.70212	-0.351351
Synaptojanin-2-binding protein	P57105	ENSG00000213463	SYNJ2BP			0.729958	-0.169258
Selenocysteine-specific elongation factor	P57772	ENSG00000132394	EEFSEC		+	1.86849	0.221843
RNA-binding protein 26	Q5T8P6	ENSG00000139746	RBM26			0.278785	-0.0589221
Ragulator complex protein LAMTOR1	Q6IAA8	ENSG00000149357	LAMTOR1			0.191183	0.0311039
Golgi to ER traffic protein 4 homolog	Q7L5D6	ENSG00000239857	GET4			0.948579	0.160843
Nuclear fragile X mental retardation-interacting protein 2	Q7Z417	ENSG00000108256	NUFIP2		+	4.05573	-0.469409
Magnesium-dependent phosphatase 1	Q86V88	ENSG00000213920	MDP1		+	2.97878	0.3866
Liprin-beta-1	Q86W92	ENSG00000110841	PPFIBP1			0.374057	0.14376
Volume-regulated anion channel subunit LRRC8A	Q8IWT6	ENSG00000136802	LRRC8A			0.632354	-0.210737
OTU domain-containing protein 6B	Q8N6M0	ENSG00000155100	OTUD6B		+	3.07579	-0.445546
Procollagen galactosyltransferase 1	Q8NBJ5	ENSG00000130309	COLGALT1		+	1.64262	-0.35406
Nucleoporin NUP53	Q8NFH5	ENSG00000163002	NUP35		+	2.0864	-0.234423
DnaJ homolog subfamily C member 9	Q8WXX5	ENSG00000213551	DNAJC9			0.599481	0.147142
Cell differentiation protein RCD1 homolog	Q92600	ENSG00000144580	RQCD1			0.102081	0.0204051
Proline-rich protein PRCC	Q92733	ENSG00000143294	PRCC		+	2.33739	-0.31489
RNA binding motif protein, X-linked-like-1	Q96E39	ENSG00000213516	RBMXL1			0.338746	0.0938715
Enhancer of mRNA-decapping protein 3	Q96F86	ENSG00000179151	EDC3			1.2273	-0.163603
ATPase WRNIP1	Q96S55	ENSG00000124535	WRNIP1			0.760141	-0.164311
Tripartite motif-containing protein 2	Q9C040	ENSG00000109654	TRIM2		+	3.1197	0.705761
V-type proton ATPase subunit S1	Q15904	ENSG00000071553	ATP6AP1		+	3.1481	0.585689
Translation initiation factor eIF-2B subunit gamma	Q9NR50	ENSG00000070785	EIF2B3		+	6.17359	-0.38938
Protein AATF	Q9NY61	ENSG00000275700	AATF		+	7.1013	-0.949128
Opioid growth factor receptor	Q9NZT2	ENSG00000060491	OGFR		+	1.47543	0.202879
Thioredoxin-related transmembrane protein 2	Q9Y320	ENSG00000213593	TMX2			0.0358527	0.0122285
Mitotic spindle assembly checkpoint protein MAD1	Q9Y6D9	ENSG00000002822	MAD1L1		+	2.49855	-0.2903
NADH dehydrogenase [ubiquinone] 1 beta subcomplex subunit 9	Q9Y6M9	ENSG00000147684	NDUFB9		+	1.96663	-0.292833
Cytochrome b5 type B	O43169	ENSG00000103018	CYB5B			0.0363728	-0.01259
ER membrane protein complex subunit 8	O43402	ENSG00000131148	EMC8			0.12154	0.0314958
SWI/SNF-related matrix-associated actin-dependent regulator of chromatin subfamily A member 5	O60264	ENSG00000153147	SMARCA5			0.766386	0.12997
NADH dehydrogenase [ubiquinone] iron-sulfur protein 7, mitochondrial	O75251	ENSG00000115286	NDUFS7		+	3.82004	-0.387439
Ribonuclease H2 subunit A	O75792	ENSG00000104889	RNASEH2A		+	3.27608	-0.521186
Pre-mRNA-splicing factor SPF27	O75934	ENSG00000116752	BCAS2			1.15518	-0.150443
ATP-dependent Clp protease ATP-binding subunit clpX-like, mitochondrial	O76031	ENSG00000166855	CLPX		+	5.59479	-0.519168
Splicing factor, arginine/serine-rich 15	O95104	ENSG00000156304	SCAF4			0.210902	-0.046406
Abhydrolase domain-containing protein 16A	O95870	ENSG00000204427;ENSG00000206403;ENSG00000224552;ENSG00000230475;ENSG00000231488;ENSG00000235676;ENSG00000236063	ABHD16A			0.904254	0.160819
Methyl-CpG-binding domain protein 3	O95983	ENSG00000071655	MBD3			0.483399	-0.0921894
DNA-directed RNA polymerase II subunit RPB3	P19387	ENSG00000102978	POLR2C			0.116303	-0.0188673
Lamina-associated polypeptide 2, isoforms beta/gamma;Thymopentin;Thymopoietin	P42167	ENSG00000120802	TMPO		+	1.46527	0.233968
60S ribosomal protein L35	P42766	ENSG00000136942	RPL35		+	2.26209	-0.486443
DNA mismatch repair protein Msh6	P52701	ENSG00000116062	MSH6			1.116	-0.28881
Methionine aminopeptidase 1	P53582	ENSG00000164024	METAP1		+	6.34735	-0.536423
Sodium/potassium-transporting ATPase subunit beta-1	P05026	ENSG00000143153	ATP1B1		+	3.16763	0.861096
Tubulin-specific chaperone C	Q15814	ENSG00000124659	TBCC			0.358634	-0.136584
Transmembrane protein 201	Q5SNT2	ENSG00000188807	TMEM201			0.280784	0.116924
Zinc finger CCCH domain-containing protein 14	Q6PJT7	ENSG00000100722	ZC3H14			0.919184	-0.153862
WD repeat-containing protein 82	Q6UXN9	ENSG00000164091	WDR82			0.325852	0.0542536
Parkinson disease 7 domain-containing protein 1	Q8NB37	ENSG00000177225	PDDC1		+	1.60169	0.257333
Succinyl-CoA ligase [GDP-forming] subunit beta, mitochondrial	Q96I99	ENSG00000172340	SUCLG2			0.621885	-0.239886
NudC domain-containing protein 1	Q96RS6	ENSG00000120526	NUDCD1		+	5.05313	-0.5035
Putative RNA-binding protein 15	Q96T37	ENSG00000162775	RBM15			0.772773	-0.134182
Bifunctional polynucleotide phosphatase/kinase;Polynucleotide 3'-phosphatase;Polynucleotide 5'-hydroxyl-kinase	Q96T60	ENSG00000039650	PNKP			0.205889	0.0635765
39S ribosomal protein L40, mitochondrial	Q9NQ50	ENSG00000185608	MRPL40		+	9.22054	-0.948217
HEAT repeat-containing protein 1;HEAT repeat-containing protein 1, N-terminally processed	Q9H583	ENSG00000119285	HEATR1		+	7.82271	-0.940321
Partner of Y14 and mago	Q9BRP8	ENSG00000170473	WIBG		+	2.73461	-0.271249
Apolipoprotein O	Q9BUR5	ENSG00000184831	APOO			1.22511	-0.211095
Polymerase delta-interacting protein 3	Q9BY77	ENSG00000100227	POLDIP3			0.227349	0.046768
Protein FAM192A	Q9GZU8	ENSG00000172775	FAM192A			0.51592	0.138249
Activity-dependent neuroprotector homeobox protein	Q9H2P0	ENSG00000101126	ADNP			0.563496	-0.103468
WD repeat-containing protein 75	Q8IWA0	ENSG00000115368	WDR75		+	6.52979	-0.939834
Acyl-coenzyme A thioesterase 13;Acyl-coenzyme A thioesterase 13, N-terminally processed	Q9NPJ3	ENSG00000112304	ACOT13			1.08033	0.254835
CGG triplet repeat-binding protein 1	Q9UFW8	ENSG00000163320	CGGBP1		+	1.32935	0.190248
Signal recognition particle receptor subunit beta	Q9Y5M8	ENSG00000144867	SRPRB		+	2.39373	-0.42045
ATP-dependent RNA helicase DDX39A	O00148	ENSG00000123136	DDX39A		+	1.61493	-0.370058
Histone acetyltransferase type B catalytic subunit	O14929	ENSG00000128708	HAT1			0.088544	-0.0388303
U3 small nucleolar ribonucleoprotein protein IMP3	Q9NV31	ENSG00000177971	IMP3		+	6.68574	-0.93681
Probable rRNA-processing protein EBP2	Q99848	ENSG00000117395	EBNA1BP2		+	7.02845	-0.929756
DNA repair protein XRCC1	P18887	ENSG00000073050	XRCC1			0.0238679	-0.00908322
Translocon-associated protein subunit alpha	P43307	ENSG00000124783	SSR1		+	3.15001	-0.370659
Protoporphyrinogen oxidase	P50336	ENSG00000143224	PPOX		+	1.35916	-0.295389
Small nuclear ribonucleoprotein Sm D1	P62314	ENSG00000167088	SNRPD1			0.353169	-0.0745859
DNA-directed RNA polymerase II subunit RPB7	P62487	ENSG00000168002	POLR2G			0.525496	0.0790909
Cleavage and polyadenylation specificity factor subunit 1	Q10570	ENSG00000071894	CPSF1		+	3.74631	-0.319596
Periodic tryptophan protein 1 homolog	Q13610	ENSG00000136045	PWP1		+	1.69359	-0.236793
Splicing factor 3B subunit 4	Q15427	ENSG00000143368	SF3B4			0.324379	-0.0691715
Exosome complex component MTR3	Q5RKV6	ENSG00000223496	EXOSC6		+	1.85198	-0.232758
Striatin-interacting protein 1	Q5VSL9	ENSG00000143093	STRIP1		+	4.56564	0.372747
Parafibromin	Q6P1J9	ENSG00000134371	CDC73			0.403112	-0.0823485
G-protein-signaling modulator 1	Q86YR5	ENSG00000160360	GPSM1			0.474873	-0.178902
Methyltransferase-like protein 13	Q8N6R0	ENSG00000010165	METTL13		+	1.37984	-0.221987
Stromal cell-derived factor 2	Q99470	ENSG00000132581	SDF2			0.816614	0.175959
Queuine tRNA-ribosyltransferase	Q9BXR0	ENSG00000213339	QTRT1		+	3.51815	-0.493329
Something about silencing protein 10	Q9NQZ2	ENSG00000132467	UTP3		+	5.85081	-0.926549
General transcription factor 3C polypeptide 4	Q9UKN8	ENSG00000125484	GTF3C4			0.374049	0.106765
Nucleolar protein 16	Q9Y3C1	ENSG00000048162	NOP16		+	3.99347	-0.925149
Insulin-like growth factor-binding protein 7	Q16270	ENSG00000163453	IGFBP7		+	4.13544	-0.925077
Pleiotropic regulator 1	O43660	ENSG00000171566	PLRG1			0.434901	-0.0705717
Metastasis-associated protein MTA2	O94776	ENSG00000149480	MTA2			1.16968	-0.183157
ATP-dependent Clp protease proteolytic subunit, mitochondrial	Q16740	ENSG00000125656	CLPP		+	3.62655	-0.41811
Sister chromatid cohesion protein PDS5 homolog A	Q29RF7	ENSG00000121892	PDS5A			0.627159	-0.137512
Zinc-binding alcohol dehydrogenase domain-containing protein 2	Q8N4Q0	ENSG00000180011	ZADH2			0.179413	0.0883407
U3 small nucleolar RNA-associated protein 6 homolog	Q9NYH9	ENSG00000108651	UTP6		+	7.59441	-0.924801
Multivesicular body subunit 12A	Q96EY5	ENSG00000141971	MVB12A		+	1.62593	0.340574
Elongator complex protein 3	Q9H9T3	ENSG00000134014	ELP3		+	3.82583	-0.402963
Lariat debranching enzyme	Q9UK59	ENSG00000138231	DBR1			0.0258597	0.0076879
Collagen alpha-1(V) chain	P20908	ENSG00000130635	COL5A1			0.330045	0.208167
YTH domain-containing protein 1	Q96MU7	ENSG00000083896;ENSG00000275272	YTHDC1			0.430019	0.0715549
E3 ubiquitin-protein ligase NEDD4-like	Q96PU5	ENSG00000049759	NEDD4L			0.174426	-0.0863183
Microtubule-associated proteins 1A/1B light chain 3 beta 2;Microtubule-associated proteins 1A/1B light chain 3B	Q9GZQ8;A6NCE7	ENSG00000140941;ENSG00000258102	MAP1LC3B;MAP1LC3B2		+	3.17589	0.88839
Nucleolysin TIA-1 isoform p40	P31483	ENSG00000116001	TIA1			0.404374	-0.0879777
Replication factor C subunit 4	P35249	ENSG00000163918	RFC4			0.794663	-0.166787
Dolichyl-diphosphooligosaccharide--protein glycosyltransferase subunit STT3B	Q8TCJ2	ENSG00000163527	STT3B			0.587458	-0.136289
Zinc finger CCCH domain-containing protein 15	Q8WU90	ENSG00000065548	ZC3H15		+	3.99431	-0.442333
U2 snRNP-associated SURP motif-containing protein	O15042	ENSG00000163714	U2SURP			0.764932	-0.155164
Metallo-beta-lactamase domain-containing protein 2	Q68D91	ENSG00000176055	MBLAC2		+	2.1663	-0.404934
Polyglutamine-binding protein 1	O60828	ENSG00000102103	PQBP1		+	4.80695	-0.425065
RNA-binding protein 42	Q9BTD8	ENSG00000126254	RBM42			0.0691047	-0.0184036
Pre-mRNA-splicing factor SYF1	Q9HCS7		XAB2			0.425878	-0.108997
Mitochondrial chaperone BCS1	Q9Y276	ENSG00000074582	BCS1L			1.05199	-0.220189
Nitric oxide synthase-interacting protein	Q9Y314	ENSG00000142546	NOSIP			0.334714	-0.0837704
Podocalyxin-like protein 2	Q9NZ53	ENSG00000114631	PODXL2			0.490758	0.172328
CDP-diacylglycerol--inositol 3-phosphatidyltransferase	O14735	ENSG00000103502	CDIPT		+	1.87962	0.496826
NEDD8	Q15843	ENSG00000129559	NEDD8			0.00929669	0.00270543
ATP-dependent (S)-NAD(P)H-hydrate dehydratase	Q8IW45	ENSG00000213995	CARKD		+	2.44531	0.485953
Thymosin beta-10	P63313	ENSG00000034510	TMSB10			0.0514263	0.0306962
Neuroguidin	Q8NEJ9	ENSG00000129460	NGDN		+	4.73161	-0.923751
Aladin	Q9NRG9	ENSG00000094914	AAAS		+	5.94793	-0.522907
Torsin-1A	O14656	ENSG00000136827	TOR1A		+	1.43464	0.264178
Nucleolar complex protein 3 homolog	Q8WTT2	ENSG00000173145	NOC3L		+	4.28199	-0.923188
Negative elongation factor A	Q9H3P2	ENSG00000185049	NELFA		+	3.31059	-0.346118
Exosome complex component RRP41	Q9NPD3	ENSG00000178896	EXOSC4		+	2.53191	-0.303677
Testis-expressed sequence 10 protein	Q9NXF1	ENSG00000136891	TEX10			1.297	-0.24899
Replication factor C subunit 5	P40937	ENSG00000111445	RFC5			0.624532	-0.154011
Zinc finger MYM-type protein 3	Q14202	ENSG00000147130	ZMYM3		+	2.21832	-0.403548
Tubulin alpha-1C chain	Q9BQE3	ENSG00000167553	TUBA1C			0.131732	-0.0678489
Peroxidasin homolog	Q92626	ENSG00000130508	PXDN		+	4.33197	-0.922767
Bystin	Q13895	ENSG00000112578	BYSL		+	6.68501	-0.920378
1-acyl-sn-glycerol-3-phosphate acyltransferase alpha	Q99943	ENSG00000204310;ENSG00000206324;ENSG00000226467;ENSG00000227642;ENSG00000228892;ENSG00000235758;ENSG00000236873	AGPAT1			0.037047	0.0135516
Nucleolar protein 3	O60936	ENSG00000140939	NOL3		+	2.75008	0.563339
Zinc finger protein 638	Q14966	ENSG00000075292	ZNF638			1.1896	-0.197404
Pre-mRNA-splicing factor 38A	Q8NAV1	ENSG00000134748	PRPF38A			0.660541	0.134959
Receptor-type tyrosine-protein phosphatase F	P10586	ENSG00000142949	PTPRF		+	3.83371	-0.918745
U3 small nucleolar RNA-associated protein 14 homolog A	Q9BVJ6	ENSG00000156697	UTP14A		+	5.83166	-0.916226
Zinc phosphodiesterase ELAC protein 2	Q9BQ52	ENSG00000006744	ELAC2			0.348855	-0.103905
Barrier-to-autointegration factor;Barrier-to-autointegration factor, N-terminally processed	O75531	ENSG00000175334	BANF1			0.315566	-0.0894007
GPI transamidase component PIG-T	Q969N2	ENSG00000124155	PIGT			0.0368061	-0.0124386
ATP-dependent RNA helicase DHX36	Q9H2U1	ENSG00000174953	DHX36		+	2.13191	-0.269345
Transgelin	Q01995	ENSG00000149591	TAGLN		+	4.51979	-0.916156
WD repeat-containing protein 3	Q9UNX4	ENSG00000065183	WDR3		+	7.22121	-0.915665
Prolyl 4-hydroxylase subunit alpha-2	O15460	ENSG00000072682	P4HA2			0.0111559	0.0103052
Microfibrillar-associated protein 1	P55081	ENSG00000140259	MFAP1			0.133982	0.0344928
Ribosome biogenesis protein BRX1 homolog	Q8TDN6	ENSG00000113460	BRIX1		+	5.56319	-0.91437
ATP-binding cassette sub-family B member 6, mitochondrial	Q9NP58	ENSG00000115657	ABCB6		+	1.92712	-0.510133
Nucleolar complex protein 4 homolog	Q9BVI4	ENSG00000184967	NOC4L		+	6.42714	-0.914125
Atypical kinase ADCK3, mitochondrial	Q8NI60	ENSG00000163050	ADCK3			0.744593	-0.303206
U3 small nucleolar RNA-interacting protein 2	O43818	ENSG00000114767	RRP9		+	8.64765	-0.909589
E3 ubiquitin-protein ligase UBR5	O95071	ENSG00000104517	UBR5		+	2.96264	-0.47951
Structural maintenance of chromosomes protein 2	O95347	ENSG00000136824	SMC2		+	1.73448	-0.398652
Nuclear transcription factor Y subunit gamma	Q13952	ENSG00000066136	NFYC		+	1.98841	0.263121
7SK snRNA methylphosphate capping enzyme	Q7L2J0	ENSG00000146834	MEPCE			1.19415	-0.242001
DNA polymerase delta subunit 2	P49005	ENSG00000106628	POLD2		+	2.26892	-0.43782
DNA ligase 3	P49916	ENSG00000005156	LIG3		+	1.423	-0.265996
Protein RRP5 homolog	Q14690	ENSG00000148843	PDCD11		+	6.19387	-0.905871
SWI/SNF-related matrix-associated actin-dependent regulator of chromatin subfamily D member 1	Q96GM5	ENSG00000066117	SMARCD1			0.446949	0.0840862
Heat shock protein 75 kDa, mitochondrial	Q12931	ENSG00000126602	TRAP1		+	12.6004	-0.899607
Bifunctional lysine-specific demethylase and histidyl-hydroxylase MINA	Q8IUF8	ENSG00000170854	MINA			1.17468	-0.420172
Polymerase delta-interacting protein 2	Q9Y2S7	ENSG00000004142	POLDIP2		+	6.91104	-0.492789
Nuclear respiratory factor 1	Q16656	ENSG00000106459	NRF1			0.733353	0.156212
ATPase family AAA domain-containing protein 2	Q6PL18	ENSG00000156802	ATAD2		+	4.26992	-0.898396
FLYWCH family member 2	Q96CP2	ENSG00000162076	FLYWCH2		+	1.9885	0.309869
Exosome complex exonuclease RRP44	Q9Y2L1	ENSG00000083520	DIS3		+	2.1856	-0.26015
Gem-associated protein 4	P57678	ENSG00000179409	GEMIN4		+	2.76495	-0.380535
NADH dehydrogenase [ubiquinone] 1 alpha subcomplex assembly factor 3	Q9BU61	ENSG00000178057	NDUFAF3		+	2.25684	-0.383208
Pre-mRNA-processing factor 39	Q86UA1	ENSG00000185246	PRPF39			0.0996735	-0.0248106
Dachshund homolog 1	Q9UI36	ENSG00000276644	DACH1			0.0116754	-0.00710279
Ribosomal RNA-processing protein 8	O43159	ENSG00000132275	RRP8		+	7.7365	-0.897683
Transcription elongation factor B polypeptide 3	Q14241	ENSG00000011007	TCEB3		+	1.99247	-0.406543
Nuclear factor 1 B-type	O00712	ENSG00000147862	NFIB			0.47983	0.275126
Peripheral plasma membrane protein CASK	O14936	ENSG00000147044	CASK		+	1.91295	0.301906
mRNA cap guanine-N7 methyltransferase	O43148	ENSG00000101654	RNMT		+	1.47203	-0.22233
AP-1 complex subunit gamma-1	O43747	ENSG00000166747	AP1G1		+	4.19738	0.349383
Calumenin	O43852	ENSG00000128595	CALU			0.405237	-0.174871
Serine/threonine-protein phosphatase 6 regulatory subunit 2	O75170	ENSG00000100239	PPP6R2			0.569558	0.176476
SUN domain-containing protein 1	O94901	ENSG00000164828	SUN1			0.995522	-0.199794
NADH dehydrogenase [ubiquinone] 1 beta subcomplex subunit 8, mitochondrial	O95169	ENSG00000166136	NDUFB8			1.13334	-0.258841
Hematopoietic system regulatory peptide;Thymosin beta-4	P62328	ENSG00000205542	TMSB4X		+	3.18949	0.680976
FGFR1 oncogene partner	O95684	ENSG00000213066	FGFR1OP			0.782634	-0.202723
Protein Wiz	O95785	ENSG00000011451	WIZ		+	1.74069	-0.264061
Fructose-bisphosphate aldolase A	P04075	ENSG00000149925	ALDOA		+	1.94304	-0.353417
Propionyl-CoA carboxylase beta chain, mitochondrial	P05166	ENSG00000114054	PCCB			0.165042	-0.07314
4F2 cell-surface antigen heavy chain	P08195	ENSG00000168003	SLC3A2			0.701843	-0.200361
Medium-chain specific acyl-CoA dehydrogenase, mitochondrial	P11310	ENSG00000117054	ACADM			0.0693371	0.0236082
DNA topoisomerase 2-alpha	P11388	ENSG00000131747	TOP2A			0.822083	-0.334411
Junction plakoglobin	P14923	ENSG00000173801	JUP			0.144055	-0.0634421
Nucleoside diphosphate kinase A	P15531	ENSG00000239672	NME1		+	5.431	-0.572995
Replication protein A 32 kDa subunit	P15927	ENSG00000117748	RPA2			0.919749	0.157367
Formin-binding protein 1-like	Q5T0N5	ENSG00000137942	FNBP1L		+	3.20649	0.58394
DNA ligase 1	P18858	ENSG00000105486	LIG1			0.735614	-0.196868
Calpastatin	P20810	ENSG00000153113	CAST			0.103323	-0.0463031
Inosine-5'-monophosphate dehydrogenase 1	P20839	ENSG00000106348	IMPDH1			0.497408	-0.347636
NADPH:adrenodoxin oxidoreductase, mitochondrial	P22570	ENSG00000161513	FDXR			0.536417	0.16361
Antigen KI-67	P46013	ENSG00000148773	MKI67			0.773436	-0.344596
39S ribosomal protein L15, mitochondrial	Q9P015	ENSG00000137547	MRPL15		+	10.0528	-0.895191
Transcription factor RFX3	P48380	ENSG00000080298	RFX3			0.706841	0.195637
Phosphatidylinositol transfer protein beta isoform	P48739	ENSG00000180957	PITPNB			0.733709	-0.118262
Deoxyhypusine synthase	P49366	ENSG00000095059	DHPS			0.300935	-0.0847301
Cysteine--tRNA ligase, cytoplasmic	P49589	ENSG00000110619	CARS			0.161491	-0.0442791
Phosphofurin acidic cluster sorting protein 1	Q6VY07	ENSG00000175115	PACS1		+	3.22912	0.716325
Arf-GAP domain and FG repeat-containing protein 1	P52594	ENSG00000173744	AGFG1		+	9.20554	0.557218
C-terminal-binding protein 2	P56545	ENSG00000175029	CTBP2		+	1.43713	0.207315
COP9 signalosome complex subunit 2	P61201	ENSG00000166200	COPS2		+	2.07813	0.18962
Proteasome activator complex subunit 3	P61289	ENSG00000131467	PSME3		+	3.12001	-0.482776
40S ribosomal protein S24	P62847	ENSG00000138326	RPS24		+	2.89932	-0.426161
cAMP-dependent protein kinase type II-beta regulatory subunit	P31323	ENSG00000005249	PRKAR2B		+	3.24805	0.811981
Nucleolysin TIAR	Q01085	ENSG00000151923	TIAL1			1.02744	-0.14541
CTD small phosphatase-like protein 2	Q05D32	ENSG00000137770	CTDSPL2		+	1.86741	0.292005
Brain acid soluble protein 1	P80723	ENSG00000176788	BASP1		+	3.265	0.721898
Apoptosis regulator BAX	Q07812	ENSG00000087088	BAX		+	1.43434	0.216764
A-kinase anchor protein 13	Q12802	ENSG00000170776	AKAP13			0.0656901	-0.0356832
Nucleosome-remodeling factor subunit BPTF	Q12830	ENSG00000171634	BPTF		+	1.63714	-0.239648
Oxysterol-binding protein-related protein 3	Q9H4L5	ENSG00000070882	OSBPL3		+	3.2883	0.95376
Aminoacyl tRNA synthase complex-interacting multifunctional protein 1;Endothelial monocyte-activating polypeptide 2	Q12904	ENSG00000164022	AIMP1		+	2.08807	-0.240842
Interleukin enhancer-binding factor 3	Q12906	ENSG00000129351	ILF3			0.363921	-0.0521522
Bifunctional coenzyme A synthase;Dephospho-CoA kinase;Phosphopantetheine adenylyltransferase	Q13057	ENSG00000068120	COASY			0.0455588	-0.0155664
Nucleolar protein 14	P78316	ENSG00000087269	NOP14		+	6.81233	-0.889468
Chromatin assembly factor 1 subunit A	Q13111	ENSG00000167670	CHAF1A		+	2.22357	-0.553839
Polyadenylate-binding protein 4	Q13310	ENSG00000090621	PABPC4		+	4.80188	-0.558977
Serine/threonine-protein phosphatase 2A 56 kDa regulatory subunit gamma isoform	Q13362	ENSG00000078304	PPP2R5C		+	2.59102	0.286256
Calcium/calmodulin-dependent protein kinase type II subunit gamma	Q13555	ENSG00000148660	CAMK2G		+	1.38297	0.407524
Core-binding factor subunit beta	Q13951	ENSG00000067955	CBFB			0.0677985	0.0279719
Cytoskeleton-associated protein 5	Q14008	ENSG00000175216	CKAP5			0.0727366	0.0178152
Peptidyl-prolyl cis-trans isomerase FKBP8	Q14318	ENSG00000105701	FKBP8			0.177388	-0.0431115
Phosphoribosyl pyrophosphate synthase-associated protein 1	Q14558	ENSG00000161542	PRPSAP1			0.901033	0.171828
Mediator of DNA damage checkpoint protein 1	Q14676	ENSG00000137337;ENSG00000206481;ENSG00000224587;ENSG00000225589;ENSG00000228575;ENSG00000231135;ENSG00000234012;ENSG00000237095	MDC1		+	2.32043	-0.365389
Ribosomal RNA processing protein 1 homolog B	Q14684	ENSG00000160208	RRP1B		+	4.1865	-0.889018
Lamin-B receptor	Q14739	ENSG00000143815	LBR		+	1.77476	-0.433541
Nucleolar and coiled-body phosphoprotein 1	Q14978	ENSG00000166197	NOLC1		+	2.66175	-0.475036
GTPase-activating protein and VPS9 domain-containing protein 1	Q14C86	ENSG00000165219	GAPVD1			0.609733	-0.128427
Lysine--tRNA ligase	Q15046	ENSG00000065427	KARS		+	2.50872	-0.383426
Transcription elongation factor B polypeptide 2	Q15370	ENSG00000103363	TCEB2			1.1512	0.139033
MAP7 domain-containing protein 1	Q3KQU3	ENSG00000116871	MAP7D1		+	2.75514	0.395351
Histone H3.2	Q71DI3	ENSG00000183598;ENSG00000203811;ENSG00000203852	HIST2H3A			0.57603	-0.29049
Basic leucine zipper and W2 domain-containing protein 1	Q7L1Q6	ENSG00000082153	BZW1			0.483858	0.0813127
Putative ATP-dependent RNA helicase DHX30	Q7L2E3	ENSG00000132153	DHX30		+	3.43362	-0.271531
UPF0461 protein C5orf24	Q7Z6I8	ENSG00000181904	C5orf24			0.942677	-0.167358
Nucleolar protein 9	Q86U38	ENSG00000196943	NOP9			0.921443	-0.174484
Protein polybromo-1	Q86U86	ENSG00000163939	PBRM1			0.802477	-0.136506
Zinc finger protein 598	Q86UK7	ENSG00000167962	ZNF598		+	4.41514	-0.422286
Nitrilase homolog 1	Q86X76	ENSG00000158793	NIT1			1.13133	0.22037
Transcriptional repressor p66-alpha	Q86YP4	ENSG00000167491	GATAD2A		+	2.5073	-0.3612
Centrosomal protein of 97 kDa	Q8IW35	ENSG00000182504	CEP97			0.022913	0.00758215
Polyhomeotic-like protein 2	Q8IXK0	ENSG00000134686	PHC2			0.0583986	0.0191709
Chromatin complexes subunit BAP18	Q8IXM2	ENSG00000258315	BAP18			0.443421	0.122675
Ribonucleoprotein PTB-binding 1	Q8IY67	ENSG00000161847	RAVER1			0.382259	-0.0927379
Protein SCAI	Q8N9R8	ENSG00000173611	SCAI		+	2.20073	0.469781
Protein LSM14 homolog A	Q8ND56	ENSG00000257103;ENSG00000262860	LSM14A			0.35677	-0.0682008
Dimethyladenosine transferase 2, mitochondrial	Q9H5Q4	ENSG00000162851	TFB2M		+	5.99254	-0.888381
DmX-like protein 2	Q8TDJ6	ENSG00000104093	DMXL2		+	1.31932	0.30008
Probable tRNA pseudouridine synthase 1	Q8WWH5	ENSG00000165832	TRUB1			1.25126	0.238813
Splicing regulatory glutamine/lysine-rich protein 1	Q8WXA9	ENSG00000153914	SREK1			0.166802	0.036999
Protein phosphatase 1E	Q8WY54	ENSG00000175175	PPM1E		+	1.55686	0.461175
Palladin	Q8WX93	ENSG00000129116	PALLD		+	4.73663	-0.886769
CUGBP Elav-like family member 1	Q92879	ENSG00000149187	CELF1		+	2.1717	-0.295247
Ubiquitin fusion degradation protein 1 homolog	Q92890	ENSG00000070010	UFD1L			0.699357	0.168501
Cirhin	Q969X6	ENSG00000141076;ENSG00000262788	CIRH1A		+	6.30297	-0.883854
Far upstream element-binding protein 1	Q96AE4	ENSG00000162613	FUBP1			0.427138	0.0742903
Nucleoporin SEH1	Q96EE3	ENSG00000085415	SEH1L		+	3.60343	-0.337703
Transcription elongation factor A protein-like 4	Q96EI5	ENSG00000133142	TCEAL4		+	2.82893	0.352704
tRNA-dihydrouridine(47) synthase [NAD(P)(+)]-like	Q96G46	ENSG00000141994	DUS3L		+	3.12614	-0.460304
Sepiapterin reductase	P35270	ENSG00000116096	SPR		+	2.96046	-0.883575
Mannose-1-phosphate guanyltransferase alpha	Q96IJ6	ENSG00000144591	GMPPA			0.217526	0.0582832
Cleft lip and palate transmembrane protein 1-like protein	Q96KA5	ENSG00000049656;ENSG00000274811	CLPTM1L			0.423836	0.236258
Melanoma-associated antigen G1	Q96MG7	ENSG00000185115	NDNL2			0.278228	0.0692281
Arf-GAP with GTPase, ANK repeat and PH domain-containing protein 3	Q96P47	ENSG00000133612	AGAP3			0.676425	0.173026
Structural maintenance of chromosomes protein 6	Q96SB8	ENSG00000163029	SMC6			0.535003	0.120132
E3 ubiquitin-protein ligase RING2	Q99496	ENSG00000121481	RNF2			0.0984721	0.0248051
RNA-binding protein 4B	Q9BQ04	ENSG00000173914	RBM4B		+	2.05602	0.369876
Uncharacterized protein C7orf50	Q9BRJ6	ENSG00000146540	C7orf50			0.566751	-0.13919
Gamma-tubulin complex component 2	Q9BSJ2	ENSG00000130640	TUBGCP2			0.464282	0.0891761
Multiple myeloma tumor-associated protein 2	Q9BU76	ENSG00000143793	MMTAG2			1.24323	-0.280064
39S ribosomal protein L47, mitochondrial	Q9HD33		MRPL47		+	8.61325	-0.882552
Chitinase domain-containing protein 1	Q9BWS9	ENSG00000177830	CHID1			1.03486	0.203468
Uncharacterized protein C14orf142	Q9BXV9	ENSG00000170270;ENSG00000275619	C14orf142			0.784881	0.176278
Ubiquinol-cytochrome-c reductase complex assembly factor 2	Q9BRT2	ENSG00000137288	UQCC2		+	7.06938	-0.87948
Protein FAM107B	Q9H098	ENSG00000065809	FAM107B		+	2.76443	0.573982
Alanine--tRNA ligase, mitochondrial	Q5JTZ9	ENSG00000124608	AARS2		+	6.39991	-0.879094
STE20-like serine/threonine-protein kinase	Q9H2G2	ENSG00000065613	SLK		+	2.48873	0.342371
Inorganic pyrophosphatase 2, mitochondrial	Q9H2U2	ENSG00000138777	PPA2		+	2.53592	-0.537302
UPF0696 protein C11orf68	Q9H3H3	ENSG00000175573	C11orf68			0.708835	0.112271
Proline-rich protein 36	Q9H6K5	ENSG00000183248	PRR36		+	1.66592	0.370687
Hematological and neurological expressed 1-like protein	Q9H910	ENSG00000206053	HN1L			0.0651289	0.0256232
Delta-1-pyrroline-5-carboxylate synthase;Gamma-glutamyl phosphate reductase;Glutamate 5-kinase	P54886	ENSG00000059573	ALDH18A1		+	5.64479	-0.87902
Serine/threonine-protein phosphatase 2B catalytic subunit alpha isoform	Q08209	ENSG00000138814	PPP3CA		+	3.32151	0.625297
FAD synthase;FAD synthase region;Molybdenum cofactor biosynthesis protein-like region	Q8NFF5	ENSG00000160688	FLAD1		+	12.3899	-0.877883
NADH dehydrogenase [ubiquinone] 1 beta subcomplex subunit 11, mitochondrial	Q9NX14	ENSG00000147123	NDUFB11		+	1.37744	-0.267539
CXXC-type zinc finger protein 1	Q9P0U4	ENSG00000154832	CXXC1			0.0461743	-0.0109164
LisH domain and HEAT repeat-containing protein KIAA1468	Q9P260	ENSG00000134444	KIAA1468		+	1.77968	0.353954
Vacuolar protein sorting-associated protein 29	Q9UBQ0	ENSG00000111237	VPS29		+	3.67499	0.281724
LIM domain and actin-binding protein 1	Q9UHB6	ENSG00000050405	LIMA1			0.199009	0.0628359
Leucine carboxyl methyltransferase 1	Q9UIC8	ENSG00000205629	LCMT1		+	4.66804	0.489577
Brain-specific angiogenesis inhibitor 1-associated protein 2	Q9UQB8	ENSG00000175866	BAIAP2		+	1.92008	0.562522
Nck-associated protein 1	Q9Y2A7	ENSG00000061676	NCKAP1		+	6.47433	0.563044
ARF GTPase-activating protein GIT1	Q9Y2X7	ENSG00000108262	GIT1		+	1.34587	0.273758
Acyl-coenzyme A thioesterase 9, mitochondrial	Q9Y305	ENSG00000123130	ACOT9		+	2.36887	-0.443256
Endophilin-B1	Q9Y371	ENSG00000097033	SH3GLB1		+	2.43284	0.315306
Mitotic spindle-associated MMXD complex subunit MIP18	Q9Y3D0	ENSG00000166595	FAM96B			0.0205458	-0.00621214
Somatomedin-B;Vitronectin;Vitronectin V10 subunit;Vitronectin V65 subunit	P04004	ENSG00000109072	VTN		+	4.39709	-0.877827
Probable ATP-dependent RNA helicase DDX52	Q9Y2R4	ENSG00000278053	DDX52		+	5.07759	-0.87628
Spindlin-1	Q9Y657	ENSG00000106723	SPIN1			0.261268	0.0790226
NF-kappa-B essential modulator	Q9Y6K9	ENSG00000269335	IKBKG			0.158133	-0.0421685
E3 ubiquitin-protein ligase UBR4	Q5T4S7	ENSG00000127481	UBR4		+	1.83052	0.192571
Formin-like protein 2	Q96PY5	ENSG00000157827	FMNL2		+	2.02919	0.561151
Probable 28S rRNA (cytosine(4447)-C(5))-methyltransferase	P46087	ENSG00000111641	NOP2		+	5.69494	-0.874485
Acylphosphatase-2	P14621	ENSG00000170634	ACYP2		+	3.32703	0.816192
Nipped-B-like protein	Q6KC79	ENSG00000164190	NIPBL		+	1.50852	-0.220496
Tubulin beta-2A chain	Q13885	ENSG00000137267	TUBB2A		+	3.33149	0.903796
Insulin-like growth factor 2 mRNA-binding protein 1	Q9NZI8	ENSG00000159217	IGF2BP1			0.448256	-0.398396
Keratin, type I cytoskeletal 18	P05783	ENSG00000111057	KRT18			0.156863	-0.123479
IST1 homolog	P53990	ENSG00000182149	IST1		+	1.606	0.212198
Glucose-6-phosphate isomerase	P06744	ENSG00000105220	GPI		+	2.95873	0.365971
Protein kinase C iota type	P41743	ENSG00000163558	PRKCI			0.678397	-0.113143
Exosome complex component RRP45	Q06265	ENSG00000123737	EXOSC9		+	1.30518	-0.326549
Probable glutamate--tRNA ligase, mitochondrial	Q5JPH6	ENSG00000103356	EARS2		+	1.93985	-0.532652
Chromodomain-helicase-DNA-binding protein 7	Q9P2D1	ENSG00000171316	CHD7			0.577088	-0.241706
Tumor protein D54	O43399	ENSG00000101150	TPD52L2			0.383663	-0.144478
Band 3 anion transport protein	P02730	ENSG00000004939	SLC4A1		+	3.1919	-0.874277
Mitochondrial import inner membrane translocase subunit TIM50	Q3ZCQ8	ENSG00000105197	TIMM50		+	3.54769	-0.569739
CCAAT/enhancer-binding protein zeta	Q03701	ENSG00000115816	CEBPZ		+	5.45632	-0.869599
Ig gamma-3 chain C region	P01860		IGHG3			0.304948	-0.133189
28S ribosomal protein S29, mitochondrial	P51398	ENSG00000132676	DAP3		+	9.18663	-0.868562
Nucleolar GTP-binding protein 1	Q9BZE4	ENSG00000107937	GTPBP4		+	5.12122	-0.865015
39S ribosomal protein L41, mitochondrial	Q8IXM3	ENSG00000182154	MRPL41		+	8.91295	-0.863998
N-alpha-acetyltransferase 25, NatB auxiliary subunit	Q14CX7	ENSG00000111300	NAA25		+	10.268	-0.86112
Kaliocin-1;Lactoferricin-H;Lactoferroxin-A;Lactoferroxin-B;Lactoferroxin-C;Lactotransferrin	P02788	ENSG00000012223	LTF		+	1.37508	-0.527895
Echinoderm microtubule-associated protein-like 4	Q9HC35	ENSG00000143924	EML4		+	6.02445	-0.860267
Synapsin-1	P17600	ENSG00000008056	SYN1			0.704762	0.342609
Apolipoprotein E	P02649	ENSG00000130203	APOE			0.147026	-0.0722851
Spectrin beta chain, non-erythrocytic 1	Q01082	ENSG00000115306	SPTBN1		+	3.34138	0.591405
28S ribosomal protein S10, mitochondrial	P82664	ENSG00000048544	MRPS10		+	9.55916	-0.859527
Actin-binding LIM protein 1	O14639	ENSG00000099204	ABLIM1		+	3.3512	0.909631
Neurobeachin	Q8NFP9		NBEA		+	3.35463	0.595779
Septin-4	O43236	ENSG00000108387	2022-09-04			0.661277	0.376788
35 kDa inter-alpha-trypsin inhibitor heavy chain H4;70 kDa inter-alpha-trypsin inhibitor heavy chain H4;Inter-alpha-trypsin inhibitor heavy chain H4	Q14624	ENSG00000055955	ITIH4			1.07472	-0.288481
Synaptojanin-1	O43426	ENSG00000159082	SYNJ1			1.21184	0.388509
pre-rRNA processing protein FTSJ3	Q8IY81	ENSG00000108592	FTSJ3		+	6.30072	-0.851001
Alpha-1B-glycoprotein	P04217	ENSG00000121410	A1BG		+	1.53473	-0.365049
von Willebrand antigen 2;von Willebrand factor	P04275	ENSG00000110799	VWF			0.880137	-0.297303
Glycosaminoglycan xylosylkinase	O75063	ENSG00000116199	FAM20B		+	8.63288	-0.850082
Myelin proteolipid protein	P60201	ENSG00000123560	PLP1			0.619248	-0.461016
Angiotensin 1-4;Angiotensin 1-5;Angiotensin 1-7;Angiotensin 1-9;Angiotensin-1;Angiotensin-2;Angiotensin-3;Angiotensin-4;Angiotensinogen	P01019	ENSG00000135744	AGT		+	1.84481	-0.36493
Plasma protease C1 inhibitor	P05155	ENSG00000149131	SERPING1		+	1.70811	-0.395199
Lumican	P51884	ENSG00000139329	LUM			0.854588	-0.455603
Aquaporin-4	P55087	ENSG00000171885	AQP4			0.322824	0.320059
Retinal dehydrogenase 1	P00352	ENSG00000165092	ALDH1A1			1.08204	0.41264
Apolipoprotein D	P05090	ENSG00000189058	APOD		+	1.40125	0.569983
Nuclear factor 1 A-type	Q12857	ENSG00000162599	NFIA		+	3.43872	0.800726
F-box only protein 2	Q9UK22	ENSG00000116661	FBXO2			0.921915	0.551816
Probable ATP-dependent RNA helicase DDX47	Q9H0S4	ENSG00000213782	DDX47		+	7.3012	-0.847421
La-related protein 1	Q6PKG0	ENSG00000155506	LARP1		+	16.4731	-0.844674
Thymidine phosphorylase	P19971	ENSG00000025708	TYMP			0.298477	-0.125323
Clathrin coat assembly protein AP180	O60641	ENSG00000065609	SNAP91			0.634655	0.386871
RNA 3'-terminal phosphate cyclase-like protein	Q9Y2P8	ENSG00000120158	RCL1		+	6.7514	-0.843537
Prolargin	P51888	ENSG00000188783	PRELP			0.555759	-0.30889
Histidine-rich glycoprotein	P04196	ENSG00000113905	HRG			0.314813	-0.108957
Lambda-crystallin homolog	Q9Y2S2	ENSG00000165475	CRYL1			0.903756	0.32369
Desmin	P17661	ENSG00000175084	DES			0.8407	-0.42862
Collagen alpha-1(XIV) chain	Q05707	ENSG00000187955	COL14A1		+	1.46347	-0.54441
Alpha-1-acid glycoprotein 1	P02763	ENSG00000229314	ORM1			0.764257	-0.286798
Ribosomal L1 domain-containing protein 1	O76021	ENSG00000171490	RSL1D1		+	5.78533	-0.843337
U3 small nucleolar RNA-associated protein 18 homolog	Q9Y5J1	ENSG00000011260	UTP18		+	8.36141	-0.842419
Laminin subunit alpha-2	P24043	ENSG00000196569	LAMA2			0.00443163	0.00299711
Coagulation factor XIII A chain	P00488	ENSG00000124491	F13A1			0.250173	-0.129198
Ig gamma-2 chain C region	P01859	ENSG00000211893	IGHG2			0.216743	0.127175
Alpha-1-microglobulin;Inter-alpha-trypsin inhibitor light chain;Protein AMBP;Trypstatin	P02760	ENSG00000106927	AMBP		+	2.20416	-0.462599
Ferritin light chain	P02792	ENSG00000087086	FTL			0.061454	0.04993
Uncharacterized protein KIAA1211	Q6ZU35	ENSG00000109265	KIAA1211		+	3.4496	0.71451
Ig gamma-4 chain C region	P01861	ENSG00000211892	IGHG4			0.149107	0.105045
Transthyretin	P02766	ENSG00000118271	TTR			0.918259	-0.267898
Serine dehydratase-like	Q96GA7	ENSG00000139410	SDSL		+	3.45273	1.03936
Beta-factor XIIa part 1;Coagulation factor XII;Coagulation factor XIIa heavy chain;Coagulation factor XIIa light chain	P00748	ENSG00000131187	F12			0.723087	-0.226381
39S ribosomal protein L28, mitochondrial	Q13084	ENSG00000086504	MRPL28		+	7.13715	-0.841862
Aquaporin-1	P29972	ENSG00000240583	AQP1			0.242986	0.181902
Prothymosin alpha;Prothymosin alpha, N-terminally processed;Thymosin alpha-1	P06454	ENSG00000187514	PTMA			1.01738	0.264355
Monocyte differentiation antigen CD14;Monocyte differentiation antigen CD14, membrane-bound form;Monocyte differentiation antigen CD14, urinary form	P08571	ENSG00000170458	CD14			0.18167	0.0704329
Kinesin-like protein KIF3B;Kinesin-like protein KIF3B, N-terminally processed	O15066	ENSG00000101350	KIF3B		+	3.49366	0.637432
Mimecan	P20774	ENSG00000106809	OGN			0.0767835	0.0719626
Drebrin	Q16643	ENSG00000113758	DBN1		+	3.53157	0.636165
Protein SOGA3	Q5TF21	ENSG00000214338;ENSG00000255330	SOGA3		+	3.5323	0.635685
Abl interactor 2	Q9NYB9	ENSG00000138443	ABI2		+	4.15216	0.442315
Macrophage migration inhibitory factor	P14174	ENSG00000240972;ENSG00000276701	MIF			0.0426521	0.0136351
Lysozyme C	P61626	ENSG00000090382	LYZ			1.12658	-0.391666
Coxsackievirus and adenovirus receptor	P78310	ENSG00000154639	CXADR		+	3.56807	0.927639
Neuronal membrane glycoprotein M6-a	P51674	ENSG00000150625	GPM6A		+	1.55142	0.571954
Signal recognition particle 9 kDa protein	P49458	ENSG00000143742	SRP9			0.0499145	-0.017081
Protein mago nashi homolog 2	Q96A72	ENSG00000111196	MAGOHB			0.0316524	0.00827031
Charged multivesicular body protein 6	Q96FZ7	ENSG00000176108	CHMP6		+	1.41269	0.275604
Fibulin-5	Q9UBX5	ENSG00000140092	FBLN5			0.191333	0.123687
Vitamin K-dependent protein S	P07225	ENSG00000184500	PROS1		+	1.54034	-0.521811
Histone H1.0;Histone H1.0, N-terminally processed	P07305	ENSG00000189060	H1F0		+	1.93073	0.494586
Parathymosin	P20962	ENSG00000159335	PTMS			0.527752	0.251531
Arginine and glutamate-rich protein 1	Q9NWB6	ENSG00000134884	ARGLU1			0.594908	0.130735
Synaptophysin	P08247	ENSG00000102003	SYP			0.341355	0.207417
Zinc finger protein 428	Q96B54	ENSG00000131116	ZNF428			0.994823	0.295259
Charged multivesicular body protein 2b	Q9UQN3	ENSG00000083937	CHMP2B			1.06491	0.199435
PRA1 family protein 2	O60831	ENSG00000243279	PRAF2		+	3.87418	0.471965
60S ribosomal protein L34	P49207	ENSG00000109475	RPL34		+	3.88418	-0.524876
Leukocyte surface antigen CD47	Q08722	ENSG00000196776	CD47		+	1.95777	0.572536
von Willebrand factor A domain-containing protein 1	Q6PCB0	ENSG00000179403	VWA1		+	2.76646	-0.545001
Ubiquitin-conjugating enzyme E2 R2	Q712K3	ENSG00000107341	UBE2R2			1.01236	0.154169
Histone H1.2	P16403	ENSG00000187837	HIST1H1C			0.333142	-0.117582
Cyclin-dependent kinase 4 inhibitor C	P42773	ENSG00000123080	CDKN2C			0.515999	0.251348
Synaptosomal-associated protein 25	P60880	ENSG00000132639	SNAP25			0.926799	0.405193
Retinol-binding protein 1;Retinol-binding protein 5	P09455;P82980	ENSG00000114115;ENSG00000139194	RBP1;RBP5		+	3.59007	1.57342
Arf-GAP with SH3 domain, ANK repeat and PH domain-containing protein 3	Q8TDY4	ENSG00000088280	ASAP3			0.878751	0.22585
rRNA/tRNA 2'-O-methyltransferase fibrillarin-like protein 1	A6NHQ2	ENSG00000188573	FBLL1			0.0624983	-0.0218087
Cytochrome c oxidase subunit 6C	P09669	ENSG00000164919	COX6C			0.155164	0.0478939
AP-1 complex subunit sigma-1A	P61966	ENSG00000106367	AP1S1			1.03577	0.282116
Small nuclear ribonucleoprotein E	P62304	ENSG00000182004	SNRPE			0.208157	-0.0441511
Galectin-related protein	Q3ZCW2	ENSG00000119862	LGALSL			0.181787	0.108082
2'-5'-oligoadenylate synthase 3	Q9Y6K5	ENSG00000111331	OAS3		+	3.6189	0.718529
Immunoglobulin superfamily member 21	Q96ID5	ENSG00000117154	IGSF21			0.780502	0.511692
High mobility group nucleosome-binding domain-containing protein 4	O00479	ENSG00000182952	HMGN4			0.972332	0.186528
Apolipoprotein A-II;Proapolipoprotein A-II;Truncated apolipoprotein A-II	P02652	ENSG00000158874	APOA2			0.112071	-0.0618357
Apolipoprotein C-III	P02656	ENSG00000110245	APOC3		+	1.93179	-0.555122
Non-histone chromosomal protein HMG-17	P05204	ENSG00000198830	HMGN2			0.265768	0.0951933
Cathepsin G	P08311	ENSG00000100448	CTSG			1.18976	-0.446259
Cellular retinoic acid-binding protein 1	P29762	ENSG00000166426	CRABP1			0.217875	0.243674
Heat shock 70 kDa protein 1-like	P34931	ENSG00000204390;ENSG00000206383;ENSG00000234258;ENSG00000236251	HSPA1L		+	1.78804	0.347983
Mitochondrial import receptor subunit TOM20 homolog	Q15388	ENSG00000173726	TOMM20		+	3.35316	-0.402565
Immunoglobulin J chain	P01591	ENSG00000132465	IGJ			0.910869	-0.321635
Collagen alpha-1(III) chain	P02461	ENSG00000168542	COL3A1			0.317787	-0.247357
Integrin alpha-IIb;Integrin alpha-IIb heavy chain;Integrin alpha-IIb light chain, form 1;Integrin alpha-IIb light chain, form 2	P08514	ENSG00000005961	ITGA2B			0.55572	-0.359993
Protein S100-A4	P26447	ENSG00000196154	S100A4		+	1.67809	-0.498872
TP53-regulating kinase	Q96S44	ENSG00000172315	TP53RK			0.00708661	-0.0023203
EMILIN-1	Q9Y6C2	ENSG00000138080	EMILIN1			0.580806	-0.347219
4-aminobutyrate aminotransferase, mitochondrial	P80404	ENSG00000183044	ABAT		+	3.63356	1.02736
40S ribosomal protein S30	P62861	ENSG00000149806	FAU			0.871183	-0.342443
Ras-related protein Rab-34	Q9BZG1	ENSG00000109113	RAB34		+	3.63384	0.791932
V-type proton ATPase subunit G 2	O95670	ENSG00000206445;ENSG00000213760;ENSG00000226850;ENSG00000227587;ENSG00000230900;ENSG00000234668;ENSG00000234920	ATP6V1G2		+	3.63495	0.949125
Guanine nucleotide-binding protein G(I)/G(S)/G(O) subunit gamma-4	P50150	ENSG00000168243	GNG4			0.538395	0.23373
Seizure 6-like protein	Q9BYH1	ENSG00000100095	SEZ6L			1.23582	0.341521
Microfibrillar-associated protein 2	P55001	ENSG00000117122	MFAP2			0.325407	-0.193715
Spermatogenesis-defective protein 39 homolog	Q9H9C1	ENSG00000151445	VIPAS39			0.240286	0.0715057
Biogenesis of lysosome-related organelles complex 1 subunit 2	Q6QNY1	ENSG00000196072	BLOC1S2			0.725942	0.178342
Nucleoredoxin	Q6DKJ4	ENSG00000167693	NXN		+	3.6367	0.944263
Protein kinase C alpha type	P17252	ENSG00000154229	PRKCA		+	3.64429	0.791682
Transcriptional activator protein Pur-alpha	Q00577	ENSG00000185129	PURA		+	3.67111	0.617376
Ragulator complex protein LAMTOR4;Ragulator complex protein LAMTOR4, N-terminally processed	Q0VGL1	ENSG00000188186	LAMTOR4			0.177015	0.0417306
RWD domain-containing protein 4	Q6NW29	ENSG00000182552	RWDD4			0.0627631	0.0232039
	REV__Q07020				+	2.00033	-0.841438
Sorting nexin-30	Q5VWJ9	ENSG00000148158	SNX30			0.593527	0.220019
Dermatopontin	Q07507	ENSG00000143196	DPT			0.449337	-0.239484
Laminin subunit gamma-3	Q9Y6N6	ENSG00000050555	LAMC3			0.425403	0.209098
TRAF-type zinc finger domain-containing protein 1	O14545	ENSG00000135148	TRAFD1			0.716261	0.198249
Matrix metalloproteinase-14	P50281	ENSG00000157227	MMP14		+	3.7044	1.04845
Proteasome subunit alpha type-7;Proteasome subunit alpha type-7-like	O14818;Q8TAA3	ENSG00000101182;ENSG00000154611	PSMA7;PSMA8			0.0857469	0.0188483
Mesoderm-specific transcript homolog protein	Q5EB52	ENSG00000106484	MEST		+	3.73087	1.01555
Mitochondrial import inner membrane translocase subunit Tim8 A	O60220	ENSG00000126953	TIMM8A		+	1.44998	-0.401603
NADH dehydrogenase [ubiquinone] 1 beta subcomplex subunit 1	O75438	ENSG00000183648	NDUFB1		+	1.51713	-0.327756
Complement factor B;Complement factor B Ba fragment;Complement factor B Bb fragment	P00751	ENSG00000239754;ENSG00000241253;ENSG00000241534;ENSG00000242335;ENSG00000243570;ENSG00000243649	CFB			0.607185	-0.259642
Keratin, type II cytoskeletal 1	P04264	ENSG00000167768	KRT1			0.0929481	-0.070333
Glyceraldehyde-3-phosphate dehydrogenase;Glyceraldehyde-3-phosphate dehydrogenase, testis-specific	P04406;O14556	ENSG00000105679;ENSG00000111640	GAPDH;GAPDHS			1.02617	0.208572
Protein S100-A8;Protein S100-A8, N-terminally processed	P05109	ENSG00000143546	S100A8			1.19597	-0.548446
Protein S100-A9	P06702	ENSG00000163220	S100A9			0.920954	-0.488649
Annexin A2;Putative annexin A2-like protein	P07355;A6NMY6	ENSG00000182718	ANXA2;ANXA2P2		+	2.7099	-0.563662
Histone H2A.V;Histone H2A.Z	Q71UI9;P0C0S5	ENSG00000105968;ENSG00000164032	H2AFV;H2AFZ			0.728353	0.182273
	P0DPI2;A0A0B4J2D5	ENSG00000280071				0.452264	0.130472
DNA topoisomerase 1;DNA topoisomerase I, mitochondrial	P11387;Q969P6	ENSG00000184428;ENSG00000198900	TOP1;TOP1MT		+	1.30753	-0.231725
Small nuclear ribonucleoprotein-associated protein N;Small nuclear ribonucleoprotein-associated proteins B and B'	P63162;P14678	ENSG00000125835;ENSG00000128739	SNRPB;SNRPN			0.606041	-0.106746
39S ribosomal protein L48, mitochondrial	Q96GC5	ENSG00000175581	MRPL48		+	10.0853	-0.84102
Heat shock 70 kDa protein 6;Putative heat shock 70 kDa protein 7	P17066;P48741	ENSG00000173110	HSPA6;HSPA7			0.225378	0.0369874
Midkine	P21741	ENSG00000110492	MDK			0.780442	-0.288973
Nucleoside diphosphate kinase B;Putative nucleoside diphosphate kinase	P22392;O60361	ENSG00000011052	NME2;NME2P1		+	1.51125	-0.308394
[des-Ser1]-cerebellin;Cerebellin;Cerebellin-1	P23435	ENSG00000102924	CBLN1			0.326861	0.317397
Rabankyrin-5	Q9P2R3	ENSG00000185722	ANKFY1		+	3.74	0.614727
Peripherin	P41219	ENSG00000135406	PRPH			0.589788	0.495896
40S ribosomal protein S10;Putative 40S ribosomal protein S10-like	P46783;Q9NQ39	ENSG00000124614	RPS10;RPS10P5		+	2.98742	-0.300858
Cytochrome b-c1 complex subunit 11;Cytochrome b-c1 complex subunit Rieske, mitochondrial;Putative cytochrome b-c1 complex subunit Rieske-like protein 1	P47985;P0C7P4	ENSG00000169021	UQCRFS1;UQCRFS1P1			0.003984	-0.00150394
Guanine nucleotide-binding protein G(I)/G(S)/G(O) subunit gamma-10	P50151	ENSG00000242616	GNG10			1.19493	-0.273688
Puromycin-sensitive aminopeptidase;Puromycin-sensitive aminopeptidase-like protein	P55786;A6NEC2	ENSG00000141279	NPEPPS;NPEPPSL1			0.0154822	0.0104265
Putative ubiquitin-conjugating enzyme E2 N-like;Ubiquitin-conjugating enzyme E2 N	P61088;Q5JXB2	ENSG00000177889	UBE2N;UBE2NL			0.48849	0.100733
Protein mago nashi homolog	P61326	ENSG00000162385	MAGOH			0.157952	-0.0485593
60S ribosomal protein L37	P61927	ENSG00000145592	RPL37			1.25965	-0.231772
Putative small nuclear ribonucleoprotein G-like protein 15;Small nuclear ribonucleoprotein G	P62308;A8MWD9	ENSG00000143977	SNRPG;SNRPGP15			0.110968	-0.0378934
40S ribosomal protein S26;Putative 40S ribosomal protein S26-like 1	P62854;Q5JNZ5	ENSG00000197728	RPS26;RPS26P11		+	1.89166	-0.269935
Glutamyl aminopeptidase	Q07075	ENSG00000138792	ENPEP			0.0244137	0.013822
Ubiquitin-conjugating enzyme E2 variant 1	Q13404	ENSG00000244687	UBE2V1			0.237384	0.0506379
Tubulin beta-8 chain	Q3ZCM7	ENSG00000173876;ENSG00000261456	TUBB8			0.536213	0.205566
N(G),N(G)-dimethylarginine dimethylaminohydrolase 2	O95865	ENSG00000206395;ENSG00000213722;ENSG00000225635;ENSG00000226634;ENSG00000227317;ENSG00000228128;ENSG00000233076	DDAH2		+	3.80938	0.65674
Peptidyl-tRNA hydrolase ICT1, mitochondrial	Q14197	ENSG00000167862	ICT1		+	6.98937	-0.83994
MAPK-interacting and spindle-stabilizing protein-like	Q8NDC0	ENSG00000168175	MAPK1IP1L			0.586934	0.186879
Retinol-binding protein 1	P09455	ENSG00000114115	RBP1		+	3.85023	1.42012
Zinc finger protein 512	Q96ME7	ENSG00000243943	ZNF512			0.705146	0.233815
Histone H2B type 1-A;Histone H2B type 1-L	Q99880;Q96A08	ENSG00000146047;ENSG00000185130	HIST1H2BA;HIST1H2BL			0.0387071	0.0138312
Putative Ras-related protein Rab-1C;Ras-related protein Rab-1B	Q9H0U4;Q92928	ENSG00000174903	RAB1B;RAB1C		+	2.94308	0.404791
MAP1 light chain LC2;MAP1A heavy chain;Microtubule-associated protein 1A	P78559	ENSG00000166963	MAP1A		+	3.85192	0.782079
ELAV-like protein 4	P26378	ENSG00000162374	ELAVL4		+	3.85986	0.692387
mRNA turnover protein 4 homolog	Q9UKD2	ENSG00000053372	MRTO4		+	6.37317	-0.836923
Ena/VASP-like protein	Q9UI08	ENSG00000196405	EVL			0.161302	-0.0804871
HIG1 domain family member 1A, mitochondrial	Q9Y241	ENSG00000181061	HIGD1A			0.175411	0.0805281
Cytochrome c oxidase assembly factor 3 homolog, mitochondrial	Q9Y2R0	ENSG00000183978	COA3			0.787165	-0.148577
Mitochondrial import inner membrane translocase subunit Tim8 B	Q9Y5J9	ENSG00000150779	TIMM8B			0.360097	-0.125068
Coiled-coil-helix-coiled-coil-helix domain-containing protein 2;Putative coiled-coil-helix-coiled-coil-helix domain-containing protein CHCHD2P9, mitochondrial	Q9Y6H1;Q5T1J5	ENSG00000106153	CHCHD2;CHCHD2P9			0.0440496	-0.0162654
	REV__P98196;REV__Q9Y2G3					0.0935143	-0.044208
Tubulin beta chain;Tubulin beta-8 chain-like protein LOC260334	P07437;A6NNZ2	ENSG00000183311;ENSG00000196230;ENSG00000224156;ENSG00000227739;ENSG00000229684;ENSG00000232421;ENSG00000232575;ENSG00000235067	TUBB			1.01944	0.253786
Dynein light chain roadblock-type 1;Dynein light chain roadblock-type 2	Q9NP97;Q8TF09	ENSG00000125971;ENSG00000168589	DYNLRB1;DYNLRB2		+	3.46376	0.469457
60S ribosomal protein L10	P27635	ENSG00000147403	RPL10		+	4.3547	-0.836241
Protein SET;Protein SETSIP	Q01105;P0DME0	ENSG00000119335;ENSG00000230667	SET;SETSIP			1.08124	-0.21803
Triple QxxK/R motif-containing protein	Q629K1	ENSG00000205133	TRIQK			0.382615	0.124637
Katanin p60 ATPase-containing subunit A-like 2	Q8IYT4	ENSG00000167216	KATNAL2			1.07058	-0.192581
Urotensin-2	O95399	ENSG00000049247	UTS2			0.703039	-0.23884
60S ribosomal protein L3;60S ribosomal protein L3-like	P39023;Q92901	ENSG00000100316;ENSG00000140986	RPL3;RPL3L		+	2.01242	-0.345362
Heat shock 70 kDa protein 1A;Heat shock 70 kDa protein 1B	P0DMV9;P0DMV8	ENSG00000204388;ENSG00000204389;ENSG00000212866;ENSG00000215328;ENSG00000224501;ENSG00000231555;ENSG00000232804;ENSG00000234475;ENSG00000235941;ENSG00000237724	HSPA1A;HSPA1B			0.70931	0.162113
Nucleolin	P19338;REV__P19338	ENSG00000115053	NCL			1.14653	-0.254934
Thioredoxin-related transmembrane protein 4	Q9H1E5	ENSG00000125827	TMX4		+	3.86925	0.600559
Quinone oxidoreductase PIG3	Q53FA7	ENSG00000115129	TP53I3		+	3.9336	0.782218
Aldo-keto reductase family 1 member B15;Aldose reductase	P15121;C9JRZ8	ENSG00000085662;ENSG00000227471	AKR1B1;AKR1B15			1.0732	0.260727
Myotubularin-related protein 5	O95248	ENSG00000100241	SBF1		+	3.99652	0.636929
Titin	Q8WZ42	ENSG00000155657	TTN		+	1.87692	0.568834
Hypoxia up-regulated protein 1;Testis-expressed sequence 15 protein	Q9Y4L1;Q9BXT5	ENSG00000133863;ENSG00000149428;ENSG00000280682	HYOU1;TEX15			0.284286	0.104681
Guanine nucleotide-binding protein G(s) subunit alpha isoforms short;Guanine nucleotide-binding protein G(s) subunit alpha isoforms XLas	P63092;Q5JWF2	ENSG00000087460	GNAS		+	1.73928	0.406694
Vitamin D-binding protein	P02774	ENSG00000145321	GC		+	1.65323	-0.516586
Dolichyl-diphosphooligosaccharide--protein glycosyltransferase subunit DAD1	P61803	ENSG00000129562	DAD1			0.232354	0.0824001
[truncated: 1,999 more rows]

## Sheet: Supplementary Data 6b
Protein name	UniProt ID	ENSG	Gene name		p-value significant pG3 vs all(pSHHt,pSHHs pG3myc, pG4, pWNT)	-log10 p-value pG3 vs all(pSHHt,pSHHs pG3myc, pG4, pWNT	log 2 mean difference pG3 vs all(pSHHt,pSHHs pG3myc, pG4, pWNT
						Students t-test significant (p-value <0.05)	> 1.5 times higher abundant in pG3 compared to all other proteome groups
							> 1.5 times higher abundantl other proteome groups compared to pG3
Anastellin;Fibronectin;Ugl-Y1;Ugl-Y2;Ugl-Y3	P02751	ENSG00000115414	FN1			0.78347	-0.435411
Vimentin	P08670	ENSG00000026025	VIM			0.560859	0.259523
Neuroblast differentiation-associated protein AHNAK	Q09666	ENSG00000124942	AHNAK		+	2.78957	0.892348
Filamin-A	P21333	ENSG00000196924	FLNA		+	1.4847	0.537666
Hemoglobin subunit beta;LVV-hemorphin-7;Spinorphin	P68871	ENSG00000244734	HBB			0.481126	0.339533
Filamin-C	Q14315	ENSG00000128591	FLNC		+	3.23364	1.05508
Serotransferrin	P02787	ENSG00000091513	TF			0.790647	-0.292155
Talin-1	Q9Y490	ENSG00000137076	TLN1			0.764189	0.259842
Tubulin beta-3 chain	Q13509	ENSG00000258947	TUBB3		+	2.41644	0.710193
Microtubule-associated protein 2	P11137	ENSG00000078018	MAP2			0.71026	0.430655
A-kinase anchor protein 12	Q02952	ENSG00000131016	AKAP12		+	3.44409	0.892452
Tenascin	P24821	ENSG00000041982	TNC			0.261556	-0.280502
Tubulin beta-2A chain	Q13885	ENSG00000137267	TUBB2A			0.841652	0.511212
Dihydropyrimidinase-related protein 2	Q16555	ENSG00000092964	DPYSL2		+	4.17895	0.847598
Nestin	P48681	ENSG00000132688	NES			0.304681	0.145897
14-3-3 protein epsilon	P62258	ENSG00000108953;ENSG00000274474	YWHAE			0.295837	-0.0730478
Rab GDP dissociation inhibitor alpha	P31150	ENSG00000203879	GDI1			0.987324	0.317867
Annexin A6	P08133	ENSG00000197043	ANXA6			0.756762	0.255037
Ankyrin-2	Q01484	ENSG00000145362	ANK2			0.487235	0.279473
Alpha-enolase	P06733	ENSG00000074800	ENO1		+	4.43947	0.498202
Transitional endoplasmic reticulum ATPase	P55072	ENSG00000165280	VCP			0.44391	0.0665542
[Acyl-carrier-protein] S-acetyltransferase;[Acyl-carrier-protein] S-malonyltransferase;3-hydroxyacyl-[acyl-carrier-protein] dehydratase;3-oxoacyl-[acyl-carrier-protein] reductase;3-oxoacyl-[acyl-carrier-protein] synthase;Enoyl-[acyl-carrier-protein] reductase;Fatty acid synthase;Oleoyl-[acyl-carrier-protein] hydrolase	P49327	ENSG00000169710	FASN			0.703835	0.20737
Elongation factor 2	P13639	ENSG00000167658	EEF2			0.0656319	-0.0213385
Vinculin	P18206	ENSG00000035403	VCL			0.512192	0.174751
Microtubule-associated protein 4	P27816	ENSG00000047849	MAP4			0.992944	-0.196338
Ezrin	P15311	ENSG00000092820	EZR			0.197033	-0.0868592
Talin-2	Q9Y4G6	ENSG00000171914	TLN2		+	1.59537	-0.318171
Heterogeneous nuclear ribonucleoprotein M	P52272	ENSG00000099783	HNRNPM		+	2.10567	-0.225865
Synemin	O15061	ENSG00000182253	SYNM			0.33377	0.16671
DNA-dependent protein kinase catalytic subunit	P78527	ENSG00000253729	PRKDC		+	1.95604	-0.237728
Ras GTPase-activating-like protein IQGAP1	P46940	ENSG00000140575	IQGAP1		+	1.89946	0.404624
ATP synthase subunit alpha, mitochondrial	P25705	ENSG00000152234	ATP5A1			0.228669	-0.0818877
60 kDa heat shock protein, mitochondrial	P10809	ENSG00000144381	HSPD1		+	1.95992	0.430874
2',3'-cyclic-nucleotide 3'-phosphodiesterase	P09543	ENSG00000173786	CNP			0.738744	0.27416
Heat shock 70 kDa protein 4	P34932	ENSG00000170606	HSPA4		+	1.61225	-0.197849
Inosine-5'-monophosphate dehydrogenase 1	P20839	ENSG00000106348	IMPDH1		+	6.51766	-2.66078
ATP synthase subunit beta, mitochondrial	P06576	ENSG00000110955	ATP5B			0.425261	0.112917
Guanine nucleotide-binding protein G(I)/G(S)/G(T) subunit beta-3	P16520	ENSG00000111664	GNB3		+	6.65727	-2.33168
Stress-70 protein, mitochondrial	P38646	ENSG00000113013	HSPA9			0.94322	0.183553
Annexin A5	P08758	ENSG00000164111	ANXA5			0.729803	0.231029
Neural cell adhesion molecule 1	P13591	ENSG00000149294	NCAM1			0.207767	0.135313
Protein disulfide-isomerase A4	P13667	ENSG00000155660	PDIA4			0.834794	0.217259
Stress-induced-phosphoprotein 1	P31948	ENSG00000168439	STIP1			0.851706	0.129167
Nucleoprotein TPR	P12270	ENSG00000047410	TPR			0.473878	-0.0943878
Vesicle-fusing ATPase	P46459	ENSG00000073969;ENSG00000276262;ENSG00000278174	NSF			0.566662	-0.27191
Heterogeneous nuclear ribonucleoproteins A2/B1	P22626	ENSG00000122566	HNRNPA2B1			0.99249	-0.151337
Calnexin	P27824	ENSG00000127022	CANX			0.203745	-0.0609645
Ceruloplasmin	P00450	ENSG00000047457	CP			0.225559	-0.0978188
Basement membrane-specific heparan sulfate proteoglycan core protein;Endorepellin;LG3 peptide	P98160	ENSG00000142798	HSPG2		+	1.45253	-0.421091
Insulin-like growth factor 2 mRNA-binding protein 3	O00425	ENSG00000136231	IGF2BP3		+	3.8407	-2.15675
AP-2 complex subunit alpha-1	O95782	ENSG00000196961	AP2A1			0.196714	0.0728767
Long chain 3-hydroxyacyl-CoA dehydrogenase;Long-chain enoyl-CoA hydratase;Trifunctional enzyme subunit alpha, mitochondrial	P40939	ENSG00000084754	HADHA		+	2.57939	0.383354
T-complex protein 1 subunit beta	P78371	ENSG00000166226	CCT2			0.36524	0.0798222
Apolipoprotein A-I;Proapolipoprotein A-I;Truncated apolipoprotein A-I	P02647	ENSG00000118137	APOA1			0.448946	-0.244424
Annexin A1	P04083	ENSG00000135046	ANXA1		+	1.57772	0.534527
Protein disulfide-isomerase A3	P30101	ENSG00000167004	PDIA3			0.448101	0.132059
Heterogeneous nuclear ribonucleoprotein U	Q00839	ENSG00000153187	HNRNPU		+	1.84927	-0.230963
Protein disulfide-isomerase	P07237	ENSG00000185624	P4HB			0.0114053	-0.00526015
Bifunctional glutamate/proline--tRNA ligase;Glutamate--tRNA ligase;Proline--tRNA ligase	P07814	ENSG00000136628	EPRS			0.949486	0.192556
X-ray repair cross-complementing protein 5	P13010	ENSG00000079246	XRCC5		+	1.36363	-0.194963
Eukaryotic translation initiation factor 3 subunit A	Q14152	ENSG00000107581	EIF3A			0.424425	0.0901373
Aconitate hydratase, mitochondrial	Q99798	ENSG00000100412	ACO2			0.492304	0.124675
ATP-dependent RNA helicase A	Q08211	ENSG00000135829	DHX9		+	4.81158	-0.341196
Peroxiredoxin-6	P30041	ENSG00000117592	PRDX6			0.211553	0.0767754
Far upstream element-binding protein 2	Q92945	ENSG00000088247	KHSRP		+	1.46138	-0.185149
Ephrin type-A receptor 2	P29317	ENSG00000142627	EPHA2		+	6.38236	-2.1073
T-complex protein 1 subunit epsilon	P48643	ENSG00000150753	CCT5			0.128178	0.0305837
Triosephosphate isomerase	P60174	ENSG00000111669	TPI1		+	4.34677	-0.573581
Cytosolic non-specific dipeptidase	Q96KP4	ENSG00000133313	CNDP2			0.697765	-0.177069
Alpha-1-antichymotrypsin;Alpha-1-antichymotrypsin His-Pro-less	P01011	ENSG00000196136;ENSG00000273259	SERPINA3			0.0385639	0.0231939
Lamin-B1	P20700	ENSG00000113368	LMNB1		+	2.42978	-0.366
Cytosol aminopeptidase	P28838	ENSG00000002549	LAP3		+	4.42767	0.790424
Isocitrate dehydrogenase [NADP], mitochondrial	P48735	ENSG00000182054	IDH2		+	2.02005	0.390868
T-complex protein 1 subunit gamma	P49368	ENSG00000163468	CCT3			0.309572	0.0605462
Staphylococcal nuclease domain-containing protein 1	Q7KZF4	ENSG00000197157	SND1			0.616373	0.136663
Collagen alpha-3(VI) chain	P12111	ENSG00000163359	COL6A3			0.039564	-0.0383854
Splicing factor, proline- and glutamine-rich	P23246	ENSG00000116560	SFPQ		+	3.24759	-0.254055
Leucine-rich PPR motif-containing protein, mitochondrial	P42704	ENSG00000138095	LRPPRC			0.124877	0.0415408
Agrin;Agrin C-terminal 110 kDa subunit;Agrin C-terminal 22 kDa fragment;Agrin C-terminal 90 kDa fragment;Agrin N-terminal 110 kDa subunit	O00468	ENSG00000188157	AGRN			1.16018	-0.337508
Alanine--tRNA ligase, cytoplasmic	P49588	ENSG00000090861	AARS		+	3.06876	0.306538
CAP-Gly domain-containing linker protein 2	Q9UDT6	ENSG00000106665	CLIP2		+	2.04222	0.678791
Phosphoserine aminotransferase	Q9Y617	ENSG00000135069	PSAT1		+	2.88309	0.816631
Dynamin-1-like protein	O00429	ENSG00000087470	DNM1L			1.13812	0.172426
Laminin subunit gamma-1	P11047	ENSG00000135862	LAMC1			0.444102	-0.214492
Bifunctional purine biosynthesis protein PURH;IMP cyclohydrolase;Phosphoribosylaminoimidazolecarboxamide formyltransferase	P31939	ENSG00000138363	ATIC		+	3.71893	0.678086
4-trimethylaminobutyraldehyde dehydrogenase	P49189	ENSG00000143149	ALDH9A1			0.0922922	-0.0389856
Rab GDP dissociation inhibitor beta	P50395	ENSG00000057608	GDI2		+	6.80806	0.477677
DNA damage-binding protein 1	Q16531	ENSG00000167986	DDB1		+	4.06883	-0.229338
Cofilin-1	P23528	ENSG00000172757	CFL1		+	2.97816	0.39602
Matrin-3	P43243	ENSG00000015479;ENSG00000280987	MATR3		+	1.74595	-0.182298
Importin subunit beta-1	Q14974	ENSG00000108424	KPNB1		+	2.22111	0.243955
UTP--glucose-1-phosphate uridylyltransferase	Q16851	ENSG00000169764	UGP2			0.159537	-0.0559519
Malate dehydrogenase, mitochondrial	P40926	ENSG00000146701	MDH2			0.0297082	-0.013566
T-complex protein 1 subunit theta	P50990	ENSG00000156261	CCT8			0.171059	0.0395643
D-3-phosphoglycerate dehydrogenase	O43175	ENSG00000092621	PHGDH		+	4.60887	1.26205
Fibrinogen beta chain;Fibrinopeptide B	P02675	ENSG00000171564	FGB			0.000715487	0.000682503
Hemopexin	P02790	ENSG00000110169	HPX			0.749622	-0.300221
Vigilin	Q00341	ENSG00000115677	HDLBP			0.2099	0.0647202
Cellular retinoic acid-binding protein 2	P29373	ENSG00000143320	CRABP2		+	3.53494	-2.05243
Alpha-internexin	Q16352	ENSG00000148798	INA			0.0697031	-0.0677384
Fascin	Q16658	ENSG00000075618	FSCN1		+	1.70826	-0.444269
Unconventional myosin-Va	Q9Y4I1	ENSG00000197535	MYO5A			0.345145	-0.222054
Catenin beta-1	P35222	ENSG00000168036	CTNNB1			1.02988	0.259304
Transcription intermediary factor 1-beta	Q13263	ENSG00000130726	TRIM28			1.04762	-0.185055
Heterogeneous nuclear ribonucleoprotein L	P14866	ENSG00000104824	HNRNPL		+	3.07607	-0.263715
26S proteasome non-ATPase regulatory subunit 1	Q99460	ENSG00000173692	PSMD1		+	1.88673	-0.282821
WD repeat-containing protein 1	O75083	ENSG00000071127	WDR1		+	2.02754	0.313615
Catalase	P04040	ENSG00000121691	CAT		+	2.54652	0.709613
Aldehyde dehydrogenase, mitochondrial	P05091	ENSG00000111275	ALDH2			0.979187	0.274413
V-type proton ATPase catalytic subunit A	P38606	ENSG00000114573	ATP6V1A			1.15767	-0.270762
Adenylyl cyclase-associated protein 1	Q01518	ENSG00000131236	CAP1		+	1.96124	0.305298
Vacuolar protein sorting-associated protein 35	Q96QK1	ENSG00000069329	VPS35		+	2.55082	0.25519
Huntingtin-interacting protein 1-related protein	O75146	ENSG00000130787	HIP1R			0.702556	0.37012
N(G),N(G)-dimethylarginine dimethylaminohydrolase 1	O94760	ENSG00000153904	DDAH1			1.03702	0.453001
Aspartate--tRNA ligase, cytoplasmic	P14868	ENSG00000115866	DARS			0.779419	0.124211
Phosphoribosylamine--glycine ligase;Phosphoribosylformylglycinamidine cyclo-ligase;Phosphoribosylglycinamide formyltransferase;Trifunctional purine biosynthetic protein adenosine-3	P22102	ENSG00000159131;ENSG00000262473	GART			0.532456	0.126636
Calreticulin	P27797	ENSG00000179218	CALR			0.868755	-0.22084
Kinesin-1 heavy chain	P33176	ENSG00000170759	KIF5B			0.0567879	-0.0147691
Protein deglycase DJ-1	Q99497	ENSG00000116288	PARK7		+	1.51659	0.258039
U5 small nuclear ribonucleoprotein 200 kDa helicase	O75643	ENSG00000144028	SNRNP200		+	2.93697	-0.291372
Fibrinogen gamma chain	P02679	ENSG00000171557	FGG			0.515547	0.315798
T-complex protein 1 subunit alpha	P17987	ENSG00000120438	TCP1			0.125739	0.0337757
26S proteasome non-ATPase regulatory subunit 2	Q13200	ENSG00000175166	PSMD2			0.578094	-0.0856795
NAD(P) transhydrogenase, mitochondrial	Q13423	ENSG00000112992	NNT			0.433588	0.117177
Catenin delta-1	O60716	ENSG00000198561	CTNND1		+	3.12259	0.343678
Methylmalonate-semialdehyde dehydrogenase [acylating], mitochondrial	Q02252	ENSG00000119711	ALDH6A1		+	1.51008	0.390996
Translational activator GCN1	Q92616	ENSG00000089154	GCN1L1			0.018971	-0.00598209
Probable ATP-dependent RNA helicase DDX17	Q92841	ENSG00000100201	DDX17		+	1.96733	-0.224847
Gamma-adducin	Q9UEY8	ENSG00000148700	ADD3		+	1.65389	0.489188
Carbonic anhydrase 1	P00915	ENSG00000133742	CA1		+	1.43844	0.724395
Valine--tRNA ligase	P26640	ENSG00000096171;ENSG00000204394;ENSG00000224264;ENSG00000226589;ENSG00000231116	VARS		+	2.55142	-0.338942
Transaldolase	P37837	ENSG00000177156	TALDO1			0.609147	0.142857
Reticulon-4	Q9NQC3	ENSG00000115310	RTN4			0.480546	0.172637
Acetyl-CoA acetyltransferase, mitochondrial	P24752	ENSG00000075239	ACAT1		+	2.02768	0.404728
Transgelin-2	P37802	ENSG00000158710	TAGLN2			0.556231	0.190625
T-complex protein 1 subunit delta	P50991	ENSG00000115484	CCT4			0.241818	0.0579675
Band 4.1-like protein 1	Q9H4G0	ENSG00000088367	EPB41L1			0.175671	0.12163
Calpain-1 catalytic subunit	P07384	ENSG00000014216	CAPN1			0.806383	0.164659
Alcohol dehydrogenase [NADP(+)]	P14550	ENSG00000117448	AKR1A1			0.542678	-0.11179
Selenium-binding protein 1	Q13228	ENSG00000143416	SELENBP1		+	2.59167	0.69179
Heterogeneous nuclear ribonucleoprotein U-like protein 2	Q1KMD3	ENSG00000214753	HNRNPUL2			0.408479	-0.119159
Septin-9	Q9UHD8	ENSG00000184640	2022-09-09			0.287353	0.0772029
Gamma-enolase	P09104	ENSG00000111674	ENO2			0.680595	-0.313003
Laminin subunit beta-2	P55268	ENSG00000172037	LAMB2			0.118764	-0.0732167
Structural maintenance of chromosomes protein 1A	Q14683	ENSG00000072501	SMC1A			0.694523	-0.139722
RuvB-like 2	Q9Y230	ENSG00000183207	RUVBL2			0.42623	0.0873398
Exportin-1	O14980	ENSG00000082898	XPO1		+	3.79248	-0.28752
Plastin-2	P13796	ENSG00000136167	LCP1		+	2.15023	0.57401
Elongation factor 1-gamma	P26641	ENSG00000254772	EEF1G			0.569338	-0.103158
Serpin B6	P35237	ENSG00000124570	SERPINB6			0.655331	0.240339
Splicing factor 3B subunit 3	Q15393	ENSG00000189091	SF3B3			1.16223	-0.158147
AP-2 complex subunit mu	Q96CW1	ENSG00000161203	AP2M1			1.29118	0.25261
Perilipin-3	O60664	ENSG00000105355	PLIN3		+	2.14536	0.56634
60 kDa SS-A/Ro ribonucleoprotein	P10155	ENSG00000116747	TROVE2			0.135046	0.0366854
Inter-alpha-trypsin inhibitor heavy chain H2	P19823	ENSG00000151655	ITIH2			0.280331	-0.124376
Heterogeneous nuclear ribonucleoprotein A3	P51991	ENSG00000170144	HNRNPA3		+	2.07878	-0.355569
Nidogen-2	Q14112	ENSG00000087303	NID2			0.41019	-0.190663
Apolipoprotein A-IV	P06727	ENSG00000110244	APOA4			0.232752	-0.130133
Tropomyosin alpha-3 chain	P06753	ENSG00000143549	TPM3			0.105356	-0.0366246
Aspartate aminotransferase, cytoplasmic	P17174	ENSG00000120053	GOT1			1.20693	0.327177
26S protease regulatory subunit 7	P35998	ENSG00000161057	PSMC2		+	1.8789	-0.16055
Structural maintenance of chromosomes protein 3	Q9UQE7	ENSG00000108055	SMC3			0.434241	-0.103765
Glutathione S-transferase P	P09211	ENSG00000084207	GSTP1			0.0837078	-0.0412487
Poly [ADP-ribose] polymerase 1	P09874	ENSG00000143799	PARP1			0.172227	-0.0672278
Ribonuclease inhibitor	P13489	ENSG00000023191;ENSG00000276230	RNH1		+	5.07774	0.404247
CD44 antigen	P16070	ENSG00000026508	CD44			0.208133	0.130785
Threonine--tRNA ligase, cytoplasmic	P26639	ENSG00000113407	TARS			1.05649	0.205239
Myristoylated alanine-rich C-kinase substrate	P29966	ENSG00000277443	MARCKS		+	2.18879	0.548118
Prolyl endopeptidase	P48147	ENSG00000085377	PREP			1.22816	-0.255574
3-ketoacyl-CoA thiolase;Trifunctional enzyme subunit beta, mitochondrial	P55084	ENSG00000138029	HADHB		+	2.83611	0.408108
Methionine--tRNA ligase, cytoplasmic	P56192	ENSG00000166986	MARS			0.00916992	0.00195342
Phosphoglucomutase-2	Q96G03	ENSG00000169299	PGM2			0.611976	0.198725
Nuclear migration protein nudC	Q9Y266	ENSG00000090273	NUDC		+	2.07456	0.264468
Deoxynucleoside triphosphate triphosphohydrolase SAMHD1	Q9Y3Z3	ENSG00000101347	SAMHD1			0.0757826	-0.0267681
Dihydropyrimidinase-related protein 4	O14531	ENSG00000151640	DPYSL4			0.317759	0.205177
General vesicular transport factor p115	O60763	ENSG00000138768	USO1			1.10872	-0.15464
Aspartate aminotransferase, mitochondrial	P00505	ENSG00000125166	GOT2			0.0684802	0.040241
Ig gamma-1 chain C region	P01857	ENSG00000211896	IGHG1			0.128502	-0.101737
Alpha-crystallin B chain	P02511	ENSG00000109846	CRYAB			0.517282	-0.444851
Heat shock protein beta-1	P04792	ENSG00000106211	HSPB1			0.137201	0.0937435
Arginine--tRNA ligase, cytoplasmic	P54136	ENSG00000113643	RARS			0.152677	0.035188
Src substrate cortactin	Q14247	ENSG00000085733	CTTN		+	1.45853	0.208858
116 kDa U5 small nuclear ribonucleoprotein component	Q15029	ENSG00000108883	EFTUD2		+	1.99172	-0.205256
3-hydroxyacyl-CoA dehydrogenase type-2	Q99714	ENSG00000072506	HSD17B10			0.609321	0.147474
UDP-glucose:glycoprotein glucosyltransferase 1	Q9NYU2	ENSG00000136731	UGGT1		+	1.56887	-0.241472
Coatomer subunit gamma-1	Q9Y678	ENSG00000181789	COPG1			0.938067	0.19002
Actin-related protein 2/3 complex subunit 2	O15144	ENSG00000163466	ARPC2			1.27292	0.204201
Cold shock domain-containing protein E1	O75534	ENSG00000009307	CSDE1		+	2.82299	-0.285024
Annexin A4	P09525	ENSG00000196975	ANXA4		+	1.47272	0.538737
Leukotriene A-4 hydrolase	P09960	ENSG00000111144	LTA4H		+	2.15175	0.332724
Nidogen-1	P14543	ENSG00000116962	NID1			0.561508	-0.217255
Exportin-2	P55060	ENSG00000124207	CSE1L			0.977411	0.159708
26S protease regulatory subunit 4	P62191	ENSG00000100764	PSMC1		+	1.91148	-0.193051
Serine/arginine-rich splicing factor 1	Q07955	ENSG00000136450	SRSF1		+	2.57494	-0.227253
LIM and SH3 domain protein 1	Q14847	ENSG00000002834	LASP1			0.0660876	0.0306483
Dihydropyrimidinase-related protein 5	Q9BPU6	ENSG00000157851	DPYSL5			1.15926	0.632954
Poly(U)-binding-splicing factor PUF60	Q9UHX1	ENSG00000179950;ENSG00000274081	PUF60			0.0882031	0.025056
Guanine nucleotide-binding protein G(i) subunit alpha-2	P04899	ENSG00000114353	GNAI2		+	3.03736	0.43493
Acylamino-acid-releasing enzyme	P13798	ENSG00000164062	APEH			0.321424	0.107773
Platelet-activating factor acetylhydrolase IB subunit alpha	P43034	ENSG00000007168	PAFAH1B1		+	2.41724	-0.381927
Elongation factor Tu, mitochondrial	P49411	ENSG00000178952	TUFM			0.186676	0.0446803
14-3-3 protein zeta/delta	P63104	ENSG00000164924	YWHAZ		+	1.61853	0.2714
Peptidyl-prolyl cis-trans isomerase FKBP4;Peptidyl-prolyl cis-trans isomerase FKBP4, N-terminally processed	Q02790	ENSG00000004478	FKBP4			0.345045	-0.0986461
Non-POU domain-containing octamer-binding protein	Q15233	ENSG00000147140	NONO		+	3.15676	-0.283306
RuvB-like 1	Q9Y265	ENSG00000175792	RUVBL1			0.634794	0.127072
Ig kappa chain C region	P01834		IGKC			0.332602	0.192637
Fumarate hydratase, mitochondrial	P07954	ENSG00000091483	FH			1.05114	-0.229819
Voltage-dependent anion-selective channel protein 1	P21796	ENSG00000213585	VDAC1			0.453234	-0.117093
Glycerol-3-phosphate dehydrogenase, mitochondrial	P43304	ENSG00000115159	GPD2		+	1.73175	0.481183
F-actin-capping protein subunit beta	P47756	ENSG00000077549	CAPZB			0.353308	0.0525469
Glutathione synthetase	P48637	ENSG00000100983	GSS			0.145499	-0.0700031
Ubiquitin carboxyl-terminal hydrolase 14	P54578	ENSG00000101557	USP14			0.272452	-0.0675779
Eukaryotic translation initiation factor 5	P55010	ENSG00000100664	EIF5		+	1.68915	0.274522
26S proteasome non-ATPase regulatory subunit 3	O43242	ENSG00000108344	PSMD3			0.435651	-0.0661376
Flotillin-1	O75955	ENSG00000137312;ENSG00000206379;ENSG00000206480;ENSG00000230143;ENSG00000232280	FLOT1		+	1.47145	-0.343995
Integrin beta-1	P05556	ENSG00000150093	ITGB1			0.973151	0.225818
Profilin-1	P07737	ENSG00000108518	PFN1			0.745322	0.181712
Galectin-1	P09382	ENSG00000100097	LGALS1		+	4.1458	0.951136
ADP/ATP translocase 3;ADP/ATP translocase 3, N-terminally processed	P12236	ENSG00000169100	SLC25A6		+	1.56571	-0.332113
Adenosylhomocysteinase	P23526	ENSG00000101444	AHCY			0.84121	0.197268
Hippocampal cholinergic neurostimulating peptide;Phosphatidylethanolamine-binding protein 1	P30086	ENSG00000089220	PEBP1			1.16407	0.278627
Peroxiredoxin-2	P32119	ENSG00000167815	PRDX2			0.180784	-0.0518625
Guanine nucleotide-binding protein subunit beta-2-like 1;Guanine nucleotide-binding protein subunit beta-2-like 1, N-terminally processed	P63244	ENSG00000204628	GNB2L1			0.0534908	-0.0136898
14-3-3 protein eta	Q04917	ENSG00000128245	YWHAH			0.0547454	0.0207636
Pre-mRNA-processing-splicing factor 8	Q6P2Q9	ENSG00000174231;ENSG00000274442	PRPF8		+	3.09521	-0.277866
Septin-8	Q92599	ENSG00000164402	2022-09-08		+	2.22573	-0.552863
Serrate RNA effector molecule homolog	Q9BXP5	ENSG00000087087	SRRT			0.46407	-0.0996325
Nucleophosmin	P06748	ENSG00000181163	NPM1			1.28528	0.362176
Alcohol dehydrogenase class-3	P11766	ENSG00000197894	ADH5		+	1.64221	0.27143
14-3-3 protein beta/alpha;14-3-3 protein beta/alpha, N-terminally processed	P31946	ENSG00000166913	YWHAB			0.0721392	-0.0282359
60S ribosomal protein L4	P36578	ENSG00000174444	RPL4			0.144317	-0.060624
Serine--tRNA ligase, cytoplasmic	P49591	ENSG00000031698	SARS			0.490706	0.0924696
Destrin	P60981	ENSG00000125868	DSTN			1.00776	0.274814
14-3-3 protein gamma;14-3-3 protein gamma, N-terminally processed	P61981	ENSG00000170027	YWHAG			0.935197	0.237758
Transgelin	Q01995	ENSG00000149591	TAGLN			0.124047	-0.0949111
Interleukin enhancer-binding factor 2	Q12905	ENSG00000143621	ILF2		+	3.03798	-0.277833
Phenylalanine--tRNA ligase beta subunit	Q9NSD9	ENSG00000116120	FARSB			0.199255	-0.0512503
Obg-like ATPase 1	Q9NTK5	ENSG00000138430	OLA1			0.1995	0.0431355
Thyroid hormone receptor-associated protein 3	Q9Y2W1	ENSG00000054118	THRAP3			0.740441	-0.135485
tRNA-splicing ligase RtcB homolog	Q9Y3I0	ENSG00000100220	RTCB		+	2.63356	-0.236081
Carbonic anhydrase 2	P00918	ENSG00000104267	CA2			0.0915488	0.0669947
Dihydropteridine reductase	P09417	ENSG00000151552	QDPR		+	1.58114	0.304125
Dihydrolipoyl dehydrogenase, mitochondrial	P09622	ENSG00000091140	DLD			0.836154	-0.194229
Ubiquitin carboxyl-terminal hydrolase isozyme L1	P09936	ENSG00000154277	UCHL1			0.747013	0.465867
Cytochrome b-c1 complex subunit 2, mitochondrial	P22695	ENSG00000140740	UQCRC2			0.171938	-0.0536599
Peptidyl-prolyl cis-trans isomerase B	P23284	ENSG00000166794	PPIB			0.0149311	-0.00656501
Coronin-1A	P31146	ENSG00000102879	CORO1A		+	1.94665	0.403618
Signal transducer and activator of transcription 1-alpha/beta	P42224	ENSG00000115415	STAT1		+	1.82167	0.374234
(3R)-hydroxyacyl-CoA dehydrogenase;Enoyl-CoA hydratase 2;Peroxisomal multifunctional enzyme type 2	P51659	ENSG00000133835	HSD17B4			0.236262	0.0590342
6-phosphogluconate dehydrogenase, decarboxylating	P52209	ENSG00000142657	PGD			0.0422234	-0.0133009
Eukaryotic translation initiation factor 4 gamma 2	P78344	ENSG00000110321	EIF4G2			0.913469	0.154075
Splicing factor 3B subunit 2	Q13435	ENSG00000087365	SF3B2		+	1.32482	-0.150889
Leucine-rich repeat-containing protein 47	Q8N1G4	ENSG00000130764	LRRC47			0.267624	0.0522906
COP9 signalosome complex subunit 4	Q9BT78	ENSG00000138663	COPS4		+	4.02135	-0.277732
Synaptic vesicle membrane protein VAT-1 homolog-like	Q9HCJ6	ENSG00000171724	VAT1L			0.12806	-0.140695
Chloride intracellular channel protein 1	O00299	ENSG00000206394;ENSG00000213719;ENSG00000223639;ENSG00000226248;ENSG00000226417;ENSG00000226651;ENSG00000230685	CLIC1		+	3.32903	0.771285
PC4 and SFRS1-interacting protein	O75475	ENSG00000164985	PSIP1			0.330357	0.0932243
Superoxide dismutase [Mn], mitochondrial	P04179	ENSG00000112096	SOD2			1.00383	0.375577
Dolichyl-diphosphooligosaccharide--protein glycosyltransferase subunit 1	P04843	ENSG00000163902	RPN1			0.380045	-0.0865103
Laminin subunit beta-1	P07942	ENSG00000091136	LAMB1			0.596878	-0.258322
Electron transfer flavoprotein subunit alpha, mitochondrial	P13804	ENSG00000140374	ETFA		+	1.94132	0.481579
Probable ATP-dependent RNA helicase DDX5	P17844	ENSG00000108654	DDX5		+	1.55832	-0.214679
Prohibitin	P35232	ENSG00000167085	PHB		+	1.54204	0.249556
Coatomer subunit beta'	P35606	ENSG00000184432	COPB2			0.0182774	-0.00441692
3-ketoacyl-CoA thiolase, mitochondrial	P42765	ENSG00000167315	ACAA2		+	3.02597	0.780632
Ras-related protein Rab-7a	P51149	ENSG00000075785	RAB7A			0.644695	0.104243
Tubulin beta-4B chain	P68371	ENSG00000188229	TUBB4B			0.811842	-0.241095
Rho GTPase-activating protein 1	Q07960	ENSG00000175220	ARHGAP1		+	7.34998	0.518421
Myosin light chain kinase, smooth muscle;Myosin light chain kinase, smooth muscle, deglutamylated form	Q15746	ENSG00000065534	MYLK			0.0464261	-0.0256168
2,4-dienoyl-CoA reductase, mitochondrial	Q16698	ENSG00000104325	DECR1		+	3.56273	0.61157
Nuclear pore complex protein Nup93	Q8N1F7	ENSG00000102900	NUP93		+	2.02559	-0.232805
NAD(P)H-hydrate epimerase	Q8NCW5	ENSG00000163382	APOA1BP			0.771351	-0.180092
Myelin expression factor 2	Q9P2K5	ENSG00000104177	MYEF2		+	2.3766	-0.317052
Serine/threonine-protein kinase DCLK1	O15075	ENSG00000133083	DCLK1		+	1.62876	0.663206
Splicing factor 3B subunit 1	O75533	ENSG00000115524	SF3B1		+	2.56222	-0.252639
Glutamine synthetase	P15104	ENSG00000135821	GLUL			0.0755928	-0.054655
Cytochrome b-c1 complex subunit 1, mitochondrial	P31930	ENSG00000010256	UQCRC1			0.0823407	0.0279479
Lon protease homolog, mitochondrial	P36776	ENSG00000196365	LONP1			0.126692	-0.0362828
Nuclear autoantigenic sperm protein	P49321	ENSG00000132780	NASP			0.64109	0.247082
Brain acid soluble protein 1	P80723	ENSG00000176788	BASP1			0.145233	0.102985
Sorting nexin-6;Sorting nexin-6, N-terminally processed	Q9UNH7	ENSG00000129515	SNX6		+	1.88308	0.195189
Hepatocyte growth factor-regulated tyrosine kinase substrate	O14964	ENSG00000185359	HGS			0.488216	0.0913921
Thioredoxin-like protein 1	O43396	ENSG00000091164	TXNL1			1.1937	-0.169985
Mitochondrial import receptor subunit TOM70	O94826	ENSG00000154174	TOMM70A		+	2.57269	-0.30958
6-phosphogluconolactonase	O95336	ENSG00000130313	PGLS		+	2.82407	0.432925
Mitogen-activated protein kinase 1	P28482	ENSG00000100030	MAPK1			0.49864	0.163141
Peroxiredoxin-5, mitochondrial	P30044	ENSG00000126432	PRDX5			0.000824391	0.000341645
Crk-like protein	P46109	ENSG00000099942	CRKL			0.543601	0.0888128
Protein phosphatase 1 regulatory subunit 7	Q15435	ENSG00000115685	PPP1R7			0.250086	-0.0711817
Transforming growth factor-beta-induced protein ig-h3	Q15582	ENSG00000120708	TGFBI			0.117519	-0.0998245
Leucine--tRNA ligase, cytoplasmic	Q9P2J5	ENSG00000133706	LARS			0.523677	0.141132
Protein kinase C and casein kinase substrate in neurons protein 2	Q9UNF0	ENSG00000100266	PACSIN2		+	1.74047	0.38555
Proliferation-associated protein 2G4	Q9UQ80	ENSG00000170515	PA2G4			0.148082	0.0390708
40S ribosomal protein S3	P23396	ENSG00000149273	RPS3			0.527994	0.100757
Eukaryotic translation initiation factor 4B	P23588	ENSG00000063046	EIF4B			0.766958	-0.147583
Flavin reductase (NADPH)	P30043	ENSG00000090013	BLVRB			1.10748	0.443047
Alpha-centractin	P61163	ENSG00000138107	ACTR1A			0.19055	0.0724015
Proteasome activator complex subunit 1	Q06323	ENSG00000092010	PSME1			0.51201	0.150004
Delta(3,5)-Delta(2,4)-dienoyl-CoA isomerase, mitochondrial	Q13011	ENSG00000104823	ECH1			0.100595	0.0282797
Protein enabled homolog	Q8N8S7	ENSG00000154380	ENAH		+	2.22961	-0.386224
Septin-5	Q99719	ENSG00000184702	2022-09-05			0.0115959	-0.00673615
Dipeptidyl peptidase 3	Q9NY33	ENSG00000254986	DPP3			0.228267	-0.0630668
Vesicle-associated membrane protein-associated protein A	Q9P0L0	ENSG00000101558	VAPA			0.0270899	0.00773766
Ataxin-10	Q9UBB4	ENSG00000130638	ATXN10			0.0868235	0.0259288
Heterogeneous nuclear ribonucleoprotein Q	O60506	ENSG00000135316	SYNCRIP			0.219287	0.057727
Importin-7	O95373	ENSG00000205339	IPO7		+	1.3935	0.281636
Glutathione peroxidase 1	P07203	ENSG00000233276	GPX1			0.290616	0.0676945
Collagen alpha-1(VI) chain	P12109	ENSG00000142156	COL6A1			0.117474	-0.0945235
Eukaryotic translation initiation factor 2 subunit 2	P20042	ENSG00000125977	EIF2S2		+	1.97419	0.323752
Proteasome subunit alpha type-4	P25789	ENSG00000041357	PSMA4			0.292002	-0.0474636
Protein PML	P29590	ENSG00000140464	PML			1.05733	0.264267
Serpin H1	P50454	ENSG00000149257	SERPINH1			0.501039	0.275879
Eukaryotic translation initiation factor 3 subunit E	P60228	ENSG00000104408	EIF3E			0.5835	0.121728
Scaffold attachment factor B2	Q14151	ENSG00000130254	SAFB2		+	1.33443	-0.190678
Poly(rC)-binding protein 1	Q15365	ENSG00000169564	PCBP1			0.141026	0.0273973
Importin-9	Q96P70	ENSG00000198700	IPO9			0.263072	0.0766068
High mobility group nucleosome-binding domain-containing protein 5	P82970	ENSG00000198157	HMGN5		+	6.57364	-2.03139
26S proteasome non-ATPase regulatory subunit 13	Q9UNM6	ENSG00000185627	PSMD13			0.181452	-0.0311794
Citrate synthase, mitochondrial	O75390	ENSG00000062485	CS			0.848781	-0.162388
E3 UFM1-protein ligase 1	O94874	ENSG00000014123	UFL1		+	3.94746	-0.493543
Thrombospondin-1	P07996	ENSG00000137801	THBS1			1.1008	0.541267
Dihydrolipoyllysine-residue acetyltransferase component of pyruvate dehydrogenase complex, mitochondrial	P10515	ENSG00000150768	DLAT			0.381032	0.113234
S-formylglutathione hydrolase	P10768	ENSG00000139684	ESD		+	1.32709	0.238439
Sorcin	P30626	ENSG00000075142	SRI		+	4.1817	0.72036
Amphiphysin	P49418	ENSG00000078053	AMPH			0.212815	0.196874
UV excision repair protein RAD23 homolog B	P54727	ENSG00000119318	RAD23B			0.54638	-0.111142
Inorganic pyrophosphatase	Q15181	ENSG00000180817	PPA1			0.262193	0.0787047
Thioredoxin reductase 1, cytoplasmic	Q16881	ENSG00000198431	TXNRD1		+	4.67796	0.597121
GRIP1-associated protein 1	Q4V328	ENSG00000068400	GRIPAP1			0.392468	-0.120686
RNA-binding protein 14	Q96PK6	ENSG00000239306	RBM14			0.936583	-0.112698
Tubulin-folding cofactor B	Q99426	ENSG00000105254	TBCB		+	2.96251	0.463063
SUMO-activating enzyme subunit 1;SUMO-activating enzyme subunit 1, N-terminally processed	Q9UBE0	ENSG00000142230	SAE1			0.999004	-0.151532
Cytoplasmic dynein 1 light intermediate chain 1	Q9Y6G9	ENSG00000144635	DYNC1LI1			0.571809	-0.125185
Protein arginine N-methyltransferase 5;Protein arginine N-methyltransferase 5, N-terminally processed	O14744	ENSG00000100462	PRMT5			0.157076	-0.0443195
Core histone macro-H2A.1	O75367	ENSG00000113648	H2AFY		+	1.64747	-0.398998
Activator of 90 kDa heat shock protein ATPase homolog 1	O95433	ENSG00000100591	AHSA1			0.193349	-0.0426109
Tubulin beta-4A chain	P04350	ENSG00000104833	TUBB4A			0.258776	-0.201939
cAMP-dependent protein kinase type II-alpha regulatory subunit	P13861	ENSG00000114302	PRKAR2A		+	3.98809	-0.555309
Proteasome subunit alpha type-3	P25788	ENSG00000100567	PSMA3		+	1.38544	-0.127595
Enoyl-CoA hydratase, mitochondrial	P30084	ENSG00000127884	ECHS1		+	1.68829	0.34775
GMP synthase [glutamine-hydrolyzing]	P49915	ENSG00000163655	GMPS		+	2.59767	0.435192
Heterogeneous nuclear ribonucleoprotein H2	P55795	ENSG00000126945	HNRNPH2			1.2901	-0.199693
40S ribosomal protein S3a	P61247	ENSG00000145425	RPS3A			0.424627	0.106388
Growth factor receptor-bound protein 2	P62993	ENSG00000177885	GRB2			1.0796	0.225344
Squamous cell carcinoma antigen recognized by T-cells 3	Q15020	ENSG00000075856	SART3		+	2.51078	-0.318229
26S proteasome non-ATPase regulatory subunit 5	Q16401	ENSG00000095261	PSMD5			0.530303	-0.224134
ATP-dependent dihydroxyacetone kinase;Bifunctional ATP-dependent dihydroxyacetone kinase/FAD-AMP lyase (cyclizing);FAD-AMP lyase (cyclizing)	Q3LXA3	ENSG00000149476	DAK			0.509841	0.143154
Sec1 family domain-containing protein 1	Q8WVM8	ENSG00000092108	SCFD1			0.125978	-0.0379439
Protein NDRG1	Q92597	ENSG00000104419	NDRG1			0.103911	0.0819021
Serine/arginine repetitive matrix protein 2	Q9UQ35	ENSG00000167978	SRRM2			0.21274	-0.0460908
Serine-threonine kinase receptor-associated protein	Q9Y3F4	ENSG00000023734	STRAP			0.254289	-0.0538393
Calcium-binding mitochondrial carrier protein Aralar1	O75746	ENSG00000115840	SLC25A12			0.136754	-0.0712145
Amyloid beta A4 protein;Beta-amyloid protein 40;Beta-amyloid protein 42;C31;C80;C83;C99;Gamma-secretase C-terminal fragment 50;Gamma-secretase C-terminal fragment 57;Gamma-secretase C-terminal fragment 59;N-APP;P3(40);P3(42);Soluble APP-alpha;Soluble APP-beta	P05067	ENSG00000142192	APP		+	3.23494	0.868792
Inosine-5'-monophosphate dehydrogenase 2	P12268	ENSG00000178035	IMPDH2			0.0859595	-0.0378277
14-3-3 protein theta	P27348	ENSG00000134308	YWHAQ			0.930301	0.206407
DNA-(apurinic or apyrimidinic site) lyase;DNA-(apurinic or apyrimidinic site) lyase, mitochondrial	P27695	ENSG00000100823	APEX1		+	1.6646	-0.294239
Endoplasmic reticulum resident protein 29	P30040	ENSG00000089248	ERP29			0.0458741	0.0187843
Succinate dehydrogenase [ubiquinone] flavoprotein subunit, mitochondrial	P31040	ENSG00000073578	SDHA			0.289878	0.0820584
14-3-3 protein sigma	P31947	ENSG00000175793	SFN			0.502149	0.200183
NADH dehydrogenase [ubiquinone] flavoprotein 1, mitochondrial	P49821	ENSG00000167792	NDUFV1			0.333277	0.100206
Rho GDP-dissociation inhibitor 1	P52565	ENSG00000141522	ARHGDIA		+	2.53603	0.359883
F-actin-capping protein subunit alpha-1	P52907	ENSG00000116489	CAPZA1			0.34599	-0.0712902
10 kDa heat shock protein, mitochondrial	P61604	ENSG00000115541	HSPE1		+	1.92899	0.510131
Quinone oxidoreductase	Q08257	ENSG00000116791	CRYZ			0.777078	0.394325
Proteasome-associated protein ECM29 homolog	Q5VYK3	ENSG00000136813	ECM29			0.249793	0.11278
Glyoxylate reductase/hydroxypyruvate reductase	Q9UBQ7	ENSG00000137106	GRHPR		+	2.30273	0.286626
Na(+)/H(+) exchange regulatory cofactor NHE-RF1	O14745	ENSG00000109062	SLC9A3R1		+	3.54483	0.71122
Tripeptidyl-peptidase 1	O14773	ENSG00000166340	TPP1			0.199064	-0.0674108
LanC-like protein 1	O43813	ENSG00000115365	LANCL1		+	1.77568	-0.299963
40S ribosomal protein S2	P15880	ENSG00000140988	RPS2			0.367426	0.0995378
Cadherin-2	P19022	ENSG00000170558	CDH2			0.340721	0.135674
Oxysterol-binding protein 1	P22059	ENSG00000110048	OSBP			0.0805751	-0.0155566
Fibulin-1	P23142	ENSG00000077942	FBLN1			1.22694	0.4666
Mitogen-activated protein kinase 3	P27361	ENSG00000102882	MAPK3			0.564984	0.204699
Proteasome subunit alpha type-5	P28066	ENSG00000143106	PSMA5			0.831957	-0.0913989
Neural cell adhesion molecule L1	P32004	ENSG00000198910	L1CAM			0.0698353	0.0658414
Serine hydroxymethyltransferase, mitochondrial	P34897	ENSG00000182199	SHMT2			0.60991	0.239457
Glutamine--tRNA ligase	P47897	ENSG00000172053	QARS		+	1.6106	-0.252906
Isocitrate dehydrogenase [NAD] subunit alpha, mitochondrial	P50213	ENSG00000166411	IDH3A			0.279668	-0.122073
Adenylate kinase 2, mitochondrial;Adenylate kinase 2, mitochondrial, N-terminally processed	P54819	ENSG00000004455	AK2			0.116828	0.0561654
S-phase kinase-associated protein 1	P63208	ENSG00000113558	SKP1			0.748385	0.173137
Coactosin-like protein	Q14019	ENSG00000103187	COTL1		+	2.36752	0.610664
26S proteasome non-ATPase regulatory subunit 6	Q15008	ENSG00000163636	PSMD6		+	1.3867	-0.161338
Microtubule-associated protein RP/EB family member 1	Q15691	ENSG00000101367	MAPRE1			0.666649	-0.13407
Heterochromatin protein 1-binding protein 3	Q5SSJ5	ENSG00000127483	HP1BP3			0.442168	-0.169611
Hepatoma-derived growth factor-related protein 2	Q7Z4V5		HDGFRP2			0.105183	0.032619
Ataxin-2-like protein	Q8WWM7	ENSG00000168488	ATXN2L			0.141404	-0.0299641
Ubiquitin thioesterase OTUB1	Q96FW1	ENSG00000167770	OTUB1			0.404939	0.0720713
Prohibitin-2	Q99623	ENSG00000215021	PHB2			0.623697	0.138185
Adipocyte plasma membrane-associated protein	Q9HDC9	ENSG00000101474	APMAP			0.611763	-0.14324
SUMO-activating enzyme subunit 2	Q9UBT2	ENSG00000126261	UBA2			0.977111	-0.154865
UPF0568 protein C14orf166	Q9Y224	ENSG00000087302	C14orf166			1.1334	-0.160998
Suppressor of G2 allele of SKP1 homolog	Q9Y2Z0	ENSG00000165416	SUGT1		+	2.10749	0.328601
PDZ and LIM domain protein 1	O00151	ENSG00000107438	PDLIM1			0.994931	0.447248
HIV Tat-specific factor 1	O43719	ENSG00000102241	HTATSF1			0.752166	-0.221638
Cytochrome c oxidase subunit 2	P00403	ENSG00000198712	MT-CO2			0.0342535	-0.0145504
Eukaryotic translation initiation factor 2 subunit 1	P05198	ENSG00000134001	EIF2S1			0.187625	0.0332465
Pyruvate dehydrogenase E1 component subunit beta, mitochondrial	P11177	ENSG00000168291	PDHB			0.101486	0.0399985
Aspartate carbamoyltransferase;CAD protein;Dihydroorotase;Glutamine-dependent carbamoyl-phosphate synthase	P27708	ENSG00000084774	CAD			0.944186	0.235834
ATP synthase subunit O, mitochondrial	P48047	ENSG00000241837	ATP5O			0.31744	0.084535
Heterogeneous nuclear ribonucleoprotein F;Heterogeneous nuclear ribonucleoprotein F, N-terminally processed	P52597	ENSG00000169813	HNRNPF			0.21297	-0.0586014
Proteasome subunit alpha type-6	P60900	ENSG00000100902	PSMA6			0.927666	-0.10483
Sorbitol dehydrogenase	Q00796	ENSG00000140263	SORD			0.504017	0.154878
Torsin-1A-interacting protein 1	Q5JTV8	ENSG00000143337	TOR1AIP1			0.716375	-0.144881
MAP1S heavy chain;MAP1S light chain;Microtubule-associated protein 1S	Q66K74	ENSG00000130479	MAP1S			0.0937365	-0.0243163
Protein LYRIC	Q86UE4	ENSG00000147649	MTDH			0.106374	0.0340634
Thioredoxin domain-containing protein 5	Q8NBS9	ENSG00000239264	TXNDC5			1.18904	0.334063
Plasminogen activator inhibitor 1 RNA-binding protein	Q8NC51	ENSG00000142864	SERBP1			0.0213815	-0.00843988
Nuclear ubiquitous casein and cyclin-dependent kinase substrate 1	Q9H1E3	ENSG00000069275	NUCKS1			1.13521	-0.233548
DnaJ homolog subfamily B member 11	Q9UBS4	ENSG00000090520	DNAJB11			0.166839	-0.0432134
FACT complex subunit SPT16	Q9Y5B9	ENSG00000092201	SUPT16H			0.362258	-0.0955651
26S proteasome non-ATPase regulatory subunit 11	O00231	ENSG00000108671	PSMD11			1.29892	-0.145637
Actin-related protein 2/3 complex subunit 3	O15145	ENSG00000111229	ARPC3		+	2.88223	0.323128
NADH dehydrogenase [ubiquinone] iron-sulfur protein 3, mitochondrial	O75489	ENSG00000213619	NDUFS3			0.358471	0.0955189
LETM1 and EF-hand domain-containing protein 1, mitochondrial	O95202	ENSG00000168924	LETM1		+	1.74571	-0.366316
N(G),N(G)-dimethylarginine dimethylaminohydrolase 2	O95865	ENSG00000206395;ENSG00000213722;ENSG00000225635;ENSG00000226634;ENSG00000227317;ENSG00000228128;ENSG00000233076	DDAH2			0.555283	0.255468
Adenine phosphoribosyltransferase	P07741	ENSG00000198931	APRT		+	4.01622	0.604186
Xaa-Pro dipeptidase	P12955	ENSG00000124299	PEPD			0.157571	0.0529587
Cytochrome c oxidase subunit 4 isoform 1, mitochondrial	P13073	ENSG00000131143	COX4I1			0.00975782	0.00390576
Elongation factor 1-beta	P24534	ENSG00000114942	EEF1B2			0.744134	-0.176752
60S ribosomal protein L12	P30050	ENSG00000197958	RPL12			0.0750296	0.0226481
ATP synthase subunit gamma, mitochondrial	P36542	ENSG00000165629	ATP5C1			0.309431	0.0956924
40S ribosomal protein S9	P46781	ENSG00000170889;ENSG00000274005;ENSG00000274626;ENSG00000274646;ENSG00000274950;ENSG00000275323;ENSG00000277079;ENSG00000277359;ENSG00000278081;ENSG00000278270	RPS9			0.160776	0.0534338
Alpha-soluble NSF attachment protein	P54920	ENSG00000105402	NAPA			1.28427	0.246494
40S ribosomal protein S7	P62081	ENSG00000171863	RPS7			0.883724	0.184845
GTP-binding nuclear protein Ran	P62826	ENSG00000132341	RAN			0.521747	-0.09053
Ras GTPase-activating protein-binding protein 1	Q13283	ENSG00000145907	G3BP1			0.745541	0.187283
Zyxin	Q15942	ENSG00000159840	ZYX			0.832615	0.209156
Ras-related protein Rab-2B	Q8WUD1	ENSG00000129472	RAB2B			0.625121	0.153316
Paraspeckle component 1	Q8WXF1	ENSG00000121390	PSPC1			0.879816	-0.129338
Protein TFG	Q92734	ENSG00000114354	TFG			0.332685	0.0793725
Bcl-2-associated transcription factor 1	Q9NYF8	ENSG00000029363	BCLAF1		+	1.77552	-0.21632
RNA-binding protein Raly	Q9UKM9	ENSG00000125970	RALY			0.231889	0.0634641
Microtubule-associated protein RP/EB family member 3	Q9UPY8	ENSG00000084764	MAPRE3			1.10198	-0.553408
Putative RNA-binding protein Luc7-like 2	Q9Y383		LUC7L2		+	1.83237	-0.273964
Actin-related protein 2/3 complex subunit 5	O15511	ENSG00000162704	ARPC5		+	3.09222	0.36845
SH3 domain-binding glutamic acid-rich-like protein	O75368	ENSG00000131171	SH3BGRL			0.459898	-0.171654
Phosphoenolpyruvate carboxykinase [GTP], mitochondrial	Q16822	ENSG00000100889	PCK2		+	4.03926	-1.83824
Dolichyl-diphosphooligosaccharide--protein glycosyltransferase subunit 2	P04844	ENSG00000118705	RPN2			0.278434	-0.086255
NADPH--cytochrome P450 reductase	P16435	ENSG00000127948	POR			1.28784	-0.269928
Proteasome subunit beta type-1	P20618	ENSG00000008018	PSMB1			0.299784	-0.0499853
Cysteine and glycine-rich protein 1	P21291	ENSG00000159176	CSRP1			0.122039	0.0748093
Splicing factor U2AF 65 kDa subunit	P26368	ENSG00000063244	U2AF2		+	1.48354	-0.173957
Voltage-dependent calcium channel subunit alpha-2/delta-1;Voltage-dependent calcium channel subunit alpha-2-1;Voltage-dependent calcium channel subunit delta-1	P54289	ENSG00000153956	CACNA2D1		+	4.06435	-1.69762
Dihydrolipoyllysine-residue succinyltransferase component of 2-oxoglutarate dehydrogenase complex, mitochondrial	P36957	ENSG00000119689	DLST			0.882821	-0.186148
Eukaryotic initiation factor 4A-III;Eukaryotic initiation factor 4A-III, N-terminally processed	P38919	ENSG00000141543	EIF4A3		+	3.82773	-0.257941
26S protease regulatory subunit 6B	P43686	ENSG00000013275;ENSG00000281221	PSMC4		+	2.31086	-0.173951
60S ribosomal protein L5	P46777	ENSG00000122406	RPL5			0.583642	0.154878
Vasodilator-stimulated phosphoprotein	P50552	ENSG00000125753	VASP			0.541101	0.169841
Fragile X mental retardation syndrome-related protein 1	P51114	ENSG00000114416	FXR1			0.0114106	-0.0031611
Cytochrome c	P99999	ENSG00000172115	CYCS			0.278728	-0.109335
Nucleobindin-1	Q02818	ENSG00000104805	NUCB1			0.489372	-0.135039
Serine/arginine-rich splicing factor 4	Q08170	ENSG00000116350	SRSF4		+	2.6001	-0.292642
TAR DNA-binding protein 43	Q13148	ENSG00000120948	TARDBP			0.184051	-0.0364134
Eukaryotic translation initiation factor 4H	Q15056	ENSG00000106682	EIF4H			0.00824865	0.00205413
Atlastin-1	Q8WXF7	ENSG00000198513	ATL1		+	1.42431	0.409263
Immunity-related GTPase family Q protein	Q8WZA9	ENSG00000167378	IRGQ			0.210662	-0.0719398
Actin-related protein 2/3 complex subunit 1A	Q92747	ENSG00000241685	ARPC1A			0.923301	0.18697
Fructosamine-3-kinase	Q9H479	ENSG00000167363	FN3K			0.318046	0.145844
Sideroflexin-1	Q9H9B4	ENSG00000164466	SFXN1			0.603581	-0.15598
THUMP domain-containing protein 1	Q9NXG2	ENSG00000066654	THUMPD1			0.614166	-0.138169
Voltage-dependent anion-selective channel protein 3	Q9Y277	ENSG00000078668	VDAC3		+	2.05543	0.473593
Eukaryotic translation initiation factor 3 subunit F	O00303	ENSG00000175390;ENSG00000280606	EIF3F			0.906922	0.150396
Transcription elongation regulator 1	O14776	ENSG00000113649	TCERG1			0.909022	-0.141505
Phosphoribosylformylglycinamidine synthase	O15067	ENSG00000178921	PFAS			0.250777	-0.104429
UDP-N-acetylglucosamine--peptide N-acetylglucosaminyltransferase 110 kDa subunit	O15294	ENSG00000147162	OGT		+	1.38012	0.228141
Vesicle-trafficking protein SEC22b	O75396	ENSG00000265808	SEC22B		+	7.22653	-0.512687
Serine/threonine-protein kinase OSR1	O95747	ENSG00000172939	OXSR1		+	1.91436	0.212273
Transcription elongation factor A protein 1	P23193	ENSG00000187735	TCEA1			0.25649	-0.0669684
Very large A-kinase anchor protein	Q68DQ2	ENSG00000080200	CRYBG3		+	2.13791	-1.56409
Alpha-synuclein	P37840	ENSG00000145335	SNCA			1.1432	0.625731
Dolichyl-diphosphooligosaccharide--protein glycosyltransferase 48 kDa subunit	P39656	ENSG00000244038	DDOST			1.04431	-0.189806
Carnitine O-acetyltransferase	P43155	ENSG00000095321	CRAT			1.20468	0.394532
Adapter molecule crk	P46108	ENSG00000167193	CRK			1.10908	-0.208462
F-actin-capping protein subunit alpha-2	P47755	ENSG00000198898	CAPZA2			1.07206	0.172031
Nucleosome assembly protein 1-like 1	P55209	ENSG00000187109	NAP1L1		+	1.86848	0.338856
Eukaryotic initiation factor 4A-I	P60842	ENSG00000161960	EIF4A1			0.780798	-0.148626
Ras-related protein Rab-14	P61106	ENSG00000119396	RAB14			0.739672	-0.16019
Histone H4	P62805	ENSG00000158406;ENSG00000197061;ENSG00000197238;ENSG00000197837;ENSG00000270276;ENSG00000270882;ENSG00000273542;ENSG00000274618;ENSG00000275126;ENSG00000276180;ENSG00000276966;ENSG00000277157;ENSG00000278637;ENSG00000278705	HIST1H4A			1.0272	-0.326352
Mitochondrial 2-oxoglutarate/malate carrier protein	Q02978	ENSG00000108528	SLC25A11		+	1.59196	-0.314629
Heat shock protein 75 kDa, mitochondrial	Q12931	ENSG00000126602	TRAP1			0.69086	0.224752
Peroxiredoxin-4	Q13162	ENSG00000123131	PRDX4			0.0743272	-0.0377793
Peptidyl-prolyl cis-trans isomerase FKBP5;Peptidyl-prolyl cis-trans isomerase FKBP5, N-terminally processed	Q13451	ENSG00000096060	FKBP5		+	3.11491	-1.50957
BRO1 domain-containing protein BROX	Q5VW32	ENSG00000162819	BROX			1.19818	-0.266345
Saccharopine dehydrogenase-like oxidoreductase	Q8NBX0	ENSG00000143653	SCCPDH			0.194477	-0.0536164
SH3 domain-binding glutamic acid-rich-like protein 3	Q9H299	ENSG00000142669	SH3BGRL3		+	4.80946	0.894718
Thymocyte nuclear protein 1	Q9P016	ENSG00000151500	THYN1			0.0489696	0.0200616
V-type proton ATPase subunit H	Q9UI12	ENSG00000047249	ATP6V1H			0.707963	-0.209153
ATPase ASNA1	O43681	ENSG00000198356	ASNA1			0.302264	0.0511371
UDP-glucose 6-dehydrogenase	O60701	ENSG00000109814	UGDH			0.556482	0.239369
Apoptosis-inducing factor 1, mitochondrial	O95831	ENSG00000156709	AIFM1			0.285372	0.110924
Cdc42-interacting protein 4	Q15642	ENSG00000125733	TRIP10		+	3.16138	-1.44317
U1 small nuclear ribonucleoprotein 70 kDa	P08621	ENSG00000104852	SNRNP70			0.282795	-0.0564608
Catechol O-methyltransferase	P21964	ENSG00000093010	COMT			0.301652	0.0824781
40S ribosomal protein S12	P25398	ENSG00000112306	RPS12			0.439932	0.108549
Proteasome subunit alpha type-2	P25787	ENSG00000106588;ENSG00000256646	PSMA2			0.290169	-0.0589903
Lysophosphatidylcholine acyltransferase 1	Q8NF37	ENSG00000153395	LPCAT1		+	10.2541	-1.38411
Heterogeneous nuclear ribonucleoprotein H3	P31942	ENSG00000096746	HNRNPH3			0.0132881	0.00395891
40S ribosomal protein S19	P39019	ENSG00000105372	RPS19			0.620514	0.141965
Alpha-taxilin	P40222	ENSG00000084652	TXLNA			0.457494	-0.134265
40S ribosomal protein S5;40S ribosomal protein S5, N-terminally processed	P46782	ENSG00000083845	RPS5			0.539083	0.124144
Double-strand break repair protein MRE11A	P49959	ENSG00000020922	MRE11A			1.02529	-0.269728
Protein SEC13 homolog	P55735	ENSG00000157020	SEC13		+	1.75015	-0.215741
Ras-related protein Rab-10	P61026	ENSG00000084733	RAB10			0.945357	-0.18459
V-type proton ATPase subunit d 1	P61421	ENSG00000159720	ATP6V0D1			0.020584	-0.0110877
60S ribosomal protein L23	P62829	ENSG00000125691	RPL23			0.239995	0.080853
Single-stranded DNA-binding protein, mitochondrial	Q04837	ENSG00000106028;ENSG00000262771	SSBP1			1.07778	0.338028
Reticulocalbin-2	Q14257	ENSG00000117906	RCN2			0.41675	0.126214
Phosphomevalonate kinase	Q15126	ENSG00000163344	PMVK		+	1.85445	0.32003
Hydroxyacylglutathione hydrolase, mitochondrial	Q16775	ENSG00000063854	HAGH			0.737605	-0.23379
NADH dehydrogenase [ubiquinone] 1 alpha subcomplex subunit 9, mitochondrial	Q16795	ENSG00000139180	NDUFA9			0.178377	-0.067026
CLIP-associating protein 1	Q7Z460	ENSG00000074054	CLASP1			0.0015503	-0.00050478
COP9 signalosome complex subunit 5	Q92905	ENSG00000121022	COPS5		+	3.88398	-0.358545
ERO1-like protein alpha	Q96HE7	ENSG00000197930	ERO1L			0.255848	-0.0873189
Nucleosome assembly protein 1-like 4	Q99733	ENSG00000205531;ENSG00000273562	NAP1L4		+	5.06781	0.492348
Endoplasmic reticulum resident protein 44	Q9BS26	ENSG00000023318	ERP44		+	2.77474	-0.394963
Toll-interacting protein	Q9H0E2	ENSG00000078902	TOLLIP			0.574155	0.135708
Pinin	Q9H307	ENSG00000100941	PNN		+	1.7923	-0.187155
14 kDa phosphohistidine phosphatase	Q9NRX4	ENSG00000054148	PHPT1			0.389832	-0.123592
Dedicator of cytokinesis protein 9	Q9BZ29	ENSG00000088387	DOCK9		+	4.44161	-1.37076
Protein RCC2	Q9P258	ENSG00000179051;ENSG00000281540	RCC2			0.344975	0.119898
Laminin subunit alpha-5	O15230	ENSG00000130702	LAMA5			0.0259753	0.0179053
Protein phosphatase 1G	O15355	ENSG00000115241	PPM1G			1.00372	-0.308039
Small glutamine-rich tetratricopeptide repeat-containing protein alpha	O43765	ENSG00000104969	SGTA		+	1.48141	0.219769
H/ACA ribonucleoprotein complex subunit 4	O60832	ENSG00000130826	DKC1			0.492092	0.158667
Interferon-inducible double-stranded RNA-dependent protein kinase activator A	O75569	ENSG00000180228	PRKRA		+	1.38837	-0.334105
Eukaryotic translation initiation factor 3 subunit J	O75822	ENSG00000104131	EIF3J			1.12371	0.169582
ATP synthase subunit d, mitochondrial	O75947	ENSG00000167863	ATP5H			0.546254	0.155315
Tropomyosin beta chain	P07951	ENSG00000198467	TPM2			0.267265	0.172586
70 kDa lysosomal alpha-glucosidase;76 kDa lysosomal alpha-glucosidase;Lysosomal alpha-glucosidase	P10253	ENSG00000171298	GAA			0.463228	0.147579
Proliferating cell nuclear antigen	P12004	ENSG00000132646	PCNA			0.103437	-0.0580053
60S ribosomal protein L13	P26373	ENSG00000167526	RPL13			0.0545984	0.023793
Collagen alpha-1(XVIII) chain;Endostatin	P39060	ENSG00000182871	COL18A1			0.169571	0.111252
40S ribosomal protein S18	P62269	ENSG00000096150;ENSG00000223367;ENSG00000226225;ENSG00000231500;ENSG00000235650	RPS18			0.380978	-0.100455
40S ribosomal protein S13	P62277	ENSG00000110700	RPS13			0.184651	0.0629622
Small nuclear ribonucleoprotein Sm D2	P62316	ENSG00000125743	SNRPD2			0.6856	-0.115223
60S ribosomal protein L7a	P62424	ENSG00000148303;ENSG00000280858	RPL7A			0.500023	0.187934
Transcriptional activator protein Pur-alpha	Q00577	ENSG00000185129	PURA			1.12603	-0.436296
Lactoylglutathione lyase	Q04760	ENSG00000124767	GLO1		+	2.68167	0.448632
60S ribosomal protein L18	Q07020	ENSG00000063177	RPL18			0.230926	-0.104375
Galectin-3-binding protein	Q08380	ENSG00000108679	LGALS3BP		+	1.4551	-0.520458
FACT complex subunit SSRP1	Q08945	ENSG00000149136	SSRP1			0.541573	-0.118097
Histone-binding protein RBBP4	Q09028	ENSG00000162521	RBBP4			0.176193	-0.0400534
Serine/threonine-protein kinase PRP4 homolog	Q13523	ENSG00000112739	PRPF4B		+	1.79183	-0.263189
Lysosome membrane protein 2	Q14108	ENSG00000138760	SCARB2		+	1.36468	-0.273963
Malectin	Q14165	ENSG00000110917	MLEC			0.0873147	0.0329799
Guanine nucleotide-binding protein subunit alpha-13	Q14344	ENSG00000120063	GNA13			0.268097	-0.0963396
Prostaglandin E synthase 3	Q15185	ENSG00000110958	PTGES3			0.0709072	0.0187302
Ras-related protein Rab-35	Q15286	ENSG00000111737	RAB35			0.212019	-0.0723036
Translin	Q15631	ENSG00000211460	TSN			0.261544	0.0834662
ELAV-like protein 1	Q15717	ENSG00000066044	ELAVL1		+	5.78462	-0.513405
Very-long-chain 3-oxoacyl-CoA reductase	Q53GQ0	ENSG00000149084	HSD17B12			0.825105	0.206717
Zinc finger RNA-binding protein	Q96KR1	ENSG00000056097	ZFR		+	3.48102	-0.410849
Protein PRRC1	Q96M27	ENSG00000164244	PRRC1			0.0458843	-0.0186416
Transcriptional activator protein Pur-beta	Q96QR8	ENSG00000146676	PURB			0.829298	-0.285503
Signal recognition particle subunit SRP68	Q9UHB9	ENSG00000167881	SRP68			0.0888455	-0.0244863
Enolase-phosphatase E1	Q9UHY7	ENSG00000145293	ENOPH1		+	2.18097	0.31544
Sorting nexin-12	Q9UMY4	ENSG00000147164	SNX12			1.22849	0.208252
Cofilin-2	Q9Y281	ENSG00000165410	CFL2			1.1173	0.265545
Membrane-associated progesterone receptor component 1	O00264	ENSG00000101856	PGRMC1			0.665008	-0.174649
Collagen alpha-1(I) chain	P02452	ENSG00000108821	COL1A1			0.183117	0.187664
Clathrin light chain A	P09496	ENSG00000122705	CLTA			0.114453	0.0349442
Clathrin light chain B	P09497	ENSG00000175416	CLTB		+	1.31606	-0.428771
Thioredoxin	P10599	ENSG00000136810	TXN			0.820662	0.233851
Probable ATP-dependent RNA helicase DDX6	P26196	ENSG00000110367	DDX6			0.880397	-0.128687
Proteasome subunit beta type-4	P28070	ENSG00000159377	PSMB4			0.3892	-0.0921682
Protein S100-A11;Protein S100-A11, N-terminally processed	P31949	ENSG00000163191	S100A11		+	2.42166	0.758908
Enoyl-CoA delta isomerase 1, mitochondrial	P42126	ENSG00000167969	ECI1			0.199783	-0.108348
MARCKS-related protein	P49006	ENSG00000175130	MARCKSL1			0.291974	0.119831
Transmembrane emp24 domain-containing protein 10	P49755	ENSG00000170348	TMED10			0.751284	-0.182777
ATP-binding cassette sub-family E member 1	P61221	ENSG00000164163	ABCE1			1.05749	0.220903
40S ribosomal protein S11	P62280	ENSG00000142534	RPS11			0.214297	0.0673986
60S ribosomal protein L8	P62917	ENSG00000161016	RPL8			0.00807588	-0.0036562
Transformer-2 protein homolog beta	P62995	ENSG00000136527	TRA2B			0.295543	-0.0555895
40S ribosomal protein S21	P63220	ENSG00000171858	RPS21			0.193622	0.052967
Serine/arginine-rich splicing factor 3	P84103	ENSG00000112081	SRSF3		+	1.66353	-0.183426
AMP deaminase 2	Q01433	ENSG00000116337	AMPD2			0.71476	0.294943
Splicing factor 3A subunit 3	Q12874	ENSG00000183431	SF3A3			1.26558	-0.168261
Heterogeneous nuclear ribonucleoprotein A0	Q13151	ENSG00000177733	HNRNPA0			0.720261	-0.13575
Serine/arginine-rich splicing factor 9	Q13242	ENSG00000111786	SRSF9		+	1.89792	0.270892
AP-3 complex subunit beta-2	Q13367	ENSG00000103723	AP3B2			0.950743	-0.383621
Bleomycin hydrolase	Q13867	ENSG00000108578	BLMH			0.918934	-0.175377
Transmembrane emp24 domain-containing protein 2	Q15363	ENSG00000086598	TMED2			0.75359	-0.20803
WD40 repeat-containing protein SMU1;WD40 repeat-containing protein SMU1, N-terminally processed	Q2TAY7	ENSG00000122692	SMU1		+	4.42765	-0.437956
Signal transducing adapter molecule 1	Q92783	ENSG00000136738	STAM		+	2.15598	0.23292
Carboxymethylenebutenolidase homolog	Q96DG6	ENSG00000164237	CMBL		+	4.12478	0.763765
Soluble lamin-associated protein of 75 kDa	Q9Y6X4	ENSG00000198780	FAM169A		+	4.60845	-1.36386
RNA-binding protein 12	Q9NTZ6	ENSG00000244462	RBM12		+	1.70805	-0.173145
MICOS complex subunit MIC19	Q9NX63	ENSG00000106554	CHCHD3			0.488486	0.139536
Methionine adenosyltransferase 2 subunit beta	Q9NZL9	ENSG00000038274	MAT2B		+	3.10672	0.322612
Poly(rC)-binding protein 4	P57723	ENSG00000090097	PCBP4		+	5.28945	-1.36222
Prenylcysteine oxidase 1	Q9UHG3	ENSG00000116005	PCYOX1			0.946405	-0.22387
Pre-mRNA-processing factor 19	Q9UMS4	ENSG00000110107	PRPF19			0.605215	-0.0946885
Phenylalanine--tRNA ligase alpha subunit	Q9Y285	ENSG00000179115	FARSA			0.194232	-0.0515376
Nucleolar protein 58	Q9Y2X3	ENSG00000055044	NOP58			0.165649	0.0464923
AFG3-like protein 2	Q9Y4W6	ENSG00000141385	AFG3L2			0.372982	-0.0983041
Protein phosphatase methylesterase 1	Q9Y570	ENSG00000214517	PPME1			0.416351	-0.0894611
Neuroplastin	Q9Y639	ENSG00000156642	NPTN			0.879634	-0.321098
AH receptor-interacting protein	O00170	ENSG00000110711	AIP			0.530011	0.110131
RNA-binding protein Musashi homolog 1	O43347	ENSG00000135097	MSI1		+	3.05195	-0.577964
Endothelial differentiation-related factor 1	O60869	ENSG00000107223	EDF1			0.00811947	0.00291307
Tubulin-specific chaperone A	O75347	ENSG00000171530	TBCA			0.0674539	0.0219885
Superoxide dismutase [Cu-Zn]	P00441	ENSG00000142168	SOD1		+	1.69033	0.494181
Hypoxanthine-guanine phosphoribosyltransferase	P00492	ENSG00000165704	HPRT1		+	1.85498	0.389025
60S acidic ribosomal protein P2	P05387	ENSG00000177600	RPLP2			0.214918	0.0676188
Cathepsin B;Cathepsin B heavy chain;Cathepsin B light chain	P07858	ENSG00000164733	CTSB			1.15772	0.293851
N-acetylglucosamine-6-sulfatase	P15586	ENSG00000135677	GNS			0.381005	-0.113275
Histone H1.5	P16401	ENSG00000184357	HIST1H1B			0.0740466	-0.0440902
ADP-ribosylation factor 4	P18085	ENSG00000168374	ARF4			0.425098	0.0800531
Transcription factor BTF3	P20290	ENSG00000145741	BTF3			0.418687	0.15212
Proteasome subunit beta type-5	P28074	ENSG00000100804	PSMB5		+	1.7733	-0.184066
60S ribosomal protein L9	P32969	ENSG00000163682;ENSG00000273673	RPL9			0.0499096	0.0192011
Huntingtin	P42858	ENSG00000197386	HTT			0.169601	0.0637834
26S proteasome non-ATPase regulatory subunit 8	P48556	ENSG00000099341	PSMD8			0.0252751	0.00632774
Palmitoyl-protein thioesterase 1	P50897	ENSG00000131238	PPT1			0.834378	-0.236724
Succinyl-CoA ligase [ADP/GDP-forming] subunit alpha, mitochondrial	P53597	ENSG00000163541	SUCLG1			0.629152	0.160718
60S ribosomal protein L15	P61313	ENSG00000174748	RPL15			0.0613841	-0.0281964
40S ribosomal protein S8	P62241	ENSG00000142937	RPS8			0.258789	0.102247
40S ribosomal protein S16	P62249	ENSG00000105193	RPS16			0.240629	0.0694442
60S ribosomal protein L31	P62899	ENSG00000071082	RPL31			0.173023	0.0625693
tRNA (cytosine(34)-C(5))-methyltransferase	Q08J23	ENSG00000037474	NSUN2			0.663571	-0.175327
Mannosyl-oligosaccharide glucosidase	Q13724	ENSG00000115275	MOGS		+	4.1446	-0.488905
Tubulin--tyrosine ligase-like protein 12	Q14166	ENSG00000100304	TTLL12			0.192924	0.0689563
Tubulin-specific chaperone E	Q15813	ENSG00000116957	TBCE			0.481649	0.175612
Proteasomal ubiquitin receptor ADRM1	Q16186	ENSG00000130706	ADRM1		+	1.41766	-0.200656
Serine/arginine-rich splicing factor 7	Q16629	ENSG00000115875	SRSF7		+	1.42583	-0.173931
SWI/SNF-related matrix-associated actin-dependent regulator of chromatin subfamily E member 1	Q969G3	ENSG00000073584	SMARCE1		+	2.80377	-0.300637
Exocyst complex component 4	Q96A65	ENSG00000131558	EXOC4			0.184067	0.0454565
Leucine-rich repeat-containing protein 59	Q96AG4	ENSG00000108829	LRRC59			0.00241328	-0.000839928
Coiled-coil domain-containing protein 124	Q96CT7	ENSG00000007080	CCDC124		+	1.41727	0.229309
Exocyst complex component 2	Q96KP1	ENSG00000112685	EXOC2			0.753259	0.183232
Protein arginine N-methyltransferase 1	Q99873	ENSG00000126457	PRMT1		+	1.62482	-0.274408
Rho GTPase-activating protein 35	Q9NRY4		ARHGAP35			0.453587	0.193295
Ras GTPase-activating protein-binding protein 2	Q9UN86	ENSG00000138757	G3BP2			0.102113	-0.0289833
26S proteasome non-ATPase regulatory subunit 14	O00487	ENSG00000115233	PSMD14			0.106431	-0.0243932
U4/U6.U5 tri-snRNP-associated protein 1	O43290	ENSG00000175467	SART1			1.09384	-0.184312
Cleavage and polyadenylation specificity factor subunit 5	O43809	ENSG00000167005	NUDT21			0.509931	-0.0857095
Double-strand-break repair protein rad21 homolog	O60216	ENSG00000164754	RAD21		+	1.63371	-0.279527
Sorting nexin-3	O60493	ENSG00000112335	SNX3			0.523378	0.120193
NADH dehydrogenase [ubiquinone] iron-sulfur protein 2, mitochondrial	O75306	ENSG00000158864	NDUFS2			0.0457112	0.0174304
Pre-mRNA-processing factor 40 homolog A	O75400	ENSG00000196504	PRPF40A		+	1.96809	-0.236456
Luc7-like protein 3	O95232	ENSG00000108848	LUC7L3		+	1.62567	-0.210293
Vesicle-associated membrane protein-associated protein B/C	O95292	ENSG00000124164	VAPB			0.416881	0.0710273
Protein S100-A6	P06703	ENSG00000197956	S100A6			1.1379	0.531798
Collagen alpha-2(I) chain	P08123	ENSG00000164692	COL1A2			0.0290727	0.0415652
U2 small nuclear ribonucleoprotein A'	P09661	ENSG00000131876	SNRPA1		+	1.61847	-0.174129
Protein 4.1	P11171	ENSG00000159023	EPB41			0.0490843	-0.022976
Cytochrome b-c1 complex subunit 7	P14927	ENSG00000156467	UQCRB			0.167961	-0.053387
NADH dehydrogenase [ubiquinone] flavoprotein 2, mitochondrial	P19404	ENSG00000178127	NDUFV2			0.226732	0.0734572
Heme oxygenase 2	P30519	ENSG00000103415;ENSG00000277424	HMOX2			0.579111	-0.159161
ADP-ribosylation factor-like protein 3	P36405	ENSG00000138175	ARL3			1.20862	0.274797
Protein ERGIC-53	P49257	ENSG00000074695	LMAN1		+	1.99267	-0.37954
60S ribosomal protein L30	P62888	ENSG00000156482	RPL30			0.324875	0.0867066
60S ribosomal protein L11	P62913	ENSG00000142676	RPL11			0.493058	0.122665
Casein kinase II subunit beta	P67870	ENSG00000204435;ENSG00000206406;ENSG00000224398;ENSG00000224774;ENSG00000228875;ENSG00000230700;ENSG00000232960	CSNK2B			0.803293	-0.141295
60S ribosomal protein L24	P83731	ENSG00000114391	RPL24			0.502766	0.17407
UBX domain-containing protein 1	Q04323	ENSG00000162191	UBXN1			0.897805	-0.201116
C-terminal-binding protein 1	Q13363	ENSG00000159692	CTBP1			0.315141	-0.069973
28 kDa heat- and acid-stable phosphoprotein	Q13442	ENSG00000106244	PDAP1			0.0144738	0.00424439
Cold-inducible RNA-binding protein	Q14011	ENSG00000099622	CIRBP			0.572949	0.169547
Platelet-activating factor acetylhydrolase IB subunit gamma	Q15102	ENSG00000079462	PAFAH1B3			0.246578	-0.101638
Ubiquitin-conjugating enzyme E2 variant 2	Q15819	ENSG00000169139	UBE2V2			0.0812322	0.0278596
Polymerase I and transcript release factor	Q6NZI2	ENSG00000177469	PTRF			0.462934	0.233523
APC membrane recruitment protein 2	Q8N7J2	ENSG00000165566	AMER2			0.813582	-0.349538
Alpha/beta hydrolase domain-containing protein 14B	Q96IU4	ENSG00000114779	ABHD14B			0.0166637	0.00953315
Cell division cycle 5-like protein	Q99459	ENSG00000096401	CDC5L			0.85714	-0.135599
Hexokinase-2	P52789	ENSG00000159399	HK2		+	1.82316	-1.33839
Pantothenate kinase 4	Q9NVE7	ENSG00000157881;ENSG00000273494	PANK4			0.576862	-0.150219
Stomatin-like protein 2, mitochondrial	Q9UJZ1	ENSG00000165283	STOML2			0.0313364	-0.0135371
ADP-sugar pyrophosphatase	Q9UKK9	ENSG00000165609	NUDT5			0.895746	0.234464
DNA fragmentation factor subunit alpha	O00273	ENSG00000160049	DFFA			0.0690082	-0.0234651
Copper chaperone for superoxide dismutase	O14618	ENSG00000173992	CCS		+	1.5652	0.40205
Syntaxin-7	O15400	ENSG00000079950	STX7			1.1726	0.358065
U4/U6 small nuclear ribonucleoprotein Prp4	O43172	ENSG00000136875	PRPF4			1.20267	-0.194557
Charged multivesicular body protein 2a	O43633	ENSG00000130724	CHMP2A			0.151048	-0.0474951
Mitotic checkpoint protein BUB3	O43684	ENSG00000154473	BUB3			0.217911	-0.0379945
Mitochondrial-processing peptidase subunit beta	O75439	ENSG00000105819	PMPCB			0.102336	0.0317227
DnaJ homolog subfamily C member 8	O75937	ENSG00000126698	DNAJC8		+	4.06136	-0.390202
Pre-mRNA-processing factor 6	O94906	ENSG00000101161	PRPF6			1.0731	-0.19959
Collagen alpha-2(VI) chain	P12110	ENSG00000142173	COL6A2			0.154504	-0.132255
ATP synthase F(0) complex subunit B1, mitochondrial	P24539	ENSG00000116459	ATP5F1			0.780911	-0.170723
Thioredoxin-dependent peroxide reductase, mitochondrial	P30048	ENSG00000165672	PRDX3		+	3.49446	0.552334
General transcription factor IIF subunit 1	P35269	ENSG00000125651	GTF2F1			1.2653	-0.229999
RNA-binding protein FUS	P35637	ENSG00000089280	FUS			0.00544603	-0.0016363
Protein DEK	P35659	ENSG00000124795	DEK			0.576146	-0.137967
Phosphatidylinositol 5-phosphate 4-kinase type-2 alpha	P48426	ENSG00000150867	PIP4K2A			0.102053	-0.057465
Histidine triad nucleotide-binding protein 1	P49773	ENSG00000169567	HINT1			0.348142	0.0776348
Emerin	P50402	ENSG00000102119	EMD			1.29161	-0.235245
Ras-related protein Rab-8A	P61006	ENSG00000167461	RAB8A			0.657258	0.142407
Small nuclear ribonucleoprotein Sm D3	P62318	ENSG00000100028	SNRPD3			0.461907	0.104894
Guanine nucleotide-binding protein G(i) subunit alpha-1	P63096	ENSG00000127955	GNAI1		+	2.75096	0.814055
Receptor expression-enhancing protein 5	Q00765	ENSG00000129625	REEP5			1.19541	0.347968
Fragile X mental retardation protein 1	Q06787	ENSG00000102081	FMR1			0.084571	-0.0268308
S-methyl-5'-thioadenosine phosphorylase	Q13126	ENSG00000099810	MTAP		+	3.96849	0.660212
Prostaglandin reductase 1	Q14914	ENSG00000106853	PTGR1			0.757162	-0.258525
GTP-binding protein Rheb	Q15382	ENSG00000106615	RHEB			0.868401	0.254752
Acidic leucine-rich nuclear phosphoprotein 32 family member B	Q92688	ENSG00000136938	ANP32B		+	1.75594	-0.341609
TATA-binding protein-associated factor 2N	Q92804	ENSG00000270647;ENSG00000276833	TAF15			0.401977	-0.107821
Protein PAXX	Q9BUH6	ENSG00000148362	C9orf142		+	3.63418	-0.55141
WD repeat-containing protein 11	Q9BZH6	ENSG00000120008	WDR11			0.821488	0.154153
UPF0587 protein C1orf123	Q9NWV4	ENSG00000162384	C1orf123			1.18742	-0.197399
Prefoldin subunit 2	Q9UHV9	ENSG00000143256	PFDN2			0.776567	0.162796
RNA-binding protein 8A	Q9Y5S9	ENSG00000265241	RBM8A		+	1.63685	-0.200681
Cytochrome c oxidase subunit NDUFA4	O00483	ENSG00000189043	NDUFA4			0.156376	-0.0572736
Secretory carrier-associated membrane protein 1	O15126	ENSG00000085365	SCAMP1			0.399631	-0.14756
TIP41-like protein	O75663	ENSG00000143155	TIPRL			0.54572	-0.139693
Dynactin subunit 3	O75935	ENSG00000137100	DCTN3			0.361222	0.16655
ADP/ATP translocase 2;ADP/ATP translocase 2, N-terminally processed	P05141	ENSG00000005022	SLC25A5			0.651546	-0.183529
Spermidine synthase	P19623	ENSG00000116649	SRM		+	2.56541	0.438181
Ras-related protein Rab-5A	P20339	ENSG00000144566	RAB5A			0.0629129	0.0204228
Thymidylate kinase	P23919	ENSG00000168393	DTYMK			0.462987	0.137293
Proteasome subunit beta type-6	P28072	ENSG00000142507	PSMB6			1.11466	-0.144266
Adenylosuccinate lyase	P30566	ENSG00000239900	ADSL		+	2.15386	0.362856
Proteasome subunit beta type-3	P49720	ENSG00000275903;ENSG00000277791	PSMB3		+	2.13639	-0.226168
Nuclear pore complex protein Nup153	P49790	ENSG00000124789	NUP153			0.742728	-0.178432
Ras-related protein Rab-5B	P61020	ENSG00000111540	RAB5B			0.204948	0.0642988
Serine/threonine-protein phosphatase PP1-beta catalytic subunit	P62140	ENSG00000213639	PPP1CB			0.0223097	-0.0053184
60S ribosomal protein L10a	P62906	ENSG00000198755	RPL10A			0.204053	0.0560452
Tubulin alpha-4A chain	P68366	ENSG00000127824	TUBA4A			0.0492888	0.0378053
Peptidyl-prolyl cis-trans isomerase FKBP3	Q00688	ENSG00000100442	FKBP3		+	2.71278	-0.314987
Transformer-2 protein homolog alpha	Q13595	ENSG00000164548	TRA2A		+	4.3005	-0.491719
Sterol-4-alpha-carboxylate 3-dehydrogenase, decarboxylating	Q15738	ENSG00000147383	NSDHL			0.27515	0.07753
Enhancer of mRNA-decapping protein 4	Q6P2E9	ENSG00000038358	EDC4			0.364972	-0.0972526
Sterile alpha and TIR motif-containing protein 1	Q6SZW1	ENSG00000004139	SARM1			0.128489	0.0423978
Transcription elongation factor SPT6	Q7KZ85	ENSG00000109111	SUPT6H			0.552387	-0.147003
ATP-dependent RNA helicase DDX42	Q86XP3	ENSG00000198231	DDX42		+	1.30761	-0.183843
Syntaxin-12	Q86Y82	ENSG00000117758	STX12			0.761531	-0.190024
Phospholipase D3	Q8IV08	ENSG00000105223	PLD3			0.0679745	0.0316494
Ganglioside-induced differentiation-associated protein 1	Q8TB36	ENSG00000104381	GDAP1			0.12923	-0.0539934
Nicastrin	Q92542	ENSG00000162736	NCSTN			1.20692	-0.220594
DDRGK domain-containing protein 1	Q96HY6	ENSG00000198171	DDRGK1		+	1.87017	-0.357971
Regulator of microtubule dynamics protein 3	Q96TC7	ENSG00000137824	RMDN3			1.16783	-0.294365
COP9 signalosome complex subunit 8	Q99627	ENSG00000198612	COPS8			0.433511	-0.0806957
Actin-related protein 2/3 complex subunit 5-like protein	Q9BPX5	ENSG00000136950	ARPC5L			0.173246	0.0696238
Thioredoxin domain-containing protein 17	Q9BRA2	ENSG00000129235	TXNDC17			0.947117	-0.199437
Protein lunapark	Q9C0E8	ENSG00000144320	LNP		+	1.59093	-0.313727
Sideroflexin-3	Q9BWM7	ENSG00000107819	SFXN3		+	5.92505	-1.33189
Vacuolar protein sorting-associated protein VTA1 homolog	Q9NP79	ENSG00000009844	VTA1			0.170054	0.0589503
Guanine nucleotide-binding protein G(I)/G(S)/G(O) subunit gamma-12	Q9UBI6	ENSG00000172380	GNG12			1.23282	0.434839
Protein canopy homolog 2	Q9Y2B0	ENSG00000257727	CNPY2			0.0865556	-0.0244447
Hepatoma-derived growth factor-related protein 3	Q9Y3E1		HDGFRP3			0.316074	-0.17348
Nucleolar protein 56	O00567	ENSG00000101361	NOP56			0.462866	0.12862
Synaptobrevin homolog YKT6	O15498	ENSG00000106636	YKT6			0.489813	-0.126755
Arf-GAP with Rho-GAP domain, ANK repeat and PH domain-containing protein 1	Q96P48	ENSG00000186635	ARAP1		+	5.45808	-1.30044
Quinone oxidoreductase-like protein 1	O95825	ENSG00000205758	CRYZL1			0.292079	0.0903057
Diphosphoinositol polyphosphate phosphohydrolase 1	O95989	ENSG00000272325	NUDT3		+	1.66295	-0.381555
Non-histone chromosomal protein HMG-14	P05114	ENSG00000205581	HMGN1			0.769532	-0.188894
Cytochrome c oxidase subunit 6B1	P14854	ENSG00000126267	COX6B1			0.515057	0.15011
High mobility group protein HMG-I/HMG-Y	P17096	ENSG00000137309	HMGA1		+	5.26832	-1.26361
Aldehyde dehydrogenase X, mitochondrial	P30837	ENSG00000137124	ALDH1B1		+	6.19718	1.08799
60S ribosomal protein L27a	P46776	ENSG00000166441	RPL27A			0.0777898	-0.0304891
SPATS2-like protein	Q9NUQ6	ENSG00000196141	SPATS2L		+	4.72474	-1.26171
NHP2-like protein 1;NHP2-like protein 1, N-terminally processed	P55769	ENSG00000100138	NHP2L1			0.190273	0.0543883
40S ribosomal protein S15a	P62244	ENSG00000134419	RPS15A			0.0268424	0.00927331
40S ribosomal protein S25	P62851	ENSG00000118181;ENSG00000280831	RPS25			0.440863	0.143511
SAP domain-containing ribonucleoprotein	P82979	ENSG00000205323	SARNP		+	1.82745	-0.230195
Serine/arginine-rich splicing factor 11	Q05519	ENSG00000116754	SRSF11		+	2.01404	-0.199855
Metastasis-associated protein MTA1	Q13330	ENSG00000182979	MTA1		+	1.35153	-0.214723
Lysophospholipase-like protein 1	Q5VWZ2	ENSG00000143353	LYPLAL1			0.146344	0.0689283
Abl interactor 1	Q8IZP0	ENSG00000136754	ABI1		+	1.46992	0.259254
D-tyrosyl-tRNA(Tyr) deacylase 1	Q8TEA8	ENSG00000125821	DTD1			0.672844	0.243945
PEST proteolytic signal-containing nuclear protein	Q8WW12	ENSG00000081154	PCNP			0.013247	0.00459963
FAS-associated factor 2	Q96CS3	ENSG00000113194	FAF2			0.0398142	-0.0134761
Tumor susceptibility gene 101 protein	Q99816	ENSG00000074319	TSG101		+	1.38091	0.193061
Protein NipSnap homolog 1	Q9BPW8	ENSG00000184117	NIPSNAP1		+	1.45001	0.338916
Transmembrane protein 43	Q9BTV4	ENSG00000170876	TMEM43			0.607569	0.175854
Transmembrane emp24 domain-containing protein 9	Q9BVK6	ENSG00000184840	TMED9			0.134625	-0.0526966
Thioredoxin-related transmembrane protein 1	Q9H3N1	ENSG00000139921	TMX1		+	1.63658	-0.25449
Golgi resident protein GCP60	Q9H3P7	ENSG00000182827	ACBD3			0.263307	-0.0681432
UPF0160 protein MYG1, mitochondrial	Q9HB07	ENSG00000139637	C12orf10		+	3.70197	-0.403411
Cleft lip and palate transmembrane protein 1-like protein	Q96KA5	ENSG00000049656;ENSG00000274811	CLPTM1L		+	2.57121	-1.25562
Regulation of nuclear pre-mRNA domain-containing protein 1B	Q9NQG5	ENSG00000101413	RPRD1B			1.22968	-0.242998
Ras-related protein Rab-21	Q9UL25	ENSG00000080371	RAB21			0.545437	-0.125071
V-type proton ATPase subunit D	Q9Y5K8	ENSG00000100554	ATP6V1D			0.533499	-0.184367
Secretory carrier-associated membrane protein 3	O14828	ENSG00000116521;ENSG00000263290	SCAMP3		+	1.68861	-0.299414
NADH dehydrogenase [ubiquinone] 1 alpha subcomplex subunit 2	O43678	ENSG00000131495	NDUFA2			0.102602	0.0362811
Acyl-protein thioesterase 1	O75608	ENSG00000120992	LYPLA1			0.395289	-0.108508
PRA1 family protein 3	O75915	ENSG00000144746	ARL6IP5			0.829897	-0.205546
NADH dehydrogenase [ubiquinone] 1 beta subcomplex subunit 4	O95168	ENSG00000065518	NDUFB4			0.00377238	-0.00162952
Thy-1 membrane glycoprotein	P04216	ENSG00000154096	THY1			0.0429618	0.0249499
Ras-related protein Ral-A	P11233	ENSG00000006451	RALA			1.21719	-0.311558
Low molecular weight phosphotyrosine protein phosphatase	P24666	ENSG00000143727	ACP1		+	3.47407	-0.330274
DNA-directed RNA polymerase II subunit RPB1	P24928	ENSG00000181222	POLR2A		+	3.47936	-0.305784
Deoxyuridine 5'-triphosphate nucleotidohydrolase, mitochondrial	P33316	ENSG00000128951	DUT		+	2.29827	0.428206
Selenide, water dikinase 1	P49903	ENSG00000086475	SEPHS1			0.038408	-0.0110368
Delta-1-pyrroline-5-carboxylate synthase;Gamma-glutamyl phosphate reductase;Glutamate 5-kinase	P54886	ENSG00000059573	ALDH18A1		+	2.08858	0.633972
Cell division control protein 42 homolog	P60953	ENSG00000070831	CDC42		+	2.35125	0.314763
Ubiquitin-conjugating enzyme E2 K	P61086	ENSG00000078140	UBE2K			0.143027	0.0365075
Ubiquitin-fold modifier 1	P61960	ENSG00000120686	UFM1			0.255256	0.0775478
Serine/threonine-protein phosphatase PP1-alpha catalytic subunit	P62136	ENSG00000172531	PPP1CA			1.04528	-0.118908
40S ribosomal protein S23	P62266	ENSG00000186468	RPS23			0.484036	0.171196
40S ribosomal protein S28	P62857	ENSG00000233927	RPS28			0.114885	0.0347421
Immunoglobulin-binding protein 1	P78318	ENSG00000089289	IGBP1			0.660184	0.139154
Chromobox protein homolog 1	P83916	ENSG00000108468	CBX1			0.913733	-0.230526
ADP-ribosylation factor 5	P84085	ENSG00000004059	ARF5			0.0618076	0.021975
Astrocytic phosphoprotein PEA-15	Q15121	ENSG00000162734	PEA15			1.2085	0.405757
Alpha-tubulin N-acetyltransferase 1	Q5SQI0	ENSG00000137343;ENSG00000206488;ENSG00000223752;ENSG00000229061;ENSG00000231257;ENSG00000234549;ENSG00000235658	ATAT1		+	1.74795	0.668796
Centromere protein V	Q7Z7K6	ENSG00000166582	CENPV		+	1.37776	-0.469624
THO complex subunit 4	Q86V81	ENSG00000183684	ALYREF			0.56708	-0.119878
ER membrane protein complex subunit 1	Q8N766	ENSG00000127463	EMC1			1.074	-0.197454
LEM domain-containing protein 2	Q8NC56	ENSG00000161904	LEMD2		+	1.74708	-0.309419
DAZ-associated protein 1	Q96EP5	ENSG00000071626	DAZAP1			0.189569	-0.0505044
Cancer-related nucleoside-triphosphatase	Q9BSD7	ENSG00000135778	NTPCR			0.0569691	-0.0375163
Putative RNA-binding protein Luc7-like 1	Q9NQ29	ENSG00000007392	LUC7L			0.859159	-0.19008
SAFB-like transcription modulator	Q9NWH9	ENSG00000137776	SLTM		+	3.29757	-0.315075
CDKN2A-interacting protein	Q9NXV6	ENSG00000168564	CDKN2AIP		+	2.18433	-0.392041
Histone deacetylase 6	Q9UBN7	ENSG00000094631	HDAC6			0.778812	0.148505
Heme-binding protein 2	Q9Y5Z4	ENSG00000051620	HEBP2			1.14898	-0.373585
UPF0600 protein C5orf51	A6NDU8	ENSG00000205765	C5orf51			1.23881	0.331054
Programmed cell death protein 5	O14737	ENSG00000105185	PDCD5			0.506643	0.12103
Trafficking protein particle complex subunit 3	O43617	ENSG00000054116	TRAPPC3		+	5.80024	-0.507569
Ubiquinone biosynthesis protein COQ9, mitochondrial	O75208	ENSG00000088682	COQ9		+	2.65946	0.691313
NADH dehydrogenase [ubiquinone] 1 beta subcomplex subunit 10	O96000	ENSG00000140990	NDUFB10			0.185115	-0.0669525
Acylphosphatase-1	P07311	ENSG00000119640	ACYP1			0.311468	-0.11993
60S ribosomal protein L29	P47914	ENSG00000162244	RPL29			0.263872	0.118134
Transcription activator BRG1	P51532	ENSG00000127616	SMARCA4			1.28305	-0.232353
Activated RNA polymerase II transcriptional coactivator p15	P53999	ENSG00000113387	SUB1			0.251882	-0.0716688
Myotrophin	P58546	ENSG00000105887	MTPN			0.0482459	0.0171039
40S ribosomal protein S14	P62263	ENSG00000164587	RPS14			0.743796	0.170343
Small nuclear ribonucleoprotein F	P62306	ENSG00000139343	SNRPF			1.21831	-0.235376
40S ribosomal protein S6	P62753	ENSG00000137154	RPS6		+	1.42725	0.332074
60S ribosomal protein L32	P62910	ENSG00000144713	RPL32			0.233981	-0.0847892
60S ribosomal protein L18a	Q02543	ENSG00000105640	RPL18A			0.682368	0.191846
Nuclear cap-binding protein subunit 1	Q09161	ENSG00000136937	NCBP1		+	1.76128	-0.308464
Serine/arginine-rich splicing factor 5	Q13243	ENSG00000100650	SRSF5			0.140086	-0.0441524
Interferon regulatory factor 2-binding protein 2	Q7Z5L9	ENSG00000168264	IRF2BP2			0.754091	-0.150994
THO complex subunit 6 homolog	Q86W42	ENSG00000131652	THOC6			0.797507	-0.167054
Serine/arginine repetitive matrix protein 1	Q8IYB3	ENSG00000133226	SRRM1		+	1.31262	-0.203729
CDGSH iron-sulfur domain-containing protein 2	Q8N5K1	ENSG00000145354	CISD2			1.08914	-0.25716
Polypyrimidine tract-binding protein 2	Q9UKA9	ENSG00000117569	PTBP2		+	4.06391	-1.23318
N-terminal Xaa-Pro-Lys N-methyltransferase 1;N-terminal Xaa-Pro-Lys N-methyltransferase 1, N-terminally processed	Q9BV86	ENSG00000148335	NTMT1			0.671866	0.204191
SRA stem-loop-interacting RNA-binding protein, mitochondrial	Q9GZT3	ENSG00000119705	SLIRP			0.293216	0.0844581
Calcyclin-binding protein	Q9HB71	ENSG00000116161	CACYBP			0.193557	-0.0566719
Diablo homolog, mitochondrial	Q9NR28	ENSG00000184047	DIABLO			0.759033	0.145666
Splicing factor 3B subunit 6	Q9Y3B4	ENSG00000115128	SF3B6		+	2.75665	-0.284222
Prefoldin subunit 6	O15212	ENSG00000204220;ENSG00000206283;ENSG00000224782;ENSG00000235692;ENSG00000237335	PFDN6			0.576145	0.124003
Density-regulated protein	O43583	ENSG00000139726	DENR		+	2.12117	0.306987
Ribosomal L1 domain-containing protein 1	O76021	ENSG00000171490	RSL1D1			0.216386	0.115212
60S acidic ribosomal protein P1	P05386	ENSG00000137818	RPLP1			0.870165	0.243207
Profilin-2	P35080	ENSG00000070087	PFN2		+	2.03224	0.376321
Phosphoglucomutase-1	P36871	ENSG00000079739	PGM1		+	2.97427	0.933725
Signal recognition particle 14 kDa protein	P37108	ENSG00000140319	SRP14			0.731554	-0.193135
Beta-centractin	P42025	ENSG00000115073	ACTR1B		+	3.40971	-0.491347
60S ribosomal protein L14	P50914	ENSG00000188846	RPL14			0.849688	0.267135
Peroxiredoxin-1	Q06830	ENSG00000117450	PRDX1		+	8.4301	-1.22424
Ras-related protein Rab-2A	P61019	ENSG00000104388	RAB2A			0.97179	0.177033
60S ribosomal protein L27	P61353	ENSG00000131469	RPL27			0.405141	0.150458
DDB1- and CUL4-associated factor 7	P61962	ENSG00000136485	DCAF7		+	1.7819	-0.237189
Platelet-activating factor acetylhydrolase IB subunit beta	P68402	ENSG00000168092	PAFAH1B2			0.277847	0.0972792
Enhancer of rudimentary homolog	P84090	ENSG00000100632	ERH		+	1.6737	-0.19063
Complement component 1 Q subcomponent-binding protein, mitochondrial	Q07021	ENSG00000108561	C1QBP			0.520209	-0.202602
Nuclear pore complex protein Nup160	Q12769	ENSG00000030066	NUP160			1.13098	-0.221044
Nucleoside diphosphate kinase 3	Q13232	ENSG00000103024	NME3			0.374859	-0.173456
SNW domain-containing protein 1	Q13573	ENSG00000100603	SNW1		+	4.17455	-0.347818
Splicing factor 3A subunit 2	Q15428	ENSG00000104897	SF3A2			0.426226	-0.116845
Formin-binding protein 1-like	Q5T0N5	ENSG00000137942	FNBP1L			1.12068	0.407813
Gem-associated protein 5	Q8TEQ6	ENSG00000082516	GEMIN5			1.00743	0.279072
Nicalin	Q969V3	ENSG00000125912	NCLN		+	2.46398	-0.309083
U5 small nuclear ribonucleoprotein 40 kDa protein	Q96DI7	ENSG00000060688	SNRNP40		+	2.75155	-0.288274
Serine/threonine-protein phosphatase PGAM5, mitochondrial	Q96HS1	ENSG00000247077	PGAM5			1.09386	0.275748
Chromosome alignment-maintaining phosphoprotein 1	Q96JM3	ENSG00000198824	CHAMP1			1.29026	-0.254898
Histidine triad nucleotide-binding protein 2, mitochondrial	Q9BX68	ENSG00000137133	HINT2			0.408014	0.118794
Bcl-2-like protein 13	Q9BXK5	ENSG00000099968	BCL2L13			0.392893	-0.181776
5'-3' exoribonuclease 2	Q9H0D6	ENSG00000088930	XRN2		+	1.5523	-0.235413
Pre-mRNA-splicing factor RBM22	Q9NW64	ENSG00000086589	RBM22		+	1.5432	-0.233535
NADH dehydrogenase [ubiquinone] 1 alpha subcomplex subunit 13	Q9P0J0	ENSG00000186010	NDUFA13			0.345385	-0.101064
Multifunctional methyltransferase subunit TRM112-like protein	Q9UI30	ENSG00000173113	TRMT112			0.469833	0.10235
Calcium-regulated heat stable protein 1	Q9Y2V2	ENSG00000153048	CARHSP1		+	1.87003	0.510996
Canstatin;Collagen alpha-2(IV) chain	P08572	ENSG00000134871	COL4A2			0.790759	-0.386527
rRNA 2'-O-methyltransferase fibrillarin	P22087	ENSG00000105202;ENSG00000280548	FBL			0.0475414	0.0245414
Replication protein A 14 kDa subunit	P35244	ENSG00000106399	RPA3			0.435496	0.138402
Importin subunit alpha-1	P52292	ENSG00000182481	KPNA2			0.211486	0.10481
Mesencephalic astrocyte-derived neurotrophic factor	P55145	ENSG00000145050	MANF			0.219418	0.0976555
ATP synthase subunit f, mitochondrial	P56134	ENSG00000241468	ATP5J2			0.126482	0.048021
60S ribosomal protein L19	P84098	ENSG00000108298	RPL19			0.211094	0.086656
Protein Dr1	Q01658	ENSG00000117505	DR1			0.888211	-0.157929
SWI/SNF-related matrix-associated actin-dependent regulator of chromatin subfamily B member 1	Q12824	ENSG00000099956;ENSG00000275837	SMARCB1			0.72381	-0.139256
Regulation of nuclear pre-mRNA domain-containing protein 1A	Q96P16	ENSG00000141425	RPRD1A		+	4.67485	-0.500921
Collagen alpha-1(XII) chain	Q99715	ENSG00000111799	COL12A1			0.814866	-0.3877
Acidic leucine-rich nuclear phosphoprotein 32 family member E	Q9BTT0	ENSG00000143401	ANP32E			0.213158	0.080607
Interferon regulatory factor 2-binding protein-like	Q9H1B7	ENSG00000119669	IRF2BPL			1.23125	-0.537584
BolA-like protein 2	Q9H3K6	ENSG00000169627;ENSG00000183336	BOLA2			0.20699	0.0571016
GrpE protein homolog 1, mitochondrial	Q9HAV7	ENSG00000109519	GRPEL1		+	1.83826	0.490003
Developmentally-regulated GTP-binding protein 1	Q9Y295	ENSG00000185721	DRG1			0.11971	-0.0386654
U6 snRNA-associated Sm-like protein LSm2	Q9Y333	ENSG00000172850;ENSG00000204392;ENSG00000224979;ENSG00000225998;ENSG00000231502;ENSG00000236826	LSM2			0.172503	-0.0526331
Small acidic protein	O00193	ENSG00000110696	SMAP			0.0207166	-0.0088514
Cytochrome b5	P00167	ENSG00000166347	CYB5A			1.29086	0.385735
U1 small nuclear ribonucleoprotein C	P09234	ENSG00000124562	SNRPC			0.259011	0.0568662
Cytochrome c oxidase subunit 5B, mitochondrial	P10606	ENSG00000135940	COX5B			0.108889	0.0420639
Cytochrome c oxidase subunit 5A, mitochondrial	P20674	ENSG00000178741	COX5A			0.186715	0.0621244
ATP synthase subunit delta, mitochondrial	P30049	ENSG00000099624	ATP5D			0.220649	0.073466
ATP synthase subunit e, mitochondrial	P56385	ENSG00000169020	ATP5I			0.630081	0.174361
Serine/threonine-protein phosphatase 4 catalytic subunit	P60510	ENSG00000149923	PPP4C		+	1.31341	-0.302823
Actin-related protein 2	P61160	ENSG00000138071	ACTR2		+	1.37536	0.224365
Signal peptidase complex subunit 2	Q15005	ENSG00000118363	SPCS2			0.807834	-0.238772
Exosome complex component RRP42	Q15024	ENSG00000075914	EXOSC7			0.0588198	-0.0239616
EGF-like repeat and discoidin I-like domain-containing protein 3	O43854	ENSG00000164176	EDIL3		+	1.77789	-1.21038
Protein FAM136A	Q96C01	ENSG00000035141	FAM136A			0.0547637	-0.0266138
Splicing factor 45	Q96I25	ENSG00000134453	RBM17			0.211444	-0.0574255
Integrin-linked kinase-associated serine/threonine phosphatase 2C	Q9H0C8	ENSG00000132323	ILKAP		+	3.72313	-0.488976
H/ACA ribonucleoprotein complex subunit 2	Q9NX24	ENSG00000145912	NHP2			0.791455	0.212924
60S ribosomal protein L36	Q9Y3U8	ENSG00000130255	RPL36			0.231567	0.0880678
2'-5'-oligoadenylate synthase 3	Q9Y6K5	ENSG00000111331	OAS3			1.16449	0.501887
GTP-binding protein 1	O00178	ENSG00000100226	GTPBP1			0.38304	0.0902023
High mobility group protein B3	O15347	ENSG00000029993	HMGB3			0.334718	0.117612
DNA replication licensing factor MCM4	P33991	ENSG00000104738	MCM4			0.467805	0.208332
7,8-dihydro-8-oxoguanine triphosphatase	P36639	ENSG00000106268	NUDT1		+	2.30695	0.475419
Casein kinase I isoform epsilon	P49674	ENSG00000213923	CSNK1E			0.851996	0.249256
Translocon-associated protein subunit delta	P51571	ENSG00000180879	SSR4			0.161241	-0.0563456
Cyclin-dependent kinase 6	Q00534	ENSG00000105810	CDK6			0.0763744	-0.0601162
DNA replication licensing factor MCM6	Q14566	ENSG00000076003	MCM6			0.17096	0.0933773
ADP-ribosylation factor-like protein 6-interacting protein 4	Q66PJ3	ENSG00000182196	ARL6IP4			0.630716	-0.19142
Interferon regulatory factor 2-binding protein 1	Q8IU81	ENSG00000170604	IRF2BP1		+	2.28513	-0.317918
Selenoprotein H	Q8IZQ5	ENSG00000211450	SELH			0.2278	0.0773253
Programmed cell death 6-interacting protein	Q8WUM4	ENSG00000170248	PDCD6IP			1.1423	0.176558
Uncharacterized protein C19orf43	Q9BQ61	ENSG00000123144	C19orf43			0.553091	-0.183543
Tubulin beta-2B chain	Q9BVA1	ENSG00000137285	TUBB2B			0.65983	0.345696
cAMP-regulated phosphoprotein 19	P56211	ENSG00000128989	ARPP19			0.243011	0.117756
Activator of RNA decay;Nuclear inhibitor of protein phosphatase 1	Q12972	ENSG00000117751	PPP1R8		+	2.12431	-0.325908
Ras-related protein Rab-18	Q9NP72	ENSG00000099246	RAB18			0.833156	0.208619
Mitochondrial import receptor subunit TOM22 homolog	Q9NS69	ENSG00000100216	TOMM22			0.026823	0.0109581
DNA replication licensing factor MCM3	P25205	ENSG00000112118	MCM3			0.417783	0.183013
U6 snRNA-associated Sm-like protein LSm8	O95777	ENSG00000128534	LSM8			0.669017	-0.145942
Carbonic anhydrase 4	P22748	ENSG00000167434	CA4			0.0986599	-0.165256
Metaxin-1	Q13505	ENSG00000173171	MTX1			0.0405586	0.0201824
DNA-directed RNA polymerases I, II, and III subunit RPABC3	P52434	ENSG00000163882	POLR2H			0.36605	-0.0983568
U4/U6.U5 tri-snRNP-associated protein 2	Q53GS9	ENSG00000168883	USP39			0.202532	-0.0601137
Spliceosome-associated protein CWC15 homolog	Q9P013	ENSG00000150316	CWC15		+	1.58676	-0.396346
Zinc finger CCHC domain-containing protein 8	Q6NZY4	ENSG00000033030	ZCCHC8			0.806666	-0.192724
Exosome complex component RRP46	Q9NQT4	ENSG00000077348	EXOSC5			0.233437	-0.0790454
Pyruvate kinase PKM	P14618	ENSG00000067225	PKM		+	3.78462	-1.20702
60S ribosomal protein L22	P35268	ENSG00000116251	RPL22			0.0951386	-0.0394427
Probable rRNA-processing protein EBP2	Q99848	ENSG00000117395	EBNA1BP2			0.0649315	0.0416302
CD276 antigen	Q5ZPR3	ENSG00000103855	CD276			0.793419	0.243417
Transmembrane protein 109	Q9BVC6	ENSG00000110108	TMEM109			0.184878	0.0787017
Mitochondrial import inner membrane translocase subunit Tim13	Q9Y5L4	ENSG00000099800	TIMM13		+	1.59106	0.414251
Heterogeneous nuclear ribonucleoprotein R	O43390	ENSG00000125944	HNRNPR		+	2.41995	-0.234972
Prefoldin subunit 1	O60925	ENSG00000113068	PFDN1			0.485295	0.128378
Histone H1x	Q92522	ENSG00000184897	H1FX			0.922599	-0.314009
Probable global transcription activator SNF2L2	P51531	ENSG00000080503	SMARCA2		+	3.00987	0.652976
Exosome complex component RRP40	Q9NQT5	ENSG00000107371	EXOSC3			0.716064	-0.274657
AP-2 complex subunit alpha-2	O94973	ENSG00000183020	AP2A2			1.30024	0.293793
E3 ubiquitin-protein ligase TRIM33	Q9UPN9	ENSG00000197323	TRIM33			0.043011	-0.0246833
DNA replication licensing factor MCM2	P49736	ENSG00000073111	MCM2			0.313959	0.150897
Protein phosphatase 1 regulatory subunit 14B	Q96C90	ENSG00000173457	PPP1R14B			1.06189	0.325322
Crooked neck-like protein 1	Q9BZJ0	ENSG00000101343	CRNKL1		+	4.41193	-0.549909
ELAV-like protein 2	Q12926	ENSG00000107105	ELAVL2			0.972208	0.355294
Genetic suppressor element 1	Q14687	ENSG00000131149	GSE1		+	1.3227	0.452102
Shootin-1	A0MZ66	ENSG00000187164	KIAA1598			0.407821	-0.276458
Membrane-associated progesterone receptor component 2	O15173	ENSG00000164040	PGRMC2			0.351235	0.141046
BUB3-interacting and GLEBS motif-containing protein ZNF207	O43670	ENSG00000010244	ZNF207			1.29507	-0.183283
CLIP-associating protein 2	O75122	ENSG00000163539	CLASP2			0.520547	-0.194427
Protein transport protein Sec31A	O94979	ENSG00000138674	SEC31A			0.094352	-0.0229144
Phosphoacetylglucosamine mutase	O95394	ENSG00000013375	PGM3			0.383543	0.0910754
NADH-cytochrome b5 reductase 3;NADH-cytochrome b5 reductase 3 membrane-bound form;NADH-cytochrome b5 reductase 3 soluble form	P00387	ENSG00000100243	CYB5R3			0.647142	0.14207
Cathepsin D;Cathepsin D heavy chain;Cathepsin D light chain	P07339	ENSG00000117984	CTSD			0.235257	-0.0841792
Prosaposin;Saposin-A;Saposin-B;Saposin-B-Val;Saposin-C;Saposin-D	P07602	ENSG00000197746	PSAP		+	1.40397	-0.349193
ATP-dependent 6-phosphofructokinase, muscle type	P08237	ENSG00000152556	PFKM			1.24447	0.36311
Clusterin;Clusterin alpha chain;Clusterin beta chain	P10909	ENSG00000120885	CLU			0.409192	0.263564
Glucose-6-phosphate 1-dehydrogenase	P11413	ENSG00000160211	G6PD			0.0646322	0.0214752
Glucosidase 2 subunit beta	P14314	ENSG00000130175	PRKCSH			0.124522	0.044335
Ankyrin-1	P16157	ENSG00000029534	ANK1			0.871058	0.446183
Serine/threonine-protein phosphatase 2B catalytic subunit beta isoform	P16298	ENSG00000107758	PPP3CB			0.108067	-0.0690105
ATP-dependent 6-phosphofructokinase, liver type	P17858	ENSG00000141959	PFKL			1.17396	-0.307068
Protein SON	P18583	ENSG00000159140	SON		+	1.8672	-0.323928
60S ribosomal protein L17	P18621	ENSG00000265681	RPL17			0.280509	0.120211
Regulator of chromosome condensation	P18754	ENSG00000180198	RCC1			0.0258642	-0.00935115
ATP synthase-coupling factor 6, mitochondrial	P18859	ENSG00000154723	ATP5J			0.477352	0.192371
1-phosphatidylinositol 4,5-bisphosphate phosphodiesterase gamma-1	P19174	ENSG00000124181	PLCG1			0.70906	0.180063
Protein-L-isoaspartate(D-aspartate) O-methyltransferase	P22061	ENSG00000120265	PCMT1			0.14133	-0.0562728
Proteasome subunit alpha type-1	P25786	ENSG00000129084	PSMA1			0.962178	-0.112538
NADH-ubiquinone oxidoreductase 75 kDa subunit, mitochondrial	P28331	ENSG00000023228	NDUFS1			0.0480108	-0.0195996
Inositol monophosphatase 1	P29218	ENSG00000133731	IMPA1			0.2079	-0.0946686
Elongation factor 1-delta	P29692	ENSG00000104529;ENSG00000273594	EEF1D			0.611384	0.144855
Alpha-adducin	P35611	ENSG00000087274	ADD1		+	2.10293	0.506801
Serine/threonine-protein phosphatase PP1-gamma catalytic subunit	P36873	ENSG00000186298	PPP1CC			0.102895	0.0366719
Voltage-dependent anion-selective channel protein 2	P45880	ENSG00000165637	VDAC2			0.0882341	0.0358192
60S ribosomal protein L28	P46779	ENSG00000108107	RPL28			0.334898	0.121632
Alpha-aminoadipic semialdehyde dehydrogenase	P49419	ENSG00000164904	ALDH7A1			1.15616	0.225398
Very long-chain specific acyl-CoA dehydrogenase, mitochondrial	P49748	ENSG00000072778	ACADVL			0.781133	0.281423
YLP motif-containing protein 1	P49750	ENSG00000119596	YLPM1		+	2.58591	-0.32498
Dynamin-2	P50570	ENSG00000079805	DNM2		+	1.57924	0.246946
Ras-related protein Rab-5C	P51148	ENSG00000108774	RAB5C			0.510264	0.133359
Argininosuccinate synthase	P00966	ENSG00000130707	ASS1		+	1.99389	-1.19103
HCF C-terminal chain 1;HCF C-terminal chain 2;HCF C-terminal chain 3;HCF C-terminal chain 4;HCF C-terminal chain 5;HCF C-terminal chain 6;HCF N-terminal chain 1;HCF N-terminal chain 2;HCF N-terminal chain 3;HCF N-terminal chain 4;HCF N-terminal chain 5;HCF N-terminal chain 6;Host cell factor 1	P51610	ENSG00000172534	HCFC1			0.840653	-0.142836
Coatomer subunit alpha;Proxenin;Xenin	P53621	ENSG00000122218	COPA			0.201108	0.0428592
Echinoderm microtubule-associated protein-like 4	Q9HC35	ENSG00000143924	EML4		+	5.75585	-1.13388
Branched-chain-amino-acid aminotransferase, cytosolic	P54687	ENSG00000060982	BCAT1		+	1.70452	0.997843
Double-stranded RNA-specific adenosine deaminase	P55265	ENSG00000160710	ADAR		+	3.81652	-0.525959
Tumor protein D52	P55327	ENSG00000076554	TPD52			1.23767	0.752788
Eukaryotic translation initiation factor 3 subunit B	P55884	ENSG00000106263	EIF3B			0.496438	0.118304
BH3-interacting domain death agonist;BH3-interacting domain death agonist p11;BH3-interacting domain death agonist p13;BH3-interacting domain death agonist p15	P55957	ENSG00000015475	BID		+	2.85245	0.736715
Ribosomal RNA processing protein 1 homolog A	P56182	ENSG00000160214	RRP1			1.13133	0.535031
Coronin-7	P57737	ENSG00000262246	CORO7		+	2.29837	0.634536
Actin-related protein 2/3 complex subunit 4	P59998	ENSG00000241553	ARPC4			1.23326	0.227309
40S ribosomal protein S20	P60866	ENSG00000008988	RPS20			0.359688	0.111104
Syntaxin-binding protein 1	P61764	ENSG00000136854	STXBP1			0.0112811	0.010554
Heterogeneous nuclear ribonucleoprotein K	P61978	ENSG00000165119	HNRNPK		+	3.68311	-0.308274
AP-2 complex subunit beta	P63010	ENSG00000006125	AP2B1			0.894379	0.19613
Phosphate carrier protein, mitochondrial	Q00325	ENSG00000075415	SLC25A3			0.20332	0.0684652
RNA-binding protein EWS	Q01844	ENSG00000182944	EWSR1		+	3.03254	-0.360995
Kinesin light chain 1	Q07866	ENSG00000126214	KLC1		+	1.85855	0.396571
Secernin-1	Q12765	ENSG00000136193	SCRN1			0.338367	0.270779
Tumor suppressor p53-binding protein 1	Q12888	ENSG00000067369	TP53BP1			0.50805	0.165402
Cytoplasmic dynein 1 intermediate chain 2	Q13409	ENSG00000077380	DYNC1I2			0.517055	0.110746
Acid ceramidase;Acid ceramidase subunit alpha;Acid ceramidase subunit beta	Q13510	ENSG00000104763	ASAH1			0.522813	0.239917
Heterogeneous nuclear ribonucleoprotein D0	Q14103	ENSG00000138668	HNRNPD		+	3.65351	-0.388487
Ubiquitin-associated protein 2-like	Q14157	ENSG00000143569	UBAP2L		+	2.50775	-0.29948
Eukaryotic initiation factor 4A-II;Eukaryotic initiation factor 4A-II, N-terminally processed	Q14240	ENSG00000156976	EIF4A2		+	2.57891	0.358951
Ribosome biogenesis protein BMS1 homolog	Q14692	ENSG00000165733	BMS1			0.208373	0.117302
Neutral alpha-glucosidase AB	Q14697	ENSG00000089597	GANAB			0.0657456	0.0242654
Protein disulfide-isomerase A6	Q15084	ENSG00000143870	PDIA6			0.103932	0.0453756
Poly(rC)-binding protein 2	Q15366	ENSG00000197111	PCBP2		+	3.03536	-0.280691
Laminin subunit alpha-4	Q16363	ENSG00000112769	LAMA4			0.340075	-0.175438
Cleavage and polyadenylation specificity factor subunit 6	Q16630	ENSG00000111605	CPSF6		+	1.79101	-0.248787
Guanylate kinase	Q16774	ENSG00000143774	GUK1			0.0990341	-0.0402773
Beta-actin-like protein 2	Q562R1	ENSG00000169067	ACTBL2			0.421205	0.230663
Bifunctional arginine demethylase and lysyl-hydroxylase JMJD6	Q6NYC1	ENSG00000070495	JMJD6			0.827403	-0.34871
Putative ATP-dependent RNA helicase DHX57	Q6P158	ENSG00000163214	DHX57		+	2.62051	-0.475326
Coiled-coil domain-containing protein 50	Q8IVM0	ENSG00000152492	CCDC50			0.830954	0.239214
Proline-, glutamic acid- and leucine-rich protein 1	Q8IZL8	ENSG00000141456	PELP1		+	1.68084	-0.385856
Cleavage and polyadenylation specificity factor subunit 7	Q8N684	ENSG00000149532	CPSF7		+	1.41071	-0.230925
Golgi apparatus protein 1	Q92896	ENSG00000090863	GLG1			0.461894	0.124521
Heterogeneous nuclear ribonucleoprotein A/B	Q99729	ENSG00000197451	HNRNPAB			0.455704	-0.156833
Alanyl-tRNA editing protein Aarsd1	Q9BTE6	ENSG00000108825;ENSG00000266967	AARSD1			0.253568	0.118611
Uncharacterized protein C18orf25	Q96B23	ENSG00000152242	C18orf25		+	4.88516	-1.12644
Mitochondrial fission factor	Q9GZY8	ENSG00000168958	MFF			0.0962896	-0.039786
dCTP pyrophosphatase 1	Q9H773	ENSG00000179958	DCTPP1		+	1.9407	0.749707
Glyoxalase domain-containing protein 4	Q9HC38	ENSG00000167699	GLOD4			0.359019	-0.129245
GPN-loop GTPase 1	Q9HCN4	ENSG00000198522	GPN1			0.724086	0.24902
Gephyrin;Molybdopterin adenylyltransferase;Molybdopterin molybdenumtransferase	Q9NQX3	ENSG00000171723	GPHN			0.783236	-0.40162
Rabankyrin-5	Q9P2R3	ENSG00000185722	ANKFY1			0.250156	0.144616
Neurochondrin	Q9UBB6	ENSG00000020129	NCDN			0.474617	0.305583
Epidermal growth factor receptor substrate 15-like 1	Q9UBC2	ENSG00000127527	EPS15L1			0.610003	0.165674
SUN domain-containing protein 2	Q9UH99	ENSG00000100242	SUN2			0.138505	0.0856528
N-acetyl-D-glucosamine kinase	Q9UJ70	ENSG00000124357	NAGK			0.546812	0.161139
Calcium-binding mitochondrial carrier protein Aralar2	Q9UJS0	ENSG00000004864	SLC25A13			0.0781063	-0.0385939
Drebrin-like protein	Q9UJU6	ENSG00000136279	DBNL			0.00919132	0.00318237
Dynactin subunit 4	Q9UJW0	ENSG00000132912	DCTN4			0.0755748	-0.032523
Hematological and neurological expressed 1 protein;Hematological and neurological expressed 1 protein, N-terminally processed	Q9UK76	ENSG00000189159	HN1			0.742772	0.329219
Epidermal growth factor receptor kinase substrate 8	Q12929	ENSG00000151491	EPS8		+	4.01321	-1.11582
Coronin-1C	Q9ULV4	ENSG00000110880	CORO1C		+	1.64289	0.365051
Unconventional myosin-VI	Q9UM54	ENSG00000196586	MYO6			0.556095	-0.242759
NSFL1 cofactor p47	Q9UNZ2	ENSG00000088833	NSFL1C			0.545691	0.173291
Transmembrane emp24 domain-containing protein 7	Q9Y3B3	ENSG00000134970	TMED7			0.804229	-0.234987
Chromatin target of PRMT1 protein	Q9Y3Y2	ENSG00000160679	CHTOP			0.576806	-0.24073
Epsin-1	Q9Y6I3	ENSG00000063245	EPN1			0.183586	0.0774304
Transketolase	P29401	ENSG00000163931	TKT			0.16438	-0.0695925
DNA replication licensing factor MCM5	P33992	ENSG00000100297	MCM5			0.537489	0.240154
Extended synaptotagmin-1	Q9BSJ8	ENSG00000139641	ESYT1			0.0223134	0.0122692
Translation initiation factor eIF-2B subunit delta	Q9UI10	ENSG00000115211	EIF2B4			1.15855	0.254107
Solute carrier family 12 member 2	P55011	ENSG00000064651	SLC12A2		+	3.38567	-1.11298
Septin-2	Q15019	ENSG00000168385	2022-09-02			0.342319	0.0836024
Filamin-B	O75369	ENSG00000136068	FLNB		+	2.16829	0.628362
Inactive tyrosine-protein kinase 7	Q13308	ENSG00000112655	PTK7			0.445881	0.162979
Nucleolar protein 8	Q76FK4	ENSG00000198000	NOL8			0.282949	0.152812
Tyrosine-protein kinase BAZ1B	Q9UIG0	ENSG00000009954	BAZ1B			0.219738	0.098361
Ubiquitin carboxyl-terminal hydrolase 5	P45974	ENSG00000111667	USP5			0.597536	-0.114335
AP-3 complex subunit delta-1	O14617	ENSG00000065000	AP3D1			0.618548	0.166025
Cysteine-rich protein 2	P52943	ENSG00000182809	CRIP2			0.75928	0.416138
Dynactin subunit 2	Q13561	ENSG00000175203	DCTN2			0.0854756	0.0326876
Putative pre-mRNA-splicing factor ATP-dependent RNA helicase DHX16	O60231	ENSG00000204560;ENSG00000206486;ENSG00000226171;ENSG00000231377;ENSG00000233049;ENSG00000233418;ENSG00000233561	DHX16		+	2.49782	-0.419906
Sodium/potassium-transporting ATPase subunit alpha-3	P13637	ENSG00000105409	ATP1A3			1.0526	-0.502722
Acyl-CoA-binding protein	P07108	ENSG00000155368	DBI			1.18871	0.713727
Microtubule-actin cross-linking factor 1, isoforms 1/2/3/5	Q9UPN3	ENSG00000127603	MACF1			0.991557	-0.447634
Myocyte-specific enhancer factor 2D	Q14814	ENSG00000116604	MEF2D		+	5.20899	-1.08673
Cell cycle and apoptosis regulator protein 2	Q8N163	ENSG00000158941	CCAR2			0.170894	-0.0512375
Protein CutA	O60888	ENSG00000112514;ENSG00000226492	CUTA			0.238928	-0.108452
Protein DDI1 homolog 2	Q5TDH0	ENSG00000197312	DDI2			0.12134	0.0516785
Desmoplakin	P15924	ENSG00000096696	DSP			0.536386	0.552069
Eukaryotic translation initiation factor 4E-binding protein 1	Q13541		EIF4EBP1			0.467097	-0.370776
Apoptosis inhibitor 5	Q9BZZ5	ENSG00000166181	API5			0.924386	-0.171442
Heterogeneous nuclear ribonucleoprotein H;Heterogeneous nuclear ribonucleoprotein H, N-terminally processed	P31943	ENSG00000169045	HNRNPH1		+	3.95181	-0.446511
Drebrin	Q16643	ENSG00000113758	DBN1			0.262098	0.148789
Eukaryotic translation initiation factor 4E	P06730	ENSG00000151247	EIF4E			0.276757	-0.0796374
Lamin-B2	Q03252	ENSG00000176619	LMNB2			0.795233	-0.155492
Low-density lipoprotein receptor-related protein 1 515 kDa subunit;Low-density lipoprotein receptor-related protein 1 85 kDa subunit;Low-density lipoprotein receptor-related protein 1 intracellular domain;Prolow-density lipoprotein receptor-related protein 1	Q07954	ENSG00000123384	LRP1		+	3.02243	0.667142
Heat shock cognate 71 kDa protein	P11142	ENSG00000109971	HSPA8			0.475387	-0.061581
Tubulin beta-6 chain	Q9BUF5	ENSG00000176014	TUBB6		+	3.88903	0.945518
Elongation factor 1-alpha 2	Q05639	ENSG00000101210	EEF1A2			0.552626	-0.396348
Glycogen phosphorylase, brain form	P11216	ENSG00000100994	PYGB		+	6.66654	1.03368
Glutathione S-transferase Mu 3	P21266	ENSG00000134202	GSTM3			0.0656483	0.0419083
Chondroitin sulfate proteoglycan 4	Q6UVK1	ENSG00000173546	CSPG4			1.1096	-0.519761
Cytoplasmic aconitate hydratase	P21399	ENSG00000122729	ACO1			0.0306576	-0.0122416
Septin-7	Q16181	ENSG00000122545	2022-09-07			0.321921	0.08349
Calponin-3	Q15417	ENSG00000117519	CNN3			0.110252	0.045191
Carbonyl reductase [NADPH] 1	P16152	ENSG00000159228	CBR1		+	2.18918	0.503836
Serine/threonine-protein kinase DCLK2	Q8N568	ENSG00000170390	DCLK2			0.723392	0.250073
26S protease regulatory subunit 6A	P17980	ENSG00000165916	PSMC3			0.922696	-0.0963621
Calcyphosin	Q13938	ENSG00000105519	CAPS			0.173334	0.15334
DNA (cytosine-5)-methyltransferase 3A	Q9Y6K1	ENSG00000119772	DNMT3A		+	4.09967	-1.08439
Delta-1-pyrroline-5-carboxylate dehydrogenase, mitochondrial	P30038	ENSG00000159423	ALDH4A1		+	1.42201	-0.419884
Caldesmon	Q05682	ENSG00000122786	CALD1			0.348265	0.185235
Regulator of nonsense transcripts 1	Q92900	ENSG00000005007	UPF1			0.0578326	0.0136565
Tyrosine--tRNA ligase, cytoplasmic;Tyrosine--tRNA ligase, cytoplasmic, N-terminally processed	P54577	ENSG00000134684	YARS			0.35231	0.125228
Lupus La protein	P05455	ENSG00000138385	SSB			0.0981633	0.0302083
Lethal(2) giant larvae protein homolog 1	Q15334	ENSG00000131899	LLGL1			1.25578	0.358952
182 kDa tankyrase-1-binding protein	Q9C0C2	ENSG00000149115	TNKS1BP1		+	2.10275	0.377011
Glycine--tRNA ligase	P41250	ENSG00000106105	GARS		+	2.5846	0.380319
Ubiquitin carboxyl-terminal hydrolase 7	Q93009	ENSG00000187555	USP7			0.800365	-0.13763
Unconventional myosin-XVIIIa	Q92614	ENSG00000196535	MYO18A			0.792774	0.311773
Guanine nucleotide-binding protein G(o) subunit alpha	P09471	ENSG00000087258	GNAO1			0.303174	-0.246004
Cytoplasmic dynein 1 light intermediate chain 2	O43237	ENSG00000135720	DYNC1LI2		+	2.65919	0.463591
Beta-adducin	P35612	ENSG00000075340	ADD2		+	1.46655	0.409449
Rab GTPase-binding effector protein 1	Q15276	ENSG00000029725	RABEP1			1.26623	-0.386403
Isochorismatase domain-containing protein 1	Q96CN7	ENSG00000066583	ISOC1		+	3.29624	-1.0021
Kelch repeat and BTB domain-containing protein 11	O94819	ENSG00000176595;ENSG00000273645	KBTBD11		+	3.40096	0.889595
T1-TrpRS;T2-TrpRS;Tryptophan--tRNA ligase, cytoplasmic	P23381	ENSG00000140105	WARS			0.0175204	0.00704182
Cullin-3	Q13618	ENSG00000036257	CUL3			0.778868	-0.165338
Hydroxysteroid dehydrogenase-like protein 2	Q6YN16	ENSG00000119471	HSDL2		+	1.9342	0.445553
SWI/SNF complex subunit SMARCC2	Q8TAQ2	ENSG00000139613	SMARCC2		+	2.05587	-0.283913
Protein kinase C alpha type	P17252	ENSG00000154229	PRKCA		+	2.16342	0.741771
Spliceosome RNA helicase DDX39B	Q13838	ENSG00000198563;ENSG00000215425;ENSG00000225073;ENSG00000225859;ENSG00000229496;ENSG00000230624;ENSG00000235439	DDX39B		+	4.18439	-0.337387
Flotillin-2	Q14254	ENSG00000132589	FLOT2		+	2.11466	-0.497464
Aminopeptidase B	Q9H4A4	ENSG00000176393	RNPEP			0.940553	-0.192123
Tripeptidyl-peptidase 2	P29144	ENSG00000134900	TPP2			0.76034	0.179956
Coatomer subunit beta	P53618	ENSG00000129083	COPB1			0.179532	0.0359493
Glutathione S-transferase omega-1	P78417	ENSG00000148834	GSTO1			0.5132	0.188886
Transportin-1	Q92973	ENSG00000083312	TNPO1			0.0139443	0.00312374
Heat shock 70 kDa protein 4L	O95757	ENSG00000164070	HSPA4L			0.668451	-0.272651
Epidermal growth factor receptor substrate 15	P42566	ENSG00000085832	EPS15		+	1.37858	0.331143
Tropomodulin-2	Q9NZR1	ENSG00000128872	TMOD2			0.392371	0.2302
Protein phosphatase 1 regulatory subunit 12A	O14974	ENSG00000058272	PPP1R12A			0.731917	0.143802
Thimet oligopeptidase	P52888	ENSG00000172009	THOP1			0.209938	0.0563731
V-type proton ATPase subunit C 1	P21283	ENSG00000155097	ATP6V1C1			0.696393	-0.253452
4-alpha-glucanotransferase;Amylo-alpha-1,6-glucosidase;Glycogen debranching enzyme	P35573	ENSG00000162688	AGL			0.48318	-0.185102
Isoleucine--tRNA ligase, cytoplasmic	P41252	ENSG00000196305	IARS			0.298342	0.0894121
Annexin A11	P50995	ENSG00000122359	ANXA11			0.634775	0.209775
Tyrosine-protein phosphatase non-receptor type 11	Q06124	ENSG00000179295	PTPN11			0.299468	-0.102091
AP-1 complex subunit beta-1	Q10567	ENSG00000100280	AP1B1			0.703271	0.129126
Splicing factor 3A subunit 1	Q15459	ENSG00000099995	SF3A1			0.650228	-0.121103
Epoxide hydrolase 1	P07099	ENSG00000143819	EPHX1			0.183371	0.0890139
Pyruvate carboxylase, mitochondrial	P11498	ENSG00000173599	PC		+	3.06275	0.667363
Serine/threonine-protein phosphatase 2A catalytic subunit alpha isoform	P67775	ENSG00000113575	PPP2CA			0.311067	0.073735
Far upstream element-binding protein 3	Q96I24	ENSG00000107164	FUBP3		+	3.55251	-0.570092
26S proteasome non-ATPase regulatory subunit 12	O00232	ENSG00000197170	PSMD12			0.546195	-0.0958728
Glutathione S-transferase Mu 2	P28161	ENSG00000213366	GSTM2			0.535129	0.252805
Ras-related protein Rab-1A	P62820	ENSG00000138069	RAB1A			1.06086	0.173116
Tubulin-specific chaperone D	Q9BTW9	ENSG00000141556	TBCD			0.909868	0.217852
GTP:AMP phosphotransferase AK3, mitochondrial	Q9UIJ7	ENSG00000147853	AK3		+	4.01197	0.573404
Signal recognition particle subunit SRP72	O76094	ENSG00000174780	SRP72			0.157306	-0.0430847
Isovaleryl-CoA dehydrogenase, mitochondrial	P26440	ENSG00000128928	IVD			0.24699	-0.0840812
Palladin	Q8WX93	ENSG00000129116	PALLD			0.351187	0.220529
Succinyl-CoA ligase [ADP-forming] subunit beta, mitochondrial	Q9P2R7	ENSG00000136143	SUCLA2			0.123069	-0.0444194
DCC-interacting protein 13-alpha	Q9UKG1	ENSG00000157500	APPL1		+	1.61543	0.269102
Acylphosphatase-2	P14621	ENSG00000170634	ACYP2			0.231249	0.179714
Protein transport protein Sec23A	Q15436	ENSG00000100934	SEC23A			0.395081	-0.0743032
Inverted formin-2	Q27J81	ENSG00000203485	INF2			0.209867	0.135253
Probable ATP-dependent RNA helicase DDX46	Q7L014	ENSG00000145833	DDX46		+	2.54024	-0.31982
Spartin	Q8N0X7	ENSG00000133104	SPG20			0.0234627	0.0134505
Protein quaking	Q96PU8	ENSG00000112531	QKI		+	2.52489	0.626069
Cdc42 effector protein 4	Q9H3Q1	ENSG00000179604	CDC42EP4			0.871399	0.417025
Phospholipase A-2-activating protein	Q9Y263	ENSG00000137055	PLAA			1.11898	-0.180189
Eukaryotic translation initiation factor 5B	O60841	ENSG00000158417	EIF5B			0.322463	0.107576
3'(2'),5'-bisphosphate nucleotidase 1	O95861	ENSG00000162813	BPNT1		+	2.15496	-0.388438
Alpha-2-macroglobulin receptor-associated protein	P30533	ENSG00000163956	LRPAP1			0.140094	0.0501955
Ras GTPase-activating-like protein IQGAP2	Q13576	ENSG00000145703	IQGAP2			0.216843	-0.155912
Raftlin	Q14699	ENSG00000131378	RFTN1			0.0434312	0.02785
Exportin-7	Q9UIA9	ENSG00000130227	XPO7			0.0120057	-0.00439292
Glutathione reductase, mitochondrial	P00390	ENSG00000104687	GSR			0.136078	-0.0645763
Propionyl-CoA carboxylase alpha chain, mitochondrial	P05165	ENSG00000175198	PCCA			1.10382	0.321846
Delta-aminolevulinic acid dehydratase	P13716	ENSG00000148218	ALAD			0.199672	-0.0816971
Integrin alpha-6;Integrin alpha-6 heavy chain;Integrin alpha-6 light chain;Processed integrin alpha-6	P23229	ENSG00000091409	ITGA6		+	1.77716	0.505926
Thiopurine S-methyltransferase	P51580	ENSG00000137364	TPMT		+	5.30658	-0.990333
Integrin-linked protein kinase	Q13418	ENSG00000166333	ILK		+	1.37116	0.3227
3-hydroxyisobutyryl-CoA hydrolase, mitochondrial	Q6NVY1	ENSG00000198130	HIBCH		+	1.50008	0.344889
Heterogeneous nuclear ribonucleoprotein U-like protein 1	Q9BUJ2	ENSG00000105323	HNRNPUL1			0.698568	-0.176172
Dipeptidyl peptidase 2	Q9UHL4	ENSG00000176978	DPP7			0.810793	-0.356774
Sorting nexin-2	O60749	ENSG00000205302	SNX2		+	1.72633	0.190494
DnaJ homolog subfamily A member 2	O60884	ENSG00000069345	DNAJA2			0.86248	0.136234
Calpain small subunit 1	P04632	ENSG00000126247	CAPNS1		+	1.563	0.330715
ATP-dependent DNA helicase Q1	P46063	ENSG00000004700	RECQL			0.422446	0.145679
Biliverdin reductase A	P53004	ENSG00000106605	BLVRA		+	1.46528	0.275806
Adenosine kinase	P55263	ENSG00000156110	ADK			1.19678	0.375539
Aspartyl/asparaginyl beta-hydroxylase	Q12797	ENSG00000198363	ASPH			0.15648	0.0902114
NAD kinase 2, mitochondrial	Q4G0N4	ENSG00000152620	NADK2		+	1.47608	0.310947
Protein phosphatase 1 regulatory subunit 21	Q6ZMI0	ENSG00000162869	PPP1R21			0.0968614	0.0441305
Cullin-5	Q93034	ENSG00000166266	CUL5			0.27159	-0.0858273
Tropomodulin-3	Q9NYL9	ENSG00000138594	TMOD3			0.0370722	-0.0152712
N-acetylserotonin O-methyltransferase-like protein	O95671	ENSG00000169093	ASMTL			1.11695	0.515671
Succinate dehydrogenase [ubiquinone] iron-sulfur subunit, mitochondrial	P21912	ENSG00000117118	SDHB			0.857455	0.205992
RNA-binding protein 25	P49756	ENSG00000119707	RBM25		+	1.57067	-0.224632
Rho GDP-dissociation inhibitor 2	P52566	ENSG00000111348	ARHGDIB			0.692736	0.314074
Spermine synthase	P52788	ENSG00000102172	SMS			0.169929	0.0677032
Serine/threonine-protein phosphatase 2A activator	Q15257	ENSG00000119383	PPP2R4			0.369906	-0.114276
UPF0553 protein C9orf64	Q5T6V5	ENSG00000165118	C9orf64			0.264466	-0.0935117
Zinc finger CCCH-type antiviral protein 1	Q7Z2W4	ENSG00000105939	ZC3HAV1		+	1.95656	0.532354
Exocyst complex component 8	Q8IYI6	ENSG00000116903	EXOC8			0.0907744	0.0328215
Methylcrotonoyl-CoA carboxylase beta chain, mitochondrial	Q9HCC0	ENSG00000131844	MCCC2		+	4.51167	0.73803
Heme-binding protein 1	Q9NRV9	ENSG00000013583	HEBP1			0.17651	-0.0612
Melanoma-associated antigen D2	Q9UNF1	ENSG00000102316	MAGED2			0.00262474	0.00123387
Eukaryotic translation initiation factor 3 subunit D	O15371	ENSG00000100353	EIF3D			0.0849303	0.0233796
Eukaryotic translation initiation factor 3 subunit H	O15372	ENSG00000147677	EIF3H			1.29137	0.225733
Proline synthase co-transcribed bacterial homolog protein	O94903	ENSG00000147471	PROSC		+	2.05856	0.315619
Macrophage-capping protein	P40121	ENSG00000042493	CAPG			0.421634	0.248154
Methionine aminopeptidase 2	P50579	ENSG00000111142	METAP2			0.860907	0.192086
Peptidyl-prolyl cis-trans isomerase D	Q08752	ENSG00000171497	PPID			0.297668	0.098261
Phosphatidylinositol-binding clathrin assembly protein	Q13492	ENSG00000073921	PICALM			0.522671	-0.144085
Caprin-1	Q14444	ENSG00000135387	CAPRIN1			0.647669	0.138626
FK506-binding protein 15	Q5T1M5	ENSG00000119321	FKBP15			0.436039	-0.106907
Copine-1	Q99829	ENSG00000214078	CPNE1			1.01412	0.385663
Omega-amidase NIT2	Q9NQR4	ENSG00000114021	NIT2		+	2.32116	0.471008
COP9 signalosome complex subunit 3	Q9UNS2	ENSG00000141030	COPS3		+	4.38957	-0.315181
Eukaryotic translation initiation factor 3 subunit L	Q9Y262	ENSG00000100129	EIF3L			0.195106	0.0520626
Sorting nexin-5	Q9Y5X3	ENSG00000089006	SNX5		+	1.90365	0.404344
Amine oxidase [flavin-containing] A	P21397	ENSG00000189221	MAOA		+	1.6342	-0.985267
Pyridoxal kinase	O00764	ENSG00000160209	PDXK			0.38225	-0.181897
Adenylyl-sulfate kinase;Bifunctional 3'-phosphoadenosine 5'-phosphosulfate synthase 1;Sulfate adenylyltransferase	O43252	ENSG00000138801	PAPSS1			0.395915	-0.182989
Galectin-3	P17931	ENSG00000131981	LGALS3		+	2.69305	0.726675
UMP-CMP kinase	P30085	ENSG00000162368	CMPK1			0.615308	-0.212469
Guanine nucleotide-binding protein-like 1	P36915	ENSG00000204590;ENSG00000206492;ENSG00000226882;ENSG00000228581;ENSG00000229470;ENSG00000232143;ENSG00000235986	GNL1			0.136035	0.0460734
Pigment epithelium-derived factor	P36955	ENSG00000132386	SERPINF1			0.234078	0.145444
Phospholipid hydroperoxide glutathione peroxidase, mitochondrial	P36969	ENSG00000167468	GPX4			0.0239224	-0.0113683
Electron transfer flavoprotein subunit beta	P38117	ENSG00000105379	ETFB		+	1.41761	0.370237
KH domain-containing, RNA-binding, signal transduction-associated protein 1	Q07666	ENSG00000121774	KHDRBS1		+	2.36568	-0.238914
Serine/threonine-protein kinase PAK 1	Q13153	ENSG00000149269	PAK1			0.57736	0.190102
N-acylneuraminate cytidylyltransferase	Q8NFW8	ENSG00000111726	CMAS			0.636717	-0.240064
3-hydroxybutyrate dehydrogenase type 2	Q9BUT1	ENSG00000164039	BDH2		+	2.49675	1.01654
EH domain-containing protein 1	Q9H4M9	ENSG00000110047	EHD1		+	3.92149	0.614699
Wiskott-Aldrich syndrome protein family member 2	Q9Y6W5	ENSG00000158195	WASF2		+	2.43549	0.553959
Exportin-T	O43592	ENSG00000184575	XPOT			0.543398	0.122501
Mitochondrial import inner membrane translocase subunit TIM44	O43615	ENSG00000104980	TIMM44			0.0456857	0.017602
Phosphoribosyl pyrophosphate synthase-associated protein 2	O60256	ENSG00000141127	PRPSAP2		+	1.83477	0.256196
Programmed cell death protein 6	O75340	ENSG00000249915	PDCD6		+	2.2779	0.241043
Vacuolar protein sorting-associated protein 4B	O75351	ENSG00000119541	VPS4B		+	3.27906	0.358293
Glutaredoxin-3	O76003	ENSG00000108010	GLRX3		+	3.09417	0.426147
Zinc finger Ran-binding domain-containing protein 2	O95218	ENSG00000132485	ZRANB2		+	1.79661	-0.232662
Guanine nucleotide-binding protein subunit alpha-11	P29992	ENSG00000088256	GNA11			0.0183442	-0.0117498
Prefoldin subunit 3	P61758	ENSG00000155959	VBP1			0.495139	0.116459
Protein flightless-1 homolog	Q13045	ENSG00000177731	FLII			0.601499	0.195385
Reticulocalbin-1	Q15293	ENSG00000049449	RCN1		+	2.57639	0.766199
Ras suppressor protein 1	Q15404	ENSG00000148484	RSU1			1.01794	0.309645
La-related protein 1	Q6PKG0	ENSG00000155506	LARP1			0.290824	0.0989774
COP9 signalosome complex subunit 6	Q7L5N1	ENSG00000168090	COPS6		+	2.50125	-0.237867
Cell division cycle and apoptosis regulator protein 1	Q8IX12	ENSG00000060339	CCAR1		+	1.49151	-0.18684
RNA-binding protein 12B	Q8IXT5	ENSG00000183808	RBM12B		+	1.80516	-0.254431
Ubiquitin carboxyl-terminal hydrolase 47	Q96K76	ENSG00000170242	USP47			0.407635	0.102577
Dedicator of cytokinesis protein 7	Q96N67	ENSG00000116641	DOCK7			0.0308196	-0.0119933
ADP-ribosylation factor-like protein 8B	Q9NVJ2	ENSG00000134108	ARL8B			0.140686	0.0428308
Bisphosphoglycerate mutase	P07738	ENSG00000172331	BPGM			0.154166	0.0926686
Orotate phosphoribosyltransferase;Orotidine 5'-phosphate decarboxylase;Uridine 5'-monophosphate synthase	P11172	ENSG00000114491	UMPS			0.0740761	0.0250354
Eukaryotic peptide chain release factor subunit 1	P62495	ENSG00000120705	ETF1			0.610248	0.130022
Vesicular integral-membrane protein VIP36	Q12907	ENSG00000169223	LMAN2		+	1.42431	-0.31441
Vacuolar protein sorting-associated protein 26B	Q4G0F5	ENSG00000151502	VPS26B			0.497948	0.166165
Melanoma inhibitory activity protein 3	Q5JRA6	ENSG00000154305	MIA3		+	2.11933	-0.367774
Nuclear pore complex protein Nup205	Q92621	ENSG00000155561	NUP205		+	2.2415	-0.35643
Lipoma-preferred partner	Q93052	ENSG00000145012	LPP			0.00532212	0.00302582
CDK5 regulatory subunit-associated protein 3	Q96JB5	ENSG00000108465	CDK5RAP3		+	2.04434	-0.354235
RNA-binding protein 4	Q9BWF3	ENSG00000173933	RBM4			1.20436	-0.170545
Coronin-2B	Q9UQ03	ENSG00000103647	CORO2B			0.73486	-0.269091
Peptidyl-prolyl cis-trans isomerase-like 1	Q9Y3C6	ENSG00000137168	PPIL1		+	3.84663	-0.415616
26S proteasome non-ATPase regulatory subunit 9	O00233	ENSG00000110801	PSMD9			0.360751	0.0856619
Neural Wiskott-Aldrich syndrome protein	O00401	ENSG00000106299	WASL		+	3.15445	-0.415036
Adenylosuccinate synthetase isozyme 2	P30520	ENSG00000035687	ADSS		+	1.34041	0.227999
Lysosomal Pro-X carboxypeptidase	P42785	ENSG00000137509	PRCP			0.0726175	0.0432079
Signal recognition particle 54 kDa protein	P61011	ENSG00000100883	SRP54			0.0751292	-0.0175667
Phosphatidylinositol 5-phosphate 4-kinase type-2 beta	P78356	ENSG00000276293;ENSG00000277292	PIP4K2B			0.212359	0.0981803
Eukaryotic translation initiation factor 3 subunit I	Q13347	ENSG00000084623	EIF3I			0.0267045	0.00868636
NEDD8-activating enzyme E1 regulatory subunit	Q13564	ENSG00000159593	NAE1			0.494335	0.121105
Neurabin-2	Q96SB3	ENSG00000108819	PPP1R9B			1.23316	0.297119
Ataxin-2	Q99700	ENSG00000204842	ATXN2			0.75161	-0.206739
E2/E3 hybrid ubiquitin-protein ligase UBE2O	Q9C0C9	ENSG00000175931	UBE2O			1.01833	0.279392
Inositol-3-phosphate synthase 1	Q9NPH2	ENSG00000105655	ISYNA1			0.221034	-0.123024
LanC-like protein 2	Q9NS86	ENSG00000132434	LANCL2		+	1.46983	-0.437532
Very-long-chain enoyl-CoA reductase	Q9NZ01	ENSG00000099797	TECR			1.02602	-0.230075
Vacuolar protein sorting-associated protein 18 homolog	Q9P253	ENSG00000104142	VPS18			0.315917	0.0855687
Protein CDV3 homolog	Q9UKY7	ENSG00000091527	CDV3			0.28964	0.11095
WW domain-binding protein 11	Q9Y2W2	ENSG00000084463	WBP11		+	1.87132	-0.298178
Histone deacetylase complex subunit SAP18	O00422	ENSG00000150459	SAP18		+	2.9096	-0.282785
Protein phosphatase 1B	O75688	ENSG00000138032	PPM1B		+	2.32143	-0.463217
Reticulon-3	O95197	ENSG00000133318	RTN3			0.978816	0.358642
Cation-independent mannose-6-phosphate receptor	P11717	ENSG00000197081	IGF2R		+	2.35808	-0.56457
Glycylpeptide N-tetradecanoyltransferase 1	P30419	ENSG00000136448	NMT1			0.21663	-0.049897
Lamina-associated polypeptide 2, isoform alpha;Thymopentin;Thymopoietin	P42166	ENSG00000120802	TMPO			0.96195	0.251072
Glucosamine-6-phosphate isomerase 1	P46926	ENSG00000113552	GNPDA1			1.07496	0.208366
Glia maturation factor beta	P60983	ENSG00000197045	GMFB			0.284102	-0.0800184
NEDD8-conjugating enzyme Ubc12	P61081	ENSG00000130725	UBE2M		+	1.74723	-0.17387
Dynein light chain 1, cytoplasmic	P63167	ENSG00000088986	DYNLL1		+	2.37417	-0.418509
Aminoacylase-1	Q03154	ENSG00000243989	ACY1			0.386981	-0.195654
Aminoacyl tRNA synthase complex-interacting multifunctional protein 2	Q13155	ENSG00000106305	AIMP2		+	1.67909	0.253712
Twinfilin-2	Q6IBS0	ENSG00000247596	TWF2		+	3.90334	0.67697
Adaptin ear-binding coat-associated protein 1	Q8NC96	ENSG00000089818	NECAP1			0.482356	-0.265411
Heterogeneous nuclear ribonucleoprotein L-like	Q8WVV9	ENSG00000143889	HNRNPLL		+	1.47233	-0.232581
m7GpppX diphosphatase	Q96C86	ENSG00000110063	DCPS			0.253345	-0.0826885
DnaJ homolog subfamily C member 7	Q99615	ENSG00000168259	DNAJC7			0.291389	0.0855017
Endophilin-A1	Q99962	ENSG00000107295	SH3GL2		+	3.23177	1.29334
Ran-binding protein 3	Q9H6Z4	ENSG00000031823	RANBP3			1.27452	-0.216108
Contactin-1	Q12860	ENSG00000018236	CNTN1		+	1.59936	-0.981876
NADH-cytochrome b5 reductase 1	Q9UHQ9	ENSG00000159348	CYB5R1			0.845394	-0.24699
CCR4-NOT transcription complex subunit 1	A5YKK6	ENSG00000125107	CNOT1			0.587457	-0.103198
Armadillo repeat protein deleted in velo-cardio-facial syndrome	O00192	ENSG00000099889	ARVCF			0.67134	0.303201
Gamma-glutamylcyclotransferase	O75223	ENSG00000006625	GGCT			0.500723	0.143726
Protein NipSnap homolog 2	O75323	ENSG00000146729	GBAS		+	2.84758	0.46979
U1 small nuclear ribonucleoprotein A	P09012	ENSG00000077312	SNRPA			0.792304	-0.119661
Ubiquitin carboxyl-terminal hydrolase isozyme L3	P15374	ENSG00000118939	UCHL3		+	2.77917	0.372914
DNA-directed RNA polymerase II subunit RPB2	P30876	ENSG00000047315	POLR2B		+	2.05044	-0.228347
Cell surface glycoprotein MUC18	P43121	ENSG00000076706	MCAM			0.316442	-0.218034
Elongation factor Ts, mitochondrial	P43897	ENSG00000123297	TSFM			1.23664	0.29136
Ran GTPase-activating protein 1	P46060	ENSG00000100401	RANGAP1		+	1.35452	-0.199883
Protein phosphatase 1F	P49593	ENSG00000100034	PPM1F			0.00792957	0.00282037
Glycogen synthase kinase-3 alpha	P49840	ENSG00000105723	GSK3A			0.175317	-0.0645885
Leucine-rich repeat-containing protein 57	Q8N9N7	ENSG00000180979	LRRC57		+	8.16167	-0.967974
26S proteasome non-ATPase regulatory subunit 7	P51665	ENSG00000103035	PSMD7			0.645283	-0.107748
RNA-binding protein 3	P98179	ENSG00000102317	RBM3			0.0437948	0.0289968
LDLR chaperone MESD	Q14696	ENSG00000117899	MESDC2			0.217544	0.0613044
Serine/threonine-protein phosphatase 2A 56 kDa regulatory subunit delta isoform	Q14738	ENSG00000112640	PPP2R5D			0.249878	-0.0774365
Serum paraoxonase/arylesterase 2	Q15165	ENSG00000105854	PON2		+	1.43649	0.399302
Mitochondrial import receptor subunit TOM34	Q15785	ENSG00000025772	TOMM34		+	1.7894	0.507152
Cysteine and glycine-rich protein 2	Q16527	ENSG00000175183	CSRP2			0.885269	0.412094
G protein-regulated inducer of neurite outgrowth 1	Q7Z2K8	ENSG00000169258	GPRIN1			0.891822	-0.335031
Nuclear pore complex protein Nup133	Q8WUM0		NUP133		+	1.77201	-0.231531
WW domain-binding protein 2	Q969T9	ENSG00000132471	WBP2			0.0699699	-0.044627
Plasma membrane calcium-transporting ATPase 1	P20020	ENSG00000070961	ATP2B1		+	2.5649	-0.967766
Ketosamine-3-kinase	Q9HA64	ENSG00000141560	FN3KRP			0.661387	0.234325
OCIA domain-containing protein 1	Q9NX40	ENSG00000109180	OCIAD1			0.218217	0.0640997
Coatomer subunit epsilon	O14579	ENSG00000105669	COPE			1.18128	0.198259
RNA 3'-terminal phosphate cyclase	O00442	ENSG00000137996	RTCA		+	5.63298	-0.964553
2'-deoxynucleoside 5'-phosphate N-hydrolase 1	O43598	ENSG00000112667	DNPH1			0.149755	-0.064603
Nuclear pore complex protein Nup155	O75694	ENSG00000113569	NUP155		+	2.90204	-0.368707
Solute carrier family 2, facilitated glucose transporter member 1	P11166	ENSG00000117394	SLC2A1			0.512368	-0.187457
Beta-galactosidase	P16278	ENSG00000170266	GLB1			0.63229	-0.202225
Ribonucleoside-diphosphate reductase large subunit	P23921	ENSG00000167325	RRM1			1.05972	0.359679
Proteasome subunit beta type-2	P49721	ENSG00000126067	PSMB2		+	2.50599	-0.248993
PDZ and LIM domain protein 4	P50479	ENSG00000131435	PDLIM4		+	1.42161	0.682155
Guanine nucleotide-binding protein G(I)/G(S)/G(T) subunit beta-1	P62873	ENSG00000078369	GNB1			0.297643	0.13812
Coxsackievirus and adenovirus receptor	P78310	ENSG00000154639	CXADR			0.230891	0.177308
DNA topoisomerase 2-beta	Q02880	ENSG00000077097	TOP2B			0.564788	-0.143584
Protein VAC14 homolog	Q08AM6	ENSG00000103043	VAC14			0.582414	0.121595
Nicotinate phosphoribosyltransferase	Q6XQN6	ENSG00000147813;ENSG00000278488	NAPRT			0.926638	-0.390955
Nucleoporin p54	Q7Z3B4	ENSG00000138750	NUP54			0.758911	-0.152968
NudC domain-containing protein 3	Q8IVD9	ENSG00000015676	NUDCD3			0.28502	0.0784491
RNA-binding protein Musashi homolog 2	Q96DH6	ENSG00000153944	MSI2			0.872383	0.23921
CB1 cannabinoid receptor-interacting protein 1	Q96F85	ENSG00000119865	CNRIP1			0.749408	0.256059
Proteasome subunit beta type-7	Q99436	ENSG00000136930	PSMB7			0.214276	-0.0459926
Tetratricopeptide repeat protein 1	Q99614	ENSG00000113312	TTC1			0.56324	0.160373
Oxysterol-binding protein-related protein 8	Q9BZF1	ENSG00000091039	OSBPL8			0.194295	-0.0782026
ERI1 exoribonuclease 3	O43414	ENSG00000117419	ERI3			1.05156	0.225673
Unconventional myosin-Ib	O43795	ENSG00000128641	MYO1B			0.530184	0.29055
Eukaryotic translation initiation factor 3 subunit G	O75821	ENSG00000130811	EIF3G			0.954826	0.188645
Triple functional domain protein	O75962	ENSG00000038382	TRIO			0.289808	0.165478
Adenylate kinase 4, mitochondrial	P27144	ENSG00000162433	AK4		+	2.3476	0.82024
Nuclear transport factor 2	P61970	ENSG00000102898	NUTF2		+	2.43243	0.33943
Transcription factor A, mitochondrial	Q00059	ENSG00000108064	TFAM		+	3.82723	0.54977
Cyclin-dependent-like kinase 5	Q00535	ENSG00000164885	CDK5		+	1.53448	-0.323134
Quinone oxidoreductase PIG3	Q53FA7	ENSG00000115129	TP53I3			0.205372	0.116544
DBIRD complex subunit ZNF326	Q5BKZ1	ENSG00000162664	ZNF326		+	3.98863	-0.528351
Phostensin	Q6NYC8	ENSG00000146112;ENSG00000206485;ENSG00000225060;ENSG00000229998;ENSG00000230341;ENSG00000231247;ENSG00000234000	PPP1R18			0.512594	-0.219006
Eukaryotic translation initiation factor 3 subunit M	Q7L2H7	ENSG00000149100	EIF3M			0.128519	0.0492045
EPM2A-interacting protein 1	Q7L775	ENSG00000178567	EPM2AIP1			0.577847	-0.169423
Methylcrotonoyl-CoA carboxylase subunit alpha, mitochondrial	Q96RQ3	ENSG00000078070	MCCC1		+	2.53859	0.732175
Calponin-2	Q99439	ENSG00000064666	CNN2			0.156551	0.0999079
Protein S100-A13	Q99584	ENSG00000189171	S100A13		+	2.00134	0.860479
Manganese-transporting ATPase 13A1	Q9HD20	ENSG00000105726	ATP13A1		+	2.30596	-0.410778
Poly(ADP-ribose) glycohydrolase ARH3	Q9NX46	ENSG00000116863	ADPRHL2			0.872956	-0.148345
Eukaryotic translation initiation factor 3 subunit K	Q9UBQ5	ENSG00000178982	EIF3K			0.223262	0.0544769
Aspartyl aminopeptidase	Q9ULA0	ENSG00000123992	DNPEP		+	1.49546	-0.325991
Mitochondrial carrier homolog 2	Q9Y6C9	ENSG00000109919	MTCH2			0.0715639	-0.0333381
Acetolactate synthase-like protein	A1L0T0	ENSG00000105135	ILVBL		+	1.39363	-0.576748
Transportin-2	O14787	ENSG00000105576	TNPO2			0.00804697	0.00301723
Vacuolar protein sorting-associated protein 26A	O75436	ENSG00000122958	VPS26A		+	2.67669	0.415259
ATP synthase subunit g, mitochondrial	O75964	ENSG00000167283	ATP5L			0.333598	-0.103824
UBX domain-containing protein 7	O94888	ENSG00000163960	UBXN7			0.184984	0.072976
Persulfide dioxygenase ETHE1, mitochondrial	O95571	ENSG00000105755	ETHE1			0.409306	0.169714
CTP synthase 1	P17812	ENSG00000171793	CTPS1			0.090108	-0.0444672
Peptidyl-prolyl cis-trans isomerase FKBP2	P26885	ENSG00000173486	FKBP2			0.107163	-0.0492913
RAC-beta serine/threonine-protein kinase	P31751	ENSG00000105221	AKT2		+	1.6299	-0.301763
Chromobox protein homolog 5	P45973	ENSG00000094916	CBX5			1.06407	-0.290405
Dolichyl-diphosphooligosaccharide--protein glycosyltransferase subunit STT3A	P46977	ENSG00000134910	STT3A		+	1.53855	-0.280747
SUMO-conjugating enzyme UBC9	P63279	ENSG00000103275	UBE2I			0.266483	-0.072589
Ubiquitin-conjugating enzyme E2 L3	P68036	ENSG00000185651	UBE2L3		+	1.36446	-0.203915
mRNA export factor	P78406	ENSG00000101146	RAE1			0.753099	-0.104255
1-phosphatidylinositol 4,5-bisphosphate phosphodiesterase beta-3	Q01970	ENSG00000149782	PLCB3			0.994166	0.282391
Ubiquitin-protein ligase E3A	Q05086	ENSG00000114062	UBE3A			0.131074	-0.0388065
Alpha-dystroglycan;Beta-dystroglycan;Dystroglycan	Q14118	ENSG00000173402	DAG1			0.154589	0.0682272
Serine/threonine-protein phosphatase 2A 56 kDa regulatory subunit epsilon isoform	Q16537	ENSG00000154001	PPP2R5E			0.829816	-0.202428
Histone-binding protein RBBP7	Q16576	ENSG00000102054	RBBP7			0.795047	0.171957
Programmed cell death protein 4	Q53EL6	ENSG00000150593	PDCD4			0.301975	0.185008
2',5'-phosphodiesterase 12	Q6L8Q7	ENSG00000174840	PDE12		+	4.94326	-0.522068
Mitochondrial antiviral-signaling protein	Q7Z434	ENSG00000088888	MAVS		+	2.35193	0.431921
L-xylulose reductase	Q7Z4W1	ENSG00000169738	DCXR		+	2.37911	0.445516
Aldehyde dehydrogenase family 16 member A1	Q8IZ83	ENSG00000161618	ALDH16A1			1.22833	-0.242271
U4/U6 small nuclear ribonucleoprotein Prp31	Q8WWY3	ENSG00000105618;ENSG00000274144;ENSG00000274651;ENSG00000274894;ENSG00000275117;ENSG00000275885;ENSG00000276421;ENSG00000277154;ENSG00000277707;ENSG00000277953	PRPF31		+	1.85381	-0.2718
Erythrocyte band 7 integral membrane protein	P27105	ENSG00000148175	STOM		+	4.28969	-0.956034
Protein canopy homolog 3	Q9BT09	ENSG00000137161	CNPY3			0.529516	-0.146949
Vacuolar protein sorting-associated protein 16 homolog	Q9H269	ENSG00000215305	VPS16			0.662738	0.186672
Telomeric repeat-binding factor 2-interacting protein 1	Q9NYB0	ENSG00000166848	TERF2IP			0.158709	-0.0638584
Disco-interacting protein 2 homolog B	Q9P265	ENSG00000066084	DIP2B			0.188636	0.0955567
Peflin	Q9UBV8	ENSG00000162517	PEF1			0.017172	0.0052647
Zinc finger CCCH domain-containing protein 4	Q9UPT8	ENSG00000130749	ZC3H4			0.898791	-0.235525
U6 snRNA-associated Sm-like protein LSm4	Q9Y4Z0	ENSG00000130520	LSM4			0.153816	-0.0455646
Peptidyl-prolyl cis-trans isomerase H	O43447	ENSG00000171960	PPIH			0.053523	-0.0198886
Lysine-specific histone demethylase 1A	O60341	ENSG00000004487	KDM1A			0.0925624	-0.0392889
Farnesyl pyrophosphate synthase	P14324	ENSG00000160752	FDPS			0.240584	-0.0646032
Sodium/potassium-transporting ATPase subunit beta-1	P05026	ENSG00000143153	ATP1B1		+	2.15012	-0.94648
U6 snRNA-associated Sm-like protein LSm6	P62312	ENSG00000164167	LSM6			0.930853	-0.20363
Protein Red	Q13123	ENSG00000113141	IK		+	4.47089	-0.382867
Chromobox protein homolog 3	Q13185	ENSG00000122565	CBX3			0.0908858	-0.0272492
RNA-binding protein with serine-rich domain 1	Q15287	ENSG00000205937	RNPS1		+	2.44638	-0.30548
Thiosulfate sulfurtransferase	Q16762	ENSG00000128311	TST		+	3.27233	1.02171
Pre-mRNA 3'-end-processing factor FIP1	Q6UN15	ENSG00000145216	FIP1L1			0.742678	-0.168001
Protein prune homolog	Q86TP1	ENSG00000143363	PRUNE			0.500008	0.175688
Zinc finger CCCH domain-containing protein 18	Q86VM9	ENSG00000158545	ZC3H18			0.870962	-0.249088
Minor histocompatibility antigen H13	Q8TCT9	ENSG00000101294	HM13			0.659526	-0.238288
Beta-catenin-like protein 1	Q8WYA6	ENSG00000132792	CTNNBL1		+	1.47091	-0.248389
Protein FAM3C	Q92520	ENSG00000196937	FAM3C			0.156608	-0.0578914
Proteasome inhibitor PI31 subunit	Q92530	ENSG00000125818	PSMF1			0.222269	-0.0710002
Glutaryl-CoA dehydrogenase, mitochondrial	Q92947	ENSG00000105607	GCDH		+	2.08001	0.482334
Methylosome protein 50	Q9BQA1	ENSG00000116455	WDR77			0.678253	-0.158656
WD repeat-containing protein 18	Q9BV38	ENSG00000065268	WDR18		+	2.08725	-0.38112
Protein PBDC1	Q9BVG4	ENSG00000102390	PBDC1			0.109142	0.0345875
WD repeat-containing protein 61;WD repeat-containing protein 61, N-terminally processed	Q9GZS3	ENSG00000140395	WDR61			0.709338	-0.103022
Golgi phosphoprotein 3	Q9H4A6	ENSG00000113384	GOLPH3			0.762365	0.137917
Mth938 domain-containing protein	Q9H7C9	ENSG00000087884	AAMDC		+	2.51062	0.624687
PDZ and LIM domain protein 7	Q9NR12	ENSG00000196923	PDLIM7			0.529781	0.301188
Pyridoxine-5'-phosphate oxidase	Q9NVS9	ENSG00000108439	PNPO			0.250181	0.136125
A-kinase anchor protein 8-like	Q9ULX6	ENSG00000011243	AKAP8L		+	1.3392	-0.23264
Transportin-3	Q9Y5L0	ENSG00000064419	TNPO3			0.333079	-0.0942915
Cystatin-B	P04080	ENSG00000160213	CSTB			0.0161555	-0.00615484
Tyrosine-protein phosphatase non-receptor type 1	P18031	ENSG00000196396	PTPN1		+	2.1438	-0.424677
DNA-directed RNA polymerases I, II, and III subunit RPABC1	P19388	ENSG00000099817	POLR2E		+	2.47034	-0.32975
Protein BUD31 homolog	P41223	ENSG00000106245	BUD31			0.366399	-0.0920338
Superkiller viralicidic activity 2-like 2	P42285	ENSG00000039123	SKIV2L2		+	2.21519	-0.3693
60S ribosomal protein L21	P46778	ENSG00000122026	RPL21			0.233451	0.106728
Coatomer subunit zeta-1	P61923	ENSG00000111481	COPZ1		+	1.42433	0.266923
Mitochondrial-processing peptidase subunit alpha	Q10713	ENSG00000165688	PMPCA			0.174854	0.0534498
Regulation of nuclear pre-mRNA domain-containing protein 2	Q5VT52	ENSG00000163125	RPRD2			0.595434	-0.159282
Nucleoredoxin	Q6DKJ4	ENSG00000167693	NXN			0.519523	-0.372115
KDEL motif-containing protein 2	Q7Z4H8	ENSG00000178202	KDELC2			0.0992471	0.0528121
Calcium homeostasis endoplasmic reticulum protein	Q8IWX8	ENSG00000085872	CHERP			0.370191	-0.0832404
Coiled-coil domain-containing protein 47	Q96A33	ENSG00000108588	CCDC47			0.135947	0.0482162
ADP-ribosylation factor-like protein 8A	Q96BM9	ENSG00000143862	ARL8A			1.01519	-0.260308
RalBP1-associated Eps domain-containing protein 1	Q96D71	ENSG00000135597	REPS1			0.496699	0.163432
Elongation factor G, mitochondrial	Q96RP9	ENSG00000168827	GFM1			0.0279437	0.0125695
Nuclear pore complex protein Nup88	Q99567	ENSG00000108559	NUP88			0.639659	-0.133196
Mini-chromosome maintenance complex-binding protein	Q9BTE3	ENSG00000197771	MCMBP			0.770448	-0.245036
Mitochondrial fission regulator 1-like	Q9H019	ENSG00000117640	MTFR1L		+	3.85571	0.519719
Cleavage stimulation factor subunit 2 tau variant	Q9H0L4	ENSG00000177613	CSTF2T			0.720798	-0.144177
Protein unc-45 homolog A	Q9H3U1	ENSG00000140553	UNC45A			0.222834	0.100081
Calsyntenin-1;CTF1-alpha;Soluble Alc-alpha	O94985	ENSG00000171603	CLSTN1		+	3.15604	-0.935033
E3 ubiquitin-protein ligase ARIH1	Q9Y4X5	ENSG00000166233	ARIH1		+	4.55462	-0.478594
Phosphoglycolate phosphatase	A6NDG6	ENSG00000184207	PGP			0.163428	-0.0821136
AT-rich interactive domain-containing protein 1A	O14497	ENSG00000117713	ARID1A		+	3.8559	-0.464202
NADH dehydrogenase [ubiquinone] iron-sulfur protein 4, mitochondrial	O43181	ENSG00000164258	NDUFS4			0.015997	0.00794418
Eukaryotic translation elongation factor 1 epsilon-1	O43324	ENSG00000124802	EEF1E1		+	2.53087	0.341426
Acidic fibroblast growth factor intracellular-binding protein	O43427	ENSG00000172500	FIBP			0.329538	-0.119213
Cytochrome c1, heme protein, mitochondrial	P08574	ENSG00000179091	CYC1			0.535959	0.179168
Calcium-transporting ATPase type 2C member 1	P98194	ENSG00000017260	ATP2C1		+	5.10356	-0.920017
Serine hydroxymethyltransferase, cytosolic	P34896	ENSG00000176974	SHMT1			1.09106	0.326762
DNA mismatch repair protein Msh2	P43246	ENSG00000095002	MSH2			1.014	-0.225178
DDB1- and CUL4-associated factor 8	Q5TAQ9	ENSG00000132716	DCAF8		+	4.82676	-0.91908
Transforming protein RhoA	P61586	ENSG00000067560	RHOA		+	2.62003	0.31093
Peptidyl-prolyl cis-trans isomerase FKBP1A	P62942	ENSG00000088832	FKBP1A		+	1.66056	0.386606
Serine/arginine-rich splicing factor 6	Q13247	ENSG00000124193	SRSF6			0.27679	-0.0998302
Transcription elongation factor B polypeptide 1	Q15369	ENSG00000154582	TCEB1			0.434101	-0.0749081
TGF-beta-activated kinase 1 and MAP3K7-binding protein 1	Q15750	ENSG00000100324	TAB1		+	1.41691	0.208147
Coiled-coil domain-containing protein 58	Q4VC31	ENSG00000160124	CCDC58			0.917548	0.313342
Vacuolar protein sorting-associated protein 52 homolog	Q8N1B4	ENSG00000206286;ENSG00000223501;ENSG00000224455;ENSG00000225590;ENSG00000228425;ENSG00000236014	VPS52			0.753093	-0.264255
ATP-binding cassette sub-family F member 1	Q8NE71	ENSG00000204574;ENSG00000206490;ENSG00000225989;ENSG00000231129;ENSG00000232169;ENSG00000236149;ENSG00000236342	ABCF1			0.353562	-0.106078
Nucleoporin Nup43	Q8NFH3	ENSG00000120253	NUP43			0.502576	-0.091691
Negative elongation factor B	Q8WX92	ENSG00000188986	NELFB			0.49485	-0.119853
Transcriptional repressor p66-beta	Q8WXI9	ENSG00000143614;ENSG00000261992	GATAD2B			0.196734	0.0554583
Cat eye syndrome critical region protein 5	Q9BXW7	ENSG00000069998	CECR5		+	3.15538	0.702822
Centrosomal protein of 41 kDa	Q9BYV8	ENSG00000106477	CEP41			0.412757	-0.155561
GDP-fucose protein O-fucosyltransferase 1	Q9H488	ENSG00000101346	POFUT1		+	3.02317	0.464134
Serine--tRNA ligase, mitochondrial	Q9NP81	ENSG00000104835	SARS2			0.927071	0.315042
Ubiquilin-4	Q9NRR5	ENSG00000160803	UBQLN4			0.357258	-0.152731
ATP-binding cassette sub-family F member 3	Q9NUQ8	ENSG00000161204	ABCF3			0.148988	0.0381973
BRISC and BRCA1-A complex member 1	Q9NWV8	ENSG00000105393	BABAM1		+	1.36563	0.219568
39S ribosomal protein L39, mitochondrial	Q9NYK5	ENSG00000154719	MRPL39			1.2338	0.312374
Nuclear RNA export factor 1	Q9UBU9	ENSG00000162231	NXF1			0.633861	-0.129494
SAP30-binding protein	Q9UHR5	ENSG00000161526	SAP30BP			1.22096	-0.255514
Ubiquilin-1	Q9UMX0	ENSG00000135018	UBQLN1			0.0570563	-0.0164995
Deoxyribose-phosphate aldolase	Q9Y315	ENSG00000023697	DERA		+	2.61518	-0.455949
28S ribosomal protein S23, mitochondrial	Q9Y3D9	ENSG00000181610	MRPS23			0.935316	0.246685
Disintegrin and metalloproteinase domain-containing protein 10	O14672	ENSG00000137845	ADAM10		+	1.3968	-0.306708
SNARE-associated protein Snapin	O95295	ENSG00000143553	SNAPIN			0.1704	0.0548761
Cleft lip and palate transmembrane protein 1	O96005	ENSG00000104853	CLPTM1		+	1.9305	-0.494396
Mitochondrial import receptor subunit TOM40 homolog	O96008	ENSG00000130204	TOMM40		+	1.66476	-0.378127
2-oxoisovalerate dehydrogenase subunit alpha, mitochondrial	P12694	ENSG00000248098	BCKDHA		+	2.02415	0.399787
Alpha-N-acetylgalactosaminidase	P17050	ENSG00000198951	NAGA			0.660621	-0.228022
Myosin regulatory light polypeptide 9	P24844	ENSG00000101335	MYL9			0.160355	0.0968424
High mobility group protein B2	P26583	ENSG00000164104	HMGB2			0.791364	-0.238838
Probable global transcription activator SNF2L1	P28370	ENSG00000102038	SMARCA1			0.930946	-0.303367
39S ribosomal protein L12, mitochondrial	P52815	ENSG00000262814	MRPL12			1.16434	0.309511
Methylosome subunit pICln	P54105	ENSG00000074201	CLNS1A		+	1.55086	0.390285
Synaptojanin-2-binding protein	P57105	ENSG00000213463	SYNJ2BP		+	1.85127	-0.408825
Selenocysteine-specific elongation factor	P57772	ENSG00000132394	EEFSEC			0.368844	0.0933998
RNA-binding protein 26	Q5T8P6	ENSG00000139746	RBM26			0.777734	-0.175232
Ragulator complex protein LAMTOR1	Q6IAA8	ENSG00000149357	LAMTOR1			0.843728	0.123136
Golgi to ER traffic protein 4 homolog	Q7L5D6	ENSG00000239857	GET4			0.540695	-0.142132
Nuclear fragile X mental retardation-interacting protein 2	Q7Z417	ENSG00000108256	NUFIP2			0.879862	-0.254737
Magnesium-dependent phosphatase 1	Q86V88	ENSG00000213920	MDP1			0.308126	0.10518
Liprin-beta-1	Q86W92	ENSG00000110841	PPFIBP1			0.0161554	0.0117283
Volume-regulated anion channel subunit LRRC8A	Q8IWT6	ENSG00000136802	LRRC8A			1.0575	-0.382903
OTU domain-containing protein 6B	Q8N6M0	ENSG00000155100	OTUD6B		+	1.56613	0.402132
Procollagen galactosyltransferase 1	Q8NBJ5	ENSG00000130309	COLGALT1			0.310397	0.137731
Nucleoporin NUP53	Q8NFH5	ENSG00000163002	NUP35		+	2.04877	-0.305346
DnaJ homolog subfamily C member 9	Q8WXX5	ENSG00000213551	DNAJC9			0.919285	0.249217
Cell differentiation protein RCD1 homolog	Q92600	ENSG00000144580	RQCD1		+	1.78889	-0.239144
Proline-rich protein PRCC	Q92733	ENSG00000143294	PRCC		+	3.69787	-0.53749
RNA binding motif protein, X-linked-like-1	Q96E39	ENSG00000213516	RBMXL1			0.804041	-0.220003
Enhancer of mRNA-decapping protein 3	Q96F86	ENSG00000179151	EDC3			0.0918448	-0.0267583
ATPase WRNIP1	Q96S55	ENSG00000124535	WRNIP1		+	2.25629	-0.406972
Protein syndesmos	Q9BRJ7	ENSG00000168101	NUDT16L1			0.501351	-0.159644
Thioredoxin-related transmembrane protein 4	Q9H1E5	ENSG00000125827	TMX4			0.3299	-0.169171
Translation initiation factor eIF-2B subunit gamma	Q9NR50	ENSG00000070785	EIF2B3			0.0797158	-0.0221245
H/ACA ribonucleoprotein complex subunit 1	Q9NY12	ENSG00000109534	GAR1			0.486506	0.20769
Opioid growth factor receptor	Q9NZT2	ENSG00000060491	OGFR			0.303307	-0.0853142
Thioredoxin-related transmembrane protein 2	Q9Y320	ENSG00000213593	TMX2			1.04343	-0.302837
Mitotic spindle assembly checkpoint protein MAD1	Q9Y6D9	ENSG00000002822	MAD1L1		+	1.56848	-0.286496
NADH dehydrogenase [ubiquinone] 1 beta subcomplex subunit 9	Q9Y6M9	ENSG00000147684	NDUFB9			0.832842	0.210215
Cytochrome b5 type B	O43169	ENSG00000103018	CYB5B			0.582987	0.181434
ER membrane protein complex subunit 8	O43402	ENSG00000131148	EMC8			0.690571	-0.149057
SWI/SNF-related matrix-associated actin-dependent regulator of chromatin subfamily A member 5	O60264	ENSG00000153147	SMARCA5		+	1.36045	-0.239555
NADH dehydrogenase [ubiquinone] iron-sulfur protein 7, mitochondrial	O75251	ENSG00000115286	NDUFS7			0.563781	0.141105
Ribonuclease H2 subunit A	O75792	ENSG00000104889	RNASEH2A		+	2.29347	0.549635
Pre-mRNA-splicing factor SPF27	O75934	ENSG00000116752	BCAS2			0.0974762	-0.027028
ATP-dependent Clp protease ATP-binding subunit clpX-like, mitochondrial	O76031	ENSG00000166855	CLPX			0.012987	-0.00614862
Splicing factor, arginine/serine-rich 15	O95104	ENSG00000156304	SCAF4			0.48489	-0.114701
Abhydrolase domain-containing protein 16A	O95870	ENSG00000204427;ENSG00000206403;ENSG00000224552;ENSG00000230475;ENSG00000231488;ENSG00000235676;ENSG00000236063	ABHD16A			0.930376	-0.212397
Methyl-CpG-binding domain protein 3	O95983	ENSG00000071655	MBD3			0.0132687	-0.00511825
DNA-directed RNA polymerase II subunit RPB3	P19387	ENSG00000102978	POLR2C			1.22383	-0.153513
Lamina-associated polypeptide 2, isoforms beta/gamma;Thymopentin;Thymopoietin	P42167	ENSG00000120802	TMPO			0.351426	-0.106597
60S ribosomal protein L35	P42766	ENSG00000136942	RPL35			0.065744	0.0378466
DNA mismatch repair protein Msh6	P52701	ENSG00000116062	MSH6			0.702531	-0.250679
Methionine aminopeptidase 1	P53582	ENSG00000164024	METAP1		+	2.18143	0.394872
Nuclear factor 1 X-type	Q14938	ENSG00000008441	NFIX		+	4.5825	1.35805
Tubulin-specific chaperone C	Q15814	ENSG00000124659	TBCC		+	2.02156	-0.556922
DnaJ homolog subfamily C member 5	Q9H3Z4	ENSG00000101152	DNAJC5		+	2.78167	-0.916465
Zinc finger CCCH domain-containing protein 14	Q6PJT7	ENSG00000100722	ZC3H14			0.833736	-0.162416
WD repeat-containing protein 82	Q6UXN9	ENSG00000164091	WDR82			1.16986	-0.187323
Parkinson disease 7 domain-containing protein 1	Q8NB37	ENSG00000177225	PDDC1			0.573406	0.186079
Succinyl-CoA ligase [GDP-forming] subunit beta, mitochondrial	Q96I99	ENSG00000172340	SUCLG2		+	3.84315	0.980666
NudC domain-containing protein 1	Q96RS6	ENSG00000120526	NUDCD1			0.597243	0.164719
Putative RNA-binding protein 15	Q96T37	ENSG00000162775	RBM15			0.149327	-0.0408406
Bifunctional polynucleotide phosphatase/kinase;Polynucleotide 3'-phosphatase;Polynucleotide 5'-hydroxyl-kinase	Q96T60	ENSG00000039650	PNKP			0.601424	-0.202271
Perilipin-2	Q99541	ENSG00000147872	PLIN2			1.11886	0.684735
O-acetyl-ADP-ribose deacetylase MACROD1	Q9BQ69	ENSG00000133315	MACROD1			0.139782	-0.0838138
Partner of Y14 and mago	Q9BRP8	ENSG00000170473	WIBG		+	1.60246	-0.249644
Apolipoprotein O	Q9BUR5	ENSG00000184831	APOO			0.672466	-0.172137
Polymerase delta-interacting protein 3	Q9BY77	ENSG00000100227	POLDIP3			0.0274097	0.00841563
Protein FAM192A	Q9GZU8	ENSG00000172775	FAM192A			1.00044	0.260194
Activity-dependent neuroprotector homeobox protein	Q9H2P0	ENSG00000101126	ADNP			1.18888	-0.220551
Exportin-5	Q9HAV4	ENSG00000124571	XPO5		+	1.91898	-0.438121
Acyl-coenzyme A thioesterase 13;Acyl-coenzyme A thioesterase 13, N-terminally processed	Q9NPJ3	ENSG00000112304	ACOT13			0.878146	0.266515
CGG triplet repeat-binding protein 1	Q9UFW8	ENSG00000163320	CGGBP1		+	1.83622	-0.292187
Signal recognition particle receptor subunit beta	Q9Y5M8	ENSG00000144867	SRPRB			0.238885	-0.105252
ATP-dependent RNA helicase DDX39A	O00148	ENSG00000123136	DDX39A			0.131244	0.0717395
Histone acetyltransferase type B catalytic subunit	O14929	ENSG00000128708	HAT1		+	1.30322	0.418668
U3 small nucleolar RNA-interacting protein 2	O43818	ENSG00000114767	RRP9			0.707788	-0.26203
Signal recognition particle receptor subunit alpha	P08240	ENSG00000182934	SRPR		+	1.64191	-0.527756
DNA repair protein XRCC1	P18887	ENSG00000073050	XRCC1			0.434418	-0.134955
Translocon-associated protein subunit alpha	P43307	ENSG00000124783	SSR1			0.0133611	0.00532258
Protoporphyrinogen oxidase	P50336	ENSG00000143224	PPOX			0.136808	0.0701402
Small nuclear ribonucleoprotein Sm D1	P62314	ENSG00000167088	SNRPD1		+	1.52178	-0.262915
DNA-directed RNA polymerase II subunit RPB7	P62487	ENSG00000168002	POLR2G		+	1.5215	-0.20601
Cleavage and polyadenylation specificity factor subunit 1	Q10570	ENSG00000071894	CPSF1		+	2.17236	-0.307936
Periodic tryptophan protein 1 homolog	Q13610	ENSG00000136045	PWP1			0.783019	0.178858
Splicing factor 3B subunit 4	Q15427	ENSG00000143368	SF3B4		+	1.84014	-0.29673
Exosome complex component MTR3	Q5RKV6	ENSG00000223496	EXOSC6			0.0190294	-0.0070861
Striatin-interacting protein 1	Q5VSL9	ENSG00000143093	STRIP1		+	1.62091	-0.260822
Parafibromin	Q6P1J9	ENSG00000134371	CDC73			1.20094	-0.241265
G-protein-signaling modulator 1	Q86YR5	ENSG00000160360	GPSM1			0.377743	-0.195068
Methyltransferase-like protein 13	Q8N6R0	ENSG00000010165	METTL13		+	2.77544	0.429676
Stromal cell-derived factor 2	Q99470	ENSG00000132581	SDF2			0.0825417	0.0361938
Queuine tRNA-ribosyltransferase	Q9BXR0	ENSG00000213339	QTRT1			0.436502	0.166443
Translocation protein SEC63 homolog	Q9UGP8	ENSG00000025796	SEC63			0.125078	0.0521495
Zinc-binding alcohol dehydrogenase domain-containing protein 2	Q8N4Q0	ENSG00000180011	ZADH2		+	3.57038	-0.908285
Basic leucine zipper and W2 domain-containing protein 2	Q9Y6E2	ENSG00000136261	BZW2			0.618044	-0.267926
DNA-directed RNA polymerases I and III subunit RPAC1	O15160	ENSG00000171453	POLR1C			0.151738	0.068073
Pleiotropic regulator 1	O43660	ENSG00000171566	PLRG1			1.0105	-0.167144
Metastasis-associated protein MTA2	O94776	ENSG00000149480	MTA2			0.00120144	0.000438054
ATP-dependent Clp protease proteolytic subunit, mitochondrial	Q16740	ENSG00000125656	CLPP			0.0612672	0.0255223
Sister chromatid cohesion protein PDS5 homolog A	Q29RF7	ENSG00000121892	PDS5A		+	1.32076	-0.289598
TOM1-like protein 2	Q6ZVM7	ENSG00000175662	TOM1L2		+	2.21197	-0.896815
SWI/SNF complex subunit SMARCC1	Q92922	ENSG00000173473	SMARCC1			0.0651332	0.0430326
Multivesicular body subunit 12A	Q96EY5	ENSG00000141971	MVB12A		+	3.06355	0.66712
Elongator complex protein 3	Q9H9T3	ENSG00000134014	ELP3			0.611413	0.161075
Lariat debranching enzyme	Q9UK59	ENSG00000138231	DBR1			0.186726	0.0608055
Collagen alpha-1(V) chain	P20908	ENSG00000130635	COL5A1			0.652445	0.381067
YTH domain-containing protein 1	Q96MU7	ENSG00000083896;ENSG00000275272	YTHDC1			1.21871	-0.183184
E3 ubiquitin-protein ligase NEDD4-like	Q96PU5	ENSG00000049759	NEDD4L		+	1.48917	0.661754
Neurobeachin	Q8NFP9		NBEA			0.111091	0.0642782
Nucleolysin TIA-1 isoform p40	P31483	ENSG00000116001	TIA1			0.554477	-0.140132
Replication factor C subunit 4	P35249	ENSG00000163918	RFC4			0.296417	-0.102684
Dolichyl-diphosphooligosaccharide--protein glycosyltransferase subunit STT3B	Q8TCJ2	ENSG00000163527	STT3B			0.601501	-0.181947
Zinc finger CCCH domain-containing protein 15	Q8WU90	ENSG00000065548	ZC3H15			0.227697	-0.0769798
U2 snRNP-associated SURP motif-containing protein	O15042	ENSG00000163714	U2SURP			0.357745	-0.0969387
Metallo-beta-lactamase domain-containing protein 2	Q68D91	ENSG00000176055	MBLAC2			1.04367	0.319289
Polyglutamine-binding protein 1	O60828	ENSG00000102103	PQBP1		+	2.56949	-0.376727
RNA-binding protein 42	Q9BTD8	ENSG00000126254	RBM42		+	2.31908	-0.349937
Pre-mRNA-splicing factor SYF1	Q9HCS7		XAB2			0.219408	-0.0804842
Mitochondrial chaperone BCS1	Q9Y276	ENSG00000074582	BCS1L			0.410978	0.150777
Nitric oxide synthase-interacting protein	Q9Y314	ENSG00000142546	NOSIP			0.237002	-0.0884459
Podocalyxin-like protein 2	Q9NZ53	ENSG00000114631	PODXL2			1.03092	-0.377429
CDP-diacylglycerol--inositol 3-phosphatidyltransferase	O14735	ENSG00000103502	CDIPT		+	1.48995	-0.552576
NEDD8	Q15843	ENSG00000129559	NEDD8			0.0890673	0.0293352
ATP-dependent (S)-NAD(P)H-hydrate dehydratase	Q8IW45	ENSG00000213995	CARKD			0.017214	-0.0104892
Thymosin beta-10	P63313	ENSG00000034510	TMSB10			0.398331	-0.247601
RRP12-like protein	Q5JTH9	ENSG00000052749	RRP12			1.04152	0.427584
Aladin	Q9NRG9	ENSG00000094914	AAAS			0.157724	0.0570197
Torsin-1A	O14656	ENSG00000136827	TOR1A		+	1.74515	-0.400154
39S ribosomal protein L48, mitochondrial	Q96GC5	ENSG00000175581	MRPL48		+	3.23048	0.623766
Negative elongation factor A	Q9H3P2	ENSG00000185049	NELFA			0.776737	-0.175111
Exosome complex component RRP41	Q9NPD3	ENSG00000178896	EXOSC4			0.378352	-0.10903
Testis-expressed sequence 10 protein	Q9NXF1	ENSG00000136891	TEX10		+	2.6643	-0.508831
Replication factor C subunit 5	P40937	ENSG00000111445	RFC5			0.577034	-0.184653
Zinc finger MYM-type protein 3	Q14202	ENSG00000147130	ZMYM3			0.821496	-0.268137
Tubulin alpha-1C chain	Q9BQE3	ENSG00000167553	TUBA1C			0.121895	0.0837876
Peroxidasin homolog	Q92626	ENSG00000130508	PXDN			0.390255	0.279064
39S ribosomal protein L4, mitochondrial	Q9BYD3	ENSG00000105364	MRPL4			0.931841	0.321386
1-acyl-sn-glycerol-3-phosphate acyltransferase alpha	Q99943	ENSG00000204310;ENSG00000206324;ENSG00000226467;ENSG00000227642;ENSG00000228892;ENSG00000235758;ENSG00000236873	AGPAT1			0.075492	-0.0356715
Nucleolar protein 3	O60936	ENSG00000140939	NOL3			0.443496	0.241454
Zinc finger protein 638	Q14966	ENSG00000075292	ZNF638			1.04499	-0.226879
Pre-mRNA-splicing factor 38A	Q8NAV1	ENSG00000134748	PRPF38A			0.890171	-0.210459
28S ribosomal protein S34, mitochondrial	P82930	ENSG00000074071	MRPS34		+	1.91928	0.362269
Nucleolar RNA helicase 2	Q9NR30	ENSG00000165732	DDX21			0.191028	0.108421
Zinc phosphodiesterase ELAC protein 2	Q9BQ52	ENSG00000006744	ELAC2			1.07201	-0.315362
Barrier-to-autointegration factor;Barrier-to-autointegration factor, N-terminally processed	O75531	ENSG00000175334	BANF1			0.069301	0.0291468
Fatty aldehyde dehydrogenase	P51648	ENSG00000072210	ALDH3A2		+	4.82467	-0.889964
ATP-dependent RNA helicase DHX36	Q9H2U1	ENSG00000174953	DHX36			0.181649	0.0585581
Ribosome biogenesis protein BOP1	Q14137	ENSG00000261236	BOP1			0.219043	0.128103
Double-stranded RNA-binding protein Staufen homolog 2	Q9NUL3	ENSG00000040341	STAU2			0.603778	-0.231444
Prolyl 4-hydroxylase subunit alpha-2	O15460	ENSG00000072682	P4HA2			0.0622174	0.0763136
Microfibrillar-associated protein 1	P55081	ENSG00000140259	MFAP1		+	1.37368	-0.287568
Ribosome biogenesis protein BRX1 homolog	Q8TDN6	ENSG00000113460	BRIX1			0.330755	-0.187947
ATP-binding cassette sub-family B member 6, mitochondrial	Q9NP58	ENSG00000115657	ABCB6			0.392523	-0.229715
Peptidase M20 domain-containing protein 2	Q8IYS1	ENSG00000146281	PM20D2			0.363604	0.26081
Atypical kinase ADCK3, mitochondrial	Q8NI60	ENSG00000163050	ADCK3		+	1.54188	0.66135
39S ribosomal protein L37, mitochondrial	Q9BZE1	ENSG00000116221	MRPL37		+	3.41832	0.595311
E3 ubiquitin-protein ligase UBR5	O95071	ENSG00000104517	UBR5			0.399942	0.142826
Structural maintenance of chromosomes protein 2	O95347	ENSG00000136824	SMC2			0.678662	0.277503
Nuclear transcription factor Y subunit gamma	Q13952	ENSG00000066136	NFYC			0.248035	-0.0758026
7SK snRNA methylphosphate capping enzyme	Q7L2J0	ENSG00000146834	MEPCE			0.782435	-0.236042
DNA polymerase delta subunit 2	P49005	ENSG00000106628	POLD2			0.140915	-0.0814031
DNA ligase 3	P49916	ENSG00000005156	LIG3			0.409966	-0.139252
Midasin	Q9NU22	ENSG00000112159	MDN1			0.426298	-0.375591
SWI/SNF-related matrix-associated actin-dependent regulator of chromatin subfamily D member 1	Q96GM5	ENSG00000066117	SMARCD1			1.25076	-0.217673
mRNA turnover protein 4 homolog	Q9UKD2	ENSG00000053372	MRTO4			0.0542534	-0.0339461
Bifunctional lysine-specific demethylase and histidyl-hydroxylase MINA	Q8IUF8	ENSG00000170854	MINA			0.527729	-0.321773
Polymerase delta-interacting protein 2	Q9Y2S7	ENSG00000004142	POLDIP2			0.426209	0.115237
Nuclear respiratory factor 1	Q16656	ENSG00000106459	NRF1		+	2.21046	-0.404726
pre-rRNA processing protein FTSJ3	Q8IY81	ENSG00000108592	FTSJ3			1.21199	0.444404
FLYWCH family member 2	Q96CP2	ENSG00000162076	FLYWCH2		+	2.34998	-0.460683
Exosome complex exonuclease RRP44	Q9Y2L1	ENSG00000083520	DIS3			0.371906	-0.101975
Gem-associated protein 4	P57678	ENSG00000179409	GEMIN4			0.0748392	0.0355376
NADH dehydrogenase [ubiquinone] 1 alpha subcomplex assembly factor 3	Q9BU61	ENSG00000178057	NDUFAF3		+	2.00003	0.476966
Pre-mRNA-processing factor 39	Q86UA1	ENSG00000185246	PRPF39			0.25304	-0.070824
Dachshund homolog 1	Q9UI36	ENSG00000276644	DACH1		+	1.66406	0.629961
Cytochrome c oxidase assembly factor 7	Q96BR5	ENSG00000162377	COA7		+	1.93656	0.535325
Transcription elongation factor B polypeptide 3	Q14241	ENSG00000011007	TCEB3			0.153742	-0.0864361
Nuclear factor 1 B-type	O00712	ENSG00000147862	NFIB			0.537731	0.395681
Peripheral plasma membrane protein CASK	O14936	ENSG00000147044	CASK			0.352875	0.129115
mRNA cap guanine-N7 methyltransferase	O43148	ENSG00000101654	RNMT		+	2.60841	-0.413807
AP-1 complex subunit gamma-1	O43747	ENSG00000166747	AP1G1			0.0745693	0.0248957
Calumenin	O43852	ENSG00000128595	CALU			0.852101	0.422976
Serine/threonine-protein phosphatase 6 regulatory subunit 2	O75170	ENSG00000100239	PPP6R2			0.125705	0.0707164
SUN domain-containing protein 1	O94901	ENSG00000164828	SUN1			0.473452	-0.158515
NADH dehydrogenase [ubiquinone] 1 beta subcomplex subunit 8, mitochondrial	O95169	ENSG00000166136	NDUFB8			0.15438	-0.0894698
Myotubularin-related protein 5	O95248	ENSG00000100241	SBF1			0.151772	0.0865476
FGFR1 oncogene partner	O95684	ENSG00000213066	FGFR1OP			0.715835	-0.294321
Protein Wiz	O95785	ENSG00000011451	WIZ			0.646826	-0.180068
Fructose-bisphosphate aldolase A	P04075	ENSG00000149925	ALDOA			0.723979	-0.244935
Propionyl-CoA carboxylase beta chain, mitochondrial	P05166	ENSG00000114054	PCCB			0.707077	0.305689
4F2 cell-surface antigen heavy chain	P08195	ENSG00000168003	SLC3A2		+	1.42623	0.426135
Medium-chain specific acyl-CoA dehydrogenase, mitochondrial	P11310	ENSG00000117054	ACADM			0.246007	-0.0958153
DNA topoisomerase 2-alpha	P11388	ENSG00000131747	TOP2A			0.690119	0.41683
Junction plakoglobin	P14923	ENSG00000173801	JUP			0.00916143	-0.00646658
Nucleoside diphosphate kinase A	P15531	ENSG00000239672	NME1			0.00839691	0.0041061
Replication protein A 32 kDa subunit	P15927	ENSG00000117748	RPA2			0.416642	-0.125934
Neuromodulin	P17677	ENSG00000172020	GAP43		+	2.95344	1.37805
DNA ligase 1	P18858	ENSG00000105486	LIG1			0.469817	-0.206203
Calpastatin	P20810	ENSG00000153113	CAST		+	1.41955	0.47685
Very-long-chain (3R)-3-hydroxyacyl-CoA dehydratase 3	Q9P035	ENSG00000074696	HACD3		+	6.79854	-0.887316
NADPH:adrenodoxin oxidoreductase, mitochondrial	P22570	ENSG00000161513	FDXR			1.18184	0.374725
Antigen KI-67	P46013	ENSG00000148773	MKI67			1.18956	0.734175
Probable 28S rRNA (cytosine(4447)-C(5))-methyltransferase	P46087	ENSG00000111641	NOP2			0.481347	0.259812
Transcription factor RFX3	P48380	ENSG00000080298	RFX3			0.311682	0.156267
Phosphatidylinositol transfer protein beta isoform	P48739	ENSG00000180957	PITPNB			0.133864	0.040048
Deoxyhypusine synthase	P49366	ENSG00000095059	DHPS		+	2.26725	-0.547683
Cysteine--tRNA ligase, cytoplasmic	P49589	ENSG00000110619	CARS			0.464756	0.138639
Methyl-CpG-binding protein 2	P51608	ENSG00000169057	MECP2			1.0927	-0.474975
Arf-GAP domain and FG repeat-containing protein 1	P52594	ENSG00000173744	AGFG1			0.249597	-0.0732615
C-terminal-binding protein 2	P56545	ENSG00000175029	CTBP2			0.35633	0.106667
COP9 signalosome complex subunit 2	P61201	ENSG00000166200	COPS2			1.03431	-0.168612
Proteasome activator complex subunit 3	P61289	ENSG00000131467	PSME3			0.33065	-0.161154
40S ribosomal protein S24	P62847	ENSG00000138326	RPS24			0.44591	0.163694
MAP1 light chain LC2;MAP1A heavy chain;Microtubule-associated protein 1A	P78559	ENSG00000166963	MAP1A		+	2.68151	0.865501
Nucleolysin TIAR	Q01085	ENSG00000151923	TIAL1		+	1.39373	-0.266093
CTD small phosphatase-like protein 2	Q05D32	ENSG00000137770	CTDSPL2			0.52136	-0.167521
Tight junction protein ZO-1	Q07157	ENSG00000104067;ENSG00000277401	TJP1		+	1.46343	-0.412273
Apoptosis regulator BAX	Q07812	ENSG00000087088	BAX			0.906364	-0.211838
A-kinase anchor protein 13	Q12802	ENSG00000170776	AKAP13			0.19709	0.123074
Nucleosome-remodeling factor subunit BPTF	Q12830	ENSG00000171634	BPTF			1.05823	-0.297331
Nuclear factor 1 A-type	Q12857	ENSG00000162599	NFIA		+	3.05734	1.11251
Aminoacyl tRNA synthase complex-interacting multifunctional protein 1;Endothelial monocyte-activating polypeptide 2	Q12904	ENSG00000164022	AIMP1			0.5408	0.151485
Interleukin enhancer-binding factor 3	Q12906	ENSG00000129351	ILF3		+	2.67462	-0.264941
Bifunctional coenzyme A synthase;Dephospho-CoA kinase;Phosphopantetheine adenylyltransferase	Q13057	ENSG00000068120	COASY			0.470201	0.168032
Acetyl-CoA carboxylase 1;Biotin carboxylase	Q13085	ENSG00000275176;ENSG00000278540	ACACA			0.63379	0.273126
Chromatin assembly factor 1 subunit A	Q13111	ENSG00000167670	CHAF1A			0.953939	0.516989
Polyadenylate-binding protein 4	Q13310	ENSG00000090621	PABPC4			1.13907	-0.309888
Serine/threonine-protein phosphatase 2A 56 kDa regulatory subunit gamma isoform	Q13362	ENSG00000078304	PPP2R5C			1.12432	-0.275039
Calcium/calmodulin-dependent protein kinase type II subunit gamma	Q13555	ENSG00000148660	CAMK2G			0.00188558	0.00175902
Core-binding factor subunit beta	Q13951	ENSG00000067955	CBFB		+	1.33834	0.419485
Cytoskeleton-associated protein 5	Q14008	ENSG00000175216	CKAP5			0.632897	0.140364
Peptidyl-prolyl cis-trans isomerase FKBP8	Q14318	ENSG00000105701	FKBP8		+	1.78518	-0.323838
Phosphoribosyl pyrophosphate synthase-associated protein 1	Q14558	ENSG00000161542	PRPSAP1		+	3.5226	0.510151
Mediator of DNA damage checkpoint protein 1	Q14676	ENSG00000137337;ENSG00000206481;ENSG00000224587;ENSG00000225589;ENSG00000228575;ENSG00000231135;ENSG00000234012;ENSG00000237095	MDC1			0.864935	-0.262568
Protein RRP5 homolog	Q14690	ENSG00000148843	PDCD11			0.515932	0.280435
Lamin-B receptor	Q14739	ENSG00000143815	LBR			1.28558	-0.456303
Nucleolar and coiled-body phosphoprotein 1	Q14978	ENSG00000166197	NOLC1			0.6821	0.267894
GTPase-activating protein and VPS9 domain-containing protein 1	Q14C86	ENSG00000165219	GAPVD1			0.146217	-0.0590061
Lysine--tRNA ligase	Q15046	ENSG00000065427	KARS			0.677263	0.217863
Transcription elongation factor B polypeptide 2	Q15370	ENSG00000103363	TCEB2			0.652039	0.1454
MAP7 domain-containing protein 1	Q3KQU3	ENSG00000116871	MAP7D1			1.19493	0.343978
Histone H3.2	Q71DI3	ENSG00000183598;ENSG00000203811;ENSG00000203852	HIST2H3A			0.158606	0.144175
Basic leucine zipper and W2 domain-containing protein 1	Q7L1Q6	ENSG00000082153	BZW1			0.0916025	0.0257621
Putative ATP-dependent RNA helicase DHX30	Q7L2E3	ENSG00000132153	DHX30			0.398955	-0.0891135
UPF0461 protein C5orf24	Q7Z6I8	ENSG00000181904	C5orf24		+	2.91787	-0.486513
Nucleolar protein 9	Q86U38	ENSG00000196943	NOP9			0.70907	-0.192133
Protein polybromo-1	Q86U86	ENSG00000163939	PBRM1			0.988679	-0.241791
Zinc finger protein 598	Q86UK7	ENSG00000167962	ZNF598			0.873673	0.239177
Nitrilase homolog 1	Q86X76	ENSG00000158793	NIT1			0.0691794	0.0333194
Transcriptional repressor p66-alpha	Q86YP4	ENSG00000167491	GATAD2A			0.460076	-0.165934
Centrosomal protein of 97 kDa	Q8IW35	ENSG00000182504	CEP97		+	1.44084	0.340558
RNA demethylase ALKBH5	Q6P6C2	ENSG00000091542	ALKBH5		+	4.43899	-0.87798
Chromatin complexes subunit BAP18	Q8IXM2	ENSG00000258315	BAP18		+	1.42905	-0.391727
Ribonucleoprotein PTB-binding 1	Q8IY67	ENSG00000161847	RAVER1			0.00690824	0.00311281
Protein SCAI	Q8N9R8	ENSG00000173611	SCAI			1.20096	-0.435262
Protein LSM14 homolog A	Q8ND56	ENSG00000257103;ENSG00000262860	LSM14A		+	2.05461	-0.301348
Growth arrest and DNA damage-inducible proteins-interacting protein 1	Q8TAE8	ENSG00000179271	GADD45GIP1			1.1088	0.41951
DmX-like protein 2	Q8TDJ6	ENSG00000104093	DMXL2			0.502523	-0.211608
Probable tRNA pseudouridine synthase 1	Q8WWH5	ENSG00000165832	TRUB1			0.184692	-0.0824122
Splicing regulatory glutamine/lysine-rich protein 1	Q8WXA9	ENSG00000153914	SREK1			0.720265	-0.180044
Protein phosphatase 1E	Q8WY54	ENSG00000175175	PPM1E			0.563606	-0.325619
TBC1 domain family member 5	Q92609	ENSG00000131374	TBC1D5			1.25576	0.44348
CUGBP Elav-like family member 1	Q92879	ENSG00000149187	CELF1		+	1.89611	-0.359631
Ubiquitin fusion degradation protein 1 homolog	Q92890	ENSG00000070010	UFD1L			0.559729	-0.215541
Ribosome-releasing factor 2, mitochondrial	Q969S9	ENSG00000164347	GFM2			1.13514	0.36368
Far upstream element-binding protein 1	Q96AE4	ENSG00000162613	FUBP1		+	2.69788	-0.33493
Nucleoporin SEH1	Q96EE3	ENSG00000085415	SEH1L			0.177277	-0.0582987
Transcription elongation factor A protein-like 4	Q96EI5	ENSG00000133142	TCEAL4			0.741104	-0.203826
tRNA-dihydrouridine(47) synthase [NAD(P)(+)]-like	Q96G46	ENSG00000141994	DUS3L		+	1.87674	-0.482868
Zinc finger CCCH-type antiviral protein 1-like	Q96H79	ENSG00000146858	ZC3HAV1L			1.13343	-0.519937
Mannose-1-phosphate guanyltransferase alpha	Q96IJ6	ENSG00000144591	GMPPA			0.744718	0.232949
Isocitrate dehydrogenase [NADP] cytoplasmic	O75874	ENSG00000138413	IDH1		+	5.82739	-0.870737
Melanoma-associated antigen G1	Q96MG7	ENSG00000185115	NDNL2			1.16599	-0.274257
Arf-GAP with GTPase, ANK repeat and PH domain-containing protein 3	Q96P47	ENSG00000133612	AGAP3			0.288766	-0.130729
Structural maintenance of chromosomes protein 6	Q96SB8	ENSG00000163029	SMC6			1.16004	-0.290943
E3 ubiquitin-protein ligase RING2	Q99496	ENSG00000121481	RNF2			1.13697	-0.23221
RNA-binding protein 4B	Q9BQ04	ENSG00000173914	RBM4B			0.302067	-0.140344
Uncharacterized protein C7orf50	Q9BRJ6	ENSG00000146540	C7orf50			0.909636	-0.282579
Gamma-tubulin complex component 2	Q9BSJ2	ENSG00000130640	TUBGCP2		+	2.80449	0.392145
Multiple myeloma tumor-associated protein 2	Q9BU76	ENSG00000143793	MMTAG2		+	1.48263	-0.503242
Nucleolar complex protein 4 homolog	Q9BVI4	ENSG00000184967	NOC4L			0.406564	-0.237029
Chitinase domain-containing protein 1	Q9BWS9	ENSG00000177830	CHID1			0.842676	0.237546
Uncharacterized protein C14orf142	Q9BXV9	ENSG00000170270;ENSG00000275619	C14orf142		+	1.56777	-0.402612
Nucleolar GTP-binding protein 1	Q9BZE4	ENSG00000107937	GTPBP4			0.624367	0.345911
Protein FAM107B	Q9H098	ENSG00000065809	FAM107B			0.695381	0.313962
Probable ATP-dependent RNA helicase DDX47	Q9H0S4	ENSG00000213782	DDX47			0.443096	-0.230054
STE20-like serine/threonine-protein kinase	Q9H2G2	ENSG00000065613	SLK			0.219372	0.0848685
Inorganic pyrophosphatase 2, mitochondrial	Q9H2U2	ENSG00000138777	PPA2			0.528307	-0.287813
UPF0696 protein C11orf68	Q9H3H3	ENSG00000175573	C11orf68			0.448684	0.108234
Proline-rich protein 36	Q9H6K5	ENSG00000183248	PRR36			0.973713	0.313146
Hematological and neurological expressed 1-like protein	Q9H910	ENSG00000206053	HN1L			0.865554	0.299248
28S ribosomal protein S30, mitochondrial	Q9NP92		MRPS30		+	1.69825	0.450188
Endophilin-B2	Q9NR46	ENSG00000148341	SH3GLB2			0.0137664	-0.00809743
RNA-binding protein 28	Q9NW13	ENSG00000106344	RBM28			0.585996	0.332279
NADH dehydrogenase [ubiquinone] 1 beta subcomplex subunit 11, mitochondrial	Q9NX14	ENSG00000147123	NDUFB11			0.340873	-0.136356
CXXC-type zinc finger protein 1	Q9P0U4	ENSG00000154832	CXXC1		+	1.76206	-0.278462
LisH domain and HEAT repeat-containing protein KIAA1468	Q9P260	ENSG00000134444	KIAA1468			0.115754	0.0714742
Vacuolar protein sorting-associated protein 29	Q9UBQ0	ENSG00000111237	VPS29			0.933003	0.169038
LIM domain and actin-binding protein 1	Q9UHB6	ENSG00000050405	LIMA1			0.834718	-0.251035
Leucine carboxyl methyltransferase 1	Q9UIC8	ENSG00000205629	LCMT1			0.409161	0.138946
Brain-specific angiogenesis inhibitor 1-associated protein 2	Q9UQB8	ENSG00000175866	BAIAP2		+	1.90841	0.774573
Nck-associated protein 1	Q9Y2A7	ENSG00000061676	NCKAP1			0.386776	0.132738
ARF GTPase-activating protein GIT1	Q9Y2X7	ENSG00000108262	GIT1		+	2.76644	0.584545
Acyl-coenzyme A thioesterase 9, mitochondrial	Q9Y305	ENSG00000123130	ACOT9			0.195839	0.10564
Endophilin-B1	Q9Y371	ENSG00000097033	SH3GLB1		+	2.90011	0.493191
Mitotic spindle-associated MMXD complex subunit MIP18	Q9Y3D0	ENSG00000166595	FAM96B		+	1.38848	0.359272
Nucleolar complex protein 2 homolog	Q9Y3T9	ENSG00000188976	NOC2L			0.609572	0.440217
U3 small nucleolar RNA-associated protein 18 homolog	Q9Y5J1	ENSG00000011260	UTP18			0.00408521	-0.00282193
Spindlin-1	Q9Y657	ENSG00000106723	SPIN1			0.780879	-0.234695
NF-kappa-B essential modulator	Q9Y6K9	ENSG00000269335	IKBKG			0.323749	0.108602
E3 ubiquitin-protein ligase UBR4	Q5T4S7	ENSG00000127481	UBR4			0.778349	-0.135253
Formin-like protein 2	Q96PY5	ENSG00000157827	FMNL2			0.0912726	0.0693328
Myb-binding protein 1A	Q9BQG0	ENSG00000132382	MYBBP1A			0.764742	-0.36375
Synergin gamma	Q9UMZ2	ENSG00000274047;ENSG00000275066	SYNRG			0.134051	0.088005
Nipped-B-like protein	Q6KC79	ENSG00000164190	NIPBL		+	2.75162	-0.495776
Dihydropyrimidinase-related protein 1	Q14194	ENSG00000072832	CRMP1			0.559734	0.326627
Insulin-like growth factor 2 mRNA-binding protein 1	Q9NZI8	ENSG00000159217	IGF2BP1			0.330646	-0.342963
Keratin, type I cytoskeletal 18	P05783	ENSG00000111057	KRT18			0.275541	0.275552
IST1 homolog	P53990	ENSG00000182149	IST1			0.595884	0.155211
Glucose-6-phosphate isomerase	P06744	ENSG00000105220	GPI			0.345153	-0.114019
Protein kinase C iota type	P41743	ENSG00000163558	PRKCI			0.136875	0.04719
Exosome complex component RRP45	Q06265	ENSG00000123737	EXOSC9			0.516299	-0.267271
Probable glutamate--tRNA ligase, mitochondrial	Q5JPH6	ENSG00000103356	EARS2		+	3.58601	1.01996
Chromodomain-helicase-DNA-binding protein 7	Q9P2D1	ENSG00000171316	CHD7			1.07257	0.640968
Tumor protein D54	O43399	ENSG00000101150	TPD52L2			0.598151	0.2843
Protein scribble homolog	Q14160	ENSG00000180900	SCRIB			0.00835448	0.00557796
Mitochondrial import inner membrane translocase subunit TIM50	Q3ZCQ8	ENSG00000105197	TIMM50			0.757034	0.278844
Spectrin alpha chain, erythrocytic 1	P02549	ENSG00000163554	SPTA1			0.0761195	-0.0577554
Ig gamma-3 chain C region	P01860		IGHG3			0.109803	0.0683537
Neutral cholesterol ester hydrolase 1	Q6PIU2	ENSG00000144959	NCEH1		+	2.55937	-0.866453
Antithrombin-III	P01008	ENSG00000117601	SERPINC1			0.544686	-0.247453
Versican core protein	P13611	ENSG00000038427	VCAN			1.25678	0.565621
Neurofilament light polypeptide	P07196	ENSG00000277586	NEFL			0.0809222	-0.102081
Kaliocin-1;Lactoferricin-H;Lactoferroxin-A;Lactoferroxin-B;Lactoferroxin-C;Lactotransferrin	P02788	ENSG00000012223	LTF			0.0458509	0.0394785
Ig mu chain C region	P01871		IGHM			0.396209	0.232586
Synapsin-1	P17600	ENSG00000008056	SYN1			0.355351	0.252661
Apolipoprotein E	P02649	ENSG00000130203	APOE			0.104259	0.0655038
Microtubule-associated protein 6	Q96JE9	ENSG00000171533	MAP6		+	1.39512	0.650485
Activation peptide fragment 1;Activation peptide fragment 2;Prothrombin;Thrombin heavy chain;Thrombin light chain	P00734	ENSG00000180210	F2			0.142271	0.0882787
Microtubule-associated protein tau	P10636	ENSG00000186868;ENSG00000276155;ENSG00000277956	MAPT		+	1.48109	0.911198
Reticulon-1	Q16799	ENSG00000139970	RTN1			0.254158	0.179361
Septin-4	O43236	ENSG00000108387	2022-09-04			0.132369	0.148144
35 kDa inter-alpha-trypsin inhibitor heavy chain H4;70 kDa inter-alpha-trypsin inhibitor heavy chain H4;Inter-alpha-trypsin inhibitor heavy chain H4	Q14624	ENSG00000055955	ITIH4			0.289472	-0.127301
Synaptojanin-1	O43426	ENSG00000159082	SYNJ1			0.510624	-0.254278
Periostin	Q15063	ENSG00000133110	POSTN			0.423907	-0.530131
Alpha-1B-glycoprotein	P04217	ENSG00000121410	A1BG			0.624918	-0.245374
von Willebrand antigen 2;von Willebrand factor	P04275	ENSG00000110799	VWF			0.876013	-0.34334
Inter-alpha-trypsin inhibitor heavy chain H1	P19827	ENSG00000055957	ITIH1			0.39585	-0.184371
Myelin proteolipid protein	P60201	ENSG00000123560	PLP1		+	2.31706	1.26091
Angiotensin 1-4;Angiotensin 1-5;Angiotensin 1-7;Angiotensin 1-9;Angiotensin-1;Angiotensin-2;Angiotensin-3;Angiotensin-4;Angiotensinogen	P01019	ENSG00000135744	AGT			0.00914859	-0.00471257
Plasma protease C1 inhibitor	P05155	ENSG00000149131	SERPING1			0.698312	-0.253628
Lumican	P51884	ENSG00000139329	LUM			0.157812	0.149452
Aquaporin-4	P55087	ENSG00000171885	AQP4			0.191143	0.248065
Retinal dehydrogenase 1	P00352	ENSG00000165092	ALDH1A1		+	3.04811	0.926691
Apolipoprotein D	P05090	ENSG00000189058	APOD			1.19875	0.645921
Neuronal-specific septin-3	Q9UH03	ENSG00000100167	2022-09-03			0.904324	0.405022
F-box only protein 2	Q9UK22	ENSG00000116661	FBXO2			0.32472	0.314349
Band 3 anion transport protein	P02730	ENSG00000004939	SLC4A1			0.0493691	0.0436321
Somatomedin-B;Vitronectin;Vitronectin V10 subunit;Vitronectin V65 subunit	P04004	ENSG00000109072	VTN			1.15593	-0.49044
Thymidine phosphorylase	P19971	ENSG00000025708	TYMP		+	1.67345	0.494908
Clathrin coat assembly protein AP180	O60641	ENSG00000065609	SNAP91			0.0854299	0.085932
Complement component C9;Complement component C9a;Complement component C9b	P02748	ENSG00000113600	C9			0.0177364	-0.0140905
Prolargin	P51888	ENSG00000188783	PRELP			0.185628	0.158436
Histidine-rich glycoprotein	P04196	ENSG00000113905	HRG			0.232063	-0.0984325
Lambda-crystallin homolog	Q9Y2S2	ENSG00000165475	CRYL1			0.578606	0.273359
Desmin	P17661	ENSG00000175084	DES			0.147227	0.136272
Collagen alpha-1(XIV) chain	Q05707	ENSG00000187955	COL14A1			0.251498	-0.180856
Alpha-1-acid glycoprotein 1	P02763	ENSG00000229314	ORM1			0.0542578	-0.0383609
C4b-binding protein alpha chain	P04003	ENSG00000123838	C4BPA			0.498972	0.256655
Alpha-2-antiplasmin	P08697	ENSG00000167711;ENSG00000276838	SERPINF2			0.294381	0.173316
Laminin subunit alpha-2	P24043	ENSG00000196569	LAMA2			0.247614	-0.16665
Coagulation factor XIII A chain	P00488	ENSG00000124491	F13A1			1.02797	0.444349
Ig gamma-2 chain C region	P01859	ENSG00000211893	IGHG2			0.496048	0.276523
Alpha-1-microglobulin;Inter-alpha-trypsin inhibitor light chain;Protein AMBP;Trypstatin	P02760	ENSG00000106927	AMBP			0.398066	0.177834
Ferritin light chain	P02792	ENSG00000087086	FTL			0.467645	0.3521
Visinin-like protein 1	P62760	ENSG00000163032	VSNL1			0.432746	0.613377
Ig gamma-4 chain C region	P01861	ENSG00000211892	IGHG4			1.1934	0.670126
Transthyretin	P02766	ENSG00000118271	TTR			0.339933	-0.17036
Transgelin-3	Q9UI15	ENSG00000144834	TAGLN3		+	1.76391	0.671049
Beta-factor XIIa part 1;Coagulation factor XII;Coagulation factor XIIa heavy chain;Coagulation factor XIIa light chain	P00748	ENSG00000131187	F12			0.585999	-0.228539
Biglycan	P21810	ENSG00000182492	BGN			0.0808723	-0.0706492
Aquaporin-1	P29972	ENSG00000240583	AQP1			0.0791572	0.0807379
Prothymosin alpha;Prothymosin alpha, N-terminally processed;Thymosin alpha-1	P06454	ENSG00000187514	PTMA			0.581499	-0.22009
Monocyte differentiation antigen CD14;Monocyte differentiation antigen CD14, membrane-bound form;Monocyte differentiation antigen CD14, urinary form	P08571	ENSG00000170458	CD14			0.576928	0.247707
Carboxypeptidase E	P16870	ENSG00000109472	CPE			0.0299783	0.0194386
Mimecan	P20774	ENSG00000106809	OGN			0.497371	0.431824
Synaptic vesicle glycoprotein 2A	Q7L0J3	ENSG00000159164	SV2A			0.929641	0.578333
Methyltransferase-like protein 7A	Q9H8H3	ENSG00000185432	METTL7A			0.271989	0.147415
Abl interactor 2	Q9NYB9	ENSG00000138443	ABI2			0.147257	0.0517228
Macrophage migration inhibitory factor	P14174	ENSG00000240972;ENSG00000276701	MIF			0.524967	0.148258
Lysozyme C	P61626	ENSG00000090382	LYZ			0.278488	0.167425
Rabphilin-3A	Q9Y2J0	ENSG00000089169	RPH3A		+	1.8911	1.55687
Neuronal membrane glycoprotein M6-a	P51674	ENSG00000150625	GPM6A			0.0363168	0.0326258
Signal recognition particle 9 kDa protein	P49458	ENSG00000143742	SRP9			0.274346	-0.0963305
Protein mago nashi homolog 2	Q96A72	ENSG00000111196	MAGOHB			1.10273	-0.228154
Charged multivesicular body protein 6	Q96FZ7	ENSG00000176108	CHMP6			0.251762	-0.0964377
Fibulin-5	Q9UBX5	ENSG00000140092	FBLN5			0.425524	0.283212
Vitamin K-dependent protein S	P07225	ENSG00000184500	PROS1			0.0832305	-0.0698331
Histone H1.0;Histone H1.0, N-terminally processed	P07305	ENSG00000189060	H1F0			0.361996	-0.191111
PEX5-related protein	Q8IYB4	ENSG00000114757	PEX5L			1.07365	-0.854777
Arginine and glutamate-rich protein 1	Q9NWB6	ENSG00000134884	ARGLU1			0.846288	-0.183469
Polypyrimidine tract-binding protein 3	O95758	ENSG00000119314	PTBP3			1.14582	-0.85363
Zinc finger protein 428	Q96B54	ENSG00000131116	ZNF428			0.439935	-0.196728
Charged multivesicular body protein 2b	Q9UQN3	ENSG00000083937	CHMP2B			0.669981	0.167862
PRA1 family protein 2	O60831	ENSG00000243279	PRAF2			0.691255	0.198599
60S ribosomal protein L34	P49207	ENSG00000109475	RPL34			0.0268613	-0.0130948
Leukocyte surface antigen CD47	Q08722	ENSG00000196776	CD47		+	3.04528	0.858305
von Willebrand factor A domain-containing protein 1	Q6PCB0	ENSG00000179403	VWA1		+	1.30406	-0.413323
Ubiquitin-conjugating enzyme E2 R2	Q712K3	ENSG00000107341	UBE2R2			1.0686	-0.196791
Histone H1.2	P16403	ENSG00000187837	HIST1H1C			0.506867	-0.200235
Cyclin-dependent kinase 4 inhibitor C	P42773	ENSG00000123080	CDKN2C			0.369297	-0.24793
Synaptosomal-associated protein 25	P60880	ENSG00000132639	SNAP25			1.02001	-0.516961
Beta-synuclein	Q16143	ENSG00000074317	SNCB			0.2075	-0.234737
Arf-GAP with SH3 domain, ANK repeat and PH domain-containing protein 3	Q8TDY4	ENSG00000088280	ASAP3			1.13039	0.334209
rRNA/tRNA 2'-O-methyltransferase fibrillarin-like protein 1	A6NHQ2	ENSG00000188573	FBLL1			1.00302	-0.260906
Cytochrome c oxidase subunit 6C	P09669	ENSG00000164919	COX6C			0.771967	-0.209504
AP-1 complex subunit sigma-1A	P61966	ENSG00000106367	AP1S1			1.25331	0.400424
Small nuclear ribonucleoprotein E	P62304	ENSG00000182004	SNRPE			0.754347	-0.143315
Galectin-related protein	Q3ZCW2	ENSG00000119862	LGALSL			0.727629	-0.383725
Ras-related protein Rab-39B	Q96DA2	ENSG00000155961	RAB39B			0.479188	0.288569
Transmembrane protein 201	Q5SNT2	ENSG00000188807	TMEM201		+	3.83857	-0.852144
High mobility group nucleosome-binding domain-containing protein 4	O00479	ENSG00000182952	HMGN4			0.097011	-0.0362831
Apolipoprotein A-II;Proapolipoprotein A-II;Truncated apolipoprotein A-II	P02652	ENSG00000158874	APOA2			0.505055	0.25794
Apolipoprotein C-III	P02656	ENSG00000110245	APOC3			1.00971	-0.439522
Non-histone chromosomal protein HMG-17	P05204	ENSG00000198830	HMGN2			0.354547	-0.159005
Cathepsin G	P08311	ENSG00000100448	CTSG			1.18686	0.516421
Cellular retinoic acid-binding protein 1	P29762	ENSG00000166426	CRABP1		+	1.30129	1.33297
Heat shock 70 kDa protein 1-like	P34931	ENSG00000204390;ENSG00000206383;ENSG00000234258;ENSG00000236251	HSPA1L			0.396196	-0.190179
Mitochondrial import receptor subunit TOM20 homolog	Q15388	ENSG00000173726	TOMM20			0.368119	-0.114442
Immunoglobulin J chain	P01591	ENSG00000132465	IGJ			0.470035	0.258433
Collagen alpha-1(III) chain	P02461	ENSG00000168542	COL3A1			0.461009	0.407255
Integrin alpha-IIb;Integrin alpha-IIb heavy chain;Integrin alpha-IIb light chain, form 1;Integrin alpha-IIb light chain, form 2	P08514	ENSG00000005961	ITGA2B			0.144733	-0.14941
Protein S100-A4	P26447	ENSG00000196154	S100A4			0.532893	0.282242
TP53-regulating kinase	Q96S44	ENSG00000172315	TP53RK			0.129183	-0.048476
EMILIN-1	Q9Y6C2	ENSG00000138080	EMILIN1			0.0929868	-0.0806116
CCB peptide;GAWK peptide;PE-11;Secretogranin-1	P05060	ENSG00000089199	CHGB			0.546585	-0.44076
40S ribosomal protein S30	P62861	ENSG00000149806	FAU			0.0553372	-0.0413988
FXYD domain-containing ion transport regulator 6	Q9H0Q3	ENSG00000137726	FXYD6		+	1.73201	0.852126
Neuronal migration protein doublecortin	O43602	ENSG00000077279	DCX			0.282339	0.23642
Guanine nucleotide-binding protein G(I)/G(S)/G(O) subunit gamma-4	P50150	ENSG00000168243	GNG4			0.773373	0.351684
Seizure 6-like protein	Q9BYH1	ENSG00000100095	SEZ6L			0.343194	0.16731
Microfibrillar-associated protein 2	P55001	ENSG00000117122	MFAP2		+	1.34096	0.658801
Spermatogenesis-defective protein 39 homolog	Q9H9C1	ENSG00000151445	VIPAS39			0.909881	0.264113
Biogenesis of lysosome-related organelles complex 1 subunit 2	Q6QNY1	ENSG00000196072	BLOC1S2			0.650801	0.237675
Cell cycle exit and neuronal differentiation protein 1	Q8N111	ENSG00000184524	CEND1		+	1.55934	0.974179
Guanine nucleotide-binding protein G(I)/G(S)/G(O) subunit gamma-2	P59768	ENSG00000186469	GNG2			1.06424	0.492167
Ganglioside-induced differentiation-associated protein 1-like 1	Q96MZ0	ENSG00000124194	GDAP1L1			0.529606	0.295259
Ragulator complex protein LAMTOR4;Ragulator complex protein LAMTOR4, N-terminally processed	Q0VGL1	ENSG00000188186	LAMTOR4			0.237937	0.0682083
RWD domain-containing protein 4	Q6NW29	ENSG00000182552	RWDD4			0.242959	0.107994
Selenocysteine lyase	Q96I15	ENSG00000132330	SCLY		+	3.06213	-0.833353
Sorting nexin-30	Q5VWJ9	ENSG00000148158	SNX30			0.0348767	-0.0220419
T-box brain protein 1	Q16650	ENSG00000136535	TBR1			1.0324	-0.817976
Laminin subunit gamma-3	Q9Y6N6	ENSG00000050555	LAMC3			0.0290855	-0.0236581
TRAF-type zinc finger domain-containing protein 1	O14545	ENSG00000135148	TRAFD1			1.16049	0.322496
Cytoplasmic dynein 1 intermediate chain 1	O14576	ENSG00000158560	DYNC1I1			0.168573	0.183902
Proteasome subunit alpha type-7;Proteasome subunit alpha type-7-like	O14818;Q8TAA3	ENSG00000101182;ENSG00000154611	PSMA7;PSMA8			0.406243	-0.0938237
Synaptogyrin-3	O43761	ENSG00000127561	SYNGR3			0.238424	0.2982
Mitochondrial import inner membrane translocase subunit Tim8 A	O60220	ENSG00000126953	TIMM8A			0.771049	0.360215
NADH dehydrogenase [ubiquinone] 1 beta subcomplex subunit 1	O75438	ENSG00000183648	NDUFB1			0.303189	-0.136246
Complement factor B;Complement factor B Ba fragment;Complement factor B Bb fragment	P00751	ENSG00000239754;ENSG00000241253;ENSG00000241534;ENSG00000242335;ENSG00000243570;ENSG00000243649	CFB			0.274447	0.211998
Keratin, type II cytoskeletal 1	P04264	ENSG00000167768	KRT1			0.695446	0.484402
Glyceraldehyde-3-phosphate dehydrogenase;Glyceraldehyde-3-phosphate dehydrogenase, testis-specific	P04406;O14556	ENSG00000105679;ENSG00000111640	GAPDH;GAPDHS			0.848122	0.242046
Protein S100-A8;Protein S100-A8, N-terminally processed	P05109	ENSG00000143546	S100A8			0.566939	0.432146
Protein S100-A9	P06702	ENSG00000163220	S100A9			0.165328	0.170159
Annexin A2;Putative annexin A2-like protein	P07355;A6NMY6	ENSG00000182718	ANXA2;ANXA2P2		+	1.8756	0.599681
Histone H2A.V;Histone H2A.Z	Q71UI9;P0C0S5	ENSG00000105968;ENSG00000164032	H2AFV;H2AFZ			0.805963	-0.258333
	P0DPI2;A0A0B4J2D5	ENSG00000280071				0.665158	0.220728
DNA topoisomerase 1;DNA topoisomerase I, mitochondrial	P11387;Q969P6	ENSG00000184428;ENSG00000198900	TOP1;TOP1MT			0.995342	-0.237166
Small nuclear ribonucleoprotein-associated protein N;Small nuclear ribonucleoprotein-associated proteins B and B'	P63162;P14678	ENSG00000125835;ENSG00000128739	SNRPB;SNRPN		+	1.61694	-0.272428
Erythrocyte membrane protein band 4.2	P16452	ENSG00000166947	EPB42			0.189941	0.138266
Heat shock 70 kDa protein 6;Putative heat shock 70 kDa protein 7	P17066;P48741	ENSG00000173110	HSPA6;HSPA7			0.345955	0.0692457
Midkine	P21741	ENSG00000110492	MDK			0.138293	-0.0893892
Nucleoside diphosphate kinase B;Putative nucleoside diphosphate kinase	P22392;O60361	ENSG00000011052	NME2;NME2P1			0.461821	-0.179602
Histone-lysine N-methyltransferase setd3	Q86TU7	ENSG00000183576	SETD3		+	3.77887	-0.814764
ELAV-like protein 4	P26378	ENSG00000162374	ELAVL4		+	1.96672	0.623334
Peripherin	P41219	ENSG00000135406	PRPH			0.218011	0.356506
40S ribosomal protein S10;Putative 40S ribosomal protein S10-like	P46783;Q9NQ39	ENSG00000124614	RPS10;RPS10P5			0.198155	0.059172
Cytochrome b-c1 complex subunit 11;Cytochrome b-c1 complex subunit Rieske, mitochondrial;Putative cytochrome b-c1 complex subunit Rieske-like protein 1	P47985;P0C7P4	ENSG00000169021	UQCRFS1;UQCRFS1P1			0.0372479	-0.0172597
Guanine nucleotide-binding protein G(I)/G(S)/G(O) subunit gamma-10	P50151	ENSG00000242616	GNG10			0.533986	0.220565
Puromycin-sensitive aminopeptidase;Puromycin-sensitive aminopeptidase-like protein	P55786;A6NEC2	ENSG00000141279	NPEPPS;NPEPPSL1			0.397712	-0.263322
Putative ubiquitin-conjugating enzyme E2 N-like;Ubiquitin-conjugating enzyme E2 N	P61088;Q5JXB2	ENSG00000177889	UBE2N;UBE2NL			0.159965	-0.0536299
Protein mago nashi homolog	P61326	ENSG00000162385	MAGOH			0.0442173	0.0184244
60S ribosomal protein L37	P61927	ENSG00000145592	RPL37			0.140386	0.0567436
Putative small nuclear ribonucleoprotein G-like protein 15;Small nuclear ribonucleoprotein G	P62308;A8MWD9	ENSG00000143977	SNRPG;SNRPGP15			1.04399	-0.271788
40S ribosomal protein S26;Putative 40S ribosomal protein S26-like 1	P62854;Q5JNZ5	ENSG00000197728	RPS26;RPS26P11			0.0843546	-0.0324345
Glutamyl aminopeptidase	Q07075	ENSG00000138792	ENPEP			0.219886	0.130884
Ubiquitin-conjugating enzyme E2 variant 1	Q13404	ENSG00000244687	UBE2V1			0.594127	0.126769
Tubulin beta-8 chain	Q3ZCM7	ENSG00000173876;ENSG00000261456	TUBB8			0.343171	0.192804
Histone H2B type 3-B	Q8N257	ENSG00000196890	HIST3H2BB			0.139207	0.135513
Latent-transforming growth factor beta-binding protein 4	Q8N2S1	ENSG00000090006	LTBP4			0.351605	0.290335
MAPK-interacting and spindle-stabilizing protein-like	Q8NDC0	ENSG00000168175	MAPK1IP1L			0.627117	-0.249577
Insulin-like growth factor-binding protein-like 1	Q8WX77	ENSG00000137142	IGFBPL1		+	1.9639	1.04636
Zinc finger protein 512	Q96ME7	ENSG00000243943	ZNF512		+	1.84137	-0.579655
Histone H2B type 1-A;Histone H2B type 1-L	Q99880;Q96A08	ENSG00000146047;ENSG00000185130	HIST1H2BA;HIST1H2BL			0.0660465	-0.0303152
Putative Ras-related protein Rab-1C;Ras-related protein Rab-1B	Q9H0U4;Q92928	ENSG00000174903	RAB1B;RAB1C			0.102438	0.0449032
EMILIN-3	Q9NT22	ENSG00000183798	EMILIN3			0.625099	0.463721
Sphingomyelin phosphodiesterase 3	Q9NY59	ENSG00000103056	SMPD3		+	1.48068	0.59208
Protein Mis18-alpha	Q9NYP9	ENSG00000159055	MIS18A		+	1.7605	0.978974
Ena/VASP-like protein	Q9UI08	ENSG00000196405	EVL			0.0499873	-0.0336299
HIG1 domain family member 1A, mitochondrial	Q9Y241	ENSG00000181061	HIGD1A			0.479219	0.25791
Cytochrome c oxidase assembly factor 3 homolog, mitochondrial	Q9Y2R0	ENSG00000183978	COA3		+	1.50429	0.29
Mitochondrial import inner membrane translocase subunit Tim8 B	Q9Y5J9	ENSG00000150779	TIMM8B			0.886198	0.343383
Coiled-coil-helix-coiled-coil-helix domain-containing protein 2;Putative coiled-coil-helix-coiled-coil-helix domain-containing protein CHCHD2P9, mitochondrial	Q9Y6H1;Q5T1J5	ENSG00000106153	CHCHD2;CHCHD2P9			0.266933	0.10438
	REV__P98196;REV__Q9Y2G3					0.335437	0.174913
Tubulin beta chain;Tubulin beta-8 chain-like protein LOC260334	P07437;A6NNZ2	ENSG00000183311;ENSG00000196230;ENSG00000224156;ENSG00000227739;ENSG00000229684;ENSG00000232421;ENSG00000232575;ENSG00000235067	TUBB			0.656578	0.219966
Dynein light chain roadblock-type 1;Dynein light chain roadblock-type 2	Q9NP97;Q8TF09	ENSG00000125971;ENSG00000168589	DYNLRB1;DYNLRB2			0.378006	0.128644
	REV__Q07020					0.0807326	0.0836709
Protein SET;Protein SETSIP	Q01105;P0DME0	ENSG00000119335;ENSG00000230667	SET;SETSIP		+	1.97533	-0.405041
Triple QxxK/R motif-containing protein	Q629K1	ENSG00000205133	TRIQK			0.0124563	0.00634981
Katanin p60 ATPase-containing subunit A-like 2	Q8IYT4	ENSG00000167216	KATNAL2			0.175704	0.0615987
Urotensin-2	O95399	ENSG00000049247	UTS2			0.421811	0.183436
60S ribosomal protein L3;60S ribosomal protein L3-like	P39023;Q92901	ENSG00000100316;ENSG00000140986	RPL3;RPL3L			0.0514916	-0.0214405
Heat shock 70 kDa protein 1A;Heat shock 70 kDa protein 1B	P0DMV9;P0DMV8	ENSG00000204388;ENSG00000204389;ENSG00000212866;ENSG00000215328;ENSG00000224501;ENSG00000231555;ENSG00000232804;ENSG00000234475;ENSG00000235941;ENSG00000237724	HSPA1A;HSPA1B			0.209108	-0.0736517
Nucleolin	P19338;REV__P19338	ENSG00000115053	NCL			0.149766	-0.0626606
PDZ and LIM domain protein 3	Q53GG5	ENSG00000154553	PDLIM3		+	2.15403	1.79178
GRB2-associated-binding protein 1	Q13480	ENSG00000109458	GAB1		+	2.05306	1.28258
Aldo-keto reductase family 1 member B15;Aldose reductase	P15121;C9JRZ8	ENSG00000085662;ENSG00000227471	AKR1B1;AKR1B15			0.132379	-0.069802
Hexokinase-1;Putative hexokinase HKDC1	P19367;Q2TB90	ENSG00000156510;ENSG00000156515	HK1;HKDC1			0.884981	0.424138
Titin	Q8WZ42	ENSG00000155657	TTN			0.155723	0.118723
Hypoxia up-regulated protein 1;Testis-expressed sequence 15 protein	Q9Y4L1;Q9BXT5	ENSG00000133863;ENSG00000149428;ENSG00000280682	HYOU1;TEX15			0.148989	0.0728244
Guanine nucleotide-binding protein G(s) subunit alpha isoforms short;Guanine nucleotide-binding protein G(s) subunit alpha isoforms XLas	P63092;Q5JWF2	ENSG00000087460	GNAS			0.00356959	0.00204938
Vitamin D-binding protein	P02774	ENSG00000145321	GC			0.0281787	0.0258293
Dolichyl-diphosphooligosaccharide--protein glycosyltransferase subunit DAD1	P61803	ENSG00000129562	DAD1			0.487253	-0.245322
[truncated: 1,999 more rows]

## Sheet: Supplementary Data 6c
Protein name	UniProt ID	ENSG	Gene name		p-value significant pG4 vs all(pSHHt,pSHHs pG3myc, pG3, pWNT)	-log10 p-value pG4 vs all(pSHHt,pSHHs pG3myc, pG3, pWNT	log 2 mean difference pG4 vs all(pSHHt,pSHHs pG3myc, pG3, pWNT
						Students t-test significant (p-value <0.05)	> 1.5 times higher abundant in pG4 compared to all other proteome groups
							> 1.5 times higher abundantl other proteome groups compared to pG4
Carbonic anhydrase 4	P22748	ENSG00000167434	CA4		+	16.7753	-2.77494
Rabphilin-3A	Q9Y2J0	ENSG00000089169	RPH3A		+	11.0944	-2.33784
Plexin-A2	O75051	ENSG00000076356	PLXNA2		+	14.3799	-2.1754
Immunoglobulin superfamily member 21	Q96ID5	ENSG00000117154	IGSF21		+	18.4288	-2.06329
Testin	Q9UGI8	ENSG00000135269	TES		+	17.3564	-1.92642
Fructose-2,6-bisphosphatase TIGAR	Q9NQ88	ENSG00000078237	TIGAR		+	20.5717	-1.91155
F-box only protein 2	Q9UK22	ENSG00000116661	FBXO2		+	16.5048	-1.90228
Argininosuccinate synthase	P00966	ENSG00000130707	ASS1		+	12.3197	-1.89045
PEX5-related protein	Q8IYB4	ENSG00000114757	PEX5L		+	8.65124	-1.87133
Formin-2	Q9NZ56	ENSG00000155816	FMN2		+	6.02963	-1.83965
Cytoplasmic dynein 1 intermediate chain 1	O14576	ENSG00000158560	DYNC1I1		+	16.1817	-1.74403
Protein FAM171A2	A8MVW0	ENSG00000161682	FAM171A2		+	16.6393	-1.71942
Voltage-dependent calcium channel subunit alpha-2/delta-1;Voltage-dependent calcium channel subunit alpha-2-1;Voltage-dependent calcium channel subunit delta-1	P54289	ENSG00000153956	CACNA2D1		+	13.6533	-1.70963
Microtubule-associated protein tau	P10636	ENSG00000186868;ENSG00000276155;ENSG00000277956	MAPT		+	12.8875	-1.69088
Contactin-1	Q12860	ENSG00000018236	CNTN1		+	10.9372	-1.65096
Dynamin-1	Q05193	ENSG00000106976	DNM1		+	9.24442	-1.6209
Dihydropyrimidinase-related protein 4	O14531	ENSG00000151640	DPYSL4		+	26.3368	-1.56504
CCB peptide;GAWK peptide;PE-11;Secretogranin-1	P05060	ENSG00000089199	CHGB		+	10.1066	-1.56307
cAMP-dependent protein kinase type II-beta regulatory subunit	P31323	ENSG00000005249	PRKAR2B		+	20.3293	-1.53029
Disks large homolog 3	Q92796	ENSG00000082458	DLG3		+	15.6577	-1.51322
Interferon regulatory factor 2-binding protein-like	Q9H1B7	ENSG00000119669	IRF2BPL		+	22.9698	-1.51097
Syntaxin-1B	P61266	ENSG00000099365	STX1B		+	6.30581	-1.50947
Manserin;Secretogranin-2;Secretoneurin	P13521	ENSG00000171951	SCG2		+	5.33856	-1.50741
ELKS/Rab6-interacting/CAST family member 1	Q8IUD2	ENSG00000082805	ERC1		+	12.4476	-1.50466
Coxsackievirus and adenovirus receptor	P78310	ENSG00000154639	CXADR		+	15.1043	-1.5002
Adenylate kinase isoenzyme 1	P00568	ENSG00000106992	AK1		+	15.1803	-1.47343
T-box brain protein 1	Q16650	ENSG00000136535	TBR1		+	6.23223	-1.47015
Hippocalcin-like protein 1	P37235	ENSG00000115756	HPCAL1		+	10.6561	-1.46253
Brain acid soluble protein 1	P80723	ENSG00000176788	BASP1		+	22.4741	-1.43333
Dihydropyrimidinase-related protein 5	Q9BPU6	ENSG00000157851	DPYSL5		+	13.244	-1.42697
Diphosphoinositol polyphosphate phosphohydrolase 2	Q9NZJ9	ENSG00000173598	NUDT4		+	11.0568	-1.4248
Non-syndromic hearing impairment protein 5	O60443	ENSG00000105928	DFNA5		+	8.19216	-1.41729
cAMP-dependent protein kinase catalytic subunit beta	P22694	ENSG00000142875	PRKACB		+	10.7747	-1.38898
Adenylyl cyclase-associated protein 2	P40123	ENSG00000112186	CAP2		+	10.3962	-1.37809
Phosphofurin acidic cluster sorting protein 1	Q6VY07	ENSG00000175115	PACS1		+	17.5715	-1.3771
Guanine nucleotide-binding protein G(o) subunit alpha	P09471	ENSG00000087258	GNAO1		+	9.82683	-1.36832
Pyridoxal phosphate phosphatase	Q96GD0	ENSG00000241360	PDXP		+	24.3862	-1.35861
Synaptic vesicle membrane protein VAT-1 homolog-like	Q9HCJ6	ENSG00000171724	VAT1L		+	7.25692	-1.34965
Immunoglobulin superfamily member 3	O75054	ENSG00000143061	IGSF3		+	7.96749	-1.33745
Hepatoma-derived growth factor-related protein 3	Q9Y3E1		HDGFRP3		+	26.7137	-1.33559
Dihydropyrimidinase-related protein 3	Q14195	ENSG00000113657	DPYSL3		+	13.5564	-1.33453
Puromycin-sensitive aminopeptidase;Puromycin-sensitive aminopeptidase-like protein	P55786;A6NEC2	ENSG00000141279	NPEPPS;NPEPPSL1		+	21.4022	-1.33078
Polypyrimidine tract-binding protein 2	Q9UKA9	ENSG00000117569	PTBP2		+	15.8814	-1.32106
Aquaporin-4	P55087	ENSG00000171885	AQP4		+	4.59886	-1.31899
Ras-related protein R-Ras2	P62070	ENSG00000133818	RRAS2		+	16.0358	-1.31399
EGF-like repeat and discoidin I-like domain-containing protein 3	O43854	ENSG00000164176	EDIL3		+	4.6999	-1.31079
Serine/threonine-protein kinase DCLK1	O15075	ENSG00000133083	DCLK1		+	17.5804	-1.30946
Microtubule-associated protein 2	P11137	ENSG00000078018	MAP2		+	12.172	-1.30477
Tubulin beta-2A chain	Q13885	ENSG00000137267	TUBB2A		+	12.3962	-1.29455
Huntingtin-interacting protein 1-related protein	O75146	ENSG00000130787	HIP1R		+	18.8112	-1.2851
Band 4.1-like protein 1	Q9H4G0	ENSG00000088367	EPB41L1		+	15.9539	-1.27868
Vesicle-fusing ATPase	P46459	ENSG00000073969;ENSG00000276262;ENSG00000278174	NSF		+	23.1142	-1.26788
Neuronal migration protein doublecortin	O43602	ENSG00000077279	DCX		+	9.45224	-1.26351
Microtubule-associated protein RP/EB family member 2	Q15555	ENSG00000166974	MAPRE2		+	16.0894	-1.25975
Isoaspartyl peptidase/L-asparaginase;Isoaspartyl peptidase/L-asparaginase alpha chain;Isoaspartyl peptidase/L-asparaginase beta chain	Q7L266	ENSG00000162174	ASRGL1		+	13.3634	-1.23138
Visinin-like protein 1	P62760	ENSG00000163032	VSNL1		+	2.97448	-1.23124
Succinate-semialdehyde dehydrogenase, mitochondrial	P51649	ENSG00000112294	ALDH5A1		+	5.64705	-1.21118
Syntaxin-binding protein 1	P61764	ENSG00000136854	STXBP1		+	12.212	-1.20195
Serine dehydratase-like	Q96GA7	ENSG00000139410	SDSL		+	5.98173	-1.19265
Glial fibrillary acidic protein	P14136	ENSG00000131095	GFAP		+	4.6215	-1.19255
Gamma-enolase	P09104	ENSG00000111674	ENO2		+	19.2526	-1.19068
WW domain-binding protein 2	Q969T9	ENSG00000132471	WBP2		+	18.7591	-1.18962
cAMP-dependent protein kinase catalytic subunit alpha	P17612	ENSG00000072062	PRKACA		+	6.66118	-1.18916
Triple functional domain protein	O75962	ENSG00000038382	TRIO		+	16.4645	-1.18197
Calcium/calmodulin-dependent 3',5'-cyclic nucleotide phosphodiesterase 1C	Q14123	ENSG00000154678	PDE1C		+	3.68271	-1.1719
Microtubule-associated protein RP/EB family member 3	Q9UPY8	ENSG00000084764	MAPRE3		+	11.6404	-1.17134
Dynamin-3	Q9UQ16	ENSG00000197959	DNM3		+	4.47005	-1.16649
Creatine kinase B-type	P12277	ENSG00000166165	CKB		+	5.50027	-1.15963
Secernin-1	Q12765	ENSG00000136193	SCRN1		+	8.80032	-1.15263
Cysteine and glycine-rich protein 2	Q16527	ENSG00000175183	CSRP2		+	12.2338	-1.14788
Calcium-dependent secretion activator 1	Q9ULU8	ENSG00000163618	CADPS		+	4.55441	-1.14246
Armadillo repeat protein deleted in velo-cardio-facial syndrome	O00192	ENSG00000099889	ARVCF		+	17.0325	-1.13905
Septin-6	Q14141	ENSG00000125354	2022-09-06		+	13.6513	-1.1351
Wiskott-Aldrich syndrome protein family member 3	Q9UPY6	ENSG00000132970	WASF3		+	13.3581	-1.13319
Puromycin-sensitive aminopeptidase	P55786	ENSG00000141279	NPEPPS		+	9.1822	-1.1298
Cleft lip and palate transmembrane protein 1-like protein	Q96KA5	ENSG00000049656;ENSG00000274811	CLPTM1L		+	6.68757	-1.1271
Core histone macro-H2A.2	Q9P0M6	ENSG00000099284	H2AFY2		+	15.9479	-1.12276
Gephyrin;Molybdopterin adenylyltransferase;Molybdopterin molybdenumtransferase	Q9NQX3	ENSG00000171723	GPHN		+	13.6486	-1.11433
APC membrane recruitment protein 2	Q8N7J2	ENSG00000165566	AMER2		+	18.2107	-1.11058
Dachshund homolog 1	Q9UI36	ENSG00000276644	DACH1		+	11.5067	-1.11049
Methyl-CpG-binding protein 2	P51608	ENSG00000169057	MECP2		+	13.3687	-1.10931
Protein phosphatase 1E	Q8WY54	ENSG00000175175	PPM1E		+	10.7987	-1.10327
Nuclear factor 1 X-type	Q14938	ENSG00000008441	NFIX		+	8.04701	-1.10291
Brain-specific angiogenesis inhibitor 1-associated protein 2	Q9UQB8	ENSG00000175866	BAIAP2		+	10.2978	-1.09789
Reticulon-1	Q16799	ENSG00000139970	RTN1		+	10.4406	-1.093
Zinc finger protein 462	Q96JM2	ENSG00000148143	ZNF462		+	6.14875	-1.09028
N(G),N(G)-dimethylarginine dimethylaminohydrolase 2	O95865	ENSG00000206395;ENSG00000213722;ENSG00000225635;ENSG00000226634;ENSG00000227317;ENSG00000228128;ENSG00000233076	DDAH2		+	17.3624	-1.08036
Guanine nucleotide-binding protein G(I)/G(S)/G(O) subunit gamma-2	P59768	ENSG00000186469	GNG2		+	10.8297	-1.07744
Protein-arginine deiminase type-2	Q9Y2J8	ENSG00000117115	PADI2		+	4.19235	-1.0768
LIM and calponin homology domains-containing protein 1	Q9UPQ0	ENSG00000064042	LIMCH1		+	5.27731	-1.07582
GPI inositol-deacylase	Q75T13	ENSG00000197121	PGAP1		+	10.6522	-1.06058
Tubulin beta-2B chain	Q9BVA1	ENSG00000137285	TUBB2B		+	12.8941	-1.05672
Guanine nucleotide-binding protein G(q) subunit alpha	P50148	ENSG00000156052	GNAQ		+	7.5178	-1.04656
Formin-like protein 2	Q96PY5	ENSG00000157827	FMNL2		+	11.5208	-1.04079
Formin-binding protein 1	Q96RU3	ENSG00000187239	FNBP1		+	12.341	-1.03396
Synergin gamma	Q9UMZ2	ENSG00000274047;ENSG00000275066	SYNRG		+	12.9961	-1.03043
Guanine nucleotide-binding protein subunit alpha-11	P29992	ENSG00000088256	GNA11		+	15.3559	-1.02152
Microtubule-actin cross-linking factor 1, isoforms 1/2/3/5	Q9UPN3	ENSG00000127603	MACF1		+	13.6919	-1.00629
Glycerol-3-phosphate dehydrogenase, mitochondrial	P43304	ENSG00000115159	GPD2		+	20.3574	-1.00538
UMP-CMP kinase	P30085	ENSG00000162368	CMPK1		+	23.3248	-1.00145
Intersectin-1	Q15811	ENSG00000205726	ITSN1		+	8.14041	-0.999941
Inactive hydroxysteroid dehydrogenase-like protein 1	Q3SXM5	ENSG00000103160	HSDL1		+	9.41821	-0.996549
E3 ubiquitin-protein ligase MYCBP2	O75592	ENSG00000005810	MYCBP2		+	10.9193	-0.996381
Amphiphysin	P49418	ENSG00000078053	AMPH		+	5.3161	-0.996339
Calmegin	O14967	ENSG00000153132	CLGN		+	4.76753	-0.994712
Protein tweety homolog 3	Q9C0H2	ENSG00000136295	TTYH3		+	6.02182	-0.9934
Protein S100-B	P04271	ENSG00000160307	S100B		+	2.70551	-0.992178
Bifunctional arginine demethylase and lysyl-hydroxylase JMJD6	Q6NYC1	ENSG00000070495	JMJD6		+	15.6221	-0.9892
Fructosamine-3-kinase	Q9H479	ENSG00000167363	FN3K		+	20.1975	-0.98598
Tyrosine-protein kinase Fyn	P06241	ENSG00000010810	FYN		+	8.10955	-0.982896
Beta-soluble NSF attachment protein	Q9H115	ENSG00000125814	NAPB		+	11.6714	-0.98197
Neurochondrin	Q9UBB6	ENSG00000020129	NCDN		+	7.99954	-0.976675
Kinesin-like protein KIF1B	O60333	ENSG00000054523	KIF1B		+	13.9543	-0.973928
Protein argonaute-1	Q9UL18	ENSG00000092847	AGO1		+	15.5252	-0.971223
Tyrosine-protein kinase Yes	P07947	ENSG00000176105	YES1		+	9.47596	-0.970554
Peroxisomal acyl-coenzyme A oxidase 1	Q15067	ENSG00000161533	ACOX1		+	9.0638	-0.969246
Serine/threonine-protein phosphatase 2B catalytic subunit beta isoform	P16298	ENSG00000107758	PPP3CB		+	15.3679	-0.965608
Sodium/potassium-transporting ATPase subunit beta-2	P14415	ENSG00000129244	ATP1B2		+	4.4311	-0.958511
Alpha-tubulin N-acetyltransferase 1	Q5SQI0	ENSG00000137343;ENSG00000206488;ENSG00000223752;ENSG00000229061;ENSG00000231257;ENSG00000234549;ENSG00000235658	ATAT1		+	8.73173	-0.957166
Aquaporin-1	P29972	ENSG00000240583	AQP1		+	4.34873	-0.956388
Transcriptional activator protein Pur-beta	Q96QR8	ENSG00000146676	PURB		+	19.771	-0.955651
Inositol polyphosphate 5-phosphatase OCRL-1	Q01968	ENSG00000122126	OCRL		+	17.1453	-0.95083
Kynurenine--oxoglutarate transaminase 1	Q16773	ENSG00000171097	CCBL1		+	10.4468	-0.949994
Hamartin	Q92574	ENSG00000165699	TSC1		+	9.81322	-0.948749
Guanine nucleotide-binding protein G(I)/G(S)/G(T) subunit beta-1	P62873	ENSG00000078369	GNB1		+	14.4522	-0.946616
Phosphatidylinositol 5-phosphate 4-kinase type-2 beta	P78356	ENSG00000276293;ENSG00000277292	PIP4K2B		+	19.2728	-0.942093
Unconventional myosin-Va	Q9Y4I1	ENSG00000197535	MYO5A		+	7.44337	-0.940847
Septin-5	Q99719	ENSG00000184702	2022-09-05		+	17.6475	-0.940118
5'(3')-deoxyribonucleotidase, cytosolic type	Q8TCD5	ENSG00000125458	NT5C		+	12.5518	-0.939507
Ras-related protein Rab-3A	P20336	ENSG00000105649	RAB3A		+	4.23788	-0.936614
Rho guanine nucleotide exchange factor 12	Q9NZN5	ENSG00000196914	ARHGEF12		+	10.3563	-0.933279
DnaJ homolog subfamily C member 5	Q9H3Z4	ENSG00000101152	DNAJC5		+	7.13794	-0.931957
Unconventional myosin-XVIIIa	Q92614	ENSG00000196535	MYO18A		+	10.8424	-0.930661
Haloacid dehalogenase-like hydrolase domain-containing protein 2	Q9H0R4	ENSG00000167220	HDHD2		+	10.7591	-0.930261
Glutathione S-transferase Mu 3	P21266	ENSG00000134202	GSTM3		+	10.9229	-0.928971
Protein NDRG2	Q9UN36	ENSG00000165795	NDRG2		+	8.16949	-0.928003
Cell adhesion molecule 4	Q8NFZ8	ENSG00000105767	CADM4		+	6.69897	-0.927377
Platelet-activating factor acetylhydrolase IB subunit gamma	Q15102	ENSG00000079462	PAFAH1B3		+	24.3234	-0.926406
Serpin B6	P35237	ENSG00000124570	SERPINB6		+	18.5373	-0.925226
Prostaglandin reductase 2	Q8N8N7	ENSG00000140043	PTGR2		+	10.3974	-0.918986
Cytoplasmic protein NCK2	O43639	ENSG00000071051	NCK2		+	12.9533	-0.918277
Astrocytic phosphoprotein PEA-15	Q15121	ENSG00000162734	PEA15		+	13.9966	-0.918024
Ketosamine-3-kinase	Q9HA64	ENSG00000141560	FN3KRP		+	19.4444	-0.916751
Nucleoredoxin	Q6DKJ4	ENSG00000167693	NXN		+	4.48642	-0.914046
Major prion protein	P04156	ENSG00000171867	PRNP		+	5.32286	-0.912688
Dynein light chain 2, cytoplasmic	Q96FJ2	ENSG00000264364	DYNLL2		+	14.1536	-0.911615
CAP-Gly domain-containing linker protein 1	P30622	ENSG00000130779	CLIP1		+	8.71624	-0.897334
Sodium/potassium-transporting ATPase subunit beta-1	P05026	ENSG00000143153	ATP1B1		+	5.13726	-0.895843
N(G),N(G)-dimethylarginine dimethylaminohydrolase 1	O94760	ENSG00000153904	DDAH1		+	8.35932	-0.887256
Neuronal membrane glycoprotein M6-a	P51674	ENSG00000150625	GPM6A		+	5.93984	-0.88536
Secernin-2	Q96FV2	ENSG00000141295	SCRN2		+	8.65867	-0.883777
Actin filament-associated protein 1	Q8N556	ENSG00000196526	AFAP1		+	3.81795	-0.882202
Histidine triad nucleotide-binding protein 3	Q9NQE9	ENSG00000111911	HINT3		+	9.49373	-0.880926
Ras-related protein Rab-23	Q9ULC3	ENSG00000112210	RAB23		+	9.7861	-0.879565
Podocalyxin-like protein 2	Q9NZ53	ENSG00000114631	PODXL2		+	10.3235	-0.873022
Dihydropyrimidinase-related protein 1	Q14194	ENSG00000072832	CRMP1		+	6.16001	-0.864663
Clathrin light chain B	P09497	ENSG00000175416	CLTB		+	12.3006	-0.862651
Transcriptional activator protein Pur-alpha	Q00577	ENSG00000185129	PURA		+	10.7191	-0.854432
MTSS1-like protein	Q765P7	ENSG00000132613	MTSS1L		+	6.51149	-0.854116
Neuronal-specific septin-3	Q9UH03	ENSG00000100167	2022-09-03		+	7.74053	-0.850093
Seizure 6-like protein 2	Q6UXD5	ENSG00000174938	SEZ6L2		+	7.27393	-0.84503
Tight junction protein ZO-2	Q9UDY2	ENSG00000119139	TJP2		+	5.07499	-0.843593
Kelch repeat and BTB domain-containing protein 11	O94819	ENSG00000176595;ENSG00000273645	KBTBD11		+	7.53011	-0.839799
Reticulon-3	O95197	ENSG00000133318	RTN3		+	8.48383	-0.838581
Synaptojanin-1	O43426	ENSG00000159082	SYNJ1		+	8.45211	-0.837191
Protein SCAI	Q8N9R8	ENSG00000173611	SCAI		+	10.3051	-0.836067
Apoptosis-stimulating of p53 protein 2	Q13625	ENSG00000143514	TP53BP2		+	7.79216	-0.829376
Tyrosine-protein phosphatase non-receptor type 11	Q06124	ENSG00000179295	PTPN11		+	24.2109	-0.829166
LIM and SH3 domain protein 1	Q14847	ENSG00000002834	LASP1		+	19.5385	-0.827077
Protein TANC1	Q9C0D5	ENSG00000115183	TANC1		+	4.9583	-0.825495
Alpha-synuclein	P37840	ENSG00000145335	SNCA		+	4.86456	-0.823555
CDP-diacylglycerol--inositol 3-phosphatidyltransferase	O14735	ENSG00000103502	CDIPT		+	6.8608	-0.815056
Hydroxyacylglutathione hydrolase, mitochondrial	Q16775	ENSG00000063854	HAGH		+	17.7381	-0.812575
Plexin-A1	Q9UIW2	ENSG00000114554	PLXNA1		+	6.29191	-0.811769
Heme-binding protein 2	Q9Y5Z4	ENSG00000051620	HEBP2		+	11.0472	-0.800286
Pyridoxal kinase	O00764	ENSG00000160209	PDXK		+	8.60546	-0.799451
Mesoderm-specific transcript homolog protein	Q5EB52	ENSG00000106484	MEST		+	2.91338	-0.79778
FERM, RhoGEF and pleckstrin domain-containing protein 1	Q9Y4F1	ENSG00000152767	FARP1		+	6.68115	-0.796081
Stathmin	P16949	ENSG00000117632	STMN1		+	8.63048	-0.795784
Ras-related C3 botulinum toxin substrate 1	P63000	ENSG00000136238	RAC1		+	16.8077	-0.795688
Ankyrin repeat and MYND domain-containing protein 2	Q8IV38	ENSG00000106524	ANKMY2		+	10.6394	-0.795334
Ephrin type-B receptor 2	P29323	ENSG00000133216	EPHB2		+	4.91348	-0.791519
Calcium/calmodulin-dependent protein kinase type II subunit gamma	Q13555	ENSG00000148660	CAMK2G		+	5.74967	-0.791301
Uncharacterized protein KIAA1211	Q6ZU35	ENSG00000109265	KIAA1211		+	5.79702	-0.788214
Carnitine O-acetyltransferase	P43155	ENSG00000095321	CRAT		+	12.1112	-0.787598
Pirin	O00625	ENSG00000087842	PIR		+	5.64122	-0.783254
Amine oxidase [flavin-containing] A	P21397	ENSG00000189221	MAOA		+	2.34972	-0.778618
Nesprin-2	Q8WXH0	ENSG00000054654	SYNE2		+	5.23579	-0.776993
Inositol monophosphatase 1	P29218	ENSG00000133731	IMPA1		+	15.651	-0.776215
Soluble lamin-associated protein of 75 kDa	Q9Y6X4	ENSG00000198780	FAM169A		+	3.28015	-0.7746
Clathrin coat assembly protein AP180	O60641	ENSG00000065609	SNAP91		+	3.30866	-0.774489
Disco-interacting protein 2 homolog B	Q9P265	ENSG00000066084	DIP2B		+	9.83115	-0.773916
Dual specificity protein phosphatase 3	P51452	ENSG00000108861	DUSP3		+	11.2545	-0.772914
Drebrin	Q16643	ENSG00000113758	DBN1		+	9.47238	-0.772314
Renin receptor	O75787	ENSG00000182220	ATP6AP2		+	6.16359	-0.772143
Sorting nexin-30	Q5VWJ9	ENSG00000148158	SNX30		+	8.21951	-0.770816
Adaptin ear-binding coat-associated protein 1	Q8NC96	ENSG00000089818	NECAP1		+	7.08311	-0.770431
Myotubularin-related protein 5	O95248	ENSG00000100241	SBF1		+	8.80248	-0.76968
AL-11;Catestatin;Chromogranin-A;EA-92;ER-37;ES-43;GE-25;GR-44;GV-19;LF-19;Pancreastatin;p-Glu serpinin precursor;Serpinin;Serpinin-RRG;SS-18;Vasostatin-1;Vasostatin-2;WA-8;WE-14	P10645	ENSG00000100604;ENSG00000276781	CHGA		+	3.74782	-0.769158
Bisphosphoglycerate mutase	P07738	ENSG00000172331	BPGM		+	7.31156	-0.765994
Sphingomyelin phosphodiesterase 3	Q9NY59	ENSG00000103056	SMPD3		+	5.63685	-0.764071
Exocyst complex component 6B	Q9Y2D4	ENSG00000144036	EXOC6B		+	16.8856	-0.76296
Epsin-2	O95208	ENSG00000072134	EPN2		+	10.3519	-0.762572
Ras-related protein Rab-6B	Q9NRW1	ENSG00000154917	RAB6B		+	6.09012	-0.761431
Fructose-bisphosphate aldolase C	P09972	ENSG00000109107	ALDOC		+	1.98015	-0.756005
Hematological and neurological expressed 1 protein;Hematological and neurological expressed 1 protein, N-terminally processed	Q9UK76	ENSG00000189159	HN1		+	8.29207	-0.755686
V-type proton ATPase subunit G 2	O95670	ENSG00000206445;ENSG00000213760;ENSG00000226850;ENSG00000227587;ENSG00000230900;ENSG00000234668;ENSG00000234920	ATP6V1G2		+	4.08274	-0.753511
FXYD domain-containing ion transport regulator 6	Q9H0Q3	ENSG00000137726	FXYD6		+	4.099	-0.750789
LanC-like protein 2	Q9NS86	ENSG00000132434	LANCL2		+	8.48969	-0.747341
Thioredoxin-related transmembrane protein 4	Q9H1E5	ENSG00000125827	TMX4		+	8.07143	-0.745357
RING finger protein unkempt homolog	Q9C0B0	ENSG00000132478	UNK		+	12.1543	-0.74032
Tubulin beta-3 chain	Q13509	ENSG00000258947	TUBB3		+	6.78476	-0.737345
Receptor-type tyrosine-protein phosphatase S	Q13332	ENSG00000105426	PTPRS		+	6.44403	-0.735185
Mitogen-activated protein kinase 1	P28482	ENSG00000100030	MAPK1		+	16.0588	-0.734962
TBC1 domain family member 24	Q9ULP9	ENSG00000162065	TBC1D24		+	11.9755	-0.734199
Carboxypeptidase E	P16870	ENSG00000109472	CPE		+	7.59654	-0.73384
Protein prune homolog	Q86TP1	ENSG00000143363	PRUNE		+	13.7184	-0.732269
Putative adenosylhomocysteinase 2	O43865	ENSG00000168710	AHCYL1		+	7.00082	-0.731938
WD repeat-containing protein 7	Q9Y4E6	ENSG00000091157	WDR7		+	7.25922	-0.731309
Protein O-GlcNAcase	O60502	ENSG00000198408	MGEA5		+	13.0095	-0.731211
HD domain-containing protein 2	Q7Z4H3	ENSG00000111906	HDDC2		+	6.54616	-0.723618
Glutathione S-transferase Mu 2	P28161	ENSG00000213366	GSTM2		+	6.84067	-0.721109
4-trimethylaminobutyraldehyde dehydrogenase	P49189	ENSG00000143149	ALDH9A1		+	16.4951	-0.720721
Multivesicular body subunit 12B	Q9H7P6	ENSG00000196814	MVB12B		+	9.77578	-0.718134
14-3-3 protein gamma;14-3-3 protein gamma, N-terminally processed	P61981	ENSG00000170027	YWHAG		+	18.81	-0.71794
Rho GTPase-activating protein 35	Q9NRY4		ARHGAP35		+	9.97508	-0.716288
Kinesin-like protein KIF3A	Q9Y496	ENSG00000131437	KIF3A		+	5.20322	-0.714101
LisH domain and HEAT repeat-containing protein KIAA1468	Q9P260	ENSG00000134444	KIAA1468		+	8.7516	-0.714073
Telomeric repeat-binding factor 2-interacting protein 1	Q9NYB0	ENSG00000166848	TERF2IP		+	14.6116	-0.709686
Rab GTPase-activating protein 1	Q9Y3P9	ENSG00000011454	RABGAP1		+	14.6094	-0.708677
Flotillin-2	Q14254	ENSG00000132589	FLOT2		+	9.71854	-0.708411
Girdin	Q3V6T2	ENSG00000115355	CCDC88A		+	6.36672	-0.707449
Kinesin-like protein KIF3B;Kinesin-like protein KIF3B, N-terminally processed	O15066	ENSG00000101350	KIF3B		+	5.83017	-0.704917
Synaptic vesicle membrane protein VAT-1 homolog	Q99536	ENSG00000108828	VAT1		+	11.5591	-0.704893
Vang-like protein 2	Q9ULK5	ENSG00000162738	VANGL2		+	8.80051	-0.703717
Tubulin beta chain	P07437	ENSG00000183311;ENSG00000196230;ENSG00000224156;ENSG00000227739;ENSG00000229684;ENSG00000232421;ENSG00000232575;ENSG00000235067	TUBB		+	5.6525	-0.703639
Syntaxin-7	O15400	ENSG00000079950	STX7		+	9.06419	-0.702002
Transmembrane protein 201	Q5SNT2	ENSG00000188807	TMEM201		+	6.22186	-0.701325
Shootin-1	A0MZ66	ENSG00000187164	KIAA1598		+	4.87701	-0.699075
Actin-binding LIM protein 1	O14639	ENSG00000099204	ABLIM1		+	2.68544	-0.696983
Ubiquitin carboxyl-terminal hydrolase isozyme L1	P09936	ENSG00000154277	UCHL1		+	3.10479	-0.695588
BAG family molecular chaperone regulator 5	Q9UL15	ENSG00000166170	BAG5		+	9.48842	-0.695077
Tissue alpha-L-fucosidase	P04066	ENSG00000179163	FUCA1		+	6.22888	-0.692197
Disks large-associated protein 4	Q9Y2H0	ENSG00000080845	DLGAP4		+	7.87693	-0.691495
Pyridoxine-5'-phosphate oxidase	Q9NVS9	ENSG00000108439	PNPO		+	6.08505	-0.690044
Sodium/potassium-transporting ATPase subunit alpha-2	P50993	ENSG00000018625	ATP1A2		+	2.88332	-0.688471
2',3'-cyclic-nucleotide 3'-phosphodiesterase	P09543	ENSG00000173786	CNP		+	9.08664	-0.686903
Guanine nucleotide-binding protein subunit alpha-13	Q14344	ENSG00000120063	GNA13		+	15.1932	-0.686353
Elongation factor 1-alpha 2	Q05639	ENSG00000101210	EEF1A2		+	2.58137	-0.685654
Alanyl-tRNA editing protein Aarsd1	Q9BTE6	ENSG00000108825;ENSG00000266967	AARSD1		+	10.4961	-0.685013
Glycogen synthase kinase-3 alpha	P49840	ENSG00000105723	GSK3A		+	14.8063	-0.684022
Tubulin-specific chaperone C	Q15814	ENSG00000124659	TBCC		+	6.72484	-0.682932
Platelet-activating factor acetylhydrolase IB subunit beta	P68402	ENSG00000168092	PAFAH1B2		+	15.7724	-0.681873
WD repeat-containing protein 44	Q5JSH3	ENSG00000131725	WDR44		+	11.5019	-0.678112
NSFL1 cofactor p47	Q9UNZ2	ENSG00000088833	NSFL1C		+	16.6665	-0.677427
ATP-dependent 6-phosphofructokinase, liver type	P17858	ENSG00000141959	PFKL		+	15.1282	-0.676594
G-protein-signaling modulator 1	Q86YR5	ENSG00000160360	GPSM1		+	5.7246	-0.675464
Protein-L-isoaspartate(D-aspartate) O-methyltransferase	P22061	ENSG00000120265	PCMT1		+	17.524	-0.674253
Rab GDP dissociation inhibitor alpha	P31150	ENSG00000203879	GDI1		+	9.11908	-0.671125
Tripartite motif-containing protein 2	Q9C040	ENSG00000109654	TRIM2		+	3.60793	-0.67
Constitutive coactivator of peroxisome proliferator-activated receptor gamma	Q96EK7	ENSG00000112584;ENSG00000275333	FAM120B		+	7.31299	-0.669443
Alpha-crystallin B chain	P02511	ENSG00000109846	CRYAB		+	2.08114	-0.668683
WD repeat-containing protein 47	O94967	ENSG00000085433	WDR47		+	3.74129	-0.668022
Guanine nucleotide-binding protein G(i) subunit alpha-1	P63096	ENSG00000127955	GNAI1		+	4.82664	-0.666916
MAP/microtubule affinity-regulating kinase 3	P27448	ENSG00000075413	MARK3		+	6.15028	-0.666685
Neural cell adhesion molecule 1	P13591	ENSG00000149294	NCAM1		+	4.67279	-0.665849
Serine/threonine-protein kinase TAO1	Q7L7X3	ENSG00000160551	TAOK1		+	9.32993	-0.6658
DCC-interacting protein 13-beta	Q8NEU8	ENSG00000136044	APPL2		+	7.00758	-0.664794
GTP-binding protein Rheb	Q15382	ENSG00000106615	RHEB		+	11.3698	-0.663893
Exocyst complex component 5	O00471	ENSG00000070367	EXOC5		+	20.4752	-0.660588
Cytoplasmic FMR1-interacting protein 2	Q96F07	ENSG00000055163	CYFIP2		+	5.62192	-0.658308
Charged multivesicular body protein 6	Q96FZ7	ENSG00000176108	CHMP6		+	13.2483	-0.656679
Alpha-centractin	P61163	ENSG00000138107	ACTR1A		+	15.6578	-0.656074
Protein phosphatase 1A	P35813	ENSG00000100614	PPM1A		+	7.01384	-0.652283
Hippocampal cholinergic neurostimulating peptide;Phosphatidylethanolamine-binding protein 1	P30086	ENSG00000089220	PEBP1		+	14.4915	-0.651675
Ras-related protein Rab-39B	Q96DA2	ENSG00000155961	RAB39B		+	4.04407	-0.651444
Twinfilin-1	Q12792		TWF1		+	8.97514	-0.647756
Neurabin-2	Q96SB3	ENSG00000108819	PPP1R9B		+	11.1458	-0.647438
Sideroflexin-3	Q9BWM7	ENSG00000107819	SFXN3		+	4.10367	-0.646742
Protein phosphatase 1 regulatory subunit 21	Q6ZMI0	ENSG00000162869	PPP1R21		+	11.0294	-0.645654
Synapsin-1	P17600	ENSG00000008056	SYN1		+	3.19235	-0.645017
Vacuolar protein sorting-associated protein 26B	Q4G0F5	ENSG00000151502	VPS26B		+	9.62466	-0.644151
Phostensin	Q6NYC8	ENSG00000146112;ENSG00000206485;ENSG00000225060;ENSG00000229998;ENSG00000230341;ENSG00000231247;ENSG00000234000	PPP1R18		+	5.82355	-0.642663
Amine oxidase [flavin-containing] B	P27338	ENSG00000069535	MAOB		+	3.13946	-0.640185
Acidic fibroblast growth factor intracellular-binding protein	O43427	ENSG00000172500	FIBP		+	11.2048	-0.639006
Flotillin-1	O75955	ENSG00000137312;ENSG00000206379;ENSG00000206480;ENSG00000230143;ENSG00000232280	FLOT1		+	12.1134	-0.638783
MICAL-like protein 1	Q8N3F8	ENSG00000100139	MICALL1		+	5.10856	-0.636058
Tyrosine-protein kinase CSK	P41240	ENSG00000103653	CSK		+	7.88339	-0.634093
Calmodulin-regulated spectrin-associated protein 2	Q08AD1	ENSG00000118200	CAMSAP2		+	4.71516	-0.632996
Ras-related protein Ral-A	P11233	ENSG00000006451	RALA		+	10.3003	-0.631975
Mannose-6-phosphate isomerase	P34949	ENSG00000178802	MPI		+	6.61413	-0.631332
Ubiquitin-conjugating enzyme E2 Z	Q9H832	ENSG00000159202	UBE2Z		+	10.0918	-0.629809
Epidermal growth factor receptor kinase substrate 8	Q12929	ENSG00000151491	EPS8		+	3.38664	-0.628973
Vacuolar protein sorting-associated protein 53 homolog	Q5VIR6	ENSG00000141252	VPS53		+	10.3102	-0.627148
Ena/VASP-like protein	Q9UI08	ENSG00000196405	EVL		+	4.96683	-0.626412
Tropomodulin-2	Q9NZR1	ENSG00000128872	TMOD2		+	4.3852	-0.62599
14-3-3 protein sigma	P31947	ENSG00000175793	SFN		+	7.61096	-0.625969
Actin-related protein 10	Q9NZ32	ENSG00000131966	ACTR10		+	11.5552	-0.625643
Chromobox protein homolog 1	P83916	ENSG00000108468	CBX1		+	13.3143	-0.624885
Quinone oxidoreductase PIG3	Q53FA7	ENSG00000115129	TP53I3		+	4.51509	-0.624536
Acid ceramidase;Acid ceramidase subunit alpha;Acid ceramidase subunit beta	Q13510	ENSG00000104763	ASAH1		+	6.36774	-0.624184
TIP41-like protein	O75663	ENSG00000143155	TIPRL		+	16.7107	-0.623703
Cullin-associated NEDD8-dissociated protein 1	Q86VP6	ENSG00000111530	CAND1		+	8.86816	-0.623193
Putative hydrolase RBBP9	O75884	ENSG00000089050	RBBP9		+	4.61427	-0.622982
Ras-related protein Rab-5C	P51148	ENSG00000108774	RAB5C		+	23.2773	-0.621946
Zinc finger protein 428	Q96B54	ENSG00000131116	ZNF428		+	6.15057	-0.621908
Synaptosomal-associated protein 25	P60880	ENSG00000132639	SNAP25		+	3.09723	-0.617597
HEAT repeat-containing protein 6	Q6AI08	ENSG00000068097	HEATR6		+	3.3022	-0.616939
WD repeat domain phosphoinositide-interacting protein 2	Q9Y4P8	ENSG00000157954	WIPI2		+	9.6928	-0.616092
Core histone macro-H2A.1	O75367	ENSG00000113648	H2AFY		+	9.44664	-0.614762
Septin-8	Q92599	ENSG00000164402	2022-09-08		+	7.39854	-0.614066
WD repeat-containing protein 13	Q9H1Z4	ENSG00000101940	WDR13		+	8.02665	-0.613403
Copine-2	Q96FN4	ENSG00000140848	CPNE2		+	4.07253	-0.612895
Matrix-remodeling-associated protein 7	P84157	ENSG00000182534	MXRA7		+	3.122	-0.61231
Rho guanine nucleotide exchange factor 11	O15085	ENSG00000132694	ARHGEF11		+	6.37656	-0.611701
Apolipoprotein E	P02649	ENSG00000130203	APOE		+	5.09745	-0.61151
ATP-dependent (S)-NAD(P)H-hydrate dehydratase	Q8IW45	ENSG00000213995	CARKD		+	5.12879	-0.609327
Tyrosine-protein kinase ABL1	P00519	ENSG00000097007	ABL1		+	10.2631	-0.608434
Serine/threonine-protein kinase DCLK2	Q8N568	ENSG00000170390	DCLK2		+	7.21963	-0.608232
Phosphatidylinositol 5-phosphate 4-kinase type-2 gamma	Q8TBX8	ENSG00000166908	PIP4K2C		+	8.89873	-0.606226
Vacuolar protein sorting-associated protein VTA1 homolog	Q9NP79	ENSG00000009844	VTA1		+	15.058	-0.604769
Ran-binding protein 6	O60518	ENSG00000137040	RANBP6		+	7.68212	-0.602952
14-3-3 protein beta/alpha;14-3-3 protein beta/alpha, N-terminally processed	P31946	ENSG00000166913	YWHAB		+	13.5364	-0.601877
Ubiquitin fusion degradation protein 1 homolog	Q92890	ENSG00000070010	UFD1L		+	8.5177	-0.601573
Oxysterol-binding protein-related protein 8	Q9BZF1	ENSG00000091039	OSBPL8		+	8.63937	-0.601131
Galectin-related protein	Q3ZCW2	ENSG00000119862	LGALSL		+	3.2586	-0.600333
Phosphoglycerate mutase 1	P18669	ENSG00000171314	PGAM1		+	6.24747	-0.600157
Spindlin-1	Q9Y657	ENSG00000106723	SPIN1		+	9.65826	-0.59911
Parathymosin	P20962	ENSG00000159335	PTMS		+	3.67769	-0.597239
Fatty acid desaturase 2	O95864	ENSG00000134824	FADS2		+	5.21239	-0.595821
Diphosphoinositol polyphosphate phosphohydrolase 1	O95989	ENSG00000272325	NUDT3		+	8.96543	-0.594996
Parkinson disease 7 domain-containing protein 1	Q8NB37	ENSG00000177225	PDDC1		+	9.94089	-0.591065
Dynactin subunit 1	Q14203	ENSG00000204843	DCTN1		+	14.4804	-0.591024
Spastin	Q9UBP0	ENSG00000021574	SPAST		+	9.2479	-0.587852
Striatin-4	Q9NRL3	ENSG00000090372	STRN4		+	13.5272	-0.587802
Centrosomal protein of 41 kDa	Q9BYV8	ENSG00000106477	CEP41		+	5.9789	-0.58696
Engulfment and cell motility protein 2	Q96JJ3	ENSG00000062598	ELMO2		+	5.06596	-0.58616
Rho-associated protein kinase 2	O75116	ENSG00000134318	ROCK2		+	5.20029	-0.585991
V-type proton ATPase 116 kDa subunit a isoform 1	Q93050	ENSG00000033627	ATP6V0A1		+	3.20073	-0.585809
Ganglioside-induced differentiation-associated protein 1-like 1	Q96MZ0	ENSG00000124194	GDAP1L1		+	3.12247	-0.581713
Rabankyrin-5	Q9P2R3	ENSG00000185722	ANKFY1		+	5.13958	-0.581215
Spermine synthase	P52788	ENSG00000102172	SMS		+	8.79951	-0.580113
Guanine nucleotide-binding protein G(I)/G(S)/G(O) subunit gamma-12	Q9UBI6	ENSG00000172380	GNG12		+	5.145	-0.576802
Dephospho-CoA kinase domain-containing protein	Q8WVC6	ENSG00000172992	DCAKD		+	6.27341	-0.576354
Endophilin-A1	Q99962	ENSG00000107295	SH3GL2		+	2.15602	-0.575571
Pseudouridine-5'-phosphatase	Q08623	ENSG00000130021	HDHD1		+	3.90639	-0.575221
Exocyst complex component 1	Q9NV70	ENSG00000090989	EXOC1		+	15.7942	-0.575215
Growth factor receptor-bound protein 2	P62993	ENSG00000177885	GRB2		+	13.9411	-0.574733
Interferon-inducible double-stranded RNA-dependent protein kinase activator A	O75569	ENSG00000180228	PRKRA		+	9.43519	-0.573179
Protein NDRG3	Q9UGV2	ENSG00000101079	NDRG3		+	5.36425	-0.572272
Kinase D-interacting substrate of 220 kDa	Q9ULH0	ENSG00000134313	KIDINS220		+	4.84023	-0.572193
Ras-related protein Rab-18	Q9NP72	ENSG00000099246	RAB18		+	12.4675	-0.572132
Glycogen phosphorylase, brain form	P11216	ENSG00000100994	PYGB		+	5.12558	-0.570975
Ras-related protein Rab-35	Q15286	ENSG00000111737	RAB35		+	12.1782	-0.569633
NADP-dependent malic enzyme	P48163	ENSG00000065833	ME1		+	2.7087	-0.566632
Cytosolic non-specific dipeptidase	Q96KP4	ENSG00000133313	CNDP2		+	13.2388	-0.564964
Protein RUFY3	Q7L099	ENSG00000018189	RUFY3		+	3.06962	-0.563112
Calcium/calmodulin-dependent protein kinase type II subunit delta	Q13557	ENSG00000145349	CAMK2D		+	2.79026	-0.562829
F-box/LRR-repeat protein 18	Q96ME1	ENSG00000155034	FBXL18		+	5.45143	-0.562698
Coiled-coil domain-containing protein 132	Q96JG6	ENSG00000004766	CCDC132		+	8.2236	-0.562535
Phosphatidylinositol 5-phosphate 4-kinase type-2 alpha	P48426	ENSG00000150867	PIP4K2A		+	5.73675	-0.56215
RNA-binding protein 4B	Q9BQ04	ENSG00000173914	RBM4B		+	5.90427	-0.562021
Glucosamine-6-phosphate isomerase 2	Q8TDQ7	ENSG00000163281	GNPDA2		+	7.18153	-0.559978
UPF0553 protein C9orf64	Q5T6V5	ENSG00000165118	C9orf64		+	9.08041	-0.559864
Nuclear protein localization protein 4 homolog	Q8TAT6	ENSG00000182446	NPLOC4		+	6.23511	-0.559507
Mitogen-activated protein kinase 15	Q8TD08	ENSG00000181085;ENSG00000274205	MAPK15		+	5.86778	-0.558251
Heterochromatin protein 1-binding protein 3	Q5SSJ5	ENSG00000127483	HP1BP3		+	6.94348	-0.557782
Exocyst complex component 8	Q8IYI6	ENSG00000116903	EXOC8		+	11.2916	-0.557128
Exocyst complex component 7	Q9UPT5	ENSG00000182473	EXOC7		+	19.6231	-0.556929
Ras-related protein Rab-4A	P20338	ENSG00000168118	RAB4A		+	6.53778	-0.555861
Beta-adducin	P35612	ENSG00000075340	ADD2		+	5.52065	-0.553711
Pyruvate kinase PKM	P14618	ENSG00000067225	PKM		+	2.11144	-0.553658
cAMP-dependent protein kinase type II-alpha regulatory subunit	P13861	ENSG00000114302	PRKAR2A		+	11.2219	-0.553165
Heat shock 70 kDa protein 4L	O95757	ENSG00000164070	HSPA4L		+	4.71339	-0.553017
1-acyl-sn-glycerol-3-phosphate acyltransferase alpha	Q99943	ENSG00000204310;ENSG00000206324;ENSG00000226467;ENSG00000227642;ENSG00000228892;ENSG00000235758;ENSG00000236873	AGPAT1		+	6.94831	-0.55285
Acylphosphatase-2	P14621	ENSG00000170634	ACYP2		+	2.40711	-0.55071
JmjC domain-containing protein 7	P0C870	ENSG00000243789	JMJD7		+	3.88148	-0.548959
BAG family molecular chaperone regulator 3	O95817	ENSG00000151929	BAG3		+	1.89424	-0.548635
Stathmin-2	Q93045	ENSG00000104435	STMN2		+	4.62435	-0.548602
Mitogen-activated protein kinase 3	P27361	ENSG00000102882	MAPK3		+	7.76791	-0.548585
SCY1-like protein 2	Q6P3W7	ENSG00000136021	SCYL2		+	9.29338	-0.547257
Golgi SNAP receptor complex member 2	O14653	ENSG00000108433	GOSR2		+	7.08078	-0.546272
Membrane-associated progesterone receptor component 2	O15173	ENSG00000164040	PGRMC2		+	7.64467	-0.544697
2'-5'-oligoadenylate synthase 3	Q9Y6K5	ENSG00000111331	OAS3		+	3.15805	-0.540004
6-phosphogluconolactonase	O95336	ENSG00000130313	PGLS		+	12.0044	-0.539943
KIF1-binding protein	Q96EK5	ENSG00000198954	KIAA1279		+	7.871	-0.539281
Guanine nucleotide-binding protein G(k) subunit alpha	P08754	ENSG00000065135	GNAI3		+	5.39127	-0.538784
Early endosome antigen 1	Q15075	ENSG00000102189	EEA1		+	6.59439	-0.538277
Ras GTPase-activating protein 1	P20936	ENSG00000145715	RASA1		+	8.68013	-0.538146
Rho GDP-dissociation inhibitor 1	P52565	ENSG00000141522	ARHGDIA		+	15.6086	-0.536237
[truncated: 3,606 more rows]

## Sheet: Supplementary Data 6d
NAME		SIZE	ES	NES	NOM p-val	FDR q-val	FWER p-val	RANK AT MAX
[truncated: 211 more rows]

## Sheet: Supplementary Data 6e
NAME		SIZE	ES	NES	NOM p-val	FDR q-val	FWER p-val	RANK AT MAX
[truncated: 294 more rows]

[truncated: 8 more sheets: Supplementary Data 6f, Supplementary Data 6g, Supplementary Data 6h, Supplementary Data 6i, Supplementary Data 6j, Supplementary Data 6k, Supplementary Data 6l, Supplementary Data 6m]
