# Supplementary material for: Multiomic profiling of medulloblastoma reveals subtype-specific targetable alterations at the proteome and N-glycan level
Source: Nat Commun. 2024 Jul 24;15:6237. doi: 10.1038/s41467-024-50554-z (PMC11266559; doi:10.1038/s41467-024-50554-z)
Supplement: Supplementary file 10 — Supplementary Data 7 [file 41467_2024_50554_MOESM10_ESM.xlsx]

## Sheet: Info
	Supplementary Data 7a	Students T-test results between pWNT and all other groups. log 2 transformed,median normalized and centered protein abundances after HarmonizR usage (ComBat, parametric, L/S Scaling) for all proteins found in >30% of all defined proteome subtypes (pWNT, pSHHt, pSHHs, pG3, pG4, pG3myc). Proteins identified with a p-value < 0.05 and at least 1.5 fold difference between pWNT and all other groups wer…
	Supplementary Data 7b	Significantly enriched REACTOME Terms in all other groups, compared to pWNT. Gene Set Enrichment Analysis was performed by using the GSEA software (version 4.1, Broad Institute, San Diego, CA, USA), (Z) 1000 permutations were used. Permutation was performed based on gene sets. A weighted enrichment statistic was applied, using the signal-to-noise ratio as a metric for ranking genes. No additional…
	Supplementary Data 7c	Significantly enriched REACTOME Terms in pWNT, compared to all other groups. Gene Set Enrichment Analysis was performed by using the GSEA software (version 4.1, Broad Institute, San Diego, CA, USA), (Z) 1000 permutations were used. Permutation was performed based on gene sets. A weighted enrichment statistic was applied, using the signal-to-noise ratio as a metric for ranking genes. No additional…
	Supplementary Data 7d	Loadings CNV Plots pWNT For methylation data : raw idats files were read into conumee and preprocessIllumina normalized. The mean segmentation values for default bin sizes after performing circular binary segmentation were then used for calculating the frequency of gains and losses in CNApp web Tool (cutoff for gain or loss was value > |0.2| ) Loadings CNV Plots pWNT For proteome data : Copynumbe…

## Sheet: Supplementary Data 7a
Protein name	UniProt ID	ENSG	Gene name		p-value significant pWNT vs all(pSHHt,pSHHs pG3, pG4, pG3myc)	-log10 p-value pWNT vs all(pSHHt,pSHHs pG3, pG4, pG3myc)	log 2 mean difference pWNT vs all(pSHHt,pSHHs pG3, pG4, pG3myc)
						Students t-test significant (p-value <0.05)	> 1.5 times higher abundant in pWNT compared to all other proteome groups
							> 1.5 times higher abundantl other proteome groups compared to pWNT
Anastellin;Fibronectin;Ugl-Y1;Ugl-Y2;Ugl-Y3	P02751	ENSG00000115414	FN1		+	2.52444	0.777037
Vimentin	P08670	ENSG00000026025	VIM		+	16.1193	1.53138
Neuroblast differentiation-associated protein AHNAK	Q09666	ENSG00000124942	AHNAK		+	3.28321	0.766551
Filamin-A	P21333	ENSG00000196924	FLNA		+	4.9468	0.912536
Hemoglobin subunit beta;LVV-hemorphin-7;Spinorphin	P68871	ENSG00000244734	HBB			0.965561	0.471621
Filamin-C	Q14315	ENSG00000128591	FLNC			0.187852	0.120052
Serotransferrin	P02787	ENSG00000091513	TF			0.599627	-0.202471
Talin-1	Q9Y490	ENSG00000137076	TLN1		+	4.40451	0.600592
Tubulin beta-3 chain	Q13509	ENSG00000258947	TUBB3		+	3.69076	-0.763656
Microtubule-associated protein 2	P11137	ENSG00000078018	MAP2		+	9.07389	-1.53589
A-kinase anchor protein 12	Q02952	ENSG00000131016	AKAP12			1.05524	0.365958
Tenascin	P24821	ENSG00000041982	TNC		+	31.5874	3.79216
Tubulin beta-2A chain	Q13885	ENSG00000137267	TUBB2A		+	7.97874	-1.52735
Dihydropyrimidinase-related protein 2	Q16555	ENSG00000092964	DPYSL2		+	3.16662	-0.613297
Nestin	P48681	ENSG00000132688	NES		+	5.55834	0.848391
14-3-3 protein epsilon	P62258	ENSG00000108953;ENSG00000274474	YWHAE		+	1.48293	-0.196548
Rab GDP dissociation inhibitor alpha	P31150	ENSG00000203879	GDI1		+	3.77914	-0.608711
Annexin A6	P08133	ENSG00000197043	ANXA6		+	6.08559	0.756287
Ankyrin-2	Q01484	ENSG00000145362	ANK2			0.660198	-0.27882
Alpha-enolase	P06733	ENSG00000074800	ENO1			0.490456	-0.104915
Transitional endoplasmic reticulum ATPase	P55072	ENSG00000165280	VCP			0.262678	-0.0370537
[Acyl-carrier-protein] S-acetyltransferase;[Acyl-carrier-protein] S-malonyltransferase;3-hydroxyacyl-[acyl-carrier-protein] dehydratase;3-oxoacyl-[acyl-carrier-protein] reductase;3-oxoacyl-[acyl-carrier-protein] synthase;Enoyl-[acyl-carrier-protein] reductase;Fatty acid synthase;Oleoyl-[acyl-carrier-protein] hydrolase	P49327	ENSG00000169710	FASN			0.50144	0.131401
Elongation factor 2	P13639	ENSG00000167658	EEF2		+	5.24754	0.448313
Vinculin	P18206	ENSG00000035403	VCL		+	2.78539	0.44896
Microtubule-associated protein 4	P27816	ENSG00000047849	MAP4		+	2.95475	0.309725
Ezrin	P15311	ENSG00000092820	EZR		+	12.968	-1.0575
Talin-2	Q9Y4G6	ENSG00000171914	TLN2			0.20048	-0.063126
Heterogeneous nuclear ribonucleoprotein M	P52272	ENSG00000099783	HNRNPM			0.0370798	0.00744818
Synemin	O15061	ENSG00000182253	SYNM			0.22449	0.105909
DNA-dependent protein kinase catalytic subunit	P78527	ENSG00000253729	PRKDC			0.143803	0.0287906
Ras GTPase-activating-like protein IQGAP1	P46940	ENSG00000140575	IQGAP1		+	2.64249	0.415782
ATP synthase subunit alpha, mitochondrial	P25705	ENSG00000152234	ATP5A1		+	4.86951	-0.505017
60 kDa heat shock protein, mitochondrial	P10809	ENSG00000144381	HSPD1			0.000185554	7.73154e-05
2',3'-cyclic-nucleotide 3'-phosphodiesterase	P09543	ENSG00000173786	CNP		+	2.25808	-0.453373
Heat shock 70 kDa protein 4	P34932	ENSG00000170606	HSPA4		+	2.65972	-0.225824
Contactin-1	Q12860	ENSG00000018236	CNTN1		+	9.83846	-2.24699
ATP synthase subunit beta, mitochondrial	P06576	ENSG00000110955	ATP5B		+	4.72807	-0.448199
Band 4.1-like protein 2	O43491	ENSG00000079819	EPB41L2		+	6.39661	-0.838332
Stress-70 protein, mitochondrial	P38646	ENSG00000113013	HSPA9			0.479905	-0.0954791
Annexin A5	P08758	ENSG00000164111	ANXA5		+	4.30293	0.585228
Neural cell adhesion molecule 1	P13591	ENSG00000149294	NCAM1		+	11.4759	-1.49021
Protein disulfide-isomerase A4	P13667	ENSG00000155660	PDIA4		+	13.3781	0.878161
Stress-induced-phosphoprotein 1	P31948	ENSG00000168439	STIP1		+	2.86271	-0.239619
Nucleoprotein TPR	P12270	ENSG00000047410	TPR			0.32793	-0.0546031
Vesicle-fusing ATPase	P46459	ENSG00000073969;ENSG00000276262;ENSG00000278174	NSF		+	4.75846	-0.872696
Heterogeneous nuclear ribonucleoproteins A2/B1	P22626	ENSG00000122566	HNRNPA2B1			0.930165	-0.11128
Calnexin	P27824	ENSG00000127022	CANX		+	10.3793	0.651595
Ceruloplasmin	P00450	ENSG00000047457	CP			0.768749	0.229231
Basement membrane-specific heparan sulfate proteoglycan core protein;Endorepellin;LG3 peptide	P98160	ENSG00000142798	HSPG2			0.197869	0.0809111
ATP-citrate synthase	P53396	ENSG00000131473	ACLY			0.013887	0.00612973
AP-2 complex subunit alpha-1	O95782	ENSG00000196961	AP2A1			0.926125	-0.189084
Long chain 3-hydroxyacyl-CoA dehydrogenase;Long-chain enoyl-CoA hydratase;Trifunctional enzyme subunit alpha, mitochondrial	P40939	ENSG00000084754	HADHA			0.147878	0.0403561
T-complex protein 1 subunit beta	P78371	ENSG00000166226	CCT2		+	22.0793	-0.730756
Apolipoprotein A-I;Proapolipoprotein A-I;Truncated apolipoprotein A-I	P02647	ENSG00000118137	APOA1			0.495177	0.222235
Annexin A1	P04083	ENSG00000135046	ANXA1			0.313857	-0.142772
Protein disulfide-isomerase A3	P30101	ENSG00000167004	PDIA3		+	12.7902	0.839219
Heterogeneous nuclear ribonucleoprotein U	Q00839	ENSG00000153187	HNRNPU			0.031373	0.00701434
Protein disulfide-isomerase	P07237	ENSG00000185624	P4HB		+	12.0717	0.835666
Bifunctional glutamate/proline--tRNA ligase;Glutamate--tRNA ligase;Proline--tRNA ligase	P07814	ENSG00000136628	EPRS			0.502554	0.111016
X-ray repair cross-complementing protein 5	P13010	ENSG00000079246	XRCC5			0.476618	0.0791014
Eukaryotic translation initiation factor 3 subunit A	Q14152	ENSG00000107581	EIF3A			0.574592	0.0932743
Aconitate hydratase, mitochondrial	Q99798	ENSG00000100412	ACO2		+	1.97403	-0.269133
ATP-dependent RNA helicase A	Q08211	ENSG00000135829	DHX9			0.76591	-0.0935037
Peroxiredoxin-6	P30041	ENSG00000117592	PRDX6		+	1.95439	0.323532
Far upstream element-binding protein 2	Q92945	ENSG00000088247	KHSRP		+	1.56912	0.163464
Band 4.1-like protein 3;Band 4.1-like protein 3, N-terminally processed	Q9Y2J2	ENSG00000082397	EPB41L3			0.560422	-0.227028
T-complex protein 1 subunit epsilon	P48643	ENSG00000150753	CCT5		+	17.5271	-0.616363
Triosephosphate isomerase	P60174	ENSG00000111669	TPI1			0.193111	0.0567384
Cytosolic non-specific dipeptidase	Q96KP4	ENSG00000133313	CNDP2		+	2.49673	-0.34066
Alpha-1-antichymotrypsin;Alpha-1-antichymotrypsin His-Pro-less	P01011	ENSG00000196136;ENSG00000273259	SERPINA3			0.925884	0.292309
Lamin-B1	P20700	ENSG00000113368	LMNB1		+	3.52297	-0.382257
Cytosol aminopeptidase	P28838	ENSG00000002549	LAP3			0.852099	-0.243945
Isocitrate dehydrogenase [NADP], mitochondrial	P48735	ENSG00000182054	IDH2		+	6.30718	-0.593548
T-complex protein 1 subunit gamma	P49368	ENSG00000163468	CCT3		+	21.6436	-0.627377
Staphylococcal nuclease domain-containing protein 1	Q7KZF4	ENSG00000197157	SND1		+	12.8698	0.673267
Collagen alpha-3(VI) chain	P12111	ENSG00000163359	COL6A3		+	1.67605	0.677868
Splicing factor, proline- and glutamine-rich	P23246	ENSG00000116560	SFPQ			0.474349	-0.0580707
Leucine-rich PPR motif-containing protein, mitochondrial	P42704	ENSG00000138095	LRPPRC			0.304017	0.0748107
Agrin;Agrin C-terminal 110 kDa subunit;Agrin C-terminal 22 kDa fragment;Agrin C-terminal 90 kDa fragment;Agrin N-terminal 110 kDa subunit	O00468	ENSG00000188157	AGRN			0.0718106	0.0326942
Alanine--tRNA ligase, cytoplasmic	P49588	ENSG00000090861	AARS			0.103896	-0.0208713
CAP-Gly domain-containing linker protein 2	Q9UDT6	ENSG00000106665	CLIP2		+	1.68448	-0.516094
Phosphoserine aminotransferase	Q9Y617	ENSG00000135069	PSAT1		+	4.84575	0.955518
Dynamin-1-like protein	O00429	ENSG00000087470	DNM1L		+	2.64869	-0.251413
Laminin subunit gamma-1	P11047	ENSG00000135862	LAMC1		+	3.84396	-0.736032
Bifunctional purine biosynthesis protein PURH;IMP cyclohydrolase;Phosphoribosylaminoimidazolecarboxamide formyltransferase	P31939	ENSG00000138363	ATIC			0.0331179	0.0144442
4-trimethylaminobutyraldehyde dehydrogenase	P49189	ENSG00000143149	ALDH9A1		+	3.57654	-0.485368
Rab GDP dissociation inhibitor beta	P50395	ENSG00000057608	GDI2		+	1.52272	0.172685
DNA damage-binding protein 1	Q16531	ENSG00000167986	DDB1			0.276778	-0.0325851
Cofilin-1	P23528	ENSG00000172757	CFL1			1.03034	-0.173352
Matrin-3	P43243	ENSG00000015479;ENSG00000280987	MATR3		+	2.07228	-0.170838
Importin subunit beta-1	Q14974	ENSG00000108424	KPNB1		+	6.99071	-0.386577
UTP--glucose-1-phosphate uridylyltransferase	Q16851	ENSG00000169764	UGP2		+	4.16814	-0.475484
Malate dehydrogenase, mitochondrial	P40926	ENSG00000146701	MDH2		+	3.56455	-0.458536
T-complex protein 1 subunit theta	P50990	ENSG00000156261	CCT8		+	19.6119	-0.647604
D-3-phosphoglycerate dehydrogenase	O43175	ENSG00000092621	PHGDH			1.00194	0.425664
Fibrinogen beta chain;Fibrinopeptide B	P02675	ENSG00000171564	FGB			1.29476	0.542773
Hemopexin	P02790	ENSG00000110169	HPX			0.538129	-0.215282
Vigilin	Q00341	ENSG00000115677	HDLBP		+	2.75992	0.363154
Peroxiredoxin-1	Q06830	ENSG00000117450	PRDX1		+	1.8009	0.441894
Alpha-internexin	Q16352	ENSG00000148798	INA		+	4.22825	1.19841
Fascin	Q16658	ENSG00000075618	FSCN1			0.218347	0.0837918
Unconventional myosin-Va	Q9Y4I1	ENSG00000197535	MYO5A			1.03608	-0.448055
Catenin beta-1	P35222	ENSG00000168036	CTNNB1		+	17.1163	1.0096
Transcription intermediary factor 1-beta	Q13263	ENSG00000130726	TRIM28			0.122121	0.0288552
Heterogeneous nuclear ribonucleoprotein L	P14866	ENSG00000104824	HNRNPL			0.16377	-0.0274228
26S proteasome non-ATPase regulatory subunit 1	Q99460	ENSG00000173692	PSMD1			0.0657175	-0.016555
WD repeat-containing protein 1	O75083	ENSG00000071127	WDR1		+	3.28484	0.350837
Catalase	P04040	ENSG00000121691	CAT		+	2.66729	0.615386
Aldehyde dehydrogenase, mitochondrial	P05091	ENSG00000111275	ALDH2		+	5.08299	-0.612046
V-type proton ATPase catalytic subunit A	P38606	ENSG00000114573	ATP6V1A		+	2.16884	-0.338867
Adenylyl cyclase-associated protein 1	Q01518	ENSG00000131236	CAP1			1.28048	0.182997
Vacuolar protein sorting-associated protein 35	Q96QK1	ENSG00000069329	VPS35		+	2.51383	-0.213575
Huntingtin-interacting protein 1-related protein	O75146	ENSG00000130787	HIP1R		+	7.07062	-1.18721
N(G),N(G)-dimethylarginine dimethylaminohydrolase 1	O94760	ENSG00000153904	DDAH1		+	2.6771	-0.690471
Aspartate--tRNA ligase, cytoplasmic	P14868	ENSG00000115866	DARS			0.497633	-0.0757319
Phosphoribosylamine--glycine ligase;Phosphoribosylformylglycinamidine cyclo-ligase;Phosphoribosylglycinamide formyltransferase;Trifunctional purine biosynthetic protein adenosine-3	P22102	ENSG00000159131;ENSG00000262473	GART			0.17185	0.0440055
Calreticulin	P27797	ENSG00000179218	CALR		+	8.89924	0.719066
Kinesin-1 heavy chain	P33176	ENSG00000170759	KIF5B			1.04989	-0.1368
Protein deglycase DJ-1	Q99497	ENSG00000116288	PARK7		+	1.39227	-0.206296
U5 small nuclear ribonucleoprotein 200 kDa helicase	O75643	ENSG00000144028	SNRNP200			0.62094	-0.0903208
Fibrinogen gamma chain	P02679	ENSG00000171557	FGG		+	2.77482	0.805744
T-complex protein 1 subunit alpha	P17987	ENSG00000120438	TCP1		+	24.2831	-0.786214
26S proteasome non-ATPase regulatory subunit 2	Q13200	ENSG00000175166	PSMD2			0.592392	-0.0747942
NAD(P) transhydrogenase, mitochondrial	Q13423	ENSG00000112992	NNT		+	7.68744	-0.588605
Catenin delta-1	O60716	ENSG00000198561	CTNND1		+	1.49162	0.201751
Methylmalonate-semialdehyde dehydrogenase [acylating], mitochondrial	Q02252	ENSG00000119711	ALDH6A1			0.605644	-0.177577
Translational activator GCN1	Q92616	ENSG00000089154	GCN1L1			0.198197	0.0471755
Probable ATP-dependent RNA helicase DDX17	Q92841	ENSG00000100201	DDX17			0.0988411	-0.0193925
Gamma-adducin	Q9UEY8	ENSG00000148700	ADD3		+	1.65427	-0.430331
Carbonic anhydrase 1	P00915	ENSG00000133742	CA1		+	3.08431	0.933527
Valine--tRNA ligase	P26640	ENSG00000096171;ENSG00000204394;ENSG00000224264;ENSG00000226589;ENSG00000231116	VARS		+	9.59969	-0.577984
Transaldolase	P37837	ENSG00000177156	TALDO1			0.160976	-0.0414915
Reticulon-4	Q9NQC3	ENSG00000115310	RTN4			0.551649	-0.161538
Acetyl-CoA acetyltransferase, mitochondrial	P24752	ENSG00000075239	ACAT1		+	6.08939	-0.631464
Transgelin-2	P37802	ENSG00000158710	TAGLN2		+	11.0257	0.943693
T-complex protein 1 subunit delta	P50991	ENSG00000115484	CCT4		+	21.4654	-0.732762
Band 4.1-like protein 1	Q9H4G0	ENSG00000088367	EPB41L1		+	4.17992	-0.976091
Calpain-1 catalytic subunit	P07384	ENSG00000014216	CAPN1			0.532917	0.105742
Alcohol dehydrogenase [NADP(+)]	P14550	ENSG00000117448	AKR1A1			1.24241	0.167758
Selenium-binding protein 1	Q13228	ENSG00000143416	SELENBP1		+	9.3642	1.15504
Heterogeneous nuclear ribonucleoprotein U-like protein 2	Q1KMD3	ENSG00000214753	HNRNPUL2			1.27968	-0.211055
Septin-9	Q9UHD8	ENSG00000184640	2022-09-09			0.0342698	-0.00956166
Gamma-enolase	P09104	ENSG00000111674	ENO2		+	3.5184	-0.745888
Laminin subunit beta-2	P55268	ENSG00000172037	LAMB2		+	2.52041	-0.56907
Structural maintenance of chromosomes protein 1A	Q14683	ENSG00000072501	SMC1A			0.00464722	0.0011563
RuvB-like 2	Q9Y230	ENSG00000183207	RUVBL2			0.925209	0.129239
Exportin-1	O14980	ENSG00000082898	XPO1		+	1.4106	-0.134926
Plastin-2	P13796	ENSG00000136167	LCP1		+	1.4701	0.403169
Elongation factor 1-gamma	P26641	ENSG00000254772	EEF1G		+	4.65475	0.326073
Serpin B6	P35237	ENSG00000124570	SERPINB6			0.387451	-0.13685
Splicing factor 3B subunit 3	Q15393	ENSG00000189091	SF3B3			0.168103	0.0305046
AP-2 complex subunit mu	Q96CW1	ENSG00000161203	AP2M1		+	3.15271	-0.366105
Perilipin-3	O60664	ENSG00000105355	PLIN3		+	6.09379	0.854431
60 kDa SS-A/Ro ribonucleoprotein	P10155	ENSG00000116747	TROVE2			0.711114	-0.130452
Inter-alpha-trypsin inhibitor heavy chain H2	P19823	ENSG00000151655	ITIH2			0.0831656	-0.0359038
Heterogeneous nuclear ribonucleoprotein A3	P51991	ENSG00000170144	HNRNPA3			0.0899075	-0.0279543
Nidogen-2	Q14112	ENSG00000087303	NID2		+	5.65217	-0.921006
Apolipoprotein A-IV	P06727	ENSG00000110244	APOA4			0.99885	-0.346281
Tropomyosin alpha-3 chain	P06753	ENSG00000143549	TPM3			0.304659	0.0715386
Aspartate aminotransferase, cytoplasmic	P17174	ENSG00000120053	GOT1		+	3.66223	-0.538875
26S protease regulatory subunit 7	P35998	ENSG00000161057	PSMC2			0.672001	-0.0686235
Structural maintenance of chromosomes protein 3	Q9UQE7	ENSG00000108055	SMC3			0.347101	-0.0683745
Glutathione S-transferase P	P09211	ENSG00000084207	GSTP1			0.137008	-0.0543585
Poly [ADP-ribose] polymerase 1	P09874	ENSG00000143799	PARP1		+	2.77594	0.415774
Ribonuclease inhibitor	P13489	ENSG00000023191;ENSG00000276230	RNH1		+	1.95372	-0.198448
CD44 antigen	P16070	ENSG00000026508	CD44		+	1.99448	0.565702
Threonine--tRNA ligase, cytoplasmic	P26639	ENSG00000113407	TARS		+	1.59129	-0.225773
Myristoylated alanine-rich C-kinase substrate	P29966	ENSG00000277443	MARCKS		+	17.6809	-1.3424
Prolyl endopeptidase	P48147	ENSG00000085377	PREP		+	10.6019	-0.749414
3-ketoacyl-CoA thiolase;Trifunctional enzyme subunit beta, mitochondrial	P55084	ENSG00000138029	HADHB			0.0520804	0.0156227
Methionine--tRNA ligase, cytoplasmic	P56192	ENSG00000166986	MARS		+	2.49601	-0.183183
Phosphoglucomutase-2	Q96G03	ENSG00000169299	PGM2			0.475092	0.134115
Nuclear migration protein nudC	Q9Y266	ENSG00000090273	NUDC			0.100646	0.0224559
Deoxynucleoside triphosphate triphosphohydrolase SAMHD1	Q9Y3Z3	ENSG00000101347	SAMHD1		+	1.77065	-0.272336
Dihydropyrimidinase-related protein 4	O14531	ENSG00000151640	DPYSL4		+	3.00598	-0.797043
General vesicular transport factor p115	O60763	ENSG00000138768	USO1		+	2.69247	0.24215
Aspartate aminotransferase, mitochondrial	P00505	ENSG00000125166	GOT2			0.188489	-0.0843464
Ig gamma-1 chain C region	P01857	ENSG00000211896	IGHG1			0.121755	-0.0818881
Alpha-crystallin B chain	P02511	ENSG00000109846	CRYAB			0.314608	0.255525
Heat shock protein beta-1	P04792	ENSG00000106211	HSPB1		+	11.2695	1.46666
Arginine--tRNA ligase, cytoplasmic	P54136	ENSG00000113643	RARS		+	3.06187	0.261775
Src substrate cortactin	Q14247	ENSG00000085733	CTTN		+	2.72924	-0.257753
116 kDa U5 small nuclear ribonucleoprotein component	Q15029	ENSG00000108883	EFTUD2			0.475477	0.0656404
3-hydroxyacyl-CoA dehydrogenase type-2	Q99714	ENSG00000072506	HSD17B10			0.527802	-0.112004
UDP-glucose:glycoprotein glucosyltransferase 1	Q9NYU2	ENSG00000136731	UGGT1		+	5.42589	0.431228
Coatomer subunit gamma-1	Q9Y678	ENSG00000181789	COPG1		+	6.46056	0.500832
Actin-related protein 2/3 complex subunit 2	O15144	ENSG00000163466	ARPC2		+	2.13675	-0.2439
Cold shock domain-containing protein E1	O75534	ENSG00000009307	CSDE1			0.564792	0.0843374
Annexin A4	P09525	ENSG00000196975	ANXA4		+	3.98589	0.817954
Leukotriene A-4 hydrolase	P09960	ENSG00000111144	LTA4H		+	5.00359	0.452064
Nidogen-1	P14543	ENSG00000116962	NID1			0.990215	-0.295236
Exportin-2	P55060	ENSG00000124207	CSE1L		+	1.53512	-0.180974
26S protease regulatory subunit 4	P62191	ENSG00000100764	PSMC1			0.161219	-0.0262559
Serine/arginine-rich splicing factor 1	Q07955	ENSG00000136450	SRSF1			0.429504	-0.0577322
LIM and SH3 domain protein 1	Q14847	ENSG00000002834	LASP1			0.085908	-0.0329999
Dihydropyrimidinase-related protein 5	Q9BPU6	ENSG00000157851	DPYSL5		+	5.4973	-1.33227
Poly(U)-binding-splicing factor PUF60	Q9UHX1	ENSG00000179950;ENSG00000274081	PUF60			0.559606	0.0990173
Guanine nucleotide-binding protein G(i) subunit alpha-2	P04899	ENSG00000114353	GNAI2			0.464774	0.112439
Acylamino-acid-releasing enzyme	P13798	ENSG00000164062	APEH			0.0966354	0.0315479
Platelet-activating factor acetylhydrolase IB subunit alpha	P43034	ENSG00000007168	PAFAH1B1		+	2.20698	-0.321205
Elongation factor Tu, mitochondrial	P49411	ENSG00000178952	TUFM		+	2.87469	-0.263059
14-3-3 protein zeta/delta	P63104	ENSG00000164924	YWHAZ		+	2.81665	-0.332817
Peptidyl-prolyl cis-trans isomerase FKBP4;Peptidyl-prolyl cis-trans isomerase FKBP4, N-terminally processed	Q02790	ENSG00000004478	FKBP4			0.873827	-0.165531
Non-POU domain-containing octamer-binding protein	Q15233	ENSG00000147140	NONO			0.263366	0.0433937
RuvB-like 1	Q9Y265	ENSG00000175792	RUVBL1		+	1.44359	0.187254
Ig kappa chain C region	P01834		IGKC			0.424977	0.212602
Fumarate hydratase, mitochondrial	P07954	ENSG00000091483	FH		+	9.71434	-0.685774
Voltage-dependent anion-selective channel protein 1	P21796	ENSG00000213585	VDAC1			0.396291	0.0891455
Glycerol-3-phosphate dehydrogenase, mitochondrial	P43304	ENSG00000115159	GPD2		+	6.75267	-0.871561
F-actin-capping protein subunit beta	P47756	ENSG00000077549	CAPZB			0.133197	-0.0195307
Glutathione synthetase	P48637	ENSG00000100983	GSS		+	3.45206	0.567716
Ubiquitin carboxyl-terminal hydrolase 14	P54578	ENSG00000101557	USP14			0.732458	0.11355
Eukaryotic translation initiation factor 5	P55010	ENSG00000100664	EIF5		+	3.57563	0.368875
26S proteasome non-ATPase regulatory subunit 3	O43242	ENSG00000108344	PSMD3			0.836709	-0.0920308
Flotillin-1	O75955	ENSG00000137312;ENSG00000206379;ENSG00000206480;ENSG00000230143;ENSG00000232280	FLOT1		+	5.47555	-0.61944
Integrin beta-1	P05556	ENSG00000150093	ITGB1		+	1.31271	0.237994
Profilin-1	P07737	ENSG00000108518	PFN1			0.417615	0.100056
Galectin-1	P09382	ENSG00000100097	LGALS1			0.977651	0.334136
ADP/ATP translocase 3;ADP/ATP translocase 3, N-terminally processed	P12236	ENSG00000169100	SLC25A6		+	2.09813	-0.311156
Adenosylhomocysteinase	P23526	ENSG00000101444	AHCY		+	13.4831	0.795893
Hippocampal cholinergic neurostimulating peptide;Phosphatidylethanolamine-binding protein 1	P30086	ENSG00000089220	PEBP1		+	2.46455	-0.374804
Peroxiredoxin-2	P32119	ENSG00000167815	PRDX2			0.98935	0.161627
Guanine nucleotide-binding protein subunit beta-2-like 1;Guanine nucleotide-binding protein subunit beta-2-like 1, N-terminally processed	P63244	ENSG00000204628	GNB2L1			0.284362	0.0510284
14-3-3 protein eta	Q04917	ENSG00000128245	YWHAH		+	9.70566	-0.662936
Pre-mRNA-processing-splicing factor 8	Q6P2Q9	ENSG00000174231;ENSG00000274442	PRPF8			0.503021	-0.0715713
Septin-8	Q92599	ENSG00000164402	2022-09-08			0.566209	-0.190913
Serrate RNA effector molecule homolog	Q9BXP5	ENSG00000087087	SRRT			0.250123	0.0482614
Nucleophosmin	P06748	ENSG00000181163	NPM1		+	5.67408	0.72455
Alcohol dehydrogenase class-3	P11766	ENSG00000197894	ADH5			0.372992	-0.0810787
14-3-3 protein beta/alpha;14-3-3 protein beta/alpha, N-terminally processed	P31946	ENSG00000166913	YWHAB			0.653465	-0.150441
60S ribosomal protein L4	P36578	ENSG00000174444	RPL4		+	1.48247	0.299384
Serine--tRNA ligase, cytoplasmic	P49591	ENSG00000031698	SARS		+	2.06543	-0.205655
Destrin	P60981	ENSG00000125868	DSTN			0.236847	-0.0780032
14-3-3 protein gamma;14-3-3 protein gamma, N-terminally processed	P61981	ENSG00000170027	YWHAG		+	8.1123	-0.703683
Transgelin	Q01995	ENSG00000149591	TAGLN		+	1.40927	0.545203
Interleukin enhancer-binding factor 2	Q12905	ENSG00000143621	ILF2			0.281494	-0.0459281
Phenylalanine--tRNA ligase beta subunit	Q9NSD9	ENSG00000116120	FARSB		+	2.39439	-0.262806
Obg-like ATPase 1	Q9NTK5	ENSG00000138430	OLA1		+	1.45264	0.16276
Thyroid hormone receptor-associated protein 3	Q9Y2W1	ENSG00000054118	THRAP3			0.340764	0.0597776
tRNA-splicing ligase RtcB homolog	Q9Y3I0	ENSG00000100220	RTCB			0.490012	-0.0654279
Carbonic anhydrase 2	P00918	ENSG00000104267	CA2		+	2.51	0.686399
Dihydropteridine reductase	P09417	ENSG00000151552	QDPR		+	2.2571	-0.323497
Dihydrolipoyl dehydrogenase, mitochondrial	P09622	ENSG00000091140	DLD		+	7.92262	-0.61357
Ubiquitin carboxyl-terminal hydrolase isozyme L1	P09936	ENSG00000154277	UCHL1		+	12.9932	-2.00218
Cytochrome b-c1 complex subunit 2, mitochondrial	P22695	ENSG00000140740	UQCRC2		+	2.80365	-0.334256
Peptidyl-prolyl cis-trans isomerase B	P23284	ENSG00000166794	PPIB		+	14.0296	0.926065
Coronin-1A	P31146	ENSG00000102879	CORO1A			0.0716506	-0.0260507
Signal transducer and activator of transcription 1-alpha/beta	P42224	ENSG00000115415	STAT1			0.189686	-0.0650882
(3R)-hydroxyacyl-CoA dehydrogenase;Enoyl-CoA hydratase 2;Peroxisomal multifunctional enzyme type 2	P51659	ENSG00000133835	HSD17B4		+	2.76267	0.257975
6-phosphogluconate dehydrogenase, decarboxylating	P52209	ENSG00000142657	PGD			0.102534	-0.0257265
Eukaryotic translation initiation factor 4 gamma 2	P78344	ENSG00000110321	EIF4G2			0.461157	0.076457
Splicing factor 3B subunit 2	Q13435	ENSG00000087365	SF3B2			1.08738	0.111929
Leucine-rich repeat-containing protein 47	Q8N1G4	ENSG00000130764	LRRC47		+	4.41101	-0.2889
COP9 signalosome complex subunit 4	Q9BT78	ENSG00000138663	COPS4			0.0721805	-0.0121676
Synaptic vesicle membrane protein VAT-1 homolog-like	Q9HCJ6	ENSG00000171724	VAT1L		+	3.7381	-1.43953
Chloride intracellular channel protein 1	O00299	ENSG00000206394;ENSG00000213719;ENSG00000223639;ENSG00000226248;ENSG00000226417;ENSG00000226651;ENSG00000230685	CLIC1		+	2.54334	0.557898
PC4 and SFRS1-interacting protein	O75475	ENSG00000164985	PSIP1		+	2.65859	-0.327092
Superoxide dismutase [Mn], mitochondrial	P04179	ENSG00000112096	SOD2		+	2.34181	-0.597207
Dolichyl-diphosphooligosaccharide--protein glycosyltransferase subunit 1	P04843	ENSG00000163902	RPN1		+	6.20947	0.432124
Laminin subunit beta-1	P07942	ENSG00000091136	LAMB1			0.618221	-0.235572
Electron transfer flavoprotein subunit alpha, mitochondrial	P13804	ENSG00000140374	ETFA			0.218885	-0.0862605
Probable ATP-dependent RNA helicase DDX5	P17844	ENSG00000108654	DDX5			0.97845	0.133817
Prohibitin	P35232	ENSG00000167085	PHB		+	1.7124	-0.224902
Coatomer subunit beta'	P35606	ENSG00000184432	COPB2		+	5.33257	0.323679
3-ketoacyl-CoA thiolase, mitochondrial	P42765	ENSG00000167315	ACAA2			0.783202	0.280664
Ras-related protein Rab-7a	P51149	ENSG00000075785	RAB7A			0.448887	-0.0673663
Tubulin beta-4B chain	P68371	ENSG00000188229	TUBB4B		+	2.54276	-0.390709
Rho GTPase-activating protein 1	Q07960	ENSG00000175220	ARHGAP1		+	2.85918	0.270432
Myosin light chain kinase, smooth muscle;Myosin light chain kinase, smooth muscle, deglutamylated form	Q15746	ENSG00000065534	MYLK			0.449803	-0.1568
2,4-dienoyl-CoA reductase, mitochondrial	Q16698	ENSG00000104325	DECR1			0.21172	-0.0747219
Nuclear pore complex protein Nup93	Q8N1F7	ENSG00000102900	NUP93			0.0376145	-0.00837648
NAD(P)H-hydrate epimerase	Q8NCW5	ENSG00000163382	APOA1BP			0.0480261	0.0162325
Myelin expression factor 2	Q9P2K5	ENSG00000104177	MYEF2			0.949772	0.156627
Serine/threonine-protein kinase DCLK1	O15075	ENSG00000133083	DCLK1		+	7.54089	-1.30147
Splicing factor 3B subunit 1	O75533	ENSG00000115524	SF3B1			1.09261	0.12865
Glutamine synthetase	P15104	ENSG00000135821	GLUL		+	2.50514	0.667343
Cytochrome b-c1 complex subunit 1, mitochondrial	P31930	ENSG00000010256	UQCRC1		+	2.81741	-0.337564
Lon protease homolog, mitochondrial	P36776	ENSG00000196365	LONP1			0.279522	-0.0633162
Nuclear autoantigenic sperm protein	P49321	ENSG00000132780	NASP		+	1.33112	-0.343234
Brain acid soluble protein 1	P80723	ENSG00000176788	BASP1		+	8.50736	-1.34139
Sorting nexin-6;Sorting nexin-6, N-terminally processed	Q9UNH7	ENSG00000129515	SNX6		+	1.49052	0.148548
Hepatocyte growth factor-regulated tyrosine kinase substrate	O14964	ENSG00000185359	HGS		+	2.25369	-0.21234
Thioredoxin-like protein 1	O43396	ENSG00000091164	TXNL1		+	3.69023	-0.283192
Mitochondrial import receptor subunit TOM70	O94826	ENSG00000154174	TOMM70A		+	2.35927	-0.248357
6-phosphogluconolactonase	O95336	ENSG00000130313	PGLS			0.467317	-0.111175
Mitogen-activated protein kinase 1	P28482	ENSG00000100030	MAPK1			0.0374642	-0.0146683
Peroxiredoxin-5, mitochondrial	P30044	ENSG00000126432	PRDX5			0.207663	-0.0601533
Crk-like protein	P46109	ENSG00000099942	CRKL		+	4.70072	-0.29888
Protein phosphatase 1 regulatory subunit 7	Q15435	ENSG00000115685	PPP1R7		+	3.21296	-0.386858
Transforming growth factor-beta-induced protein ig-h3	Q15582	ENSG00000120708	TGFBI		+	10.4364	1.73018
Leucine--tRNA ligase, cytoplasmic	Q9P2J5	ENSG00000133706	LARS		+	2.85724	0.401321
Protein kinase C and casein kinase substrate in neurons protein 2	Q9UNF0	ENSG00000100266	PACSIN2		+	1.76548	-0.328326
Proliferation-associated protein 2G4	Q9UQ80	ENSG00000170515	PA2G4			0.299059	0.0611979
40S ribosomal protein S3	P23396	ENSG00000149273	RPS3			0.172975	0.0346013
Eukaryotic translation initiation factor 4B	P23588	ENSG00000063046	EIF4B			0.136349	0.0286821
Flavin reductase (NADPH)	P30043	ENSG00000090013	BLVRB		+	2.18286	0.573155
Alpha-centractin	P61163	ENSG00000138107	ACTR1A			1.19791	-0.227088
Proteasome activator complex subunit 1	Q06323	ENSG00000092010	PSME1		+	3.6367	0.448322
Delta(3,5)-Delta(2,4)-dienoyl-CoA isomerase, mitochondrial	Q13011	ENSG00000104823	ECH1			0.407253	-0.0779595
Protein enabled homolog	Q8N8S7	ENSG00000154380	ENAH		+	7.09916	-0.622273
Septin-5	Q99719	ENSG00000184702	2022-09-05		+	11.3628	-1.16363
Dipeptidyl peptidase 3	Q9NY33	ENSG00000254986	DPP3		+	5.67838	-0.465003
Vesicle-associated membrane protein-associated protein A	Q9P0L0	ENSG00000101558	VAPA		+	3.22575	-0.29728
Ataxin-10	Q9UBB4	ENSG00000130638	ATXN10		+	5.23019	-0.451509
Heterogeneous nuclear ribonucleoprotein Q	O60506	ENSG00000135316	SYNCRIP		+	8.4219	-0.524754
Importin-7	O95373	ENSG00000205339	IPO7			0.0405346	-0.0133801
Glutathione peroxidase 1	P07203	ENSG00000233276	GPX1		+	5.80357	0.413695
Collagen alpha-1(VI) chain	P12109	ENSG00000142156	COL6A1			0.438813	0.239889
Eukaryotic translation initiation factor 2 subunit 2	P20042	ENSG00000125977	EIF2S2		+	2.39369	0.32212
Proteasome subunit alpha type-4	P25789	ENSG00000041357	PSMA4			0.715311	0.0772495
Protein PML	P29590	ENSG00000140464	PML			0.0945618	-0.0329257
Serpin H1	P50454	ENSG00000149257	SERPINH1		+	3.93348	0.875113
Eukaryotic translation initiation factor 3 subunit E	P60228	ENSG00000104408	EIF3E			0.623984	0.119907
Scaffold attachment factor B2	Q14151	ENSG00000130254	SAFB2			1.14428	0.161901
Poly(rC)-binding protein 1	Q15365	ENSG00000169564	PCBP1			0.67691	0.0814476
Importin-9	Q96P70	ENSG00000198700	IPO9			0.0591461	0.0175836
Beta-soluble NSF attachment protein	Q9H115	ENSG00000125814	NAPB			0.653663	-0.262394
26S proteasome non-ATPase regulatory subunit 13	Q9UNM6	ENSG00000185627	PSMD13			0.838944	-0.088674
Citrate synthase, mitochondrial	O75390	ENSG00000062485	CS		+	6.81402	-0.470918
E3 UFM1-protein ligase 1	O94874	ENSG00000014123	UFL1			0.0278819	-0.00956107
Thrombospondin-1	P07996	ENSG00000137801	THBS1		+	1.68197	0.599756
Dihydrolipoyllysine-residue acetyltransferase component of pyruvate dehydrogenase complex, mitochondrial	P10515	ENSG00000150768	DLAT		+	1.31315	-0.230507
S-formylglutathione hydrolase	P10768	ENSG00000139684	ESD			1.1926	-0.192426
Sorcin	P30626	ENSG00000075142	SRI			0.50784	0.158072
Amphiphysin	P49418	ENSG00000078053	AMPH		+	5.37028	-1.57946
UV excision repair protein RAD23 homolog B	P54727	ENSG00000119318	RAD23B			0.346463	-0.0661857
Inorganic pyrophosphatase	Q15181	ENSG00000180817	PPA1		+	1.41843	0.227177
Thioredoxin reductase 1, cytoplasmic	Q16881	ENSG00000198431	TXNRD1		+	1.62911	0.273786
GRIP1-associated protein 1	Q4V328	ENSG00000068400	GRIPAP1			0.064896	0.0197426
RNA-binding protein 14	Q96PK6	ENSG00000239306	RBM14			0.159803	-0.0240317
Tubulin-folding cofactor B	Q99426	ENSG00000105254	TBCB		+	1.40418	-0.248937
SUMO-activating enzyme subunit 1;SUMO-activating enzyme subunit 1, N-terminally processed	Q9UBE0	ENSG00000142230	SAE1			0.316794	-0.0562425
Cytoplasmic dynein 1 light intermediate chain 1	Q9Y6G9	ENSG00000144635	DYNC1LI1		+	3.00186	-0.321723
Protein arginine N-methyltransferase 5;Protein arginine N-methyltransferase 5, N-terminally processed	O14744	ENSG00000100462	PRMT5			0.250643	-0.053673
Core histone macro-H2A.1	O75367	ENSG00000113648	H2AFY			0.606609	0.171775
Activator of 90 kDa heat shock protein ATPase homolog 1	O95433	ENSG00000100591	AHSA1			0.187713	-0.0350699
Tubulin beta-4A chain	P04350	ENSG00000104833	TUBB4A		+	3.60867	-1.02743
cAMP-dependent protein kinase type II-alpha regulatory subunit	P13861	ENSG00000114302	PRKAR2A		+	5.90852	-0.577889
Proteasome subunit alpha type-3	P25788	ENSG00000100567	PSMA3			0.586916	0.0598234
Enoyl-CoA hydratase, mitochondrial	P30084	ENSG00000127884	ECHS1			1.0865	0.221168
GMP synthase [glutamine-hydrolyzing]	P49915	ENSG00000163655	GMPS			0.435564	-0.116903
Heterogeneous nuclear ribonucleoprotein H2	P55795	ENSG00000126945	HNRNPH2			0.0178888	0.00440136
40S ribosomal protein S3a	P61247	ENSG00000145425	RPS3A			0.979977	0.16416
Growth factor receptor-bound protein 2	P62993	ENSG00000177885	GRB2		+	2.81998	-0.358643
Squamous cell carcinoma antigen recognized by T-cells 3	Q15020	ENSG00000075856	SART3			0.773293	-0.126317
26S proteasome non-ATPase regulatory subunit 5	Q16401	ENSG00000095261	PSMD5		+	5.17183	0.873733
ATP-dependent dihydroxyacetone kinase;Bifunctional ATP-dependent dihydroxyacetone kinase/FAD-AMP lyase (cyclizing);FAD-AMP lyase (cyclizing)	Q3LXA3	ENSG00000149476	DAK		+	3.48938	0.419434
Sec1 family domain-containing protein 1	Q8WVM8	ENSG00000092108	SCFD1		+	3.47233	0.350275
Protein NDRG1	Q92597	ENSG00000104419	NDRG1			0.0723249	0.0521657
Serine/arginine repetitive matrix protein 2	Q9UQ35	ENSG00000167978	SRRM2			0.254191	0.0458543
Serine-threonine kinase receptor-associated protein	Q9Y3F4	ENSG00000023734	STRAP			0.248026	0.048081
Calcium-binding mitochondrial carrier protein Aralar1	O75746	ENSG00000115840	SLC25A12		+	2.98443	-0.577372
Amyloid beta A4 protein;Beta-amyloid protein 40;Beta-amyloid protein 42;C31;C80;C83;C99;Gamma-secretase C-terminal fragment 50;Gamma-secretase C-terminal fragment 57;Gamma-secretase C-terminal fragment 59;N-APP;P3(40);P3(42);Soluble APP-alpha;Soluble APP-beta	P05067	ENSG00000142192	APP		+	7.60272	1.24235
Inosine-5'-monophosphate dehydrogenase 2	P12268	ENSG00000178035	IMPDH2			1.1637	0.254876
14-3-3 protein theta	P27348	ENSG00000134308	YWHAQ		+	3.2244	-0.349009
DNA-(apurinic or apyrimidinic site) lyase;DNA-(apurinic or apyrimidinic site) lyase, mitochondrial	P27695	ENSG00000100823	APEX1			0.285025	0.0703092
Endoplasmic reticulum resident protein 29	P30040	ENSG00000089248	ERP29		+	11.8462	0.843772
Succinate dehydrogenase [ubiquinone] flavoprotein subunit, mitochondrial	P31040	ENSG00000073578	SDHA		+	4.5118	-0.451158
14-3-3 protein sigma	P31947	ENSG00000175793	SFN			0.213583	-0.0854539
NADH dehydrogenase [ubiquinone] flavoprotein 1, mitochondrial	P49821	ENSG00000167792	NDUFV1			0.0436805	0.0142482
Rho GDP-dissociation inhibitor 1	P52565	ENSG00000141522	ARHGDIA		+	1.80389	-0.247645
F-actin-capping protein subunit alpha-1	P52907	ENSG00000116489	CAPZA1		+	2.71961	0.244307
10 kDa heat shock protein, mitochondrial	P61604	ENSG00000115541	HSPE1			0.919775	-0.267209
Quinone oxidoreductase	Q08257	ENSG00000116791	CRYZ		+	20.8246	2.01455
Proteasome-associated protein ECM29 homolog	Q5VYK3	ENSG00000136813	ECM29			0.140241	0.0613441
Glyoxylate reductase/hydroxypyruvate reductase	Q9UBQ7	ENSG00000137106	GRHPR			0.854098	0.131516
Na(+)/H(+) exchange regulatory cofactor NHE-RF1	O14745	ENSG00000109062	SLC9A3R1		+	1.59723	-0.383911
Tripeptidyl-peptidase 1	O14773	ENSG00000166340	TPP1		+	4.17852	0.46313
LanC-like protein 1	O43813	ENSG00000115365	LANCL1		+	7.14049	-0.550239
40S ribosomal protein S2	P15880	ENSG00000140988	RPS2			0.138529	0.0371415
Cadherin-2	P19022	ENSG00000170558	CDH2		+	1.64557	0.384234
Oxysterol-binding protein 1	P22059	ENSG00000110048	OSBP			0.289	-0.0421038
Fibulin-1	P23142	ENSG00000077942	FBLN1		+	3.00631	0.733851
Mitogen-activated protein kinase 3	P27361	ENSG00000102882	MAPK3			0.337665	-0.110961
Proteasome subunit alpha type-5	P28066	ENSG00000143106	PSMA5			0.799515	-0.0750476
Neural cell adhesion molecule L1	P32004	ENSG00000198910	L1CAM		+	4.54239	1.33556
Serine hydroxymethyltransferase, mitochondrial	P34897	ENSG00000182199	SHMT2		+	2.10922	-0.459187
Glutamine--tRNA ligase	P47897	ENSG00000172053	QARS		+	3.51997	0.352366
Isocitrate dehydrogenase [NAD] subunit alpha, mitochondrial	P50213	ENSG00000166411	IDH3A		+	2.96495	-0.534196
Adenylate kinase 2, mitochondrial;Adenylate kinase 2, mitochondrial, N-terminally processed	P54819	ENSG00000004455	AK2			1.24307	0.306249
S-phase kinase-associated protein 1	P63208	ENSG00000113558	SKP1			0.113719	0.0318973
Coactosin-like protein	Q14019	ENSG00000103187	COTL1		+	14.4065	1.30914
26S proteasome non-ATPase regulatory subunit 6	Q15008	ENSG00000163636	PSMD6		+	1.76199	-0.166411
Microtubule-associated protein RP/EB family member 1	Q15691	ENSG00000101367	MAPRE1			1.08832	0.158737
Heterochromatin protein 1-binding protein 3	Q5SSJ5	ENSG00000127483	HP1BP3			0.355147	0.120766
Hepatoma-derived growth factor-related protein 2	Q7Z4V5		HDGFRP2			1.01551	0.160553
Ataxin-2-like protein	Q8WWM7	ENSG00000168488	ATXN2L			0.138219	-0.0247891
Ubiquitin thioesterase OTUB1	Q96FW1	ENSG00000167770	OTUB1			0.149428	0.0266494
Prohibitin-2	Q99623	ENSG00000215021	PHB2		+	1.34203	-0.196847
Adipocyte plasma membrane-associated protein	Q9HDC9	ENSG00000101474	APMAP		+	13.8583	0.73315
SUMO-activating enzyme subunit 2	Q9UBT2	ENSG00000126261	UBA2			0.224747	-0.0429566
UPF0568 protein C14orf166	Q9Y224	ENSG00000087302	C14orf166			0.575533	-0.0868886
Suppressor of G2 allele of SKP1 homolog	Q9Y2Z0	ENSG00000165416	SUGT1			0.650546	0.133349
PDZ and LIM domain protein 1	O00151	ENSG00000107438	PDLIM1			0.0641308	-0.0409667
HIV Tat-specific factor 1	O43719	ENSG00000102241	HTATSF1			0.178748	-0.0614016
Cytochrome c oxidase subunit 2	P00403	ENSG00000198712	MT-CO2		+	2.24579	-0.35266
Eukaryotic translation initiation factor 2 subunit 1	P05198	ENSG00000134001	EIF2S1			0.936442	0.0966952
Pyruvate dehydrogenase E1 component subunit beta, mitochondrial	P11177	ENSG00000168291	PDHB			0.38522	-0.110139
Aspartate carbamoyltransferase;CAD protein;Dihydroorotase;Glutamine-dependent carbamoyl-phosphate synthase	P27708	ENSG00000084774	CAD			0.0911082	0.0302502
ATP synthase subunit O, mitochondrial	P48047	ENSG00000241837	ATP5O		+	4.35944	-0.404096
Heterogeneous nuclear ribonucleoprotein F;Heterogeneous nuclear ribonucleoprotein F, N-terminally processed	P52597	ENSG00000169813	HNRNPF			0.0577686	-0.0156871
Proteasome subunit alpha type-6	P60900	ENSG00000100902	PSMA6			0.0189025	-0.00303551
Sorbitol dehydrogenase	Q00796	ENSG00000140263	SORD			0.570893	-0.146939
Torsin-1A-interacting protein 1	Q5JTV8	ENSG00000143337	TOR1AIP1		+	1.65855	0.224478
MAP1S heavy chain;MAP1S light chain;Microtubule-associated protein 1S	Q66K74	ENSG00000130479	MAP1S		+	9.62932	-0.498011
Protein LYRIC	Q86UE4	ENSG00000147649	MTDH		+	3.14309	0.346574
Thioredoxin domain-containing protein 5	Q8NBS9	ENSG00000239264	TXNDC5		+	2.75192	0.472651
Plasminogen activator inhibitor 1 RNA-binding protein	Q8NC51	ENSG00000142864	SERBP1			0.521793	0.122167
Nuclear ubiquitous casein and cyclin-dependent kinase substrate 1	Q9H1E3	ENSG00000069275	NUCKS1			0.621367	0.129918
DnaJ homolog subfamily B member 11	Q9UBS4	ENSG00000090520	DNAJB11		+	4.12229	0.359959
FACT complex subunit SPT16	Q9Y5B9	ENSG00000092201	SUPT16H		+	1.39996	0.21089
26S proteasome non-ATPase regulatory subunit 11	O00231	ENSG00000108671	PSMD11			0.484572	-0.0574049
Actin-related protein 2/3 complex subunit 3	O15145	ENSG00000111229	ARPC3			0.797885	-0.121017
NADH dehydrogenase [ubiquinone] iron-sulfur protein 3, mitochondrial	O75489	ENSG00000213619	NDUFS3		+	1.46011	-0.218309
LETM1 and EF-hand domain-containing protein 1, mitochondrial	O95202	ENSG00000168924	LETM1		+	2.55562	-0.398315
N(G),N(G)-dimethylarginine dimethylaminohydrolase 2	O95865	ENSG00000206395;ENSG00000213722;ENSG00000225635;ENSG00000226634;ENSG00000227317;ENSG00000228128;ENSG00000233076	DDAH2		+	7.02141	-1.0183
Adenine phosphoribosyltransferase	P07741	ENSG00000198931	APRT		+	2.29903	0.371055
Xaa-Pro dipeptidase	P12955	ENSG00000124299	PEPD			0.077632	-0.0255051
Cytochrome c oxidase subunit 4 isoform 1, mitochondrial	P13073	ENSG00000131143	COX4I1			0.873791	-0.185947
Elongation factor 1-beta	P24534	ENSG00000114942	EEF1B2		+	3.37797	0.358084
60S ribosomal protein L12	P30050	ENSG00000197958	RPL12		+	1.84023	0.231457
ATP synthase subunit gamma, mitochondrial	P36542	ENSG00000165629	ATP5C1		+	3.28425	-0.419136
40S ribosomal protein S9	P46781	ENSG00000170889;ENSG00000274005;ENSG00000274626;ENSG00000274646;ENSG00000274950;ENSG00000275323;ENSG00000277079;ENSG00000277359;ENSG00000278081;ENSG00000278270	RPS9			0.643795	0.136594
Alpha-soluble NSF attachment protein	P54920	ENSG00000105402	NAPA			0.995427	0.175852
40S ribosomal protein S7	P62081	ENSG00000171863	RPS7			1.08437	0.179148
GTP-binding nuclear protein Ran	P62826	ENSG00000132341	RAN		+	2.5971	0.220272
Ras GTPase-activating protein-binding protein 1	Q13283	ENSG00000145907	G3BP1			1.20362	0.218839
Zyxin	Q15942	ENSG00000159840	ZYX			0.390838	0.103775
Ras-related protein Rab-2B	Q8WUD1	ENSG00000129472	RAB2B		+	2.09264	-0.287447
Paraspeckle component 1	Q8WXF1	ENSG00000121390	PSPC1		+	5.36098	0.330925
Protein TFG	Q92734	ENSG00000114354	TFG			0.275303	0.0575439
Bcl-2-associated transcription factor 1	Q9NYF8	ENSG00000029363	BCLAF1			0.759871	-0.10445
RNA-binding protein Raly	Q9UKM9	ENSG00000125970	RALY			1.15886	0.177934
Microtubule-associated protein RP/EB family member 3	Q9UPY8	ENSG00000084764	MAPRE3		+	1.71674	-0.703245
Putative RNA-binding protein Luc7-like 2	Q9Y383		LUC7L2			0.154487	0.0354392
Actin-related protein 2/3 complex subunit 5	O15511	ENSG00000162704	ARPC5			0.0543931	-0.0139875
SH3 domain-binding glutamic acid-rich-like protein	O75368	ENSG00000131171	SH3BGRL			0.213668	-0.0823066
Argininosuccinate synthase	P00966	ENSG00000130707	ASS1			0.162609	-0.162833
Dolichyl-diphosphooligosaccharide--protein glycosyltransferase subunit 2	P04844	ENSG00000118705	RPN2		+	8.85619	0.673863
NADPH--cytochrome P450 reductase	P16435	ENSG00000127948	POR			1.0337	0.21139
Proteasome subunit beta type-1	P20618	ENSG00000008018	PSMB1			0.0982281	0.0161082
Cysteine and glycine-rich protein 1	P21291	ENSG00000159176	CSRP1			0.827721	0.309538
Splicing factor U2AF 65 kDa subunit	P26368	ENSG00000063244	U2AF2			0.0437092	-0.0085441
Erythrocyte band 7 integral membrane protein	P27105	ENSG00000148175	STOM		+	3.11063	0.675129
Dihydrolipoyllysine-residue succinyltransferase component of 2-oxoglutarate dehydrogenase complex, mitochondrial	P36957	ENSG00000119689	DLST			0.945811	-0.164698
Eukaryotic initiation factor 4A-III;Eukaryotic initiation factor 4A-III, N-terminally processed	P38919	ENSG00000141543	EIF4A3			0.122853	-0.0184168
26S protease regulatory subunit 6B	P43686	ENSG00000013275;ENSG00000281221	PSMC4			0.880625	-0.0793491
60S ribosomal protein L5	P46777	ENSG00000122406	RPL5		+	3.19326	0.390609
Vasodilator-stimulated phosphoprotein	P50552	ENSG00000125753	VASP		+	2.04255	0.366365
Fragile X mental retardation syndrome-related protein 1	P51114	ENSG00000114416	FXR1		+	1.85166	0.207769
Cytochrome c	P99999	ENSG00000172115	CYCS			0.875311	-0.218069
Nucleobindin-1	Q02818	ENSG00000104805	NUCB1		+	6.98889	0.635295
Serine/arginine-rich splicing factor 4	Q08170	ENSG00000116350	SRSF4			0.126436	0.0266935
TAR DNA-binding protein 43	Q13148	ENSG00000120948	TARDBP			0.0870019	0.0157709
Eukaryotic translation initiation factor 4H	Q15056	ENSG00000106682	EIF4H		+	1.93169	0.183549
Atlastin-1	Q8WXF7	ENSG00000198513	ATL1			1.20005	-0.304973
Immunity-related GTPase family Q protein	Q8WZA9	ENSG00000167378	IRGQ		+	3.02067	-0.393138
Actin-related protein 2/3 complex subunit 1A	Q92747	ENSG00000241685	ARPC1A		+	2.89069	-0.3222
Fructosamine-3-kinase	Q9H479	ENSG00000167363	FN3K		+	2.34342	-0.524226
Sideroflexin-1	Q9H9B4	ENSG00000164466	SFXN1		+	7.82216	-0.631135
THUMP domain-containing protein 1	Q9NXG2	ENSG00000066654	THUMPD1		+	1.78999	0.255486
Voltage-dependent anion-selective channel protein 3	Q9Y277	ENSG00000078668	VDAC3			1.1016	-0.246114
Eukaryotic translation initiation factor 3 subunit F	O00303	ENSG00000175390;ENSG00000280606	EIF3F		+	4.91104	0.351652
Transcription elongation regulator 1	O14776	ENSG00000113649	TCERG1			0.381134	-0.0617602
Phosphoribosylformylglycinamidine synthase	O15067	ENSG00000178921	PFAS		+	2.37834	0.429286
UDP-N-acetylglucosamine--peptide N-acetylglucosaminyltransferase 110 kDa subunit	O15294	ENSG00000147162	OGT			0.584923	-0.107055
Vesicle-trafficking protein SEC22b	O75396	ENSG00000265808	SEC22B			0.0728054	0.0162523
Serine/threonine-protein kinase OSR1	O95747	ENSG00000172939	OXSR1		+	2.97191	-0.232306
Transcription elongation factor A protein 1	P23193	ENSG00000187735	TCEA1		+	1.70496	0.22628
Basigin	P35613	ENSG00000172270	BSG		+	2.92143	0.476987
Alpha-synuclein	P37840	ENSG00000145335	SNCA			0.591014	-0.317246
Dolichyl-diphosphooligosaccharide--protein glycosyltransferase 48 kDa subunit	P39656	ENSG00000244038	DDOST		+	11.3528	0.611783
Carnitine O-acetyltransferase	P43155	ENSG00000095321	CRAT		+	2.08541	-0.446228
Adapter molecule crk	P46108	ENSG00000167193	CRK			0.395768	-0.0839262
F-actin-capping protein subunit alpha-2	P47755	ENSG00000198898	CAPZA2		+	3.23915	-0.286028
Nucleosome assembly protein 1-like 1	P55209	ENSG00000187109	NAP1L1			0.266655	-0.0714054
Eukaryotic initiation factor 4A-I	P60842	ENSG00000161960	EIF4A1		+	3.71494	0.331249
Ras-related protein Rab-14	P61106	ENSG00000119396	RAB14		+	2.58438	-0.301732
Histone H4	P62805	ENSG00000158406;ENSG00000197061;ENSG00000197238;ENSG00000197837;ENSG00000270276;ENSG00000270882;ENSG00000273542;ENSG00000274618;ENSG00000275126;ENSG00000276180;ENSG00000276966;ENSG00000277157;ENSG00000278637;ENSG00000278705	HIST1H4A			0.354201	0.126768
Mitochondrial 2-oxoglutarate/malate carrier protein	Q02978	ENSG00000108528	SLC25A11			0.286076	-0.0775372
Heat shock protein 75 kDa, mitochondrial	Q12931	ENSG00000126602	TRAP1			0.0477107	-0.0195687
Peroxiredoxin-4	Q13162	ENSG00000123131	PRDX4			0.789478	0.241654
Microtubule-associated protein RP/EB family member 2	Q15555	ENSG00000166974	MAPRE2		+	3.5883	-0.86098
BRO1 domain-containing protein BROX	Q5VW32	ENSG00000162819	BROX			0.00188448	0.000708447
Saccharopine dehydrogenase-like oxidoreductase	Q8NBX0	ENSG00000143653	SCCPDH			0.739434	-0.131566
SH3 domain-binding glutamic acid-rich-like protein 3	Q9H299	ENSG00000142669	SH3BGRL3			0.0850684	0.0404316
Thymocyte nuclear protein 1	Q9P016	ENSG00000151500	THYN1		+	1.46205	0.28622
V-type proton ATPase subunit H	Q9UI12	ENSG00000047249	ATP6V1H		+	1.33113	-0.277266
ATPase ASNA1	O43681	ENSG00000198356	ASNA1			0.0841304	0.0142041
UDP-glucose 6-dehydrogenase	O60701	ENSG00000109814	UGDH		+	7.89752	1.05874
Apoptosis-inducing factor 1, mitochondrial	O95831	ENSG00000156709	AIFM1		+	1.9925	-0.377969
Sodium/potassium-transporting ATPase subunit beta-1	P05026	ENSG00000143153	ATP1B1		+	3.78821	-1.09282
U1 small nuclear ribonucleoprotein 70 kDa	P08621	ENSG00000104852	SNRNP70		+	5.88963	0.347436
Catechol O-methyltransferase	P21964	ENSG00000093010	COMT		+	4.07258	0.395851
40S ribosomal protein S12	P25398	ENSG00000112306	RPS12			0.344778	-0.0758033
Proteasome subunit alpha type-2	P25787	ENSG00000106588;ENSG00000256646	PSMA2			0.623027	0.0989842
cAMP-dependent protein kinase type II-beta regulatory subunit	P31323	ENSG00000005249	PRKAR2B		+	2.94432	-0.867924
Heterogeneous nuclear ribonucleoprotein H3	P31942	ENSG00000096746	HNRNPH3			0.177786	-0.0384082
40S ribosomal protein S19	P39019	ENSG00000105372	RPS19			0.587883	0.11521
Alpha-taxilin	P40222	ENSG00000084652	TXLNA		+	2.81998	0.404475
40S ribosomal protein S5;40S ribosomal protein S5, N-terminally processed	P46782	ENSG00000083845	RPS5			0.320257	0.0701359
Double-strand break repair protein MRE11A	P49959	ENSG00000020922	MRE11A		+	2.38248	0.406441
Protein SEC13 homolog	P55735	ENSG00000157020	SEC13		+	1.75452	0.182389
Ras-related protein Rab-10	P61026	ENSG00000084733	RAB10		+	10.3795	-0.623723
V-type proton ATPase subunit d 1	P61421	ENSG00000159720	ATP6V0D1			0.921357	-0.255975
60S ribosomal protein L23	P62829	ENSG00000125691	RPL23			0.0974006	0.0326363
Single-stranded DNA-binding protein, mitochondrial	Q04837	ENSG00000106028;ENSG00000262771	SSBP1			0.400911	0.143583
Reticulocalbin-2	Q14257	ENSG00000117906	RCN2		+	2.42418	0.349707
Phosphomevalonate kinase	Q15126	ENSG00000163344	PMVK		+	1.79473	-0.292831
Hydroxyacylglutathione hydrolase, mitochondrial	Q16775	ENSG00000063854	HAGH		+	2.65265	-0.447986
NADH dehydrogenase [ubiquinone] 1 alpha subcomplex subunit 9, mitochondrial	Q16795	ENSG00000139180	NDUFA9			1.00034	-0.235214
CLIP-associating protein 1	Q7Z460	ENSG00000074054	CLASP1		+	7.27132	-0.529446
COP9 signalosome complex subunit 5	Q92905	ENSG00000121022	COPS5			0.435479	0.0753649
ERO1-like protein alpha	Q96HE7	ENSG00000197930	ERO1L			0.418197	0.119048
Nucleosome assembly protein 1-like 4	Q99733	ENSG00000205531;ENSG00000273562	NAP1L4		+	1.70029	-0.222164
Endoplasmic reticulum resident protein 44	Q9BS26	ENSG00000023318	ERP44		+	4.58849	0.441213
Toll-interacting protein	Q9H0E2	ENSG00000078902	TOLLIP			0.315129	-0.0856118
Pinin	Q9H307	ENSG00000100941	PNN			0.836199	0.0960484
14 kDa phosphohistidine phosphatase	Q9NRX4	ENSG00000054148	PHPT1			0.785238	-0.175002
Core histone macro-H2A.2	Q9P0M6	ENSG00000099284	H2AFY2			0.0114305	0.00698863
Protein RCC2	Q9P258	ENSG00000179051;ENSG00000281540	RCC2		+	2.21265	0.364805
Laminin subunit alpha-5	O15230	ENSG00000130702	LAMA5			0.103151	0.0570262
Protein phosphatase 1G	O15355	ENSG00000115241	PPM1G			0.80719	-0.224002
Small glutamine-rich tetratricopeptide repeat-containing protein alpha	O43765	ENSG00000104969	SGTA			0.982357	-0.141816
H/ACA ribonucleoprotein complex subunit 4	O60832	ENSG00000130826	DKC1		+	2.65996	0.450958
Interferon-inducible double-stranded RNA-dependent protein kinase activator A	O75569	ENSG00000180228	PRKRA		+	3.4425	-0.485605
Eukaryotic translation initiation factor 3 subunit J	O75822	ENSG00000104131	EIF3J		+	2.14684	0.232161
ATP synthase subunit d, mitochondrial	O75947	ENSG00000167863	ATP5H		+	2.54553	-0.360987
Tropomyosin beta chain	P07951	ENSG00000198467	TPM2			0.0572349	0.0411386
70 kDa lysosomal alpha-glucosidase;76 kDa lysosomal alpha-glucosidase;Lysosomal alpha-glucosidase	P10253	ENSG00000171298	GAA		+	4.15864	0.51203
Proliferating cell nuclear antigen	P12004	ENSG00000132646	PCNA			1.24078	0.319125
60S ribosomal protein L13	P26373	ENSG00000167526	RPL13		+	1.86716	0.330466
Collagen alpha-1(XVIII) chain;Endostatin	P39060	ENSG00000182871	COL18A1			0.115318	0.0620097
40S ribosomal protein S18	P62269	ENSG00000096150;ENSG00000223367;ENSG00000226225;ENSG00000231500;ENSG00000235650	RPS18			0.450953	0.0965739
40S ribosomal protein S13	P62277	ENSG00000110700	RPS13			0.532449	0.124264
Small nuclear ribonucleoprotein Sm D2	P62316	ENSG00000125743	SNRPD2		+	1.33936	0.153138
60S ribosomal protein L7a	P62424	ENSG00000148303;ENSG00000280858	RPL7A		+	3.70828	0.591707
Transcriptional activator protein Pur-alpha	Q00577	ENSG00000185129	PURA			0.557059	-0.205115
Lactoylglutathione lyase	Q04760	ENSG00000124767	GLO1		+	5.62103	-0.569095
60S ribosomal protein L18	Q07020	ENSG00000063177	RPL18		+	2.40686	0.462857
Galectin-3-binding protein	Q08380	ENSG00000108679	LGALS3BP		+	11.372	1.35253
FACT complex subunit SSRP1	Q08945	ENSG00000149136	SSRP1			0.312355	-0.0651733
Histone-binding protein RBBP4	Q09028	ENSG00000162521	RBBP4			1.16508	-0.142292
Serine/threonine-protein kinase PRP4 homolog	Q13523	ENSG00000112739	PRPF4B			0.356463	-0.0756301
Lysosome membrane protein 2	Q14108	ENSG00000138760	SCARB2		+	2.49858	0.33507
Malectin	Q14165	ENSG00000110917	MLEC			0.0137162	-0.00482911
Guanine nucleotide-binding protein subunit alpha-13	Q14344	ENSG00000120063	GNA13		+	2.51424	-0.41445
Prostaglandin E synthase 3	Q15185	ENSG00000110958	PTGES3			0.256042	-0.0491722
Ras-related protein Rab-35	Q15286	ENSG00000111737	RAB35		+	3.02777	-0.4208
Translin	Q15631	ENSG00000211460	TSN			0.943645	0.18039
ELAV-like protein 1	Q15717	ENSG00000066044	ELAVL1		+	1.50136	0.199952
Very-long-chain 3-oxoacyl-CoA reductase	Q53GQ0	ENSG00000149084	HSD17B12			0.717831	0.161284
Zinc finger RNA-binding protein	Q96KR1	ENSG00000056097	ZFR			0.176016	0.046584
Protein PRRC1	Q96M27	ENSG00000164244	PRRC1		+	5.8913	0.596832
Transcriptional activator protein Pur-beta	Q96QR8	ENSG00000146676	PURB			0.20884	-0.0852984
Signal recognition particle subunit SRP68	Q9UHB9	ENSG00000167881	SRP68			0.912141	-0.135957
Enolase-phosphatase E1	Q9UHY7	ENSG00000145293	ENOPH1		+	2.30376	-0.281695
Sorting nexin-12	Q9UMY4	ENSG00000147164	SNX12			0.252641	-0.0575081
Cofilin-2	Q9Y281	ENSG00000165410	CFL2		+	1.74267	-0.297827
Membrane-associated progesterone receptor component 1	O00264	ENSG00000101856	PGRMC1			0.241343	0.0688778
Collagen alpha-1(I) chain	P02452	ENSG00000108821	COL1A1		+	2.0953	-0.955437
Clathrin light chain A	P09496	ENSG00000122705	CLTA			1.13082	-0.178056
Clathrin light chain B	P09497	ENSG00000175416	CLTB		+	6.14853	-0.880414
Thioredoxin	P10599	ENSG00000136810	TXN		+	2.18659	0.371086
Probable ATP-dependent RNA helicase DDX6	P26196	ENSG00000110367	DDX6		+	2.00971	-0.18943
Proteasome subunit beta type-4	P28070	ENSG00000159377	PSMB4			0.347418	0.0729251
Protein S100-A11;Protein S100-A11, N-terminally processed	P31949	ENSG00000163191	S100A11		+	8.23081	1.23895
Enoyl-CoA delta isomerase 1, mitochondrial	P42126	ENSG00000167969	ECI1			0.382861	-0.163405
MARCKS-related protein	P49006	ENSG00000175130	MARCKSL1		+	8.51902	-0.864713
Transmembrane emp24 domain-containing protein 10	P49755	ENSG00000170348	TMED10		+	15.1604	0.856929
ATP-binding cassette sub-family E member 1	P61221	ENSG00000164163	ABCE1			0.245126	-0.0650659
40S ribosomal protein S11	P62280	ENSG00000142534	RPS11			0.245144	0.063665
60S ribosomal protein L8	P62917	ENSG00000161016	RPL8			1.26681	0.255937
Transformer-2 protein homolog beta	P62995	ENSG00000136527	TRA2B			0.106625	-0.0195226
40S ribosomal protein S21	P63220	ENSG00000171858	RPS21			0.112624	0.0292131
Serine/arginine-rich splicing factor 3	P84103	ENSG00000112081	SRSF3		+	2.444	-0.205423
AMP deaminase 2	Q01433	ENSG00000116337	AMPD2		+	5.30157	0.901612
Splicing factor 3A subunit 3	Q12874	ENSG00000183431	SF3A3			0.45953	0.0696801
Heterogeneous nuclear ribonucleoprotein A0	Q13151	ENSG00000177733	HNRNPA0			0.45878	-0.0822884
Serine/arginine-rich splicing factor 9	Q13242	ENSG00000111786	SRSF9		+	1.85899	0.231371
AP-3 complex subunit beta-2	Q13367	ENSG00000103723	AP3B2			0.78592	-0.280666
Bleomycin hydrolase	Q13867	ENSG00000108578	BLMH			0.559583	0.106732
Transmembrane emp24 domain-containing protein 2	Q15363	ENSG00000086598	TMED2		+	9.73609	0.775819
WD40 repeat-containing protein SMU1;WD40 repeat-containing protein SMU1, N-terminally processed	Q2TAY7	ENSG00000122692	SMU1			0.425718	-0.0765645
Signal transducing adapter molecule 1	Q92783	ENSG00000136738	STAM		+	2.30451	-0.204575
Carboxymethylenebutenolidase homolog	Q96DG6	ENSG00000164237	CMBL			0.32067	-0.11993
Fructose-2,6-bisphosphatase TIGAR	Q9NQ88	ENSG00000078237	TIGAR			0.956937	-0.571523
RNA-binding protein 12	Q9NTZ6	ENSG00000244462	RBM12			1.1039	0.110486
MICOS complex subunit MIC19	Q9NX63	ENSG00000106554	CHCHD3			0.217173	0.0681804
Methionine adenosyltransferase 2 subunit beta	Q9NZL9	ENSG00000038274	MAT2B		+	2.65506	0.248814
Very-long-chain (3R)-3-hydroxyacyl-CoA dehydratase 3	Q9P035	ENSG00000074696	HACD3			0.472191	-0.142821
Prenylcysteine oxidase 1	Q9UHG3	ENSG00000116005	PCYOX1			0.712392	0.155153
Pre-mRNA-processing factor 19	Q9UMS4	ENSG00000110107	PRPF19			0.200014	-0.0333087
Phenylalanine--tRNA ligase alpha subunit	Q9Y285	ENSG00000179115	FARSA		+	4.2643	-0.405122
Nucleolar protein 58	Q9Y2X3	ENSG00000055044	NOP58		+	1.54269	0.225333
AFG3-like protein 2	Q9Y4W6	ENSG00000141385	AFG3L2		+	5.13839	-0.451534
Protein phosphatase methylesterase 1	Q9Y570	ENSG00000214517	PPME1		+	2.52473	-0.254048
Neuroplastin	Q9Y639	ENSG00000156642	NPTN			0.137925	0.0643377
AH receptor-interacting protein	O00170	ENSG00000110711	AIP		+	3.93265	0.33495
RNA-binding protein Musashi homolog 1	O43347	ENSG00000135097	MSI1			0.614018	0.173852
Endothelial differentiation-related factor 1	O60869	ENSG00000107223	EDF1		+	1.99413	0.269582
Tubulin-specific chaperone A	O75347	ENSG00000171530	TBCA		+	1.35291	-0.204578
Superoxide dismutase [Cu-Zn]	P00441	ENSG00000142168	SOD1		+	2.21916	-0.531102
Hypoxanthine-guanine phosphoribosyltransferase	P00492	ENSG00000165704	HPRT1		+	1.47157	-0.284263
60S acidic ribosomal protein P2	P05387	ENSG00000177600	RPLP2			1.27474	0.215039
Cathepsin B;Cathepsin B heavy chain;Cathepsin B light chain	P07858	ENSG00000164733	CTSB			0.802587	0.193557
N-acetylglucosamine-6-sulfatase	P15586	ENSG00000135677	GNS		+	5.2423	0.546508
Histone H1.5	P16401	ENSG00000184357	HIST1H1B			1.19232	0.346485
ADP-ribosylation factor 4	P18085	ENSG00000168374	ARF4		+	2.44513	0.219556
Transcription factor BTF3	P20290	ENSG00000145741	BTF3			0.551096	0.167978
Proteasome subunit beta type-5	P28074	ENSG00000100804	PSMB5			0.353114	0.0502153
60S ribosomal protein L9	P32969	ENSG00000163682;ENSG00000273673	RPL9			1.2198	0.206076
Huntingtin	P42858	ENSG00000197386	HTT			0.273242	-0.0869766
26S proteasome non-ATPase regulatory subunit 8	P48556	ENSG00000099341	PSMD8			0.104668	-0.0204982
Palmitoyl-protein thioesterase 1	P50897	ENSG00000131238	PPT1		+	9.40954	0.83211
Succinyl-CoA ligase [ADP/GDP-forming] subunit alpha, mitochondrial	P53597	ENSG00000163541	SUCLG1			0.988917	-0.186076
60S ribosomal protein L15	P61313	ENSG00000174748	RPL15			1.02383	0.238672
40S ribosomal protein S8	P62241	ENSG00000142937	RPS8			1.09402	0.251956
40S ribosomal protein S16	P62249	ENSG00000105193	RPS16			0.351087	0.0796348
60S ribosomal protein L31	P62899	ENSG00000071082	RPL31		+	2.12337	0.329169
tRNA (cytosine(34)-C(5))-methyltransferase	Q08J23	ENSG00000037474	NSUN2		+	1.6917	0.276432
Mannosyl-oligosaccharide glucosidase	Q13724	ENSG00000115275	MOGS		+	2.92826	0.348383
Tubulin--tyrosine ligase-like protein 12	Q14166	ENSG00000100304	TTLL12			0.798669	0.175511
Tubulin-specific chaperone E	Q15813	ENSG00000116957	TBCE			1.12331	0.288292
Proteasomal ubiquitin receptor ADRM1	Q16186	ENSG00000130706	ADRM1			0.532608	-0.0932285
Serine/arginine-rich splicing factor 7	Q16629	ENSG00000115875	SRSF7			0.455265	-0.0662425
SWI/SNF-related matrix-associated actin-dependent regulator of chromatin subfamily E member 1	Q969G3	ENSG00000073584	SMARCE1			0.371702	0.0649851
Exocyst complex component 4	Q96A65	ENSG00000131558	EXOC4		+	3.68973	-0.31575
Leucine-rich repeat-containing protein 59	Q96AG4	ENSG00000108829	LRRC59			0.398712	0.0859515
Coiled-coil domain-containing protein 124	Q96CT7	ENSG00000007080	CCDC124			0.318088	-0.0662552
Exocyst complex component 2	Q96KP1	ENSG00000112685	EXOC2		+	5.25978	-0.518302
Protein arginine N-methyltransferase 1	Q99873	ENSG00000126457	PRMT1		+	1.83261	0.249545
Rho GTPase-activating protein 35	Q9NRY4		ARHGAP35		+	4.72172	-0.780698
Ras GTPase-activating protein-binding protein 2	Q9UN86	ENSG00000138757	G3BP2		+	1.89843	-0.216032
26S proteasome non-ATPase regulatory subunit 14	O00487	ENSG00000115233	PSMD14			0.256145	-0.0451924
U4/U6.U5 tri-snRNP-associated protein 1	O43290	ENSG00000175467	SART1			1.10476	-0.16827
Cleavage and polyadenylation specificity factor subunit 5	O43809	ENSG00000167005	NUDT21			0.819102	0.101812
Double-strand-break repair protein rad21 homolog	O60216	ENSG00000164754	RAD21			0.116187	-0.0301436
Sorting nexin-3	O60493	ENSG00000112335	SNX3		+	2.51952	-0.301048
NADH dehydrogenase [ubiquinone] iron-sulfur protein 2, mitochondrial	O75306	ENSG00000158864	NDUFS2		+	2.21955	-0.327169
Pre-mRNA-processing factor 40 homolog A	O75400	ENSG00000196504	PRPF40A			0.437705	0.0733185
Luc7-like protein 3	O95232	ENSG00000108848	LUC7L3			0.2965	0.0526563
Vesicle-associated membrane protein-associated protein B/C	O95292	ENSG00000124164	VAPB			1.15386	-0.123948
Protein S100-A6	P06703	ENSG00000197956	S100A6		+	11.2761	1.49285
Collagen alpha-2(I) chain	P08123	ENSG00000164692	COL1A2		+	2.18053	-1.05563
U2 small nuclear ribonucleoprotein A'	P09661	ENSG00000131876	SNRPA1			0.240229	0.0367892
Protein 4.1	P11171	ENSG00000159023	EPB41			0.818333	0.211254
Cytochrome b-c1 complex subunit 7	P14927	ENSG00000156467	UQCRB		+	1.65354	-0.247329
NADH dehydrogenase [ubiquinone] flavoprotein 2, mitochondrial	P19404	ENSG00000178127	NDUFV2			0.312566	-0.0806949
Heme oxygenase 2	P30519	ENSG00000103415;ENSG00000277424	HMOX2			1.17229	-0.225712
ADP-ribosylation factor-like protein 3	P36405	ENSG00000138175	ARL3			0.363856	0.100344
Protein ERGIC-53	P49257	ENSG00000074695	LMAN1		+	9.7891	0.756756
60S ribosomal protein L30	P62888	ENSG00000156482	RPL30			0.961415	0.162917
60S ribosomal protein L11	P62913	ENSG00000142676	RPL11		+	2.38677	0.296315
Casein kinase II subunit beta	P67870	ENSG00000204435;ENSG00000206406;ENSG00000224398;ENSG00000224774;ENSG00000228875;ENSG00000230700;ENSG00000232960	CSNK2B			1.11869	-0.153872
60S ribosomal protein L24	P83731	ENSG00000114391	RPL24			0.458771	0.140415
UBX domain-containing protein 1	Q04323	ENSG00000162191	UBXN1		+	2.69635	-0.309875
C-terminal-binding protein 1	Q13363	ENSG00000159692	CTBP1		+	5.04895	-0.372145
28 kDa heat- and acid-stable phosphoprotein	Q13442	ENSG00000106244	PDAP1		+	2.29378	-0.247161
Cold-inducible RNA-binding protein	Q14011	ENSG00000099622	CIRBP			1.26199	-0.246942
Platelet-activating factor acetylhydrolase IB subunit gamma	Q15102	ENSG00000079462	PAFAH1B3		+	8.24429	-0.829052
Ubiquitin-conjugating enzyme E2 variant 2	Q15819	ENSG00000169139	UBE2V2		+	4.74808	-0.391596
Polymerase I and transcript release factor	Q6NZI2	ENSG00000177469	PTRF			0.0203911	-0.0116919
APC membrane recruitment protein 2	Q8N7J2	ENSG00000165566	AMER2		+	2.56537	-0.613154
Alpha/beta hydrolase domain-containing protein 14B	Q96IU4	ENSG00000114779	ABHD14B		+	11.1807	1.1684
Cell division cycle 5-like protein	Q99459	ENSG00000096401	CDC5L			0.558532	-0.0856973
Sideroflexin-3	Q9BWM7	ENSG00000107819	SFXN3		+	3.93797	-0.90431
Pantothenate kinase 4	Q9NVE7	ENSG00000157881;ENSG00000273494	PANK4		+	2.26981	-0.338143
Stomatin-like protein 2, mitochondrial	Q9UJZ1	ENSG00000165283	STOML2			0.0311257	-0.0113525
ADP-sugar pyrophosphatase	Q9UKK9	ENSG00000165609	NUDT5			0.453234	-0.127443
DNA fragmentation factor subunit alpha	O00273	ENSG00000160049	DFFA			0.639707	0.142579
Copper chaperone for superoxide dismutase	O14618	ENSG00000173992	CCS			1.1675	0.278102
Syntaxin-7	O15400	ENSG00000079950	STX7		+	3.24151	-0.642212
U4/U6 small nuclear ribonucleoprotein Prp4	O43172	ENSG00000136875	PRPF4			0.808088	-0.134586
Charged multivesicular body protein 2a	O43633	ENSG00000130724	CHMP2A			0.323477	-0.079861
Mitotic checkpoint protein BUB3	O43684	ENSG00000154473	BUB3			0.0755557	0.012514
Mitochondrial-processing peptidase subunit beta	O75439	ENSG00000105819	PMPCB			0.0125861	-0.00369116
DnaJ homolog subfamily C member 8	O75937	ENSG00000126698	DNAJC8		+	1.80143	0.205547
Pre-mRNA-processing factor 6	O94906	ENSG00000101161	PRPF6		+	1.44797	-0.21515
Collagen alpha-2(VI) chain	P12110	ENSG00000142173	COL6A2			0.324504	0.207936
ATP synthase F(0) complex subunit B1, mitochondrial	P24539	ENSG00000116459	ATP5F1		+	6.2067	-0.511839
Thioredoxin-dependent peroxide reductase, mitochondrial	P30048	ENSG00000165672	PRDX3			0.831936	0.190942
General transcription factor IIF subunit 1	P35269	ENSG00000125651	GTF2F1			0.601139	0.129347
RNA-binding protein FUS	P35637	ENSG00000089280	FUS			0.0593431	-0.0142158
Protein DEK	P35659	ENSG00000124795	DEK		+	6.8798	-0.529755
Phosphatidylinositol 5-phosphate 4-kinase type-2 alpha	P48426	ENSG00000150867	PIP4K2A			0.16861	-0.0695647
Histidine triad nucleotide-binding protein 1	P49773	ENSG00000169567	HINT1			0.463202	0.0817648
Emerin	P50402	ENSG00000102119	EMD			1.05533	-0.178201
Ras-related protein Rab-8A	P61006	ENSG00000167461	RAB8A			0.0360154	0.0100616
Small nuclear ribonucleoprotein Sm D3	P62318	ENSG00000100028	SNRPD3			0.0892719	-0.0231843
Guanine nucleotide-binding protein G(i) subunit alpha-1	P63096	ENSG00000127955	GNAI1		+	5.7095	-1.13052
Receptor expression-enhancing protein 5	Q00765	ENSG00000129625	REEP5		+	7.75128	0.86157
Fragile X mental retardation protein 1	Q06787	ENSG00000102081	FMR1		+	2.25621	-0.297056
S-methyl-5'-thioadenosine phosphorylase	Q13126	ENSG00000099810	MTAP			0.86893	0.224821
Prostaglandin reductase 1	Q14914	ENSG00000106853	PTGR1		+	1.40162	-0.361951
GTP-binding protein Rheb	Q15382	ENSG00000106615	RHEB		+	2.33163	-0.458929
Acidic leucine-rich nuclear phosphoprotein 32 family member B	Q92688	ENSG00000136938	ANP32B		+	1.82833	0.297165
TATA-binding protein-associated factor 2N	Q92804	ENSG00000270647;ENSG00000276833	TAF15		+	1.35775	-0.220285
Protein PAXX	Q9BUH6	ENSG00000148362	C9orf142			0.0267793	0.00994458
WD repeat-containing protein 11	Q9BZH6	ENSG00000120008	WDR11			0.175469	-0.0396655
UPF0587 protein C1orf123	Q9NWV4	ENSG00000162384	C1orf123		+	1.65214	0.214368
Prefoldin subunit 2	Q9UHV9	ENSG00000143256	PFDN2		+	3.92238	-0.389814
RNA-binding protein 8A	Q9Y5S9	ENSG00000265241	RBM8A			0.366437	0.0592381
Cytochrome c oxidase subunit NDUFA4	O00483	ENSG00000189043	NDUFA4			0.434573	-0.114793
Secretory carrier-associated membrane protein 1	O15126	ENSG00000085365	SCAMP1		+	2.015	-0.446267
TIP41-like protein	O75663	ENSG00000143155	TIPRL		+	2.97659	-0.419398
Dynactin subunit 3	O75935	ENSG00000137100	DCTN3			0.716598	0.240723
ADP/ATP translocase 2;ADP/ATP translocase 2, N-terminally processed	P05141	ENSG00000005022	SLC25A5			1.23	-0.239423
Spermidine synthase	P19623	ENSG00000116649	SRM			0.357163	0.0966484
Ras-related protein Rab-5A	P20339	ENSG00000144566	RAB5A			0.18284	-0.0451551
Thymidylate kinase	P23919	ENSG00000168393	DTYMK		+	1.56815	0.283009
Proteasome subunit beta type-6	P28072	ENSG00000142507	PSMB6			0.57519	0.0767771
Adenylosuccinate lyase	P30566	ENSG00000239900	ADSL		+	2.90928	0.365355
Proteasome subunit beta type-3	P49720	ENSG00000275903;ENSG00000277791	PSMB3			0.105125	0.0201278
Nuclear pore complex protein Nup153	P49790	ENSG00000124789	NUP153		+	4.75873	-0.497882
Ras-related protein Rab-5B	P61020	ENSG00000111540	RAB5B		+	3.98841	-0.420129
Serine/threonine-protein phosphatase PP1-beta catalytic subunit	P62140	ENSG00000213639	PPP1CB			0.0587342	-0.0116554
60S ribosomal protein L10a	P62906	ENSG00000198755	RPL10A		+	1.86659	0.242529
Tubulin alpha-4A chain	P68366	ENSG00000127824	TUBA4A			0.165371	0.0940359
Peptidyl-prolyl cis-trans isomerase FKBP3	Q00688	ENSG00000100442	FKBP3			0.431385	0.0778906
Transformer-2 protein homolog alpha	Q13595	ENSG00000164548	TRA2A			1.11164	-0.193827
Sterol-4-alpha-carboxylate 3-dehydrogenase, decarboxylating	Q15738	ENSG00000147383	NSDHL			0.495519	0.112158
Enhancer of mRNA-decapping protein 4	Q6P2E9	ENSG00000038358	EDC4		+	2.4888	-0.290667
Sterile alpha and TIR motif-containing protein 1	Q6SZW1	ENSG00000004139	SARM1		+	1.54484	-0.244188
Transcription elongation factor SPT6	Q7KZ85	ENSG00000109111	SUPT6H			0.447471	0.121062
ATP-dependent RNA helicase DDX42	Q86XP3	ENSG00000198231	DDX42		+	2.34447	0.228067
Syntaxin-12	Q86Y82	ENSG00000117758	STX12		+	9.08335	-0.684646
Phospholipase D3	Q8IV08	ENSG00000105223	PLD3			0.580148	0.161421
Ganglioside-induced differentiation-associated protein 1	Q8TB36	ENSG00000104381	GDAP1			0.206645	0.0667995
Nicastrin	Q92542	ENSG00000162736	NCSTN		+	2.17278	0.275376
DDRGK domain-containing protein 1	Q96HY6	ENSG00000198171	DDRGK1			0.119324	-0.0394797
Regulator of microtubule dynamics protein 3	Q96TC7	ENSG00000137824	RMDN3			1.26178	-0.232765
COP9 signalosome complex subunit 8	Q99627	ENSG00000198612	COPS8			0.0217575	-0.0047631
Actin-related protein 2/3 complex subunit 5-like protein	Q9BPX5	ENSG00000136950	ARPC5L			1.17202	-0.28763
Thioredoxin domain-containing protein 17	Q9BRA2	ENSG00000129235	TXNDC17			1.21232	-0.198422
Protein lunapark	Q9C0E8	ENSG00000144320	LNP		+	2.03147	-0.315476
Golgi-associated plant pathogenesis-related protein 1	Q9H4G4	ENSG00000122694	GLIPR2		+	1.78524	0.554956
Vacuolar protein sorting-associated protein VTA1 homolog	Q9NP79	ENSG00000009844	VTA1		+	15.2558	-0.910626
Guanine nucleotide-binding protein G(I)/G(S)/G(O) subunit gamma-12	Q9UBI6	ENSG00000172380	GNG12			0.0934961	0.0492903
Protein canopy homolog 2	Q9Y2B0	ENSG00000257727	CNPY2		+	4.47393	0.373492
Hepatoma-derived growth factor-related protein 3	Q9Y3E1		HDGFRP3		+	3.15228	-0.695338
Nucleolar protein 56	O00567	ENSG00000101361	NOP56		+	2.59196	0.342041
Synaptobrevin homolog YKT6	O15498	ENSG00000106636	YKT6		+	3.21569	-0.383739
Phosphatidate cytidylyltransferase 2	O95674	ENSG00000101290	CDS2		+	2.26749	-0.406109
Quinone oxidoreductase-like protein 1	O95825	ENSG00000205758	CRYZL1			0.93779	-0.20686
Diphosphoinositol polyphosphate phosphohydrolase 1	O95989	ENSG00000272325	NUDT3		+	13.1299	-1.07234
Non-histone chromosomal protein HMG-14	P05114	ENSG00000205581	HMGN1			0.373495	0.0899664
Cytochrome c oxidase subunit 6B1	P14854	ENSG00000126267	COX6B1			0.545126	-0.138877
High mobility group protein HMG-I/HMG-Y	P17096	ENSG00000137309	HMGA1		+	4.50027	-0.980812
Aldehyde dehydrogenase X, mitochondrial	P30837	ENSG00000137124	ALDH1B1			1.29778	-0.400721
60S ribosomal protein L27a	P46776	ENSG00000166441	RPL27A		+	1.47706	0.262765
Dual specificity protein phosphatase 3	P51452	ENSG00000108861	DUSP3		+	2.49295	-0.519251
NHP2-like protein 1;NHP2-like protein 1, N-terminally processed	P55769	ENSG00000100138	NHP2L1		+	4.55263	0.406777
40S ribosomal protein S15a	P62244	ENSG00000134419	RPS15A			0.028174	0.00820432
40S ribosomal protein S25	P62851	ENSG00000118181;ENSG00000280831	RPS25			0.275038	0.0834056
SAP domain-containing ribonucleoprotein	P82979	ENSG00000205323	SARNP			0.212514	0.0407075
Serine/arginine-rich splicing factor 11	Q05519	ENSG00000116754	SRSF11		+	1.96566	0.166232
Metastasis-associated protein MTA1	Q13330	ENSG00000182979	MTA1			0.0578303	0.0145977
Lysophospholipase-like protein 1	Q5VWZ2	ENSG00000143353	LYPLAL1			0.0857226	-0.0367077
Abl interactor 1	Q8IZP0	ENSG00000136754	ABI1			0.295915	-0.0765468
D-tyrosyl-tRNA(Tyr) deacylase 1	Q8TEA8	ENSG00000125821	DTD1		+	1.57327	-0.430946
PEST proteolytic signal-containing nuclear protein	Q8WW12	ENSG00000081154	PCNP			0.447781	-0.0997765
FAS-associated factor 2	Q96CS3	ENSG00000113194	FAF2			0.60086	0.127273
Tumor susceptibility gene 101 protein	Q99816	ENSG00000074319	TSG101			0.0480386	0.0105948
Protein NipSnap homolog 1	Q9BPW8	ENSG00000184117	NIPSNAP1			0.165729	-0.0573694
Transmembrane protein 43	Q9BTV4	ENSG00000170876	TMEM43		+	3.53159	0.491245
Transmembrane emp24 domain-containing protein 9	Q9BVK6	ENSG00000184840	TMED9		+	13.7915	0.937206
Thioredoxin-related transmembrane protein 1	Q9H3N1	ENSG00000139921	TMX1			0.675645	0.118917
Golgi resident protein GCP60	Q9H3P7	ENSG00000182827	ACBD3		+	2.47892	0.275788
UPF0160 protein MYG1, mitochondrial	Q9HB07	ENSG00000139637	C12orf10			0.109293	0.027107
Echinoderm microtubule-associated protein-like 4	Q9HC35	ENSG00000143924	EML4		+	2.13942	0.608377
Regulation of nuclear pre-mRNA domain-containing protein 1B	Q9NQG5	ENSG00000101413	RPRD1B		+	4.3476	0.434361
Ras-related protein Rab-21	Q9UL25	ENSG00000080371	RAB21		+	1.84313	-0.245613
V-type proton ATPase subunit D	Q9Y5K8	ENSG00000100554	ATP6V1D			0.812827	-0.234075
Secretory carrier-associated membrane protein 3	O14828	ENSG00000116521;ENSG00000263290	SCAMP3			0.963661	-0.189816
NADH dehydrogenase [ubiquinone] 1 alpha subcomplex subunit 2	O43678	ENSG00000131495	NDUFA2		+	1.64056	-0.25909
Acyl-protein thioesterase 1	O75608	ENSG00000120992	LYPLA1		+	2.19428	0.295231
PRA1 family protein 3	O75915	ENSG00000144746	ARL6IP5			0.163729	0.048641
NADH dehydrogenase [ubiquinone] 1 beta subcomplex subunit 4	O95168	ENSG00000065518	NDUFB4			1.14466	-0.233013
Thy-1 membrane glycoprotein	P04216	ENSG00000154096	THY1			0.0905988	0.0454448
Ras-related protein Ral-A	P11233	ENSG00000006451	RALA		+	8.66389	-0.858372
Low molecular weight phosphotyrosine protein phosphatase	P24666	ENSG00000143727	ACP1			0.212063	-0.0400152
DNA-directed RNA polymerase II subunit RPB1	P24928	ENSG00000181222	POLR2A			0.518813	-0.0772781
Deoxyuridine 5'-triphosphate nucleotidohydrolase, mitochondrial	P33316	ENSG00000128951	DUT		+	2.35415	0.366634
Selenide, water dikinase 1	P49903	ENSG00000086475	SEPHS1		+	2.54054	-0.25769
Delta-1-pyrroline-5-carboxylate synthase;Gamma-glutamyl phosphate reductase;Glutamate 5-kinase	P54886	ENSG00000059573	ALDH18A1			1.24706	0.431221
Cell division control protein 42 homolog	P60953	ENSG00000070831	CDC42		+	1.45712	-0.203126
Ubiquitin-conjugating enzyme E2 K	P61086	ENSG00000078140	UBE2K			0.931372	0.13393
Ubiquitin-fold modifier 1	P61960	ENSG00000120686	UFM1			0.069003	-0.0214223
Serine/threonine-protein phosphatase PP1-alpha catalytic subunit	P62136	ENSG00000172531	PPP1CA			0.678623	-0.0782964
40S ribosomal protein S23	P62266	ENSG00000186468	RPS23			0.627573	0.166893
40S ribosomal protein S28	P62857	ENSG00000233927	RPS28			0.197263	0.0470983
Immunoglobulin-binding protein 1	P78318	ENSG00000089289	IGBP1		+	5.09937	-0.486587
Chromobox protein homolog 1	P83916	ENSG00000108468	CBX1		+	1.80161	-0.317347
ADP-ribosylation factor 5	P84085	ENSG00000004059	ARF5		+	3.43026	-0.396939
Astrocytic phosphoprotein PEA-15	Q15121	ENSG00000162734	PEA15			1.14784	-0.331173
Alpha-tubulin N-acetyltransferase 1	Q5SQI0	ENSG00000137343;ENSG00000206488;ENSG00000223752;ENSG00000229061;ENSG00000231257;ENSG00000234549;ENSG00000235658	ATAT1		+	15.2909	-1.80841
Centromere protein V	Q7Z7K6	ENSG00000166582	CENPV			1.09502	-0.341293
THO complex subunit 4	Q86V81	ENSG00000183684	ALYREF			0.0190645	-0.00495959
ER membrane protein complex subunit 1	Q8N766	ENSG00000127463	EMC1		+	3.88027	0.376923
LEM domain-containing protein 2	Q8NC56	ENSG00000161904	LEMD2		+	1.59978	-0.253226
DAZ-associated protein 1	Q96EP5	ENSG00000071626	DAZAP1			1.29958	0.180923
Cancer-related nucleoside-triphosphatase	Q9BSD7	ENSG00000135778	NTPCR		+	9.51015	1.28886
Putative RNA-binding protein Luc7-like 1	Q9NQ29	ENSG00000007392	LUC7L		+	1.61695	-0.262269
SAFB-like transcription modulator	Q9NWH9	ENSG00000137776	SLTM			0.109351	-0.0225806
CDKN2A-interacting protein	Q9NXV6	ENSG00000168564	CDKN2AIP			0.00419781	-0.00163683
Histone deacetylase 6	Q9UBN7	ENSG00000094631	HDAC6			0.193493	0.0458155
Heme-binding protein 2	Q9Y5Z4	ENSG00000051620	HEBP2		+	3.23103	-0.63893
UPF0600 protein C5orf51	A6NDU8	ENSG00000205765	C5orf51			0.115725	0.0472365
Programmed cell death protein 5	O14737	ENSG00000105185	PDCD5			0.184262	-0.0452612
Trafficking protein particle complex subunit 3	O43617	ENSG00000054116	TRAPPC3			0.641223	0.11118
Ubiquinone biosynthesis protein COQ9, mitochondrial	O75208	ENSG00000088682	COQ9			0.508331	-0.269628
NADH dehydrogenase [ubiquinone] 1 beta subcomplex subunit 10	O96000	ENSG00000140990	NDUFB10			0.174847	0.0576792
Acylphosphatase-1	P07311	ENSG00000119640	ACYP1		+	1.92306	0.392481
60S ribosomal protein L29	P47914	ENSG00000162244	RPL29		+	2.17476	0.441742
Transcription activator BRG1	P51532	ENSG00000127616	SMARCA4			0.966336	-0.160684
Activated RNA polymerase II transcriptional coactivator p15	P53999	ENSG00000113387	SUB1		+	1.77467	-0.246072
Myotrophin	P58546	ENSG00000105887	MTPN			0.490412	0.107756
40S ribosomal protein S14	P62263	ENSG00000164587	RPS14			1.27852	0.207364
Small nuclear ribonucleoprotein F	P62306	ENSG00000139343	SNRPF			0.254041	0.0624997
40S ribosomal protein S6	P62753	ENSG00000137154	RPS6			0.830411	0.195598
60S ribosomal protein L32	P62910	ENSG00000144713	RPL32		+	1.53048	0.282221
60S ribosomal protein L18a	Q02543	ENSG00000105640	RPL18A		+	1.62905	0.289665
Nuclear cap-binding protein subunit 1	Q09161	ENSG00000136937	NCBP1			0.909011	-0.183259
Serine/arginine-rich splicing factor 5	Q13243	ENSG00000100650	SRSF5		+	2.25473	0.296553
Interferon regulatory factor 2-binding protein 2	Q7Z5L9	ENSG00000168264	IRF2BP2			0.0600362	-0.0151869
THO complex subunit 6 homolog	Q86W42	ENSG00000131652	THOC6		+	2.08362	0.281297
Serine/arginine repetitive matrix protein 1	Q8IYB3	ENSG00000133226	SRRM1			0.56801	0.110436
CDGSH iron-sulfur domain-containing protein 2	Q8N5K1	ENSG00000145354	CISD2		+	2.30723	0.357737
Lysophosphatidylcholine acyltransferase 1	Q8NF37	ENSG00000153395	LPCAT1		+	1.59891	-0.395995
N-terminal Xaa-Pro-Lys N-methyltransferase 1;N-terminal Xaa-Pro-Lys N-methyltransferase 1, N-terminally processed	Q9BV86	ENSG00000148335	NTMT1			0.0967732	-0.0387855
SRA stem-loop-interacting RNA-binding protein, mitochondrial	Q9GZT3	ENSG00000119705	SLIRP			0.35439	0.0849477
Calcyclin-binding protein	Q9HB71	ENSG00000116161	CACYBP		+	2.14179	-0.285831
Diablo homolog, mitochondrial	Q9NR28	ENSG00000184047	DIABLO			0.578892	0.101223
Splicing factor 3B subunit 6	Q9Y3B4	ENSG00000115128	SF3B6			0.289811	0.0521618
Prefoldin subunit 6	O15212	ENSG00000204220;ENSG00000206283;ENSG00000224782;ENSG00000235692;ENSG00000237335	PFDN6		+	1.41286	-0.193431
Density-regulated protein	O43583	ENSG00000139726	DENR			1.2036	-0.186297
Ribosomal L1 domain-containing protein 1	O76021	ENSG00000171490	RSL1D1			1.22008	0.391153
60S acidic ribosomal protein P1	P05386	ENSG00000137818	RPLP1			1.0393	0.227802
Profilin-2	P35080	ENSG00000070087	PFN2			0.168283	-0.0510899
Phosphoglucomutase-1	P36871	ENSG00000079739	PGM1			1.0344	-0.410111
Signal recognition particle 14 kDa protein	P37108	ENSG00000140319	SRP14		+	7.39246	0.647301
Beta-centractin	P42025	ENSG00000115073	ACTR1B		+	3.72435	-0.458063
60S ribosomal protein L14	P50914	ENSG00000188846	RPL14			0.968047	0.246511
Transmembrane protein 33	P57088	ENSG00000109133	TMEM33			0.496401	0.134399
Ras-related protein Rab-2A	P61019	ENSG00000104388	RAB2A		+	1.96818	-0.234841
60S ribosomal protein L27	P61353	ENSG00000131469	RPL27		+	2.22183	0.414463
DDB1- and CUL4-associated factor 7	P61962	ENSG00000136485	DCAF7			0.117725	0.0275114
Platelet-activating factor acetylhydrolase IB subunit beta	P68402	ENSG00000168092	PAFAH1B2		+	2.86978	-0.410244
Enhancer of rudimentary homolog	P84090	ENSG00000100632	ERH			0.223442	0.0371686
Complement component 1 Q subcomponent-binding protein, mitochondrial	Q07021	ENSG00000108561	C1QBP			0.251562	-0.101549
Nuclear pore complex protein Nup160	Q12769	ENSG00000030066	NUP160			0.297847	-0.0730416
Nucleoside diphosphate kinase 3	Q13232	ENSG00000103024	NME3		+	8.47315	-1.24813
SNW domain-containing protein 1	Q13573	ENSG00000100603	SNW1			0.116394	-0.0231594
Splicing factor 3A subunit 2	Q15428	ENSG00000104897	SF3A2			0.868908	0.172302
Formin-binding protein 1-like	Q5T0N5	ENSG00000137942	FNBP1L		+	2.36602	-0.569707
Gem-associated protein 5	Q8TEQ6	ENSG00000082516	GEMIN5			0.00416443	-0.00195867
Nicalin	Q969V3	ENSG00000125912	NCLN			1.15279	0.175827
U5 small nuclear ribonucleoprotein 40 kDa protein	Q96DI7	ENSG00000060688	SNRNP40			0.0302573	0.00740352
Serine/threonine-protein phosphatase PGAM5, mitochondrial	Q96HS1	ENSG00000247077	PGAM5		+	1.38497	-0.274944
Chromosome alignment-maintaining phosphoprotein 1	Q96JM3	ENSG00000198824	CHAMP1			1.1357	-0.218837
Histidine triad nucleotide-binding protein 2, mitochondrial	Q9BX68	ENSG00000137133	HINT2		+	1.92004	0.29805
Bcl-2-like protein 13	Q9BXK5	ENSG00000099968	BCL2L13			0.424633	-0.174568
5'-3' exoribonuclease 2	Q9H0D6	ENSG00000088930	XRN2			0.635947	0.114518
Pre-mRNA-splicing factor RBM22	Q9NW64	ENSG00000086589	RBM22			0.227841	0.0517206
NADH dehydrogenase [ubiquinone] 1 alpha subcomplex subunit 13	Q9P0J0	ENSG00000186010	NDUFA13			0.0310576	0.00982043
Multifunctional methyltransferase subunit TRM112-like protein	Q9UI30	ENSG00000173113	TRMT112		+	2.39513	0.26318
Calcium-regulated heat stable protein 1	Q9Y2V2	ENSG00000153048	CARHSP1		+	4.73132	-0.733651
Canstatin;Collagen alpha-2(IV) chain	P08572	ENSG00000134871	COL4A2			0.770109	-0.307574
rRNA 2'-O-methyltransferase fibrillarin	P22087	ENSG00000105202;ENSG00000280548	FBL		+	2.81061	0.470383
Replication protein A 14 kDa subunit	P35244	ENSG00000106399	RPA3		+	3.71754	0.49185
Importin subunit alpha-1	P52292	ENSG00000182481	KPNA2			0.437995	0.161171
Mesencephalic astrocyte-derived neurotrophic factor	P55145	ENSG00000145050	MANF		+	11.131	1.03233
ATP synthase subunit f, mitochondrial	P56134	ENSG00000241468	ATP5J2		+	3.62181	-0.458317
60S ribosomal protein L19	P84098	ENSG00000108298	RPL19		+	2.45456	0.41921
Protein Dr1	Q01658	ENSG00000117505	DR1			1.26413	-0.177255
SWI/SNF-related matrix-associated actin-dependent regulator of chromatin subfamily B member 1	Q12824	ENSG00000099956;ENSG00000275837	SMARCB1			0.357107	0.0692908
Regulation of nuclear pre-mRNA domain-containing protein 1A	Q96P16	ENSG00000141425	RPRD1A			0.813565	-0.149171
Collagen alpha-1(XII) chain	Q99715	ENSG00000111799	COL12A1			0.856034	0.376286
Acidic leucine-rich nuclear phosphoprotein 32 family member E	Q9BTT0	ENSG00000143401	ANP32E		+	3.05798	0.409178
Interferon regulatory factor 2-binding protein-like	Q9H1B7	ENSG00000119669	IRF2BPL		+	3.66277	-0.999546
BolA-like protein 2	Q9H3K6	ENSG00000169627;ENSG00000183336	BOLA2			0.0165321	-0.00456542
GrpE protein homolog 1, mitochondrial	Q9HAV7	ENSG00000109519	GRPEL1			0.445596	0.186113
Developmentally-regulated GTP-binding protein 1	Q9Y295	ENSG00000185721	DRG1			0.876761	-0.182071
U6 snRNA-associated Sm-like protein LSm2	Q9Y333	ENSG00000172850;ENSG00000204392;ENSG00000224979;ENSG00000225998;ENSG00000231502;ENSG00000236826	LSM2		+	4.96966	-0.459485
Small acidic protein	O00193	ENSG00000110696	SMAP			0.350543	0.0973627
Cytochrome b5	P00167	ENSG00000166347	CYB5A		+	5.11465	0.737317
U1 small nuclear ribonucleoprotein C	P09234	ENSG00000124562	SNRPC			0.0735928	0.0175812
Cytochrome c oxidase subunit 5B, mitochondrial	P10606	ENSG00000135940	COX5B			0.21063	-0.0632778
Cytochrome c oxidase subunit 5A, mitochondrial	P20674	ENSG00000178741	COX5A		+	1.75387	-0.272461
ATP synthase subunit delta, mitochondrial	P30049	ENSG00000099624	ATP5D		+	4.68106	-0.491912
ATP synthase subunit e, mitochondrial	P56385	ENSG00000169020	ATP5I		+	2.35339	-0.366054
Serine/threonine-protein phosphatase 4 catalytic subunit	P60510	ENSG00000149923	PPP4C			0.112252	0.0382568
Actin-related protein 2	P61160	ENSG00000138071	ACTR2		+	1.43498	-0.204592
Signal peptidase complex subunit 2	Q15005	ENSG00000118363	SPCS2		+	3.234	0.473376
Exosome complex component RRP42	Q15024	ENSG00000075914	EXOSC7		+	1.99263	0.327751
F-box only protein 22	Q8NEZ5	ENSG00000167196	FBXO22			0.636405	0.196192
Protein FAM136A	Q96C01	ENSG00000035141	FAM136A			0.84587	0.281473
Splicing factor 45	Q96I25	ENSG00000134453	RBM17			1.00487	0.162129
Integrin-linked kinase-associated serine/threonine phosphatase 2C	Q9H0C8	ENSG00000132323	ILKAP			0.059648	-0.0185008
H/ACA ribonucleoprotein complex subunit 2	Q9NX24	ENSG00000145912	NHP2		+	3.44328	0.461418
60S ribosomal protein L36	Q9Y3U8	ENSG00000130255	RPL36			1.18297	0.250622
2'-5'-oligoadenylate synthase 3	Q9Y6K5	ENSG00000111331	OAS3			0.434652	0.221617
GTP-binding protein 1	O00178	ENSG00000100226	GTPBP1		+	3.41837	-0.341247
High mobility group protein B3	O15347	ENSG00000029993	HMGB3			0.874993	-0.207341
DNA replication licensing factor MCM4	P33991	ENSG00000104738	MCM4			0.741589	-0.256424
7,8-dihydro-8-oxoguanine triphosphatase	P36639	ENSG00000106268	NUDT1			0.847002	0.216695
Casein kinase I isoform epsilon	P49674	ENSG00000213923	CSNK1E		+	8.48294	-0.821966
Translocon-associated protein subunit delta	P51571	ENSG00000180879	SSR4		+	2.37102	0.336542
Cyclin-dependent kinase 6	Q00534	ENSG00000105810	CDK6		+	6.50193	1.25308
DNA replication licensing factor MCM6	Q14566	ENSG00000076003	MCM6			0.841125	-0.273343
ADP-ribosylation factor-like protein 6-interacting protein 4	Q66PJ3	ENSG00000182196	ARL6IP4		+	1.5888	0.322487
Interferon regulatory factor 2-binding protein 1	Q8IU81	ENSG00000170604	IRF2BP1			0.0183398	-0.00516541
Selenoprotein H	Q8IZQ5	ENSG00000211450	SELH			1.09301	-0.214444
Programmed cell death 6-interacting protein	Q8WUM4	ENSG00000170248	PDCD6IP			1.28026	0.16056
Uncharacterized protein C19orf43	Q9BQ61	ENSG00000123144	C19orf43			0.521983	-0.148504
Tubulin beta-2B chain	Q9BVA1	ENSG00000137285	TUBB2B		+	7.6181	-1.17102
cAMP-regulated phosphoprotein 19	P56211	ENSG00000128989	ARPP19			0.591393	0.196493
Activator of RNA decay;Nuclear inhibitor of protein phosphatase 1	Q12972	ENSG00000117751	PPP1R8			0.277685	0.069855
Ras-related protein Rab-18	Q9NP72	ENSG00000099246	RAB18		+	2.11645	-0.32126
Mitochondrial import receptor subunit TOM22 homolog	Q9NS69	ENSG00000100216	TOMM22			0.376731	0.101575
DNA replication licensing factor MCM3	P25205	ENSG00000112118	MCM3		+	1.36468	-0.355567
U6 snRNA-associated Sm-like protein LSm8	O95777	ENSG00000128534	LSM8		+	7.4103	-0.521884
Carbonic anhydrase 4	P22748	ENSG00000167434	CA4			0.225101	0.284016
Metaxin-1	Q13505	ENSG00000173171	MTX1			0.845507	-0.254571
DNA-directed RNA polymerases I, II, and III subunit RPABC3	P52434	ENSG00000163882	POLR2H		+	2.3523	0.304606
U4/U6.U5 tri-snRNP-associated protein 2	Q53GS9	ENSG00000168883	USP39			0.0307638	0.0102849
Spliceosome-associated protein CWC15 homolog	Q9P013	ENSG00000150316	CWC15			0.0384949	0.0176834
Zinc finger CCHC domain-containing protein 8	Q6NZY4	ENSG00000033030	ZCCHC8			0.326872	0.0947505
Exosome complex component RRP46	Q9NQT4	ENSG00000077348	EXOSC5		+	2.29094	0.415769
Nuclear pore membrane glycoprotein 210	Q8TEM1	ENSG00000132182	NUP210			0.47012	-0.135516
60S ribosomal protein L22	P35268	ENSG00000116251	RPL22		+	1.70088	0.308649
Probable rRNA-processing protein EBP2	Q99848	ENSG00000117395	EBNA1BP2		+	2.78797	0.638276
CD276 antigen	Q5ZPR3	ENSG00000103855	CD276			0.659447	0.184574
Transmembrane protein 109	Q9BVC6	ENSG00000110108	TMEM109		+	4.96693	0.646475
Mitochondrial import inner membrane translocase subunit Tim13	Q9Y5L4	ENSG00000099800	TIMM13			0.0113158	-0.00521396
Heterogeneous nuclear ribonucleoprotein R	O43390	ENSG00000125944	HNRNPR			0.362656	0.0543039
Prefoldin subunit 1	O60925	ENSG00000113068	PFDN1		+	1.49706	-0.260678
Histone H1x	Q92522	ENSG00000184897	H1FX			0.659432	-0.209543
Probable global transcription activator SNF2L2	P51531	ENSG00000080503	SMARCA2			0.283201	0.116018
Exosome complex component RRP40	Q9NQT5	ENSG00000107371	EXOSC3			0.961019	0.285023
AP-2 complex subunit alpha-2	O94973	ENSG00000183020	AP2A2		+	5.96247	-0.581236
E3 ubiquitin-protein ligase TRIM33	Q9UPN9	ENSG00000197323	TRIM33		+	2.35416	0.494437
DNA replication licensing factor MCM2	P49736	ENSG00000073111	MCM2			0.431386	-0.163451
Protein phosphatase 1 regulatory subunit 14B	Q96C90	ENSG00000173457	PPP1R14B			1.02392	-0.296155
Crooked neck-like protein 1	Q9BZJ0	ENSG00000101343	CRNKL1			0.969312	0.188283
ELAV-like protein 2	Q12926	ENSG00000107105	ELAVL2		+	6.85679	-1.07757
Genetic suppressor element 1	Q14687	ENSG00000131149	GSE1			0.0575137	-0.0333189
Shootin-1	A0MZ66	ENSG00000187164	KIAA1598		+	6.92444	-1.21828
Membrane-associated progesterone receptor component 2	O15173	ENSG00000164040	PGRMC2			0.252163	0.082959
BUB3-interacting and GLEBS motif-containing protein ZNF207	O43670	ENSG00000010244	ZNF207			0.108055	-0.0214044
CLIP-associating protein 2	O75122	ENSG00000163539	CLASP2		+	4.19538	-0.577645
Protein transport protein Sec31A	O94979	ENSG00000138674	SEC31A		+	8.96088	0.40716
Phosphoacetylglucosamine mutase	O95394	ENSG00000013375	PGM3		+	1.82261	-0.217417
NADH-cytochrome b5 reductase 3;NADH-cytochrome b5 reductase 3 membrane-bound form;NADH-cytochrome b5 reductase 3 soluble form	P00387	ENSG00000100243	CYB5R3			1.1743	-0.1645
Cathepsin D;Cathepsin D heavy chain;Cathepsin D light chain	P07339	ENSG00000117984	CTSD		+	2.50396	0.341988
Prosaposin;Saposin-A;Saposin-B;Saposin-B-Val;Saposin-C;Saposin-D	P07602	ENSG00000197746	PSAP			0.0466518	0.0172443
ATP-dependent 6-phosphofructokinase, muscle type	P08237	ENSG00000152556	PFKM			0.423586	0.130195
Clusterin;Clusterin alpha chain;Clusterin beta chain	P10909	ENSG00000120885	CLU		+	2.30268	0.653548
Glucose-6-phosphate 1-dehydrogenase	P11413	ENSG00000160211	G6PD			0.212137	0.0478494
Glucosidase 2 subunit beta	P14314	ENSG00000130175	PRKCSH		+	7.09052	0.547407
Ankyrin-1	P16157	ENSG00000029534	ANK1		+	1.4558	0.471286
Serine/threonine-protein phosphatase 2B catalytic subunit beta isoform	P16298	ENSG00000107758	PPP3CB		+	5.39065	-0.821789
ATP-dependent 6-phosphofructokinase, liver type	P17858	ENSG00000141959	PFKL			0.0532513	-0.0188174
Protein SON	P18583	ENSG00000159140	SON			0.0261583	-0.00790128
60S ribosomal protein L17	P18621	ENSG00000265681	RPL17		+	1.38999	0.302648
Regulator of chromosome condensation	P18754	ENSG00000180198	RCC1			0.0348202	-0.00958735
ATP synthase-coupling factor 6, mitochondrial	P18859	ENSG00000154723	ATP5J		+	1.48666	-0.327339
1-phosphatidylinositol 4,5-bisphosphate phosphodiesterase gamma-1	P19174	ENSG00000124181	PLCG1			1.2738	-0.219529
Protein-L-isoaspartate(D-aspartate) O-methyltransferase	P22061	ENSG00000120265	PCMT1		+	11.6648	-0.785109
Proteasome subunit alpha type-1	P25786	ENSG00000129084	PSMA1			0.0511076	0.00757245
NADH-ubiquinone oxidoreductase 75 kDa subunit, mitochondrial	P28331	ENSG00000023228	NDUFS1			0.44181	-0.104363
Inositol monophosphatase 1	P29218	ENSG00000133731	IMPA1			0.846743	-0.214385
Elongation factor 1-delta	P29692	ENSG00000104529;ENSG00000273594	EEF1D			0.295185	0.0636572
Alpha-adducin	P35611	ENSG00000087274	ADD1		+	2.70025	-0.451362
Serine/threonine-protein phosphatase PP1-gamma catalytic subunit	P36873	ENSG00000186298	PPP1CC			0.36115	-0.0847801
Voltage-dependent anion-selective channel protein 2	P45880	ENSG00000165637	VDAC2		+	3.69008	-0.429337
60S ribosomal protein L28	P46779	ENSG00000108107	RPL28		+	1.99159	0.350549
Alpha-aminoadipic semialdehyde dehydrogenase	P49419	ENSG00000164904	ALDH7A1		+	1.70603	-0.222069
Very long-chain specific acyl-CoA dehydrogenase, mitochondrial	P49748	ENSG00000072778	ACADVL			1.14915	0.281104
YLP motif-containing protein 1	P49750	ENSG00000119596	YLPM1			0.0851599	0.0194876
Dynamin-2	P50570	ENSG00000079805	DNM2			0.246218	-0.0506332
Ras-related protein Rab-5C	P51148	ENSG00000108774	RAB5C		+	6.49698	-0.492914
B-cell receptor-associated protein 31	P51572	ENSG00000185825	BCAP31		+	3.9422	0.536416
HCF C-terminal chain 1;HCF C-terminal chain 2;HCF C-terminal chain 3;HCF C-terminal chain 4;HCF C-terminal chain 5;HCF C-terminal chain 6;HCF N-terminal chain 1;HCF N-terminal chain 2;HCF N-terminal chain 3;HCF N-terminal chain 4;HCF N-terminal chain 5;HCF N-terminal chain 6;Host cell factor 1	P51610	ENSG00000172534	HCFC1			0.633682	-0.0923252
Coatomer subunit alpha;Proxenin;Xenin	P53621	ENSG00000122218	COPA		+	6.80858	0.341456
Voltage-dependent calcium channel subunit alpha-2/delta-1;Voltage-dependent calcium channel subunit alpha-2-1;Voltage-dependent calcium channel subunit delta-1	P54289	ENSG00000153956	CACNA2D1		+	6.86897	-1.80493
Branched-chain-amino-acid aminotransferase, cytosolic	P54687	ENSG00000060982	BCAT1			0.960725	-0.592717
Double-stranded RNA-specific adenosine deaminase	P55265	ENSG00000160710	ADAR		+	1.38548	-0.228072
Tumor protein D52	P55327	ENSG00000076554	TPD52		+	1.37665	-0.673251
Eukaryotic translation initiation factor 3 subunit B	P55884	ENSG00000106263	EIF3B		+	2.1514	0.24311
BH3-interacting domain death agonist;BH3-interacting domain death agonist p11;BH3-interacting domain death agonist p13;BH3-interacting domain death agonist p15	P55957	ENSG00000015475	BID			0.57815	-0.206698
Ribosomal RNA processing protein 1 homolog A	P56182	ENSG00000160214	RRP1		+	1.46863	0.528489
Coronin-7	P57737	ENSG00000262246	CORO7			0.593055	-0.22708
Actin-related protein 2/3 complex subunit 4	P59998	ENSG00000241553	ARPC4		+	2.13956	-0.246387
40S ribosomal protein S20	P60866	ENSG00000008988	RPS20			0.280214	-0.0699331
Syntaxin-binding protein 1	P61764	ENSG00000136854	STXBP1		+	2.07101	-0.656309
Heterogeneous nuclear ribonucleoprotein K	P61978	ENSG00000165119	HNRNPK			0.0759968	-0.0132597
AP-2 complex subunit beta	P63010	ENSG00000006125	AP2B1		+	7.93935	-0.535703
Phosphate carrier protein, mitochondrial	Q00325	ENSG00000075415	SLC25A3			0.643331	-0.130166
RNA-binding protein EWS	Q01844	ENSG00000182944	EWSR1		+	1.36802	0.171799
Kinesin light chain 1	Q07866	ENSG00000126214	KLC1			1.13369	-0.222902
Secernin-1	Q12765	ENSG00000136193	SCRN1		+	2.16317	-0.750615
Tumor suppressor p53-binding protein 1	Q12888	ENSG00000067369	TP53BP1			0.0690274	0.0238821
Cytoplasmic dynein 1 intermediate chain 2	Q13409	ENSG00000077380	DYNC1I2			1.26171	-0.158397
Acid ceramidase;Acid ceramidase subunit alpha;Acid ceramidase subunit beta	Q13510	ENSG00000104763	ASAH1			0.437779	-0.165382
Heterogeneous nuclear ribonucleoprotein D0	Q14103	ENSG00000138668	HNRNPD		+	1.44879	-0.172787
Ubiquitin-associated protein 2-like	Q14157	ENSG00000143569	UBAP2L		+	1.83792	-0.196099
Eukaryotic initiation factor 4A-II;Eukaryotic initiation factor 4A-II, N-terminally processed	Q14240	ENSG00000156976	EIF4A2			0.5295	0.0973736
Ribosome biogenesis protein BMS1 homolog	Q14692	ENSG00000165733	BMS1		+	2.73614	0.632143
Neutral alpha-glucosidase AB	Q14697	ENSG00000089597	GANAB		+	8.4605	0.586016
Protein disulfide-isomerase A6	Q15084	ENSG00000143870	PDIA6		+	8.17567	0.706703
Poly(rC)-binding protein 2	Q15366	ENSG00000197111	PCBP2			0.253788	0.0389331
Laminin subunit alpha-4	Q16363	ENSG00000112769	LAMA4			0.934006	-0.291219
Cleavage and polyadenylation specificity factor subunit 6	Q16630	ENSG00000111605	CPSF6			0.521523	-0.0829676
Guanylate kinase	Q16774	ENSG00000143774	GUK1			0.954534	0.206055
Beta-actin-like protein 2	Q562R1	ENSG00000169067	ACTBL2			0.28276	0.127053
Bifunctional arginine demethylase and lysyl-hydroxylase JMJD6	Q6NYC1	ENSG00000070495	JMJD6		+	4.55479	-0.8039
Putative ATP-dependent RNA helicase DHX57	Q6P158	ENSG00000163214	DHX57			0.607329	-0.207439
Coiled-coil domain-containing protein 50	Q8IVM0	ENSG00000152492	CCDC50		+	2.54132	-0.374053
Proline-, glutamic acid- and leucine-rich protein 1	Q8IZL8	ENSG00000141456	PELP1			1.27224	0.269971
Cleavage and polyadenylation specificity factor subunit 7	Q8N684	ENSG00000149532	CPSF7			0.961361	-0.138037
Golgi apparatus protein 1	Q92896	ENSG00000090863	GLG1			0.57433	0.115617
Heterogeneous nuclear ribonucleoprotein A/B	Q99729	ENSG00000197451	HNRNPAB			0.339062	0.0958256
Alanyl-tRNA editing protein Aarsd1	Q9BTE6	ENSG00000108825;ENSG00000266967	AARSD1			0.95144	-0.254579
Cell adhesion molecule 1	Q9BY67	ENSG00000182985	CADM1		+	3.05489	0.591141
Mitochondrial fission factor	Q9GZY8	ENSG00000168958	MFF			0.529691	-0.137301
dCTP pyrophosphatase 1	Q9H773	ENSG00000179958	DCTPP1			0.107876	0.0699247
Glyoxalase domain-containing protein 4	Q9HC38	ENSG00000167699	GLOD4			0.760592	-0.173787
GPN-loop GTPase 1	Q9HCN4	ENSG00000198522	GPN1		+	2.11352	0.351629
Gephyrin;Molybdopterin adenylyltransferase;Molybdopterin molybdenumtransferase	Q9NQX3	ENSG00000171723	GPHN		+	4.64242	-0.915235
Rabankyrin-5	Q9P2R3	ENSG00000185722	ANKFY1			0.0505968	0.0273965
Neurochondrin	Q9UBB6	ENSG00000020129	NCDN			0.77262	-0.357252
Epidermal growth factor receptor substrate 15-like 1	Q9UBC2	ENSG00000127527	EPS15L1		+	4.61663	-0.471915
SUN domain-containing protein 2	Q9UH99	ENSG00000100242	SUN2		+	2.13922	-0.499977
N-acetyl-D-glucosamine kinase	Q9UJ70	ENSG00000124357	NAGK			0.359064	-0.0898843
Calcium-binding mitochondrial carrier protein Aralar2	Q9UJS0	ENSG00000004864	SLC25A13			0.634819	-0.170323
Drebrin-like protein	Q9UJU6	ENSG00000136279	DBNL			0.648544	-0.112893
Dynactin subunit 4	Q9UJW0	ENSG00000132912	DCTN4			0.121766	-0.0396554
Hematological and neurological expressed 1 protein;Hematological and neurological expressed 1 protein, N-terminally processed	Q9UK76	ENSG00000189159	HN1		+	6.04095	-0.893066
Polypyrimidine tract-binding protein 2	Q9UKA9	ENSG00000117569	PTBP2		+	3.91037	-0.928447
Coronin-1C	Q9ULV4	ENSG00000110880	CORO1C			0.722394	-0.162688
Unconventional myosin-VI	Q9UM54	ENSG00000196586	MYO6		+	3.36221	-0.60817
NSFL1 cofactor p47	Q9UNZ2	ENSG00000088833	NSFL1C			0.859385	-0.18425
Transmembrane emp24 domain-containing protein 7	Q9Y3B3	ENSG00000134970	TMED7		+	10.7576	0.770187
Chromatin target of PRMT1 protein	Q9Y3Y2	ENSG00000160679	CHTOP			0.358661	-0.139995
Epsin-1	Q9Y6I3	ENSG00000063245	EPN1		+	7.1406	-0.758887
Transketolase	P29401	ENSG00000163931	TKT			1.04775	0.228681
DNA replication licensing factor MCM5	P33992	ENSG00000100297	MCM5			0.994166	-0.29277
Extended synaptotagmin-1	Q9BSJ8	ENSG00000139641	ESYT1		+	11.588	1.03618
Translation initiation factor eIF-2B subunit delta	Q9UI10	ENSG00000115211	EIF2B4			0.988876	-0.241288
Treacle protein	Q13428	ENSG00000070814	TCOF1			1.1983	0.257231
Septin-2	Q15019	ENSG00000168385	2022-09-02		+	2.10792	-0.232016
Filamin-B	O75369	ENSG00000136068	FLNB		+	1.54028	0.392894
Inactive tyrosine-protein kinase 7	Q13308	ENSG00000112655	PTK7			0.621132	-0.164939
Nucleolar protein 8	Q76FK4	ENSG00000198000	NOL8			0.203111	0.0969804
Tyrosine-protein kinase BAZ1B	Q9UIG0	ENSG00000009954	BAZ1B			0.427091	0.132712
Ubiquitin carboxyl-terminal hydrolase 5	P45974	ENSG00000111667	USP5		+	4.73177	0.311699
AP-3 complex subunit delta-1	O14617	ENSG00000065000	AP3D1			0.647438	0.14571
Cysteine-rich protein 2	P52943	ENSG00000182809	CRIP2		+	1.90356	-0.603911
Dynactin subunit 2	Q13561	ENSG00000175203	DCTN2			0.448582	-0.10634
Putative pre-mRNA-splicing factor ATP-dependent RNA helicase DHX16	O60231	ENSG00000204560;ENSG00000206486;ENSG00000226171;ENSG00000231377;ENSG00000233049;ENSG00000233418;ENSG00000233561	DHX16		+	2.13336	-0.313406
Sodium/potassium-transporting ATPase subunit alpha-3	P13637	ENSG00000105409	ATP1A3		+	3.72555	-0.813025
Acyl-CoA-binding protein	P07108	ENSG00000155368	DBI			0.102212	-0.0718574
Microtubule-actin cross-linking factor 1, isoforms 1/2/3/5	Q9UPN3	ENSG00000127603	MACF1		+	1.33006	-0.387591
Fatty aldehyde dehydrogenase	P51648	ENSG00000072210	ALDH3A2			0.532859	-0.159874
Cell cycle and apoptosis regulator protein 2	Q8N163	ENSG00000158941	CCAR2			0.390547	-0.0722192
Protein CutA	O60888	ENSG00000112514;ENSG00000226492	CUTA		+	11.0964	-0.862709
Protein DDI1 homolog 2	Q5TDH0	ENSG00000197312	DDI2		+	4.00881	0.449639
Desmoplakin	P15924	ENSG00000096696	DSP		+	10.4838	2.30115
Eukaryotic translation initiation factor 4E-binding protein 1	Q13541		EIF4EBP1			0.732219	-0.341884
Apoptosis inhibitor 5	Q9BZZ5	ENSG00000166181	API5			0.238752	-0.0414849
Heterogeneous nuclear ribonucleoprotein H;Heterogeneous nuclear ribonucleoprotein H, N-terminally processed	P31943	ENSG00000169045	HNRNPH1			0.2642	0.0502944
Drebrin	Q16643	ENSG00000113758	DBN1		+	7.89631	-0.904358
Eukaryotic translation initiation factor 4E	P06730	ENSG00000151247	EIF4E		+	1.3503	0.179243
Lamin-B2	Q03252	ENSG00000176619	LMNB2			0.647747	0.107527
Low-density lipoprotein receptor-related protein 1 515 kDa subunit;Low-density lipoprotein receptor-related protein 1 85 kDa subunit;Low-density lipoprotein receptor-related protein 1 intracellular domain;Prolow-density lipoprotein receptor-related protein 1	Q07954	ENSG00000123384	LRP1		+	1.88479	-0.505733
Heat shock cognate 71 kDa protein	P11142	ENSG00000109971	HSPA8			0.994394	-0.0927112
Tubulin beta-6 chain	Q9BUF5	ENSG00000176014	TUBB6			0.793797	0.332416
Elongation factor 1-alpha 2	Q05639	ENSG00000101210	EEF1A2			0.351782	0.252171
Glycogen phosphorylase, brain form	P11216	ENSG00000100994	PYGB			0.0782346	-0.0408092
Glutathione S-transferase Mu 3	P21266	ENSG00000134202	GSTM3			0.244706	-0.13013
Chondroitin sulfate proteoglycan 4	Q6UVK1	ENSG00000173546	CSPG4		+	7.25244	1.57467
Cytoplasmic aconitate hydratase	P21399	ENSG00000122729	ACO1		+	5.84474	-0.621344
Septin-7	Q16181	ENSG00000122545	2022-09-07		+	7.27348	-0.5687
Calponin-3	Q15417	ENSG00000117519	CNN3			0.502911	-0.149614
Carbonyl reductase [NADPH] 1	P16152	ENSG00000159228	CBR1			1.02365	-0.29251
Serine/threonine-protein kinase DCLK2	Q8N568	ENSG00000170390	DCLK2		+	5.39899	-0.789925
26S protease regulatory subunit 6A	P17980	ENSG00000165916	PSMC3			0.239448	0.0325831
Calcyphosin	Q13938	ENSG00000105519	CAPS		+	5.845	1.65575
Isocitrate dehydrogenase [NADP] cytoplasmic	O75874	ENSG00000138413	IDH1		+	2.73052	-0.54088
Delta-1-pyrroline-5-carboxylate dehydrogenase, mitochondrial	P30038	ENSG00000159423	ALDH4A1			0.0358557	0.0195652
Caldesmon	Q05682	ENSG00000122786	CALD1		+	4.53228	0.952221
Regulator of nonsense transcripts 1	Q92900	ENSG00000005007	UPF1		+	3.69238	0.304917
Tyrosine--tRNA ligase, cytoplasmic;Tyrosine--tRNA ligase, cytoplasmic, N-terminally processed	P54577	ENSG00000134684	YARS		+	1.71213	-0.362843
Lupus La protein	P05455	ENSG00000138385	SSB		+	4.20127	0.430109
Lethal(2) giant larvae protein homolog 1	Q15334	ENSG00000131899	LLGL1		+	1.77722	-0.467835
182 kDa tankyrase-1-binding protein	Q9C0C2	ENSG00000149115	TNKS1BP1			0.0575051	0.0224804
Glycine--tRNA ligase	P41250	ENSG00000106105	GARS		+	3.60632	-0.476853
Ubiquitin carboxyl-terminal hydrolase 7	Q93009	ENSG00000187555	USP7		+	1.81313	-0.202006
Unconventional myosin-XVIIIa	Q92614	ENSG00000196535	MYO18A			1.054	-0.364265
Guanine nucleotide-binding protein G(o) subunit alpha	P09471	ENSG00000087258	GNAO1		+	5.86616	-1.62707
Cytoplasmic dynein 1 light intermediate chain 2	O43237	ENSG00000135720	DYNC1LI2			0.326973	0.111221
Beta-adducin	P35612	ENSG00000075340	ADD2			1.22306	-0.341926
Rab GTPase-binding effector protein 1	Q15276	ENSG00000029725	RABEP1		+	1.84423	-0.441931
Huntingtin-interacting protein 1	O00291	ENSG00000127946	HIP1		+	1.53033	0.460172
Kelch repeat and BTB domain-containing protein 11	O94819	ENSG00000176595;ENSG00000273645	KBTBD11		+	2.71236	-0.850381
T1-TrpRS;T2-TrpRS;Tryptophan--tRNA ligase, cytoplasmic	P23381	ENSG00000140105	WARS			1.28736	-0.25266
Cullin-3	Q13618	ENSG00000036257	CUL3			0.0654436	0.0193539
Hydroxysteroid dehydrogenase-like protein 2	Q6YN16	ENSG00000119471	HSDL2			0.331386	-0.125496
SWI/SNF complex subunit SMARCC2	Q8TAQ2	ENSG00000139613	SMARCC2			0.563429	-0.112523
Protein kinase C alpha type	P17252	ENSG00000154229	PRKCA			0.220397	-0.139167
Spliceosome RNA helicase DDX39B	Q13838	ENSG00000198563;ENSG00000215425;ENSG00000225073;ENSG00000225859;ENSG00000229496;ENSG00000230624;ENSG00000235439	DDX39B		+	3.12423	-0.269385
Flotillin-2	Q14254	ENSG00000132589	FLOT2		+	5.13856	-0.767546
Aminopeptidase B	Q9H4A4	ENSG00000176393	RNPEP			0.452712	-0.106525
Tripeptidyl-peptidase 2	P29144	ENSG00000134900	TPP2			0.287346	-0.0808091
Coatomer subunit beta	P53618	ENSG00000129083	COPB1		+	4.91605	0.33534
Glutathione S-transferase omega-1	P78417	ENSG00000148834	GSTO1		+	3.49742	0.646115
Transportin-1	Q92973	ENSG00000083312	TNPO1			0.367415	-0.058436
Heat shock 70 kDa protein 4L	O95757	ENSG00000164070	HSPA4L			0.791721	-0.295461
Epidermal growth factor receptor substrate 15	P42566	ENSG00000085832	EPS15		+	3.14968	0.565688
Tropomodulin-2	Q9NZR1	ENSG00000128872	TMOD2		+	2.56607	-0.701203
Protein phosphatase 1 regulatory subunit 12A	O14974	ENSG00000058272	PPP1R12A			0.149941	-0.040795
Thimet oligopeptidase	P52888	ENSG00000172009	THOP1			0.566743	-0.113892
V-type proton ATPase subunit C 1	P21283	ENSG00000155097	ATP6V1C1			0.129944	-0.0626191
4-alpha-glucanotransferase;Amylo-alpha-1,6-glucosidase;Glycogen debranching enzyme	P35573	ENSG00000162688	AGL			0.512678	0.186727
Isoleucine--tRNA ligase, cytoplasmic	P41252	ENSG00000196305	IARS		+	1.3449	0.249326
Annexin A11	P50995	ENSG00000122359	ANXA11			0.197643	0.0806776
Tyrosine-protein phosphatase non-receptor type 11	Q06124	ENSG00000179295	PTPN11		+	3.70806	-0.518612
AP-1 complex subunit beta-1	Q10567	ENSG00000100280	AP1B1		+	1.37737	-0.195933
Splicing factor 3A subunit 1	Q15459	ENSG00000099995	SF3A1			1.29478	0.168593
Epoxide hydrolase 1	P07099	ENSG00000143819	EPHX1		+	1.94898	0.469422
Pyruvate carboxylase, mitochondrial	P11498	ENSG00000173599	PC		+	5.11489	-0.880018
Serine/threonine-protein phosphatase 2A catalytic subunit alpha isoform	P67775	ENSG00000113575	PPP2CA		+	4.69527	-0.438676
Far upstream element-binding protein 3	Q96I24	ENSG00000107164	FUBP3		+	1.84943	0.365876
26S proteasome non-ATPase regulatory subunit 12	O00232	ENSG00000197170	PSMD12			0.0439919	0.0108648
Glutathione S-transferase Mu 2	P28161	ENSG00000213366	GSTM2			0.508211	-0.225653
Ras-related protein Rab-1A	P62820	ENSG00000138069	RAB1A			0.0908111	-0.0226628
Tubulin-specific chaperone D	Q9BTW9	ENSG00000141556	TBCD		+	1.82873	-0.341764
GTP:AMP phosphotransferase AK3, mitochondrial	Q9UIJ7	ENSG00000147853	AK3			0.530866	-0.153209
Signal recognition particle subunit SRP72	O76094	ENSG00000174780	SRP72			1.1891	-0.192844
Isovaleryl-CoA dehydrogenase, mitochondrial	P26440	ENSG00000128928	IVD			0.8818	0.213264
Palladin	Q8WX93	ENSG00000129116	PALLD			0.154574	0.116692
Succinyl-CoA ligase [ADP-forming] subunit beta, mitochondrial	Q9P2R7	ENSG00000136143	SUCLA2		+	1.51886	-0.28485
DCC-interacting protein 13-alpha	Q9UKG1	ENSG00000157500	APPL1			0.340299	-0.086478
Acylphosphatase-2	P14621	ENSG00000170634	ACYP2			0.039389	-0.0343808
Protein transport protein Sec23A	Q15436	ENSG00000100934	SEC23A		+	1.9703	0.210396
Inverted formin-2	Q27J81	ENSG00000203485	INF2			0.166366	-0.103318
Probable ATP-dependent RNA helicase DDX46	Q7L014	ENSG00000145833	DDX46			0.727693	0.144405
Spartin	Q8N0X7	ENSG00000133104	SPG20		+	6.9623	0.931276
Protein quaking	Q96PU8	ENSG00000112531	QKI		+	1.452	-0.447684
Cdc42 effector protein 4	Q9H3Q1	ENSG00000179604	CDC42EP4		+	1.41378	-0.553932
Phospholipase A-2-activating protein	Q9Y263	ENSG00000137055	PLAA			0.985088	-0.165534
Eukaryotic translation initiation factor 5B	O60841	ENSG00000158417	EIF5B			0.717356	0.187308
3'(2'),5'-bisphosphate nucleotidase 1	O95861	ENSG00000162813	BPNT1			0.425602	-0.125024
Alpha-2-macroglobulin receptor-associated protein	P30533	ENSG00000163956	LRPAP1		+	3.79002	0.495361
Ras GTPase-activating-like protein IQGAP2	Q13576	ENSG00000145703	IQGAP2			0.927789	0.43498
Raftlin	Q14699	ENSG00000131378	RFTN1			1.22747	-0.45714
Exportin-7	Q9UIA9	ENSG00000130227	XPO7			0.546634	-0.132095
Glutathione reductase, mitochondrial	P00390	ENSG00000104687	GSR			1.24742	-0.333915
Propionyl-CoA carboxylase alpha chain, mitochondrial	P05165	ENSG00000175198	PCCA			0.223802	-0.0901935
Delta-aminolevulinic acid dehydratase	P13716	ENSG00000148218	ALAD			0.842152	0.232781
Integrin alpha-6;Integrin alpha-6 heavy chain;Integrin alpha-6 light chain;Processed integrin alpha-6	P23229	ENSG00000091409	ITGA6		+	2.08194	0.537325
Galactokinase	P51570	ENSG00000108479	GALK1		+	1.47959	0.462812
Integrin-linked protein kinase	Q13418	ENSG00000166333	ILK		+	2.0221	0.385355
3-hydroxyisobutyryl-CoA hydrolase, mitochondrial	Q6NVY1	ENSG00000198130	HIBCH			0.0979959	0.0414655
Heterogeneous nuclear ribonucleoprotein U-like protein 1	Q9BUJ2	ENSG00000105323	HNRNPUL1		+	1.54133	0.265977
Dipeptidyl peptidase 2	Q9UHL4	ENSG00000176978	DPP7		+	1.59279	0.522427
Sorting nexin-2	O60749	ENSG00000205302	SNX2			0.362053	0.059971
DnaJ homolog subfamily A member 2	O60884	ENSG00000069345	DNAJA2			0.087993	0.0196636
Calpain small subunit 1	P04632	ENSG00000126247	CAPNS1		+	1.38919	0.296422
ATP-dependent DNA helicase Q1	P46063	ENSG00000004700	RECQL		+	1.3733	0.304105
Biliverdin reductase A	P53004	ENSG00000106605	BLVRA			1.14033	0.219002
Adenosine kinase	P55263	ENSG00000156110	ADK			0.121763	0.0634711
Aspartyl/asparaginyl beta-hydroxylase	Q12797	ENSG00000198363	ASPH		+	4.06888	0.838762
NAD kinase 2, mitochondrial	Q4G0N4	ENSG00000152620	NADK2		+	1.50686	0.304016
Protein phosphatase 1 regulatory subunit 21	Q6ZMI0	ENSG00000162869	PPP1R21		+	2.11602	-0.417766
Cullin-5	Q93034	ENSG00000166266	CUL5			0.0381718	0.014631
Tropomodulin-3	Q9NYL9	ENSG00000138594	TMOD3		+	2.1968	0.382338
N-acetylserotonin O-methyltransferase-like protein	O95671	ENSG00000169093	ASMTL		+	3.16705	0.895051
Succinate dehydrogenase [ubiquinone] iron-sulfur subunit, mitochondrial	P21912	ENSG00000117118	SDHB		+	2.01208	-0.334913
RNA-binding protein 25	P49756	ENSG00000119707	RBM25			0.162171	-0.0383961
Rho GDP-dissociation inhibitor 2	P52566	ENSG00000111348	ARHGDIB			0.197926	0.117788
Spermine synthase	P52788	ENSG00000102172	SMS		+	8.18947	-0.8323
Serine/threonine-protein phosphatase 2A activator	Q15257	ENSG00000119383	PPP2R4			0.366694	0.109176
UPF0553 protein C9orf64	Q5T6V5	ENSG00000165118	C9orf64			0.0436539	0.0173797
Zinc finger CCCH-type antiviral protein 1	Q7Z2W4	ENSG00000105939	ZC3HAV1		+	6.4677	1.02744
Exocyst complex component 8	Q8IYI6	ENSG00000116903	EXOC8			0.980904	-0.206198
Methylcrotonoyl-CoA carboxylase beta chain, mitochondrial	Q9HCC0	ENSG00000131844	MCCC2			0.0322734	0.0152927
Heme-binding protein 1	Q9NRV9	ENSG00000013583	HEBP1			1.07329	-0.243275
Melanoma-associated antigen D2	Q9UNF1	ENSG00000102316	MAGED2		+	1.886	0.385087
Eukaryotic translation initiation factor 3 subunit D	O15371	ENSG00000100353	EIF3D		+	2.83152	0.305185
Eukaryotic translation initiation factor 3 subunit H	O15372	ENSG00000147677	EIF3H		+	1.42546	0.231999
Proline synthase co-transcribed bacterial homolog protein	O94903	ENSG00000147471	PROSC			0.760212	0.155043
Macrophage-capping protein	P40121	ENSG00000042493	CAPG		+	1.80602	0.673605
Methionine aminopeptidase 2	P50579	ENSG00000111142	METAP2		+	2.3008	-0.341853
Peptidyl-prolyl cis-trans isomerase D	Q08752	ENSG00000171497	PPID			0.168793	0.0589278
Phosphatidylinositol-binding clathrin assembly protein	Q13492	ENSG00000073921	PICALM		+	5.55534	-0.606358
Caprin-1	Q14444	ENSG00000135387	CAPRIN1			0.0253062	-0.00763257
FK506-binding protein 15	Q5T1M5	ENSG00000119321	FKBP15			0.109436	0.0335412
Copine-1	Q99829	ENSG00000214078	CPNE1			0.0839377	0.0486267
Omega-amidase NIT2	Q9NQR4	ENSG00000114021	NIT2		+	2.10229	-0.429959
COP9 signalosome complex subunit 3	Q9UNS2	ENSG00000141030	COPS3			0.0839536	-0.0164925
Eukaryotic translation initiation factor 3 subunit L	Q9Y262	ENSG00000100129	EIF3L		+	2.66675	0.333484
Sorting nexin-5	Q9Y5X3	ENSG00000089006	SNX5			0.101155	-0.0458142
Soluble lamin-associated protein of 75 kDa	Q9Y6X4	ENSG00000198780	FAM169A			1.07989	-0.610515
Pyridoxal kinase	O00764	ENSG00000160209	PDXK			0.865837	-0.319679
Adenylyl-sulfate kinase;Bifunctional 3'-phosphoadenosine 5'-phosphosulfate synthase 1;Sulfate adenylyltransferase	O43252	ENSG00000138801	PAPSS1		+	7.06941	1.07084
Galectin-3	P17931	ENSG00000131981	LGALS3		+	1.78344	0.550308
UMP-CMP kinase	P30085	ENSG00000162368	CMPK1		+	3.59616	-0.629256
Guanine nucleotide-binding protein-like 1	P36915	ENSG00000204590;ENSG00000206492;ENSG00000226882;ENSG00000228581;ENSG00000229470;ENSG00000232143;ENSG00000235986	GNL1		+	8.37428	-0.726441
Pigment epithelium-derived factor	P36955	ENSG00000132386	SERPINF1			0.888617	0.400545
Phospholipid hydroperoxide glutathione peroxidase, mitochondrial	P36969	ENSG00000167468	GPX4		+	2.25176	-0.460962
Electron transfer flavoprotein subunit beta	P38117	ENSG00000105379	ETFB			0.130061	0.0594541
KH domain-containing, RNA-binding, signal transduction-associated protein 1	Q07666	ENSG00000121774	KHDRBS1			0.362318	0.064148
Serine/threonine-protein kinase PAK 1	Q13153	ENSG00000149269	PAK1		+	7.30063	-0.829008
N-acylneuraminate cytidylyltransferase	Q8NFW8	ENSG00000111726	CMAS			0.35026	-0.143346
3-hydroxybutyrate dehydrogenase type 2	Q9BUT1	ENSG00000164039	BDH2		+	1.63664	0.692701
EH domain-containing protein 1	Q9H4M9	ENSG00000110047	EHD1			0.431961	-0.142209
Wiskott-Aldrich syndrome protein family member 2	Q9Y6W5	ENSG00000158195	WASF2			0.829848	0.292069
Exportin-T	O43592	ENSG00000184575	XPOT			0.382584	-0.0972292
Mitochondrial import inner membrane translocase subunit TIM44	O43615	ENSG00000104980	TIMM44			1.28473	-0.260252
Phosphoribosyl pyrophosphate synthase-associated protein 2	O60256	ENSG00000141127	PRPSAP2			0.762889	0.139548
Programmed cell death protein 6	O75340	ENSG00000249915	PDCD6			0.565539	-0.090111
Vacuolar protein sorting-associated protein 4B	O75351	ENSG00000119541	VPS4B			0.177555	-0.0477947
Glutaredoxin-3	O76003	ENSG00000108010	GLRX3			0.623634	0.141255
Zinc finger Ran-binding domain-containing protein 2	O95218	ENSG00000132485	ZRANB2			0.142598	0.0328057
Guanine nucleotide-binding protein subunit alpha-11	P29992	ENSG00000088256	GNA11		+	6.02401	-0.922488
Prefoldin subunit 3	P61758	ENSG00000155959	VBP1		+	3.41301	-0.405969
Protein flightless-1 homolog	Q13045	ENSG00000177731	FLII		+	2.4981	0.478501
Reticulocalbin-1	Q15293	ENSG00000049449	RCN1		+	4.11904	0.935399
Ras suppressor protein 1	Q15404	ENSG00000148484	RSU1		+	1.55022	0.3935
La-related protein 1	Q6PKG0	ENSG00000155506	LARP1			0.15596	-0.0509599
COP9 signalosome complex subunit 6	Q7L5N1	ENSG00000168090	COPS6			1.03126	0.136913
Cell division cycle and apoptosis regulator protein 1	Q8IX12	ENSG00000060339	CCAR1			1.00962	0.135981
RNA-binding protein 12B	Q8IXT5	ENSG00000183808	RBM12B			0.819603	0.142652
Ubiquitin carboxyl-terminal hydrolase 47	Q96K76	ENSG00000170242	USP47			0.683629	0.15061
Dedicator of cytokinesis protein 7	Q96N67	ENSG00000116641	DOCK7		+	1.95932	-0.36498
ADP-ribosylation factor-like protein 8B	Q9NVJ2	ENSG00000134108	ARL8B			0.839279	0.16953
Bisphosphoglycerate mutase	P07738	ENSG00000172331	BPGM			0.253745	0.132164
Orotate phosphoribosyltransferase;Orotidine 5'-phosphate decarboxylase;Uridine 5'-monophosphate synthase	P11172	ENSG00000114491	UMPS			0.668119	-0.151502
Eukaryotic peptide chain release factor subunit 1	P62495	ENSG00000120705	ETF1			0.598902	0.120338
Vesicular integral-membrane protein VIP36	Q12907	ENSG00000169223	LMAN2		+	5.66341	0.647003
Vacuolar protein sorting-associated protein 26B	Q4G0F5	ENSG00000151502	VPS26B		+	2.54561	-0.488754
Melanoma inhibitory activity protein 3	Q5JRA6	ENSG00000154305	MIA3		+	7.04943	0.703814
Nuclear pore complex protein Nup205	Q92621	ENSG00000155561	NUP205			0.00690477	-0.00248386
Lipoma-preferred partner	Q93052	ENSG00000145012	LPP			1.19639	0.364964
CDK5 regulatory subunit-associated protein 3	Q96JB5	ENSG00000108465	CDK5RAP3			0.0500877	-0.0188499
RNA-binding protein 4	Q9BWF3	ENSG00000173933	RBM4			0.0384458	-0.00919394
Coronin-2B	Q9UQ03	ENSG00000103647	CORO2B		+	8.15084	-1.25162
Peptidyl-prolyl cis-trans isomerase-like 1	Q9Y3C6	ENSG00000137168	PPIL1		+	3.78452	-0.386491
26S proteasome non-ATPase regulatory subunit 9	O00233	ENSG00000110801	PSMD9		+	4.68409	0.40149
Neural Wiskott-Aldrich syndrome protein	O00401	ENSG00000106299	WASL		+	1.46779	-0.263348
Adenylosuccinate synthetase isozyme 2	P30520	ENSG00000035687	ADSS			0.85449	0.163496
Lysosomal Pro-X carboxypeptidase	P42785	ENSG00000137509	PRCP		+	2.59714	0.68485
Signal recognition particle 54 kDa protein	P61011	ENSG00000100883	SRP54			0.261473	-0.0526601
Phosphatidylinositol 5-phosphate 4-kinase type-2 beta	P78356	ENSG00000276293;ENSG00000277292	PIP4K2B		+	1.99134	-0.460257
Eukaryotic translation initiation factor 3 subunit I	Q13347	ENSG00000084623	EIF3I		+	1.57021	0.226272
NEDD8-activating enzyme E1 regulatory subunit	Q13564	ENSG00000159593	NAE1			1.061	0.198031
Neurabin-2	Q96SB3	ENSG00000108819	PPP1R9B			1.13687	-0.272615
Ataxin-2	Q99700	ENSG00000204842	ATXN2			0.434355	-0.138427
E2/E3 hybrid ubiquitin-protein ligase UBE2O	Q9C0C9	ENSG00000175931	UBE2O			0.339907	-0.119049
Inositol-3-phosphate synthase 1	Q9NPH2	ENSG00000105655	ISYNA1			0.661738	-0.279061
LanC-like protein 2	Q9NS86	ENSG00000132434	LANCL2		+	3.63348	-0.74618
Very-long-chain enoyl-CoA reductase	Q9NZ01	ENSG00000099797	TECR			0.525014	0.143395
Vacuolar protein sorting-associated protein 18 homolog	Q9P253	ENSG00000104142	VPS18			0.580682	-0.129424
Protein CDV3 homolog	Q9UKY7	ENSG00000091527	CDV3		+	3.67877	-0.556382
WW domain-binding protein 11	Q9Y2W2	ENSG00000084463	WBP11			0.616814	-0.133656
Histone deacetylase complex subunit SAP18	O00422	ENSG00000150459	SAP18		+	2.49764	0.242944
Protein phosphatase 1B	O75688	ENSG00000138032	PPM1B			1.23224	-0.270112
Reticulon-3	O95197	ENSG00000133318	RTN3			0.399566	-0.174407
Cation-independent mannose-6-phosphate receptor	P11717	ENSG00000197081	IGF2R		+	1.33699	-0.416481
Glycylpeptide N-tetradecanoyltransferase 1	P30419	ENSG00000136448	NMT1			0.378094	-0.0736042
Lamina-associated polypeptide 2, isoform alpha;Thymopentin;Thymopoietin	P42166	ENSG00000120802	TMPO			0.144296	0.0570312
Glucosamine-6-phosphate isomerase 1	P46926	ENSG00000113552	GNPDA1			0.450705	0.103459
Glia maturation factor beta	P60983	ENSG00000197045	GMFB		+	3.90709	-0.436547
NEDD8-conjugating enzyme Ubc12	P61081	ENSG00000130725	UBE2M			0.62151	-0.0817316
Dynein light chain 1, cytoplasmic	P63167	ENSG00000088986	DYNLL1			0.0824021	0.0341148
Aminoacylase-1	Q03154	ENSG00000243989	ACY1		+	3.77724	0.869495
Aminoacyl tRNA synthase complex-interacting multifunctional protein 2	Q13155	ENSG00000106305	AIMP2			0.245493	0.059361
Twinfilin-2	Q6IBS0	ENSG00000247596	TWF2			1.0968	0.289055
Adaptin ear-binding coat-associated protein 1	Q8NC96	ENSG00000089818	NECAP1		+	1.74876	-0.604149
Heterogeneous nuclear ribonucleoprotein L-like	Q8WVV9	ENSG00000143889	HNRNPLL			0.0530081	0.0153977
m7GpppX diphosphatase	Q96C86	ENSG00000110063	DCPS		+	9.8224	0.838489
DnaJ homolog subfamily C member 7	Q99615	ENSG00000168259	DNAJC7			0.271281	0.0806654
Endophilin-A1	Q99962	ENSG00000107295	SH3GL2		+	5.11078	-1.4523
Ran-binding protein 3	Q9H6Z4	ENSG00000031823	RANBP3		+	6.82851	0.530798
SPATS2-like protein	Q9NUQ6	ENSG00000196141	SPATS2L			0.256157	0.18946
NADH-cytochrome b5 reductase 1	Q9UHQ9	ENSG00000159348	CYB5R1			0.51773	-0.17378
CCR4-NOT transcription complex subunit 1	A5YKK6	ENSG00000125107	CNOT1			0.456657	-0.0855375
Armadillo repeat protein deleted in velo-cardio-facial syndrome	O00192	ENSG00000099889	ARVCF		+	1.55276	-0.531634
Gamma-glutamylcyclotransferase	O75223	ENSG00000006625	GGCT			0.576019	0.141689
Protein NipSnap homolog 2	O75323	ENSG00000146729	GBAS		+	2.01788	-0.370565
U1 small nuclear ribonucleoprotein A	P09012	ENSG00000077312	SNRPA		+	2.79176	0.249182
Ubiquitin carboxyl-terminal hydrolase isozyme L3	P15374	ENSG00000118939	UCHL3		+	2.89445	-0.356275
DNA-directed RNA polymerase II subunit RPB2	P30876	ENSG00000047315	POLR2B			0.129949	0.0280732
Cell surface glycoprotein MUC18	P43121	ENSG00000076706	MCAM			0.210029	-0.144368
Elongation factor Ts, mitochondrial	P43897	ENSG00000123297	TSFM			0.0706218	-0.0305933
Ran GTPase-activating protein 1	P46060	ENSG00000100401	RANGAP1			0.811323	0.14199
Protein phosphatase 1F	P49593	ENSG00000100034	PPM1F			0.00405279	-0.00138689
Glycogen synthase kinase-3 alpha	P49840	ENSG00000105723	GSK3A		+	2.61804	-0.448537
Fragile X mental retardation syndrome-related protein 2	P51116	ENSG00000129245	FXR2			1.00388	-0.219966
26S proteasome non-ATPase regulatory subunit 7	P51665	ENSG00000103035	PSMD7			0.525948	-0.0927749
RNA-binding protein 3	P98179	ENSG00000102317	RBM3		+	2.63403	0.694674
LDLR chaperone MESD	Q14696	ENSG00000117899	MESDC2		+	8.11151	0.624372
Serine/threonine-protein phosphatase 2A 56 kDa regulatory subunit delta isoform	Q14738	ENSG00000112640	PPP2R5D		+	11.912	-0.837967
Serum paraoxonase/arylesterase 2	Q15165	ENSG00000105854	PON2			0.808644	0.272777
Mitochondrial import receptor subunit TOM34	Q15785	ENSG00000025772	TOMM34		+	3.92004	0.796017
Cysteine and glycine-rich protein 2	Q16527	ENSG00000175183	CSRP2		+	1.34732	0.564322
G protein-regulated inducer of neurite outgrowth 1	Q7Z2K8	ENSG00000169258	GPRIN1			0.250125	0.118895
Nuclear pore complex protein Nup133	Q8WUM0		NUP133			0.0497647	0.013878
WW domain-binding protein 2	Q969T9	ENSG00000132471	WBP2		+	2.42916	-0.637828
Protein disulfide-isomerase TMX3	Q96JJ7	ENSG00000166479	TMX3			0.360222	0.137329
Ketosamine-3-kinase	Q9HA64	ENSG00000141560	FN3KRP		+	1.74548	-0.446029
OCIA domain-containing protein 1	Q9NX40	ENSG00000109180	OCIAD1		+	3.1471	-0.425413
Coatomer subunit epsilon	O14579	ENSG00000105669	COPE		+	6.78269	0.507532
PDZ domain-containing protein GIPC1	O14908	ENSG00000123159	GIPC1			0.412387	0.119669
2'-deoxynucleoside 5'-phosphate N-hydrolase 1	O43598	ENSG00000112667	DNPH1			0.150817	-0.0627099
Nuclear pore complex protein Nup155	O75694	ENSG00000113569	NUP155			0.434683	-0.0982764
Solute carrier family 2, facilitated glucose transporter member 1	P11166	ENSG00000117394	SLC2A1			0.86889	0.256822
Beta-galactosidase	P16278	ENSG00000170266	GLB1		+	2.4499	0.529463
Ribonucleoside-diphosphate reductase large subunit	P23921	ENSG00000167325	RRM1			0.492311	0.218348
Proteasome subunit beta type-2	P49721	ENSG00000126067	PSMB2		+	1.59337	0.177725
PDZ and LIM domain protein 4	P50479	ENSG00000131435	PDLIM4		+	16.3632	2.3064
Guanine nucleotide-binding protein G(I)/G(S)/G(T) subunit beta-1	P62873	ENSG00000078369	GNB1		+	4.13107	-0.825343
Coxsackievirus and adenovirus receptor	P78310	ENSG00000154639	CXADR			0.996076	0.501136
DNA topoisomerase 2-beta	Q02880	ENSG00000077097	TOP2B			0.00737677	0.00258417
Protein VAC14 homolog	Q08AM6	ENSG00000103043	VAC14			0.411777	-0.0982606
Nicotinate phosphoribosyltransferase	Q6XQN6	ENSG00000147813;ENSG00000278488	NAPRT			0.036862	0.0267317
Nucleoporin p54	Q7Z3B4	ENSG00000138750	NUP54			0.144984	0.0428861
NudC domain-containing protein 3	Q8IVD9	ENSG00000015676	NUDCD3			0.151874	0.0460707
RNA-binding protein Musashi homolog 2	Q96DH6	ENSG00000153944	MSI2			0.322517	0.110219
CB1 cannabinoid receptor-interacting protein 1	Q96F85	ENSG00000119865	CNRIP1		+	1.64855	0.40477
Proteasome subunit beta type-7	Q99436	ENSG00000136930	PSMB7			0.456531	0.0791816
Tetratricopeptide repeat protein 1	Q99614	ENSG00000113312	TTC1			0.0347082	-0.0141569
Oxysterol-binding protein-related protein 8	Q9BZF1	ENSG00000091039	OSBPL8		+	4.85189	-0.7255
ERI1 exoribonuclease 3	O43414	ENSG00000117419	ERI3			0.905391	-0.2451
Unconventional myosin-Ib	O43795	ENSG00000128641	MYO1B		+	8.39709	1.47973
Eukaryotic translation initiation factor 3 subunit G	O75821	ENSG00000130811	EIF3G		+	2.19167	0.307097
Triple functional domain protein	O75962	ENSG00000038382	TRIO		+	3.34955	-0.867242
Adenylate kinase 4, mitochondrial	P27144	ENSG00000162433	AK4		+	1.35704	0.549559
Nuclear transport factor 2	P61970	ENSG00000102898	NUTF2			1.1418	0.199096
Transcription factor A, mitochondrial	Q00059	ENSG00000108064	TFAM			0.047854	-0.0182955
Cyclin-dependent-like kinase 5	Q00535	ENSG00000164885	CDK5		+	3.02231	-0.465154
Quinone oxidoreductase PIG3	Q53FA7	ENSG00000115129	TP53I3		+	1.43654	-0.47441
DBIRD complex subunit ZNF326	Q5BKZ1	ENSG00000162664	ZNF326		+	2.68815	0.409724
Phostensin	Q6NYC8	ENSG00000146112;ENSG00000206485;ENSG00000225060;ENSG00000229998;ENSG00000230341;ENSG00000231247;ENSG00000234000	PPP1R18		+	4.61281	-0.874828
Eukaryotic translation initiation factor 3 subunit M	Q7L2H7	ENSG00000149100	EIF3M		+	1.82403	0.333355
EPM2A-interacting protein 1	Q7L775	ENSG00000178567	EPM2AIP1			0.630633	0.180552
Methylcrotonoyl-CoA carboxylase subunit alpha, mitochondrial	Q96RQ3	ENSG00000078070	MCCC1		+	1.4038	-0.559967
Calponin-2	Q99439	ENSG00000064666	CNN2			0.220695	0.134094
Protein S100-A13	Q99584	ENSG00000189171	S100A13		+	4.33439	1.16962
Manganese-transporting ATPase 13A1	Q9HD20	ENSG00000105726	ATP13A1			0.140182	0.054818
Poly(ADP-ribose) glycohydrolase ARH3	Q9NX46	ENSG00000116863	ADPRHL2			0.126203	-0.0299761
Eukaryotic translation initiation factor 3 subunit K	Q9UBQ5	ENSG00000178982	EIF3K		+	1.9992	0.26279
Aspartyl aminopeptidase	Q9ULA0	ENSG00000123992	DNPEP			1.26897	0.284021
Mitochondrial carrier homolog 2	Q9Y6C9	ENSG00000109919	MTCH2		+	4.12066	-0.624357
Acetolactate synthase-like protein	A1L0T0	ENSG00000105135	ILVBL		+	3.60873	1.00733
Transportin-2	O14787	ENSG00000105576	TNPO2			0.736419	-0.168197
Vacuolar protein sorting-associated protein 26A	O75436	ENSG00000122958	VPS26A			0.989123	0.223642
ATP synthase subunit g, mitochondrial	O75964	ENSG00000167283	ATP5L			1.24384	-0.268053
UBX domain-containing protein 7	O94888	ENSG00000163960	UBXN7			0.78968	-0.200935
Persulfide dioxygenase ETHE1, mitochondrial	O95571	ENSG00000105755	ETHE1		+	1.70301	-0.547212
CTP synthase 1	P17812	ENSG00000171793	CTPS1			0.764552	-0.239639
Peptidyl-prolyl cis-trans isomerase FKBP2	P26885	ENSG00000173486	FKBP2		+	7.95536	0.856568
RAC-beta serine/threonine-protein kinase	P31751	ENSG00000105221	AKT2			1.11148	-0.261527
Chromobox protein homolog 5	P45973	ENSG00000094916	CBX5			1.2822	0.307936
Dolichyl-diphosphooligosaccharide--protein glycosyltransferase subunit STT3A	P46977	ENSG00000134910	STT3A		+	2.66582	0.366872
SUMO-conjugating enzyme UBC9	P63279	ENSG00000103275	UBE2I			0.47569	0.107536
Ubiquitin-conjugating enzyme E2 L3	P68036	ENSG00000185651	UBE2L3		+	1.99703	0.247272
mRNA export factor	P78406	ENSG00000101146	RAE1		+	1.59487	-0.16086
1-phosphatidylinositol 4,5-bisphosphate phosphodiesterase beta-3	Q01970	ENSG00000149782	PLCB3		+	2.58257	0.512274
Ubiquitin-protein ligase E3A	Q05086	ENSG00000114062	UBE3A		+	1.8089	-0.278967
Alpha-dystroglycan;Beta-dystroglycan;Dystroglycan	Q14118	ENSG00000173402	DAG1			0.969624	-0.342376
Serine/threonine-protein phosphatase 2A 56 kDa regulatory subunit epsilon isoform	Q16537	ENSG00000154001	PPP2R5E		+	3.32705	-0.448062
Histone-binding protein RBBP7	Q16576	ENSG00000102054	RBBP7			0.868177	0.176804
Programmed cell death protein 4	Q53EL6	ENSG00000150593	PDCD4		+	3.99851	0.998542
2',5'-phosphodiesterase 12	Q6L8Q7	ENSG00000174840	PDE12			0.222745	-0.0650119
Mitochondrial antiviral-signaling protein	Q7Z434	ENSG00000088888	MAVS			0.920554	0.238718
L-xylulose reductase	Q7Z4W1	ENSG00000169738	DCXR			0.362964	-0.115328
Aldehyde dehydrogenase family 16 member A1	Q8IZ83	ENSG00000161618	ALDH16A1			0.284173	0.0779606
U4/U6 small nuclear ribonucleoprotein Prp31	Q8WWY3	ENSG00000105618;ENSG00000274144;ENSG00000274651;ENSG00000274894;ENSG00000275117;ENSG00000275885;ENSG00000276421;ENSG00000277154;ENSG00000277707;ENSG00000277953	PRPF31			0.0215517	0.00651641
Isochorismatase domain-containing protein 1	Q96CN7	ENSG00000066583	ISOC1		+	1.75959	-0.671028
Protein canopy homolog 3	Q9BT09	ENSG00000137161	CNPY3			0.102965	0.0376735
Vacuolar protein sorting-associated protein 16 homolog	Q9H269	ENSG00000215305	VPS16			0.244793	0.101261
Telomeric repeat-binding factor 2-interacting protein 1	Q9NYB0	ENSG00000166848	TERF2IP			0.00744986	-0.00333764
Disco-interacting protein 2 homolog B	Q9P265	ENSG00000066084	DIP2B		+	1.59013	-0.461886
Peflin	Q9UBV8	ENSG00000162517	PEF1		+	6.7062	0.536456
Zinc finger CCCH domain-containing protein 4	Q9UPT8	ENSG00000130749	ZC3H4			0.267777	0.0835317
U6 snRNA-associated Sm-like protein LSm4	Q9Y4Z0	ENSG00000130520	LSM4		+	3.58203	-0.408789
Peptidyl-prolyl cis-trans isomerase H	O43447	ENSG00000171960	PPIH			0.673946	-0.163774
Lysine-specific histone demethylase 1A	O60341	ENSG00000004487	KDM1A		+	1.8675	-0.393455
Farnesyl pyrophosphate synthase	P14324	ENSG00000160752	FDPS			0.687413	0.130748
Monocarboxylate transporter 1	P53985	ENSG00000155380;ENSG00000281917	SLC16A1		+	2.00166	0.592103
U6 snRNA-associated Sm-like protein LSm6	P62312	ENSG00000164167	LSM6		+	2.10931	-0.320194
Protein Red	Q13123	ENSG00000113141	IK			0.238919	-0.0532798
Chromobox protein homolog 3	Q13185	ENSG00000122565	CBX3			0.0231117	0.00695642
RNA-binding protein with serine-rich domain 1	Q15287	ENSG00000205937	RNPS1		+	1.39759	0.21708
Thiosulfate sulfurtransferase	Q16762	ENSG00000128311	TST		+	5.34015	1.22239
Pre-mRNA 3'-end-processing factor FIP1	Q6UN15	ENSG00000145216	FIP1L1			0.982512	0.212558
Protein prune homolog	Q86TP1	ENSG00000143363	PRUNE		+	3.04839	-0.570755
Zinc finger CCCH domain-containing protein 18	Q86VM9	ENSG00000158545	ZC3H18			0.107188	0.0465282
Minor histocompatibility antigen H13	Q8TCT9	ENSG00000101294	HM13		+	10.6216	1.23199
Beta-catenin-like protein 1	Q8WYA6	ENSG00000132792	CTNNBL1			0.0335827	-0.0106437
Protein FAM3C	Q92520	ENSG00000196937	FAM3C			0.836222	0.23583
Proteasome inhibitor PI31 subunit	Q92530	ENSG00000125818	PSMF1			0.977715	0.217869
Glutaryl-CoA dehydrogenase, mitochondrial	Q92947	ENSG00000105607	GCDH			0.461351	0.167883
Methylosome protein 50	Q9BQA1	ENSG00000116455	WDR77			1.29012	-0.224128
WD repeat-containing protein 18	Q9BV38	ENSG00000065268	WDR18		+	3.16992	0.453381
Protein PBDC1	Q9BVG4	ENSG00000102390	PBDC1		+	2.11858	0.296934
WD repeat-containing protein 61;WD repeat-containing protein 61, N-terminally processed	Q9GZS3	ENSG00000140395	WDR61			0.549965	0.0824381
Golgi phosphoprotein 3	Q9H4A6	ENSG00000113384	GOLPH3		+	1.65855	0.230113
Mth938 domain-containing protein	Q9H7C9	ENSG00000087884	AAMDC		+	1.6626	0.48815
PDZ and LIM domain protein 7	Q9NR12	ENSG00000196923	PDLIM7			0.0431235	-0.0342678
Pyridoxine-5'-phosphate oxidase	Q9NVS9	ENSG00000108439	PNPO			0.840582	0.31888
A-kinase anchor protein 8-like	Q9ULX6	ENSG00000011243	AKAP8L			0.296313	-0.0753281
Transportin-3	Q9Y5L0	ENSG00000064419	TNPO3		+	3.59445	-0.439335
Cystatin-B	P04080	ENSG00000160213	CSTB		+	1.35585	0.252131
Tyrosine-protein phosphatase non-receptor type 1	P18031	ENSG00000196396	PTPN1			0.0725751	-0.0300831
DNA-directed RNA polymerases I, II, and III subunit RPABC1	P19388	ENSG00000099817	POLR2E			0.710236	0.147997
Protein BUD31 homolog	P41223	ENSG00000106245	BUD31			0.0799551	-0.0247972
Superkiller viralicidic activity 2-like 2	P42285	ENSG00000039123	SKIV2L2			0.893224	0.198169
60S ribosomal protein L21	P46778	ENSG00000122026	RPL21			0.0940932	0.0447385
Coatomer subunit zeta-1	P61923	ENSG00000111481	COPZ1		+	7.62379	0.646692
Mitochondrial-processing peptidase subunit alpha	Q10713	ENSG00000165688	PMPCA			0.245257	-0.0667809
Regulation of nuclear pre-mRNA domain-containing protein 2	Q5VT52	ENSG00000163125	RPRD2			1.26736	-0.278175
Nucleoredoxin	Q6DKJ4	ENSG00000167693	NXN			0.966094	0.577607
KDEL motif-containing protein 2	Q7Z4H8	ENSG00000178202	KDELC2		+	2.05044	0.500836
Calcium homeostasis endoplasmic reticulum protein	Q8IWX8	ENSG00000085872	CHERP			0.632442	0.129521
Coiled-coil domain-containing protein 47	Q96A33	ENSG00000108588	CCDC47			0.843508	0.186698
ADP-ribosylation factor-like protein 8A	Q96BM9	ENSG00000143862	ARL8A		+	2.4839	-0.43568
RalBP1-associated Eps domain-containing protein 1	Q96D71	ENSG00000135597	REPS1		+	13.2388	-1.09415
Elongation factor G, mitochondrial	Q96RP9	ENSG00000168827	GFM1			0.538453	0.177313
Nuclear pore complex protein Nup88	Q99567	ENSG00000108559	NUP88		+	2.10035	0.280763
Mini-chromosome maintenance complex-binding protein	Q9BTE3	ENSG00000197771	MCMBP			0.497764	0.178537
Mitochondrial fission regulator 1-like	Q9H019	ENSG00000117640	MTFR1L		+	1.6102	-0.326895
Cleavage stimulation factor subunit 2 tau variant	Q9H0L4	ENSG00000177613	CSTF2T			0.6401	0.128165
Protein unc-45 homolog A	Q9H3U1	ENSG00000140553	UNC45A		+	9.19588	0.968125
DnaJ homolog subfamily C member 5	Q9H3Z4	ENSG00000101152	DNAJC5		+	2.98312	-1.06945
E3 ubiquitin-protein ligase ARIH1	Q9Y4X5	ENSG00000166233	ARIH1			0.512414	-0.126343
Phosphoglycolate phosphatase	A6NDG6	ENSG00000184207	PGP			0.57616	0.2181
AT-rich interactive domain-containing protein 1A	O14497	ENSG00000117713	ARID1A			0.585468	0.135809
NADH dehydrogenase [ubiquinone] iron-sulfur protein 4, mitochondrial	O43181	ENSG00000164258	NDUFS4			0.389335	-0.151055
Eukaryotic translation elongation factor 1 epsilon-1	O43324	ENSG00000124802	EEF1E1			0.669115	-0.139824
Acidic fibroblast growth factor intracellular-binding protein	O43427	ENSG00000172500	FIBP		+	1.86492	-0.506265
Cytochrome c1, heme protein, mitochondrial	P08574	ENSG00000179091	CYC1		+	3.06079	-0.553883
Cellular retinoic acid-binding protein 2	P29373	ENSG00000143320	CRABP2		+	10.3139	3.19162
Serine hydroxymethyltransferase, cytosolic	P34896	ENSG00000176974	SHMT1		+	2.13449	0.498122
DNA mismatch repair protein Msh2	P43246	ENSG00000095002	MSH2			1.01315	0.225051
Poly(rC)-binding protein 4	P57723	ENSG00000090097	PCBP4		+	3.24029	1.01352
Transforming protein RhoA	P61586	ENSG00000067560	RHOA		+	1.96366	-0.245922
Peptidyl-prolyl cis-trans isomerase FKBP1A	P62942	ENSG00000088832	FKBP1A			0.396509	0.133851
Serine/arginine-rich splicing factor 6	Q13247	ENSG00000124193	SRSF6			0.970844	0.238746
Transcription elongation factor B polypeptide 1	Q15369	ENSG00000154582	TCEB1			0.507476	-0.0815615
TGF-beta-activated kinase 1 and MAP3K7-binding protein 1	Q15750	ENSG00000100324	TAB1			0.292361	-0.0696793
Coiled-coil domain-containing protein 58	Q4VC31	ENSG00000160124	CCDC58			0.513653	-0.207221
Vacuolar protein sorting-associated protein 52 homolog	Q8N1B4	ENSG00000206286;ENSG00000223501;ENSG00000224455;ENSG00000225590;ENSG00000228425;ENSG00000236014	VPS52			0.207252	-0.0863738
ATP-binding cassette sub-family F member 1	Q8NE71	ENSG00000204574;ENSG00000206490;ENSG00000225989;ENSG00000231129;ENSG00000232169;ENSG00000236149;ENSG00000236342	ABCF1		+	5.26178	-0.585646
Nucleoporin Nup43	Q8NFH3	ENSG00000120253	NUP43			0.335219	-0.0629268
Negative elongation factor B	Q8WX92	ENSG00000188986	NELFB			1.26685	-0.223471
Transcriptional repressor p66-beta	Q8WXI9	ENSG00000143614;ENSG00000261992	GATAD2B			0.610202	-0.127353
Cat eye syndrome critical region protein 5	Q9BXW7	ENSG00000069998	CECR5			0.31862	-0.149655
Centrosomal protein of 41 kDa	Q9BYV8	ENSG00000106477	CEP41			1.08453	-0.336173
GDP-fucose protein O-fucosyltransferase 1	Q9H488	ENSG00000101346	POFUT1		+	1.39637	0.292266
Serine--tRNA ligase, mitochondrial	Q9NP81	ENSG00000104835	SARS2			1.01839	-0.324796
Ubiquilin-4	Q9NRR5	ENSG00000160803	UBQLN4			0.338281	-0.132552
ATP-binding cassette sub-family F member 3	Q9NUQ8	ENSG00000161204	ABCF3		+	2.57889	0.315549
BRISC and BRCA1-A complex member 1	Q9NWV8	ENSG00000105393	BABAM1			0.264922	0.0637091
39S ribosomal protein L39, mitochondrial	Q9NYK5	ENSG00000154719	MRPL39			0.432705	-0.148961
Nuclear RNA export factor 1	Q9UBU9	ENSG00000162231	NXF1		+	1.4127	0.231659
SAP30-binding protein	Q9UHR5	ENSG00000161526	SAP30BP			0.0992587	0.0354543
Ubiquilin-1	Q9UMX0	ENSG00000135018	UBQLN1			0.991471	-0.162642
Deoxyribose-phosphate aldolase	Q9Y315	ENSG00000023697	DERA			0.956021	0.225658
28S ribosomal protein S23, mitochondrial	Q9Y3D9	ENSG00000181610	MRPS23			0.211675	0.0826496
Disintegrin and metalloproteinase domain-containing protein 10	O14672	ENSG00000137845	ADAM10		+	3.26201	0.491028
SNARE-associated protein Snapin	O95295	ENSG00000143553	SNAPIN		+	2.66464	0.413101
Cleft lip and palate transmembrane protein 1	O96005	ENSG00000104853	CLPTM1		+	1.95138	0.497617
Mitochondrial import receptor subunit TOM40 homolog	O96008	ENSG00000130204	TOMM40			0.0607532	0.0273451
2-oxoisovalerate dehydrogenase subunit alpha, mitochondrial	P12694	ENSG00000248098	BCKDHA			0.0869609	-0.035779
Alpha-N-acetylgalactosaminidase	P17050	ENSG00000198951	NAGA		+	5.1687	0.744557
Myosin regulatory light polypeptide 9	P24844	ENSG00000101335	MYL9			1.22322	0.428031
High mobility group protein B2	P26583	ENSG00000164104	HMGB2			0.222114	-0.0843077
Probable global transcription activator SNF2L1	P28370	ENSG00000102038	SMARCA1			0.392513	0.161976
39S ribosomal protein L12, mitochondrial	P52815	ENSG00000262814	MRPL12			0.748238	-0.215019
Methylosome subunit pICln	P54105	ENSG00000074201	CLNS1A		+	1.60383	0.429561
Synaptojanin-2-binding protein	P57105	ENSG00000213463	SYNJ2BP		+	4.84182	0.732993
Selenocysteine-specific elongation factor	P57772	ENSG00000132394	EEFSEC			0.0158241	-0.00510259
RNA-binding protein 26	Q5T8P6	ENSG00000139746	RBM26			0.610286	-0.147454
Ragulator complex protein LAMTOR1	Q6IAA8	ENSG00000149357	LAMTOR1			0.485366	-0.0775267
Golgi to ER traffic protein 4 homolog	Q7L5D6	ENSG00000239857	GET4			0.273241	-0.0914747
Nuclear fragile X mental retardation-interacting protein 2	Q7Z417	ENSG00000108256	NUFIP2			0.126765	-0.0525197
Magnesium-dependent phosphatase 1	Q86V88	ENSG00000213920	MDP1		+	2.59182	0.43794
Liprin-beta-1	Q86W92	ENSG00000110841	PPFIBP1			0.0253661	-0.0182312
Volume-regulated anion channel subunit LRRC8A	Q8IWT6	ENSG00000136802	LRRC8A			0.581514	-0.3037
OTU domain-containing protein 6B	Q8N6M0	ENSG00000155100	OTUD6B			0.0928253	0.0415136
Procollagen galactosyltransferase 1	Q8NBJ5	ENSG00000130309	COLGALT1		+	5.27146	0.870353
Nucleoporin NUP53	Q8NFH5	ENSG00000163002	NUP35			0.180424	0.0520988
DnaJ homolog subfamily C member 9	Q8WXX5	ENSG00000213551	DNAJC9			1.26182	0.297564
Cell differentiation protein RCD1 homolog	Q92600	ENSG00000144580	RQCD1			0.358229	-0.0814477
Proline-rich protein PRCC	Q92733	ENSG00000143294	PRCC			0.918783	-0.229858
RNA binding motif protein, X-linked-like-1	Q96E39	ENSG00000213516	RBMXL1		+	3.83224	-0.627282
Enhancer of mRNA-decapping protein 3	Q96F86	ENSG00000179151	EDC3			0.0233558	-0.00728534
ATPase WRNIP1	Q96S55	ENSG00000124535	WRNIP1		+	8.33073	-0.791761
Protein syndesmos	Q9BRJ7	ENSG00000168101	NUDT16L1			0.195476	0.0842549
Thioredoxin-related transmembrane protein 4	Q9H1E5	ENSG00000125827	TMX4		+	2.14625	-0.588461
Translation initiation factor eIF-2B subunit gamma	Q9NR50	ENSG00000070785	EIF2B3		+	4.46052	-0.433768
H/ACA ribonucleoprotein complex subunit 1	Q9NY12	ENSG00000109534	GAR1		+	1.37223	0.485007
Opioid growth factor receptor	Q9NZT2	ENSG00000060491	OGFR			1.09257	0.240896
Thioredoxin-related transmembrane protein 2	Q9Y320	ENSG00000213593	TMX2			0.244062	-0.09739
Mitotic spindle assembly checkpoint protein MAD1	Q9Y6D9	ENSG00000002822	MAD1L1			0.0324079	0.0130913
NADH dehydrogenase [ubiquinone] 1 beta subcomplex subunit 9	Q9Y6M9	ENSG00000147684	NDUFB9			0.484082	-0.147259
Cytochrome b5 type B	O43169	ENSG00000103018	CYB5B			0.709714	-0.201693
ER membrane protein complex subunit 8	O43402	ENSG00000131148	EMC8		+	3.32914	0.401155
SWI/SNF-related matrix-associated actin-dependent regulator of chromatin subfamily A member 5	O60264	ENSG00000153147	SMARCA5			0.731294	-0.148038
NADH dehydrogenase [ubiquinone] iron-sulfur protein 7, mitochondrial	O75251	ENSG00000115286	NDUFS7		+	2.03512	-0.331635
Ribonuclease H2 subunit A	O75792	ENSG00000104889	RNASEH2A			0.362946	0.150421
Pre-mRNA-splicing factor SPF27	O75934	ENSG00000116752	BCAS2			0.00549885	-0.00167365
ATP-dependent Clp protease ATP-binding subunit clpX-like, mitochondrial	O76031	ENSG00000166855	CLPX			1.28153	0.305371
Splicing factor, arginine/serine-rich 15	O95104	ENSG00000156304	SCAF4			0.078006	-0.0243521
Abhydrolase domain-containing protein 16A	O95870	ENSG00000204427;ENSG00000206403;ENSG00000224552;ENSG00000230475;ENSG00000231488;ENSG00000235676;ENSG00000236063	ABHD16A		+	4.84763	-0.619632
Methyl-CpG-binding domain protein 3	O95983	ENSG00000071655	MBD3			0.0536385	-0.0189028
DNA-directed RNA polymerase II subunit RPB3	P19387	ENSG00000102978	POLR2C			0.0559629	0.0116487
Lamina-associated polypeptide 2, isoforms beta/gamma;Thymopentin;Thymopoietin	P42167	ENSG00000120802	TMPO		+	3.65317	-0.472635
60S ribosomal protein L35	P42766	ENSG00000136942	RPL35		+	2.21596	0.578246
DNA mismatch repair protein Msh6	P52701	ENSG00000116062	MSH6			0.00581269	-0.00304431
Methionine aminopeptidase 1	P53582	ENSG00000164024	METAP1			0.0333761	0.0137052
Nuclear factor 1 X-type	Q14938	ENSG00000008441	NFIX		+	2.92932	-0.960509
Tubulin-specific chaperone C	Q15814	ENSG00000124659	TBCC		+	3.46024	-0.729612
Transmembrane protein 201	Q5SNT2	ENSG00000188807	TMEM201			1.28985	-0.517321
Zinc finger CCCH domain-containing protein 14	Q6PJT7	ENSG00000100722	ZC3H14			1.25651	0.231314
WD repeat-containing protein 82	Q6UXN9	ENSG00000164091	WDR82		+	2.66603	-0.310077
Parkinson disease 7 domain-containing protein 1	Q8NB37	ENSG00000177225	PDDC1		+	2.75929	-0.546165
Succinyl-CoA ligase [GDP-forming] subunit beta, mitochondrial	Q96I99	ENSG00000172340	SUCLG2			0.17332	0.108578
NudC domain-containing protein 1	Q96RS6	ENSG00000120526	NUDCD1			0.327827	0.104208
Putative RNA-binding protein 15	Q96T37	ENSG00000162775	RBM15			0.0323019	0.0103124
Bifunctional polynucleotide phosphatase/kinase;Polynucleotide 3'-phosphatase;Polynucleotide 5'-hydroxyl-kinase	Q96T60	ENSG00000039650	PNKP		+	1.94477	0.440217
Perilipin-2	Q99541	ENSG00000147872	PLIN2			0.377615	-0.3139
O-acetyl-ADP-ribose deacetylase MACROD1	Q9BQ69	ENSG00000133315	MACROD1			0.0613448	0.0409338
Partner of Y14 and mago	Q9BRP8	ENSG00000170473	WIBG			0.101127	-0.0308156
Apolipoprotein O	Q9BUR5	ENSG00000184831	APOO		+	1.49427	-0.294349
Polymerase delta-interacting protein 3	Q9BY77	ENSG00000100227	POLDIP3			0.00616435	-0.00181779
Protein FAM192A	Q9GZU8	ENSG00000172775	FAM192A			1.07532	-0.28298
Activity-dependent neuroprotector homeobox protein	Q9H2P0	ENSG00000101126	ADNP			0.505778	-0.121288
Exportin-5	Q9HAV4	ENSG00000124571	XPO5		+	2.37222	-0.497128
Acyl-coenzyme A thioesterase 13;Acyl-coenzyme A thioesterase 13, N-terminally processed	Q9NPJ3	ENSG00000112304	ACOT13		+	1.92072	-0.475834
CGG triplet repeat-binding protein 1	Q9UFW8	ENSG00000163320	CGGBP1			0.281643	-0.0746889
Signal recognition particle receptor subunit beta	Q9Y5M8	ENSG00000144867	SRPRB		+	4.49897	0.758734
ATP-dependent RNA helicase DDX39A	O00148	ENSG00000123136	DDX39A			0.555097	0.217459
Histone acetyltransferase type B catalytic subunit	O14929	ENSG00000128708	HAT1			0.688543	0.261422
U3 small nucleolar RNA-interacting protein 2	O43818	ENSG00000114767	RRP9			1.0721	0.327021
Signal recognition particle receptor subunit alpha	P08240	ENSG00000182934	SRPR		+	4.05009	0.85068
DNA repair protein XRCC1	P18887	ENSG00000073050	XRCC1		+	3.88249	0.57689
Translocon-associated protein subunit alpha	P43307	ENSG00000124783	SSR1		+	2.54609	0.386173
Protoporphyrinogen oxidase	P50336	ENSG00000143224	PPOX			0.296671	-0.128998
Small nuclear ribonucleoprotein Sm D1	P62314	ENSG00000167088	SNRPD1			0.301492	0.0773873
DNA-directed RNA polymerase II subunit RPB7	P62487	ENSG00000168002	POLR2G			0.38627	0.108212
Cleavage and polyadenylation specificity factor subunit 1	Q10570	ENSG00000071894	CPSF1			0.452633	-0.111837
Periodic tryptophan protein 1 homolog	Q13610	ENSG00000136045	PWP1			0.994223	0.197667
Splicing factor 3B subunit 4	Q15427	ENSG00000143368	SF3B4			0.74396	0.163905
Exosome complex component MTR3	Q5RKV6	ENSG00000223496	EXOSC6		+	2.89775	0.398008
Striatin-interacting protein 1	Q5VSL9	ENSG00000143093	STRIP1		+	2.52692	-0.353935
Parafibromin	Q6P1J9	ENSG00000134371	CDC73			0.987341	0.196604
G-protein-signaling modulator 1	Q86YR5	ENSG00000160360	GPSM1			0.080335	-0.0466464
Methyltransferase-like protein 13	Q8N6R0	ENSG00000010165	METTL13			0.0563149	-0.0221978
Stromal cell-derived factor 2	Q99470	ENSG00000132581	SDF2			0.718284	0.215437
Queuine tRNA-ribosyltransferase	Q9BXR0	ENSG00000213339	QTRT1			1.02062	0.334675
Translocation protein SEC63 homolog	Q9UGP8	ENSG00000025796	SEC63		+	3.0409	-0.530747
General transcription factor 3C polypeptide 4	Q9UKN8	ENSG00000125484	GTF3C4			0.865247	-0.270626
Basic leucine zipper and W2 domain-containing protein 2	Q9Y6E2	ENSG00000136261	BZW2			0.589811	-0.234362
DNA-directed RNA polymerases I and III subunit RPAC1	O15160	ENSG00000171453	POLR1C			0.203947	0.0913277
Pleiotropic regulator 1	O43660	ENSG00000171566	PLRG1			0.786073	-0.146392
Metastasis-associated protein MTA2	O94776	ENSG00000149480	MTA2			1.26289	-0.226662
ATP-dependent Clp protease proteolytic subunit, mitochondrial	Q16740	ENSG00000125656	CLPP			0.334873	0.11307
Sister chromatid cohesion protein PDS5 homolog A	Q29RF7	ENSG00000121892	PDS5A			0.0521583	-0.0218266
Zinc-binding alcohol dehydrogenase domain-containing protein 2	Q8N4Q0	ENSG00000180011	ZADH2		+	6.29453	-1.22261
SWI/SNF complex subunit SMARCC1	Q92922	ENSG00000173473	SMARCC1			0.790727	0.34175
Multivesicular body subunit 12A	Q96EY5	ENSG00000141971	MVB12A			0.354821	-0.151225
Elongator complex protein 3	Q9H9T3	ENSG00000134014	ELP3		+	2.04703	0.357786
Lariat debranching enzyme	Q9UK59	ENSG00000138231	DBR1			0.603043	-0.160339
Collagen alpha-1(V) chain	P20908	ENSG00000130635	COL5A1			0.206154	0.149586
YTH domain-containing protein 1	Q96MU7	ENSG00000083896;ENSG00000275272	YTHDC1			0.335113	-0.0721547
E3 ubiquitin-protein ligase NEDD4-like	Q96PU5	ENSG00000049759	NEDD4L		+	3.5418	-1.04288
Neurobeachin	Q8NFP9		NBEA			0.369984	-0.209362
Nucleolysin TIA-1 isoform p40	P31483	ENSG00000116001	TIA1		+	3.73558	0.44398
Replication factor C subunit 4	P35249	ENSG00000163918	RFC4			0.904652	0.235858
Dolichyl-diphosphooligosaccharide--protein glycosyltransferase subunit STT3B	Q8TCJ2	ENSG00000163527	STT3B		+	6.46662	0.797456
Zinc finger CCCH domain-containing protein 15	Q8WU90	ENSG00000065548	ZC3H15		+	1.45286	-0.299901
U2 snRNP-associated SURP motif-containing protein	O15042	ENSG00000163714	U2SURP			0.464893	0.123258
Metallo-beta-lactamase domain-containing protein 2	Q68D91	ENSG00000176055	MBLAC2		+	1.63511	-0.531939
Polyglutamine-binding protein 1	O60828	ENSG00000102103	PQBP1			1.01998	-0.198594
RNA-binding protein 42	Q9BTD8	ENSG00000126254	RBM42			1.21947	-0.235123
Pre-mRNA-splicing factor SYF1	Q9HCS7		XAB2			0.120103	0.0410844
Mitochondrial chaperone BCS1	Q9Y276	ENSG00000074582	BCS1L		+	1.33727	-0.346379
Nitric oxide synthase-interacting protein	Q9Y314	ENSG00000142546	NOSIP		+	1.80097	0.364536
Podocalyxin-like protein 2	Q9NZ53	ENSG00000114631	PODXL2			0.51159	0.23001
CDP-diacylglycerol--inositol 3-phosphatidyltransferase	O14735	ENSG00000103502	CDIPT			0.697242	-0.391496
NEDD8	Q15843	ENSG00000129559	NEDD8			0.745321	-0.161836
ATP-dependent (S)-NAD(P)H-hydrate dehydratase	Q8IW45	ENSG00000213995	CARKD			0.932732	-0.335937
Thymosin beta-10	P63313	ENSG00000034510	TMSB10		+	3.06854	-0.841171
RRP12-like protein	Q5JTH9	ENSG00000052749	RRP12		+	1.82494	0.637769
Aladin	Q9NRG9	ENSG00000094914	AAAS			0.0443009	0.0171237
Torsin-1A	O14656	ENSG00000136827	TOR1A			1.22978	0.355286
39S ribosomal protein L48, mitochondrial	Q96GC5	ENSG00000175581	MRPL48			0.129875	-0.0641765
Negative elongation factor A	Q9H3P2	ENSG00000185049	NELFA			0.0681582	-0.0218535
Exosome complex component RRP41	Q9NPD3	ENSG00000178896	EXOSC4			0.25927	0.0728531
Testis-expressed sequence 10 protein	Q9NXF1	ENSG00000136891	TEX10		+	2.85719	0.509317
Replication factor C subunit 5	P40937	ENSG00000111445	RFC5			1.2842	0.32019
Zinc finger MYM-type protein 3	Q14202	ENSG00000147130	ZMYM3			0.229865	-0.101295
Tubulin alpha-1C chain	Q9BQE3	ENSG00000167553	TUBA1C			0.0954097	0.0602701
Peroxidasin homolog	Q92626	ENSG00000130508	PXDN			0.326793	0.231396
39S ribosomal protein L4, mitochondrial	Q9BYD3	ENSG00000105364	MRPL4			0.176517	-0.0812104
1-acyl-sn-glycerol-3-phosphate acyltransferase alpha	Q99943	ENSG00000204310;ENSG00000206324;ENSG00000226467;ENSG00000227642;ENSG00000228892;ENSG00000235758;ENSG00000236873	AGPAT1		+	6.32604	-0.980292
Nucleolar protein 3	O60936	ENSG00000140939	NOL3			0.346227	-0.18992
Zinc finger protein 638	Q14966	ENSG00000075292	ZNF638			1.09515	0.224401
Pre-mRNA-splicing factor 38A	Q8NAV1	ENSG00000134748	PRPF38A			0.417934	0.121531
28S ribosomal protein S34, mitochondrial	P82930	ENSG00000074071	MRPS34			0.285657	-0.0943853
Nucleolar RNA helicase 2	Q9NR30	ENSG00000165732	DDX21		+	2.58198	0.670111
Zinc phosphodiesterase ELAC protein 2	Q9BQ52	ENSG00000006744	ELAC2			0.102655	0.044571
Barrier-to-autointegration factor;Barrier-to-autointegration factor, N-terminally processed	O75531	ENSG00000175334	BANF1			1.05199	0.256817
GPI transamidase component PIG-T	Q969N2	ENSG00000124155	PIGT			0.848538	0.243707
ATP-dependent RNA helicase DHX36	Q9H2U1	ENSG00000174953	DHX36			0.389542	0.102145
Ribosome biogenesis protein BOP1	Q14137	ENSG00000261236	BOP1		+	1.30485	0.458236
Double-stranded RNA-binding protein Staufen homolog 2	Q9NUL3	ENSG00000040341	STAU2			0.230951	0.104925
Prolyl 4-hydroxylase subunit alpha-2	O15460	ENSG00000072682	P4HA2		+	23.3135	3.469
Microfibrillar-associated protein 1	P55081	ENSG00000140259	MFAP1			0.42889	0.121379
Ribosome biogenesis protein BRX1 homolog	Q8TDN6	ENSG00000113460	BRIX1		+	2.81928	0.803694
ATP-binding cassette sub-family B member 6, mitochondrial	Q9NP58	ENSG00000115657	ABCB6		+	5.61063	1.17417
Peptidase M20 domain-containing protein 2	Q8IYS1	ENSG00000146281	PM20D2		+	1.81361	-0.865703
Atypical kinase ADCK3, mitochondrial	Q8NI60	ENSG00000163050	ADCK3		+	2.71207	-0.92802
39S ribosomal protein L37, mitochondrial	Q9BZE1	ENSG00000116221	MRPL37			0.214691	-0.0917457
E3 ubiquitin-protein ligase UBR5	O95071	ENSG00000104517	UBR5			0.0686658	-0.0344253
Structural maintenance of chromosomes protein 2	O95347	ENSG00000136824	SMC2		+	1.79961	0.510538
Nuclear transcription factor Y subunit gamma	Q13952	ENSG00000066136	NFYC		+	5.29001	0.575849
7SK snRNA methylphosphate capping enzyme	Q7L2J0	ENSG00000146834	MEPCE			0.663752	0.202684
DNA polymerase delta subunit 2	P49005	ENSG00000106628	POLD2			0.0938665	-0.0538704
DNA ligase 3	P49916	ENSG00000005156	LIG3		+	1.70731	0.351022
Midasin	Q9NU22	ENSG00000112159	MDN1			0.282491	-0.26022
SWI/SNF-related matrix-associated actin-dependent regulator of chromatin subfamily D member 1	Q96GM5	ENSG00000066117	SMARCD1		+	1.76143	-0.261434
mRNA turnover protein 4 homolog	Q9UKD2	ENSG00000053372	MRTO4		+	4.61625	0.973189
Bifunctional lysine-specific demethylase and histidyl-hydroxylase MINA	Q8IUF8	ENSG00000170854	MINA			0.103794	0.0833782
Polymerase delta-interacting protein 2	Q9Y2S7	ENSG00000004142	POLDIP2			0.0930058	0.0317321
Nuclear respiratory factor 1	Q16656	ENSG00000106459	NRF1			0.461739	-0.141313
pre-rRNA processing protein FTSJ3	Q8IY81	ENSG00000108592	FTSJ3		+	3.94063	0.894478
FLYWCH family member 2	Q96CP2	ENSG00000162076	FLYWCH2			0.785494	-0.219557
Exosome complex exonuclease RRP44	Q9Y2L1	ENSG00000083520	DIS3			0.469438	-0.121999
Gem-associated protein 4	P57678	ENSG00000179409	GEMIN4			1.08983	0.293671
NADH dehydrogenase [ubiquinone] 1 alpha subcomplex assembly factor 3	Q9BU61	ENSG00000178057	NDUFAF3			0.546689	-0.247021
Pre-mRNA-processing factor 39	Q86UA1	ENSG00000185246	PRPF39			1.11199	0.212607
Dachshund homolog 1	Q9UI36	ENSG00000276644	DACH1			0.174809	-0.123342
Cytochrome c oxidase assembly factor 7	Q96BR5	ENSG00000162377	COA7			0.929504	-0.402379
Transcription elongation factor B polypeptide 3	Q14241	ENSG00000011007	TCEB3			0.709503	-0.311399
Nuclear factor 1 B-type	O00712	ENSG00000147862	NFIB		+	16.0262	-2.40851
Peripheral plasma membrane protein CASK	O14936	ENSG00000147044	CASK		+	2.39769	-0.419048
mRNA cap guanine-N7 methyltransferase	O43148	ENSG00000101654	RNMT			0.545046	-0.137032
AP-1 complex subunit gamma-1	O43747	ENSG00000166747	AP1G1			1.09404	-0.184195
Calumenin	O43852	ENSG00000128595	CALU		+	8.1433	1.44621
Serine/threonine-protein phosphatase 6 regulatory subunit 2	O75170	ENSG00000100239	PPP6R2		+	3.90291	-0.818194
SUN domain-containing protein 1	O94901	ENSG00000164828	SUN1		+	3.32046	0.512151
NADH dehydrogenase [ubiquinone] 1 beta subcomplex subunit 8, mitochondrial	O95169	ENSG00000166136	NDUFB8			1.12964	-0.361399
Myotubularin-related protein 5	O95248	ENSG00000100241	SBF1		+	2.83229	-0.648974
FGFR1 oncogene partner	O95684	ENSG00000213066	FGFR1OP		+	2.3673	-0.554379
Protein Wiz	O95785	ENSG00000011451	WIZ			0.236664	-0.0733993
Fructose-bisphosphate aldolase A	P04075	ENSG00000149925	ALDOA		+	3.80649	-0.590946
Propionyl-CoA carboxylase beta chain, mitochondrial	P05166	ENSG00000114054	PCCB			0.0642634	-0.0354031
4F2 cell-surface antigen heavy chain	P08195	ENSG00000168003	SLC3A2			0.293443	-0.117445
Medium-chain specific acyl-CoA dehydrogenase, mitochondrial	P11310	ENSG00000117054	ACADM			0.820595	0.206346
DNA topoisomerase 2-alpha	P11388	ENSG00000131747	TOP2A			0.0481604	0.0393715
Junction plakoglobin	P14923	ENSG00000173801	JUP			0.761954	-0.317769
Nucleoside diphosphate kinase A	P15531	ENSG00000239672	NME1			0.153675	-0.0563322
Replication protein A 32 kDa subunit	P15927	ENSG00000117748	RPA2		+	2.18613	0.322387
Neuromodulin	P17677	ENSG00000172020	GAP43			0.404651	0.316948
DNA ligase 1	P18858	ENSG00000105486	LIG1			0.0649138	-0.0327324
Calpastatin	P20810	ENSG00000153113	CAST		+	1.70184	0.488027
Inosine-5'-monophosphate dehydrogenase 1	P20839	ENSG00000106348	IMPDH1			0.0152661	0.0201479
NADPH:adrenodoxin oxidoreductase, mitochondrial	P22570	ENSG00000161513	FDXR		+	2.76092	-0.541836
Antigen KI-67	P46013	ENSG00000148773	MKI67			0.792189	0.465254
Probable 28S rRNA (cytosine(4447)-C(5))-methyltransferase	P46087	ENSG00000111641	NOP2		+	3.2759	0.792554
Transcription factor RFX3	P48380	ENSG00000080298	RFX3			0.255051	0.123743
Phosphatidylinositol transfer protein beta isoform	P48739	ENSG00000180957	PITPNB			0.697655	-0.129799
Deoxyhypusine synthase	P49366	ENSG00000095059	DHPS			0.0690456	0.0310301
Cysteine--tRNA ligase, cytoplasmic	P49589	ENSG00000110619	CARS			0.258005	-0.0749202
Methyl-CpG-binding protein 2	P51608	ENSG00000169057	MECP2			0.59062	-0.266576
Arf-GAP domain and FG repeat-containing protein 1	P52594	ENSG00000173744	AGFG1			1.2597	-0.240966
C-terminal-binding protein 2	P56545	ENSG00000175029	CTBP2			0.448267	0.111967
COP9 signalosome complex subunit 2	P61201	ENSG00000166200	COPS2			0.363986	-0.0694679
Proteasome activator complex subunit 3	P61289	ENSG00000131467	PSME3			0.778453	0.259885
40S ribosomal protein S24	P62847	ENSG00000138326	RPS24			1.28057	0.295643
MAP1 light chain LC2;MAP1A heavy chain;Microtubule-associated protein 1A	P78559	ENSG00000166963	MAP1A			0.44826	0.216983
Nucleolysin TIAR	Q01085	ENSG00000151923	TIAL1			0.516964	0.114502
CTD small phosphatase-like protein 2	Q05D32	ENSG00000137770	CTDSPL2		+	1.90027	0.338886
Tight junction protein ZO-1	Q07157	ENSG00000104067;ENSG00000277401	TJP1			1.20861	0.320484
Apoptosis regulator BAX	Q07812	ENSG00000087088	BAX			0.977083	0.191874
A-kinase anchor protein 13	Q12802	ENSG00000170776	AKAP13			0.124815	0.0712747
Nucleosome-remodeling factor subunit BPTF	Q12830	ENSG00000171634	BPTF			0.732157	-0.202605
Nuclear factor 1 A-type	Q12857	ENSG00000162599	NFIA			0.569405	0.276147
Aminoacyl tRNA synthase complex-interacting multifunctional protein 1;Endothelial monocyte-activating polypeptide 2	Q12904	ENSG00000164022	AIMP1		+	3.15843	0.384031
Interleukin enhancer-binding factor 3	Q12906	ENSG00000129351	ILF3			0.36078	-0.0589161
Bifunctional coenzyme A synthase;Dephospho-CoA kinase;Phosphopantetheine adenylyltransferase	Q13057	ENSG00000068120	COASY			0.0167515	0.0075532
Acetyl-CoA carboxylase 1;Biotin carboxylase	Q13085	ENSG00000275176;ENSG00000278540	ACACA		+	5.60021	-0.936782
Chromatin assembly factor 1 subunit A	Q13111	ENSG00000167670	CHAF1A			0.0156695	0.0145381
Polyadenylate-binding protein 4	Q13310	ENSG00000090621	PABPC4			0.142638	0.0554734
Serine/threonine-protein phosphatase 2A 56 kDa regulatory subunit gamma isoform	Q13362	ENSG00000078304	PPP2R5C		+	2.62812	-0.404908
Calcium/calmodulin-dependent protein kinase type II subunit gamma	Q13555	ENSG00000148660	CAMK2G			0.0566869	-0.0414806
Core-binding factor subunit beta	Q13951	ENSG00000067955	CBFB		+	3.28429	0.629346
Cytoskeleton-associated protein 5	Q14008	ENSG00000175216	CKAP5		+	2.42518	-0.298767
Peptidyl-prolyl cis-trans isomerase FKBP8	Q14318	ENSG00000105701	FKBP8			0.984432	-0.211009
Phosphoribosyl pyrophosphate synthase-associated protein 1	Q14558	ENSG00000161542	PRPSAP1			0.853393	-0.189873
Mediator of DNA damage checkpoint protein 1	Q14676	ENSG00000137337;ENSG00000206481;ENSG00000224587;ENSG00000225589;ENSG00000228575;ENSG00000231135;ENSG00000234012;ENSG00000237095	MDC1			0.270765	-0.104582
Protein RRP5 homolog	Q14690	ENSG00000148843	PDCD11			0.984459	0.419986
Lamin-B receptor	Q14739	ENSG00000143815	LBR		+	5.10545	-0.900448
Nucleolar and coiled-body phosphoprotein 1	Q14978	ENSG00000166197	NOLC1		+	3.60683	0.692753
GTPase-activating protein and VPS9 domain-containing protein 1	Q14C86	ENSG00000165219	GAPVD1			0.0552804	-0.0209849
Lysine--tRNA ligase	Q15046	ENSG00000065427	KARS			0.037574	-0.015628
Transcription elongation factor B polypeptide 2	Q15370	ENSG00000103363	TCEB2			0.10238	0.0259566
MAP7 domain-containing protein 1	Q3KQU3	ENSG00000116871	MAP7D1		+	1.34584	-0.33585
Histone H3.2	Q71DI3	ENSG00000183598;ENSG00000203811;ENSG00000203852	HIST2H3A		+	2.03368	0.935286
Basic leucine zipper and W2 domain-containing protein 1	Q7L1Q6	ENSG00000082153	BZW1			0.211014	0.049628
Putative ATP-dependent RNA helicase DHX30	Q7L2E3	ENSG00000132153	DHX30			0.51127	-0.0983591
UPF0461 protein C5orf24	Q7Z6I8	ENSG00000181904	C5orf24			0.709748	0.188311
Nucleolar protein 9	Q86U38	ENSG00000196943	NOP9		+	3.01767	0.413721
Protein polybromo-1	Q86U86	ENSG00000163939	PBRM1			0.131032	0.0421708
Zinc finger protein 598	Q86UK7	ENSG00000167962	ZNF598			0.487006	0.140483
Nitrilase homolog 1	Q86X76	ENSG00000158793	NIT1			0.0777491	0.0371402
Transcriptional repressor p66-alpha	Q86YP4	ENSG00000167491	GATAD2A			0.163245	0.0644558
Centrosomal protein of 97 kDa	Q8IW35	ENSG00000182504	CEP97			1.09723	0.325935
Polyhomeotic-like protein 2	Q8IXK0	ENSG00000134686	PHC2			0.126893	0.045853
Chromatin complexes subunit BAP18	Q8IXM2	ENSG00000258315	BAP18			0.287698	-0.111697
Ribonucleoprotein PTB-binding 1	Q8IY67	ENSG00000161847	RAVER1		+	4.19891	0.533881
Protein SCAI	Q8N9R8	ENSG00000173611	SCAI		+	1.88715	-0.528085
Protein LSM14 homolog A	Q8ND56	ENSG00000257103;ENSG00000262860	LSM14A			0.0702501	0.0189243
Growth arrest and DNA damage-inducible proteins-interacting protein 1	Q8TAE8	ENSG00000179271	GADD45GIP1			0.268477	-0.125135
DmX-like protein 2	Q8TDJ6	ENSG00000104093	DMXL2			0.693522	-0.25523
Probable tRNA pseudouridine synthase 1	Q8WWH5	ENSG00000165832	TRUB1		+	3.54967	0.688039
Splicing regulatory glutamine/lysine-rich protein 1	Q8WXA9	ENSG00000153914	SREK1			0.35022	0.0936532
Protein phosphatase 1E	Q8WY54	ENSG00000175175	PPM1E		+	2.72544	-0.901244
TBC1 domain family member 5	Q92609	ENSG00000131374	TBC1D5			0.54972	-0.204342
CUGBP Elav-like family member 1	Q92879	ENSG00000149187	CELF1		+	4.54622	-0.507908
Ubiquitin fusion degradation protein 1 homolog	Q92890	ENSG00000070010	UFD1L			0.202698	0.0819471
Ribosome-releasing factor 2, mitochondrial	Q969S9	ENSG00000164347	GFM2			0.189602	0.107225
Far upstream element-binding protein 1	Q96AE4	ENSG00000162613	FUBP1		+	2.39587	-0.26916
Nucleoporin SEH1	Q96EE3	ENSG00000085415	SEH1L			0.308377	0.0877152
Transcription elongation factor A protein-like 4	Q96EI5	ENSG00000133142	TCEAL4			0.139993	0.0493429
tRNA-dihydrouridine(47) synthase [NAD(P)(+)]-like	Q96G46	ENSG00000141994	DUS3L			0.119212	-0.0574696
Zinc finger CCCH-type antiviral protein 1-like	Q96H79	ENSG00000146858	ZC3HAV1L		+	2.4676	0.794982
Mannose-1-phosphate guanyltransferase alpha	Q96IJ6	ENSG00000144591	GMPPA		+	4.95995	0.596652
Cleft lip and palate transmembrane protein 1-like protein	Q96KA5	ENSG00000049656;ENSG00000274811	CLPTM1L			0.347569	-0.269707
Melanoma-associated antigen G1	Q96MG7	ENSG00000185115	NDNL2			0.817455	0.177323
Arf-GAP with GTPase, ANK repeat and PH domain-containing protein 3	Q96P47	ENSG00000133612	AGAP3		+	2.25259	-0.493121
Structural maintenance of chromosomes protein 6	Q96SB8	ENSG00000163029	SMC6		+	1.39586	0.296457
E3 ubiquitin-protein ligase RING2	Q99496	ENSG00000121481	RNF2			0.355394	0.0881735
RNA-binding protein 4B	Q9BQ04	ENSG00000173914	RBM4B		+	2.11549	-0.491927
Uncharacterized protein C7orf50	Q9BRJ6	ENSG00000146540	C7orf50			0.396454	0.133733
Gamma-tubulin complex component 2	Q9BSJ2	ENSG00000130640	TUBGCP2			0.657281	0.141855
Multiple myeloma tumor-associated protein 2	Q9BU76	ENSG00000143793	MMTAG2			1.16728	0.342657
Nucleolar complex protein 4 homolog	Q9BVI4	ENSG00000184967	NOC4L			1.13797	0.446584
Chitinase domain-containing protein 1	Q9BWS9	ENSG00000177830	CHID1		+	4.97226	0.626228
Uncharacterized protein C14orf142	Q9BXV9	ENSG00000170270;ENSG00000275619	C14orf142			0.870935	0.247984
Nucleolar GTP-binding protein 1	Q9BZE4	ENSG00000107937	GTPBP4		+	4.26934	1.02986
Protein FAM107B	Q9H098	ENSG00000065809	FAM107B			1.03369	-0.390945
Probable ATP-dependent RNA helicase DDX47	Q9H0S4	ENSG00000213782	DDX47			0.493371	0.21234
STE20-like serine/threonine-protein kinase	Q9H2G2	ENSG00000065613	SLK		+	2.81793	0.462542
Inorganic pyrophosphatase 2, mitochondrial	Q9H2U2	ENSG00000138777	PPA2			0.367869	0.194961
UPF0696 protein C11orf68	Q9H3H3	ENSG00000175573	C11orf68			0.279618	0.0681186
Proline-rich protein 36	Q9H6K5	ENSG00000183248	PRR36		+	3.38049	-0.595727
Hematological and neurological expressed 1-like protein	Q9H910	ENSG00000206053	HN1L			1.13002	0.314511
28S ribosomal protein S30, mitochondrial	Q9NP92		MRPS30			0.540677	-0.197467
Endophilin-B2	Q9NR46	ENSG00000148341	SH3GLB2			0.353425	0.136484
RNA-binding protein 28	Q9NW13	ENSG00000106344	RBM28			1.05571	0.416429
NADH dehydrogenase [ubiquinone] 1 beta subcomplex subunit 11, mitochondrial	Q9NX14	ENSG00000147123	NDUFB11			0.571244	-0.192787
CXXC-type zinc finger protein 1	Q9P0U4	ENSG00000154832	CXXC1			1.05175	-0.190236
LisH domain and HEAT repeat-containing protein KIAA1468	Q9P260	ENSG00000134444	KIAA1468		+	3.42255	-0.721808
Vacuolar protein sorting-associated protein 29	Q9UBQ0	ENSG00000111237	VPS29			0.78614	-0.13203
LIM domain and actin-binding protein 1	Q9UHB6	ENSG00000050405	LIMA1		+	2.31077	-0.427194
Leucine carboxyl methyltransferase 1	Q9UIC8	ENSG00000205629	LCMT1			0.942276	-0.232389
Brain-specific angiogenesis inhibitor 1-associated protein 2	Q9UQB8	ENSG00000175866	BAIAP2		+	2.59517	-0.815909
Nck-associated protein 1	Q9Y2A7	ENSG00000061676	NCKAP1		+	3.65063	-0.508133
ARF GTPase-activating protein GIT1	Q9Y2X7	ENSG00000108262	GIT1		+	5.90338	-0.770559
Acyl-coenzyme A thioesterase 9, mitochondrial	Q9Y305	ENSG00000123130	ACOT9		+	2.8882	0.63455
Endophilin-B1	Q9Y371	ENSG00000097033	SH3GLB1			1.11834	0.249876
Mitotic spindle-associated MMXD complex subunit MIP18	Q9Y3D0	ENSG00000166595	FAM96B			0.238102	0.0720556
Nucleolar complex protein 2 homolog	Q9Y3T9	ENSG00000188976	NOC2L		+	1.84359	0.739026
U3 small nucleolar RNA-associated protein 18 homolog	Q9Y5J1	ENSG00000011260	UTP18			0.415723	0.177875
Spindlin-1	Q9Y657	ENSG00000106723	SPIN1			1.03076	-0.252294
NF-kappa-B essential modulator	Q9Y6K9	ENSG00000269335	IKBKG		+	1.67979	0.313304
E3 ubiquitin-protein ligase UBR4	Q5T4S7	ENSG00000127481	UBR4			0.359931	0.0703604
Formin-like protein 2	Q96PY5	ENSG00000157827	FMNL2			0.579522	-0.269129
Myb-binding protein 1A	Q9BQG0	ENSG00000132382	MYBBP1A		+	3.93127	0.946292
Synergin gamma	Q9UMZ2	ENSG00000274047;ENSG00000275066	SYNRG		+	1.34287	-0.48242
Nipped-B-like protein	Q6KC79	ENSG00000164190	NIPBL			0.020778	-0.00756812
Dihydropyrimidinase-related protein 1	Q14194	ENSG00000072832	CRMP1		+	1.63286	-0.592386
Insulin-like growth factor 2 mRNA-binding protein 1	Q9NZI8	ENSG00000159217	IGF2BP1			0.0439092	0.0570593
Keratin, type I cytoskeletal 18	P05783	ENSG00000111057	KRT18			0.217878	-0.211743
IST1 homolog	P53990	ENSG00000182149	IST1			0.279712	-0.0674075
Glucose-6-phosphate isomerase	P06744	ENSG00000105220	GPI		+	2.06427	-0.315734
Protein kinase C iota type	P41743	ENSG00000163558	PRKCI		+	2.68428	-0.357869
Exosome complex component RRP45	Q06265	ENSG00000123737	EXOSC9			0.0519992	-0.0341278
Probable glutamate--tRNA ligase, mitochondrial	Q5JPH6	ENSG00000103356	EARS2			0.696513	0.302076
Chromodomain-helicase-DNA-binding protein 7	Q9P2D1	ENSG00000171316	CHD7			0.0849013	0.0584254
Tumor protein D54	O43399	ENSG00000101150	TPD52L2		+	1.32346	0.387833
Protein scribble homolog	Q14160	ENSG00000180900	SCRIB			0.602002	0.21966
Mitochondrial import inner membrane translocase subunit TIM50	Q3ZCQ8	ENSG00000105197	TIMM50			0.277316	0.111465
Spectrin alpha chain, erythrocytic 1	P02549	ENSG00000163554	SPTA1		+	1.95695	0.712176
Ig gamma-3 chain C region	P01860		IGHG3			0.569137	0.22817
Neurofilament medium polypeptide	P07197	ENSG00000104722	NEFM			0.230421	-0.297434
Antithrombin-III	P01008	ENSG00000117601	SERPINC1			0.170207	0.0834788
Versican core protein	P13611	ENSG00000038427	VCAN		+	1.45013	-0.544245
Neurofilament light polypeptide	P07196	ENSG00000277586	NEFL			0.395294	-0.349358
Kaliocin-1;Lactoferricin-H;Lactoferroxin-A;Lactoferroxin-B;Lactoferroxin-C;Lactotransferrin	P02788	ENSG00000012223	LTF		+	2.31708	0.772915
Ig mu chain C region	P01871		IGHM			1.15844	0.430767
Synapsin-1	P17600	ENSG00000008056	SYN1		+	2.88271	-0.889274
Apolipoprotein E	P02649	ENSG00000130203	APOE		+	1.61145	-0.463447
Microtubule-associated protein 6	Q96JE9	ENSG00000171533	MAP6		+	1.68346	-0.629471
Activation peptide fragment 1;Activation peptide fragment 2;Prothrombin;Thrombin heavy chain;Thrombin light chain	P00734	ENSG00000180210	F2			0.78571	0.304384
Microtubule-associated protein tau	P10636	ENSG00000186868;ENSG00000276155;ENSG00000277956	MAPT		+	7.90207	-1.98078
Reticulon-1	Q16799	ENSG00000139970	RTN1		+	1.46886	0.552304
Septin-4	O43236	ENSG00000108387	2022-09-04		+	2.49509	-0.975339
35 kDa inter-alpha-trypsin inhibitor heavy chain H4;70 kDa inter-alpha-trypsin inhibitor heavy chain H4;Inter-alpha-trypsin inhibitor heavy chain H4	Q14624	ENSG00000055955	ITIH4			0.0368115	-0.0190669
Synaptojanin-1	O43426	ENSG00000159082	SYNJ1		+	2.65757	-0.668063
Periostin	Q15063	ENSG00000133110	POSTN			0.765271	0.739248
Alpha-1B-glycoprotein	P04217	ENSG00000121410	A1BG			0.0576475	-0.0280073
von Willebrand antigen 2;von Willebrand factor	P04275	ENSG00000110799	VWF			0.545265	-0.234858
Inter-alpha-trypsin inhibitor heavy chain H1	P19827	ENSG00000055957	ITIH1			0.0402783	0.0210755
Myelin proteolipid protein	P60201	ENSG00000123560	PLP1			0.00443702	0.00581054
Angiotensin 1-4;Angiotensin 1-5;Angiotensin 1-7;Angiotensin 1-9;Angiotensin-1;Angiotensin-2;Angiotensin-3;Angiotensin-4;Angiotensinogen	P01019	ENSG00000135744	AGT			0.00204373	-0.000978443
Plasma protease C1 inhibitor	P05155	ENSG00000149131	SERPING1			0.123637	0.0601166
Lumican	P51884	ENSG00000139329	LUM		+	2.31056	-0.909321
Aquaporin-4	P55087	ENSG00000171885	AQP4			0.628352	-0.585472
Retinal dehydrogenase 1	P00352	ENSG00000165092	ALDH1A1			0.114915	0.0779509
Apolipoprotein D	P05090	ENSG00000189058	APOD			0.914095	-0.474007
Neuronal-specific septin-3	Q9UH03	ENSG00000100167	2022-09-03		+	4.52597	-0.948652
F-box only protein 2	Q9UK22	ENSG00000116661	FBXO2			1.22518	-0.706297
Band 3 anion transport protein	P02730	ENSG00000004939	SLC4A1		+	1.90446	0.68556
Somatomedin-B;Vitronectin;Vitronectin V10 subunit;Vitronectin V65 subunit	P04004	ENSG00000109072	VTN			0.59616	0.2668
Thymidine phosphorylase	P19971	ENSG00000025708	TYMP			0.962708	0.308212
Clathrin coat assembly protein AP180	O60641	ENSG00000065609	SNAP91			1.09707	-0.590229
Complement component C9;Complement component C9a;Complement component C9b	P02748	ENSG00000113600	C9			0.289773	0.173985
Prolargin	P51888	ENSG00000188783	PRELP		+	2.22424	-0.81908
Histidine-rich glycoprotein	P04196	ENSG00000113905	HRG			0.734216	0.229117
Lambda-crystallin homolog	Q9Y2S2	ENSG00000165475	CRYL1			1.0027	0.4211
Desmin	P17661	ENSG00000175084	DES		+	5.08937	1.44267
Collagen alpha-1(XIV) chain	Q05707	ENSG00000187955	COL14A1			0.249161	-0.159613
Alpha-1-acid glycoprotein 1	P02763	ENSG00000229314	ORM1			0.359693	-0.173461
C4b-binding protein alpha chain	P04003	ENSG00000123838	C4BPA		+	1.55736	0.48187
Alpha-2-antiplasmin	P08697	ENSG00000167711;ENSG00000276838	SERPINF2			0.659997	0.285519
Laminin subunit alpha-2	P24043	ENSG00000196569	LAMA2		+	3.17023	-0.828792
Coagulation factor XIII A chain	P00488	ENSG00000124491	F13A1		+	2.83524	0.765361
Ig gamma-2 chain C region	P01859	ENSG00000211893	IGHG2			0.332483	0.180563
Alpha-1-microglobulin;Inter-alpha-trypsin inhibitor light chain;Protein AMBP;Trypstatin	P02760	ENSG00000106927	AMBP			0.355616	0.140048
Ferritin light chain	P02792	ENSG00000087086	FTL		+	4.98401	1.35051
Visinin-like protein 1	P62760	ENSG00000163032	VSNL1			1.15685	-1.14576
Ig gamma-4 chain C region	P01861	ENSG00000211892	IGHG4		+	1.37283	0.601221
Transthyretin	P02766	ENSG00000118271	TTR			1.1823	-0.348936
Transgelin-3	Q9UI15	ENSG00000144834	TAGLN3			0.0865204	-0.0559656
Beta-factor XIIa part 1;Coagulation factor XII;Coagulation factor XIIa heavy chain;Coagulation factor XIIa light chain	P00748	ENSG00000131187	F12			0.45837	-0.20076
Biglycan	P21810	ENSG00000182492	BGN			0.161208	-0.11296
Aquaporin-1	P29972	ENSG00000240583	AQP1			0.0399681	-0.0406162
Prothymosin alpha;Prothymosin alpha, N-terminally processed;Thymosin alpha-1	P06454	ENSG00000187514	PTMA			0.65926	-0.207327
Monocyte differentiation antigen CD14;Monocyte differentiation antigen CD14, membrane-bound form;Monocyte differentiation antigen CD14, urinary form	P08571	ENSG00000170458	CD14			0.173288	0.0843754
Carboxypeptidase E	P16870	ENSG00000109472	CPE		+	1.46949	-0.464592
Mimecan	P20774	ENSG00000106809	OGN		+	3.44477	-1.29677
Synaptic vesicle glycoprotein 2A	Q7L0J3	ENSG00000159164	SV2A			0.472958	0.322686
Methyltransferase-like protein 7A	Q9H8H3	ENSG00000185432	METTL7A			0.28324	0.152369
Abl interactor 2	Q9NYB9	ENSG00000138443	ABI2		+	4.44402	-0.50884
Macrophage migration inhibitory factor	P14174	ENSG00000240972;ENSG00000276701	MIF			0.349618	-0.093361
Lysozyme C	P61626	ENSG00000090382	LYZ		+	3.21103	0.814447
Rabphilin-3A	Q9Y2J0	ENSG00000089169	RPH3A			0.113914	-0.187376
Neuronal membrane glycoprotein M6-a	P51674	ENSG00000150625	GPM6A		+	4.87231	-1.16786
Signal recognition particle 9 kDa protein	P49458	ENSG00000143742	SRP9		+	2.28841	0.365112
Protein mago nashi homolog 2	Q96A72	ENSG00000111196	MAGOHB			0.31148	0.085288
Charged multivesicular body protein 6	Q96FZ7	ENSG00000176108	CHMP6			0.295721	-0.0946138
Fibulin-5	Q9UBX5	ENSG00000140092	FBLN5			0.190674	-0.131214
Vitamin K-dependent protein S	P07225	ENSG00000184500	PROS1			1.20849	0.585564
Histone H1.0;Histone H1.0, N-terminally processed	P07305	ENSG00000189060	H1F0			1.06523	0.359364
Parathymosin	P20962	ENSG00000159335	PTMS		+	1.69717	-0.533557
Arginine and glutamate-rich protein 1	Q9NWB6	ENSG00000134884	ARGLU1			0.974981	-0.177868
Synaptophysin	P08247	ENSG00000102003	SYP			0.430614	0.309633
Zinc finger protein 428	Q96B54	ENSG00000131116	ZNF428		+	6.36026	-0.955607
Charged multivesicular body protein 2b	Q9UQN3	ENSG00000083937	CHMP2B			0.1909	0.0599469
PRA1 family protein 2	O60831	ENSG00000243279	PRAF2			1.06123	0.229438
60S ribosomal protein L34	P49207	ENSG00000109475	RPL34			0.765471	0.203872
Leukocyte surface antigen CD47	Q08722	ENSG00000196776	CD47		+	1.49158	0.517909
von Willebrand factor A domain-containing protein 1	Q6PCB0	ENSG00000179403	VWA1		+	1.76274	0.444157
Ubiquitin-conjugating enzyme E2 R2	Q712K3	ENSG00000107341	UBE2R2			0.794369	-0.170996
Histone H1.2	P16403	ENSG00000187837	HIST1H1C			0.237752	-0.0946523
Cyclin-dependent kinase 4 inhibitor C	P42773	ENSG00000123080	CDKN2C			0.183603	-0.148355
Synaptosomal-associated protein 25	P60880	ENSG00000132639	SNAP25			1.28185	-0.534252
Beta-synuclein	Q16143	ENSG00000074317	SNCB		+	1.56386	-0.921034
Arf-GAP with SH3 domain, ANK repeat and PH domain-containing protein 3	Q8TDY4	ENSG00000088280	ASAP3			1.13874	-0.320267
rRNA/tRNA 2'-O-methyltransferase fibrillarin-like protein 1	A6NHQ2	ENSG00000188573	FBLL1			0.134364	0.0465283
Cytochrome c oxidase subunit 6C	P09669	ENSG00000164919	COX6C			0.290844	-0.0862013
AP-1 complex subunit sigma-1A	P61966	ENSG00000106367	AP1S1		+	1.46024	0.40328
Small nuclear ribonucleoprotein E	P62304	ENSG00000182004	SNRPE			0.928135	0.147075
Galectin-related protein	Q3ZCW2	ENSG00000119862	LGALSL		+	2.53635	0.817117
Ras-related protein Rab-39B	Q96DA2	ENSG00000155961	RAB39B			0.59936	-0.30392
Immunoglobulin superfamily member 21	Q96ID5	ENSG00000117154	IGSF21			0.398674	0.330485
High mobility group nucleosome-binding domain-containing protein 4	O00479	ENSG00000182952	HMGN4			0.460533	0.115721
Apolipoprotein A-II;Proapolipoprotein A-II;Truncated apolipoprotein A-II	P02652	ENSG00000158874	APOA2			0.058506	-0.0361118
Apolipoprotein C-III	P02656	ENSG00000110245	APOC3			0.104289	-0.0643094
Non-histone chromosomal protein HMG-17	P05204	ENSG00000198830	HMGN2		+	1.4991	-0.342521
Cathepsin G	P08311	ENSG00000100448	CTSG		+	1.91162	0.66735
Cellular retinoic acid-binding protein 1	P29762	ENSG00000166426	CRABP1			0.204021	0.31246
Heat shock 70 kDa protein 1-like	P34931	ENSG00000204390;ENSG00000206383;ENSG00000234258;ENSG00000236251	HSPA1L			0.538211	-0.189798
Mitochondrial import receptor subunit TOM20 homolog	Q15388	ENSG00000173726	TOMM20			0.165062	-0.0506715
Immunoglobulin J chain	P01591	ENSG00000132465	IGJ			1.09225	0.384917
Collagen alpha-1(III) chain	P02461	ENSG00000168542	COL3A1		+	1.35958	-0.744832
Integrin alpha-IIb;Integrin alpha-IIb heavy chain;Integrin alpha-IIb light chain, form 1;Integrin alpha-IIb light chain, form 2	P08514	ENSG00000005961	ITGA2B		+	2.36117	1.08862
Protein S100-A4	P26447	ENSG00000196154	S100A4		+	7.46811	1.20253
TP53-regulating kinase	Q96S44	ENSG00000172315	TP53RK		+	2.96776	0.414581
EMILIN-1	Q9Y6C2	ENSG00000138080	EMILIN1			1.06583	0.44338
CCB peptide;GAWK peptide;PE-11;Secretogranin-1	P05060	ENSG00000089199	CHGB			0.466713	-0.375425
40S ribosomal protein S30	P62861	ENSG00000149806	FAU			0.144059	-0.0884247
FXYD domain-containing ion transport regulator 6	Q9H0Q3	ENSG00000137726	FXYD6			0.750757	-0.432497
Neuronal migration protein doublecortin	O43602	ENSG00000077279	DCX		+	14.2258	-2.20404
Guanine nucleotide-binding protein G(I)/G(S)/G(O) subunit gamma-4	P50150	ENSG00000168243	GNG4		+	1.74561	-0.552541
Seizure 6-like protein	Q9BYH1	ENSG00000100095	SEZ6L			0.197461	0.0943739
Microfibrillar-associated protein 2	P55001	ENSG00000117122	MFAP2		+	4.17269	1.10319
Spermatogenesis-defective protein 39 homolog	Q9H9C1	ENSG00000151445	VIPAS39			0.976907	-0.277053
Biogenesis of lysosome-related organelles complex 1 subunit 2	Q6QNY1	ENSG00000196072	BLOC1S2			1.11263	0.301436
Cell cycle exit and neuronal differentiation protein 1	Q8N111	ENSG00000184524	CEND1			0.982058	-0.63393
Guanine nucleotide-binding protein G(I)/G(S)/G(O) subunit gamma-2	P59768	ENSG00000186469	GNG2		+	3.00446	-0.799983
Ganglioside-induced differentiation-associated protein 1-like 1	Q96MZ0	ENSG00000124194	GDAP1L1			0.896243	-0.411462
Ragulator complex protein LAMTOR4;Ragulator complex protein LAMTOR4, N-terminally processed	Q0VGL1	ENSG00000188186	LAMTOR4		+	2.13376	0.342436
RWD domain-containing protein 4	Q6NW29	ENSG00000182552	RWDD4			0.381787	0.155347
T-box brain protein 1	Q16650	ENSG00000136535	TBR1			0.411744	-0.402058
Sorting nexin-30	Q5VWJ9	ENSG00000148158	SNX30		+	2.5565	-0.744656
Dermatopontin	Q07507	ENSG00000143196	DPT			0.398985	-0.242556
Laminin subunit gamma-3	Q9Y6N6	ENSG00000050555	LAMC3		+	2.44262	-0.71635
TRAF-type zinc finger domain-containing protein 1	O14545	ENSG00000135148	TRAFD1			0.837686	-0.231567
Cytoplasmic dynein 1 intermediate chain 1	O14576	ENSG00000158560	DYNC1I1			0.741369	-0.463585
Proteasome subunit alpha type-7;Proteasome subunit alpha type-7-like	O14818;Q8TAA3	ENSG00000101182;ENSG00000154611	PSMA7;PSMA8			0.659499	-0.101928
Synaptogyrin-3	O43761	ENSG00000127561	SYNGR3		+	1.3755	-0.777498
Mitochondrial import inner membrane translocase subunit Tim8 A	O60220	ENSG00000126953	TIMM8A			0.315168	-0.15317
NADH dehydrogenase [ubiquinone] 1 beta subcomplex subunit 1	O75438	ENSG00000183648	NDUFB1			0.214452	-0.0814764
Complement factor B;Complement factor B Ba fragment;Complement factor B Bb fragment	P00751	ENSG00000239754;ENSG00000241253;ENSG00000241534;ENSG00000242335;ENSG00000243570;ENSG00000243649	CFB			0.0382325	0.0297878
Keratin, type II cytoskeletal 1	P04264	ENSG00000167768	KRT1		+	1.61214	0.641163
Glyceraldehyde-3-phosphate dehydrogenase;Glyceraldehyde-3-phosphate dehydrogenase, testis-specific	P04406;O14556	ENSG00000105679;ENSG00000111640	GAPDH;GAPDHS		+	5.93819	-0.576573
Protein S100-A8;Protein S100-A8, N-terminally processed	P05109	ENSG00000143546	S100A8		+	2.47628	0.85714
Protein S100-A9	P06702	ENSG00000163220	S100A9		+	2.23795	0.856475
Annexin A2;Putative annexin A2-like protein	P07355;A6NMY6	ENSG00000182718	ANXA2;ANXA2P2		+	2.26181	0.507747
Histone H2A.V;Histone H2A.Z	Q71UI9;P0C0S5	ENSG00000105968;ENSG00000164032	H2AFV;H2AFZ			0.0734214	-0.0272091
	P0DPI2;A0A0B4J2D5	ENSG00000280071			+	1.81298	-0.335975
DNA topoisomerase 1;DNA topoisomerase I, mitochondrial	P11387;Q969P6	ENSG00000184428;ENSG00000198900	TOP1;TOP1MT		+	2.26656	0.324243
Small nuclear ribonucleoprotein-associated protein N;Small nuclear ribonucleoprotein-associated proteins B and B'	P63162;P14678	ENSG00000125835;ENSG00000128739	SNRPB;SNRPN			0.197305	0.0439716
Erythrocyte membrane protein band 4.2	P16452	ENSG00000166947	EPB42		+	2.11261	0.596856
Heat shock 70 kDa protein 6;Putative heat shock 70 kDa protein 7	P17066;P48741	ENSG00000173110	HSPA6;HSPA7		+	2.68202	0.209566
Midkine	P21741	ENSG00000110492	MDK			1.15384	0.392008
Nucleoside diphosphate kinase B;Putative nucleoside diphosphate kinase	P22392;O60361	ENSG00000011052	NME2;NME2P1		+	2.01115	0.367325
[des-Ser1]-cerebellin;Cerebellin;Cerebellin-1	P23435	ENSG00000102924	CBLN1			0.792538	-0.614693
ELAV-like protein 4	P26378	ENSG00000162374	ELAVL4		+	1.752	-0.440157
Peripherin	P41219	ENSG00000135406	PRPH		+	1.48355	1.05671
40S ribosomal protein S10;Putative 40S ribosomal protein S10-like	P46783;Q9NQ39	ENSG00000124614	RPS10;RPS10P5			0.830228	0.135461
Cytochrome b-c1 complex subunit 11;Cytochrome b-c1 complex subunit Rieske, mitochondrial;Putative cytochrome b-c1 complex subunit Rieske-like protein 1	P47985;P0C7P4	ENSG00000169021	UQCRFS1;UQCRFS1P1		+	2.77201	-0.402165
Guanine nucleotide-binding protein G(I)/G(S)/G(O) subunit gamma-10	P50151	ENSG00000242616	GNG10		+	1.54189	0.359945
Puromycin-sensitive aminopeptidase;Puromycin-sensitive aminopeptidase-like protein	P55786;A6NEC2	ENSG00000141279	NPEPPS;NPEPPSL1		+	2.9897	-0.759735
Putative ubiquitin-conjugating enzyme E2 N-like;Ubiquitin-conjugating enzyme E2 N	P61088;Q5JXB2	ENSG00000177889	UBE2N;UBE2NL		+	5.86487	-0.468318
Protein mago nashi homolog	P61326	ENSG00000162385	MAGOH			1.12826	-0.228294
60S ribosomal protein L37	P61927	ENSG00000145592	RPL37			1.16113	0.227492
Putative small nuclear ribonucleoprotein G-like protein 15;Small nuclear ribonucleoprotein G	P62308;A8MWD9	ENSG00000143977	SNRPG;SNRPGP15			0.234212	-0.0756087
40S ribosomal protein S26;Putative 40S ribosomal protein S26-like 1	P62854;Q5JNZ5	ENSG00000197728	RPS26;RPS26P11			0.306971	0.0753715
Glutamyl aminopeptidase	Q07075	ENSG00000138792	ENPEP			1.15214	-0.419772
Ubiquitin-conjugating enzyme E2 variant 1	Q13404	ENSG00000244687	UBE2V1			0.80563	-0.134113
Tubulin beta-8 chain	Q3ZCM7	ENSG00000173876;ENSG00000261456	TUBB8		+	4.87867	-0.812367
Histone H2B type 3-B	Q8N257	ENSG00000196890	HIST3H2BB			0.346219	0.220495
Latent-transforming growth factor beta-binding protein 4	Q8N2S1	ENSG00000090006	LTBP4			0.303402	0.241001
MAPK-interacting and spindle-stabilizing protein-like	Q8NDC0	ENSG00000168175	MAPK1IP1L		+	1.55629	-0.360825
Insulin-like growth factor-binding protein-like 1	Q8WX77	ENSG00000137142	IGFBPL1			0.0119344	-0.00999927
Zinc finger protein 512	Q96ME7	ENSG00000243943	ZNF512		+	2.23132	0.492356
Histone H2B type 1-A;Histone H2B type 1-L	Q99880;Q96A08	ENSG00000146047;ENSG00000185130	HIST1H2BA;HIST1H2BL			0.416289	0.112377
Putative Ras-related protein Rab-1C;Ras-related protein Rab-1B	Q9H0U4;Q92928	ENSG00000174903	RAB1B;RAB1C			0.316993	-0.0896477
EMILIN-3	Q9NT22	ENSG00000183798	EMILIN3			0.713176	0.475423
Sphingomyelin phosphodiesterase 3	Q9NY59	ENSG00000103056	SMPD3			0.298784	0.176491
Protein Mis18-alpha	Q9NYP9	ENSG00000159055	MIS18A		+	2.05289	0.842309
Ena/VASP-like protein	Q9UI08	ENSG00000196405	EVL		+	3.1545	-0.75777
HIG1 domain family member 1A, mitochondrial	Q9Y241	ENSG00000181061	HIGD1A		+	4.25204	0.780769
Cytochrome c oxidase assembly factor 3 homolog, mitochondrial	Q9Y2R0	ENSG00000183978	COA3			0.947896	0.168756
Mitochondrial import inner membrane translocase subunit Tim8 B	Q9Y5J9	ENSG00000150779	TIMM8B			0.223718	-0.110856
Coiled-coil-helix-coiled-coil-helix domain-containing protein 2;Putative coiled-coil-helix-coiled-coil-helix domain-containing protein CHCHD2P9, mitochondrial	Q9Y6H1;Q5T1J5	ENSG00000106153	CHCHD2;CHCHD2P9		+	2.98666	-0.428374
	REV__P98196;REV__Q9Y2G3				+	2.28591	0.494614
Tubulin beta chain;Tubulin beta-8 chain-like protein LOC260334	P07437;A6NNZ2	ENSG00000183311;ENSG00000196230;ENSG00000224156;ENSG00000227739;ENSG00000229684;ENSG00000232421;ENSG00000232575;ENSG00000235067	TUBB		+	8.21337	-0.754669
Dynein light chain roadblock-type 1;Dynein light chain roadblock-type 2	Q9NP97;Q8TF09	ENSG00000125971;ENSG00000168589	DYNLRB1;DYNLRB2			0.223234	-0.0660057
	REV__Q07020				+	2.54569	0.894865
Protein SET;Protein SETSIP	Q01105;P0DME0	ENSG00000119335;ENSG00000230667	SET;SETSIP		+	1.37222	0.254409
Triple QxxK/R motif-containing protein	Q629K1	ENSG00000205133	TRIQK		+	1.4089	0.326187
Katanin p60 ATPase-containing subunit A-like 2	Q8IYT4	ENSG00000167216	KATNAL2			0.497792	0.112277
Urotensin-2	O95399	ENSG00000049247	UTS2		+	7.17588	0.848637
60S ribosomal protein L3;60S ribosomal protein L3-like	P39023;Q92901	ENSG00000100316;ENSG00000140986	RPL3;RPL3L			0.788846	0.173297
Heat shock 70 kDa protein 1A;Heat shock 70 kDa protein 1B	P0DMV9;P0DMV8	ENSG00000204388;ENSG00000204389;ENSG00000212866;ENSG00000215328;ENSG00000224501;ENSG00000231555;ENSG00000232804;ENSG00000234475;ENSG00000235941;ENSG00000237724	HSPA1A;HSPA1B			0.335626	-0.0825031
Nucleolin	P19338;REV__P19338	ENSG00000115053	NCL		+	2.42872	0.361127
PDZ and LIM domain protein 3	Q53GG5	ENSG00000154553	PDLIM3		+	1.71183	-1.186
GRB2-associated-binding protein 1	Q13480	ENSG00000109458	GAB1		+	1.92229	-1.08691
Aldo-keto reductase family 1 member B15;Aldose reductase	P15121;C9JRZ8	ENSG00000085662;ENSG00000227471	AKR1B1;AKR1B15			0.453812	-0.141535
Hexokinase-1;Putative hexokinase HKDC1	P19367;Q2TB90	ENSG00000156510;ENSG00000156515	HK1;HKDC1			1.05353	-0.349069
Titin	Q8WZ42	ENSG00000155657	TTN			1.06121	-0.413693
Hypoxia up-regulated protein 1;Testis-expressed sequence 15 protein	Q9Y4L1;Q9BXT5	ENSG00000133863;ENSG00000149428;ENSG00000280682	HYOU1;TEX15		+	8.59994	0.803277
Guanine nucleotide-binding protein G(s) subunit alpha isoforms short;Guanine nucleotide-binding protein G(s) subunit alpha isoforms XLas	P63092;Q5JWF2	ENSG00000087460	GNAS		+	4.84725	-0.650096
Vitamin D-binding protein	P02774	ENSG00000145321	GC			0.164932	-0.0933125
Dolichyl-diphosphooligosaccharide--protein glycosyltransferase subunit DAD1	P61803	ENSG00000129562	DAD1		+	3.48837	0.507784
[truncated: 1,999 more rows]

## Sheet: Supplementary Data 7b
NAME		SIZE	ES	NES	NOM p-val	FDR q-val	FWER p-val	RANK AT MAX
REACTOME_RRNA_PROCESSING		140	0.600271	2.63002	0	0	0	1338
REACTOME_SRP_DEPENDENT_COTRANSLATIONAL_PROTEIN_TARGETING_TO_MEMBRANE		83	0.597034	2.42151	0	0	0	1231
REACTOME_ANTIGEN_PRESENTATION_FOLDING_ASSEMBLY_AND_PEPTIDE_LOADING_OF_CLASS_I_MHC		16	0.816221	2.32247	0	0	0	598
REACTOME_RESPONSE_OF_EIF2AK4_GCN2_TO_AMINO_ACID_DEFICIENCY		68	0.588477	2.3031	0	0	0	1370
REACTOME_RRNA_MODIFICATION_IN_THE_NUCLEUS_AND_CYTOSOL		45	0.640429	2.29663	0	0	0	1124
REACTOME_UNFOLDED_PROTEIN_RESPONSE_UPR		42	0.649042	2.29458	0	0	0	740
REACTOME_EUKARYOTIC_TRANSLATION_ELONGATION		71	0.588678	2.29364	0	0	0	1338
REACTOME_N_GLYCAN_TRIMMING_IN_THE_ER_AND_CALNEXIN_CALRETICULIN_CYCLE		15	0.836077	2.2835	0	0	0	394
REACTOME_SELENOAMINO_ACID_METABOLISM		76	0.573449	2.27609	0	0	0	1338
REACTOME_COLLAGEN_BIOSYNTHESIS_AND_MODIFYING_ENZYMES		23	0.721287	2.25019	0	0	0	133
REACTOME_ASPARAGINE_N_LINKED_GLYCOSYLATION		136	0.502789	2.2296	0	0	0	602
REACTOME_CARGO_CONCENTRATION_IN_THE_ER		20	0.726394	2.17933	0	0.000144316	0.002	714
REACTOME_EUKARYOTIC_TRANSLATION_INITIATION		94	0.525939	2.16872	0	0.000133215	0.002	1343
REACTOME_IRE1ALPHA_ACTIVATES_CHAPERONES		25	0.655598	2.08589	0.00180505	0.000624481	0.01	576
REACTOME_COLLAGEN_FORMATION		28	0.646183	2.06573	0	0.000988121	0.017	133
REACTOME_ACTIVATION_OF_THE_MRNA_UPON_BINDING_OF_THE_CAP_BINDING_COMPLEX_AND_EIFS_AND_SUBSEQUENT_BINDING_TO_43S		48	0.551891	2.0067	0	0.00256763	0.045	1683
REACTOME_REGULATION_OF_INSULIN_LIKE_GROWTH_FACTOR_IGF_TRANSPORT_AND_UPTAKE_BY_INSULIN_LIKE_GROWTH_FACTOR_BINDING_PROTEINS_IGFBPS		46	0.559711	2.00223	0	0.00268597	0.05	348
REACTOME_TRNA_MODIFICATION_IN_THE_NUCLEUS_AND_CYTOSOL		15	0.694961	1.93609	0.0018622	0.00603369	0.116	1004
REACTOME_NONSENSE_MEDIATED_DECAY_NMD		84	0.47827	1.93407	0	0.00585997	0.118	1338
REACTOME_PERK_REGULATES_GENE_EXPRESSION		17	0.6723	1.91958	0.00373134	0.00631631	0.133	884
REACTOME_GLOBAL_GENOME_NUCLEOTIDE_EXCISION_REPAIR_GG_NER		38	0.545495	1.9188	0.00352734	0.00609785	0.134	1157
REACTOME_COPII_MEDIATED_VESICLE_TRANSPORT		38	0.555699	1.91794	0	0.00589748	0.135	598
REACTOME_EXTENSION_OF_TELOMERES		28	0.594971	1.90168	0.00183486	0.00670919	0.161	1210
REACTOME_RESOLUTION_OF_ABASIC_SITES_AP_SITES		20	0.634917	1.89679	0	0.00712739	0.179	1016
REACTOME_REGULATION_OF_EXPRESSION_OF_SLITS_AND_ROBOS		119	0.438794	1.88492	0	0.00803645	0.205	1640
REACTOME_DUAL_INCISION_IN_GG_NER		17	0.657366	1.87691	0.00589391	0.00844101	0.224	1157
REACTOME_BASE_EXCISION_REPAIR		22	0.627924	1.86969	0	0.00875347	0.239	1050
REACTOME_SPHINGOLIPID_METABOLISM		20	0.637582	1.8686	0.00186916	0.0085048	0.241	451
REACTOME_HSF1_ACTIVATION		15	0.668856	1.85919	0.00180505	0.00881961	0.255	795
REACTOME_RESPONSE_TO_ELEVATED_PLATELET_CYTOSOLIC_CA2		67	0.480305	1.84545	0	0.0100368	0.293	1201
REACTOME_CHROMOSOME_MAINTENANCE		46	0.517308	1.84298	0	0.0101662	0.305	1263
REACTOME_METABOLISM_OF_RNA		456	0.365679	1.82783	0	0.0115109	0.348	1462
REACTOME_RESOLUTION_OF_AP_SITES_VIA_THE_MULTIPLE_NUCLEOTIDE_PATCH_REPLACEMENT_PATHWAY		16	0.670302	1.82706	0.00192678	0.0111871	0.348	1157
REACTOME_TELOMERE_C_STRAND_LAGGING_STRAND_SYNTHESIS		18	0.640488	1.82574	0.00193798	0.0109866	0.353	1157
REACTOME_CELLULAR_RESPONSE_TO_STARVATION		89	0.443425	1.81082	0	0.0129733	0.414	1338
REACTOME_PCNA_DEPENDENT_LONG_PATCH_BASE_EXCISION_REPAIR		15	0.666451	1.80249	0	0.0138378	0.438	1157
REACTOME_TRANSPORT_TO_THE_GOLGI_AND_SUBSEQUENT_MODIFICATION		97	0.429838	1.80145	0	0.0137657	0.444	631
REACTOME_TELOMERE_MAINTENANCE		38	0.523517	1.79837	0	0.0138805	0.454	1315
REACTOME_HOMOLOGY_DIRECTED_REPAIR		29	0.548663	1.78558	0.00181159	0.0156877	0.501	1016
REACTOME_TRANSLATION_OF_SARS_COV_2_STRUCTURAL_PROTEINS		18	0.618861	1.77123	0.00560748	0.0176798	0.548	394
REACTOME_LAGGING_STRAND_SYNTHESIS		15	0.634123	1.75968	0.0113636	0.0194324	0.588	1157
REACTOME_ER_TO_GOLGI_ANTEROGRADE_TRANSPORT		94	0.431733	1.75855	0	0.0191985	0.592	631
REACTOME_TRANSLESION_SYNTHESIS_BY_Y_FAMILY_DNA_POLYMERASES_BYPASSES_LESIONS_ON_DNA_TEMPLATE		15	0.641782	1.75396	0.00770713	0.0196464	0.607	1228
REACTOME_EXTRACELLULAR_MATRIX_ORGANIZATION		96	0.41605	1.73347	0	0.0238091	0.691	996
REACTOME_INFLUENZA_INFECTION		117	0.407492	1.73292	0	0.0232987	0.691	1315
REACTOME_POST_TRANSLATIONAL_PROTEIN_MODIFICATION		460	0.343903	1.72975	0	0.0236369	0.705	602
REACTOME_SARS_COV_2_INFECTION		30	0.516516	1.7246	0.00376648	0.0242326	0.729	1103
REACTOME_ABC_TRANSPORTER_DISORDERS		48	0.453177	1.64938	0.0017301	0.0482357	0.929	369
REACTOME_NUCLEOTIDE_EXCISION_REPAIR		55	0.43617	1.62819	0.0121528	0.0566812	0.964	1367
REACTOME_PROCESSING_OF_DNA_DOUBLE_STRAND_BREAK_ENDS		20	0.537682	1.61933	0.028626	0.0599422	0.967	1016
REACTOME_TRANSLATION		195	0.352103	1.61646	0	0.0602673	0.974	972
REACTOME_TRANSCRIPTION_COUPLED_NUCLEOTIDE_EXCISION_REPAIR_TC_NER		46	0.449434	1.61565	0.0142349	0.0595663	0.974	1367
REACTOME_CYTOSOLIC_SENSORS_OF_PATHOGEN_ASSOCIATED_DNA		22	0.530754	1.60135	0.0172414	0.0661163	0.985	976
REACTOME_HEDGEHOG_LIGAND_BIOGENESIS		45	0.437964	1.59675	0.0105634	0.0674277	0.985	369
REACTOME_DISEASES_OF_GLYCOSYLATION		28	0.486534	1.57775	0.0269231	0.0772504	0.993	451
REACTOME_RECOGNITION_OF_DNA_DAMAGE_BY_PCNA_CONTAINING_REPLICATION_COMPLEX		15	0.559958	1.56324	0.0421456	0.0853843	0.996	1157
REACTOME_ELASTIC_FIBRE_FORMATION		16	0.556824	1.54287	0.0457875	0.0979441	1	1478
REACTOME_MOLECULES_ASSOCIATED_WITH_ELASTIC_FIBRES		16	0.556824	1.54255	0.0376648	0.0963733	1	1478
REACTOME_DNA_DAMAGE_BYPASS		19	0.529676	1.54242	0.0335097	0.0948158	1	1228
REACTOME_DISEASES_OF_METABOLISM		54	0.407944	1.53151	0.00904159	0.101504	1	640
REACTOME_CELL_JUNCTION_ORGANIZATION		22	0.503367	1.52897	0.0385321	0.101791	1	1105
REACTOME_DUAL_INCISION_IN_TC_NER		34	0.458894	1.52451	0.0236794	0.103443	1	1367
REACTOME_TP53_REGULATES_TRANSCRIPTION_OF_CELL_CYCLE_GENES		16	0.544088	1.51792	0.0393996	0.10708	1	1021
REACTOME_TRNA_PROCESSING		54	0.395398	1.50415	0.0186916	0.116999	1	1063
REACTOME_REGULATION_OF_TP53_ACTIVITY_THROUGH_PHOSPHORYLATION		25	0.477376	1.49928	0.0361011	0.119198	1	1065
REACTOME_METABOLISM_OF_AMINO_ACIDS_AND_DERIVATIVES		191	0.323271	1.48336	0.00322581	0.13231	1	1312
REACTOME_DEFECTIVE_CFTR_CAUSES_CYSTIC_FIBROSIS		46	0.421474	1.48303	0.0304114	0.130549	1	369
REACTOME_GLYCOSAMINOGLYCAN_METABOLISM		21	0.480602	1.46233	0.0575816	0.148472	1	451
REACTOME_DNA_REPAIR		100	0.350815	1.46225	0.0141593	0.146412	1	1367
REACTOME_DNA_STRAND_ELONGATION		23	0.468851	1.45797	0.0604915	0.148513	1	1016
REACTOME_DNA_DOUBLE_STRAND_BREAK_REPAIR		39	0.425154	1.44524	0.0512821	0.159613	1	1016
REACTOME_SENESCENCE_ASSOCIATED_SECRETORY_PHENOTYPE_SASP		20	0.492345	1.43488	0.0707635	0.168591	1	831
REACTOME_CELLULAR_RESPONSES_TO_STIMULI		352	0.284745	1.40119	0.00317965	0.206834	1	889
REACTOME_REGULATION_OF_MRNA_STABILITY_BY_PROTEINS_THAT_BIND_AU_RICH_ELEMENTS		66	0.362577	1.39071	0.0433145	0.218178	1	768
REACTOME_APOPTOTIC_CLEAVAGE_OF_CELLULAR_PROTEINS		20	0.470292	1.389	0.0793358	0.217563	1	465
REACTOME_SMOOTH_MUSCLE_CONTRACTION		17	0.488551	1.38434	0.0808824	0.220904	1	457
REACTOME_FORMATION_OF_INCISION_COMPLEX_IN_GG_NER		15	0.504335	1.37767	0.0931559	0.227263	1	1087
REACTOME_ABC_FAMILY_PROTEINS_MEDIATED_TRANSPORT		54	0.373593	1.36376	0.0556553	0.244784	1	484
REACTOME_COPI_MEDIATED_ANTEROGRADE_TRANSPORT		67	0.350484	1.36222	0.0525362	0.243979	1	631
REACTOME_FGFR2_ALTERNATIVE_SPLICING		18	0.476779	1.35707	0.108317	0.248515	1	1442
REACTOME_PHASE_II_CONJUGATION_OF_COMPOUNDS		30	0.416466	1.35675	0.0998218	0.245867	1	673
REACTOME_TP53_REGULATES_TRANSCRIPTION_OF_DNA_REPAIR_GENES		31	0.406634	1.34721	0.0990476	0.256341	1	1520
REACTOME_INTEGRIN_CELL_SURFACE_INTERACTIONS		34	0.394021	1.3354	0.0942029	0.271001	1	1164
REACTOME_RUNX1_REGULATES_GENES_INVOLVED_IN_MEGAKARYOCYTE_DIFFERENTIATION_AND_PLATELET_FUNCTION		17	0.466827	1.32184	0.133816	0.289295	1	1307
REACTOME_ANTIGEN_PROCESSING_CROSS_PRESENTATION		60	0.347185	1.31902	0.0869565	0.290822	1	1059
REACTOME_RNA_POLYMERASE_II_TRANSCRIBES_SNRNA_GENES		33	0.389685	1.31046	0.109195	0.302431	1	1442
REACTOME_SARS_COV_1_INFECTION		20	0.438067	1.30238	0.138632	0.312645	1	394
REACTOME_BIOSYNTHESIS_OF_THE_N_GLYCAN_PRECURSOR_DOLICHOL_LIPID_LINKED_OLIGOSACCHARIDE_LLO_AND_TRANSFER_TO_A_NASCENT_PROTEIN		19	0.442911	1.2933	0.165714	0.3253	1	531
REACTOME_AMYLOID_FIBER_FORMATION		17	0.44393	1.28705	0.149712	0.333622	1	826
REACTOME_BIOLOGICAL_OXIDATIONS		49	0.346603	1.27684	0.127505	0.348489	1	673
REACTOME_COPI_DEPENDENT_GOLGI_TO_ER_RETROGRADE_TRAFFIC		53	0.343026	1.26198	0.121723	0.373076	1	296
REACTOME_REPRODUCTION		22	0.407124	1.25242	0.179078	0.388514	1	1153
REACTOME_REGULATION_OF_RUNX3_EXPRESSION_AND_ACTIVITY		41	0.354298	1.23826	0.15993	0.413515	1	403
REACTOME_DEGRADATION_OF_THE_EXTRACELLULAR_MATRIX		37	0.356021	1.23763	0.169065	0.410317	1	990
REACTOME_SYNTHESIS_OF_DNA		76	0.314325	1.23591	0.11413	0.409568	1	1016
REACTOME_AUF1_HNRNP_D0_BINDS_AND_DESTABILIZES_MRNA		44	0.352425	1.23493	0.157407	0.407467	1	369
REACTOME_SARS_COV_INFECTIONS		71	0.312372	1.22754	0.14	0.418337	1	467
REACTOME_DNA_DAMAGE_RECOGNITION_IN_GG_NER		18	0.420964	1.22228	0.192982	0.426147	1	1072
REACTOME_APOPTOTIC_EXECUTION_PHASE		26	0.384307	1.2188	0.200743	0.42956	1	465
REACTOME_TRANSCRIPTIONAL_REGULATION_BY_RUNX3		46	0.334745	1.21666	0.15233	0.429729	1	403
REACTOME_INTRA_GOLGI_TRAFFIC		23	0.398837	1.21531	0.215213	0.428484	1	1081
REACTOME_FORMATION_OF_RNA_POL_II_ELONGATION_COMPLEX		33	0.355636	1.21506	0.181651	0.424806	1	1520
REACTOME_ACTIVATION_OF_ATR_IN_RESPONSE_TO_REPLICATION_STRESS		17	0.415542	1.19854	0.227533	0.457997	1	1016
REACTOME_INTERLEUKIN_1_SIGNALING		55	0.319227	1.19792	0.181982	0.454981	1	514
REACTOME_SYNTHESIS_OF_SUBSTRATES_IN_N_GLYCAN_BIOSYTHESIS		17	0.421593	1.18922	0.239332	0.469846	1	531
REACTOME_MUSCLE_CONTRACTION		43	0.336138	1.187	0.199319	0.470338	1	457
REACTOME_MAPK6_MAPK4_SIGNALING		53	0.324415	1.18477	0.204991	0.471258	1	369
REACTOME_RETROGRADE_TRANSPORT_AT_THE_TRANS_GOLGI_NETWORK		29	0.362403	1.18291	0.207792	0.471153	1	973
REACTOME_DNA_REPLICATION		79	0.294355	1.172	0.177305	0.492026	1	1016
REACTOME_CLASS_I_MHC_MEDIATED_ANTIGEN_PROCESSING_PRESENTATION		129	0.269306	1.16824	0.145729	0.496001	1	369
REACTOME_FORMATION_OF_FIBRIN_CLOT_CLOTTING_CASCADE		15	0.435069	1.16387	0.282732	0.502242	1	1402
REACTOME_SULFUR_AMINO_ACID_METABOLISM		16	0.42027	1.16171	0.289773	0.50264	1	145
REACTOME_RNA_POLYMERASE_II_TRANSCRIPTION_TERMINATION		48	0.312906	1.15295	0.231638	0.519054	1	1420
REACTOME_DDX58_IFIH1_MEDIATED_INDUCTION_OF_INTERFERON_ALPHA_BETA		15	0.414755	1.15177	0.292035	0.517341	1	886
REACTOME_G1_S_DNA_DAMAGE_CHECKPOINTS		43	0.322306	1.1449	0.254513	0.529434	1	520
REACTOME_REGULATION_OF_HSF1_MEDIATED_HEAT_SHOCK_RESPONSE		53	0.304291	1.14246	0.226148	0.530756	1	795
REACTOME_SIGNALING_BY_ALK_IN_CANCER		34	0.339974	1.13823	0.280072	0.535988	1	368
REACTOME_DISORDERS_OF_TRANSMEMBRANE_TRANSPORTERS		77	0.28587	1.13612	0.242634	0.536669	1	555
REACTOME_MEIOSIS		21	0.380179	1.13532	0.285192	0.533861	1	1153
REACTOME_SIGNALING_BY_NOTCH		76	0.28735	1.13288	0.245614	0.535471	1	419
REACTOME_SIGNALING_BY_ROBO_RECEPTORS		144	0.254975	1.12997	0.197987	0.538233	1	1312
REACTOME_DECTIN_1_MEDIATED_NONCANONICAL_NF_KB_SIGNALING		46	0.310882	1.12654	0.270872	0.541837	1	498
REACTOME_TNFR2_NON_CANONICAL_NF_KB_PATHWAY		45	0.317112	1.125	0.278571	0.541043	1	369
REACTOME_MITOTIC_G1_PHASE_AND_G1_S_TRANSITION		81	0.278356	1.12395	0.248288	0.539284	1	448
REACTOME_CROSS_PRESENTATION_OF_SOLUBLE_EXOGENOUS_ANTIGENS_ENDOSOMES		40	0.317394	1.12203	0.252236	0.539556	1	369
REACTOME_COLLAGEN_DEGRADATION		17	0.391946	1.12044	0.326126	0.538846	1	724
REACTOME_STABILIZATION_OF_P53		41	0.311007	1.11348	0.280859	0.552343	1	520
REACTOME_METABOLISM_OF_NUCLEOTIDES		53	0.301916	1.11172	0.297683	0.552173	1	850
REACTOME_CELLULAR_RESPONSE_TO_HYPOXIA		44	0.305757	1.11002	0.293233	0.551864	1	369
REACTOME_DEGRADATION_OF_AXIN		40	0.317394	1.10831	0.308772	0.551621	1	369
REACTOME_COMPLEMENT_CASCADE		15	0.411966	1.10563	0.365672	0.55371	1	1726
REACTOME_REGULATION_OF_HMOX1_EXPRESSION_AND_ACTIVITY		47	0.302455	1.10408	0.272408	0.553332	1	369
REACTOME_MRNA_SPLICING_MINOR_PATHWAY		36	0.322701	1.10286	0.304267	0.552039	1	1462
REACTOME_INTRA_GOLGI_AND_RETROGRADE_GOLGI_TO_ER_TRAFFIC		111	0.260264	1.09751	0.31362	0.56069	1	357
REACTOME_HIV_ELONGATION_ARREST_AND_RECOVERY		21	0.358767	1.08664	0.330275	0.582657	1	1520
REACTOME_ESTROGEN_DEPENDENT_GENE_EXPRESSION		34	0.321923	1.08474	0.334586	0.583263	1	1362
REACTOME_HIV_TRANSCRIPTION_INITIATION		19	0.370796	1.07269	0.354717	0.609146	1	1442
REACTOME_DEGRADATION_OF_DVL		42	0.302412	1.07191	0.357542	0.606734	1	369
REACTOME_CDT1_ASSOCIATION_WITH_THE_CDC6_ORC_ORIGIN_COMPLEX		43	0.29814	1.07032	0.358362	0.606514	1	369
REACTOME_ACTIVATION_OF_THE_PRE_REPLICATIVE_COMPLEX		17	0.381304	1.06913	0.359316	0.605002	1	863
REACTOME_PEPTIDE_HORMONE_METABOLISM		25	0.337257	1.06591	0.370766	0.608749	1	538
REACTOME_NEGATIVE_EPIGENETIC_REGULATION_OF_RRNA_EXPRESSION		20	0.355376	1.06111	0.365942	0.616041	1	1175
REACTOME_REGULATION_OF_CHOLESTEROL_BIOSYNTHESIS_BY_SREBP_SREBF		25	0.335992	1.05762	0.374765	0.620404	1	695
REACTOME_RUNX1_REGULATES_TRANSCRIPTION_OF_GENES_INVOLVED_IN_DIFFERENTIATION_OF_HSCS		47	0.292346	1.05357	0.34296	0.626548	1	403
REACTOME_DEGRADATION_OF_BETA_CATENIN_BY_THE_DESTRUCTION_COMPLEX		55	0.278823	1.03896	0.371377	0.66023	1	369
REACTOME_DISEASES_OF_SIGNAL_TRANSDUCTION_BY_GROWTH_FACTOR_RECEPTORS_AND_SECOND_MESSENGERS		179	0.226639	1.03808	0.349418	0.658034	1	457
REACTOME_INTERLEUKIN_12_FAMILY_SIGNALING		32	0.309632	1.03726	0.388571	0.655661	1	477
REACTOME_DETOXIFICATION_OF_REACTIVE_OXYGEN_SPECIES		19	0.35259	1.02919	0.443609	0.671807	1	956
REACTOME_REGULATION_OF_RAS_BY_GAPS		42	0.294267	1.02902	0.417745	0.667739	1	369
REACTOME_INTERLEUKIN_1_FAMILY_SIGNALING		61	0.267696	1.02246	0.373849	0.680192	1	514
REACTOME_RNA_POLYMERASE_I_TRANSCRIPTION_INITIATION		21	0.339899	1.02047	0.432432	0.680736	1	1175
REACTOME_APOPTOSIS		94	0.24505	1.01395	0.42906	0.69333	1	465
REACTOME_PROCESSING_OF_CAPPED_INTRONLESS_PRE_MRNA		19	0.338835	1.00165	0.428571	0.721242	1	1183
REACTOME_E3_UBIQUITIN_LIGASES_UBIQUITINATE_TARGET_PROTEINS		15	0.364615	0.998128	0.442085	0.725981	1	1336
REACTOME_FCERI_MEDIATED_NF_KB_ACTIVATION		49	0.268388	0.996303	0.44403	0.726028	1	514
REACTOME_BINDING_AND_UPTAKE_OF_LIGANDS_BY_SCAVENGER_RECEPTORS		19	0.348418	0.993945	0.475676	0.727904	1	310
REACTOME_APC_C_MEDIATED_DEGRADATION_OF_CELL_CYCLE_PROTEINS		53	0.26745	0.992158	0.453237	0.727982	1	369
REACTOME_PROCESSING_OF_INTRONLESS_PRE_MRNAS		16	0.351648	0.99138	0.466302	0.725477	1	1183
REACTOME_DNA_REPLICATION_PRE_INITIATION		60	0.261754	0.991196	0.463063	0.721453	1	527
REACTOME_TRANSCRIPTIONAL_REGULATION_BY_MECP2		20	0.327812	0.986733	0.447368	0.728261	1	588
REACTOME_CELLULAR_RESPONSE_TO_HEAT_STRESS		65	0.25489	0.980643	0.466667	0.739644	1	795
REACTOME_SYNDECAN_INTERACTIONS		19	0.337884	0.979729	0.487179	0.737561	1	2
REACTOME_ASYMMETRIC_LOCALIZATION_OF_PCP_PROTEINS		43	0.273755	0.978824	0.486381	0.73534	1	369
REACTOME_SCF_SKP2_MEDIATED_DEGRADATION_OF_P27_P21		43	0.275559	0.978557	0.485915	0.731541	1	369
REACTOME_APC_C_CDH1_MEDIATED_DEGRADATION_OF_CDC20_AND_OTHER_APC_C_CDH1_TARGETED_PROTEINS_IN_LATE_MITOSIS_EARLY_G1		47	0.269012	0.975065	0.501779	0.736239	1	537
REACTOME_HSF1_DEPENDENT_TRANSACTIVATION		18	0.339526	0.972729	0.5	0.737737	1	709
REACTOME_RNA_POLYMERASE_I_TRANSCRIPTION		23	0.317702	0.967721	0.491773	0.746239	1	1175
REACTOME_METABOLISM_OF_POLYAMINES		43	0.271968	0.962639	0.533698	0.754884	1	481
REACTOME_NEDDYLATION		86	0.23584	0.956081	0.539655	0.767179	1	502
REACTOME_HIV_TRANSCRIPTION_ELONGATION		24	0.306456	0.955368	0.51306	0.76463	1	1520
REACTOME_MRNA_SPLICING		152	0.214947	0.949101	0.583601	0.776547	1	1488
REACTOME_PLATELET_ACTIVATION_SIGNALING_AND_AGGREGATION		107	0.22137	0.939686	0.588235	0.79637	1	785
REACTOME_HEDGEHOG_ON_STATE		44	0.261406	0.927907	0.591497	0.822324	1	369
REACTOME_S_PHASE		91	0.22416	0.927369	0.622641	0.818869	1	1016
REACTOME_CLEC7A_DECTIN_1_SIGNALING		55	0.24519	0.918263	0.617594	0.836759	1	514
REACTOME_NEGATIVE_REGULATION_OF_NOTCH4_SIGNALING		44	0.256865	0.918257	0.604096	0.832025	1	369
REACTOME_LATE_ENDOSOMAL_MICROAUTOPHAGY		20	0.311895	0.917975	0.558824	0.828166	1	195
REACTOME_DEGRADATION_OF_GLI1_BY_THE_PROTEASOME		44	0.250774	0.915021	0.601835	0.831166	1	369
REACTOME_METABOLISM_OF_STEROIDS		43	0.256717	0.912985	0.609075	0.831738	1	1084
REACTOME_SIGNALING_BY_NOTCH4		49	0.251907	0.911184	0.629091	0.831557	1	369
REACTOME_NEUTROPHIL_DEGRANULATION		204	0.19505	0.910459	0.726655	0.828655	1	831
REACTOME_SIGNALING_BY_INTERLEUKINS		134	0.206455	0.910313	0.682724	0.824389	1	514
REACTOME_REGULATION_OF_RUNX2_EXPRESSION_AND_ACTIVITY		46	0.253537	0.904186	0.646847	0.834836	1	403
REACTOME_PKMTS_METHYLATE_HISTONE_LYSINES		19	0.304361	0.90088	0.592129	0.838285	1	1222
REACTOME_RHOG_GTPASE_CYCLE		42	0.25123	0.900374	0.624288	0.834963	1	637
REACTOME_INNATE_IMMUNE_SYSTEM		358	0.181852	0.895127	0.809816	0.842826	1	572
REACTOME_G2_M_DNA_DAMAGE_CHECKPOINT		23	0.289005	0.887298	0.632353	0.857055	1	1016
REACTOME_INTERLEUKIN_12_SIGNALING		29	0.271195	0.886261	0.625468	0.854882	1	477
REACTOME_PROCESSING_OF_CAPPED_INTRON_CONTAINING_PRE_MRNA		190	0.192548	0.880275	0.778689	0.86387	1	1488
REACTOME_MITOTIC_PROPHASE		52	0.234551	0.869157	0.663685	0.885043	1	396
REACTOME_RMTS_METHYLATE_HISTONE_ARGININES		23	0.272156	0.86152	0.661947	0.897633	1	75
REACTOME_INFECTIOUS_DISEASE		413	0.172828	0.8613	0.917178	0.893457	1	1087
REACTOME_TRANSCRIPTIONAL_REGULATION_BY_RUNX1		88	0.211976	0.857708	0.757785	0.897154	1	476
REACTOME_REGULATION_OF_TP53_ACTIVITY		61	0.223333	0.853624	0.731261	0.901677	1	1078
REACTOME_PEROXISOMAL_PROTEIN_IMPORT		20	0.28458	0.852535	0.689964	0.89945	1	874
REACTOME_DOWNSTREAM_SIGNALING_EVENTS_OF_B_CELL_RECEPTOR_BCR		49	0.232011	0.847861	0.71223	0.904624	1	514
REACTOME_REGULATION_OF_MECP2_EXPRESSION_AND_ACTIVITY		15	0.312328	0.845785	0.66855	0.904624	1	215
REACTOME_G2_M_CHECKPOINTS		73	0.211695	0.8357	0.782374	0.921251	1	527
REACTOME_SUMOYLATION		74	0.207897	0.827256	0.791971	0.933508	1	1156
REACTOME_SIGNALING_BY_BRAF_AND_RAF1_FUSIONS		36	0.241062	0.826745	0.742857	0.929869	1	996
REACTOME_TRANS_GOLGI_NETWORK_VESICLE_BUDDING		44	0.235536	0.822182	0.775665	0.934093	1	726
REACTOME_TRANSCRIPTIONAL_REGULATION_BY_RUNX2		61	0.216308	0.817595	0.813167	0.938471	1	476
REACTOME_ACTIVATION_OF_ANTERIOR_HOX_GENES_IN_HINDBRAIN_DEVELOPMENT_DURING_EARLY_EMBRYOGENESIS		20	0.278119	0.816931	0.740332	0.935031	1	1315
REACTOME_PROGRAMMED_CELL_DEATH		109	0.193567	0.808338	0.861888	0.946511	1	465
REACTOME_CELL_CELL_COMMUNICATION		36	0.231415	0.805496	0.774379	0.947251	1	879
REACTOME_RNA_POLYMERASE_III_TRANSCRIPTION		16	0.287885	0.802613	0.737452	0.947777	1	1202
REACTOME_HDACS_DEACETYLATE_HISTONES		16	0.28263	0.797785	0.725564	0.951716	1	588
REACTOME_FORMATION_OF_TC_NER_PRE_INCISION_COMPLEX		32	0.241221	0.795942	0.798077	0.950291	1	1556
REACTOME_TRANSCRIPTION_OF_THE_HIV_GENOME		33	0.235254	0.795485	0.820106	0.946558	1	1315
REACTOME_ECM_PROTEOGLYCANS		33	0.240153	0.7902	0.80334	0.951102	1	101
REACTOME_THE_ROLE_OF_GTSE1_IN_G2_M_PROGRESSION_AFTER_G2_CHECKPOINT		52	0.216816	0.790168	0.836842	0.946623	1	369
REACTOME_ORC1_REMOVAL_FROM_CHROMATIN		52	0.2103	0.783473	0.826958	0.953354	1	369
REACTOME_ONCOGENIC_MAPK_SIGNALING		39	0.225202	0.772839	0.82601	0.965665	1	996
REACTOME_CYCLIN_A_CDK2_ASSOCIATED_EVENTS_AT_S_PHASE_ENTRY		50	0.211054	0.771445	0.844221	0.963206	1	369
REACTOME_TRANSCRIPTIONAL_ACTIVITY_OF_SMAD2_SMAD3_SMAD4_HETEROTRIMER		16	0.280394	0.770611	0.752328	0.959884	1	1083
REACTOME_TRANSPORT_OF_MATURE_TRANSCRIPT_TO_CYTOPLASM		62	0.197673	0.761141	0.891798	0.969683	1	1140
REACTOME_DISEASES_OF_PROGRAMMED_CELL_DEATH		22	0.252339	0.760394	0.805293	0.966386	1	1159
REACTOME_UB_SPECIFIC_PROCESSING_PROTEASES		76	0.192046	0.75907	0.923208	0.963789	1	574
REACTOME_ACTIVATION_OF_GENE_EXPRESSION_BY_SREBF_SREBP		17	0.260074	0.738804	0.811284	0.98593	1	1321
REACTOME_METABOLISM_OF_WATER_SOLUBLE_VITAMINS_AND_COFACTORS		33	0.218789	0.730494	0.87766	0.991487	1	601
REACTOME_RNA_POLYMERASE_II_TRANSCRIPTION		369	0.149059	0.729986	0.99842	0.987524	1	1087
REACTOME_REGULATION_OF_PTEN_STABILITY_AND_ACTIVITY		48	0.199007	0.728879	0.921569	0.984313	1	369
REACTOME_GLUTATHIONE_CONJUGATION		15	0.263846	0.722602	0.843327	0.986938	1	604
REACTOME_EPIGENETIC_REGULATION_OF_GENE_EXPRESSION		43	0.19921	0.699271	0.923894	1	1	1175
REACTOME_CELLULAR_RESPONSE_TO_CHEMICAL_STRESS		89	0.169467	0.697067	0.973913	1	1	369
REACTOME_SWITCHING_OF_ORIGINS_TO_A_POST_REPLICATIVE_STATE		58	0.182649	0.690958	0.955963	1	1	369
REACTOME_CELL_SURFACE_INTERACTIONS_AT_THE_VASCULAR_WALL		35	0.195243	0.675958	0.942699	1	1	1149
REACTOME_SIGNALING_BY_THE_B_CELL_RECEPTOR_BCR		58	0.179942	0.673359	0.963768	1	1	514
REACTOME_INTERLEUKIN_4_AND_INTERLEUKIN_13_SIGNALING		17	0.242734	0.670187	0.886894	1	1	44
REACTOME_TRANSCRIPTIONAL_REGULATION_BY_TP53		145	0.149226	0.65871	0.99835	1	1	1087
REACTOME_CYTOPROTECTION_BY_HMOX1		71	0.168146	0.658396	0.980357	1	1	369
REACTOME_DEUBIQUITINATION		102	0.15645	0.654138	0.991497	1	1	580
REACTOME_PTEN_REGULATION		82	0.160782	0.65258	0.987387	1	1	463
REACTOME_OXIDATIVE_STRESS_INDUCED_SENESCENCE		20	0.2157	0.649701	0.90998	0.998819	1	215
REACTOME_PROTEIN_UBIQUITINATION		28	0.197523	0.639115	0.94	1	1	1233
REACTOME_UCH_PROTEINASES		53	0.171707	0.638823	0.976909	0.996394	1	369
REACTOME_SLC_MEDIATED_TRANSMEMBRANE_TRANSPORT		19	0.220226	0.638674	0.9375	0.992278	1	1267
REACTOME_POSITIVE_EPIGENETIC_REGULATION_OF_RRNA_EXPRESSION		27	0.198056	0.63612	0.958569	0.989354	1	181
REACTOME_CELLULAR_SENESCENCE		44	0.176512	0.635492	0.976364	0.985519	1	1159
REACTOME_CHROMATIN_MODIFYING_ENZYMES		75	0.158799	0.633687	0.985047	0.98234	1	1222
REACTOME_FORMATION_OF_THE_EARLY_ELONGATION_COMPLEX		19	0.214832	0.633034	0.937833	0.978557	1	3099
REACTOME_ABORTIVE_ELONGATION_OF_HIV_1_TRANSCRIPT_IN_THE_ABSENCE_OF_TAT		16	0.214668	0.603026	0.949731	0.987204	1	3099
REACTOME_TCR_SIGNALING		56	0.160621	0.595413	0.994662	0.985765	1	514
REACTOME_ASSEMBLY_OF_COLLAGEN_FIBRILS_AND_OTHER_MULTIMERIC_STRUCTURES		18	0.189809	0.548054	0.98694	0.993549	1	3197
REACTOME_MRNA_CAPPING		17	0.166102	0.470415	0.990602	0.997761	1	1520

## Sheet: Supplementary Data 7c
NAME		SIZE	ES	NES	NOM p-val	FDR q-val	FWER p-val	RANK AT MAX
REACTOME_FORMATION_OF_TUBULIN_FOLDING_INTERMEDIATES_BY_CCT_TRIC		17	-0.838217	-2.46162	0	0	0	159
REACTOME_COOPERATION_OF_PDCL_PHLP1_AND_TRIC_CCT_IN_G_PROTEIN_BETA_FOLDING		18	-0.820821	-2.41688	0	0	0	525
REACTOME_PROTEIN_FOLDING		48	-0.640974	-2.40955	0	0	0	562
REACTOME_TRANSMISSION_ACROSS_CHEMICAL_SYNAPSES		74	-0.584582	-2.40198	0	0	0	641
REACTOME_ASSOCIATION_OF_TRIC_CCT_WITH_TARGET_PROTEINS_DURING_BIOSYNTHESIS		17	-0.82461	-2.39455	0	0	0	13
REACTOME_NEURONAL_SYSTEM		88	-0.555263	-2.39225	0	0	0	674
REACTOME_COOPERATION_OF_PREFOLDIN_AND_TRIC_CCT_IN_ACTIN_AND_TUBULIN_FOLDING		23	-0.755673	-2.38515	0	0	0	562
REACTOME_NEUROTRANSMITTER_RECEPTORS_AND_POSTSYNAPTIC_SIGNAL_TRANSMISSION		58	-0.602213	-2.36841	0	0	0	641
REACTOME_THE_CITRIC_ACID_TCA_CYCLE_AND_RESPIRATORY_ELECTRON_TRANSPORT		84	-0.54917	-2.33285	0	0	0	1337
REACTOME_CILIUM_ASSEMBLY		63	-0.573938	-2.3019	0	0	0	712
REACTOME_CARGO_TRAFFICKING_TO_THE_PERICILIARY_MEMBRANE		20	-0.734479	-2.22423	0	0	0	379
REACTOME_RESPIRATORY_ELECTRON_TRANSPORT_ATP_SYNTHESIS_BY_CHEMIOSMOTIC_COUPLING_AND_HEAT_PRODUCTION_BY_UNCOUPLING_PROTEINS		53	-0.570755	-2.21498	0	0	0	1294
REACTOME_RESPIRATORY_ELECTRON_TRANSPORT		53	-0.570755	-2.21311	0	0	0	1294
REACTOME_SIGNALING_BY_NTRKS		50	-0.571935	-2.20313	0	0.000248742	0.003	1040
REACTOME_CITRIC_ACID_CYCLE_TCA_CYCLE		20	-0.7067	-2.1923	0.00203252	0.000302052	0.004	535
REACTOME_ORGANELLE_BIOGENESIS_AND_MAINTENANCE		93	-0.513826	-2.17949	0	0.000283174	0.004	809
REACTOME_TRANSLOCATION_OF_SLC2A4_GLUT4_TO_THE_PLASMA_MEMBRANE		46	-0.593309	-2.17929	0	0.000266516	0.004	826
REACTOME_KINESINS		26	-0.654736	-2.14822	0	0.000447605	0.007	432
REACTOME_CLATHRIN_MEDIATED_ENDOCYTOSIS		80	-0.5186	-2.14628	0	0.000424047	0.007	807
REACTOME_OPIOID_SIGNALLING		36	-0.604501	-2.12734	0	0.000691739	0.012	641
REACTOME_SIGNALING_BY_GPCR		73	-0.500605	-2.04519	0	0.00163253	0.03	897
REACTOME_COSTIMULATION_BY_THE_CD28_FAMILY		21	-0.655305	-2.02903	0	0.00187401	0.036	954
REACTOME_RHOBTB2_GTPASE_CYCLE		18	-0.678897	-2.02877	0	0.00179253	0.036	552
REACTOME_RAB_REGULATION_OF_TRAFFICKING		40	-0.563393	-2.02805	0	0.00171784	0.036	1077
REACTOME_ANTI_INFLAMMATORY_RESPONSE_FAVOURING_LEISHMANIA_PARASITE_INFECTION		25	-0.630331	-2.02653	0	0.00174103	0.038	580
REACTOME_PI3K_AKT_SIGNALING_IN_CANCER		18	-0.6795	-2.00888	0	0.00189441	0.043	954
REACTOME_SIGNALING_BY_MET		38	-0.557467	-2.00834	0.00229885	0.00182425	0.043	865
REACTOME_ADORA2B_MEDIATED_ANTI_INFLAMMATORY_CYTOKINES_PRODUCTION		15	-0.711954	-2.00737	0	0.00175909	0.043	764
REACTOME_COPI_INDEPENDENT_GOLGI_TO_ER_RETROGRADE_TRAFFIC		35	-0.568923	-1.99735	0	0.00197023	0.049	1060
REACTOME_SIGNALING_BY_RHO_GTPASES_MIRO_GTPASES_AND_RHOBTB3		293	-0.399611	-1.99646	0	0.00194505	0.05	746
REACTOME_PYRUVATE_METABOLISM_AND_CITRIC_ACID_TCA_CYCLE		33	-0.573561	-1.99615	0	0.00188231	0.05	717
REACTOME_G_ALPHA_I_SIGNALLING_EVENTS		44	-0.548072	-1.99213	0	0.00189663	0.051	641
REACTOME_ACTIVATION_OF_NMDA_RECEPTORS_AND_POSTSYNAPTIC_EVENTS		38	-0.553065	-1.98694	0	0.00215046	0.06	785
REACTOME_RHOU_GTPASE_CYCLE		21	-0.640568	-1.97929	0	0.00219486	0.063	700
REACTOME_RHO_GTPASE_CYCLE		186	-0.410478	-1.96732	0	0.00261634	0.077	746
REACTOME_RECYCLING_PATHWAY_OF_L1		30	-0.577326	-1.95751	0	0.00298954	0.091	785
REACTOME_SEMAPHORIN_INTERACTIONS		25	-0.615276	-1.95615	0	0.00293851	0.091	780
REACTOME_FACTORS_INVOLVED_IN_MEGAKARYOCYTE_DEVELOPMENT_AND_PLATELET_PRODUCTION		59	-0.492583	-1.95431	0	0.00289243	0.092	785
REACTOME_MITOCHONDRIAL_PROTEIN_IMPORT		31	-0.559937	-1.95067	0	0.00299189	0.098	1154
REACTOME_NEGATIVE_REGULATION_OF_THE_PI3K_AKT_NETWORK		25	-0.604935	-1.92911	0	0.00375251	0.123	722
REACTOME_PLATELET_HOMEOSTASIS		23	-0.607289	-1.91613	0.00447427	0.00439101	0.144	471
REACTOME_MET_PROMOTES_CELL_MOTILITY		25	-0.59308	-1.9129	0	0.00442436	0.147	865
REACTOME_COMPLEX_I_BIOGENESIS		33	-0.558928	-1.91164	0	0.00434799	0.148	1438
REACTOME_INTEGRATION_OF_ENERGY_METABOLISM		39	-0.539554	-1.91041	0.00208333	0.00427555	0.149	633
REACTOME_CARGO_RECOGNITION_FOR_CLATHRIN_MEDIATED_ENDOCYTOSIS		46	-0.495351	-1.88222	0	0.00605981	0.212	807
REACTOME_RHO_GTPASES_ACTIVATE_WASPS_AND_WAVES		27	-0.563813	-1.87216	0.00425532	0.00660523	0.237	738
REACTOME_GLUCONEOGENESIS		19	-0.614398	-1.86554	0	0.00703136	0.254	725
REACTOME_L1CAM_INTERACTIONS		66	-0.457354	-1.86436	0	0.00693508	0.256	692
REACTOME_G_PROTEIN_MEDIATED_EVENTS		20	-0.596094	-1.86346	0.00449438	0.0068677	0.258	764
REACTOME_TBC_RABGAPS		19	-0.60217	-1.85506	0.00684931	0.00758712	0.287	1077
REACTOME_SIGNALING_BY_INSULIN_RECEPTOR		20	-0.601058	-1.85461	0	0.00743835	0.287	1116
REACTOME_GLUCOSE_METABOLISM		59	-0.474059	-1.84809	0	0.00789459	0.31	543
REACTOME_SIGNALING_BY_RECEPTOR_TYROSINE_KINASES		179	-0.385159	-1.83166	0	0.00917965	0.354	968
REACTOME_RAB_GEFS_EXCHANGE_GTP_FOR_GDP_ON_RABS		30	-0.541137	-1.82853	0.00436681	0.00939352	0.364	1060
REACTOME_RHO_GTPASE_EFFECTORS		133	-0.402464	-1.81756	0	0.0102977	0.403	746
REACTOME_SIGNALING_BY_EGFR		20	-0.585739	-1.81471	0.00229358	0.0105	0.413	902
REACTOME_EPHB_MEDIATED_FORWARD_SIGNALING		21	-0.587338	-1.8024	0.004329	0.0113895	0.442	1176
REACTOME_RHO_GTPASES_ACTIVATE_FORMINS		70	-0.441408	-1.78494	0	0.01342	0.506	809
REACTOME_GLYCEROPHOSPHOLIPID_BIOSYNTHESIS		23	-0.569809	-1.78079	0.00422833	0.0139066	0.522	1104
REACTOME_NETRIN_1_SIGNALING		15	-0.636079	-1.77957	0	0.0138238	0.528	902
REACTOME_RHO_GTPASES_ACTIVATE_PKNS		18	-0.597883	-1.77293	0.00408998	0.0144924	0.547	746
REACTOME_SIGNALING_BY_ERBB2		17	-0.598811	-1.75722	0.00413223	0.0167114	0.595	902
REACTOME_SEALING_OF_THE_NUCLEAR_ENVELOPE_NE_BY_ESCRT_III		21	-0.5665	-1.75488	0.00646552	0.0166097	0.6	786
REACTOME_RHOBTB_GTPASE_CYCLE		26	-0.536833	-1.74817	0.00416667	0.0176181	0.629	73
REACTOME_EPH_EPHRIN_SIGNALING		41	-0.485037	-1.74778	0.00234192	0.0173961	0.63	1067
REACTOME_CDC42_GTPASE_CYCLE		53	-0.454374	-1.74266	0.00220264	0.0179259	0.645	871
REACTOME_PHOSPHOLIPID_METABOLISM		43	-0.472875	-1.71706	0.00457666	0.0223253	0.723	859
REACTOME_FCGAMMA_RECEPTOR_FCGR_DEPENDENT_PHAGOCYTOSIS		46	-0.448331	-1.71625	0	0.0221659	0.726	1067
REACTOME_LEISHMANIA_INFECTION		68	-0.422988	-1.70692	0.00224719	0.0236105	0.756	764
REACTOME_GAP_JUNCTION_TRAFFICKING_AND_REGULATION		19	-0.569879	-1.70376	0.00647948	0.0238407	0.761	1040
REACTOME_RHOV_GTPASE_CYCLE		19	-0.567942	-1.68745	0.0125523	0.026949	0.824	686
REACTOME_REGULATION_OF_INSULIN_SECRETION		28	-0.509582	-1.68397	0.0172414	0.0273026	0.832	814
REACTOME_RHOJ_GTPASE_CYCLE		32	-0.483284	-1.65522	0.00904977	0.0336202	0.894	686
REACTOME_PARASITE_INFECTION		39	-0.457105	-1.65428	0.00660793	0.0333852	0.895	738
REACTOME_NEGATIVE_REGULATION_OF_MAPK_PATHWAY		17	-0.57403	-1.64928	0.0163599	0.0343701	0.903	733
REACTOME_G_ALPHA_12_13_SIGNALLING_EVENTS		19	-0.540801	-1.64282	0.027088	0.0356829	0.912	780
REACTOME_ION_CHANNEL_TRANSPORT		34	-0.468117	-1.63689	0.0127119	0.0372501	0.928	1122
REACTOME_RAF_ACTIVATION		18	-0.55652	-1.63567	0.0195652	0.037115	0.928	641
REACTOME_RAC1_GTPASE_CYCLE		63	-0.411669	-1.63512	0.0045977	0.0368183	0.929	871
REACTOME_EXTRA_NUCLEAR_ESTROGEN_SIGNALING		22	-0.514922	-1.62225	0.0196937	0.0406117	0.944	637
REACTOME_REGULATION_OF_PLK1_ACTIVITY_AT_G2_M_TRANSITION		31	-0.466656	-1.60994	0.00663717	0.0439538	0.954	1056
REACTOME_NUCLEAR_ENVELOPE_NE_REASSEMBLY		57	-0.406938	-1.58663	0.0184332	0.052359	0.973	432
REACTOME_NUCLEAR_EVENTS_KINASE_AND_TRANSCRIPTION_FACTOR_ACTIVATION		19	-0.525598	-1.57635	0.0144628	0.0555321	0.982	516
REACTOME_RESOLUTION_OF_SISTER_CHROMATID_COHESION		64	-0.398347	-1.57516	0.00697674	0.0554091	0.985	673
REACTOME_MEMBRANE_TRAFFICKING		313	-0.311687	-1.569	0	0.0572365	0.988	826
REACTOME_RECRUITMENT_OF_NUMA_TO_MITOTIC_CENTROSOMES		36	-0.441904	-1.56828	0.0237069	0.0569204	0.988	1056
REACTOME_RAB_GERANYLGERANYLATION		23	-0.491256	-1.55802	0.0302419	0.0608692	0.993	1060
REACTOME_VESICLE_MEDIATED_TRANSPORT		330	-0.303768	-1.55525	0	0.0613161	0.993	833
REACTOME_INTRAFLAGELLAR_TRANSPORT		17	-0.536618	-1.55278	0.041958	0.0618815	0.993	785
REACTOME_TRNA_AMINOACYLATION		18	-0.521437	-1.53563	0.0367816	0.0697112	0.995	567
REACTOME_ASSEMBLY_AND_CELL_SURFACE_PRESENTATION_OF_NMDA_RECEPTORS		17	-0.528823	-1.53429	0.0340426	0.0695839	0.995	785
REACTOME_AURKA_ACTIVATION_BY_TPX2		27	-0.463694	-1.5186	0.0363248	0.0776759	0.996	1056
REACTOME_INTRINSIC_PATHWAY_FOR_APOPTOSIS		25	-0.468343	-1.51353	0.039261	0.0798746	0.997	826
REACTOME_RECRUITMENT_OF_MITOTIC_CENTROSOME_PROTEINS_AND_COMPLEXES		28	-0.448395	-1.51264	0.0305011	0.0794181	0.998	1056
REACTOME_GLYCOLYSIS		48	-0.393593	-1.49842	0.0258621	0.0870829	0.999	543
REACTOME_RHOH_GTPASE_CYCLE		23	-0.481079	-1.49375	0.04814	0.0889703	1	1267
REACTOME_MHC_CLASS_II_ANTIGEN_PRESENTATION		68	-0.3659	-1.49342	0.0155211	0.0881725	1	680
REACTOME_POST_CHAPERONIN_TUBULIN_FOLDING_PATHWAY		15	-0.529115	-1.49329	0.043573	0.0873421	1	785
REACTOME_HSP90_CHAPERONE_CYCLE_FOR_STEROID_HORMONE_RECEPTORS_SHR_IN_THE_PRESENCE_OF_LIGAND		35	-0.426554	-1.49033	0.0249433	0.0882959	1	1208
REACTOME_SIGNALING_BY_VEGF		45	-0.400282	-1.49006	0.016092	0.0875628	1	967
REACTOME_MITOTIC_PROMETAPHASE		89	-0.353865	-1.4857	0.00934579	0.0893026	1	680
REACTOME_RHOBTB1_GTPASE_CYCLE		17	-0.507823	-1.47563	0.0681319	0.0946278	1	73
REACTOME_NCAM_SIGNALING_FOR_NEURITE_OUT_GROWTH		18	-0.50477	-1.47532	0.0612691	0.0938761	1	493
REACTOME_ION_TRANSPORT_BY_P_TYPE_ATPASES		17	-0.504613	-1.46358	0.0631579	0.100548	1	1209
REACTOME_BUDDING_AND_MATURATION_OF_HIV_VIRION		19	-0.488596	-1.45334	0.0578158	0.106371	1	716
REACTOME_ENDOSOMAL_SORTING_COMPLEX_REQUIRED_FOR_TRANSPORT_ESCRT		21	-0.475968	-1.4505	0.0636364	0.107502	1	716
REACTOME_SIGNALING_BY_WNT		111	-0.328585	-1.44542	0.0276498	0.109978	1	637
REACTOME_INTRACELLULAR_SIGNALING_BY_SECOND_MESSENGERS		118	-0.326128	-1.442	0.00705882	0.111378	1	959
REACTOME_SIGNALING_BY_PDGF		21	-0.465669	-1.44109	0.0487288	0.111109	1	902
REACTOME_MET_ACTIVATES_PTK2_SIGNALING		17	-0.483799	-1.43386	0.0769231	0.115561	1	865
REACTOME_MITOTIC_SPINDLE_CHECKPOINT		53	-0.364594	-1.41467	0.0405117	0.130126	1	673
REACTOME_ANCHORING_OF_THE_BASAL_BODY_TO_THE_PLASMA_MEMBRANE		28	-0.439554	-1.41388	0.0480549	0.129611	1	1056
REACTOME_INITIATION_OF_NUCLEAR_ENVELOPE_NE_REFORMATION		15	-0.49692	-1.41136	0.093617	0.13052	1	370
REACTOME_RAC3_GTPASE_CYCLE		42	-0.383753	-1.40544	0.0473118	0.133887	1	561
REACTOME_SYNTHESIS_OF_PIPS_AT_THE_PLASMA_MEMBRANE		15	-0.480454	-1.3896	0.105485	0.145949	1	722
REACTOME_PROTEIN_PROTEIN_INTERACTIONS_AT_SYNAPSES		20	-0.44643	-1.38382	0.0799136	0.149512	1	739
REACTOME_G_ALPHA_Q_SIGNALLING_EVENTS		27	-0.421445	-1.38348	0.0786026	0.148558	1	561
REACTOME_HEMOSTASIS		208	-0.287503	-1.37939	0.0026178	0.151171	1	649
REACTOME_LAMININ_INTERACTIONS		18	-0.462795	-1.37494	0.105708	0.15406	1	1394
REACTOME_EPH_EPHRIN_MEDIATED_REPULSION_OF_CELLS		17	-0.465559	-1.37266	0.0929204	0.154724	1	613
REACTOME_ADAPTIVE_IMMUNE_SYSTEM		237	-0.273253	-1.34641	0.0102041	0.179124	1	968
REACTOME_NERVOUS_SYSTEM_DEVELOPMENT		273	-0.268842	-1.33813	0.0136612	0.186443	1	747
REACTOME_NS1_MEDIATED_EFFECTS_ON_HOST_PATHWAYS		30	-0.396834	-1.33296	0.109091	0.191002	1	507
REACTOME_SENSORY_PERCEPTION		47	-0.356051	-1.32938	0.0776053	0.193524	1	1088
REACTOME_AGGREPHAGY		23	-0.416391	-1.31675	0.104348	0.205549	1	911
REACTOME_HCMV_EARLY_EVENTS		55	-0.345876	-1.3161	0.0945626	0.204833	1	1251
REACTOME_IRON_UPTAKE_AND_TRANSPORT		23	-0.401492	-1.30222	0.121212	0.2194	1	1346
REACTOME_INTERACTIONS_OF_VPR_WITH_HOST_CELLULAR_PROTEINS		30	-0.377868	-1.29083	0.129176	0.231622	1	778
REACTOME_TP53_REGULATES_METABOLIC_GENES		47	-0.344198	-1.29075	0.107551	0.229917	1	1099
REACTOME_SENSORY_PROCESSING_OF_SOUND		26	-0.39072	-1.28168	0.12933	0.240666	1	547
REACTOME_PI_METABOLISM		21	-0.411772	-1.28154	0.133475	0.23897	1	722
REACTOME_GLYOXYLATE_METABOLISM_AND_GLYCINE_DEGRADATION		15	-0.448771	-1.27752	0.143777	0.242209	1	190
REACTOME_SIGNALING_BY_NUCLEAR_RECEPTORS		76	-0.304953	-1.26889	0.091954	0.252449	1	649
REACTOME_RHOQ_GTPASE_CYCLE		30	-0.370327	-1.26856	0.104925	0.251031	1	871
REACTOME_INTERLEUKIN_17_SIGNALING		22	-0.395374	-1.26247	0.165605	0.25761	1	516
REACTOME_RHOF_GTPASE_CYCLE		22	-0.401565	-1.26161	0.14966	0.256813	1	586
REACTOME_SIGNALING_BY_PTK6		18	-0.427414	-1.25879	0.175325	0.259147	1	746
REACTOME_VISUAL_PHOTOTRANSDUCTION		19	-0.422006	-1.25824	0.182927	0.258108	1	1176
REACTOME_RND1_GTPASE_CYCLE		19	-0.424052	-1.25438	0.182222	0.261275	1	644
REACTOME_RESPONSE_OF_MTB_TO_PHAGOCYTOSIS		16	-0.433518	-1.24848	0.170259	0.267311	1	1554
REACTOME_CARDIAC_CONDUCTION		20	-0.401035	-1.22896	0.192478	0.294221	1	1209
REACTOME_REGULATED_NECROSIS		19	-0.402313	-1.22534	0.197849	0.297634	1	369
REACTOME_RND3_GTPASE_CYCLE		19	-0.4037	-1.22146	0.218543	0.301907	1	561
REACTOME_AUTOPHAGY		72	-0.298136	-1.21068	0.13986	0.316477	1	954
REACTOME_DEVELOPMENTAL_BIOLOGY		338	-0.237525	-1.20688	0.0554017	0.320059	1	692
REACTOME_MITOTIC_METAPHASE_AND_ANAPHASE		143	-0.262104	-1.20378	0.0918635	0.323037	1	432
REACTOME_CIRCADIAN_CLOCK		19	-0.407059	-1.19719	0.235683	0.331612	1	248
REACTOME_HCMV_INFECTION		73	-0.294108	-1.1901	0.15942	0.341304	1	673
REACTOME_CA2_PATHWAY		16	-0.405729	-1.18916	0.238298	0.340659	1	470
REACTOME_POTENTIAL_THERAPEUTICS_FOR_SARS		41	-0.319401	-1.18739	0.199005	0.3416	1	649
REACTOME_ION_HOMEOSTASIS		19	-0.387012	-1.17828	0.233906	0.354914	1	1209
REACTOME_HEDGEHOG_OFF_STATE		59	-0.301657	-1.17751	0.192399	0.353715	1	432
REACTOME_TRANSPORT_OF_SMALL_MOLECULES		172	-0.251414	-1.17159	0.14787	0.362067	1	1222
REACTOME_PLASMA_LIPOPROTEIN_ASSEMBLY_REMODELING_AND_CLEARANCE		21	-0.373098	-1.15497	0.261161	0.388894	1	761
REACTOME_MAPK_FAMILY_SIGNALING_CASCADES		112	-0.263459	-1.15051	0.183721	0.39447	1	641
REACTOME_TRANSCRIPTIONAL_ACTIVATION_OF_MITOCHONDRIAL_BIOGENESIS		19	-0.372502	-1.13387	0.29148	0.423698	1	414
REACTOME_CELL_DEATH_SIGNALLING_VIA_NRAGE_NRIF_AND_NADE		17	-0.387278	-1.12647	0.302222	0.435987	1	286
REACTOME_RHOA_GTPASE_CYCLE		55	-0.286353	-1.12608	0.229958	0.434051	1	780
REACTOME_GOLGI_TO_ER_RETROGRADE_TRANSPORT		78	-0.269203	-1.11176	0.257757	0.459909	1	680
REACTOME_FOXO_MEDIATED_TRANSCRIPTION		24	-0.346577	-1.11131	0.283517	0.457911	1	637
REACTOME_METABOLISM_OF_CARBOHYDRATES		108	-0.252578	-1.10761	0.221106	0.462725	1	608
REACTOME_MYD88_INDEPENDENT_TLR4_CASCADE		30	-0.327311	-1.10335	0.291304	0.46909	1	516
REACTOME_REGULATION_OF_GLUCOKINASE_BY_GLUCOKINASE_REGULATORY_PROTEIN		23	-0.349837	-1.10072	0.318777	0.471656	1	434
REACTOME_M_PHASE		191	-0.232401	-1.10069	0.224181	0.468857	1	680
REACTOME_MITOCHONDRIAL_TRANSLATION		56	-0.283639	-1.09718	0.295455	0.473641	1	1797
REACTOME_INFECTION_WITH_MYCOBACTERIUM_TUBERCULOSIS		18	-0.363436	-1.09401	0.317992	0.477613	1	1554
REACTOME_SELECTIVE_AUTOPHAGY		40	-0.297197	-1.09056	0.3026	0.482081	1	911
REACTOME_SIGNAL_TRANSDUCTION_BY_L1		16	-0.38332	-1.08755	0.340771	0.485569	1	1033
REACTOME_NUCLEAR_IMPORT_OF_REV_PROTEIN		27	-0.326662	-1.08177	0.33114	0.49536	1	434
REACTOME_SEPARATION_OF_SISTER_CHROMATIDS		109	-0.247255	-1.08061	0.257426	0.494851	1	432
REACTOME_METABOLISM_OF_LIPIDS		189	-0.224424	-1.07718	0.241026	0.49955	1	683
REACTOME_RHO_GTPASES_ACTIVATE_IQGAPS		20	-0.357466	-1.07183	0.393509	0.50823	1	432
REACTOME_MITOTIC_G2_G2_M_PHASES		94	-0.250587	-1.07001	0.297118	0.509396	1	1181
REACTOME_RAC2_GTPASE_CYCLE		43	-0.287172	-1.06592	0.362256	0.515411	1	561
REACTOME_ENERGY_DEPENDENT_REGULATION_OF_MTOR_BY_LKB1_AMPK		15	-0.378574	-1.06385	0.37037	0.51708	1	504
REACTOME_HOST_INTERACTIONS_OF_HIV_FACTORS		95	-0.241191	-1.06156	0.330211	0.51946	1	1218
REACTOME_SIGNALING_BY_FGFR		27	-0.324771	-1.06129	0.342672	0.51715	1	493
REACTOME_SIGNALING_BY_FGFR2		27	-0.324771	-1.05754	0.355895	0.522394	1	493
REACTOME_ESR_MEDIATED_SIGNALING		58	-0.269733	-1.05191	0.347072	0.531603	1	649
REACTOME_AMINO_ACIDS_REGULATE_MTORC1		21	-0.347196	-1.04904	0.395197	0.535225	1	1110
REACTOME_PHASE_I_FUNCTIONALIZATION_OF_COMPOUNDS		17	-0.356738	-1.04049	0.387446	0.551301	1	1171
REACTOME_SUMOYLATION_OF_RNA_BINDING_PROTEINS		31	-0.301001	-1.03813	0.392324	0.553585	1	434
REACTOME_TOLL_LIKE_RECEPTOR_CASCADES		45	-0.273439	-1.03613	0.394977	0.555101	1	557
REACTOME_GENE_AND_PROTEIN_EXPRESSION_BY_JAK_STAT_SIGNALING_AFTER_INTERLEUKIN_12_STIMULATION		28	-0.307366	-1.03108	0.382664	0.563852	1	537
REACTOME_METABOLISM_OF_VITAMINS_AND_COFACTORS		51	-0.267561	-1.0283	0.392694	0.567151	1	1111
REACTOME_PROTEIN_LOCALIZATION		70	-0.250318	-1.02707	0.401891	0.566895	1	1157
REACTOME_SUMOYLATION_OF_SUMOYLATION_PROTEINS		24	-0.318326	-1.02244	0.402655	0.574353	1	434
REACTOME_SIGNALING_BY_NOTCH1		17	-0.346247	-1.01808	0.436853	0.581632	1	553
REACTOME_REGULATION_OF_TP53_EXPRESSION_AND_DEGRADATION		15	-0.363807	-1.01798	0.432314	0.578793	1	1041
REACTOME_SUMOYLATION_OF_UBIQUITINYLATION_PROTEINS		25	-0.315072	-1.0164	0.445652	0.579347	1	434
REACTOME_BETA_CATENIN_INDEPENDENT_WNT_SIGNALING		70	-0.246477	-1.00876	0.435374	0.593459	1	613
REACTOME_MITOCHONDRIAL_BIOGENESIS		30	-0.294464	-1.00645	0.421659	0.595908	1	414
REACTOME_SUMOYLATION_OF_CHROMATIN_ORGANIZATION_PROTEINS		33	-0.293694	-1.00123	0.437923	0.604961	1	434
REACTOME_SENSORY_PROCESSING_OF_SOUND_BY_OUTER_HAIR_CELLS_OF_THE_COCHLEA		15	-0.359655	-0.999268	0.443231	0.606675	1	692
REACTOME_DNA_DOUBLE_STRAND_BREAK_RESPONSE		15	-0.349597	-0.997065	0.428866	0.608922	1	668
REACTOME_TCF_DEPENDENT_SIGNALING_IN_RESPONSE_TO_WNT		75	-0.239091	-0.985798	0.46083	0.632018	1	637
REACTOME_RND2_GTPASE_CYCLE		18	-0.332986	-0.984285	0.478261	0.632423	1	561
REACTOME_TOLL_LIKE_RECEPTOR_9_TLR9_CASCADE		31	-0.280442	-0.977037	0.489407	0.646319	1	557
REACTOME_MTOR_SIGNALLING		24	-0.301327	-0.968675	0.520256	0.663461	1	954
REACTOME_RHOB_GTPASE_CYCLE		29	-0.290505	-0.967936	0.495516	0.661851	1	780
REACTOME_BRANCHED_CHAIN_AMINO_ACID_CATABOLISM		15	-0.336981	-0.955101	0.46748	0.689132	1	560
REACTOME_FATTY_ACID_METABOLISM		58	-0.242185	-0.954096	0.531729	0.688038	1	651
REACTOME_SIGNALING_BY_HEDGEHOG		66	-0.237921	-0.953412	0.557047	0.686372	1	432
REACTOME_FATTY_ACYL_COA_BIOSYNTHESIS		15	-0.336977	-0.952411	0.544053	0.685284	1	1042
REACTOME_CYCLIN_D_ASSOCIATED_EVENTS_IN_G1		15	-0.334358	-0.945873	0.533755	0.697158	1	568
REACTOME_INTERACTIONS_OF_REV_WITH_HOST_CELLULAR_PROTEINS		30	-0.277141	-0.943606	0.530752	0.698931	1	434
REACTOME_CELL_CYCLE_MITOTIC		245	-0.188427	-0.941415	0.6625	0.700801	1	680
REACTOME_RUNX1_INTERACTS_WITH_CO_FACTORS_WHOSE_PRECISE_EFFECT_ON_RUNX1_TARGETS_IS_NOT_KNOWN		21	-0.297891	-0.938346	0.556017	0.704323	1	832
REACTOME_P75_NTR_RECEPTOR_MEDIATED_SIGNALLING		25	-0.295105	-0.93424	0.570526	0.710734	1	780
REACTOME_EXPORT_OF_VIRAL_RIBONUCLEOPROTEINS_FROM_NUCLEUS		25	-0.288147	-0.927911	0.557895	0.72209	1	434
REACTOME_HIV_INFECTION		150	-0.201581	-0.9256	0.65625	0.724009	1	1312
REACTOME_C_TYPE_LECTIN_RECEPTORS_CLRS		62	-0.235717	-0.920793	0.637231	0.732522	1	314
REACTOME_SUMOYLATION_OF_TRANSCRIPTION_COFACTORS		19	-0.307695	-0.919554	0.587234	0.731772	1	1132
REACTOME_NUCLEAR_ENVELOPE_BREAKDOWN		33	-0.269005	-0.917105	0.607219	0.734003	1	434
REACTOME_GPCR_LIGAND_BINDING		17	-0.316475	-0.908936	0.597895	0.74937	1	470
REACTOME_HCMV_LATE_EVENTS		41	-0.248871	-0.904122	0.629291	0.756989	1	597
REACTOME_CYTOKINE_SIGNALING_IN_IMMUNE_SYSTEM		197	-0.187954	-0.896759	0.783069	0.770111	1	641
REACTOME_RHOC_GTPASE_CYCLE		36	-0.253373	-0.894751	0.624217	0.771134	1	780
REACTOME_SUMOYLATION_OF_DNA_REPLICATION_PROTEINS		28	-0.26633	-0.892807	0.615721	0.771852	1	434
REACTOME_RHOD_GTPASE_CYCLE		29	-0.268185	-0.887203	0.645022	0.780594	1	586
REACTOME_TRANSPORT_OF_THE_SLBP_DEPENDANT_MATURE_MRNA		27	-0.2679	-0.884954	0.659292	0.781598	1	434
REACTOME_DEATH_RECEPTOR_SIGNALLING		32	-0.256892	-0.875383	0.689278	0.79885	1	780
REACTOME_NUCLEAR_PORE_COMPLEX_NPC_DISASSEMBLY		24	-0.267483	-0.872197	0.659708	0.801616	1	434
REACTOME_CELL_CYCLE		291	-0.169488	-0.854219	0.917333	0.835411	1	680
REACTOME_TRANSCRIPTIONAL_REGULATION_OF_WHITE_ADIPOCYTE_DIFFERENTIATION		19	-0.281422	-0.84908	0.710794	0.842243	1	444
REACTOME_SIGNALING_BY_TGF_BETA_RECEPTOR_COMPLEX		31	-0.244594	-0.841992	0.735363	0.852429	1	354
REACTOME_SIGNALING_BY_TGFB_FAMILY_MEMBERS		32	-0.243935	-0.841909	0.727679	0.848817	1	354
REACTOME_INTERFERON_SIGNALING		62	-0.211623	-0.840159	0.774266	0.848675	1	507
REACTOME_LYSOSOME_VESICLE_BIOGENESIS		15	-0.295444	-0.833726	0.69877	0.856792	1	627
REACTOME_DEADENYLATION_DEPENDENT_MRNA_DECAY		41	-0.227616	-0.832761	0.779775	0.854939	1	866
REACTOME_GOLGI_ASSOCIATED_VESICLE_BIOGENESIS		35	-0.23812	-0.826292	0.743781	0.86337	1	698
REACTOME_SIGNALING_BY_MODERATE_KINASE_ACTIVITY_BRAF_MUTANTS		25	-0.262226	-0.824433	0.739958	0.863096	1	892
REACTOME_TOLL_LIKE_RECEPTOR_TLR1_TLR2_CASCADE		33	-0.237226	-0.817935	0.785235	0.870739	1	370
REACTOME_HIV_LIFE_CYCLE		89	-0.191786	-0.813789	0.852349	0.874116	1	737
REACTOME_CELL_CYCLE_CHECKPOINTS		127	-0.174223	-0.799665	0.908873	0.894193	1	384
REACTOME_NON_INTEGRIN_MEMBRANE_ECM_INTERACTIONS		30	-0.23584	-0.797245	0.793578	0.894044	1	865
REACTOME_PLATELET_AGGREGATION_PLUG_FORMATION		19	-0.260375	-0.786105	0.772321	0.907925	1	865
REACTOME_REGULATION_OF_TP53_ACTIVITY_THROUGH_ACETYLATION		21	-0.253018	-0.781854	0.779698	0.910301	1	1173
REACTOME_REGULATION_OF_PTEN_GENE_TRANSCRIPTION		29	-0.232801	-0.77829	0.805677	0.911705	1	791
REACTOME_INTEGRIN_SIGNALING		15	-0.276946	-0.778205	0.773109	0.908039	1	814
REACTOME_GENE_SILENCING_BY_RNA		41	-0.212314	-0.77333	0.841649	0.911551	1	605
REACTOME_PCP_CE_PATHWAY		55	-0.195568	-0.756817	0.912556	0.929747	1	1218
REACTOME_ANTIVIRAL_MECHANISM_BY_IFN_STIMULATED_GENES		47	-0.197975	-0.732033	0.887417	0.956208	1	507
REACTOME_FC_EPSILON_RECEPTOR_FCERI_SIGNALING		63	-0.182329	-0.731527	0.938679	0.952875	1	561
REACTOME_SLC_TRANSPORTER_DISORDERS		29	-0.216948	-0.726025	0.878319	0.954518	1	434
REACTOME_INTERCONVERSION_OF_NUCLEOTIDE_DI_AND_TRIPHOSPHATES		21	-0.226773	-0.709296	0.892405	0.967126	1	131
REACTOME_POSTMITOTIC_NUCLEAR_PORE_COMPLEX_NPC_REFORMATION		23	-0.216847	-0.69776	0.896861	0.973866	1	98
REACTOME_VIRAL_MESSENGER_RNA_SYNTHESIS		33	-0.200561	-0.689037	0.930023	0.977077	1	434
REACTOME_TRANSPORT_OF_MATURE_MRNAS_DERIVED_FROM_INTRONLESS_TRANSCRIPTS		33	-0.194657	-0.685168	0.938429	0.976114	1	434
REACTOME_TRNA_PROCESSING_IN_THE_NUCLEUS		36	-0.190905	-0.671119	0.949541	0.982204	1	434
REACTOME_SUMOYLATION_OF_DNA_DAMAGE_RESPONSE_AND_REPAIR_PROTEINS		38	-0.184392	-0.665973	0.95914	0.981644	1	434
REACTOME_TRANSCRIPTIONAL_REGULATION_BY_SMALL_RNAS		35	-0.187327	-0.662175	0.963203	0.97991	1	434
REACTOME_SIGNALING_BY_FGFR_IN_DISEASE		24	-0.201355	-0.646995	0.954348	0.984707	1	734
REACTOME_REGULATION_OF_LIPID_METABOLISM_BY_PPARALPHA		34	-0.180291	-0.624716	0.988	0.991811	1	490
REACTOME_ANTIGEN_PROCESSING_UBIQUITINATION_PROTEASOME_DEGRADATION		97	-0.143308	-0.615332	0.997674	0.991497	1	1585
REACTOME_MAP2K_AND_MAPK_ACTIVATION		24	-0.187263	-0.592828	0.970213	0.99543	1	152
REACTOME_MITOCHONDRIAL_FATTY_ACID_BETA_OXIDATION		18	-0.193453	-0.579385	0.978814	0.995128	1	496
REACTOME_SNRNP_ASSEMBLY		37	-0.155985	-0.550809	0.993007	0.997329	1	434
REACTOME_HATS_ACETYLATE_HISTONES		21	-0.136894	-0.423967	1	1	1	3041
REACTOME_MTORC1_MEDIATED_SIGNALLING		16	-0.142457	-0.410179	1	0.999672	1	954

## Sheet: Supplementary Data 7d
	mean segmentation values (methylome)							mean segmentation values (proteome)						mean segmentation values (methylome and proteome for CNV correlation)
	ID	chr	loc.start	loc.end	seg.mean			ID	chr	loc.start	loc.end	seg.mean		ID	chr	loc.start	loc.end	seg.mean	data
	SIL1	chr1	560684	249149416	0.0155			1 TMT4	17	35789203	37566755	-0.0409		SIL1	chr1	560684	249149416	0.0155	methylome
	SIL1	chr10	120000	135472374	0.0078			3 TMT2	17	35789203	37566755	-0.0439		SIL1	chr10	120000	135472374	0.0078	methylome
	SIL1	chr11	150000	134883258	0.038			10 TMT5	17	35789203	37566755	-0.0276		SIL1	chr11	150000	134883258	0.038	methylome
	SIL1	chr12	162870	133760948	-0.0238			8 TMT3	17	35789203	37566755	-0.0088		SIL1	chr12	162870	133760948	-0.0238	methylome
	SIL1	chr13	19110000	115064939	-0.0096			6 TMT6	17	35789203	37566755	-0.0178		SIL1	chr13	19110000	115064939	-0.0096	methylome
	SIL1	chr14	19310000	94680000	-0.0109			8 TMT7	17	35789203	37566755	-0.0221		SIL1	chr14	19310000	94680000	-0.0109	methylome
	SIL1	chr14	94770000	95160000	0.3193			3 TMT7	17	35789203	37566755	-0.0134		SIL1	chr14	94770000	95160000	0.3193	methylome
	SIL1	chr14	95250000	107254770	0.0045			5 TMT8	17	35789203	37566755	-0.01		SIL1	chr14	95250000	107254770	0.0045	methylome
	SIL1	chr15	20230000	102410696	0.006			SIL1	17	35789203	37566755	-0.2342		SIL1	chr15	20230000	102410696	0.006	methylome
	SIL1	chr16	90000	90207377	-0.0091			SIL2	17	35789203	37566755	0.1619		SIL1	chr16	90000	90207377	-0.0091	methylome
	SIL1	chr17	30000	81097605	-0.0317			SIL3	17	35789203	37566755	-0.1539		SIL1	chr17	30000	81097605	-0.0317	methylome
	SIL1	chr18	65000	77978624	-0.01			SIL4	17	35789203	37566755	-0.1256		SIL1	chr18	65000	77978624	-0.01	methylome
	SIL1	chr19	180000	59079492	-0.1227			SIL5	17	35789203	37566755	-0.0211		SIL1	chr19	180000	59079492	-0.1227	methylome
	SIL1	chr2	95000	243021238	0.0089			1 TMT4	8	1.43868e+08	1.44277e+08	0.0559		SIL1	chr2	95000	243021238	0.0089	methylome
	SIL1	chr20	150000	62892760	-0.0151			3 TMT2	8	1.43868e+08	1.44277e+08	-0.0203		SIL1	chr20	150000	62892760	-0.0151	methylome
	SIL1	chr21	10868948	48089948	0.0035			10 TMT5	8	1.43868e+08	1.44277e+08	0.0833		SIL1	chr21	10868948	48089948	0.0035	methylome
	SIL1	chr22	16373925	51212283	-0.0139			8 TMT3	8	1.43868e+08	1.44277e+08	-0.0709		SIL1	chr22	16373925	51212283	-0.0139	methylome
	SIL1	chr3	210000	197891215	0.0096			6 TMT6	8	1.43868e+08	1.44277e+08	0.0046		SIL1	chr3	210000	197891215	0.0096	methylome
	SIL1	chr4	35000	190982138	-0.0213			8 TMT7	8	1.43868e+08	1.44277e+08	0.0111		SIL1	chr4	35000	190982138	-0.0213	methylome
	SIL1	chr5	35000	180782630	0.0129			3 TMT7	8	1.43868e+08	1.44277e+08	-0.0006		SIL1	chr5	35000	180782630	0.0129	methylome
	SIL1	chr6	150000	170967534	-0.4301			5 TMT8	8	1.43868e+08	1.44277e+08	0.0152		SIL1	chr6	150000	170967534	-0.4301	methylome
	SIL1	chr7	65000	159034332	-0.0231			SIL1	8	1.43868e+08	1.44277e+08	0.1316		SIL1	chr7	65000	159034332	-0.0231	methylome
	SIL1	chr8	125000	146262011	0.2163			SIL2	8	1.43868e+08	1.44277e+08	0.0364		SIL1	chr8	125000	146262011	0.2163	methylome
	SIL1	chr9	65000	140986716	0.0146			SIL3	8	1.43868e+08	1.44277e+08	-0.0112		SIL1	chr9	65000	140986716	0.0146	methylome
	SIL2	chr1	560684	185820000	-0.1065			SIL4	8	1.43868e+08	1.44277e+08	-0.0223		SIL2	chr1	560684	185820000	-0.1065	methylome
	SIL2	chr1	186120000	200730000	-0.5836			SIL5	8	1.43868e+08	1.44277e+08	-0.2531		SIL2	chr1	186120000	200730000	-0.5836	methylome
	SIL2	chr1	200880000	249149416	-0.1331			1 TMT4	3	5.13946e+07	5.33155e+07	0.0882		SIL2	chr1	200880000	249149416	-0.1331	methylome
	SIL2	chr10	120000	135472374	-0.0943			3 TMT2	3	5.13946e+07	5.33155e+07	0.0502		SIL2	chr10	120000	135472374	-0.0943	methylome
	SIL2	chr11	150000	50040000	0.0552			10 TMT5	3	5.13946e+07	5.33155e+07	0.0063		SIL2	chr11	150000	50040000	0.0552	methylome
	SIL2	chr11	50501927	56430000	-0.6556			8 TMT3	3	5.13946e+07	5.33155e+07	-0.0026		SIL2	chr11	50501927	56430000	-0.6556	methylome
	SIL2	chr11	56790000	134883258	0.0564			6 TMT6	3	5.13946e+07	5.33155e+07	0.0446		SIL2	chr11	56790000	134883258	0.0564	methylome
	SIL2	chr12	162870	133760948	-0.0854			8 TMT7	3	5.13946e+07	5.33155e+07	0.0776		SIL2	chr12	162870	133760948	-0.0854	methylome
	SIL2	chr13	19110000	115064939	-0.051			3 TMT7	3	5.13946e+07	5.33155e+07	-0.0721		SIL2	chr13	19110000	115064939	-0.051	methylome
	SIL2	chr14	19310000	107254770	-0.038			5 TMT8	3	5.13946e+07	5.33155e+07	0.0298		SIL2	chr14	19310000	107254770	-0.038	methylome
	SIL2	chr15	20230000	102410696	-0.1274			SIL1	3	5.13946e+07	5.33155e+07	0.0488		SIL2	chr15	20230000	102410696	-0.1274	methylome
	SIL2	chr16	90000	90207377	-0.0987			SIL2	3	5.13946e+07	5.33155e+07	0.1523		SIL2	chr16	90000	90207377	-0.0987	methylome
	SIL2	chr17	30000	19050000	-0.3399			SIL3	3	5.13946e+07	5.33155e+07	0.1111		SIL2	chr17	30000	19050000	-0.3399	methylome
	SIL2	chr17	19170000	81097605	0.1957			SIL4	3	5.13946e+07	5.33155e+07	0.0938		SIL2	chr17	19170000	81097605	0.1957	methylome
	SIL2	chr18	65000	77978624	-0.0667			SIL5	3	5.13946e+07	5.33155e+07	0.2267		SIL2	chr18	65000	77978624	-0.0667	methylome
	SIL2	chr19	180000	59079492	-0.0354			1 TMT4	1	71072290	120163709	0.0264		SIL2	chr19	180000	59079492	-0.0354	methylome
	SIL2	chr2	95000	243021238	-0.0027			3 TMT2	1	71072290	120163709	0.0208		SIL2	chr2	95000	243021238	-0.0027	methylome
	SIL2	chr20	150000	62892760	0.0667			10 TMT5	1	71072290	120163709	-0.0234		SIL2	chr20	150000	62892760	0.0667	methylome
	SIL2	chr21	10868948	48089948	0.041			8 TMT3	1	71072290	120163709	-0.0533		SIL2	chr21	10868948	48089948	0.041	methylome
	SIL2	chr22	16373925	51212283	0.0784			6 TMT6	1	71072290	120163709	0.0355		SIL2	chr22	16373925	51212283	0.0784	methylome
	SIL2	chr3	210000	197891215	-0.0234			8 TMT7	1	71072290	120163709	0.0442		SIL2	chr3	210000	197891215	-0.0234	methylome
	SIL2	chr4	35000	60944667	0.0156			3 TMT7	1	71072290	120163709	-0.0318		SIL2	chr4	35000	60944667	0.0156	methylome
	SIL2	chr4	62250000	71400000	-0.5598			5 TMT8	1	71072290	120163709	0.0331		SIL2	chr4	62250000	71400000	-0.5598	methylome
	SIL2	chr4	71550000	190982138	-0.1341			SIL1	1	71072290	120163709	-0.0423		SIL2	chr4	71550000	190982138	-0.1341	methylome
	SIL2	chr5	35000	17190000	0.0795			SIL2	1	71072290	120163709	-0.0796		SIL2	chr5	35000	17190000	0.0795	methylome
	SIL2	chr5	17250000	27930000	-0.454			SIL3	1	71072290	120163709	0.0201		SIL2	chr5	17250000	27930000	-0.454	methylome
	SIL2	chr5	28890000	180782630	-0.0231			SIL4	1	71072290	120163709	0.0603		SIL2	chr5	28890000	180782630	-0.0231	methylome
	SIL2	chr6	150000	170967534	-0.4901			SIL5	1	71072290	120163709	0.0487		SIL2	chr6	150000	170967534	-0.4901	methylome
	SIL2	chr7	65000	77580000	-0.0356			1 TMT4	1	149974269	206333894	0.078		SIL2	chr7	65000	77580000	-0.0356	methylome
	SIL2	chr7	77940000	84180000	-0.5127			3 TMT2	1	149974269	206333894	0.0773		SIL2	chr7	77940000	84180000	-0.5127	methylome
	SIL2	chr7	84690000	159034332	-0.043			10 TMT5	1	149974269	206333894	-0.0119		SIL2	chr7	84690000	159034332	-0.043	methylome
	SIL2	chr8	125000	87510000	-0.0355			8 TMT3	1	149974269	206333894	-0.0453		SIL2	chr8	125000	87510000	-0.0355	methylome
	SIL2	chr8	88200000	90930000	-0.7389			6 TMT6	1	149974269	206333894	-0.0192		SIL2	chr8	88200000	90930000	-0.7389	methylome
	SIL2	chr8	90990000	146262011	-0.0066			8 TMT7	1	149974269	206333894	0.0592		SIL2	chr8	90990000	146262011	-0.0066	methylome
	SIL2	chr9	65000	140986716	-0.0084			3 TMT7	1	149974269	206333894	0.0012		SIL2	chr9	65000	140986716	-0.0084	methylome
	SIL3	chr1	560684	28530000	0.0091			5 TMT8	1	149974269	206333894	0.0672		SIL3	chr1	560684	28530000	0.0091	methylome
	SIL3	chr1	28590000	29310000	-0.3216			SIL1	1	149974269	206333894	-0.1254		SIL3	chr1	28590000	29310000	-0.3216	methylome
	SIL3	chr1	29430000	249149416	0.037			SIL2	1	149974269	206333894	-0.1664		SIL3	chr1	29430000	249149416	0.037	methylome
	SIL3	chr10	120000	64770000	0.0281			SIL3	1	149974269	206333894	-0.0385		SIL3	chr10	120000	64770000	0.0281	methylome
	SIL3	chr10	65070000	70980000	-0.243			SIL4	1	149974269	206333894	-0.0204		SIL3	chr10	65070000	70980000	-0.243	methylome
	SIL3	chr10	71100000	93180000	0.0681			SIL5	1	149974269	206333894	-0.0869		SIL3	chr10	71100000	93180000	0.0681	methylome
	SIL3	chr10	93390000	94650000	-0.1636			1 TMT4	7	7.47055e+07	139381908	0.0266		SIL3	chr10	93390000	94650000	-0.1636	methylome
	SIL3	chr10	94830000	135472374	0.0662			3 TMT2	7	7.47055e+07	139381908	0.0284		SIL3	chr10	94830000	135472374	0.0662	methylome
	SIL3	chr11	150000	9060000	-0.0259			10 TMT5	7	7.47055e+07	139381908	-0.0142		SIL3	chr11	150000	9060000	-0.0259	methylome
	SIL3	chr11	9210000	10050000	-0.3382			8 TMT3	7	7.47055e+07	139381908	-0.0063		SIL3	chr11	9210000	10050000	-0.3382	methylome
	SIL3	chr11	10290000	134883258	-0.0439			6 TMT6	7	7.47055e+07	139381908	0.0149		SIL3	chr11	10290000	134883258	-0.0439	methylome
	SIL3	chr12	162870	133760948	-0.0094			8 TMT7	7	7.47055e+07	139381908	0.0345		SIL3	chr12	162870	133760948	-0.0094	methylome
	SIL3	chr13	19110000	115064939	0.0357			3 TMT7	7	7.47055e+07	139381908	-0.0235		SIL3	chr13	19110000	115064939	0.0357	methylome
	SIL3	chr14	19310000	73410000	0.0167			5 TMT8	7	7.47055e+07	139381908	0.0088		SIL3	chr14	19310000	73410000	0.0167	methylome
	SIL3	chr14	73470000	74490000	-0.2308			SIL1	7	7.47055e+07	139381908	-0.0256		SIL3	chr14	73470000	74490000	-0.2308	methylome
	SIL3	chr14	74610000	107254770	0.0437			SIL2	7	7.47055e+07	139381908	0.0147		SIL3	chr14	74610000	107254770	0.0437	methylome
	SIL3	chr15	20230000	102410696	0.0322			SIL3	7	7.47055e+07	139381908	-0.0212		SIL3	chr15	20230000	102410696	0.0322	methylome
	SIL3	chr16	90000	90207377	-0.0021			SIL4	7	7.47055e+07	139381908	-0.0382		SIL3	chr16	90000	90207377	-0.0021	methylome
	SIL3	chr17	30000	81097605	-0.0252			SIL5	7	7.47055e+07	139381908	-0.013		SIL3	chr17	30000	81097605	-0.0252	methylome
	SIL3	chr18	65000	77978624	-0.0625			1 TMT4	6	3.34174e+07	34336174	-0.2206		SIL3	chr18	65000	77978624	-0.0625	methylome
	SIL3	chr19	180000	6750000	-0.1287			3 TMT2	6	3.34174e+07	34336174	-0.1353		SIL3	chr19	180000	6750000	-0.1287	methylome
	SIL3	chr19	6900000	7448002	-0.4044			10 TMT5	6	3.34174e+07	34336174	-0.1631		SIL3	chr19	6900000	7448002	-0.4044	methylome
	SIL3	chr19	7530000	54030000	-0.1308			8 TMT3	6	3.34174e+07	34336174	-0.0468		SIL3	chr19	7530000	54030000	-0.1308	methylome
	SIL3	chr19	54120000	54570000	-0.4884			6 TMT6	6	3.34174e+07	34336174	-0.085		SIL3	chr19	54120000	54570000	-0.4884	methylome
	SIL3	chr19	54630000	59079492	-0.1056			8 TMT7	6	3.34174e+07	34336174	-0.103		SIL3	chr19	54630000	59079492	-0.1056	methylome
	SIL3	chr2	95000	243021238	0.0471			3 TMT7	6	3.34174e+07	34336174	-0.1359		SIL3	chr2	95000	243021238	0.0471	methylome
	SIL3	chr20	150000	62892760	0.0157			5 TMT8	6	3.34174e+07	34336174	-0.0473		SIL3	chr20	150000	62892760	0.0157	methylome
	SIL3	chr21	10868948	48089948	0.0566			SIL1	6	3.34174e+07	34336174	-0.4563		SIL3	chr21	10868948	48089948	0.0566	methylome
	SIL3	chr22	16373925	51212283	0.0074			SIL2	6	3.34174e+07	34336174	-0.3597		SIL3	chr22	16373925	51212283	0.0074	methylome
	SIL3	chr3	210000	197891215	0.029			SIL3	6	3.34174e+07	34336174	-0.4645		SIL3	chr3	210000	197891215	0.029	methylome
	SIL3	chr4	35000	190982138	-0.1031			SIL4	6	3.34174e+07	34336174	-0.3582		SIL3	chr4	35000	190982138	-0.1031	methylome
	SIL3	chr5	35000	180782630	0.0388			SIL5	6	3.34174e+07	34336174	-0.457		SIL3	chr5	35000	180782630	0.0388	methylome
	SIL3	chr6	150000	170967534	-0.4559			1 TMT4	22	1.99087e+07	4.22518e+07	-0.0426		SIL3	chr6	150000	170967534	-0.4559	methylome
	SIL3	chr7	65000	141840000	-0.0197			3 TMT2	22	1.99087e+07	4.22518e+07	0.0743		SIL3	chr7	65000	141840000	-0.0197	methylome
	SIL3	chr7	142004098	142590000	0.3666			10 TMT5	22	1.99087e+07	4.22518e+07	-0.0525		SIL3	chr7	142004098	142590000	0.3666	methylome
	SIL3	chr7	142650000	151830000	0.0402			8 TMT3	22	1.99087e+07	4.22518e+07	-0.0656		SIL3	chr7	142650000	151830000	0.0402	methylome
	SIL3	chr7	152010000	152550000	-0.2863			6 TMT6	22	1.99087e+07	4.22518e+07	0.042		SIL3	chr7	152010000	152550000	-0.2863	methylome
	SIL3	chr7	152610000	159034332	0.0766			8 TMT7	22	1.99087e+07	4.22518e+07	0.0713		SIL3	chr7	152610000	159034332	0.0766	methylome
	SIL3	chr8	125000	330000	0.3613			3 TMT7	22	1.99087e+07	4.22518e+07	-0.0425		SIL3	chr8	125000	330000	0.3613	methylome
	SIL3	chr8	450000	146262011	0.0289			5 TMT8	22	1.99087e+07	4.22518e+07	0.0454		SIL3	chr8	450000	146262011	0.0289	methylome
	SIL3	chr9	65000	140986716	0.0316			SIL1	22	1.99087e+07	4.22518e+07	-0.0485		SIL3	chr9	65000	140986716	0.0316	methylome
	SIL4	chr1	560684	78150000	0.0397			SIL2	22	1.99087e+07	4.22518e+07	0.0798		SIL4	chr1	560684	78150000	0.0397	methylome
	SIL4	chr1	78240000	84750000	-0.262			SIL3	22	1.99087e+07	4.22518e+07	0.0353		SIL4	chr1	78240000	84750000	-0.262	methylome
	SIL4	chr1	84870000	185430000	0.0013			SIL4	22	1.99087e+07	4.22518e+07	0.0561		SIL4	chr1	84870000	185430000	0.0013	methylome
	SIL4	chr1	185820000	200730000	-0.2754			SIL5	22	1.99087e+07	4.22518e+07	0.0564		SIL4	chr1	185820000	200730000	-0.2754	methylome
	SIL4	chr1	200880000	249149416	-0.0024			1 TMT4	21	33523711	41998609	0.2306		SIL4	chr1	200880000	249149416	-0.0024	methylome
	SIL4	chr10	120000	46313482	-0.0365			3 TMT2	21	33523711	41998609	0.0161		SIL4	chr10	120000	46313482	-0.0365	methylome
	SIL4	chr10	46728482	47660823	0.2911			10 TMT5	21	33523711	41998609	0.215		SIL4	chr10	46728482	47660823	0.2911	methylome
	SIL4	chr10	48232854	135472374	0.0042			8 TMT3	21	33523711	41998609	-0.0145		SIL4	chr10	48232854	135472374	0.0042	methylome
	SIL4	chr11	150000	36420000	0.0055			6 TMT6	21	33523711	41998609	0.0376		SIL4	chr11	150000	36420000	0.0055	methylome
	SIL4	chr11	36510000	43350000	-0.2287			8 TMT7	21	33523711	41998609	0.0765		SIL4	chr11	36510000	43350000	-0.2287	methylome
	SIL4	chr11	43470000	50501927	0.0383			3 TMT7	21	33523711	41998609	-0.1116		SIL4	chr11	43470000	50501927	0.0383	methylome
	SIL4	chr11	54917103	56430000	-0.476			5 TMT8	21	33523711	41998609	0.1138		SIL4	chr11	54917103	56430000	-0.476	methylome
	SIL4	chr11	56790000	134883258	0.0145			SIL1	21	33523711	41998609	0.1234		SIL4	chr11	56790000	134883258	0.0145	methylome
	SIL4	chr12	162870	133760948	-0.0296			SIL2	21	33523711	41998609	0.1385		SIL4	chr12	162870	133760948	-0.0296	methylome
	SIL4	chr13	19110000	115064939	-0.0764			SIL3	21	33523711	41998609	0.1351		SIL4	chr13	19110000	115064939	-0.0764	methylome
	SIL4	chr14	19310000	107254770	-0.0065			SIL4	21	33523711	41998609	-0.0127		SIL4	chr14	19310000	107254770	-0.0065	methylome
	SIL4	chr15	20230000	102410696	0.0018			SIL5	21	33523711	41998609	0.0427		SIL4	chr15	20230000	102410696	0.0018	methylome
	SIL4	chr16	90000	90207377	0.0426			1 TMT4	19	34200896	46933037	0.0056		SIL4	chr16	90000	90207377	0.0426	methylome
	SIL4	chr17	30000	81097605	0.0308			3 TMT2	19	34200896	46933037	0.0253		SIL4	chr17	30000	81097605	0.0308	methylome
	SIL4	chr18	65000	77978624	-0.0295			10 TMT5	19	34200896	46933037	0.1076		SIL4	chr18	65000	77978624	-0.0295	methylome
	SIL4	chr19	180000	59079492	0.0126			8 TMT3	19	34200896	46933037	-0.0959		SIL4	chr19	180000	59079492	0.0126	methylome
	SIL4	chr2	95000	243021238	-0.03			6 TMT6	19	34200896	46933037	0.0563		SIL4	chr2	95000	243021238	-0.03	methylome
	SIL4	chr20	150000	62892760	0.0298			8 TMT7	19	34200896	46933037	-0.0145		SIL4	chr20	150000	62892760	0.0298	methylome
	SIL4	chr21	10868948	48089948	0.0043			3 TMT7	19	34200896	46933037	0.0299		SIL4	chr21	10868948	48089948	0.0043	methylome
	SIL4	chr22	16373925	51212283	0.0654			5 TMT8	19	34200896	46933037	-0.0147		SIL4	chr22	16373925	51212283	0.0654	methylome
	SIL4	chr3	210000	197891215	-0.0435			SIL1	19	34200896	46933037	-0.0492		SIL4	chr3	210000	197891215	-0.0435	methylome
	SIL4	chr4	35000	190982138	-0.0929			SIL2	19	34200896	46933037	0.0062		SIL4	chr4	35000	190982138	-0.0929	methylome
	SIL4	chr5	35000	180782630	-0.0425			SIL3	19	34200896	46933037	-0.0339		SIL4	chr5	35000	180782630	-0.0425	methylome
	SIL4	chr6	150000	170967534	-0.4881			SIL4	19	34200896	46933037	-0.0591		SIL4	chr6	150000	170967534	-0.4881	methylome
	SIL4	chr7	65000	77940000	-0.0304			SIL5	19	34200896	46933037	0.2351		SIL4	chr7	65000	77940000	-0.0304	methylome
	SIL4	chr7	78630000	86520000	-0.3958			1 TMT4	20	298946	2.53428e+07	0.0948		SIL4	chr7	78630000	86520000	-0.3958	methylome
	SIL4	chr7	86790000	159034332	-0.043			3 TMT2	20	298946	2.53428e+07	0.0986		SIL4	chr7	86790000	159034332	-0.043	methylome
	SIL4	chr8	125000	87510000	-0.0353			10 TMT5	20	298946	2.53428e+07	-0.1909		SIL4	chr8	125000	87510000	-0.0353	methylome
	SIL4	chr8	88200000	90930000	-0.6054			8 TMT3	20	298946	2.53428e+07	-0.1243		SIL4	chr8	88200000	90930000	-0.6054	methylome
	SIL4	chr8	90990000	146262011	-0.0342			6 TMT6	20	298946	2.53428e+07	0.0296		SIL4	chr8	90990000	146262011	-0.0342	methylome
	SIL4	chr9	65000	140986716	0.0267			8 TMT7	20	298946	2.53428e+07	0.0532		SIL4	chr9	65000	140986716	0.0267	methylome
	SIL5	chr1	560684	249149416	0.0239			3 TMT7	20	298946	2.53428e+07	-0.1647		SIL5	chr1	560684	249149416	0.0239	methylome
	SIL5	chr10	120000	64770000	-0.1074			5 TMT8	20	298946	2.53428e+07	0.011		SIL5	chr10	120000	64770000	-0.1074	methylome
	SIL5	chr10	65070000	70980000	-0.3814			SIL1	20	298946	2.53428e+07	-0.086		SIL5	chr10	65070000	70980000	-0.3814	methylome
	SIL5	chr10	71100000	93180000	-0.0826			SIL2	20	298946	2.53428e+07	0.0759		SIL5	chr10	71100000	93180000	-0.0826	methylome
	SIL5	chr10	93390000	94650000	-0.3167			SIL3	20	298946	2.53428e+07	0.0995		SIL5	chr10	93390000	94650000	-0.3167	methylome
	SIL5	chr10	94830000	135472374	-0.0782			SIL4	20	298946	2.53428e+07	0.0843		SIL5	chr10	94830000	135472374	-0.0782	methylome
	SIL5	chr11	150000	134883258	0.0502			SIL5	20	298946	2.53428e+07	0.0256		SIL5	chr11	150000	134883258	0.0502	methylome
	SIL5	chr12	162870	133760948	-0.0066			1 TMT4	20	4.72831e+07	5.09102e+07	0.0182		SIL5	chr12	162870	133760948	-0.0066	methylome
	SIL5	chr13	19110000	115064939	-0.0579			3 TMT2	20	4.72831e+07	5.09102e+07	0.1112		SIL5	chr13	19110000	115064939	-0.0579	methylome
	SIL5	chr14	19310000	107254770	0.036			10 TMT5	20	4.72831e+07	5.09102e+07	-0.0716		SIL5	chr14	19310000	107254770	0.036	methylome
	SIL5	chr15	20230000	102410696	0.0264			8 TMT3	20	4.72831e+07	5.09102e+07	-0.0549		SIL5	chr15	20230000	102410696	0.0264	methylome
	SIL5	chr16	90000	90207377	-0.1013			6 TMT6	20	4.72831e+07	5.09102e+07	0.0491		SIL5	chr16	90000	90207377	-0.1013	methylome
	SIL5	chr17	30000	81097605	-0.0095			8 TMT7	20	4.72831e+07	5.09102e+07	0.0556		SIL5	chr17	30000	81097605	-0.0095	methylome
	SIL5	chr18	65000	77978624	0.0332			3 TMT7	20	4.72831e+07	5.09102e+07	-0.0124		SIL5	chr18	65000	77978624	0.0332	methylome
	SIL5	chr19	180000	59079492	0.0544			5 TMT8	20	4.72831e+07	5.09102e+07	0.0669		SIL5	chr19	180000	59079492	0.0544	methylome
	SIL5	chr2	95000	243021238	0.0374			SIL1	20	4.72831e+07	5.09102e+07	0.0298		SIL5	chr2	95000	243021238	0.0374	methylome
	SIL5	chr20	150000	1380000	0.02			SIL2	20	4.72831e+07	5.09102e+07	0.0767		SIL5	chr20	150000	1380000	0.02	methylome
	SIL5	chr20	1470000	1980000	0.3267			SIL3	20	4.72831e+07	5.09102e+07	0.0181		SIL5	chr20	1470000	1980000	0.3267	methylome
	SIL5	chr20	2070000	62892760	0.0041			SIL4	20	4.72831e+07	5.09102e+07	-0.067		SIL5	chr20	2070000	62892760	0.0041	methylome
	SIL5	chr21	10868948	48089948	0.0361			SIL5	20	4.72831e+07	5.09102e+07	-0.0277		SIL5	chr21	10868948	48089948	0.0361	methylome
	SIL5	chr22	16373925	51212283	-0.0178			1 TMT4	19	7624535	15366600	0.0393		SIL5	chr22	16373925	51212283	-0.0178	methylome
	SIL5	chr3	210000	197891215	0.0884			3 TMT2	19	7624535	15366600	0.0276		SIL5	chr3	210000	197891215	0.0884	methylome
	SIL5	chr4	35000	38670000	-0.0318			10 TMT5	19	7624535	15366600	0.0668		SIL5	chr4	35000	38670000	-0.0318	methylome
	SIL5	chr4	38790000	40830000	-0.3044			8 TMT3	19	7624535	15366600	-0.0958		SIL5	chr4	38790000	40830000	-0.3044	methylome
	SIL5	chr4	41010000	190982138	-0.0828			6 TMT6	19	7624535	15366600	0.0698		SIL5	chr4	41010000	190982138	-0.0828	methylome
	SIL5	chr5	35000	180782630	0.0414			8 TMT7	19	7624535	15366600	0.0558		SIL5	chr5	35000	180782630	0.0414	methylome
	SIL5	chr6	150000	170967534	-0.3766			3 TMT7	19	7624535	15366600	0.0075		SIL5	chr6	150000	170967534	-0.3766	methylome
	SIL5	chr7	65000	159034332	-0.006			5 TMT8	19	7624535	15366600	-0.0109		SIL5	chr7	65000	159034332	-0.006	methylome
	SIL5	chr8	125000	146262011	-0.0341			SIL1	19	7624535	15366600	-0.0947		SIL5	chr8	125000	146262011	-0.0341	methylome
	SIL5	chr9	65000	140986716	0.0215			SIL2	19	7624535	15366600	0.0194		SIL5	chr9	65000	140986716	0.0215	methylome
	8 TMT3	chr1	93709	249220311	-0.1812			SIL3	19	7624535	15366600	-0.1076		8 TMT3	chr1	93709	249220311	-0.1812	methylome
	8 TMT3	chr10	80000	135462374	-0.1802			SIL4	19	7624535	15366600	-0.0838		8 TMT3	chr10	80000	135462374	-0.1802	methylome
	8 TMT3	chr11	130000	4200000	-0.0297			SIL5	19	7624535	15366600	0.2082		8 TMT3	chr11	130000	4200000	-0.0297	methylome
	8 TMT3	chr11	4350000	5550000	-0.6108			1 TMT4	18	4.97981e+07	58924540	0.057		8 TMT3	chr11	4350000	5550000	-0.6108	methylome
	8 TMT3	chr11	5625000	134898258	-0.2167			3 TMT2	18	4.97981e+07	58924540	0.0465		8 TMT3	chr11	5625000	134898258	-0.2167	methylome
	8 TMT3	chr12	172870	133795948	-0.0118			10 TMT5	18	4.97981e+07	58924540	-0.1285		8 TMT3	chr12	172870	133795948	-0.0118	methylome
	8 TMT3	chr13	19110000	115079939	-0.1497			8 TMT3	18	4.97981e+07	58924540	-0.0211		8 TMT3	chr13	19110000	115079939	-0.1497	methylome
	8 TMT3	chr14	19300000	106175000	0.2794			6 TMT6	18	4.97981e+07	58924540	-0.0205		8 TMT3	chr14	19300000	106175000	0.2794	methylome
	8 TMT3	chr14	106250000	106475000	1.1383			8 TMT7	18	4.97981e+07	58924540	-0.02		8 TMT3	chr14	106250000	106475000	1.1383	methylome
	8 TMT3	chr14	106575000	107269770	0.3463			3 TMT7	18	4.97981e+07	58924540	0.0216		8 TMT3	chr14	106575000	107269770	0.3463	methylome
	8 TMT3	chr15	20225000	23825000	0.2729			5 TMT8	18	4.97981e+07	58924540	0.0907		8 TMT3	chr15	20225000	23825000	0.2729	methylome
	8 TMT3	chr15	23875000	102435696	-0.1785			SIL1	18	4.97981e+07	58924540	-0.0749		8 TMT3	chr15	23875000	102435696	-0.1785	methylome
	8 TMT3	chr16	80000	19975000	-0.0922			SIL2	18	4.97981e+07	58924540	0.0166		8 TMT3	chr16	80000	19975000	-0.0922	methylome
	8 TMT3	chr16	20075000	20425000	-0.6388			SIL3	18	4.97981e+07	58924540	-0.0845		8 TMT3	chr16	20075000	20425000	-0.6388	methylome
	8 TMT3	chr16	20575000	82225000	-0.1417			SIL4	18	4.97981e+07	58924540	0.1358		8 TMT3	chr16	20575000	82225000	-0.1417	methylome
	8 TMT3	chr16	82450000	83775000	-0.5674			SIL5	18	4.97981e+07	58924540	0.1499		8 TMT3	chr16	82450000	83775000	-0.5674	methylome
	8 TMT3	chr16	83825000	90222377	-0.0294			1 TMT4	18	767067	1.23531e+07	0.0307		8 TMT3	chr16	83825000	90222377	-0.0294	methylome
	8 TMT3	chr17	25000	18925000	-0.2604			3 TMT2	18	767067	1.23531e+07	-0.0014		8 TMT3	chr17	25000	18925000	-0.2604	methylome
	8 TMT3	chr17	19025000	81122605	0.2334			10 TMT5	18	767067	1.23531e+07	0.0113		8 TMT3	chr17	19025000	81122605	0.2334	methylome
	8 TMT3	chr18	30000	78008624	-0.1783			8 TMT3	18	767067	1.23531e+07	-0.1719		8 TMT3	chr18	30000	78008624	-0.1783	methylome
	8 TMT3	chr19	180000	59084492	0.1659			6 TMT6	18	767067	1.23531e+07	0.1118		8 TMT3	chr19	180000	59084492	0.1659	methylome
	8 TMT3	chr2	30000	113525000	-0.1573			8 TMT7	18	767067	1.23531e+07	0.121		8 TMT3	chr2	30000	113525000	-0.1573	methylome
	8 TMT3	chr2	113575000	113875000	-0.581			3 TMT7	18	767067	1.23531e+07	0.0256		8 TMT3	chr2	113575000	113875000	-0.581	methylome
	8 TMT3	chr2	113925000	137150000	-0.1359			5 TMT8	18	767067	1.23531e+07	-0.0209		8 TMT3	chr2	113925000	137150000	-0.1359	methylome
	8 TMT3	chr2	137375000	139200000	-0.6601			SIL1	18	767067	1.23531e+07	-0.3271		8 TMT3	chr2	137375000	139200000	-0.6601	methylome
	8 TMT3	chr2	139275000	243051238	-0.1798			SIL2	18	767067	1.23531e+07	-0.1815		8 TMT3	chr2	139275000	243051238	-0.1798	methylome
	8 TMT3	chr20	130000	62932760	-0.1708			SIL3	18	767067	1.23531e+07	-0.1333		8 TMT3	chr20	130000	62932760	-0.1708	methylome
	8 TMT3	chr21	10798948	48084948	-0.1348			SIL4	18	767067	1.23531e+07	-0.0331		8 TMT3	chr21	10798948	48084948	-0.1348	methylome
	8 TMT3	chr22	16373925	33025000	-0.103			SIL5	18	767067	1.23531e+07	-0.0292		8 TMT3	chr22	16373925	33025000	-0.103	methylome
	8 TMT3	chr22	33100000	35575000	-0.4696			1 TMT4	17	1.37225e+06	7.2212e+06	0.1002		8 TMT3	chr22	33100000	35575000	-0.4696	methylome
	8 TMT3	chr22	35675000	51222283	-0.0813			3 TMT2	17	1.37225e+06	7.2212e+06	0.0437		8 TMT3	chr22	35675000	51222283	-0.0813	methylome
	8 TMT3	chr3	155000	197881215	0.0932			10 TMT5	17	1.37225e+06	7.2212e+06	0.013		8 TMT3	chr3	155000	197881215	0.0932	methylome
	8 TMT3	chr4	55000	190972138	-0.1773			8 TMT3	17	1.37225e+06	7.2212e+06	-0.0639		8 TMT3	chr4	55000	190972138	-0.1773	methylome
	8 TMT3	chr5	55000	180777630	-0.2011			6 TMT6	17	1.37225e+06	7.2212e+06	0.0029		8 TMT3	chr5	55000	180777630	-0.2011	methylome
	8 TMT3	chr6	130000	170977534	0.1272			8 TMT7	17	1.37225e+06	7.2212e+06	0.0127		8 TMT3	chr6	130000	170977534	0.1272	methylome
	8 TMT3	chr7	55000	40175000	-0.1218			3 TMT7	17	1.37225e+06	7.2212e+06	0.0493		8 TMT3	chr7	55000	40175000	-0.1218	methylome
	8 TMT3	chr7	40350000	41925000	-0.624			5 TMT8	17	1.37225e+06	7.2212e+06	0.041		8 TMT3	chr7	40350000	41925000	-0.624	methylome
	8 TMT3	chr7	42025000	45850000	-0.1049			SIL1	17	1.37225e+06	7.2212e+06	0.0602		8 TMT3	chr7	42025000	45850000	-0.1049	methylome
	8 TMT3	chr7	45925000	47200000	-0.4526			SIL2	17	1.37225e+06	7.2212e+06	-0.1318		8 TMT3	chr7	45925000	47200000	-0.4526	methylome
	8 TMT3	chr7	47275000	113925000	-0.09			SIL3	17	1.37225e+06	7.2212e+06	0.2226		8 TMT3	chr7	47275000	113925000	-0.09	methylome
	8 TMT3	chr7	114325000	116050000	-0.5832			SIL4	17	1.37225e+06	7.2212e+06	0.1395		8 TMT3	chr7	114325000	116050000	-0.5832	methylome
	8 TMT3	chr7	116125000	159039332	-0.1528			SIL5	17	1.37225e+06	7.2212e+06	0.0741		8 TMT3	chr7	116125000	159039332	-0.1528	methylome
	8 TMT3	chr8	105000	146277011	-0.2042			1 TMT4	16	2.00374e+06	8.72959e+06	-0.0125		8 TMT3	chr8	105000	146277011	-0.2042	methylome
	8 TMT3	chr9	80000	3525000	-0.1552			3 TMT2	16	2.00374e+06	8.72959e+06	-0.0201		8 TMT3	chr9	80000	3525000	-0.1552	methylome
	8 TMT3	chr9	3700000	4400000	-0.5813			10 TMT5	16	2.00374e+06	8.72959e+06	-0.0137		8 TMT3	chr9	3700000	4400000	-0.5813	methylome
	8 TMT3	chr9	4475000	141076716	-0.1573			8 TMT3	16	2.00374e+06	8.72959e+06	-0.0517		8 TMT3	chr9	4475000	141076716	-0.1573	methylome
	3 TMT7	chr1	93709	16775000	-0.1847			6 TMT6	16	2.00374e+06	8.72959e+06	0.0183		3 TMT7	chr1	93709	16775000	-0.1847	methylome
	3 TMT7	chr1	16825000	17225000	0.2381			8 TMT7	16	2.00374e+06	8.72959e+06	0.006		3 TMT7	chr1	16825000	17225000	0.2381	methylome
	3 TMT7	chr1	17275000	79475000	-0.1713			3 TMT7	16	2.00374e+06	8.72959e+06	0.0407		3 TMT7	chr1	17275000	79475000	-0.1713	methylome
	3 TMT7	chr1	79625000	84675000	0.3321			5 TMT8	16	2.00374e+06	8.72959e+06	0.0101		3 TMT7	chr1	79625000	84675000	0.3321	methylome
	3 TMT7	chr1	84775000	185725000	-0.0851			SIL1	16	2.00374e+06	8.72959e+06	0.0529		3 TMT7	chr1	84775000	185725000	-0.0851	methylome
	3 TMT7	chr1	185850000	199625000	0.2796			SIL2	16	2.00374e+06	8.72959e+06	-0.0402		3 TMT7	chr1	185850000	199625000	0.2796	methylome
	3 TMT7	chr1	199875000	249220311	-0.0838			SIL3	16	2.00374e+06	8.72959e+06	0.0597		3 TMT7	chr1	199875000	249220311	-0.0838	methylome
	3 TMT7	chr10	80000	135462374	-0.3221			SIL4	16	2.00374e+06	8.72959e+06	0.0893		3 TMT7	chr10	80000	135462374	-0.3221	methylome
	3 TMT7	chr11	130000	134898258	-0.1373			SIL5	16	2.00374e+06	8.72959e+06	-0.1344		3 TMT7	chr11	130000	134898258	-0.1373	methylome
	3 TMT7	chr12	172870	133795948	-0.0769			1 TMT4	16	8.86012e+07	89126248	0.0336		3 TMT7	chr12	172870	133795948	-0.0769	methylome
	3 TMT7	chr13	19110000	62250000	0.0105			3 TMT2	16	8.86012e+07	89126248	-0.0511		3 TMT7	chr13	19110000	62250000	0.0105	methylome
	3 TMT7	chr13	62700000	72750000	0.5776			10 TMT5	16	8.86012e+07	89126248	-0.0508		3 TMT7	chr13	62700000	72750000	0.5776	methylome
	3 TMT7	chr13	73175000	115079939	0.0853			8 TMT3	16	8.86012e+07	89126248	-0.0378		3 TMT7	chr13	73175000	115079939	0.0853	methylome
	3 TMT7	chr14	19300000	106175000	0.0849			6 TMT6	16	8.86012e+07	89126248	0.0459		3 TMT7	chr14	19300000	106175000	0.0849	methylome
	3 TMT7	chr14	106250000	106475000	0.9486			8 TMT7	16	8.86012e+07	89126248	0.0414		3 TMT7	chr14	106250000	106475000	0.9486	methylome
	3 TMT7	chr14	106575000	107269770	0.2516			3 TMT7	16	8.86012e+07	89126248	-0.0503		3 TMT7	chr14	106575000	107269770	0.2516	methylome
	3 TMT7	chr15	20225000	102435696	0.0715			5 TMT8	16	8.86012e+07	89126248	-0.0032		3 TMT7	chr15	20225000	102435696	0.0715	methylome
	3 TMT7	chr16	80000	31875000	-0.024			SIL1	16	8.86012e+07	89126248	-0.0687		3 TMT7	chr16	80000	31875000	-0.024	methylome
	3 TMT7	chr16	32000000	34236575	0.4378			SIL2	16	8.86012e+07	89126248	-0.0469		3 TMT7	chr16	32000000	34236575	0.4378	methylome
	3 TMT7	chr16	34375000	58775000	-0.0083			SIL3	16	8.86012e+07	89126248	0.116		3 TMT7	chr16	34375000	58775000	-0.0083	methylome
	3 TMT7	chr16	58875000	64900000	0.3343			SIL4	16	8.86012e+07	89126248	0.1253		3 TMT7	chr16	58875000	64900000	0.3343	methylome
	3 TMT7	chr16	65100000	75675000	-0.0446			SIL5	16	8.86012e+07	89126248	0.0081		3 TMT7	chr16	65100000	75675000	-0.0446	methylome
	3 TMT7	chr16	75775000	77225000	0.4255			1 TMT4	15	58669300	8.84634e+07	0.1375		3 TMT7	chr16	75775000	77225000	0.4255	methylome
	3 TMT7	chr16	77300000	90222377	-0.0405			3 TMT2	15	58669300	8.84634e+07	0.0932		3 TMT7	chr16	77300000	90222377	-0.0405	methylome
	3 TMT7	chr17	25000	66675000	-0.045			10 TMT5	15	58669300	8.84634e+07	0.0843		3 TMT7	chr17	25000	66675000	-0.045	methylome
	3 TMT7	chr17	66850000	70075000	0.3042			8 TMT3	15	58669300	8.84634e+07	-0.0001		3 TMT7	chr17	66850000	70075000	0.3042	methylome
	3 TMT7	chr17	70125000	81122605	-0.0748			6 TMT6	15	58669300	8.84634e+07	0.0596		3 TMT7	chr17	70125000	81122605	-0.0748	methylome
	3 TMT7	chr18	30000	61675000	-0.0324			8 TMT7	15	58669300	8.84634e+07	0.0695		3 TMT7	chr18	30000	61675000	-0.0324	methylome
	3 TMT7	chr18	61875000	67250000	0.5146			3 TMT7	15	58669300	8.84634e+07	-0.0095		3 TMT7	chr18	61875000	67250000	0.5146	methylome
	3 TMT7	chr18	67500000	78008624	-0.0212			5 TMT8	15	58669300	8.84634e+07	0.0556		3 TMT7	chr18	67500000	78008624	-0.0212	methylome
	3 TMT7	chr19	180000	59084492	0.2615			SIL1	15	58669300	8.84634e+07	0.0644		3 TMT7	chr19	180000	59084492	0.2615	methylome
	3 TMT7	chr2	30000	75825000	-0.0739			SIL2	15	58669300	8.84634e+07	0.0392		3 TMT7	chr2	30000	75825000	-0.0739	methylome
	3 TMT7	chr2	75875000	84725000	0.297			SIL3	15	58669300	8.84634e+07	0.1561		3 TMT7	chr2	75875000	84725000	0.297	methylome
	3 TMT7	chr2	84900000	89075000	-0.1441			SIL4	15	58669300	8.84634e+07	0.1325		3 TMT7	chr2	84900000	89075000	-0.1441	methylome
	3 TMT7	chr2	89175000	95438086	0.3819			SIL5	15	58669300	8.84634e+07	0.1082		3 TMT7	chr2	89175000	95438086	0.3819	methylome
	3 TMT7	chr2	95625000	132275000	-0.0943			1 TMT4	14	23077089	1.05854e+08	0.0676		3 TMT7	chr2	95625000	132275000	-0.0943	methylome
	3 TMT7	chr2	132350000	133100000	0.3426			3 TMT2	14	23077089	1.05854e+08	0.1025		3 TMT7	chr2	132350000	133100000	0.3426	methylome
	3 TMT7	chr2	133175000	242825000	0.0306			10 TMT5	14	23077089	1.05854e+08	0.0142		3 TMT7	chr2	133175000	242825000	0.0306	methylome
	3 TMT7	chr2	242875000	243051238	-0.8032			8 TMT3	14	23077089	1.05854e+08	0.0388		3 TMT7	chr2	242875000	243051238	-0.8032	methylome
	3 TMT7	chr20	130000	62932760	-0.0205			6 TMT6	14	23077089	1.05854e+08	0.0188		3 TMT7	chr20	130000	62932760	-0.0205	methylome
	3 TMT7	chr21	10798948	29700000	0.315			8 TMT7	14	23077089	1.05854e+08	0.0299		3 TMT7	chr21	10798948	29700000	0.315	methylome
	3 TMT7	chr21	29925000	48084948	-0.1081			3 TMT7	14	23077089	1.05854e+08	-0.0591		3 TMT7	chr21	29925000	48084948	-0.1081	methylome
	3 TMT7	chr22	16373925	51222283	-0.0408			5 TMT8	14	23077089	1.05854e+08	0.1059		3 TMT7	chr22	16373925	51222283	-0.0408	methylome
	3 TMT7	chr3	155000	2400000	0.2925			SIL1	14	23077089	1.05854e+08	-0.072		3 TMT7	chr3	155000	2400000	0.2925	methylome
	3 TMT7	chr3	2750000	74625000	-0.1024			SIL2	14	23077089	1.05854e+08	0.0548		3 TMT7	chr3	2750000	74625000	-0.1024	methylome
	3 TMT7	chr3	75050000	97300000	0.4215			SIL3	14	23077089	1.05854e+08	0.1279		3 TMT7	chr3	75050000	97300000	0.4215	methylome
	3 TMT7	chr3	97475000	173250000	0.0233			SIL4	14	23077089	1.05854e+08	0.0625		3 TMT7	chr3	97475000	173250000	0.0233	methylome
	3 TMT7	chr3	173550000	176225000	0.4897			SIL5	14	23077089	1.05854e+08	0.1088		3 TMT7	chr3	173550000	176225000	0.4897	methylome
	3 TMT7	chr3	176525000	197881215	-0.0388			1 TMT4	13	35307646	3.69753e+07	-0.0029		3 TMT7	chr3	176525000	197881215	-0.0388	methylome
	3 TMT7	chr4	55000	190972138	0.0818			3 TMT2	13	35307646	3.69753e+07	0.0419		3 TMT7	chr4	55000	190972138	0.0818	methylome
	3 TMT7	chr5	55000	17425000	0.1474			10 TMT5	13	35307646	3.69753e+07	-0.0118		3 TMT7	chr5	55000	17425000	0.1474	methylome
	3 TMT7	chr5	17490329	30725000	0.6673			8 TMT3	13	35307646	3.69753e+07	0.0305		3 TMT7	chr5	17490329	30725000	0.6673	methylome
	3 TMT7	chr5	31075000	180777630	0.1649			6 TMT6	13	35307646	3.69753e+07	0.0322		3 TMT7	chr5	31075000	180777630	0.1649	methylome
	3 TMT7	chr6	130000	170977534	-0.3422			8 TMT7	13	35307646	3.69753e+07	0.0115		3 TMT7	chr6	130000	170977534	-0.3422	methylome
	3 TMT7	chr7	55000	77875000	0.1144			3 TMT7	13	35307646	3.69753e+07	-0.037		3 TMT7	chr7	55000	77875000	0.1144	methylome
	3 TMT7	chr7	78025000	85100000	0.6064			5 TMT8	13	35307646	3.69753e+07	0.0236		3 TMT7	chr7	78025000	85100000	0.6064	methylome
	3 TMT7	chr7	85825000	159039332	0.1276			SIL1	13	35307646	3.69753e+07	0.1175		3 TMT7	chr7	85825000	159039332	0.1276	methylome
	3 TMT7	chr8	105000	38875000	-0.0859			SIL2	13	35307646	3.69753e+07	0.1169		3 TMT7	chr8	105000	38875000	-0.0859	methylome
	3 TMT7	chr8	38950000	39775000	0.4303			SIL3	13	35307646	3.69753e+07	0.0224		3 TMT7	chr8	38950000	39775000	0.4303	methylome
	3 TMT7	chr8	39825000	146277011	-0.0129			SIL4	13	35307646	3.69753e+07	-0.0816		3 TMT7	chr8	39825000	146277011	-0.0129	methylome
	3 TMT7	chr9	80000	27700000	0.2087			SIL5	13	35307646	3.69753e+07	-0.1385		3 TMT7	chr9	80000	27700000	0.2087	methylome
	3 TMT7	chr9	28250000	32050000	0.7278			1 TMT4	12	6.67802e+06	9.09195e+06	-0.044		3 TMT7	chr9	28250000	32050000	0.7278	methylome
	3 TMT7	chr9	32425000	141076716	0.0226			3 TMT2	12	6.67802e+06	9.09195e+06	-0.1213		3 TMT7	chr9	32425000	141076716	0.0226	methylome
	8 TMT7	chr1	93709	249220311	0.0301			10 TMT5	12	6.67802e+06	9.09195e+06	-0.019		8 TMT7	chr1	93709	249220311	0.0301	methylome
	8 TMT7	chr10	80000	119425000	0.0341			8 TMT3	12	6.67802e+06	9.09195e+06	-0.0414		8 TMT7	chr10	80000	119425000	0.0341	methylome
	8 TMT7	chr10	119550000	120250000	0.2708			6 TMT6	12	6.67802e+06	9.09195e+06	0.008		8 TMT7	chr10	119550000	120250000	0.2708	methylome
	8 TMT7	chr10	120400000	135462374	-0.0316			8 TMT7	12	6.67802e+06	9.09195e+06	0.0604		8 TMT7	chr10	120400000	135462374	-0.0316	methylome
	8 TMT7	chr11	130000	134898258	0.0352			3 TMT7	12	6.67802e+06	9.09195e+06	-0.1184		8 TMT7	chr11	130000	134898258	0.0352	methylome
	8 TMT7	chr12	172870	7675000	-0.0123			5 TMT8	12	6.67802e+06	9.09195e+06	0.0098		8 TMT7	chr12	172870	7675000	-0.0123	methylome
	8 TMT7	chr12	7775000	8225000	-0.188			SIL1	12	6.67802e+06	9.09195e+06	-0.0619		8 TMT7	chr12	7775000	8225000	-0.188	methylome
	8 TMT7	chr12	8275000	133795948	0.0497			SIL2	12	6.67802e+06	9.09195e+06	-0.0705		8 TMT7	chr12	8275000	133795948	0.0497	methylome
	8 TMT7	chr13	19110000	115079939	0.0958			SIL3	12	6.67802e+06	9.09195e+06	-0.1677		8 TMT7	chr13	19110000	115079939	0.0958	methylome
	8 TMT7	chr14	19300000	106175000	0.0226			SIL4	12	6.67802e+06	9.09195e+06	-0.0466		8 TMT7	chr14	19300000	106175000	0.0226	methylome
	8 TMT7	chr14	106250000	106475000	0.6616			SIL5	12	6.67802e+06	9.09195e+06	-0.0418		8 TMT7	chr14	106250000	106475000	0.6616	methylome
	8 TMT7	chr14	106575000	107269770	0.1386			1 TMT4	12	4.38e+07	53316160	-0.0493		8 TMT7	chr14	106575000	107269770	0.1386	methylome
	8 TMT7	chr15	20225000	22548097	0.5216			3 TMT2	12	4.38e+07	53316160	-0.0659		8 TMT7	chr15	20225000	22548097	0.5216	methylome
	8 TMT7	chr15	22723097	102435696	0.0108			10 TMT5	12	4.38e+07	53316160	-0.0493		8 TMT7	chr15	22723097	102435696	0.0108	methylome
	8 TMT7	chr16	80000	58775000	-0.0491			8 TMT3	12	4.38e+07	53316160	-0.0629		8 TMT7	chr16	80000	58775000	-0.0491	methylome
	8 TMT7	chr16	58875000	65500000	0.1915			6 TMT6	12	4.38e+07	53316160	-0.017		8 TMT7	chr16	58875000	65500000	0.1915	methylome
	8 TMT7	chr16	65675000	75675000	-0.0496			8 TMT7	12	4.38e+07	53316160	0.0289		8 TMT7	chr16	65675000	75675000	-0.0496	methylome
	8 TMT7	chr16	75775000	77225000	0.1825			3 TMT7	12	4.38e+07	53316160	-0.0697		8 TMT7	chr16	75775000	77225000	0.1825	methylome
	8 TMT7	chr16	77300000	90222377	-0.0613			5 TMT8	12	4.38e+07	53316160	-0.0069		8 TMT7	chr16	77300000	90222377	-0.0613	methylome
	8 TMT7	chr17	25000	66475000	-0.0459			SIL1	12	4.38e+07	53316160	-0.0352		8 TMT7	chr17	25000	66475000	-0.0459	methylome
	8 TMT7	chr17	66525000	70075000	0.1586			SIL2	12	4.38e+07	53316160	-0.0185		8 TMT7	chr17	66525000	70075000	0.1586	methylome
	8 TMT7	chr17	70125000	81122605	-0.0956			SIL3	12	4.38e+07	53316160	-0.0103		8 TMT7	chr17	70125000	81122605	-0.0956	methylome
	8 TMT7	chr18	30000	35225000	0.052			SIL4	12	4.38e+07	53316160	-0.037		8 TMT7	chr18	30000	35225000	0.052	methylome
	8 TMT7	chr18	35800000	41200000	0.2835			SIL5	12	4.38e+07	53316160	-0.0395		8 TMT7	chr18	35800000	41200000	0.2835	methylome
	8 TMT7	chr18	41875000	72225000	0.0824			1 TMT4	11	6.2664e+07	7.78698e+07	0.081		8 TMT7	chr18	41875000	72225000	0.0824	methylome
	8 TMT7	chr18	72266677	72650000	0.2491			3 TMT2	11	6.2664e+07	7.78698e+07	0.0661		8 TMT7	chr18	72266677	72650000	0.2491	methylome
	8 TMT7	chr18	72775000	78008624	-0.001			10 TMT5	11	6.2664e+07	7.78698e+07	0.03		8 TMT7	chr18	72775000	78008624	-0.001	methylome
	8 TMT7	chr19	180000	59084492	-0.0917			8 TMT3	11	6.2664e+07	7.78698e+07	-0.0417		8 TMT7	chr19	180000	59084492	-0.0917	methylome
	8 TMT7	chr2	30000	89075000	0.0511			6 TMT6	11	6.2664e+07	7.78698e+07	0.035		8 TMT7	chr2	30000	89075000	0.0511	methylome
	8 TMT7	chr2	89175000	91697552	0.3594			8 TMT7	11	6.2664e+07	7.78698e+07	0.0653		8 TMT7	chr2	89175000	91697552	0.3594	methylome
	8 TMT7	chr2	91850000	242825000	0.0758			3 TMT7	11	6.2664e+07	7.78698e+07	-0.0525		8 TMT7	chr2	91850000	242825000	0.0758	methylome
	8 TMT7	chr2	242875000	243051238	-0.3761			5 TMT8	11	6.2664e+07	7.78698e+07	0.0474		8 TMT7	chr2	242875000	243051238	-0.3761	methylome
	8 TMT7	chr20	130000	62932760	-0.0218			SIL1	11	6.2664e+07	7.78698e+07	0.0361		8 TMT7	chr20	130000	62932760	-0.0218	methylome
	8 TMT7	chr21	10798948	31975000	0.1869			SIL2	11	6.2664e+07	7.78698e+07	0.1659		8 TMT7	chr21	10798948	31975000	0.1869	methylome
	8 TMT7	chr21	32050000	48084948	-0.0163			SIL3	11	6.2664e+07	7.78698e+07	0.0624		8 TMT7	chr21	32050000	48084948	-0.0163	methylome
	8 TMT7	chr22	16373925	22325000	-0.0715			SIL4	11	6.2664e+07	7.78698e+07	0.1535		8 TMT7	chr22	16373925	22325000	-0.0715	methylome
	8 TMT7	chr22	22400000	23225000	0.2864			SIL5	11	6.2664e+07	7.78698e+07	0.1613		8 TMT7	chr22	22400000	23225000	0.2864	methylome
	8 TMT7	chr22	23275000	51222283	-0.0691			1 TMT4	11	968570	11901655	0.1402		8 TMT7	chr22	23275000	51222283	-0.0691	methylome
	8 TMT7	chr3	155000	143675000	0.0712			3 TMT2	11	968570	11901655	0.0963		8 TMT7	chr3	155000	143675000	0.0712	methylome
	8 TMT7	chr3	143775000	148525000	0.3047			10 TMT5	11	968570	11901655	0.0161		8 TMT7	chr3	143775000	148525000	0.3047	methylome
	8 TMT7	chr3	148650000	197881215	0.0902			8 TMT3	11	968570	11901655	0.045		8 TMT7	chr3	148650000	197881215	0.0902	methylome
	8 TMT7	chr4	55000	190972138	0.1201			6 TMT6	11	968570	11901655	0.0394		8 TMT7	chr4	55000	190972138	0.1201	methylome
	8 TMT7	chr5	55000	17640329	0.0591			8 TMT7	11	968570	11901655	0.0434		8 TMT7	chr5	55000	17640329	0.0591	methylome
	8 TMT7	chr5	17825000	30725000	0.2886			3 TMT7	11	968570	11901655	0.0566		8 TMT7	chr5	17825000	30725000	0.2886	methylome
	8 TMT7	chr5	31075000	180777630	0.0816			5 TMT8	11	968570	11901655	0.123		8 TMT7	chr5	31075000	180777630	0.0816	methylome
	8 TMT7	chr6	130000	134475000	-0.4509			SIL1	11	968570	11901655	-0.0023		8 TMT7	chr6	130000	134475000	-0.4509	methylome
	8 TMT7	chr6	134525000	135225000	-0.7219			SIL2	11	968570	11901655	0.0812		8 TMT7	chr6	134525000	135225000	-0.7219	methylome
	8 TMT7	chr6	135300000	170977534	-0.4648			SIL3	11	968570	11901655	-0.041		8 TMT7	chr6	135300000	170977534	-0.4648	methylome
	8 TMT7	chr7	55000	159039332	0.04			SIL4	11	968570	11901655	-0.0307		8 TMT7	chr7	55000	159039332	0.04	methylome
	8 TMT7	chr8	105000	23700000	0.0213			SIL5	11	968570	11901655	0.0162		8 TMT7	chr8	105000	23700000	0.0213	methylome
	8 TMT7	chr8	23800000	24525000	0.274			1 TMT4	10	26803840	3.14242e+07	0.0667		8 TMT7	chr8	23800000	24525000	0.274	methylome
	8 TMT7	chr8	24775000	76325000	0.0522			3 TMT2	10	26803840	3.14242e+07	0.1736		8 TMT7	chr8	24775000	76325000	0.0522	methylome
	8 TMT7	chr8	76550000	80350000	0.3181			10 TMT5	10	26803840	3.14242e+07	0.05		8 TMT7	chr8	76550000	80350000	0.3181	methylome
	8 TMT7	chr8	80575000	146277011	0.0571			8 TMT3	10	26803840	3.14242e+07	-0.0034		8 TMT7	chr8	80575000	146277011	0.0571	methylome
	8 TMT7	chr9	80000	141076716	0.0107			6 TMT6	10	26803840	3.14242e+07	0.0065		8 TMT7	chr9	80000	141076716	0.0107	methylome
	6 TMT6	chr1	93709	185725000	-0.0362			8 TMT7	10	26803840	3.14242e+07	-0.0271		6 TMT6	chr1	93709	185725000	-0.0362	methylome
	6 TMT6	chr1	185850000	199350000	0.3157			3 TMT7	10	26803840	3.14242e+07	-0.0187		6 TMT6	chr1	185850000	199350000	0.3157	methylome
	6 TMT6	chr1	199625000	249220311	-0.0135			5 TMT8	10	26803840	3.14242e+07	0.1393		6 TMT6	chr1	199625000	249220311	-0.0135	methylome
	6 TMT6	chr10	80000	119425000	0.0363			SIL1	10	26803840	3.14242e+07	-0.1472		6 TMT6	chr10	80000	119425000	0.0363	methylome
	6 TMT6	chr10	119550000	120100000	0.2968			SIL2	10	26803840	3.14242e+07	-0.1059		6 TMT6	chr10	119550000	120100000	0.2968	methylome
	6 TMT6	chr10	120250000	135462374	-0.0075			SIL3	10	26803840	3.14242e+07	-0.0888		6 TMT6	chr10	120250000	135462374	-0.0075	methylome
	6 TMT6	chr11	130000	134898258	-0.0225			SIL4	10	26803840	3.14242e+07	-0.0372		6 TMT6	chr11	130000	134898258	-0.0225	methylome
	6 TMT6	chr12	172870	133795948	0.0346			SIL5	10	26803840	3.14242e+07	-0.189		6 TMT6	chr12	172870	133795948	0.0346	methylome
	6 TMT6	chr13	19110000	53850000	0.0124			1 TMT4	10	1.09894e+08	114599587	0.0218		6 TMT6	chr13	19110000	53850000	0.0124	methylome
	6 TMT6	chr13	54175000	58800000	0.3681			3 TMT2	10	1.09894e+08	114599587	0.0571		6 TMT6	chr13	54175000	58800000	0.3681	methylome
	6 TMT6	chr13	59575000	62250000	0.1318			10 TMT5	10	1.09894e+08	114599587	0.0365		6 TMT6	chr13	59575000	62250000	0.1318	methylome
	6 TMT6	chr13	62700000	73175000	0.4678			8 TMT3	10	1.09894e+08	114599587	-0.0192		6 TMT6	chr13	62700000	73175000	0.4678	methylome
	6 TMT6	chr13	73325000	115079939	0.0846			6 TMT6	10	1.09894e+08	114599587	0.0325		6 TMT6	chr13	73325000	115079939	0.0846	methylome
	6 TMT6	chr14	19300000	26300000	-0.0608			8 TMT7	10	1.09894e+08	114599587	0.0149		6 TMT6	chr14	19300000	26300000	-0.0608	methylome
	6 TMT6	chr14	26900000	28975000	0.5134			3 TMT7	10	1.09894e+08	114599587	-0.0739		6 TMT6	chr14	26900000	28975000	0.5134	methylome
	6 TMT6	chr14	29225000	106175000	-0.0181			5 TMT8	10	1.09894e+08	114599587	0.0245		6 TMT6	chr14	29225000	106175000	-0.0181	methylome
	6 TMT6	chr14	106250000	106475000	0.9547			SIL1	10	1.09894e+08	114599587	-0.004		6 TMT6	chr14	106250000	106475000	0.9547	methylome
	6 TMT6	chr14	106575000	107269770	0.1641			SIL2	10	1.09894e+08	114599587	0.0685		6 TMT6	chr14	106575000	107269770	0.1641	methylome
	6 TMT6	chr15	20225000	22548097	0.5202			SIL3	10	1.09894e+08	114599587	0.0772		6 TMT6	chr15	20225000	22548097	0.5202	methylome
	6 TMT6	chr15	22723097	102435696	-0.0386			SIL4	10	1.09894e+08	114599587	-0.0048		6 TMT6	chr15	22723097	102435696	-0.0386	methylome
	6 TMT6	chr16	80000	59125000	-0.0877			SIL5	10	1.09894e+08	114599587	-0.2577		6 TMT6	chr16	80000	59125000	-0.0877	methylome
	6 TMT6	chr16	59525000	65175000	0.1937			1 TMT4	9	1.13966e+08	1.308e+08	0.1542		6 TMT6	chr16	59525000	65175000	0.1937	methylome
	6 TMT6	chr16	65300000	76050000	-0.0926			3 TMT2	9	1.13966e+08	1.308e+08	0.0702		6 TMT6	chr16	65300000	76050000	-0.0926	methylome
	6 TMT6	chr16	76275000	77225000	0.2333			10 TMT5	9	1.13966e+08	1.308e+08	0.1333		6 TMT6	chr16	76275000	77225000	0.2333	methylome
	6 TMT6	chr16	77300000	90222377	-0.077			8 TMT3	9	1.13966e+08	1.308e+08	0.0109		6 TMT6	chr16	77300000	90222377	-0.077	methylome
	6 TMT6	chr17	25000	81122605	-0.0584			6 TMT6	9	1.13966e+08	1.308e+08	0.0273		6 TMT6	chr17	25000	81122605	-0.0584	methylome
	6 TMT6	chr18	30000	35800000	0.0309			8 TMT7	9	1.13966e+08	1.308e+08	0.0323		6 TMT6	chr18	30000	35800000	0.0309	methylome
	6 TMT6	chr18	36775000	41875000	0.3252			3 TMT7	9	1.13966e+08	1.308e+08	0.0175		6 TMT6	chr18	36775000	41875000	0.3252	methylome
	6 TMT6	chr18	42275000	61875000	-0.0159			5 TMT8	9	1.13966e+08	1.308e+08	0.0897		6 TMT6	chr18	42275000	61875000	-0.0159	methylome
	6 TMT6	chr18	62725000	71100000	0.4202			SIL1	9	1.13966e+08	1.308e+08	0.0296		6 TMT6	chr18	62725000	71100000	0.4202	methylome
	6 TMT6	chr18	71375000	78008624	0.0293			SIL2	9	1.13966e+08	1.308e+08	0.1269		6 TMT6	chr18	71375000	78008624	0.0293	methylome
	6 TMT6	chr19	180000	59084492	0.1508			SIL3	9	1.13966e+08	1.308e+08	0.1681		6 TMT6	chr19	180000	59084492	0.1508	methylome
	6 TMT6	chr2	30000	33925000	0.0091			SIL4	9	1.13966e+08	1.308e+08	0.1525		6 TMT6	chr2	30000	33925000	0.0091	methylome
	6 TMT6	chr2	34300000	36300000	0.4541			SIL5	9	1.13966e+08	1.308e+08	0.1732		6 TMT6	chr2	34300000	36300000	0.4541	methylome
	6 TMT6	chr2	36575000	184325000	0.0728			1 TMT4	9	32419686	35063298	-0.1555		6 TMT6	chr2	36575000	184325000	0.0728	methylome
	6 TMT6	chr2	184975000	190175000	0.4466			3 TMT2	9	32419686	35063298	-0.0443		6 TMT6	chr2	184975000	190175000	0.4466	methylome
	6 TMT6	chr2	190350000	243051238	0.0423			10 TMT5	9	32419686	35063298	-0.1074		6 TMT6	chr2	190350000	243051238	0.0423	methylome
	6 TMT6	chr20	130000	62932760	-0.0637			8 TMT3	9	32419686	35063298	-0.0638		6 TMT6	chr20	130000	62932760	-0.0637	methylome
	6 TMT6	chr21	10798948	26925000	0.2931			6 TMT6	9	32419686	35063298	-0.0024		6 TMT6	chr21	10798948	26925000	0.2931	methylome
	6 TMT6	chr21	26975000	48084948	-0.0059			8 TMT7	9	32419686	35063298	-0.0011		6 TMT6	chr21	26975000	48084948	-0.0059	methylome
	6 TMT6	chr22	16373925	22325000	-0.0629			3 TMT7	9	32419686	35063298	-0.0203		6 TMT6	chr22	16373925	22325000	-0.0629	methylome
	6 TMT6	chr22	22400000	23225000	0.3765			5 TMT8	9	32419686	35063298	-0.0169		6 TMT6	chr22	22400000	23225000	0.3765	methylome
	6 TMT6	chr22	23275000	51222283	-0.0902			SIL1	9	32419686	35063298	-0.1606		6 TMT6	chr22	23275000	51222283	-0.0902	methylome
	6 TMT6	chr3	155000	75675000	-0.0179			SIL2	9	32419686	35063298	-0.0115		6 TMT6	chr3	155000	75675000	-0.0179	methylome
	6 TMT6	chr3	75725000	97475000	0.3881			SIL3	9	32419686	35063298	-0.0599		6 TMT6	chr3	75725000	97475000	0.3881	methylome
	6 TMT6	chr3	97575000	161175000	0.0632			SIL4	9	32419686	35063298	0.0355		6 TMT6	chr3	97575000	161175000	0.0632	methylome
	6 TMT6	chr3	161700000	168625000	0.3887			SIL5	9	32419686	35063298	-0.1962		6 TMT6	chr3	161700000	168625000	0.3887	methylome
	6 TMT6	chr3	168775000	173125000	0.0578			1 TMT4	8	24953838	6.73507e+06	0.1164		6 TMT6	chr3	168775000	173125000	0.0578	methylome
	6 TMT6	chr3	173250000	175750000	0.4427			3 TMT2	8	24953838	6.73507e+06	0.1567		6 TMT6	chr3	173250000	175750000	0.4427	methylome
	6 TMT6	chr3	176225000	197881215	0.0097			10 TMT5	8	24953838	6.73507e+06	-0.0009		6 TMT6	chr3	176225000	197881215	0.0097	methylome
	6 TMT6	chr4	55000	27700000	-0.0015			8 TMT3	8	24953838	6.73507e+06	0.0667		6 TMT6	chr4	55000	27700000	-0.0015	methylome
	6 TMT6	chr4	28250000	36225000	0.3694			6 TMT6	8	24953838	6.73507e+06	0.1201		6 TMT6	chr4	28250000	36225000	0.3694	methylome
	6 TMT6	chr4	36275000	58425000	0.0309			8 TMT7	8	24953838	6.73507e+06	0.0671		6 TMT6	chr4	36275000	58425000	0.0309	methylome
	6 TMT6	chr4	59144667	66025000	0.5092			3 TMT7	8	24953838	6.73507e+06	-0.0134		6 TMT6	chr4	59144667	66025000	0.5092	methylome
	6 TMT6	chr4	66525000	70225000	0.2804			5 TMT8	8	24953838	6.73507e+06	0.0656		6 TMT6	chr4	66525000	70225000	0.2804	methylome
	6 TMT6	chr4	70575000	71125000	0.5308			SIL1	8	24953838	6.73507e+06	0.3936		6 TMT6	chr4	70575000	71125000	0.5308	methylome
	6 TMT6	chr4	71225000	190972138	0.1525			SIL2	8	24953838	6.73507e+06	0.1307		6 TMT6	chr4	71225000	190972138	0.1525	methylome
	6 TMT6	chr5	55000	11375000	0.0502			SIL3	8	24953838	6.73507e+06	0.08		6 TMT6	chr5	55000	11375000	0.0502	methylome
	6 TMT6	chr5	11650000	13200000	0.3878			SIL4	8	24953838	6.73507e+06	0.1601		6 TMT6	chr5	11650000	13200000	0.3878	methylome
	6 TMT6	chr5	13500000	17640329	0.0446			SIL5	8	24953838	6.73507e+06	-0.0045		6 TMT6	chr5	13500000	17640329	0.0446	methylome
	6 TMT6	chr5	17825000	30175000	0.4981			1 TMT4	7	6.01654e+06	6.6478e+06	-0.0349		6 TMT6	chr5	17825000	30175000	0.4981	methylome
	6 TMT6	chr5	30725000	180777630	0.0624			3 TMT2	7	6.01654e+06	6.6478e+06	-0.0702		6 TMT6	chr5	30725000	180777630	0.0624	methylome
	6 TMT6	chr6	130000	134325000	-0.4841			10 TMT5	7	6.01654e+06	6.6478e+06	-0.0508		6 TMT6	chr6	130000	134325000	-0.4841	methylome
	6 TMT6	chr6	134400000	135225000	-0.8181			8 TMT3	7	6.01654e+06	6.6478e+06	0.0324		6 TMT6	chr6	134400000	135225000	-0.8181	methylome
	6 TMT6	chr6	135300000	170977534	-0.4906			6 TMT6	7	6.01654e+06	6.6478e+06	-0.0014		6 TMT6	chr6	135300000	170977534	-0.4906	methylome
	6 TMT6	chr7	55000	8725000	-0.0383			8 TMT7	7	6.01654e+06	6.6478e+06	0.0367		6 TMT6	chr7	55000	8725000	-0.0383	methylome
	6 TMT6	chr7	9300000	20550000	0.2806			3 TMT7	7	6.01654e+06	6.6478e+06	0.0162		6 TMT6	chr7	9300000	20550000	0.2806	methylome
	6 TMT6	chr7	20725000	51850000	0.006			5 TMT8	7	6.01654e+06	6.6478e+06	0.0194		6 TMT6	chr7	20725000	51850000	0.006	methylome
	6 TMT6	chr7	52250000	54625000	0.3331			SIL1	7	6.01654e+06	6.6478e+06	-0.2098		6 TMT6	chr7	52250000	54625000	0.3331	methylome
	6 TMT6	chr7	54725000	78025000	-0.0612			SIL2	7	6.01654e+06	6.6478e+06	-0.0099		6 TMT6	chr7	54725000	78025000	-0.0612	methylome
	6 TMT6	chr7	78250000	94725000	0.3143			SIL3	7	6.01654e+06	6.6478e+06	-0.095		6 TMT6	chr7	78250000	94725000	0.3143	methylome
	6 TMT6	chr7	94950000	159039332	0.0035			SIL4	7	6.01654e+06	6.6478e+06	-0.1046		6 TMT6	chr7	94950000	159039332	0.0035	methylome
	6 TMT6	chr8	105000	146277011	0.0455			SIL5	7	6.01654e+06	6.6478e+06	-0.1009		6 TMT6	chr8	105000	146277011	0.0455	methylome
	6 TMT6	chr9	80000	27700000	0.0478			1 TMT4	6	113860410	170348885	-0.2794		6 TMT6	chr9	80000	27700000	0.0478	methylome
	6 TMT6	chr9	28250000	32575000	0.3255			3 TMT2	6	113860410	170348885	-0.1957		6 TMT6	chr9	28250000	32575000	0.3255	methylome
	6 TMT6	chr9	32675000	104400000	-0.0507			10 TMT5	6	113860410	170348885	-0.1156		6 TMT6	chr9	32675000	104400000	-0.0507	methylome
	6 TMT6	chr9	104900000	107525000	0.3862			8 TMT3	6	113860410	170348885	-0.0479		6 TMT6	chr9	104900000	107525000	0.3862	methylome
	6 TMT6	chr9	107600000	141076716	-0.0996			6 TMT6	6	113860410	170348885	-0.0871		6 TMT6	chr9	107600000	141076716	-0.0996	methylome
	5 TMT8	chr1	93709	249220311	0.0481			8 TMT7	6	113860410	170348885	-0.0632		5 TMT8	chr1	93709	249220311	0.0481	methylome
	5 TMT8	chr10	80000	135462374	-0.0707			3 TMT7	6	113860410	170348885	-0.1133		5 TMT8	chr10	80000	135462374	-0.0707	methylome
	5 TMT8	chr11	130000	134898258	-0.0293			5 TMT8	6	113860410	170348885	-0.0504		5 TMT8	chr11	130000	134898258	-0.0293	methylome
	5 TMT8	chr12	172870	133795948	0.0401			SIL1	6	113860410	170348885	-0.3349		5 TMT8	chr12	172870	133795948	0.0401	methylome
	5 TMT8	chr13	19110000	115079939	0.0142			SIL2	6	113860410	170348885	-0.3928		5 TMT8	chr13	19110000	115079939	0.0142	methylome
	5 TMT8	chr14	19300000	25725000	0.0532			SIL3	6	113860410	170348885	-0.4372		5 TMT8	chr14	19300000	25725000	0.0532	methylome
	5 TMT8	chr14	26300000	30525000	0.3219			SIL4	6	113860410	170348885	-0.4098		5 TMT8	chr14	26300000	30525000	0.3219	methylome
	5 TMT8	chr14	30725000	106175000	0.0613			SIL5	6	113860410	170348885	-0.5084		5 TMT8	chr14	30725000	106175000	0.0613	methylome
	5 TMT8	chr14	106250000	107269770	0.4409			1 TMT4	5	69223959	126563281	0.0275		5 TMT8	chr14	106250000	107269770	0.4409	methylome
	5 TMT8	chr15	20225000	22450000	0.3651			3 TMT2	5	69223959	126563281	0.016		5 TMT8	chr15	20225000	22450000	0.3651	methylome
	5 TMT8	chr15	22548097	102435696	0.0298			10 TMT5	5	69223959	126563281	0.0409		5 TMT8	chr15	22548097	102435696	0.0298	methylome
	5 TMT8	chr16	80000	62075000	-0.0759			8 TMT3	5	69223959	126563281	-0.0912		5 TMT8	chr16	80000	62075000	-0.0759	methylome
	5 TMT8	chr16	62350000	65675000	0.1969			6 TMT6	5	69223959	126563281	0.0373		5 TMT8	chr16	62350000	65675000	0.1969	methylome
	5 TMT8	chr16	65825000	90222377	-0.0702			8 TMT7	5	69223959	126563281	0.0549		5 TMT8	chr16	65825000	90222377	-0.0702	methylome
	5 TMT8	chr17	25000	81122605	-0.0989			3 TMT7	5	69223959	126563281	0.0356		5 TMT8	chr17	25000	81122605	-0.0989	methylome
	5 TMT8	chr18	30000	61675000	0.0167			5 TMT8	5	69223959	126563281	0.0277		5 TMT8	chr18	30000	61675000	0.0167	methylome
	5 TMT8	chr18	61875000	71100000	0.2457			SIL1	5	69223959	126563281	-0.0845		5 TMT8	chr18	61875000	71100000	0.2457	methylome
	5 TMT8	chr18	71375000	78008624	-0.0161			SIL2	5	69223959	126563281	0.0564		5 TMT8	chr18	71375000	78008624	-0.0161	methylome
	5 TMT8	chr19	180000	36925000	-0.1114			SIL3	5	69223959	126563281	0.0262		5 TMT8	chr19	180000	36925000	-0.1114	methylome
	5 TMT8	chr19	36975000	38125000	0.1616			SIL4	5	69223959	126563281	-0.0259		5 TMT8	chr19	36975000	38125000	0.1616	methylome
	5 TMT8	chr19	38175000	59084492	-0.0829			SIL5	5	69223959	126563281	-0.0499		5 TMT8	chr19	38175000	59084492	-0.0829	methylome
	5 TMT8	chr2	30000	243051238	0.0476			1 TMT4	5	1.71712e+07	4.48147e+07	-0.0311		5 TMT8	chr2	30000	243051238	0.0476	methylome
	5 TMT8	chr20	130000	62932760	0.0038			3 TMT2	5	1.71712e+07	4.48147e+07	-0.0131		5 TMT8	chr20	130000	62932760	0.0038	methylome
	5 TMT8	chr21	10798948	17100000	0.2202			10 TMT5	5	1.71712e+07	4.48147e+07	-0.0607		5 TMT8	chr21	10798948	17100000	0.2202	methylome
	5 TMT8	chr21	17275000	18475000	0.4586			8 TMT3	5	1.71712e+07	4.48147e+07	0.0039		5 TMT8	chr21	17275000	18475000	0.4586	methylome
	5 TMT8	chr21	18825000	48084948	0.0294			6 TMT6	5	1.71712e+07	4.48147e+07	-0.114		5 TMT8	chr21	18825000	48084948	0.0294	methylome
	5 TMT8	chr22	16373925	22325000	-0.0638			8 TMT7	5	1.71712e+07	4.48147e+07	-0.0426		5 TMT8	chr22	16373925	22325000	-0.0638	methylome
	5 TMT8	chr22	22400000	23225000	0.3759			3 TMT7	5	1.71712e+07	4.48147e+07	-0.0852		5 TMT8	chr22	22400000	23225000	0.3759	methylome
	5 TMT8	chr22	23275000	51222283	-0.0603			5 TMT8	5	1.71712e+07	4.48147e+07	-0.0181		5 TMT8	chr22	23275000	51222283	-0.0603	methylome
	5 TMT8	chr3	155000	34400000	0.0812			SIL1	5	1.71712e+07	4.48147e+07	-0.3904		5 TMT8	chr3	155000	34400000	0.0812	methylome
	5 TMT8	chr3	35125000	36100000	0.3873			SIL2	5	1.71712e+07	4.48147e+07	-0.1166		5 TMT8	chr3	35125000	36100000	0.3873	methylome
	5 TMT8	chr3	36425000	75675000	0.0346			SIL3	5	1.71712e+07	4.48147e+07	-0.2189		5 TMT8	chr3	36425000	75675000	0.0346	methylome
	5 TMT8	chr3	75725000	97475000	0.343			SIL4	5	1.71712e+07	4.48147e+07	-0.1864		5 TMT8	chr3	75725000	97475000	0.343	methylome
	5 TMT8	chr3	97575000	143775000	0.0955			SIL5	5	1.71712e+07	4.48147e+07	-0.1512		5 TMT8	chr3	97575000	143775000	0.0955	methylome
	5 TMT8	chr3	144100000	148525000	0.3345			1 TMT4	4	6.83302e+07	145113906	0.0575		5 TMT8	chr3	144100000	148525000	0.3345	methylome
	5 TMT8	chr3	148650000	197881215	0.1187			3 TMT2	4	6.83302e+07	145113906	0.0884		5 TMT8	chr3	148650000	197881215	0.1187	methylome
	5 TMT8	chr4	55000	190972138	0.1372			10 TMT5	4	6.83302e+07	145113906	0.0101		5 TMT8	chr4	55000	190972138	0.1372	methylome
	5 TMT8	chr5	55000	17640329	0.0645			8 TMT3	4	6.83302e+07	145113906	0.1186		5 TMT8	chr5	55000	17640329	0.0645	methylome
	5 TMT8	chr5	17825000	27900000	0.3575			6 TMT6	4	6.83302e+07	145113906	0.0202		5 TMT8	chr5	17825000	27900000	0.3575	methylome
	5 TMT8	chr5	28550000	180777630	0.1055			8 TMT7	4	6.83302e+07	145113906	-0.0176		5 TMT8	chr5	28550000	180777630	0.1055	methylome
	5 TMT8	chr6	130000	170977534	-0.41			3 TMT7	4	6.83302e+07	145113906	0.0856		5 TMT8	chr6	130000	170977534	-0.41	methylome
	5 TMT8	chr7	55000	159039332	0.0141			5 TMT8	4	6.83302e+07	145113906	0.0983		5 TMT8	chr7	55000	159039332	0.0141	methylome
	5 TMT8	chr8	105000	75700000	0.0328			SIL1	4	6.83302e+07	145113906	0.1373		5 TMT8	chr8	105000	75700000	0.0328	methylome
	5 TMT8	chr8	75875000	79625000	0.321			SIL2	4	6.83302e+07	145113906	0.2027		5 TMT8	chr8	75875000	79625000	0.321	methylome
	5 TMT8	chr8	79725000	146277011	0.0258			SIL3	4	6.83302e+07	145113906	0.152		5 TMT8	chr8	79725000	146277011	0.0258	methylome
	5 TMT8	chr9	80000	141076716	-0.0649			SIL4	4	6.83302e+07	145113906	0.189		5 TMT8	chr9	80000	141076716	-0.0649	methylome
	1 TMT4	chr1	93709	16775000	-0.2571			SIL5	4	6.83302e+07	145113906	-0.0051		1 TMT4	chr1	93709	16775000	-0.2571	methylome
	1 TMT4	chr1	16825000	17225000	0.455			1 TMT4	4	6286557	8.4035e+06	0.0339		1 TMT4	chr1	16825000	17225000	0.455	methylome
	1 TMT4	chr1	17275000	120325000	-0.1788			3 TMT2	4	6286557	8.4035e+06	-0.1171		1 TMT4	chr1	17275000	120325000	-0.1788	methylome
	1 TMT4	chr1	120375000	145375000	0.5875			10 TMT5	4	6286557	8.4035e+06	0.0041		1 TMT4	chr1	120375000	145375000	0.5875	methylome
	1 TMT4	chr1	145425000	147325000	-0.1908			8 TMT3	4	6286557	8.4035e+06	-0.0237		1 TMT4	chr1	145425000	147325000	-0.1908	methylome
	1 TMT4	chr1	147575000	149700000	0.4713			6 TMT6	4	6286557	8.4035e+06	-0.1079		1 TMT4	chr1	147575000	149700000	0.4713	methylome
	1 TMT4	chr1	149800000	249220311	-0.1158			8 TMT7	4	6286557	8.4035e+06	-0.0887		1 TMT4	chr1	149800000	249220311	-0.1158	methylome
	1 TMT4	chr10	80000	135462374	-0.1111			3 TMT7	4	6286557	8.4035e+06	-0.0261		1 TMT4	chr10	80000	135462374	-0.1111	methylome
	1 TMT4	chr11	130000	71275000	-0.2107			5 TMT8	4	6286557	8.4035e+06	-0.0369		1 TMT4	chr11	130000	71275000	-0.2107	methylome
	1 TMT4	chr11	71325000	71575000	0.5265			SIL1	4	6286557	8.4035e+06	-0.1885		1 TMT4	chr11	71325000	71575000	0.5265	methylome
	1 TMT4	chr11	71650000	96075000	-0.1018			SIL2	4	6286557	8.4035e+06	0.0678		1 TMT4	chr11	71650000	96075000	-0.1018	methylome
	1 TMT4	chr11	96193792	100925000	0.5142			SIL3	4	6286557	8.4035e+06	-0.1618		1 TMT4	chr11	96193792	100925000	0.5142	methylome
	1 TMT4	chr11	101150000	134898258	-0.1859			SIL4	4	6286557	8.4035e+06	-0.069		1 TMT4	chr11	101150000	134898258	-0.1859	methylome
	1 TMT4	chr12	172870	133795948	-0.071			SIL5	4	6286557	8.4035e+06	-0.2469		1 TMT4	chr12	172870	133795948	-0.071	methylome
	1 TMT4	chr13	19110000	115079939	0.0847			1 TMT4	3	179596467	1.8419e+08	-0.0012		1 TMT4	chr13	19110000	115079939	0.0847	methylome
	1 TMT4	chr14	19300000	107269770	-0.1128			3 TMT2	3	179596467	1.8419e+08	0.0436		1 TMT4	chr14	19300000	107269770	-0.1128	methylome
	1 TMT4	chr15	20225000	23432427	0.4536			10 TMT5	3	179596467	1.8419e+08	0.0635		1 TMT4	chr15	20225000	23432427	0.4536	methylome
	1 TMT4	chr15	23682427	102435696	-0.1342			8 TMT3	3	179596467	1.8419e+08	-0.0111		1 TMT4	chr15	23682427	102435696	-0.1342	methylome
	1 TMT4	chr16	80000	14725000	-0.2464			6 TMT6	3	179596467	1.8419e+08	0.0359		1 TMT4	chr16	80000	14725000	-0.2464	methylome
	1 TMT4	chr16	14850000	15375000	0.4582			8 TMT7	3	179596467	1.8419e+08	0.059		1 TMT4	chr16	14850000	15375000	0.4582	methylome
	1 TMT4	chr16	15525000	31875000	-0.2542			3 TMT7	3	179596467	1.8419e+08	-0.072		1 TMT4	chr16	15525000	31875000	-0.2542	methylome
	1 TMT4	chr16	32000000	33986575	0.5767			5 TMT8	3	179596467	1.8419e+08	0.0538		1 TMT4	chr16	32000000	33986575	0.5767	methylome
	1 TMT4	chr16	34236575	90222377	-0.1745			SIL1	3	179596467	1.8419e+08	-0.1209		1 TMT4	chr16	34236575	90222377	-0.1745	methylome
	1 TMT4	chr17	25000	66850000	-0.2257			SIL2	3	179596467	1.8419e+08	0.0296		1 TMT4	chr17	25000	66850000	-0.2257	methylome
	1 TMT4	chr17	67000000	69900000	0.3271			SIL3	3	179596467	1.8419e+08	-0.0404		1 TMT4	chr17	67000000	69900000	0.3271	methylome
	1 TMT4	chr17	70025000	81122605	-0.2665			SIL4	3	179596467	1.8419e+08	-0.094		1 TMT4	chr17	70025000	81122605	-0.2665	methylome
	1 TMT4	chr18	30000	78008624	-0.0066			SIL5	3	179596467	1.8419e+08	0.0549		1 TMT4	chr18	30000	78008624	-0.0066	methylome
	1 TMT4	chr19	180000	19875000	-0.3464			1 TMT4	2	69566173	88857422	0.0298		1 TMT4	chr19	180000	19875000	-0.3464	methylome
	1 TMT4	chr19	19925000	21525000	0.6653			3 TMT2	2	69566173	88857422	0.053		1 TMT4	chr19	19925000	21525000	0.6653	methylome
	1 TMT4	chr19	21600000	59084492	-0.2845			10 TMT5	2	69566173	88857422	0.0749		1 TMT4	chr19	21600000	59084492	-0.2845	methylome
	1 TMT4	chr2	30000	243051238	-0.0319			8 TMT3	2	69566173	88857422	-0.0083		1 TMT4	chr2	30000	243051238	-0.0319	methylome
	1 TMT4	chr20	130000	62932760	-0.2661			6 TMT6	2	69566173	88857422	-0.0084		1 TMT4	chr20	130000	62932760	-0.2661	methylome
	1 TMT4	chr21	10798948	48084948	-0.0313			8 TMT7	2	69566173	88857422	-0.0079		1 TMT4	chr21	10798948	48084948	-0.0313	methylome
	1 TMT4	chr22	16373925	51222283	-0.2916			3 TMT7	2	69566173	88857422	-0.0183		1 TMT4	chr22	16373925	51222283	-0.2916	methylome
	1 TMT4	chr3	155000	173250000	-0.0273			5 TMT8	2	69566173	88857422	0.025		1 TMT4	chr3	155000	173250000	-0.0273	methylome
	1 TMT4	chr3	173550000	175750000	0.7092			SIL1	2	69566173	88857422	-0.0606		1 TMT4	chr3	173550000	175750000	0.7092	methylome
	1 TMT4	chr3	176225000	197881215	-0.0201			SIL2	2	69566173	88857422	0.1005		1 TMT4	chr3	176225000	197881215	-0.0201	methylome
	1 TMT4	chr4	55000	8724602	-0.1718			SIL3	2	69566173	88857422	0.0669		1 TMT4	chr4	55000	8724602	-0.1718	methylome
	1 TMT4	chr4	9387321	9775000	0.6623			SIL4	2	69566173	88857422	0.0278		1 TMT4	chr4	9387321	9775000	0.6623	methylome
	1 TMT4	chr4	9900000	190972138	0.1415			SIL5	2	69566173	88857422	0.0742		1 TMT4	chr4	9900000	190972138	0.1415	methylome
	1 TMT4	chr5	55000	102800000	0.04			1 TMT4	2	1.01796e+08	2.18267e+08	-0.0579		1 TMT4	chr5	55000	102800000	0.04	methylome
	1 TMT4	chr5	102875000	106475000	0.8645			3 TMT2	2	1.01796e+08	2.18267e+08	-0.0371		1 TMT4	chr5	102875000	106475000	0.8645	methylome
	1 TMT4	chr5	106650000	180777630	-0.1339			10 TMT5	2	1.01796e+08	2.18267e+08	-0.0048		1 TMT4	chr5	106650000	180777630	-0.1339	methylome
	1 TMT4	chr6	130000	170977534	-0.7958			8 TMT3	2	1.01796e+08	2.18267e+08	-0.0537		1 TMT4	chr6	130000	170977534	-0.7958	methylome
	1 TMT4	chr7	55000	30675000	-0.0055			6 TMT6	2	1.01796e+08	2.18267e+08	0.0564		1 TMT4	chr7	55000	30675000	-0.0055	methylome
	1 TMT4	chr7	30725000	31125000	-0.6486			8 TMT7	2	1.01796e+08	2.18267e+08	0.0763		1 TMT4	chr7	30725000	31125000	-0.6486	methylome
	1 TMT4	chr7	31250000	159039332	-0.0221			3 TMT7	2	1.01796e+08	2.18267e+08	-0.0671		1 TMT4	chr7	31250000	159039332	-0.0221	methylome
	1 TMT4	chr8	105000	146277011	-0.0392			5 TMT8	2	1.01796e+08	2.18267e+08	0.0153		1 TMT4	chr8	105000	146277011	-0.0392	methylome
	1 TMT4	chr9	80000	40708088	-0.0581			SIL1	2	1.01796e+08	2.18267e+08	-0.0379		1 TMT4	chr9	80000	40708088	-0.0581	methylome
	1 TMT4	chr9	42014874	69669464	0.836			SIL2	2	1.01796e+08	2.18267e+08	0.0659		1 TMT4	chr9	42014874	69669464	0.836	methylome
	1 TMT4	chr9	70992734	141076716	-0.2359			SIL3	2	1.01796e+08	2.18267e+08	-0.0335		1 TMT4	chr9	70992734	141076716	-0.2359	methylome
	3 TMT2	chr1	93709	16775000	-0.2855			SIL4	2	1.01796e+08	2.18267e+08	-0.005		3 TMT2	chr1	93709	16775000	-0.2855	methylome
	3 TMT2	chr1	16825000	17225000	0.5299			SIL5	2	1.01796e+08	2.18267e+08	0.046		3 TMT2	chr1	16825000	17225000	0.5299	methylome
	3 TMT2	chr1	17275000	249220311	-0.1219									3 TMT2	chr1	17275000	249220311	-0.1219	methylome
	3 TMT2	chr10	80000	135462374	-0.0707									3 TMT2	chr10	80000	135462374	-0.0707	methylome
	3 TMT2	chr11	130000	71275000	-0.2029									3 TMT2	chr11	130000	71275000	-0.2029	methylome
	3 TMT2	chr11	71325000	71575000	0.5333									3 TMT2	chr11	71325000	71575000	0.5333	methylome
	3 TMT2	chr11	71650000	134898258	-0.1001									3 TMT2	chr11	71650000	134898258	-0.1001	methylome
	3 TMT2	chr12	172870	133795948	-0.0484									3 TMT2	chr12	172870	133795948	-0.0484	methylome
	3 TMT2	chr13	19110000	115079939	0.1255									3 TMT2	chr13	19110000	115079939	0.1255	methylome
	3 TMT2	chr14	19300000	20775000	0.4951									3 TMT2	chr14	19300000	20775000	0.4951	methylome
	3 TMT2	chr14	20825000	105975000	-0.1246									3 TMT2	chr14	20825000	105975000	-0.1246	methylome
	3 TMT2	chr14	106025000	107269770	0.4697									3 TMT2	chr14	106025000	107269770	0.4697	methylome
	3 TMT2	chr15	20225000	22548097	0.9399									3 TMT2	chr15	20225000	22548097	0.9399	methylome
	3 TMT2	chr15	22723097	102435696	-0.1183									3 TMT2	chr15	22723097	102435696	-0.1183	methylome
	3 TMT2	chr16	80000	31875000	-0.2353									3 TMT2	chr16	80000	31875000	-0.2353	methylome
	3 TMT2	chr16	32000000	34575000	0.4895									3 TMT2	chr16	32000000	34575000	0.4895	methylome
	3 TMT2	chr16	34725000	58775000	-0.1721									3 TMT2	chr16	34725000	58775000	-0.1721	methylome
	3 TMT2	chr16	58875000	64900000	0.452									3 TMT2	chr16	58875000	64900000	0.452	methylome
	3 TMT2	chr16	65100000	75675000	-0.2166									3 TMT2	chr16	65100000	75675000	-0.2166	methylome
	3 TMT2	chr16	75775000	76950000	0.5106									3 TMT2	chr16	75775000	76950000	0.5106	methylome
	3 TMT2	chr16	77225000	90222377	-0.1683									3 TMT2	chr16	77225000	90222377	-0.1683	methylome
	3 TMT2	chr17	25000	66525000	-0.2596									3 TMT2	chr17	25000	66525000	-0.2596	methylome
	3 TMT2	chr17	66575000	70075000	0.352									3 TMT2	chr17	66575000	70075000	0.352	methylome
	3 TMT2	chr17	70125000	81122605	-0.3254									3 TMT2	chr17	70125000	81122605	-0.3254	methylome
	3 TMT2	chr18	30000	78008624	0.0385									3 TMT2	chr18	30000	78008624	0.0385	methylome
	3 TMT2	chr19	180000	59084492	-0.3544									3 TMT2	chr19	180000	59084492	-0.3544	methylome
	3 TMT2	chr2	30000	75825000	-0.0586									3 TMT2	chr2	30000	75825000	-0.0586	methylome
	3 TMT2	chr2	75875000	84575000	0.5062									3 TMT2	chr2	75875000	84575000	0.5062	methylome
	3 TMT2	chr2	84675000	89075000	-0.1838									3 TMT2	chr2	84675000	89075000	-0.1838	methylome
	3 TMT2	chr2	89175000	95438086	0.7153									3 TMT2	chr2	89175000	95438086	0.7153	methylome
	3 TMT2	chr2	95625000	243051238	0.0289									3 TMT2	chr2	95625000	243051238	0.0289	methylome
	3 TMT2	chr20	130000	25675000	-0.1356									3 TMT2	chr20	130000	25675000	-0.1356	methylome
	3 TMT2	chr20	25775000	29626954	0.5961									3 TMT2	chr20	25775000	29626954	0.5961	methylome
	3 TMT2	chr20	29876954	62932760	-0.2887									3 TMT2	chr20	29876954	62932760	-0.2887	methylome
	3 TMT2	chr21	10798948	48084948	-0.012									3 TMT2	chr21	10798948	48084948	-0.012	methylome
	3 TMT2	chr22	16373925	51222283	-0.3181									3 TMT2	chr22	16373925	51222283	-0.3181	methylome
	3 TMT2	chr3	155000	197881215	-0.0041									3 TMT2	chr3	155000	197881215	-0.0041	methylome
	3 TMT2	chr4	55000	190972138	0.1397									3 TMT2	chr4	55000	190972138	0.1397	methylome
	3 TMT2	chr5	55000	180777630	0.0065									3 TMT2	chr5	55000	180777630	0.0065	methylome
	3 TMT2	chr6	130000	170977534	-0.7181									3 TMT2	chr6	130000	170977534	-0.7181	methylome
	3 TMT2	chr7	55000	30675000	0.0133									3 TMT2	chr7	55000	30675000	0.0133	methylome
	3 TMT2	chr7	30725000	31125000	-0.7022									3 TMT2	chr7	30725000	31125000	-0.7022	methylome
	3 TMT2	chr7	31250000	159039332	-0.0022									3 TMT2	chr7	31250000	159039332	-0.0022	methylome
	3 TMT2	chr8	105000	146277011	0.0111									3 TMT2	chr8	105000	146277011	0.0111	methylome
	3 TMT2	chr9	80000	40708088	-0.0417									3 TMT2	chr9	80000	40708088	-0.0417	methylome
	3 TMT2	chr9	42014874	69669464	0.7694									3 TMT2	chr9	42014874	69669464	0.7694	methylome
	3 TMT2	chr9	70992734	141076716	-0.2226									3 TMT2	chr9	70992734	141076716	-0.2226	methylome
	10 TMT5	chr1	93709	249220311	-0.1495									10 TMT5	chr1	93709	249220311	-0.1495	methylome
	10 TMT5	chr10	80000	135462374	-0.0951									10 TMT5	chr10	80000	135462374	-0.0951	methylome
	10 TMT5	chr11	130000	48225000	-0.1676									10 TMT5	chr11	130000	48225000	-0.1676	methylome
	10 TMT5	chr11	48600000	56550000	0.4081									10 TMT5	chr11	48600000	56550000	0.4081	methylome
	10 TMT5	chr11	56775000	134898258	-0.1779									10 TMT5	chr11	56775000	134898258	-0.1779	methylome
	10 TMT5	chr12	172870	133795948	-0.0556									10 TMT5	chr12	172870	133795948	-0.0556	methylome
	10 TMT5	chr13	19110000	80925000	0.073									10 TMT5	chr13	19110000	80925000	0.073	methylome
	10 TMT5	chr13	81100000	94725000	0.6487									10 TMT5	chr13	81100000	94725000	0.6487	methylome
	10 TMT5	chr13	94875000	115079939	0.0958									10 TMT5	chr13	94875000	115079939	0.0958	methylome
	10 TMT5	chr14	19300000	82150000	-0.0978									10 TMT5	chr14	19300000	82150000	-0.0978	methylome
	10 TMT5	chr14	82575000	87450000	0.571									10 TMT5	chr14	82575000	87450000	0.571	methylome
	10 TMT5	chr14	87675000	106025000	-0.2397									10 TMT5	chr14	87675000	106025000	-0.2397	methylome
	10 TMT5	chr14	106075000	107269770	0.461									10 TMT5	chr14	106075000	107269770	0.461	methylome
	10 TMT5	chr15	20225000	22331057	0.793									10 TMT5	chr15	20225000	22331057	0.793	methylome
	10 TMT5	chr15	22450000	102435696	-0.1451									10 TMT5	chr15	22450000	102435696	-0.1451	methylome
	10 TMT5	chr16	80000	31875000	-0.2381									10 TMT5	chr16	80000	31875000	-0.2381	methylome
	10 TMT5	chr16	32000000	34850000	0.5483									10 TMT5	chr16	32000000	34850000	0.5483	methylome
	10 TMT5	chr16	34975000	58775000	-0.1892									10 TMT5	chr16	34975000	58775000	-0.1892	methylome
	10 TMT5	chr16	58875000	64900000	0.3935									10 TMT5	chr16	58875000	64900000	0.3935	methylome
	10 TMT5	chr16	65100000	75675000	-0.2357									10 TMT5	chr16	65100000	75675000	-0.2357	methylome
	10 TMT5	chr16	75775000	76950000	0.5158									10 TMT5	chr16	75775000	76950000	0.5158	methylome
	10 TMT5	chr16	77225000	90222377	-0.1745									10 TMT5	chr16	77225000	90222377	-0.1745	methylome
	10 TMT5	chr17	25000	50225000	-0.268									10 TMT5	chr17	25000	50225000	-0.268	methylome
	10 TMT5	chr17	50575000	52450000	0.6128									10 TMT5	chr17	50575000	52450000	0.6128	methylome
	10 TMT5	chr17	52975000	81122605	-0.2059									10 TMT5	chr17	52975000	81122605	-0.2059	methylome
	10 TMT5	chr18	30000	78008624	0.0112									10 TMT5	chr18	30000	78008624	0.0112	methylome
	10 TMT5	chr19	180000	59084492	0.0518									10 TMT5	chr19	180000	59084492	0.0518	methylome
	10 TMT5	chr2	30000	75825000	-0.0894									10 TMT5	chr2	30000	75825000	-0.0894	methylome
	10 TMT5	chr2	75875000	84575000	0.5051									10 TMT5	chr2	75875000	84575000	0.5051	methylome
	10 TMT5	chr2	84675000	89075000	-0.2013									10 TMT5	chr2	84675000	89075000	-0.2013	methylome
	10 TMT5	chr2	89175000	95438086	0.715									10 TMT5	chr2	89175000	95438086	0.715	methylome
	10 TMT5	chr2	95625000	107525000	-0.1096									10 TMT5	chr2	95625000	107525000	-0.1096	methylome
	10 TMT5	chr2	107775000	108775000	0.7351									10 TMT5	chr2	107775000	108775000	0.7351	methylome
	10 TMT5	chr2	108925000	243051238	0.02									10 TMT5	chr2	108925000	243051238	0.02	methylome
	10 TMT5	chr20	130000	25675000	-0.1738									10 TMT5	chr20	130000	25675000	-0.1738	methylome
	10 TMT5	chr20	25775000	29626954	0.4679									10 TMT5	chr20	25775000	29626954	0.4679	methylome
	10 TMT5	chr20	29876954	62932760	-0.3151									10 TMT5	chr20	29876954	62932760	-0.3151	methylome
	10 TMT5	chr21	10798948	48084948	-0.0131									10 TMT5	chr21	10798948	48084948	-0.0131	methylome
	10 TMT5	chr22	16373925	17300000	0.3938									10 TMT5	chr22	16373925	17300000	0.3938	methylome
	10 TMT5	chr22	17450000	51222283	-0.3154									10 TMT5	chr22	17450000	51222283	-0.3154	methylome
	10 TMT5	chr3	155000	161175000	-0.043									10 TMT5	chr3	155000	161175000	-0.043	methylome
	10 TMT5	chr3	161700000	167300000	0.8108									10 TMT5	chr3	161700000	167300000	0.8108	methylome
	10 TMT5	chr3	167450000	173250000	0.1391									10 TMT5	chr3	167450000	173250000	0.1391	methylome
	10 TMT5	chr3	173550000	175750000	0.8515									10 TMT5	chr3	173550000	175750000	0.8515	methylome
	10 TMT5	chr3	176225000	197881215	0.0011									10 TMT5	chr3	176225000	197881215	0.0011	methylome
	10 TMT5	chr4	55000	27200000	-0.0581									10 TMT5	chr4	55000	27200000	-0.0581	methylome
	10 TMT5	chr4	27700000	36800000	0.5429									10 TMT5	chr4	27700000	36800000	0.5429	methylome
	10 TMT5	chr4	37225000	58175000	0.0035									10 TMT5	chr4	37225000	58175000	0.0035	methylome
	10 TMT5	chr4	58425000	71125000	0.6802									10 TMT5	chr4	58425000	71125000	0.6802	methylome
	10 TMT5	chr4	71225000	190972138	0.2015									10 TMT5	chr4	71225000	190972138	0.2015	methylome
	10 TMT5	chr5	55000	17425000	0.0108									10 TMT5	chr5	55000	17425000	0.0108	methylome
	10 TMT5	chr5	17490329	30175000	0.7219									10 TMT5	chr5	17490329	30175000	0.7219	methylome
	10 TMT5	chr5	30725000	180777630	-0.0449									10 TMT5	chr5	30725000	180777630	-0.0449	methylome
	10 TMT5	chr6	130000	57275000	-0.7325									10 TMT5	chr6	130000	57275000	-0.7325	methylome
	10 TMT5	chr6	57500000	70225000	0.0353									10 TMT5	chr6	57500000	70225000	0.0353	methylome
	10 TMT5	chr6	70525000	91850000	-0.5418									10 TMT5	chr6	70525000	91850000	-0.5418	methylome
	10 TMT5	chr6	92250000	96725000	0.0476									10 TMT5	chr6	92250000	96725000	0.0476	methylome
	10 TMT5	chr6	96975000	170977534	-0.5638									10 TMT5	chr6	96975000	170977534	-0.5638	methylome
	10 TMT5	chr7	55000	30675000	0.0403									10 TMT5	chr7	55000	30675000	0.0403	methylome
	10 TMT5	chr7	30725000	31125000	-0.6842									10 TMT5	chr7	30725000	31125000	-0.6842	methylome
	10 TMT5	chr7	31250000	159039332	0									10 TMT5	chr7	31250000	159039332	0	methylome
	10 TMT5	chr8	105000	146277011	-0.0021									10 TMT5	chr8	105000	146277011	-0.0021	methylome
	10 TMT5	chr9	80000	141076716	-0.1822									10 TMT5	chr9	80000	141076716	-0.1822	methylome
														1 TMT4	17	35789203	37566755	-0.0409	proteome
														3 TMT2	17	35789203	37566755	-0.0439	proteome
														10 TMT5	17	35789203	37566755	-0.0276	proteome
														8 TMT3	17	35789203	37566755	-0.0088	proteome
														6 TMT6	17	35789203	37566755	-0.0178	proteome
														8 TMT7	17	35789203	37566755	-0.0221	proteome
														3 TMT7	17	35789203	37566755	-0.0134	proteome
														5 TMT8	17	35789203	37566755	-0.01	proteome
														SIL1	17	35789203	37566755	-0.2342	proteome
														SIL2	17	35789203	37566755	0.1619	proteome
														SIL3	17	35789203	37566755	-0.1539	proteome
														SIL4	17	35789203	37566755	-0.1256	proteome
														SIL5	17	35789203	37566755	-0.0211	proteome
														1 TMT4	8	1.43868e+08	1.44277e+08	0.0559	proteome
														3 TMT2	8	1.43868e+08	1.44277e+08	-0.0203	proteome
														10 TMT5	8	1.43868e+08	1.44277e+08	0.0833	proteome
														8 TMT3	8	1.43868e+08	1.44277e+08	-0.0709	proteome
														6 TMT6	8	1.43868e+08	1.44277e+08	0.0046	proteome
														8 TMT7	8	1.43868e+08	1.44277e+08	0.0111	proteome
														3 TMT7	8	1.43868e+08	1.44277e+08	-0.0006	proteome
														5 TMT8	8	1.43868e+08	1.44277e+08	0.0152	proteome
														SIL1	8	1.43868e+08	1.44277e+08	0.1316	proteome
														SIL2	8	1.43868e+08	1.44277e+08	0.0364	proteome
														SIL3	8	1.43868e+08	1.44277e+08	-0.0112	proteome
														SIL4	8	1.43868e+08	1.44277e+08	-0.0223	proteome
														SIL5	8	1.43868e+08	1.44277e+08	-0.2531	proteome
														1 TMT4	3	5.13946e+07	5.33155e+07	0.0882	proteome
														3 TMT2	3	5.13946e+07	5.33155e+07	0.0502	proteome
														10 TMT5	3	5.13946e+07	5.33155e+07	0.0063	proteome
														8 TMT3	3	5.13946e+07	5.33155e+07	-0.0026	proteome
														6 TMT6	3	5.13946e+07	5.33155e+07	0.0446	proteome
														8 TMT7	3	5.13946e+07	5.33155e+07	0.0776	proteome
														3 TMT7	3	5.13946e+07	5.33155e+07	-0.0721	proteome
														5 TMT8	3	5.13946e+07	5.33155e+07	0.0298	proteome
														SIL1	3	5.13946e+07	5.33155e+07	0.0488	proteome
														SIL2	3	5.13946e+07	5.33155e+07	0.1523	proteome
														SIL3	3	5.13946e+07	5.33155e+07	0.1111	proteome
														SIL4	3	5.13946e+07	5.33155e+07	0.0938	proteome
														SIL5	3	5.13946e+07	5.33155e+07	0.2267	proteome
														1 TMT4	1	71072290	120163709	0.0264	proteome
														3 TMT2	1	71072290	120163709	0.0208	proteome
														10 TMT5	1	71072290	120163709	-0.0234	proteome
														8 TMT3	1	71072290	120163709	-0.0533	proteome
														6 TMT6	1	71072290	120163709	0.0355	proteome
														8 TMT7	1	71072290	120163709	0.0442	proteome
														3 TMT7	1	71072290	120163709	-0.0318	proteome
														5 TMT8	1	71072290	120163709	0.0331	proteome
														SIL1	1	71072290	120163709	-0.0423	proteome
														SIL2	1	71072290	120163709	-0.0796	proteome
														SIL3	1	71072290	120163709	0.0201	proteome
														SIL4	1	71072290	120163709	0.0603	proteome
														SIL5	1	71072290	120163709	0.0487	proteome
														1 TMT4	1	149974269	206333894	0.078	proteome
														3 TMT2	1	149974269	206333894	0.0773	proteome
														10 TMT5	1	149974269	206333894	-0.0119	proteome
														8 TMT3	1	149974269	206333894	-0.0453	proteome
														6 TMT6	1	149974269	206333894	-0.0192	proteome
														8 TMT7	1	149974269	206333894	0.0592	proteome
														3 TMT7	1	149974269	206333894	0.0012	proteome
														5 TMT8	1	149974269	206333894	0.0672	proteome
														SIL1	1	149974269	206333894	-0.1254	proteome
														SIL2	1	149974269	206333894	-0.1664	proteome
														SIL3	1	149974269	206333894	-0.0385	proteome
														SIL4	1	149974269	206333894	-0.0204	proteome
														SIL5	1	149974269	206333894	-0.0869	proteome
														1 TMT4	7	7.47055e+07	139381908	0.0266	proteome
														3 TMT2	7	7.47055e+07	139381908	0.0284	proteome
														10 TMT5	7	7.47055e+07	139381908	-0.0142	proteome
														8 TMT3	7	7.47055e+07	139381908	-0.0063	proteome
														6 TMT6	7	7.47055e+07	139381908	0.0149	proteome
														8 TMT7	7	7.47055e+07	139381908	0.0345	proteome
														3 TMT7	7	7.47055e+07	139381908	-0.0235	proteome
														5 TMT8	7	7.47055e+07	139381908	0.0088	proteome
														SIL1	7	7.47055e+07	139381908	-0.0256	proteome
														SIL2	7	7.47055e+07	139381908	0.0147	proteome
														SIL3	7	7.47055e+07	139381908	-0.0212	proteome
														SIL4	7	7.47055e+07	139381908	-0.0382	proteome
														SIL5	7	7.47055e+07	139381908	-0.013	proteome
														1 TMT4	6	3.34174e+07	34336174	-0.2206	proteome
														3 TMT2	6	3.34174e+07	34336174	-0.1353	proteome
														10 TMT5	6	3.34174e+07	34336174	-0.1631	proteome
														8 TMT3	6	3.34174e+07	34336174	-0.0468	proteome
														6 TMT6	6	3.34174e+07	34336174	-0.085	proteome
														8 TMT7	6	3.34174e+07	34336174	-0.103	proteome
														3 TMT7	6	3.34174e+07	34336174	-0.1359	proteome
														5 TMT8	6	3.34174e+07	34336174	-0.0473	proteome
														SIL1	6	3.34174e+07	34336174	-0.4563	proteome
														SIL2	6	3.34174e+07	34336174	-0.3597	proteome
														SIL3	6	3.34174e+07	34336174	-0.4645	proteome
														SIL4	6	3.34174e+07	34336174	-0.3582	proteome
														SIL5	6	3.34174e+07	34336174	-0.457	proteome
														1 TMT4	22	1.99087e+07	4.22518e+07	-0.0426	proteome
														3 TMT2	22	1.99087e+07	4.22518e+07	0.0743	proteome
														10 TMT5	22	1.99087e+07	4.22518e+07	-0.0525	proteome
														8 TMT3	22	1.99087e+07	4.22518e+07	-0.0656	proteome
														6 TMT6	22	1.99087e+07	4.22518e+07	0.042	proteome
														8 TMT7	22	1.99087e+07	4.22518e+07	0.0713	proteome
														3 TMT7	22	1.99087e+07	4.22518e+07	-0.0425	proteome
														5 TMT8	22	1.99087e+07	4.22518e+07	0.0454	proteome
														SIL1	22	1.99087e+07	4.22518e+07	-0.0485	proteome
														SIL2	22	1.99087e+07	4.22518e+07	0.0798	proteome
														SIL3	22	1.99087e+07	4.22518e+07	0.0353	proteome
														SIL4	22	1.99087e+07	4.22518e+07	0.0561	proteome
														SIL5	22	1.99087e+07	4.22518e+07	0.0564	proteome
														1 TMT4	21	33523711	41998609	0.2306	proteome
														3 TMT2	21	33523711	41998609	0.0161	proteome
														10 TMT5	21	33523711	41998609	0.215	proteome
														8 TMT3	21	33523711	41998609	-0.0145	proteome
														6 TMT6	21	33523711	41998609	0.0376	proteome
														8 TMT7	21	33523711	41998609	0.0765	proteome
														3 TMT7	21	33523711	41998609	-0.1116	proteome
														5 TMT8	21	33523711	41998609	0.1138	proteome
														SIL1	21	33523711	41998609	0.1234	proteome
														SIL2	21	33523711	41998609	0.1385	proteome
														SIL3	21	33523711	41998609	0.1351	proteome
														SIL4	21	33523711	41998609	-0.0127	proteome
														SIL5	21	33523711	41998609	0.0427	proteome
														1 TMT4	19	34200896	46933037	0.0056	proteome
														3 TMT2	19	34200896	46933037	0.0253	proteome
														10 TMT5	19	34200896	46933037	0.1076	proteome
														8 TMT3	19	34200896	46933037	-0.0959	proteome
														6 TMT6	19	34200896	46933037	0.0563	proteome
														8 TMT7	19	34200896	46933037	-0.0145	proteome
														3 TMT7	19	34200896	46933037	0.0299	proteome
														5 TMT8	19	34200896	46933037	-0.0147	proteome
														SIL1	19	34200896	46933037	-0.0492	proteome
														SIL2	19	34200896	46933037	0.0062	proteome
														SIL3	19	34200896	46933037	-0.0339	proteome
														SIL4	19	34200896	46933037	-0.0591	proteome
														SIL5	19	34200896	46933037	0.2351	proteome
														1 TMT4	20	298946	2.53428e+07	0.0948	proteome
														3 TMT2	20	298946	2.53428e+07	0.0986	proteome
														10 TMT5	20	298946	2.53428e+07	-0.1909	proteome
														8 TMT3	20	298946	2.53428e+07	-0.1243	proteome
														6 TMT6	20	298946	2.53428e+07	0.0296	proteome
														8 TMT7	20	298946	2.53428e+07	0.0532	proteome
														3 TMT7	20	298946	2.53428e+07	-0.1647	proteome
														5 TMT8	20	298946	2.53428e+07	0.011	proteome
														SIL1	20	298946	2.53428e+07	-0.086	proteome
														SIL2	20	298946	2.53428e+07	0.0759	proteome
														SIL3	20	298946	2.53428e+07	0.0995	proteome
														SIL4	20	298946	2.53428e+07	0.0843	proteome
														SIL5	20	298946	2.53428e+07	0.0256	proteome
														1 TMT4	20	4.72831e+07	5.09102e+07	0.0182	proteome
														3 TMT2	20	4.72831e+07	5.09102e+07	0.1112	proteome
														10 TMT5	20	4.72831e+07	5.09102e+07	-0.0716	proteome
														8 TMT3	20	4.72831e+07	5.09102e+07	-0.0549	proteome
														6 TMT6	20	4.72831e+07	5.09102e+07	0.0491	proteome
														8 TMT7	20	4.72831e+07	5.09102e+07	0.0556	proteome
														3 TMT7	20	4.72831e+07	5.09102e+07	-0.0124	proteome
														5 TMT8	20	4.72831e+07	5.09102e+07	0.0669	proteome
														SIL1	20	4.72831e+07	5.09102e+07	0.0298	proteome
														SIL2	20	4.72831e+07	5.09102e+07	0.0767	proteome
														SIL3	20	4.72831e+07	5.09102e+07	0.0181	proteome
														SIL4	20	4.72831e+07	5.09102e+07	-0.067	proteome
														SIL5	20	4.72831e+07	5.09102e+07	-0.0277	proteome
														1 TMT4	19	7624535	15366600	0.0393	proteome
														3 TMT2	19	7624535	15366600	0.0276	proteome
														10 TMT5	19	7624535	15366600	0.0668	proteome
														8 TMT3	19	7624535	15366600	-0.0958	proteome
														6 TMT6	19	7624535	15366600	0.0698	proteome
														8 TMT7	19	7624535	15366600	0.0558	proteome
														3 TMT7	19	7624535	15366600	0.0075	proteome
														5 TMT8	19	7624535	15366600	-0.0109	proteome
														SIL1	19	7624535	15366600	-0.0947	proteome
														SIL2	19	7624535	15366600	0.0194	proteome
														SIL3	19	7624535	15366600	-0.1076	proteome
														SIL4	19	7624535	15366600	-0.0838	proteome
														SIL5	19	7624535	15366600	0.2082	proteome
														1 TMT4	18	4.97981e+07	58924540	0.057	proteome
														3 TMT2	18	4.97981e+07	58924540	0.0465	proteome
														10 TMT5	18	4.97981e+07	58924540	-0.1285	proteome
														8 TMT3	18	4.97981e+07	58924540	-0.0211	proteome
														6 TMT6	18	4.97981e+07	58924540	-0.0205	proteome
														8 TMT7	18	4.97981e+07	58924540	-0.02	proteome
														3 TMT7	18	4.97981e+07	58924540	0.0216	proteome
														5 TMT8	18	4.97981e+07	58924540	0.0907	proteome
														SIL1	18	4.97981e+07	58924540	-0.0749	proteome
														SIL2	18	4.97981e+07	58924540	0.0166	proteome
														SIL3	18	4.97981e+07	58924540	-0.0845	proteome
														SIL4	18	4.97981e+07	58924540	0.1358	proteome
														SIL5	18	4.97981e+07	58924540	0.1499	proteome
														1 TMT4	18	767067	1.23531e+07	0.0307	proteome
														3 TMT2	18	767067	1.23531e+07	-0.0014	proteome
														10 TMT5	18	767067	1.23531e+07	0.0113	proteome
														8 TMT3	18	767067	1.23531e+07	-0.1719	proteome
														6 TMT6	18	767067	1.23531e+07	0.1118	proteome
														8 TMT7	18	767067	1.23531e+07	0.121	proteome
														3 TMT7	18	767067	1.23531e+07	0.0256	proteome
														5 TMT8	18	767067	1.23531e+07	-0.0209	proteome
														SIL1	18	767067	1.23531e+07	-0.3271	proteome
														SIL2	18	767067	1.23531e+07	-0.1815	proteome
														SIL3	18	767067	1.23531e+07	-0.1333	proteome
														SIL4	18	767067	1.23531e+07	-0.0331	proteome
														SIL5	18	767067	1.23531e+07	-0.0292	proteome
														1 TMT4	17	1.37225e+06	7.2212e+06	0.1002	proteome
														3 TMT2	17	1.37225e+06	7.2212e+06	0.0437	proteome
														10 TMT5	17	1.37225e+06	7.2212e+06	0.013	proteome
														8 TMT3	17	1.37225e+06	7.2212e+06	-0.0639	proteome
														6 TMT6	17	1.37225e+06	7.2212e+06	0.0029	proteome
														8 TMT7	17	1.37225e+06	7.2212e+06	0.0127	proteome
														3 TMT7	17	1.37225e+06	7.2212e+06	0.0493	proteome
														5 TMT8	17	1.37225e+06	7.2212e+06	0.041	proteome
														SIL1	17	1.37225e+06	7.2212e+06	0.0602	proteome
														SIL2	17	1.37225e+06	7.2212e+06	-0.1318	proteome
														SIL3	17	1.37225e+06	7.2212e+06	0.2226	proteome
														SIL4	17	1.37225e+06	7.2212e+06	0.1395	proteome
														SIL5	17	1.37225e+06	7.2212e+06	0.0741	proteome
														1 TMT4	16	2.00374e+06	8.72959e+06	-0.0125	proteome
														3 TMT2	16	2.00374e+06	8.72959e+06	-0.0201	proteome
														10 TMT5	16	2.00374e+06	8.72959e+06	-0.0137	proteome
														8 TMT3	16	2.00374e+06	8.72959e+06	-0.0517	proteome
														6 TMT6	16	2.00374e+06	8.72959e+06	0.0183	proteome
														8 TMT7	16	2.00374e+06	8.72959e+06	0.006	proteome
														3 TMT7	16	2.00374e+06	8.72959e+06	0.0407	proteome
														5 TMT8	16	2.00374e+06	8.72959e+06	0.0101	proteome
														SIL1	16	2.00374e+06	8.72959e+06	0.0529	proteome
														SIL2	16	2.00374e+06	8.72959e+06	-0.0402	proteome
														SIL3	16	2.00374e+06	8.72959e+06	0.0597	proteome
														SIL4	16	2.00374e+06	8.72959e+06	0.0893	proteome
														SIL5	16	2.00374e+06	8.72959e+06	-0.1344	proteome
														1 TMT4	16	8.86012e+07	89126248	0.0336	proteome
														3 TMT2	16	8.86012e+07	89126248	-0.0511	proteome
														10 TMT5	16	8.86012e+07	89126248	-0.0508	proteome
														8 TMT3	16	8.86012e+07	89126248	-0.0378	proteome
														6 TMT6	16	8.86012e+07	89126248	0.0459	proteome
														8 TMT7	16	8.86012e+07	89126248	0.0414	proteome
														3 TMT7	16	8.86012e+07	89126248	-0.0503	proteome
														5 TMT8	16	8.86012e+07	89126248	-0.0032	proteome
														SIL1	16	8.86012e+07	89126248	-0.0687	proteome
														SIL2	16	8.86012e+07	89126248	-0.0469	proteome
														SIL3	16	8.86012e+07	89126248	0.116	proteome
														SIL4	16	8.86012e+07	89126248	0.1253	proteome
														SIL5	16	8.86012e+07	89126248	0.0081	proteome
														1 TMT4	15	58669300	8.84634e+07	0.1375	proteome
														3 TMT2	15	58669300	8.84634e+07	0.0932	proteome
														10 TMT5	15	58669300	8.84634e+07	0.0843	proteome
														8 TMT3	15	58669300	8.84634e+07	-0.0001	proteome
														6 TMT6	15	58669300	8.84634e+07	0.0596	proteome
														8 TMT7	15	58669300	8.84634e+07	0.0695	proteome
														3 TMT7	15	58669300	8.84634e+07	-0.0095	proteome
														5 TMT8	15	58669300	8.84634e+07	0.0556	proteome
														SIL1	15	58669300	8.84634e+07	0.0644	proteome
														SIL2	15	58669300	8.84634e+07	0.0392	proteome
														SIL3	15	58669300	8.84634e+07	0.1561	proteome
														SIL4	15	58669300	8.84634e+07	0.1325	proteome
														SIL5	15	58669300	8.84634e+07	0.1082	proteome
														1 TMT4	14	23077089	1.05854e+08	0.0676	proteome
														3 TMT2	14	23077089	1.05854e+08	0.1025	proteome
														10 TMT5	14	23077089	1.05854e+08	0.0142	proteome
														8 TMT3	14	23077089	1.05854e+08	0.0388	proteome
														6 TMT6	14	23077089	1.05854e+08	0.0188	proteome
														8 TMT7	14	23077089	1.05854e+08	0.0299	proteome
														3 TMT7	14	23077089	1.05854e+08	-0.0591	proteome
														5 TMT8	14	23077089	1.05854e+08	0.1059	proteome
														SIL1	14	23077089	1.05854e+08	-0.072	proteome
														SIL2	14	23077089	1.05854e+08	0.0548	proteome
														SIL3	14	23077089	1.05854e+08	0.1279	proteome
														SIL4	14	23077089	1.05854e+08	0.0625	proteome
														SIL5	14	23077089	1.05854e+08	0.1088	proteome
														1 TMT4	13	35307646	3.69753e+07	-0.0029	proteome
														3 TMT2	13	35307646	3.69753e+07	0.0419	proteome
														10 TMT5	13	35307646	3.69753e+07	-0.0118	proteome
														8 TMT3	13	35307646	3.69753e+07	0.0305	proteome
														6 TMT6	13	35307646	3.69753e+07	0.0322	proteome
														8 TMT7	13	35307646	3.69753e+07	0.0115	proteome
														3 TMT7	13	35307646	3.69753e+07	-0.037	proteome
														5 TMT8	13	35307646	3.69753e+07	0.0236	proteome
														SIL1	13	35307646	3.69753e+07	0.1175	proteome
														SIL2	13	35307646	3.69753e+07	0.1169	proteome
														SIL3	13	35307646	3.69753e+07	0.0224	proteome
														SIL4	13	35307646	3.69753e+07	-0.0816	proteome
														SIL5	13	35307646	3.69753e+07	-0.1385	proteome
														1 TMT4	12	6.67802e+06	9.09195e+06	-0.044	proteome
														3 TMT2	12	6.67802e+06	9.09195e+06	-0.1213	proteome
														10 TMT5	12	6.67802e+06	9.09195e+06	-0.019	proteome
														8 TMT3	12	6.67802e+06	9.09195e+06	-0.0414	proteome
														6 TMT6	12	6.67802e+06	9.09195e+06	0.008	proteome
														8 TMT7	12	6.67802e+06	9.09195e+06	0.0604	proteome
														3 TMT7	12	6.67802e+06	9.09195e+06	-0.1184	proteome
														5 TMT8	12	6.67802e+06	9.09195e+06	0.0098	proteome
														SIL1	12	6.67802e+06	9.09195e+06	-0.0619	proteome
														SIL2	12	6.67802e+06	9.09195e+06	-0.0705	proteome
														SIL3	12	6.67802e+06	9.09195e+06	-0.1677	proteome
														SIL4	12	6.67802e+06	9.09195e+06	-0.0466	proteome
														SIL5	12	6.67802e+06	9.09195e+06	-0.0418	proteome
														1 TMT4	12	4.38e+07	53316160	-0.0493	proteome
														3 TMT2	12	4.38e+07	53316160	-0.0659	proteome
														10 TMT5	12	4.38e+07	53316160	-0.0493	proteome
														8 TMT3	12	4.38e+07	53316160	-0.0629	proteome
														6 TMT6	12	4.38e+07	53316160	-0.017	proteome
														8 TMT7	12	4.38e+07	53316160	0.0289	proteome
														3 TMT7	12	4.38e+07	53316160	-0.0697	proteome
														5 TMT8	12	4.38e+07	53316160	-0.0069	proteome
														SIL1	12	4.38e+07	53316160	-0.0352	proteome
														SIL2	12	4.38e+07	53316160	-0.0185	proteome
														SIL3	12	4.38e+07	53316160	-0.0103	proteome
														SIL4	12	4.38e+07	53316160	-0.037	proteome
														SIL5	12	4.38e+07	53316160	-0.0395	proteome
														1 TMT4	11	6.2664e+07	7.78698e+07	0.081	proteome
														3 TMT2	11	6.2664e+07	7.78698e+07	0.0661	proteome
														10 TMT5	11	6.2664e+07	7.78698e+07	0.03	proteome
														8 TMT3	11	6.2664e+07	7.78698e+07	-0.0417	proteome
														6 TMT6	11	6.2664e+07	7.78698e+07	0.035	proteome
														8 TMT7	11	6.2664e+07	7.78698e+07	0.0653	proteome
														3 TMT7	11	6.2664e+07	7.78698e+07	-0.0525	proteome
														5 TMT8	11	6.2664e+07	7.78698e+07	0.0474	proteome
														SIL1	11	6.2664e+07	7.78698e+07	0.0361	proteome
														SIL2	11	6.2664e+07	7.78698e+07	0.1659	proteome
														SIL3	11	6.2664e+07	7.78698e+07	0.0624	proteome
														SIL4	11	6.2664e+07	7.78698e+07	0.1535	proteome
														SIL5	11	6.2664e+07	7.78698e+07	0.1613	proteome
														1 TMT4	11	968570	11901655	0.1402	proteome
														3 TMT2	11	968570	11901655	0.0963	proteome
														10 TMT5	11	968570	11901655	0.0161	proteome
														8 TMT3	11	968570	11901655	0.045	proteome
														6 TMT6	11	968570	11901655	0.0394	proteome
														8 TMT7	11	968570	11901655	0.0434	proteome
														3 TMT7	11	968570	11901655	0.0566	proteome
														5 TMT8	11	968570	11901655	0.123	proteome
														SIL1	11	968570	11901655	-0.0023	proteome
														SIL2	11	968570	11901655	0.0812	proteome
														SIL3	11	968570	11901655	-0.041	proteome
														SIL4	11	968570	11901655	-0.0307	proteome
														SIL5	11	968570	11901655	0.0162	proteome
														1 TMT4	10	26803840	3.14242e+07	0.0667	proteome
														3 TMT2	10	26803840	3.14242e+07	0.1736	proteome
														10 TMT5	10	26803840	3.14242e+07	0.05	proteome
														8 TMT3	10	26803840	3.14242e+07	-0.0034	proteome
														6 TMT6	10	26803840	3.14242e+07	0.0065	proteome
														8 TMT7	10	26803840	3.14242e+07	-0.0271	proteome
														3 TMT7	10	26803840	3.14242e+07	-0.0187	proteome
														5 TMT8	10	26803840	3.14242e+07	0.1393	proteome
														SIL1	10	26803840	3.14242e+07	-0.1472	proteome
														SIL2	10	26803840	3.14242e+07	-0.1059	proteome
														SIL3	10	26803840	3.14242e+07	-0.0888	proteome
														SIL4	10	26803840	3.14242e+07	-0.0372	proteome
														SIL5	10	26803840	3.14242e+07	-0.189	proteome
														1 TMT4	10	1.09894e+08	114599587	0.0218	proteome
														3 TMT2	10	1.09894e+08	114599587	0.0571	proteome
														10 TMT5	10	1.09894e+08	114599587	0.0365	proteome
														8 TMT3	10	1.09894e+08	114599587	-0.0192	proteome
														6 TMT6	10	1.09894e+08	114599587	0.0325	proteome
														8 TMT7	10	1.09894e+08	114599587	0.0149	proteome
														3 TMT7	10	1.09894e+08	114599587	-0.0739	proteome
														5 TMT8	10	1.09894e+08	114599587	0.0245	proteome
														SIL1	10	1.09894e+08	114599587	-0.004	proteome
														SIL2	10	1.09894e+08	114599587	0.0685	proteome
														SIL3	10	1.09894e+08	114599587	0.0772	proteome
														SIL4	10	1.09894e+08	114599587	-0.0048	proteome
														SIL5	10	1.09894e+08	114599587	-0.2577	proteome
														1 TMT4	9	1.13966e+08	1.308e+08	0.1542	proteome
														3 TMT2	9	1.13966e+08	1.308e+08	0.0702	proteome
														10 TMT5	9	1.13966e+08	1.308e+08	0.1333	proteome
														8 TMT3	9	1.13966e+08	1.308e+08	0.0109	proteome
														6 TMT6	9	1.13966e+08	1.308e+08	0.0273	proteome
														8 TMT7	9	1.13966e+08	1.308e+08	0.0323	proteome
														3 TMT7	9	1.13966e+08	1.308e+08	0.0175	proteome
														5 TMT8	9	1.13966e+08	1.308e+08	0.0897	proteome
														SIL1	9	1.13966e+08	1.308e+08	0.0296	proteome
														SIL2	9	1.13966e+08	1.308e+08	0.1269	proteome
														SIL3	9	1.13966e+08	1.308e+08	0.1681	proteome
														SIL4	9	1.13966e+08	1.308e+08	0.1525	proteome
														SIL5	9	1.13966e+08	1.308e+08	0.1732	proteome
														1 TMT4	9	32419686	35063298	-0.1555	proteome
														3 TMT2	9	32419686	35063298	-0.0443	proteome
														10 TMT5	9	32419686	35063298	-0.1074	proteome
														8 TMT3	9	32419686	35063298	-0.0638	proteome
														6 TMT6	9	32419686	35063298	-0.0024	proteome
														8 TMT7	9	32419686	35063298	-0.0011	proteome
														3 TMT7	9	32419686	35063298	-0.0203	proteome
														5 TMT8	9	32419686	35063298	-0.0169	proteome
														SIL1	9	32419686	35063298	-0.1606	proteome
														SIL2	9	32419686	35063298	-0.0115	proteome
														SIL3	9	32419686	35063298	-0.0599	proteome
														SIL4	9	32419686	35063298	0.0355	proteome
														SIL5	9	32419686	35063298	-0.1962	proteome
														1 TMT4	8	24953838	6.73507e+06	0.1164	proteome
														3 TMT2	8	24953838	6.73507e+06	0.1567	proteome
														10 TMT5	8	24953838	6.73507e+06	-0.0009	proteome
														8 TMT3	8	24953838	6.73507e+06	0.0667	proteome
														6 TMT6	8	24953838	6.73507e+06	0.1201	proteome
														8 TMT7	8	24953838	6.73507e+06	0.0671	proteome
														3 TMT7	8	24953838	6.73507e+06	-0.0134	proteome
														5 TMT8	8	24953838	6.73507e+06	0.0656	proteome
														SIL1	8	24953838	6.73507e+06	0.3936	proteome
														SIL2	8	24953838	6.73507e+06	0.1307	proteome
														SIL3	8	24953838	6.73507e+06	0.08	proteome
														SIL4	8	24953838	6.73507e+06	0.1601	proteome
														SIL5	8	24953838	6.73507e+06	-0.0045	proteome
														1 TMT4	7	6.01654e+06	6.6478e+06	-0.0349	proteome
														3 TMT2	7	6.01654e+06	6.6478e+06	-0.0702	proteome
														10 TMT5	7	6.01654e+06	6.6478e+06	-0.0508	proteome
														8 TMT3	7	6.01654e+06	6.6478e+06	0.0324	proteome
														6 TMT6	7	6.01654e+06	6.6478e+06	-0.0014	proteome
														8 TMT7	7	6.01654e+06	6.6478e+06	0.0367	proteome
														3 TMT7	7	6.01654e+06	6.6478e+06	0.0162	proteome
														5 TMT8	7	6.01654e+06	6.6478e+06	0.0194	proteome
														SIL1	7	6.01654e+06	6.6478e+06	-0.2098	proteome
														SIL2	7	6.01654e+06	6.6478e+06	-0.0099	proteome
														SIL3	7	6.01654e+06	6.6478e+06	-0.095	proteome
														SIL4	7	6.01654e+06	6.6478e+06	-0.1046	proteome
														SIL5	7	6.01654e+06	6.6478e+06	-0.1009	proteome
														1 TMT4	6	113860410	170348885	-0.2794	proteome
														3 TMT2	6	113860410	170348885	-0.1957	proteome
														10 TMT5	6	113860410	170348885	-0.1156	proteome
														8 TMT3	6	113860410	170348885	-0.0479	proteome
														6 TMT6	6	113860410	170348885	-0.0871	proteome
														8 TMT7	6	113860410	170348885	-0.0632	proteome
														3 TMT7	6	113860410	170348885	-0.1133	proteome
														5 TMT8	6	113860410	170348885	-0.0504	proteome
														SIL1	6	113860410	170348885	-0.3349	proteome
														SIL2	6	113860410	170348885	-0.3928	proteome
														SIL3	6	113860410	170348885	-0.4372	proteome
														SIL4	6	113860410	170348885	-0.4098	proteome
														SIL5	6	113860410	170348885	-0.5084	proteome
														1 TMT4	5	69223959	126563281	0.0275	proteome
														3 TMT2	5	69223959	126563281	0.016	proteome
														10 TMT5	5	69223959	126563281	0.0409	proteome
														8 TMT3	5	69223959	126563281	-0.0912	proteome
														6 TMT6	5	69223959	126563281	0.0373	proteome
														8 TMT7	5	69223959	126563281	0.0549	proteome
														3 TMT7	5	69223959	126563281	0.0356	proteome
														5 TMT8	5	69223959	126563281	0.0277	proteome
														SIL1	5	69223959	126563281	-0.0845	proteome
														SIL2	5	69223959	126563281	0.0564	proteome
														SIL3	5	69223959	126563281	0.0262	proteome
														SIL4	5	69223959	126563281	-0.0259	proteome
														SIL5	5	69223959	126563281	-0.0499	proteome
														1 TMT4	5	1.71712e+07	4.48147e+07	-0.0311	proteome
														3 TMT2	5	1.71712e+07	4.48147e+07	-0.0131	proteome
														10 TMT5	5	1.71712e+07	4.48147e+07	-0.0607	proteome
														8 TMT3	5	1.71712e+07	4.48147e+07	0.0039	proteome
														6 TMT6	5	1.71712e+07	4.48147e+07	-0.114	proteome
														8 TMT7	5	1.71712e+07	4.48147e+07	-0.0426	proteome
														3 TMT7	5	1.71712e+07	4.48147e+07	-0.0852	proteome
														5 TMT8	5	1.71712e+07	4.48147e+07	-0.0181	proteome
														SIL1	5	1.71712e+07	4.48147e+07	-0.3904	proteome
														SIL2	5	1.71712e+07	4.48147e+07	-0.1166	proteome
														SIL3	5	1.71712e+07	4.48147e+07	-0.2189	proteome
														SIL4	5	1.71712e+07	4.48147e+07	-0.1864	proteome
														SIL5	5	1.71712e+07	4.48147e+07	-0.1512	proteome
														1 TMT4	4	6.83302e+07	145113906	0.0575	proteome
														3 TMT2	4	6.83302e+07	145113906	0.0884	proteome
														10 TMT5	4	6.83302e+07	145113906	0.0101	proteome
														8 TMT3	4	6.83302e+07	145113906	0.1186	proteome
														6 TMT6	4	6.83302e+07	145113906	0.0202	proteome
														8 TMT7	4	6.83302e+07	145113906	-0.0176	proteome
														3 TMT7	4	6.83302e+07	145113906	0.0856	proteome
														5 TMT8	4	6.83302e+07	145113906	0.0983	proteome
														SIL1	4	6.83302e+07	145113906	0.1373	proteome
														SIL2	4	6.83302e+07	145113906	0.2027	proteome
														SIL3	4	6.83302e+07	145113906	0.152	proteome
														SIL4	4	6.83302e+07	145113906	0.189	proteome
														SIL5	4	6.83302e+07	145113906	-0.0051	proteome
														1 TMT4	4	6286557	8.4035e+06	0.0339	proteome
														3 TMT2	4	6286557	8.4035e+06	-0.1171	proteome
														10 TMT5	4	6286557	8.4035e+06	0.0041	proteome
														8 TMT3	4	6286557	8.4035e+06	-0.0237	proteome
														6 TMT6	4	6286557	8.4035e+06	-0.1079	proteome
														8 TMT7	4	6286557	8.4035e+06	-0.0887	proteome
														3 TMT7	4	6286557	8.4035e+06	-0.0261	proteome
														5 TMT8	4	6286557	8.4035e+06	-0.0369	proteome
														SIL1	4	6286557	8.4035e+06	-0.1885	proteome
														SIL2	4	6286557	8.4035e+06	0.0678	proteome
														SIL3	4	6286557	8.4035e+06	-0.1618	proteome
														SIL4	4	6286557	8.4035e+06	-0.069	proteome
														SIL5	4	6286557	8.4035e+06	-0.2469	proteome
														1 TMT4	3	179596467	1.8419e+08	-0.0012	proteome
														3 TMT2	3	179596467	1.8419e+08	0.0436	proteome
														10 TMT5	3	179596467	1.8419e+08	0.0635	proteome
														8 TMT3	3	179596467	1.8419e+08	-0.0111	proteome
														6 TMT6	3	179596467	1.8419e+08	0.0359	proteome
														8 TMT7	3	179596467	1.8419e+08	0.059	proteome
														3 TMT7	3	179596467	1.8419e+08	-0.072	proteome
														5 TMT8	3	179596467	1.8419e+08	0.0538	proteome
														SIL1	3	179596467	1.8419e+08	-0.1209	proteome
														SIL2	3	179596467	1.8419e+08	0.0296	proteome
														SIL3	3	179596467	1.8419e+08	-0.0404	proteome
														SIL4	3	179596467	1.8419e+08	-0.094	proteome
														SIL5	3	179596467	1.8419e+08	0.0549	proteome
														1 TMT4	2	69566173	88857422	0.0298	proteome
														3 TMT2	2	69566173	88857422	0.053	proteome
														10 TMT5	2	69566173	88857422	0.0749	proteome
														8 TMT3	2	69566173	88857422	-0.0083	proteome
														6 TMT6	2	69566173	88857422	-0.0084	proteome
														8 TMT7	2	69566173	88857422	-0.0079	proteome
														3 TMT7	2	69566173	88857422	-0.0183	proteome
														5 TMT8	2	69566173	88857422	0.025	proteome
														SIL1	2	69566173	88857422	-0.0606	proteome
														SIL2	2	69566173	88857422	0.1005	proteome
														SIL3	2	69566173	88857422	0.0669	proteome
														SIL4	2	69566173	88857422	0.0278	proteome
														SIL5	2	69566173	88857422	0.0742	proteome
														1 TMT4	2	1.01796e+08	2.18267e+08	-0.0579	proteome
														3 TMT2	2	1.01796e+08	2.18267e+08	-0.0371	proteome
														10 TMT5	2	1.01796e+08	2.18267e+08	-0.0048	proteome
														8 TMT3	2	1.01796e+08	2.18267e+08	-0.0537	proteome
														6 TMT6	2	1.01796e+08	2.18267e+08	0.0564	proteome
														8 TMT7	2	1.01796e+08	2.18267e+08	0.0763	proteome
														3 TMT7	2	1.01796e+08	2.18267e+08	-0.0671	proteome
														5 TMT8	2	1.01796e+08	2.18267e+08	0.0153	proteome
														SIL1	2	1.01796e+08	2.18267e+08	-0.0379	proteome
														SIL2	2	1.01796e+08	2.18267e+08	0.0659	proteome
														SIL3	2	1.01796e+08	2.18267e+08	-0.0335	proteome
														SIL4	2	1.01796e+08	2.18267e+08	-0.005	proteome
														SIL5	2	1.01796e+08	2.18267e+08	0.046	proteome
