# Supplementary material for: Multiomic profiling of medulloblastoma reveals subtype-specific targetable alterations at the proteome and N-glycan level
Source: Nat Commun. 2024 Jul 24;15:6237. doi: 10.1038/s41467-024-50554-z (PMC11266559; doi:10.1038/s41467-024-50554-z)
Supplement: Supplementary file 11 — Supplementary Data 8 [file 41467_2024_50554_MOESM11_ESM.xlsx]

## Sheet: Sheet1
Supplementary Data 8a	Students T-test results between pWNT andpG3myc. log 2 transformed,median normalized and centered protein abundances after HarmonizR usage (ComBat, parametric, L/S Scaling) for all proteins found in >30% of all defined proteome subtypes (pWNT, pSHHt, pSHHs, pG3, pG4, pG3myc). Proteins identified with a p-value < 0.05 and at least 1.5 fold difference between pSHHs and all other groups were consider…
Supplementary Data 8b	Significantly enriched REACTOME Terms in pWNT, compared to pG3myc. Gene Set Enrichment Analysis was performed by using the GSEA software (version 4.1, Broad Institute, San Diego, CA, USA), (Z) 1000 permutations were used. Permutation was performed based on gene sets. A weighted enrichment statistic was applied, using the signal-to-noise ratio as a metric for ranking genes. No additional normaliza…
Supplementary Data 8c	Significantly enriched REACTOME Terms in pG3myc compared to pWNT Gene Set Enrichment Analysis was performed by using the GSEA software (version 4.1, Broad Institute, San Diego, CA, USA), (Z) 1000 permutations were used. Permutation was performed based on gene sets. A weighted enrichment statistic was applied, using the signal-to-noise ratio as a metric for ranking genes. No additional normalizati…
Supplementary Data 8d	Pearson correlation for CCT complex components across the three omics (for matched samples, n = 60)

## Sheet: Supplementary Data 8a
Protein name	UniProt ID	Gene name	ENSG		p-value significant pWNT vs pG3myc	-log10 p-value pWNT vs pG3myc	log 2 mean difference pWNT vs pG3myc
						Students t-test significant (p-value <0.05)	> 1.5 times higher abundant in pWNT compared to pG3myc
							> 1.5 times higher abundant in pG3myc compared to pWNT
Anastellin;Fibronectin;Ugl-Y1;Ugl-Y2;Ugl-Y3	P02751	ENSG00000115414	FN1			0.211107	-0.199788
Vimentin	P08670	ENSG00000026025	VIM		+	9.05577	1.51117
Neuroblast differentiation-associated protein AHNAK	Q09666	ENSG00000124942	AHNAK		+	6.58855	1.0264
Filamin-A	P21333	ENSG00000196924	FLNA		+	3.38659	0.594111
Hemoglobin subunit beta;LVV-hemorphin-7;Spinorphin	P68871	ENSG00000244734	HBB			0.100679	-0.101312
Filamin-C	Q14315	ENSG00000128591	FLNC		+	1.38731	0.472403
Serotransferrin	P02787	ENSG00000091513	TF		+	1.46463	-0.414278
Talin-1	Q9Y490	ENSG00000137076	TLN1			1.02373	0.265011
Tubulin beta-3 chain	Q13509	ENSG00000258947	TUBB3			0.375929	0.155599
Microtubule-associated protein 2	P11137	ENSG00000078018	MAP2		+	2.99412	-0.964394
A-kinase anchor protein 12	Q02952	ENSG00000131016	AKAP12		+	4.9431	0.954404
Tenascin	P24821	ENSG00000041982	TNC		+	8.21872	2.96662
Tubulin beta-2A chain	Q13885	ENSG00000137267	TUBB2A		+	1.89997	-0.568281
Dihydropyrimidinase-related protein 2	Q16555	ENSG00000092964	DPYSL2			0.293979	0.10269
Nestin	P48681	ENSG00000132688	NES		+	3.00319	0.762774
14-3-3 protein epsilon	P62258	ENSG00000108953;ENSG00000274474	YWHAE			1.05332	0.189096
Rab GDP dissociation inhibitor alpha	P31150	ENSG00000203879	GDI1			1.15701	0.246302
Annexin A6	P08133	ENSG00000197043	ANXA6		+	4.0275	0.496481
Ankyrin-2	Q01484	ENSG00000145362	ANK2			0.290326	-0.202003
Alpha-enolase	P06733	ENSG00000074800	ENO1		+	1.69432	-0.308696
Transitional endoplasmic reticulum ATPase	P55072	ENSG00000165280	VCP			0.231611	0.0392878
[Acyl-carrier-protein] S-acetyltransferase;[Acyl-carrier-protein] S-malonyltransferase;3-hydroxyacyl-[acyl-carrier-protein] dehydratase;3-oxoacyl-[acyl-carrier-protein] reductase;3-oxoacyl-[acyl-carrier-protein] synthase;Enoyl-[acyl-carrier-protein] reductase;Fatty acid synthase;Oleoyl-[acyl-carrier-protein] hydrolase	P49327	ENSG00000169710	FASN			0.842065	-0.266959
Elongation factor 2	P13639	ENSG00000167658	EEF2			0.226989	0.0472129
Vinculin	P18206	ENSG00000035403	VCL			0.542513	0.173908
Microtubule-associated protein 4	P27816	ENSG00000047849	MAP4		+	2.79195	0.347407
Ezrin	P15311	ENSG00000092820	EZR		+	7.35875	-0.860645
Talin-2	Q9Y4G6	ENSG00000171914	TLN2			0.246165	-0.0898678
Heterogeneous nuclear ribonucleoprotein M	P52272	ENSG00000099783	HNRNPM			0.478063	-0.075075
Synemin	O15061	ENSG00000182253	SYNM			0.0453669	0.031873
DNA-dependent protein kinase catalytic subunit	P78527	ENSG00000253729	PRKDC		+	2.35206	-0.239464
Ras GTPase-activating-like protein IQGAP1	P46940	ENSG00000140575	IQGAP1			0.303457	0.119368
ATP synthase subunit alpha, mitochondrial	P25705	ENSG00000152234	ATP5A1		+	7.19181	-0.666985
60 kDa heat shock protein, mitochondrial	P10809	ENSG00000144381	HSPD1		+	3.05071	-0.507205
2',3'-cyclic-nucleotide 3'-phosphodiesterase	P09543	ENSG00000173786	CNP			0.549555	-0.230201
Heat shock 70 kDa protein 4	P34932	ENSG00000170606	HSPA4		+	3.78979	-0.301338
Contactin-1	Q12860	ENSG00000018236	CNTN1		+	9.42494	-1.81532
ATP synthase subunit beta, mitochondrial	P06576	ENSG00000110955	ATP5B		+	6.79162	-0.61676
Band 4.1-like protein 2	O43491	ENSG00000079819	EPB41L2		+	2.73508	-0.596449
Stress-70 protein, mitochondrial	P38646	ENSG00000113013	HSPA9		+	4.18647	-0.439963
Annexin A5	P08758	ENSG00000164111	ANXA5		+	6.63963	0.969939
Neural cell adhesion molecule 1	P13591	ENSG00000149294	NCAM1		+	1.57896	-0.506004
Protein disulfide-isomerase A4	P13667	ENSG00000155660	PDIA4		+	6.78324	0.85837
Stress-induced-phosphoprotein 1	P31948	ENSG00000168439	STIP1		+	4.08311	-0.404785
Nucleoprotein TPR	P12270	ENSG00000047410	TPR		+	2.8114	-0.225347
Vesicle-fusing ATPase	P46459	ENSG00000073969;ENSG00000276262;ENSG00000278174	NSF		+	6.65454	-0.70725
Heterogeneous nuclear ribonucleoproteins A2/B1	P22626	ENSG00000122566	HNRNPA2B1			0.759278	-0.101669
Calnexin	P27824	ENSG00000127022	CANX		+	3.96358	0.582043
Ceruloplasmin	P00450	ENSG00000047457	CP			0.228591	0.110218
Basement membrane-specific heparan sulfate proteoglycan core protein;Endorepellin;LG3 peptide	P98160	ENSG00000142798	HSPG2		+	1.93543	-0.53004
ATP-citrate synthase	P53396	ENSG00000131473	ACLY		+	3.05244	-0.677444
AP-2 complex subunit alpha-1	O95782	ENSG00000196961	AP2A1			0.821982	0.171455
Long chain 3-hydroxyacyl-CoA dehydrogenase;Long-chain enoyl-CoA hydratase;Trifunctional enzyme subunit alpha, mitochondrial	P40939	ENSG00000084754	HADHA			0.00303107	-0.00110638
T-complex protein 1 subunit beta	P78371	ENSG00000166226	CCT2		+	12.9267	-0.840981
Apolipoprotein A-I;Proapolipoprotein A-I;Truncated apolipoprotein A-I	P02647	ENSG00000118137	APOA1			0.102302	-0.0693497
Annexin A1	P04083	ENSG00000135046	ANXA1			0.0318925	-0.0149011
Protein disulfide-isomerase A3	P30101	ENSG00000167004	PDIA3		+	6.87183	0.786915
Heterogeneous nuclear ribonucleoprotein U	Q00839	ENSG00000153187	HNRNPU			1.12253	-0.14798
Protein disulfide-isomerase	P07237	ENSG00000185624	P4HB		+	3.94831	0.543959
Bifunctional glutamate/proline--tRNA ligase;Glutamate--tRNA ligase;Proline--tRNA ligase	P07814	ENSG00000136628	EPRS			1.08181	-0.204758
X-ray repair cross-complementing protein 5	P13010	ENSG00000079246	XRCC5		+	1.37109	0.160634
Eukaryotic translation initiation factor 3 subunit A	Q14152	ENSG00000107581	EIF3A			1.10012	-0.19803
Aconitate hydratase, mitochondrial	Q99798	ENSG00000100412	ACO2			0.3733	-0.102289
ATP-dependent RNA helicase A	Q08211	ENSG00000135829	DHX9		+	1.81784	-0.172807
Peroxiredoxin-6	P30041	ENSG00000117592	PRDX6			0.0389096	0.0184583
Far upstream element-binding protein 2	Q92945	ENSG00000088247	KHSRP			0.422995	0.0717469
Band 4.1-like protein 3;Band 4.1-like protein 3, N-terminally processed	Q9Y2J2	ENSG00000082397	EPB41L3			0.184115	0.121649
T-complex protein 1 subunit epsilon	P48643	ENSG00000150753	CCT5		+	11.3494	-0.749695
Triosephosphate isomerase	P60174	ENSG00000111669	TPI1			0.499133	0.149536
Cytosolic non-specific dipeptidase	Q96KP4	ENSG00000133313	CNDP2			0.155949	-0.0467375
Alpha-1-antichymotrypsin;Alpha-1-antichymotrypsin His-Pro-less	P01011	ENSG00000196136;ENSG00000273259	SERPINA3			0.359708	-0.18444
Lamin-B1	P20700	ENSG00000113368	LMNB1		+	1.87865	-0.272424
Cytosol aminopeptidase	P28838	ENSG00000002549	LAP3			0.98025	-0.179498
Isocitrate dehydrogenase [NADP], mitochondrial	P48735	ENSG00000182054	IDH2		+	1.79269	-0.274674
T-complex protein 1 subunit gamma	P49368	ENSG00000163468	CCT3		+	14.6432	-0.776253
Staphylococcal nuclease domain-containing protein 1	Q7KZF4	ENSG00000197157	SND1		+	1.77231	0.220654
Collagen alpha-3(VI) chain	P12111	ENSG00000163359	COL6A3			0.425072	0.279159
Splicing factor, proline- and glutamine-rich	P23246	ENSG00000116560	SFPQ			0.0772457	-0.0130351
Leucine-rich PPR motif-containing protein, mitochondrial	P42704	ENSG00000138095	LRPPRC		+	1.80631	-0.319701
Agrin;Agrin C-terminal 110 kDa subunit;Agrin C-terminal 22 kDa fragment;Agrin C-terminal 90 kDa fragment;Agrin N-terminal 110 kDa subunit	O00468	ENSG00000188157	AGRN			1.1144	-0.355023
Alanine--tRNA ligase, cytoplasmic	P49588	ENSG00000090861	AARS			0.474879	0.10047
CAP-Gly domain-containing linker protein 2	Q9UDT6	ENSG00000106665	CLIP2		+	3.33047	0.70865
Phosphoserine aminotransferase	Q9Y617	ENSG00000135069	PSAT1		+	4.0131	1.15557
Dynamin-1-like protein	O00429	ENSG00000087470	DNM1L		+	1.6403	-0.155362
Laminin subunit gamma-1	P11047	ENSG00000135862	LAMC1		+	4.28116	-1.04929
Bifunctional purine biosynthesis protein PURH;IMP cyclohydrolase;Phosphoribosylaminoimidazolecarboxamide formyltransferase	P31939	ENSG00000138363	ATIC		+	1.30979	-0.261025
4-trimethylaminobutyraldehyde dehydrogenase	P49189	ENSG00000143149	ALDH9A1			0.597522	-0.191115
Rab GDP dissociation inhibitor beta	P50395	ENSG00000057608	GDI2		+	2.26594	0.23862
DNA damage-binding protein 1	Q16531	ENSG00000167986	DDB1			0.699988	-0.0723644
Cofilin-1	P23528	ENSG00000172757	CFL1			0.925259	0.171605
Matrin-3	P43243	ENSG00000015479;ENSG00000280987	MATR3			0.416822	-0.0708745
Importin subunit beta-1	Q14974	ENSG00000108424	KPNB1		+	8.82863	-0.59973
UTP--glucose-1-phosphate uridylyltransferase	Q16851	ENSG00000169764	UGP2			0.040193	-0.0122259
Malate dehydrogenase, mitochondrial	P40926	ENSG00000146701	MDH2		+	6.61301	-0.768635
T-complex protein 1 subunit theta	P50990	ENSG00000156261	CCT8		+	12.8565	-0.776207
D-3-phosphoglycerate dehydrogenase	O43175	ENSG00000092621	PHGDH		+	2.42679	0.679235
Fibrinogen beta chain;Fibrinopeptide B	P02675	ENSG00000171564	FGB			0.154556	0.142264
Hemopexin	P02790	ENSG00000110169	HPX		+	1.56706	-0.431396
Vigilin	Q00341	ENSG00000115677	HDLBP			1.01227	0.254949
Peroxiredoxin-1	Q06830	ENSG00000117450	PRDX1			0.199052	0.0974432
Alpha-internexin	Q16352	ENSG00000148798	INA		+	3.56263	1.1525
Fascin	Q16658	ENSG00000075618	FSCN1		+	2.44373	0.420863
Unconventional myosin-Va	Q9Y4I1	ENSG00000197535	MYO5A			0.328341	0.186421
Catenin beta-1	P35222	ENSG00000168036	CTNNB1		+	16.8195	1.41643
Transcription intermediary factor 1-beta	Q13263	ENSG00000130726	TRIM28			0.285549	-0.0625326
Heterogeneous nuclear ribonucleoprotein L	P14866	ENSG00000104824	HNRNPL			0.385321	-0.0571396
26S proteasome non-ATPase regulatory subunit 1	Q99460	ENSG00000173692	PSMD1			0.293641	0.0737829
WD repeat-containing protein 1	O75083	ENSG00000071127	WDR1		+	7.19456	0.628228
Catalase	P04040	ENSG00000121691	CAT			0.598801	0.305292
Aldehyde dehydrogenase, mitochondrial	P05091	ENSG00000111275	ALDH2			0.189445	-0.0757892
V-type proton ATPase catalytic subunit A	P38606	ENSG00000114573	ATP6V1A			0.454473	-0.0901987
Adenylyl cyclase-associated protein 1	Q01518	ENSG00000131236	CAP1		+	4.96462	0.40503
Vacuolar protein sorting-associated protein 35	Q96QK1	ENSG00000069329	VPS35			0.1639	0.0294338
Huntingtin-interacting protein 1-related protein	O75146	ENSG00000130787	HIP1R			0.477026	-0.219531
N(G),N(G)-dimethylarginine dimethylaminohydrolase 1	O94760	ENSG00000153904	DDAH1			1.19376	0.370217
Aspartate--tRNA ligase, cytoplasmic	P14868	ENSG00000115866	DARS		+	2.08898	-0.23073
Phosphoribosylamine--glycine ligase;Phosphoribosylformylglycinamidine cyclo-ligase;Phosphoribosylglycinamide formyltransferase;Trifunctional purine biosynthetic protein adenosine-3	P22102	ENSG00000159131;ENSG00000262473	GART			0.584195	-0.119833
Calreticulin	P27797	ENSG00000179218	CALR		+	1.40144	0.295727
Kinesin-1 heavy chain	P33176	ENSG00000170759	KIF5B			0.195428	0.0395054
Protein deglycase DJ-1	Q99497	ENSG00000116288	PARK7		+	1.89457	0.222924
U5 small nuclear ribonucleoprotein 200 kDa helicase	O75643	ENSG00000144028	SNRNP200		+	1.32728	-0.137648
Fibrinogen gamma chain	P02679	ENSG00000171557	FGG			0.695236	0.46923
T-complex protein 1 subunit alpha	P17987	ENSG00000120438	TCP1		+	14.2457	-0.898748
26S proteasome non-ATPase regulatory subunit 2	Q13200	ENSG00000175166	PSMD2			0.106344	0.0229901
NAD(P) transhydrogenase, mitochondrial	Q13423	ENSG00000112992	NNT		+	4.91031	-0.591588
Catenin delta-1	O60716	ENSG00000198561	CTNND1			1.04056	0.190544
Methylmalonate-semialdehyde dehydrogenase [acylating], mitochondrial	Q02252	ENSG00000119711	ALDH6A1			0.495039	0.179293
Translational activator GCN1	Q92616	ENSG00000089154	GCN1L1			1.10077	-0.243002
Probable ATP-dependent RNA helicase DDX17	Q92841	ENSG00000100201	DDX17			0.0853393	0.0177518
Gamma-adducin	Q9UEY8	ENSG00000148700	ADD3			0.000527606	-0.000271944
Carbonic anhydrase 1	P00915	ENSG00000133742	CA1			0.311935	0.286118
Valine--tRNA ligase	P26640	ENSG00000096171;ENSG00000204394;ENSG00000224264;ENSG00000226589;ENSG00000231116	VARS		+	16.6465	-1.04519
Transaldolase	P37837	ENSG00000177156	TALDO1			0.535414	0.111298
Reticulon-4	Q9NQC3	ENSG00000115310	RTN4			0.659452	0.246719
Acetyl-CoA acetyltransferase, mitochondrial	P24752	ENSG00000075239	ACAT1		+	9.96764	-1.03713
Transgelin-2	P37802	ENSG00000158710	TAGLN2		+	4.81844	0.695164
T-complex protein 1 subunit delta	P50991	ENSG00000115484	CCT4		+	13.1967	-0.863668
Band 4.1-like protein 1	Q9H4G0	ENSG00000088367	EPB41L1			0.093262	0.0522493
Calpain-1 catalytic subunit	P07384	ENSG00000014216	CAPN1		+	2.76312	0.346661
Alcohol dehydrogenase [NADP(+)]	P14550	ENSG00000117448	AKR1A1			0.927598	0.179896
Selenium-binding protein 1	Q13228	ENSG00000143416	SELENBP1		+	4.77911	1.10934
Heterogeneous nuclear ribonucleoprotein U-like protein 2	Q1KMD3	ENSG00000214753	HNRNPUL2			0.619267	0.139725
Septin-9	Q9UHD8	ENSG00000184640	2022-09-09			0.0156238	0.00476746
Gamma-enolase	P09104	ENSG00000111674	ENO2			0.488891	-0.178391
Laminin subunit beta-2	P55268	ENSG00000172037	LAMB2		+	1.30542	-0.417298
Structural maintenance of chromosomes protein 1A	Q14683	ENSG00000072501	SMC1A			0.650875	0.124352
RuvB-like 2	Q9Y230	ENSG00000183207	RUVBL2			0.788606	-0.110664
Exportin-1	O14980	ENSG00000082898	XPO1			1.24615	-0.163044
Plastin-2	P13796	ENSG00000136167	LCP1			1.12055	0.41713
Elongation factor 1-gamma	P26641	ENSG00000254772	EEF1G			0.505204	0.0966921
Serpin B6	P35237	ENSG00000124570	SERPINB6		+	1.33882	0.377202
Splicing factor 3B subunit 3	Q15393	ENSG00000189091	SF3B3			0.219693	-0.0352014
AP-2 complex subunit mu	Q96CW1	ENSG00000161203	AP2M1			0.4221	0.0804526
Perilipin-3	O60664	ENSG00000105355	PLIN3		+	5.12874	0.932536
60 kDa SS-A/Ro ribonucleoprotein	P10155	ENSG00000116747	TROVE2			0.106671	0.0377916
Inter-alpha-trypsin inhibitor heavy chain H2	P19823	ENSG00000151655	ITIH2		+	1.42407	-0.40134
Heterogeneous nuclear ribonucleoprotein A3	P51991	ENSG00000170144	HNRNPA3			0.466445	0.194784
Nidogen-2	Q14112	ENSG00000087303	NID2		+	3.54515	-0.871346
Apolipoprotein A-IV	P06727	ENSG00000110244	APOA4		+	1.80237	-0.529235
Tropomyosin alpha-3 chain	P06753	ENSG00000143549	TPM3			0.414035	0.114673
Aspartate aminotransferase, cytoplasmic	P17174	ENSG00000120053	GOT1			0.365848	-0.0790407
26S protease regulatory subunit 7	P35998	ENSG00000161057	PSMC2			0.067023	0.0109405
Structural maintenance of chromosomes protein 3	Q9UQE7	ENSG00000108055	SMC3			0.00905858	0.00245385
Glutathione S-transferase P	P09211	ENSG00000084207	GSTP1			0.62365	-0.229729
Poly [ADP-ribose] polymerase 1	P09874	ENSG00000143799	PARP1			0.655684	0.117473
Ribonuclease inhibitor	P13489	ENSG00000023191;ENSG00000276230	RNH1			1.16159	-0.172875
CD44 antigen	P16070	ENSG00000026508	CD44			0.66145	0.334589
Threonine--tRNA ligase, cytoplasmic	P26639	ENSG00000113407	TARS		+	3.25534	-0.324144
Myristoylated alanine-rich C-kinase substrate	P29966	ENSG00000277443	MARCKS		+	7.46444	-0.984236
Prolyl endopeptidase	P48147	ENSG00000085377	PREP		+	4.20001	-0.735481
3-ketoacyl-CoA thiolase;Trifunctional enzyme subunit beta, mitochondrial	P55084	ENSG00000138029	HADHB			0.030575	0.0110842
Methionine--tRNA ligase, cytoplasmic	P56192	ENSG00000166986	MARS		+	4.68273	-0.330978
Phosphoglucomutase-2	Q96G03	ENSG00000169299	PGM2		+	1.49187	0.344561
Nuclear migration protein nudC	Q9Y266	ENSG00000090273	NUDC			0.658395	-0.127569
Deoxynucleoside triphosphate triphosphohydrolase SAMHD1	Q9Y3Z3	ENSG00000101347	SAMHD1		+	1.63605	-0.299304
Dihydropyrimidinase-related protein 4	O14531	ENSG00000151640	DPYSL4			0.931476	0.291941
General vesicular transport factor p115	O60763	ENSG00000138768	USO1			1.23914	0.233195
Aspartate aminotransferase, mitochondrial	P00505	ENSG00000125166	GOT2			0.445443	-0.216802
Ig gamma-1 chain C region	P01857	ENSG00000211896	IGHG1			0.982892	-0.503391
Alpha-crystallin B chain	P02511	ENSG00000109846	CRYAB			0.157523	-0.159857
Heat shock protein beta-1	P04792	ENSG00000106211	HSPB1		+	2.04609	0.646767
Arginine--tRNA ligase, cytoplasmic	P54136	ENSG00000113643	RARS			0.100544	-0.0187671
Src substrate cortactin	Q14247	ENSG00000085733	CTTN			0.286384	-0.0521484
116 kDa U5 small nuclear ribonucleoprotein component	Q15029	ENSG00000108883	EFTUD2			0.173718	-0.0293259
3-hydroxyacyl-CoA dehydrogenase type-2	Q99714	ENSG00000072506	HSD17B10			0.188655	-0.056805
UDP-glucose:glycoprotein glucosyltransferase 1	Q9NYU2	ENSG00000136731	UGGT1		+	2.28885	0.381753
Coatomer subunit gamma-1	Q9Y678	ENSG00000181789	COPG1		+	5.17987	0.417766
Actin-related protein 2/3 complex subunit 2	O15144	ENSG00000163466	ARPC2		+	1.52879	0.203614
Cold shock domain-containing protein E1	O75534	ENSG00000009307	CSDE1			1.1592	-0.152802
Annexin A4	P09525	ENSG00000196975	ANXA4		+	3.36103	0.69428
Leukotriene A-4 hydrolase	P09960	ENSG00000111144	LTA4H		+	4.7077	0.521168
Nidogen-1	P14543	ENSG00000116962	NID1		+	2.57232	-0.611738
Exportin-2	P55060	ENSG00000124207	CSE1L		+	2.54932	-0.275475
26S protease regulatory subunit 4	P62191	ENSG00000100764	PSMC1			0.453301	0.0694478
Serine/arginine-rich splicing factor 1	Q07955	ENSG00000136450	SRSF1			0.205804	-0.0309101
LIM and SH3 domain protein 1	Q14847	ENSG00000002834	LASP1			0.696174	0.152674
Dihydropyrimidinase-related protein 5	Q9BPU6	ENSG00000157851	DPYSL5			0.425614	-0.237096
Poly(U)-binding-splicing factor PUF60	Q9UHX1	ENSG00000179950;ENSG00000274081	PUF60			0.601246	0.0953865
Guanine nucleotide-binding protein G(i) subunit alpha-2	P04899	ENSG00000114353	GNAI2		+	3.48539	0.48226
Acylamino-acid-releasing enzyme	P13798	ENSG00000164062	APEH			0.241514	0.0953256
Platelet-activating factor acetylhydrolase IB subunit alpha	P43034	ENSG00000007168	PAFAH1B1			0.495829	0.130092
Elongation factor Tu, mitochondrial	P49411	ENSG00000178952	TUFM		+	5.74558	-0.464276
14-3-3 protein zeta/delta	P63104	ENSG00000164924	YWHAZ			0.242922	-0.0779599
Peptidyl-prolyl cis-trans isomerase FKBP4;Peptidyl-prolyl cis-trans isomerase FKBP4, N-terminally processed	Q02790	ENSG00000004478	FKBP4		+	3.3513	-0.456029
Non-POU domain-containing octamer-binding protein	Q15233	ENSG00000147140	NONO			0.217355	0.0393798
RuvB-like 1	Q9Y265	ENSG00000175792	RUVBL1			0.585882	-0.108823
Ig kappa chain C region	P01834		IGKC			0.116447	0.0944603
Fumarate hydratase, mitochondrial	P07954	ENSG00000091483	FH		+	12.6753	-0.845349
Voltage-dependent anion-selective channel protein 1	P21796	ENSG00000213585	VDAC1			0.154921	-0.0494017
Glycerol-3-phosphate dehydrogenase, mitochondrial	P43304	ENSG00000115159	GPD2		+	2.36588	-0.518856
F-actin-capping protein subunit beta	P47756	ENSG00000077549	CAPZB		+	5.57578	0.286385
Glutathione synthetase	P48637	ENSG00000100983	GSS		+	2.83305	0.644741
Ubiquitin carboxyl-terminal hydrolase 14	P54578	ENSG00000101557	USP14			1.03743	-0.170759
Eukaryotic translation initiation factor 5	P55010	ENSG00000100664	EIF5			1.01155	0.20286
26S proteasome non-ATPase regulatory subunit 3	O43242	ENSG00000108344	PSMD3			0.709391	-0.104068
Flotillin-1	O75955	ENSG00000137312;ENSG00000206379;ENSG00000206480;ENSG00000230143;ENSG00000232280	FLOT1		+	2.9234	-0.506947
Integrin beta-1	P05556	ENSG00000150093	ITGB1			0.339639	0.116846
Profilin-1	P07737	ENSG00000108518	PFN1			0.920372	0.144358
Galectin-1	P09382	ENSG00000100097	LGALS1		+	4.0527	0.746315
ADP/ATP translocase 3;ADP/ATP translocase 3, N-terminally processed	P12236	ENSG00000169100	SLC25A6		+	1.56531	-0.309655
Adenosylhomocysteinase	P23526	ENSG00000101444	AHCY		+	6.31891	0.588765
Hippocampal cholinergic neurostimulating peptide;Phosphatidylethanolamine-binding protein 1	P30086	ENSG00000089220	PEBP1			0.985903	0.178245
Peroxiredoxin-2	P32119	ENSG00000167815	PRDX2		+	1.59372	0.309294
Guanine nucleotide-binding protein subunit beta-2-like 1;Guanine nucleotide-binding protein subunit beta-2-like 1, N-terminally processed	P63244	ENSG00000204628	GNB2L1		+	2.59694	-0.248857
14-3-3 protein eta	Q04917	ENSG00000128245	YWHAH		+	4.54077	-0.464371
Pre-mRNA-processing-splicing factor 8	Q6P2Q9	ENSG00000174231;ENSG00000274442	PRPF8			0.65015	-0.0780264
Septin-8	Q92599	ENSG00000164402	2022-09-08			0.499129	-0.168119
Serrate RNA effector molecule homolog	Q9BXP5	ENSG00000087087	SRRT			0.109973	0.0202286
Nucleophosmin	P06748	ENSG00000181163	NPM1			0.515918	0.153134
Alcohol dehydrogenase class-3	P11766	ENSG00000197894	ADH5			0.448714	0.112353
14-3-3 protein beta/alpha;14-3-3 protein beta/alpha, N-terminally processed	P31946	ENSG00000166913	YWHAB			1.06638	0.170717
60S ribosomal protein L4	P36578	ENSG00000174444	RPL4			0.396523	-0.109694
Serine--tRNA ligase, cytoplasmic	P49591	ENSG00000031698	SARS			0.448537	-0.0941353
Destrin	P60981	ENSG00000125868	DSTN			0.0274318	0.0126188
14-3-3 protein gamma;14-3-3 protein gamma, N-terminally processed	P61981	ENSG00000170027	YWHAG		+	5.31047	-0.454327
Transgelin	Q01995	ENSG00000149591	TAGLN			0.382952	-0.284103
Interleukin enhancer-binding factor 2	Q12905	ENSG00000143621	ILF2			0.115752	0.0219218
Phenylalanine--tRNA ligase beta subunit	Q9NSD9	ENSG00000116120	FARSB		+	2.12548	-0.356055
Obg-like ATPase 1	Q9NTK5	ENSG00000138430	OLA1			0.770954	0.14319
Thyroid hormone receptor-associated protein 3	Q9Y2W1	ENSG00000054118	THRAP3			0.353214	-0.0658899
tRNA-splicing ligase RtcB homolog	Q9Y3I0	ENSG00000100220	RTCB			0.559436	0.0774778
Carbonic anhydrase 2	P00918	ENSG00000104267	CA2			0.719074	0.373152
Dihydropteridine reductase	P09417	ENSG00000151552	QDPR			0.344121	-0.112804
Dihydrolipoyl dehydrogenase, mitochondrial	P09622	ENSG00000091140	DLD		+	7.87681	-0.777287
Ubiquitin carboxyl-terminal hydrolase isozyme L1	P09936	ENSG00000154277	UCHL1		+	4.62426	-1.49345
Cytochrome b-c1 complex subunit 2, mitochondrial	P22695	ENSG00000140740	UQCRC2		+	5.74006	-0.538561
Peptidyl-prolyl cis-trans isomerase B	P23284	ENSG00000166794	PPIB		+	7.231	0.886437
Coronin-1A	P31146	ENSG00000102879	CORO1A		+	1.31329	0.300244
Signal transducer and activator of transcription 1-alpha/beta	P42224	ENSG00000115415	STAT1			0.684446	0.242381
(3R)-hydroxyacyl-CoA dehydrogenase;Enoyl-CoA hydratase 2;Peroxisomal multifunctional enzyme type 2	P51659	ENSG00000133835	HSD17B4		+	1.58493	0.217707
6-phosphogluconate dehydrogenase, decarboxylating	P52209	ENSG00000142657	PGD		+	2.44839	0.289697
Eukaryotic translation initiation factor 4 gamma 2	P78344	ENSG00000110321	EIF4G2			0.781141	0.133955
Splicing factor 3B subunit 2	Q13435	ENSG00000087365	SF3B2			0.747066	0.068856
Leucine-rich repeat-containing protein 47	Q8N1G4	ENSG00000130764	LRRC47			0.714567	-0.101797
COP9 signalosome complex subunit 4	Q9BT78	ENSG00000138663	COPS4			0.919002	0.131306
Synaptic vesicle membrane protein VAT-1 homolog-like	Q9HCJ6	ENSG00000171724	VAT1L		+	3.23351	-1.42116
Chloride intracellular channel protein 1	O00299	ENSG00000206394;ENSG00000213719;ENSG00000223639;ENSG00000226248;ENSG00000226417;ENSG00000226651;ENSG00000230685	CLIC1		+	1.37916	0.393256
PC4 and SFRS1-interacting protein	O75475	ENSG00000164985	PSIP1			0.774147	0.145065
Superoxide dismutase [Mn], mitochondrial	P04179	ENSG00000112096	SOD2		+	1.448	-0.439842
Dolichyl-diphosphooligosaccharide--protein glycosyltransferase subunit 1	P04843	ENSG00000163902	RPN1		+	2.12207	0.278166
Laminin subunit beta-1	P07942	ENSG00000091136	LAMB1		+	2.66331	-0.703462
Electron transfer flavoprotein subunit alpha, mitochondrial	P13804	ENSG00000140374	ETFA		+	2.40025	-0.543664
Probable ATP-dependent RNA helicase DDX5	P17844	ENSG00000108654	DDX5			0.341392	-0.0636578
Prohibitin	P35232	ENSG00000167085	PHB		+	9.00588	-0.615257
Coatomer subunit beta'	P35606	ENSG00000184432	COPB2		+	4.65483	0.337859
3-ketoacyl-CoA thiolase, mitochondrial	P42765	ENSG00000167315	ACAA2			1.26032	0.381714
Ras-related protein Rab-7a	P51149	ENSG00000075785	RAB7A			0.987247	0.111222
Tubulin beta-4B chain	P68371	ENSG00000188229	TUBB4B			0.0356245	0.0114483
Rho GTPase-activating protein 1	Q07960	ENSG00000175220	ARHGAP1		+	2.06608	0.296945
Myosin light chain kinase, smooth muscle;Myosin light chain kinase, smooth muscle, deglutamylated form	Q15746	ENSG00000065534	MYLK			0.783648	-0.351278
2,4-dienoyl-CoA reductase, mitochondrial	Q16698	ENSG00000104325	DECR1		+	1.63316	-0.370106
Nuclear pore complex protein Nup93	Q8N1F7	ENSG00000102900	NUP93		+	1.92659	-0.215406
NAD(P)H-hydrate epimerase	Q8NCW5	ENSG00000163382	APOA1BP			0.503314	0.162487
Myelin expression factor 2	Q9P2K5	ENSG00000104177	MYEF2		+	2.22718	0.369476
Serine/threonine-protein kinase DCLK1	O15075	ENSG00000133083	DCLK1		+	1.73104	-0.580258
Splicing factor 3B subunit 1	O75533	ENSG00000115524	SF3B1			0.644313	0.092788
Glutamine synthetase	P15104	ENSG00000135821	GLUL		+	1.66149	0.713312
Cytochrome b-c1 complex subunit 1, mitochondrial	P31930	ENSG00000010256	UQCRC1		+	5.46595	-0.521247
Lon protease homolog, mitochondrial	P36776	ENSG00000196365	LONP1		+	2.75483	-0.343859
Nuclear autoantigenic sperm protein	P49321	ENSG00000132780	NASP		+	3.11505	-0.465242
Brain acid soluble protein 1	P80723	ENSG00000176788	BASP1		+	1.89576	-0.574135
Sorting nexin-6;Sorting nexin-6, N-terminally processed	Q9UNH7	ENSG00000129515	SNX6		+	2.98452	0.2626
Hepatocyte growth factor-regulated tyrosine kinase substrate	O14964	ENSG00000185359	HGS			0.331296	0.0457594
Thioredoxin-like protein 1	O43396	ENSG00000091164	TXNL1			1.21494	-0.167961
Mitochondrial import receptor subunit TOM70	O94826	ENSG00000154174	TOMM70A		+	9.12752	-0.614405
6-phosphogluconolactonase	O95336	ENSG00000130313	PGLS		+	3.81556	0.446839
Mitogen-activated protein kinase 1	P28482	ENSG00000100030	MAPK1		+	4.78086	0.461998
Peroxiredoxin-5, mitochondrial	P30044	ENSG00000126432	PRDX5		+	2.79854	0.472004
Crk-like protein	P46109	ENSG00000099942	CRKL			0.869923	-0.137051
Protein phosphatase 1 regulatory subunit 7	Q15435	ENSG00000115685	PPP1R7			0.247336	0.0576189
Transforming growth factor-beta-induced protein ig-h3	Q15582	ENSG00000120708	TGFBI		+	2.91819	1.13848
Leucine--tRNA ligase, cytoplasmic	Q9P2J5	ENSG00000133706	LARS			0.750753	-0.118727
Protein kinase C and casein kinase substrate in neurons protein 2	Q9UNF0	ENSG00000100266	PACSIN2			0.298858	0.0672541
Proliferation-associated protein 2G4	Q9UQ80	ENSG00000170515	PA2G4		+	2.52679	-0.339055
40S ribosomal protein S3	P23396	ENSG00000149273	RPS3		+	3.3835	-0.283439
Eukaryotic translation initiation factor 4B	P23588	ENSG00000063046	EIF4B			0.344887	-0.0728728
Flavin reductase (NADPH)	P30043	ENSG00000090013	BLVRB			0.594178	0.340222
Alpha-centractin	P61163	ENSG00000138107	ACTR1A			0.764948	0.155001
Proteasome activator complex subunit 1	Q06323	ENSG00000092010	PSME1		+	3.3608	0.50462
Delta(3,5)-Delta(2,4)-dienoyl-CoA isomerase, mitochondrial	Q13011	ENSG00000104823	ECH1			1.06919	-0.215775
Protein enabled homolog	Q8N8S7	ENSG00000154380	ENAH		+	6.41623	-0.843539
Septin-5	Q99719	ENSG00000184702	2022-09-05		+	5.24047	-0.695813
Dipeptidyl peptidase 3	Q9NY33	ENSG00000254986	DPP3		+	3.44624	-0.498247
Vesicle-associated membrane protein-associated protein A	Q9P0L0	ENSG00000101558	VAPA			0.430986	-0.0812866
Ataxin-10	Q9UBB4	ENSG00000130638	ATXN10			1.27519	-0.256443
Heterogeneous nuclear ribonucleoprotein Q	O60506	ENSG00000135316	SYNCRIP		+	10.2117	-0.839965
Importin-7	O95373	ENSG00000205339	IPO7		+	1.62874	-0.311164
Glutathione peroxidase 1	P07203	ENSG00000233276	GPX1		+	3.53796	0.426242
Collagen alpha-1(VI) chain	P12109	ENSG00000142156	COL6A1			0.0737283	-0.0579448
Eukaryotic translation initiation factor 2 subunit 2	P20042	ENSG00000125977	EIF2S2			0.0634201	-0.0219037
Proteasome subunit alpha type-4	P25789	ENSG00000041357	PSMA4			0.353419	0.0516785
Protein PML	P29590	ENSG00000140464	PML		+	1.57271	0.292858
Serpin H1	P50454	ENSG00000149257	SERPINH1			0.882965	0.32454
Eukaryotic translation initiation factor 3 subunit E	P60228	ENSG00000104408	EIF3E			0.467383	-0.103106
Scaffold attachment factor B2	Q14151	ENSG00000130254	SAFB2			0.638861	0.0906878
Poly(rC)-binding protein 1	Q15365	ENSG00000169564	PCBP1			0.268664	-0.0424536
Importin-9	Q96P70	ENSG00000198700	IPO9			0.573891	-0.104844
Beta-soluble NSF attachment protein	Q9H115	ENSG00000125814	NAPB			0.206871	-0.0824109
26S proteasome non-ATPase regulatory subunit 13	Q9UNM6	ENSG00000185627	PSMD13			0.945253	-0.105103
Citrate synthase, mitochondrial	O75390	ENSG00000062485	CS		+	6.96015	-0.587857
E3 UFM1-protein ligase 1	O94874	ENSG00000014123	UFL1		+	2.53796	-0.377352
Thrombospondin-1	P07996	ENSG00000137801	THBS1			0.164981	-0.139623
Dihydrolipoyllysine-residue acetyltransferase component of pyruvate dehydrogenase complex, mitochondrial	P10515	ENSG00000150768	DLAT		+	2.36039	-0.447076
S-formylglutathione hydrolase	P10768	ENSG00000139684	ESD			0.167356	0.0456491
Sorcin	P30626	ENSG00000075142	SRI		+	3.65769	0.531356
Amphiphysin	P49418	ENSG00000078053	AMPH			0.958754	-0.445389
UV excision repair protein RAD23 homolog B	P54727	ENSG00000119318	RAD23B			0.999117	-0.152368
Inorganic pyrophosphatase	Q15181	ENSG00000180817	PPA1			0.587334	-0.138675
Thioredoxin reductase 1, cytoplasmic	Q16881	ENSG00000198431	TXNRD1		+	1.93407	0.34398
GRIP1-associated protein 1	Q4V328	ENSG00000068400	GRIPAP1			1.2054	0.244733
RNA-binding protein 14	Q96PK6	ENSG00000239306	RBM14			0.626016	-0.0882589
Tubulin-folding cofactor B	Q99426	ENSG00000105254	TBCB			0.727148	0.166403
SUMO-activating enzyme subunit 1;SUMO-activating enzyme subunit 1, N-terminally processed	Q9UBE0	ENSG00000142230	SAE1			0.178344	0.0390824
Cytoplasmic dynein 1 light intermediate chain 1	Q9Y6G9	ENSG00000144635	DYNC1LI1			0.466876	-0.0949866
Protein arginine N-methyltransferase 5;Protein arginine N-methyltransferase 5, N-terminally processed	O14744	ENSG00000100462	PRMT5			0.533302	-0.130441
Core histone macro-H2A.1	O75367	ENSG00000113648	H2AFY			1.12591	0.265404
Activator of 90 kDa heat shock protein ATPase homolog 1	O95433	ENSG00000100591	AHSA1			0.798431	-0.140746
Tubulin beta-4A chain	P04350	ENSG00000104833	TUBB4A		+	3.84398	-1.04972
cAMP-dependent protein kinase type II-alpha regulatory subunit	P13861	ENSG00000114302	PRKAR2A		+	7.63665	-0.705138
Proteasome subunit alpha type-3	P25788	ENSG00000100567	PSMA3			0.483554	0.062794
Enoyl-CoA hydratase, mitochondrial	P30084	ENSG00000127884	ECHS1			0.602231	0.168785
GMP synthase [glutamine-hydrolyzing]	P49915	ENSG00000163655	GMPS			0.157777	-0.0479158
Heterogeneous nuclear ribonucleoprotein H2	P55795	ENSG00000126945	HNRNPH2		+	1.72062	0.234549
40S ribosomal protein S3a	P61247	ENSG00000145425	RPS3A		+	1.9921	-0.264405
Growth factor receptor-bound protein 2	P62993	ENSG00000177885	GRB2		+	1.439	-0.202627
Squamous cell carcinoma antigen recognized by T-cells 3	Q15020	ENSG00000075856	SART3			0.658354	-0.124264
26S proteasome non-ATPase regulatory subunit 5	Q16401	ENSG00000095261	PSMD5		+	3.00508	0.808018
ATP-dependent dihydroxyacetone kinase;Bifunctional ATP-dependent dihydroxyacetone kinase/FAD-AMP lyase (cyclizing);FAD-AMP lyase (cyclizing)	Q3LXA3	ENSG00000149476	DAK		+	2.69925	0.495596
Sec1 family domain-containing protein 1	Q8WVM8	ENSG00000092108	SCFD1		+	1.80964	0.29813
Protein NDRG1	Q92597	ENSG00000104419	NDRG1			0.142407	0.114659
Serine/arginine repetitive matrix protein 2	Q9UQ35	ENSG00000167978	SRRM2			0.723092	-0.0915837
Serine-threonine kinase receptor-associated protein	Q9Y3F4	ENSG00000023734	STRAP			0.704963	-0.132005
Calcium-binding mitochondrial carrier protein Aralar1	O75746	ENSG00000115840	SLC25A12		+	1.33671	-0.425477
Amyloid beta A4 protein;Beta-amyloid protein 40;Beta-amyloid protein 42;C31;C80;C83;C99;Gamma-secretase C-terminal fragment 50;Gamma-secretase C-terminal fragment 57;Gamma-secretase C-terminal fragment 59;N-APP;P3(40);P3(42);Soluble APP-alpha;Soluble APP-beta	P05067	ENSG00000142192	APP		+	11.709	1.98677
Inosine-5'-monophosphate dehydrogenase 2	P12268	ENSG00000178035	IMPDH2		+	1.7465	-0.368932
14-3-3 protein theta	P27348	ENSG00000134308	YWHAQ			0.463838	0.0966309
DNA-(apurinic or apyrimidinic site) lyase;DNA-(apurinic or apyrimidinic site) lyase, mitochondrial	P27695	ENSG00000100823	APEX1			1.17398	0.248689
Endoplasmic reticulum resident protein 29	P30040	ENSG00000089248	ERP29		+	4.4353	0.794179
Succinate dehydrogenase [ubiquinone] flavoprotein subunit, mitochondrial	P31040	ENSG00000073578	SDHA		+	6.61216	-0.633367
14-3-3 protein sigma	P31947	ENSG00000175793	SFN			0.870044	0.360042
NADH dehydrogenase [ubiquinone] flavoprotein 1, mitochondrial	P49821	ENSG00000167792	NDUFV1			0.435571	-0.11067
Rho GDP-dissociation inhibitor 1	P52565	ENSG00000141522	ARHGDIA		+	2.11946	-0.27548
F-actin-capping protein subunit alpha-1	P52907	ENSG00000116489	CAPZA1		+	5.99516	0.40063
10 kDa heat shock protein, mitochondrial	P61604	ENSG00000115541	HSPE1		+	3.76264	-0.723739
Quinone oxidoreductase	Q08257	ENSG00000116791	CRYZ		+	9.1647	1.88857
Proteasome-associated protein ECM29 homolog	Q5VYK3	ENSG00000136813	ECM29		+	1.51961	-0.360989
Glyoxylate reductase/hydroxypyruvate reductase	Q9UBQ7	ENSG00000137106	GRHPR		+	4.39534	0.41853
Na(+)/H(+) exchange regulatory cofactor NHE-RF1	O14745	ENSG00000109062	SLC9A3R1			0.362212	0.156915
Tripeptidyl-peptidase 1	O14773	ENSG00000166340	TPP1		+	1.30305	0.316315
LanC-like protein 1	O43813	ENSG00000115365	LANCL1		+	2.7824	-0.333773
40S ribosomal protein S2	P15880	ENSG00000140988	RPS2		+	2.64164	-0.363676
Cadherin-2	P19022	ENSG00000170558	CDH2		+	2.31252	0.59881
Oxysterol-binding protein 1	P22059	ENSG00000110048	OSBP			0.378427	-0.0675094
Fibulin-1	P23142	ENSG00000077942	FBLN1			0.943805	0.471913
Mitogen-activated protein kinase 3	P27361	ENSG00000102882	MAPK3			0.98267	0.233252
Proteasome subunit alpha type-5	P28066	ENSG00000143106	PSMA5			1.24117	-0.12247
Neural cell adhesion molecule L1	P32004	ENSG00000198910	L1CAM		+	2.12087	1.01196
Serine hydroxymethyltransferase, mitochondrial	P34897	ENSG00000182199	SHMT2		+	7.59056	-0.969723
Glutamine--tRNA ligase	P47897	ENSG00000172053	QARS		+	3.10052	0.321016
Isocitrate dehydrogenase [NAD] subunit alpha, mitochondrial	P50213	ENSG00000166411	IDH3A		+	2.90122	-0.543873
Adenylate kinase 2, mitochondrial;Adenylate kinase 2, mitochondrial, N-terminally processed	P54819	ENSG00000004455	AK2		+	1.71415	-0.293732
S-phase kinase-associated protein 1	P63208	ENSG00000113558	SKP1		+	3.56277	0.312838
Coactosin-like protein	Q14019	ENSG00000103187	COTL1		+	7.87617	1.18302
26S proteasome non-ATPase regulatory subunit 6	Q15008	ENSG00000163636	PSMD6		+	2.01172	-0.201099
Microtubule-associated protein RP/EB family member 1	Q15691	ENSG00000101367	MAPRE1		+	2.06658	0.293384
Heterochromatin protein 1-binding protein 3	Q5SSJ5	ENSG00000127483	HP1BP3			0.455342	0.157861
Hepatoma-derived growth factor-related protein 2	Q7Z4V5		HDGFRP2		+	2.92446	0.379012
Ataxin-2-like protein	Q8WWM7	ENSG00000168488	ATXN2L		+	1.61551	-0.222131
Ubiquitin thioesterase OTUB1	Q96FW1	ENSG00000167770	OTUB1			0.632576	0.132078
Prohibitin-2	Q99623	ENSG00000215021	PHB2		+	7.31327	-0.562603
Adipocyte plasma membrane-associated protein	Q9HDC9	ENSG00000101474	APMAP		+	8.67092	0.813858
SUMO-activating enzyme subunit 2	Q9UBT2	ENSG00000126261	UBA2			0.159878	0.0388116
UPF0568 protein C14orf166	Q9Y224	ENSG00000087302	C14orf166			0.543698	0.0915541
Suppressor of G2 allele of SKP1 homolog	Q9Y2Z0	ENSG00000165416	SUGT1			1.27366	0.27599
PDZ and LIM domain protein 1	O00151	ENSG00000107438	PDLIM1		+	1.87332	-0.726975
HIV Tat-specific factor 1	O43719	ENSG00000102241	HTATSF1			0.65383	0.183396
Cytochrome c oxidase subunit 2	P00403	ENSG00000198712	MT-CO2		+	1.88987	-0.362326
Eukaryotic translation initiation factor 2 subunit 1	P05198	ENSG00000134001	EIF2S1			0.632379	-0.0952571
Pyruvate dehydrogenase E1 component subunit beta, mitochondrial	P11177	ENSG00000168291	PDHB		+	1.6944	-0.331981
Aspartate carbamoyltransferase;CAD protein;Dihydroorotase;Glutamine-dependent carbamoyl-phosphate synthase	P27708	ENSG00000084774	CAD		+	1.89395	-0.294243
ATP synthase subunit O, mitochondrial	P48047	ENSG00000241837	ATP5O		+	7.23641	-0.59396
Heterogeneous nuclear ribonucleoprotein F;Heterogeneous nuclear ribonucleoprotein F, N-terminally processed	P52597	ENSG00000169813	HNRNPF			0.914549	-0.180637
Proteasome subunit alpha type-6	P60900	ENSG00000100902	PSMA6			0.000835568	0.000167864
Sorbitol dehydrogenase	Q00796	ENSG00000140263	SORD		+	3.43318	-0.518621
Torsin-1A-interacting protein 1	Q5JTV8	ENSG00000143337	TOR1AIP1		+	2.34136	0.320711
MAP1S heavy chain;MAP1S light chain;Microtubule-associated protein 1S	Q66K74	ENSG00000130479	MAP1S		+	3.33333	-0.347414
Protein LYRIC	Q86UE4	ENSG00000147649	MTDH			0.012445	0.0051362
Thioredoxin domain-containing protein 5	Q8NBS9	ENSG00000239264	TXNDC5			0.482351	0.158939
Plasminogen activator inhibitor 1 RNA-binding protein	Q8NC51	ENSG00000142864	SERBP1		+	3.6672	-0.469874
Nuclear ubiquitous casein and cyclin-dependent kinase substrate 1	Q9H1E3	ENSG00000069275	NUCKS1			0.106682	0.0410083
DnaJ homolog subfamily B member 11	Q9UBS4	ENSG00000090520	DNAJB11		+	4.05119	0.490292
FACT complex subunit SPT16	Q9Y5B9	ENSG00000092201	SUPT16H			0.148509	-0.0363908
26S proteasome non-ATPase regulatory subunit 11	O00231	ENSG00000108671	PSMD11			0.749417	-0.0885204
Actin-related protein 2/3 complex subunit 3	O15145	ENSG00000111229	ARPC3		+	1.86553	0.258932
NADH dehydrogenase [ubiquinone] iron-sulfur protein 3, mitochondrial	O75489	ENSG00000213619	NDUFS3		+	4.73593	-0.439811
LETM1 and EF-hand domain-containing protein 1, mitochondrial	O95202	ENSG00000168924	LETM1		+	8.83028	-1.01586
N(G),N(G)-dimethylarginine dimethylaminohydrolase 2	O95865	ENSG00000206395;ENSG00000213722;ENSG00000225635;ENSG00000226634;ENSG00000227317;ENSG00000228128;ENSG00000233076	DDAH2			1.073	-0.343702
Adenine phosphoribosyltransferase	P07741	ENSG00000198931	APRT			0.341126	0.118972
Xaa-Pro dipeptidase	P12955	ENSG00000124299	PEPD			1.26516	0.313323
Cytochrome c oxidase subunit 4 isoform 1, mitochondrial	P13073	ENSG00000131143	COX4I1		+	1.34706	-0.275565
Elongation factor 1-beta	P24534	ENSG00000114942	EEF1B2			0.315932	0.0887319
60S ribosomal protein L12	P30050	ENSG00000197958	RPL12		+	1.80113	-0.216916
ATP synthase subunit gamma, mitochondrial	P36542	ENSG00000165629	ATP5C1		+	5.09855	-0.629636
40S ribosomal protein S9	P46781	ENSG00000170889;ENSG00000274005;ENSG00000274626;ENSG00000274646;ENSG00000274950;ENSG00000275323;ENSG00000277079;ENSG00000277359;ENSG00000278081;ENSG00000278270	RPS9		+	1.87406	-0.3034
Alpha-soluble NSF attachment protein	P54920	ENSG00000105402	NAPA		+	8.30519	0.673655
40S ribosomal protein S7	P62081	ENSG00000171863	RPS7			1.23506	-0.211367
GTP-binding nuclear protein Ran	P62826	ENSG00000132341	RAN			1.14715	0.116759
Ras GTPase-activating protein-binding protein 1	Q13283	ENSG00000145907	G3BP1		+	2.9355	-0.304423
Zyxin	Q15942	ENSG00000159840	ZYX			0.94603	0.248993
Ras-related protein Rab-2B	Q8WUD1	ENSG00000129472	RAB2B			0.21487	0.0649517
Paraspeckle component 1	Q8WXF1	ENSG00000121390	PSPC1		+	4.96576	0.391161
Protein TFG	Q92734	ENSG00000114354	TFG			1.29739	0.225346
Bcl-2-associated transcription factor 1	Q9NYF8	ENSG00000029363	BCLAF1		+	1.76058	-0.219698
RNA-binding protein Raly	Q9UKM9	ENSG00000125970	RALY		+	5.44956	0.432819
Microtubule-associated protein RP/EB family member 3	Q9UPY8	ENSG00000084764	MAPRE3			0.475544	-0.215496
Putative RNA-binding protein Luc7-like 2	Q9Y383		LUC7L2			0.123255	0.0402197
Actin-related protein 2/3 complex subunit 5	O15511	ENSG00000162704	ARPC5		+	2.93415	0.351096
SH3 domain-binding glutamic acid-rich-like protein	O75368	ENSG00000131171	SH3BGRL			1.0625	0.268671
Argininosuccinate synthase	P00966	ENSG00000130707	ASS1			0.336503	-0.278071
Dolichyl-diphosphooligosaccharide--protein glycosyltransferase subunit 2	P04844	ENSG00000118705	RPN2		+	3.08196	0.409024
NADPH--cytochrome P450 reductase	P16435	ENSG00000127948	POR		+	1.92701	0.416152
Proteasome subunit beta type-1	P20618	ENSG00000008018	PSMB1			0.213549	0.0377029
Cysteine and glycine-rich protein 1	P21291	ENSG00000159176	CSRP1			0.344061	0.202633
Splicing factor U2AF 65 kDa subunit	P26368	ENSG00000063244	U2AF2			0.0577193	-0.00980951
Erythrocyte band 7 integral membrane protein	P27105	ENSG00000148175	STOM			0.285569	0.145066
Dihydrolipoyllysine-residue succinyltransferase component of 2-oxoglutarate dehydrogenase complex, mitochondrial	P36957	ENSG00000119689	DLST			0.501587	-0.128995
Eukaryotic initiation factor 4A-III;Eukaryotic initiation factor 4A-III, N-terminally processed	P38919	ENSG00000141543	EIF4A3			1.09118	-0.082631
26S protease regulatory subunit 6B	P43686	ENSG00000013275;ENSG00000281221	PSMC4			0.213854	0.031511
60S ribosomal protein L5	P46777	ENSG00000122406	RPL5			0.275837	-0.0731937
Vasodilator-stimulated phosphoprotein	P50552	ENSG00000125753	VASP			0.274688	0.0869443
Fragile X mental retardation syndrome-related protein 1	P51114	ENSG00000114416	FXR1			0.727467	0.131646
Cytochrome c	P99999	ENSG00000172115	CYCS			0.587606	-0.187588
Nucleobindin-1	Q02818	ENSG00000104805	NUCB1		+	4.27023	0.647176
Serine/arginine-rich splicing factor 4	Q08170	ENSG00000116350	SRSF4			1.07337	0.154524
TAR DNA-binding protein 43	Q13148	ENSG00000120948	TARDBP			0.395754	0.0676889
Eukaryotic translation initiation factor 4H	Q15056	ENSG00000106682	EIF4H		+	1.63085	0.206685
Atlastin-1	Q8WXF7	ENSG00000198513	ATL1			1.0015	0.255614
Immunity-related GTPase family Q protein	Q8WZA9	ENSG00000167378	IRGQ			0.166855	-0.0536679
Actin-related protein 2/3 complex subunit 1A	Q92747	ENSG00000241685	ARPC1A			0.851409	0.155101
Fructosamine-3-kinase	Q9H479	ENSG00000167363	FN3K			0.677614	-0.22374
Sideroflexin-1	Q9H9B4	ENSG00000164466	SFXN1		+	9.15309	-0.883517
THUMP domain-containing protein 1	Q9NXG2	ENSG00000066654	THUMPD1		+	2.26385	0.328052
Voltage-dependent anion-selective channel protein 3	Q9Y277	ENSG00000078668	VDAC3		+	2.05881	-0.421588
Eukaryotic translation initiation factor 3 subunit F	O00303	ENSG00000175390;ENSG00000280606	EIF3F			0.309568	0.0588882
Transcription elongation regulator 1	O14776	ENSG00000113649	TCERG1		+	3.48947	-0.265193
Phosphoribosylformylglycinamidine synthase	O15067	ENSG00000178921	PFAS			0.496897	0.171753
UDP-N-acetylglucosamine--peptide N-acetylglucosaminyltransferase 110 kDa subunit	O15294	ENSG00000147162	OGT			0.220525	0.0678039
Vesicle-trafficking protein SEC22b	O75396	ENSG00000265808	SEC22B			0.833751	0.164877
Serine/threonine-protein kinase OSR1	O95747	ENSG00000172939	OXSR1		+	2.83073	-0.25732
Transcription elongation factor A protein 1	P23193	ENSG00000187735	TCEA1			0.302291	0.0861226
Basigin	P35613	ENSG00000172270	BSG		+	1.74033	0.337566
Alpha-synuclein	P37840	ENSG00000145335	SNCA			0.458569	0.281593
Dolichyl-diphosphooligosaccharide--protein glycosyltransferase 48 kDa subunit	P39656	ENSG00000244038	DDOST		+	4.83811	0.42818
Carnitine O-acetyltransferase	P43155	ENSG00000095321	CRAT			0.39151	-0.13427
Adapter molecule crk	P46108	ENSG00000167193	CRK			1.11618	0.235509
F-actin-capping protein subunit alpha-2	P47755	ENSG00000198898	CAPZA2			1.29402	0.130697
Nucleosome assembly protein 1-like 1	P55209	ENSG00000187109	NAP1L1			1.26061	-0.245121
Eukaryotic initiation factor 4A-I	P60842	ENSG00000161960	EIF4A1			0.35179	0.07144
Ras-related protein Rab-14	P61106	ENSG00000119396	RAB14			0.9309	-0.133152
Histone H4	P62805	ENSG00000158406;ENSG00000197061;ENSG00000197238;ENSG00000197837;ENSG00000270276;ENSG00000270882;ENSG00000273542;ENSG00000274618;ENSG00000275126;ENSG00000276180;ENSG00000276966;ENSG00000277157;ENSG00000278637;ENSG00000278705	HIST1H4A			0.241981	0.123072
Mitochondrial 2-oxoglutarate/malate carrier protein	Q02978	ENSG00000108528	SLC25A11			0.259366	0.0800498
Heat shock protein 75 kDa, mitochondrial	Q12931	ENSG00000126602	TRAP1		+	6.96734	-0.779774
Peroxiredoxin-4	Q13162	ENSG00000123131	PRDX4			1.15307	-0.329792
Microtubule-associated protein RP/EB family member 2	Q15555	ENSG00000166974	MAPRE2		+	4.08048	-0.820514
BRO1 domain-containing protein BROX	Q5VW32	ENSG00000162819	BROX			0.757896	0.207147
Saccharopine dehydrogenase-like oxidoreductase	Q8NBX0	ENSG00000143653	SCCPDH			0.498814	-0.134923
SH3 domain-binding glutamic acid-rich-like protein 3	Q9H299	ENSG00000142669	SH3BGRL3		+	4.11713	0.782385
Thymocyte nuclear protein 1	Q9P016	ENSG00000151500	THYN1		+	1.83488	0.402012
V-type proton ATPase subunit H	Q9UI12	ENSG00000047249	ATP6V1H			0.528517	-0.129193
ATPase ASNA1	O43681	ENSG00000198356	ASNA1		+	2.20298	0.213726
UDP-glucose 6-dehydrogenase	O60701	ENSG00000109814	UGDH		+	3.26169	0.602739
Apoptosis-inducing factor 1, mitochondrial	O95831	ENSG00000156709	AIFM1		+	3.72605	-0.543885
Sodium/potassium-transporting ATPase subunit beta-1	P05026	ENSG00000143153	ATP1B1			0.73543	-0.243551
U1 small nuclear ribonucleoprotein 70 kDa	P08621	ENSG00000104852	SNRNP70		+	3.558	0.291494
Catechol O-methyltransferase	P21964	ENSG00000093010	COMT		+	3.66188	0.494171
40S ribosomal protein S12	P25398	ENSG00000112306	RPS12		+	3.86162	-0.462842
Proteasome subunit alpha type-2	P25787	ENSG00000106588;ENSG00000256646	PSMA2			0.283741	0.050913
cAMP-dependent protein kinase type II-beta regulatory subunit	P31323	ENSG00000005249	PRKAR2B			0.114592	-0.079948
Heterogeneous nuclear ribonucleoprotein H3	P31942	ENSG00000096746	HNRNPH3			0.599988	0.117713
40S ribosomal protein S19	P39019	ENSG00000105372	RPS19		+	2.05007	-0.28561
Alpha-taxilin	P40222	ENSG00000084652	TXLNA			0.750186	0.203924
40S ribosomal protein S5;40S ribosomal protein S5, N-terminally processed	P46782	ENSG00000083845	RPS5		+	1.38109	-0.212491
Double-strand break repair protein MRE11A	P49959	ENSG00000020922	MRE11A			0.069517	-0.0239244
Protein SEC13 homolog	P55735	ENSG00000157020	SEC13			0.361514	0.0904079
Ras-related protein Rab-10	P61026	ENSG00000084733	RAB10		+	3.21258	-0.364544
V-type proton ATPase subunit d 1	P61421	ENSG00000159720	ATP6V0D1			0.732253	0.14546
60S ribosomal protein L23	P62829	ENSG00000125691	RPL23		+	3.33122	-0.49102
Single-stranded DNA-binding protein, mitochondrial	Q04837	ENSG00000106028;ENSG00000262771	SSBP1			0.226813	-0.0917062
Reticulocalbin-2	Q14257	ENSG00000117906	RCN2		+	6.87396	0.801243
Phosphomevalonate kinase	Q15126	ENSG00000163344	PMVK			0.814775	-0.267416
Hydroxyacylglutathione hydrolase, mitochondrial	Q16775	ENSG00000063854	HAGH			0.997986	-0.189294
NADH dehydrogenase [ubiquinone] 1 alpha subcomplex subunit 9, mitochondrial	Q16795	ENSG00000139180	NDUFA9		+	2.21727	-0.410669
CLIP-associating protein 1	Q7Z460	ENSG00000074054	CLASP1		+	4.79439	-0.43144
COP9 signalosome complex subunit 5	Q92905	ENSG00000121022	COPS5			1.1121	0.181736
ERO1-like protein alpha	Q96HE7	ENSG00000197930	ERO1L			1.01573	-0.271569
Nucleosome assembly protein 1-like 4	Q99733	ENSG00000205531;ENSG00000273562	NAP1L4			0.59318	-0.0881356
Endoplasmic reticulum resident protein 44	Q9BS26	ENSG00000023318	ERP44		+	2.36411	0.463152
Toll-interacting protein	Q9H0E2	ENSG00000078902	TOLLIP			0.91796	0.227615
Pinin	Q9H307	ENSG00000100941	PNN		+	1.92105	0.146804
14 kDa phosphohistidine phosphatase	Q9NRX4	ENSG00000054148	PHPT1			0.241909	-0.0598125
Core histone macro-H2A.2	Q9P0M6	ENSG00000099284	H2AFY2			0.601497	0.235064
Protein RCC2	Q9P258	ENSG00000179051;ENSG00000281540	RCC2		+	1.82928	0.218774
Laminin subunit alpha-5	O15230	ENSG00000130702	LAMA5			0.947894	-0.452361
Protein phosphatase 1G	O15355	ENSG00000115241	PPM1G			1.17122	-0.287808
Small glutamine-rich tetratricopeptide repeat-containing protein alpha	O43765	ENSG00000104969	SGTA			0.536055	-0.116983
H/ACA ribonucleoprotein complex subunit 4	O60832	ENSG00000130826	DKC1			0.293409	0.083303
Interferon-inducible double-stranded RNA-dependent protein kinase activator A	O75569	ENSG00000180228	PRKRA			0.0539154	0.0274381
Eukaryotic translation initiation factor 3 subunit J	O75822	ENSG00000104131	EIF3J			0.314268	-0.0632646
ATP synthase subunit d, mitochondrial	O75947	ENSG00000167863	ATP5H		+	3.09086	-0.547251
Tropomyosin beta chain	P07951	ENSG00000198467	TPM2			0.961838	-0.562607
70 kDa lysosomal alpha-glucosidase;76 kDa lysosomal alpha-glucosidase;Lysosomal alpha-glucosidase	P10253	ENSG00000171298	GAA		+	2.04806	0.478925
Proliferating cell nuclear antigen	P12004	ENSG00000132646	PCNA			0.112884	0.0442746
60S ribosomal protein L13	P26373	ENSG00000167526	RPL13			0.21194	-0.0654302
Collagen alpha-1(XVIII) chain;Endostatin	P39060	ENSG00000182871	COL18A1		+	1.78702	-0.565061
40S ribosomal protein S18	P62269	ENSG00000096150;ENSG00000223367;ENSG00000226225;ENSG00000231500;ENSG00000235650	RPS18		+	2.27766	-0.311349
40S ribosomal protein S13	P62277	ENSG00000110700	RPS13		+	1.50385	-0.316288
Small nuclear ribonucleoprotein Sm D2	P62316	ENSG00000125743	SNRPD2			0.311186	0.0546823
60S ribosomal protein L7a	P62424	ENSG00000148303;ENSG00000280858	RPL7A			0.0323856	-0.0148034
Transcriptional activator protein Pur-alpha	Q00577	ENSG00000185129	PURA		+	1.47501	0.340291
Lactoylglutathione lyase	Q04760	ENSG00000124767	GLO1			1.03078	-0.177224
60S ribosomal protein L18	Q07020	ENSG00000063177	RPL18			0.108402	0.0436843
Galectin-3-binding protein	Q08380	ENSG00000108679	LGALS3BP		+	4.02358	1.12564
FACT complex subunit SSRP1	Q08945	ENSG00000149136	SSRP1		+	2.09149	-0.257785
Histone-binding protein RBBP4	Q09028	ENSG00000162521	RBBP4			0.931972	-0.13495
Serine/threonine-protein kinase PRP4 homolog	Q13523	ENSG00000112739	PRPF4B			0.315335	-0.0746568
Lysosome membrane protein 2	Q14108	ENSG00000138760	SCARB2			1.16199	0.235111
Malectin	Q14165	ENSG00000110917	MLEC			0.110126	-0.0429476
Guanine nucleotide-binding protein subunit alpha-13	Q14344	ENSG00000120063	GNA13			0.478179	-0.153188
Prostaglandin E synthase 3	Q15185	ENSG00000110958	PTGES3		+	1.40908	-0.261269
Ras-related protein Rab-35	Q15286	ENSG00000111737	RAB35			0.292894	-0.0725164
Translin	Q15631	ENSG00000211460	TSN		+	2.95575	0.535888
ELAV-like protein 1	Q15717	ENSG00000066044	ELAVL1			0.7244	0.108392
Very-long-chain 3-oxoacyl-CoA reductase	Q53GQ0	ENSG00000149084	HSD17B12			0.153877	0.0571531
Zinc finger RNA-binding protein	Q96KR1	ENSG00000056097	ZFR			0.325693	0.0678875
Protein PRRC1	Q96M27	ENSG00000164244	PRRC1		+	2.01794	0.357639
Transcriptional activator protein Pur-beta	Q96QR8	ENSG00000146676	PURB		+	2.85735	0.520501
Signal recognition particle subunit SRP68	Q9UHB9	ENSG00000167881	SRP68		+	2.33202	-0.368129
Enolase-phosphatase E1	Q9UHY7	ENSG00000145293	ENOPH1			0.286816	-0.06416
Sorting nexin-12	Q9UMY4	ENSG00000147164	SNX12		+	2.09388	0.338825
Cofilin-2	Q9Y281	ENSG00000165410	CFL2			0.676581	0.145616
Membrane-associated progesterone receptor component 1	O00264	ENSG00000101856	PGRMC1			0.304989	0.115988
Collagen alpha-1(I) chain	P02452	ENSG00000108821	COL1A1		+	2.39191	-1.12684
Clathrin light chain A	P09496	ENSG00000122705	CLTA			0.082786	-0.020171
Clathrin light chain B	P09497	ENSG00000175416	CLTB			0.965823	-0.296749
Thioredoxin	P10599	ENSG00000136810	TXN			0.185978	0.0642668
Probable ATP-dependent RNA helicase DDX6	P26196	ENSG00000110367	DDX6			0.891747	-0.172236
Proteasome subunit beta type-4	P28070	ENSG00000159377	PSMB4			0.814847	0.172651
Protein S100-A11;Protein S100-A11, N-terminally processed	P31949	ENSG00000163191	S100A11		+	6.58335	1.25156
Enoyl-CoA delta isomerase 1, mitochondrial	P42126	ENSG00000167969	ECI1			0.0384567	-0.026996
MARCKS-related protein	P49006	ENSG00000175130	MARCKSL1		+	1.97264	-0.409323
Transmembrane emp24 domain-containing protein 10	P49755	ENSG00000170348	TMED10		+	6.81146	0.726322
ATP-binding cassette sub-family E member 1	P61221	ENSG00000164163	ABCE1		+	3.41513	-0.46315
40S ribosomal protein S11	P62280	ENSG00000142534	RPS11		+	2.12087	-0.350746
60S ribosomal protein L8	P62917	ENSG00000161016	RPL8			0.984874	-0.206713
Transformer-2 protein homolog beta	P62995	ENSG00000136527	TRA2B			0.0259679	0.00456194
40S ribosomal protein S21	P63220	ENSG00000171858	RPS21		+	2.59732	-0.314
Serine/arginine-rich splicing factor 3	P84103	ENSG00000112081	SRSF3		+	2.16862	-0.216604
AMP deaminase 2	Q01433	ENSG00000116337	AMPD2		+	2.77381	0.804461
Splicing factor 3A subunit 3	Q12874	ENSG00000183431	SF3A3			0.052519	0.011766
Heterogeneous nuclear ribonucleoprotein A0	Q13151	ENSG00000177733	HNRNPA0			0.100562	-0.027306
Serine/arginine-rich splicing factor 9	Q13242	ENSG00000111786	SRSF9		+	1.42425	0.249758
AP-3 complex subunit beta-2	Q13367	ENSG00000103723	AP3B2			0.17481	-0.104611
Bleomycin hydrolase	Q13867	ENSG00000108578	BLMH			0.439416	0.118066
Transmembrane emp24 domain-containing protein 2	Q15363	ENSG00000086598	TMED2		+	4.31892	0.677694
WD40 repeat-containing protein SMU1;WD40 repeat-containing protein SMU1, N-terminally processed	Q2TAY7	ENSG00000122692	SMU1			0.282297	-0.0622745
Signal transducing adapter molecule 1	Q92783	ENSG00000136738	STAM			0.0863589	0.0186692
Carboxymethylenebutenolidase homolog	Q96DG6	ENSG00000164237	CMBL			0.843165	0.303838
Fructose-2,6-bisphosphatase TIGAR	Q9NQ88	ENSG00000078237	TIGAR			0.567916	-0.273367
RNA-binding protein 12	Q9NTZ6	ENSG00000244462	RBM12			0.808265	0.10279
MICOS complex subunit MIC19	Q9NX63	ENSG00000106554	CHCHD3			0.735221	-0.1977
Methionine adenosyltransferase 2 subunit beta	Q9NZL9	ENSG00000038274	MAT2B		+	4.09748	0.411822
Very-long-chain (3R)-3-hydroxyacyl-CoA dehydratase 3	Q9P035	ENSG00000074696	HACD3			0.507688	0.172622
Prenylcysteine oxidase 1	Q9UHG3	ENSG00000116005	PCYOX1			0.793374	0.255974
Pre-mRNA-processing factor 19	Q9UMS4	ENSG00000110107	PRPF19			0.844671	-0.113901
Phenylalanine--tRNA ligase alpha subunit	Q9Y285	ENSG00000179115	FARSA		+	3.93787	-0.584769
Nucleolar protein 58	Q9Y2X3	ENSG00000055044	NOP58			0.0373492	0.011628
AFG3-like protein 2	Q9Y4W6	ENSG00000141385	AFG3L2		+	6.80278	-0.693808
Protein phosphatase methylesterase 1	Q9Y570	ENSG00000214517	PPME1			0.314267	-0.0629742
Neuroplastin	Q9Y639	ENSG00000156642	NPTN		+	4.01849	0.624597
AH receptor-interacting protein	O00170	ENSG00000110711	AIP		+	3.21128	0.390647
RNA-binding protein Musashi homolog 1	O43347	ENSG00000135097	MSI1			0.948928	0.248266
Endothelial differentiation-related factor 1	O60869	ENSG00000107223	EDF1		+	1.42915	0.244662
Tubulin-specific chaperone A	O75347	ENSG00000171530	TBCA			0.391096	-0.113965
Superoxide dismutase [Cu-Zn]	P00441	ENSG00000142168	SOD1			0.662832	-0.226031
Hypoxanthine-guanine phosphoribosyltransferase	P00492	ENSG00000165704	HPRT1			0.30542	0.110438
60S acidic ribosomal protein P2	P05387	ENSG00000177600	RPLP2			0.592153	-0.135026
Cathepsin B;Cathepsin B heavy chain;Cathepsin B light chain	P07858	ENSG00000164733	CTSB			0.310243	-0.136702
N-acetylglucosamine-6-sulfatase	P15586	ENSG00000135677	GNS		+	6.18294	0.761812
Histone H1.5	P16401	ENSG00000184357	HIST1H1B			0.154829	0.0845527
ADP-ribosylation factor 4	P18085	ENSG00000168374	ARF4		+	1.39604	0.228337
Transcription factor BTF3	P20290	ENSG00000145741	BTF3		+	1.84003	-0.355132
Proteasome subunit beta type-5	P28074	ENSG00000100804	PSMB5			0.134518	0.0214504
60S ribosomal protein L9	P32969	ENSG00000163682;ENSG00000273673	RPL9		+	1.82168	-0.29256
Huntingtin	P42858	ENSG00000197386	HTT			0.507758	0.152976
26S proteasome non-ATPase regulatory subunit 8	P48556	ENSG00000099341	PSMD8			0.0521736	0.0142823
Palmitoyl-protein thioesterase 1	P50897	ENSG00000131238	PPT1		+	6.17222	0.864482
Succinyl-CoA ligase [ADP/GDP-forming] subunit alpha, mitochondrial	P53597	ENSG00000163541	SUCLG1			1.03536	-0.195517
60S ribosomal protein L15	P61313	ENSG00000174748	RPL15			0.65715	-0.189714
40S ribosomal protein S8	P62241	ENSG00000142937	RPS8			0.837273	-0.223776
40S ribosomal protein S16	P62249	ENSG00000105193	RPS16		+	2.42401	-0.379001
60S ribosomal protein L31	P62899	ENSG00000071082	RPL31			0.181009	-0.0579167
tRNA (cytosine(34)-C(5))-methyltransferase	Q08J23	ENSG00000037474	NSUN2			0.0280074	0.0107129
Mannosyl-oligosaccharide glucosidase	Q13724	ENSG00000115275	MOGS			1.07754	0.228289
Tubulin--tyrosine ligase-like protein 12	Q14166	ENSG00000100304	TTLL12			1.26741	-0.266322
Tubulin-specific chaperone E	Q15813	ENSG00000116957	TBCE			0.159623	-0.0773952
Proteasomal ubiquitin receptor ADRM1	Q16186	ENSG00000130706	ADRM1			0.00624762	-0.00210655
Serine/arginine-rich splicing factor 7	Q16629	ENSG00000115875	SRSF7			1.09579	-0.120173
SWI/SNF-related matrix-associated actin-dependent regulator of chromatin subfamily E member 1	Q969G3	ENSG00000073584	SMARCE1			0.0319195	-0.0073178
Exocyst complex component 4	Q96A65	ENSG00000131558	EXOC4			0.656481	-0.0979219
Leucine-rich repeat-containing protein 59	Q96AG4	ENSG00000108829	LRRC59		+	2.42048	-0.330272
Coiled-coil domain-containing protein 124	Q96CT7	ENSG00000007080	CCDC124		+	2.31874	-0.291718
Exocyst complex component 2	Q96KP1	ENSG00000112685	EXOC2		+	1.37129	-0.207488
Protein arginine N-methyltransferase 1	Q99873	ENSG00000126457	PRMT1			0.528298	-0.104503
Rho GTPase-activating protein 35	Q9NRY4		ARHGAP35		+	1.97058	-0.471237
Ras GTPase-activating protein-binding protein 2	Q9UN86	ENSG00000138757	G3BP2		+	1.64858	-0.221554
26S proteasome non-ATPase regulatory subunit 14	O00487	ENSG00000115233	PSMD14			0.155148	-0.0419493
U4/U6.U5 tri-snRNP-associated protein 1	O43290	ENSG00000175467	SART1		+	2.25727	-0.364592
Cleavage and polyadenylation specificity factor subunit 5	O43809	ENSG00000167005	NUDT21			0.957839	0.145659
Double-strand-break repair protein rad21 homolog	O60216	ENSG00000164754	RAD21			0.710085	0.184352
Sorting nexin-3	O60493	ENSG00000112335	SNX3			0.320267	-0.0841922
NADH dehydrogenase [ubiquinone] iron-sulfur protein 2, mitochondrial	O75306	ENSG00000158864	NDUFS2		+	4.98761	-0.552975
Pre-mRNA-processing factor 40 homolog A	O75400	ENSG00000196504	PRPF40A			0.775442	-0.10484
Luc7-like protein 3	O95232	ENSG00000108848	LUC7L3			0.555176	0.0876574
Vesicle-associated membrane protein-associated protein B/C	O95292	ENSG00000124164	VAPB			0.221981	-0.0462423
Protein S100-A6	P06703	ENSG00000197956	S100A6		+	7.03033	1.46933
Collagen alpha-2(I) chain	P08123	ENSG00000164692	COL1A2		+	2.45473	-1.44079
U2 small nuclear ribonucleoprotein A'	P09661	ENSG00000131876	SNRPA1			0.312739	-0.041568
Protein 4.1	P11171	ENSG00000159023	EPB41		+	1.86889	0.446734
Cytochrome b-c1 complex subunit 7	P14927	ENSG00000156467	UQCRB		+	4.96361	-0.448917
NADH dehydrogenase [ubiquinone] flavoprotein 2, mitochondrial	P19404	ENSG00000178127	NDUFV2			0.918484	-0.172212
Heme oxygenase 2	P30519	ENSG00000103415;ENSG00000277424	HMOX2		+	3.41911	-0.411574
ADP-ribosylation factor-like protein 3	P36405	ENSG00000138175	ARL3		+	3.15702	0.455304
Protein ERGIC-53	P49257	ENSG00000074695	LMAN1		+	3.20742	0.464654
60S ribosomal protein L30	P62888	ENSG00000156482	RPL30		+	2.92032	-0.305337
60S ribosomal protein L11	P62913	ENSG00000142676	RPL11			0.608032	-0.113924
Casein kinase II subunit beta	P67870	ENSG00000204435;ENSG00000206406;ENSG00000224398;ENSG00000224774;ENSG00000228875;ENSG00000230700;ENSG00000232960	CSNK2B			0.688512	-0.126497
60S ribosomal protein L24	P83731	ENSG00000114391	RPL24			1.06156	-0.288545
UBX domain-containing protein 1	Q04323	ENSG00000162191	UBXN1			0.463138	-0.133709
C-terminal-binding protein 1	Q13363	ENSG00000159692	CTBP1			0.0484811	-0.0116922
28 kDa heat- and acid-stable phosphoprotein	Q13442	ENSG00000106244	PDAP1			1.26845	-0.177634
Cold-inducible RNA-binding protein	Q14011	ENSG00000099622	CIRBP			0.0791633	0.0375883
Platelet-activating factor acetylhydrolase IB subunit gamma	Q15102	ENSG00000079462	PAFAH1B3		+	2.04987	-0.367274
Ubiquitin-conjugating enzyme E2 variant 2	Q15819	ENSG00000169139	UBE2V2		+	2.47384	-0.36194
Polymerase I and transcript release factor	Q6NZI2	ENSG00000177469	PTRF			0.304173	-0.182986
APC membrane recruitment protein 2	Q8N7J2	ENSG00000165566	AMER2			0.157419	-0.061521
Alpha/beta hydrolase domain-containing protein 14B	Q96IU4	ENSG00000114779	ABHD14B		+	2.24194	0.659347
Cell division cycle 5-like protein	Q99459	ENSG00000096401	CDC5L		+	1.37532	-0.204031
Sideroflexin-3	Q9BWM7	ENSG00000107819	SFXN3		+	6.3839	-1.28134
Pantothenate kinase 4	Q9NVE7	ENSG00000157881;ENSG00000273494	PANK4			0.0153133	0.00598877
Stomatin-like protein 2, mitochondrial	Q9UJZ1	ENSG00000165283	STOML2		+	1.41166	-0.276229
ADP-sugar pyrophosphatase	Q9UKK9	ENSG00000165609	NUDT5			0.673211	-0.150647
DNA fragmentation factor subunit alpha	O00273	ENSG00000160049	DFFA			0.0864162	-0.0238243
Copper chaperone for superoxide dismutase	O14618	ENSG00000173992	CCS			1.08569	0.306587
Syntaxin-7	O15400	ENSG00000079950	STX7			0.869578	-0.233351
U4/U6 small nuclear ribonucleoprotein Prp4	O43172	ENSG00000136875	PRPF4		+	1.85246	-0.256953
Charged multivesicular body protein 2a	O43633	ENSG00000130724	CHMP2A			0.879136	0.196904
Mitotic checkpoint protein BUB3	O43684	ENSG00000154473	BUB3			0.0314054	0.00593815
Mitochondrial-processing peptidase subunit beta	O75439	ENSG00000105819	PMPCB		+	3.42546	-0.409151
DnaJ homolog subfamily C member 8	O75937	ENSG00000126698	DNAJC8		+	2.62346	0.260297
Pre-mRNA-processing factor 6	O94906	ENSG00000101161	PRPF6		+	1.97158	-0.27585
Collagen alpha-2(VI) chain	P12110	ENSG00000142173	COL6A2			0.168304	-0.132011
ATP synthase F(0) complex subunit B1, mitochondrial	P24539	ENSG00000116459	ATP5F1		+	8.03625	-0.71543
Thioredoxin-dependent peroxide reductase, mitochondrial	P30048	ENSG00000165672	PRDX3			0.0149512	-0.00654144
General transcription factor IIF subunit 1	P35269	ENSG00000125651	GTF2F1			1.23597	-0.188588
RNA-binding protein FUS	P35637	ENSG00000089280	FUS			0.386744	0.0747466
Protein DEK	P35659	ENSG00000124795	DEK		+	3.71986	-0.466098
Phosphatidylinositol 5-phosphate 4-kinase type-2 alpha	P48426	ENSG00000150867	PIP4K2A			0.221694	-0.119048
Histidine triad nucleotide-binding protein 1	P49773	ENSG00000169567	HINT1		+	3.71269	0.36921
Emerin	P50402	ENSG00000102119	EMD			0.279401	0.0760134
Ras-related protein Rab-8A	P61006	ENSG00000167461	RAB8A			0.690672	0.140754
Small nuclear ribonucleoprotein Sm D3	P62318	ENSG00000100028	SNRPD3			0.475196	-0.116185
Guanine nucleotide-binding protein G(i) subunit alpha-1	P63096	ENSG00000127955	GNAI1			0.125625	-0.063761
Receptor expression-enhancing protein 5	Q00765	ENSG00000129625	REEP5		+	7.82611	1.29338
Fragile X mental retardation protein 1	Q06787	ENSG00000102081	FMR1		+	1.44524	-0.214032
S-methyl-5'-thioadenosine phosphorylase	Q13126	ENSG00000099810	MTAP			1.19203	0.260455
Prostaglandin reductase 1	Q14914	ENSG00000106853	PTGR1			0.0324285	-0.0196623
GTP-binding protein Rheb	Q15382	ENSG00000106615	RHEB			0.38271	-0.139893
Acidic leucine-rich nuclear phosphoprotein 32 family member B	Q92688	ENSG00000136938	ANP32B			0.866647	0.249084
TATA-binding protein-associated factor 2N	Q92804	ENSG00000270647;ENSG00000276833	TAF15		+	2.03569	-0.324106
Protein PAXX	Q9BUH6	ENSG00000148362	C9orf142			1.0052	0.270917
WD repeat-containing protein 11	Q9BZH6	ENSG00000120008	WDR11			0.326964	0.106839
UPF0587 protein C1orf123	Q9NWV4	ENSG00000162384	C1orf123		+	5.62784	0.500605
Prefoldin subunit 2	Q9UHV9	ENSG00000143256	PFDN2		+	1.89852	-0.339507
RNA-binding protein 8A	Q9Y5S9	ENSG00000265241	RBM8A			0.22337	0.0462579
Cytochrome c oxidase subunit NDUFA4	O00483	ENSG00000189043	NDUFA4			0.342572	-0.104531
Secretory carrier-associated membrane protein 1	O15126	ENSG00000085365	SCAMP1			1.06043	-0.291148
TIP41-like protein	O75663	ENSG00000143155	TIPRL			1.27216	-0.229454
Dynactin subunit 3	O75935	ENSG00000137100	DCTN3		+	1.97463	0.562228
ADP/ATP translocase 2;ADP/ATP translocase 2, N-terminally processed	P05141	ENSG00000005022	SLC25A5		+	3.18787	-0.420667
Spermidine synthase	P19623	ENSG00000116649	SRM			1.00619	-0.291895
Ras-related protein Rab-5A	P20339	ENSG00000144566	RAB5A		+	1.61484	0.297389
Thymidylate kinase	P23919	ENSG00000168393	DTYMK		+	2.19848	0.361233
Proteasome subunit beta type-6	P28072	ENSG00000142507	PSMB6			1.26888	0.151081
Adenylosuccinate lyase	P30566	ENSG00000239900	ADSL			0.561129	0.112166
Proteasome subunit beta type-3	P49720	ENSG00000275903;ENSG00000277791	PSMB3			0.451402	0.0879225
Nuclear pore complex protein Nup153	P49790	ENSG00000124789	NUP153		+	6.48442	-0.714459
Ras-related protein Rab-5B	P61020	ENSG00000111540	RAB5B			0.158204	-0.0463013
Serine/threonine-protein phosphatase PP1-beta catalytic subunit	P62140	ENSG00000213639	PPP1CB			0.4508	0.0786333
60S ribosomal protein L10a	P62906	ENSG00000198755	RPL10A			0.807539	-0.129788
Tubulin alpha-4A chain	P68366	ENSG00000127824	TUBA4A			0.903451	0.391866
Peptidyl-prolyl cis-trans isomerase FKBP3	Q00688	ENSG00000100442	FKBP3			0.629557	-0.10939
Transformer-2 protein homolog alpha	Q13595	ENSG00000164548	TRA2A		+	1.43382	-0.21144
Sterol-4-alpha-carboxylate 3-dehydrogenase, decarboxylating	Q15738	ENSG00000147383	NSDHL			0.504549	0.114662
Enhancer of mRNA-decapping protein 4	Q6P2E9	ENSG00000038358	EDC4		+	2.02296	-0.318505
Sterile alpha and TIR motif-containing protein 1	Q6SZW1	ENSG00000004139	SARM1		+	1.40905	-0.315517
Transcription elongation factor SPT6	Q7KZ85	ENSG00000109111	SUPT6H			0.433312	-0.101362
ATP-dependent RNA helicase DDX42	Q86XP3	ENSG00000198231	DDX42			0.578032	0.0831023
Syntaxin-12	Q86Y82	ENSG00000117758	STX12		+	2.57003	-0.257462
Phospholipase D3	Q8IV08	ENSG00000105223	PLD3			0.00714925	-0.00340842
Ganglioside-induced differentiation-associated protein 1	Q8TB36	ENSG00000104381	GDAP1			0.462332	-0.135261
Nicastrin	Q92542	ENSG00000162736	NCSTN			1.22576	0.214626
DDRGK domain-containing protein 1	Q96HY6	ENSG00000198171	DDRGK1		+	2.36497	-0.371267
Regulator of microtubule dynamics protein 3	Q96TC7	ENSG00000137824	RMDN3			1.27006	-0.31976
COP9 signalosome complex subunit 8	Q99627	ENSG00000198612	COPS8			0.787005	0.145966
Actin-related protein 2/3 complex subunit 5-like protein	Q9BPX5	ENSG00000136950	ARPC5L			0.306155	0.115299
Thioredoxin domain-containing protein 17	Q9BRA2	ENSG00000129235	TXNDC17			0.705477	0.1611
Protein lunapark	Q9C0E8	ENSG00000144320	LNP			0.593135	-0.200451
Golgi-associated plant pathogenesis-related protein 1	Q9H4G4	ENSG00000122694	GLIPR2			0.239611	-0.176385
Vacuolar protein sorting-associated protein VTA1 homolog	Q9NP79	ENSG00000009844	VTA1		+	10.1481	-0.659057
Guanine nucleotide-binding protein G(I)/G(S)/G(O) subunit gamma-12	Q9UBI6	ENSG00000172380	GNG12		+	1.79598	0.403849
Protein canopy homolog 2	Q9Y2B0	ENSG00000257727	CNPY2		+	2.09853	0.289579
Hepatoma-derived growth factor-related protein 3	Q9Y3E1		HDGFRP3			0.460457	0.15058
Nucleolar protein 56	O00567	ENSG00000101361	NOP56			0.223327	0.0637496
Synaptobrevin homolog YKT6	O15498	ENSG00000106636	YKT6			0.259885	0.0649903
Phosphatidate cytidylyltransferase 2	O95674	ENSG00000101290	CDS2			0.444328	-0.13677
Quinone oxidoreductase-like protein 1	O95825	ENSG00000205758	CRYZL1			0.0774211	0.0304815
Diphosphoinositol polyphosphate phosphohydrolase 1	O95989	ENSG00000272325	NUDT3		+	7.45383	-0.933346
Non-histone chromosomal protein HMG-14	P05114	ENSG00000205581	HMGN1			0.789463	0.149117
Cytochrome c oxidase subunit 6B1	P14854	ENSG00000126267	COX6B1			0.0894176	-0.0341954
High mobility group protein HMG-I/HMG-Y	P17096	ENSG00000137309	HMGA1		+	12.0517	-1.92859
Aldehyde dehydrogenase X, mitochondrial	P30837	ENSG00000137124	ALDH1B1		+	1.88494	-0.549805
60S ribosomal protein L27a	P46776	ENSG00000166441	RPL27A			0.956914	-0.185341
Dual specificity protein phosphatase 3	P51452	ENSG00000108861	DUSP3		+	2.04982	-0.411934
NHP2-like protein 1;NHP2-like protein 1, N-terminally processed	P55769	ENSG00000100138	NHP2L1			0.846057	0.160282
40S ribosomal protein S15a	P62244	ENSG00000134419	RPS15A		+	4.95918	-0.506179
40S ribosomal protein S25	P62851	ENSG00000118181;ENSG00000280831	RPS25		+	1.83938	-0.348215
SAP domain-containing ribonucleoprotein	P82979	ENSG00000205323	SARNP			0.90806	0.129636
Serine/arginine-rich splicing factor 11	Q05519	ENSG00000116754	SRSF11		+	1.576	0.175154
Metastasis-associated protein MTA1	Q13330	ENSG00000182979	MTA1			0.0410225	-0.0122333
Lysophospholipase-like protein 1	Q5VWZ2	ENSG00000143353	LYPLAL1			1.10829	-0.33884
Abl interactor 1	Q8IZP0	ENSG00000136754	ABI1		+	1.78939	0.288872
D-tyrosyl-tRNA(Tyr) deacylase 1	Q8TEA8	ENSG00000125821	DTD1			0.153677	-0.0907988
PEST proteolytic signal-containing nuclear protein	Q8WW12	ENSG00000081154	PCNP			0.0685433	-0.0194151
FAS-associated factor 2	Q96CS3	ENSG00000113194	FAF2		+	2.08161	0.432483
Tumor susceptibility gene 101 protein	Q99816	ENSG00000074319	TSG101		+	2.42047	0.217916
Protein NipSnap homolog 1	Q9BPW8	ENSG00000184117	NIPSNAP1			1.14887	-0.260487
Transmembrane protein 43	Q9BTV4	ENSG00000170876	TMEM43		+	2.87676	0.596451
Transmembrane emp24 domain-containing protein 9	Q9BVK6	ENSG00000184840	TMED9		+	4.70722	0.698548
Thioredoxin-related transmembrane protein 1	Q9H3N1	ENSG00000139921	TMX1			0.355299	0.0768613
Golgi resident protein GCP60	Q9H3P7	ENSG00000182827	ACBD3			1.01577	0.211771
UPF0160 protein MYG1, mitochondrial	Q9HB07	ENSG00000139637	C12orf10			0.600466	0.138501
Echinoderm microtubule-associated protein-like 4	Q9HC35	ENSG00000143924	EML4			0.413266	-0.169055
Regulation of nuclear pre-mRNA domain-containing protein 1B	Q9NQG5	ENSG00000101413	RPRD1B		+	2.76394	0.382406
Ras-related protein Rab-21	Q9UL25	ENSG00000080371	RAB21			0.619545	-0.130594
V-type proton ATPase subunit D	Q9Y5K8	ENSG00000100554	ATP6V1D			0.145497	0.0593024
Secretory carrier-associated membrane protein 3	O14828	ENSG00000116521;ENSG00000263290	SCAMP3		+	3.74666	-0.572566
NADH dehydrogenase [ubiquinone] 1 alpha subcomplex subunit 2	O43678	ENSG00000131495	NDUFA2		+	1.86896	-0.342245
Acyl-protein thioesterase 1	O75608	ENSG00000120992	LYPLA1			0.501033	-0.125803
PRA1 family protein 3	O75915	ENSG00000144746	ARL6IP5			0.935683	0.229757
NADH dehydrogenase [ubiquinone] 1 beta subcomplex subunit 4	O95168	ENSG00000065518	NDUFB4		+	2.26268	-0.444279
Thy-1 membrane glycoprotein	P04216	ENSG00000154096	THY1			0.00225406	-0.00117755
Ras-related protein Ral-A	P11233	ENSG00000006451	RALA		+	4.04671	-0.470065
Low molecular weight phosphotyrosine protein phosphatase	P24666	ENSG00000143727	ACP1			0.485756	-0.0945936
DNA-directed RNA polymerase II subunit RPB1	P24928	ENSG00000181222	POLR2A			1.00017	-0.106899
Deoxyuridine 5'-triphosphate nucleotidohydrolase, mitochondrial	P33316	ENSG00000128951	DUT			0.124565	0.0360386
Selenide, water dikinase 1	P49903	ENSG00000086475	SEPHS1			0.201659	-0.0463962
Delta-1-pyrroline-5-carboxylate synthase;Gamma-glutamyl phosphate reductase;Glutamate 5-kinase	P54886	ENSG00000059573	ALDH18A1			1.24145	-0.356522
Cell division control protein 42 homolog	P60953	ENSG00000070831	CDC42			0.0262558	-0.00671635
Ubiquitin-conjugating enzyme E2 K	P61086	ENSG00000078140	UBE2K			0.434375	0.0990889
Ubiquitin-fold modifier 1	P61960	ENSG00000120686	UFM1			0.00940076	0.00304699
Serine/threonine-protein phosphatase PP1-alpha catalytic subunit	P62136	ENSG00000172531	PPP1CA			0.181754	0.0346528
40S ribosomal protein S23	P62266	ENSG00000186468	RPS23			1.28989	-0.338432
40S ribosomal protein S28	P62857	ENSG00000233927	RPS28		+	1.30438	-0.221775
Immunoglobulin-binding protein 1	P78318	ENSG00000089289	IGBP1		+	2.85872	-0.349182
Chromobox protein homolog 1	P83916	ENSG00000108468	CBX1			0.866329	-0.18983
ADP-ribosylation factor 5	P84085	ENSG00000004059	ARF5			0.111233	0.0450098
Astrocytic phosphoprotein PEA-15	Q15121	ENSG00000162734	PEA15		+	2.26053	0.465859
Alpha-tubulin N-acetyltransferase 1	Q5SQI0	ENSG00000137343;ENSG00000206488;ENSG00000223752;ENSG00000229061;ENSG00000231257;ENSG00000234549;ENSG00000235658	ATAT1		+	5.35774	-1.12695
Centromere protein V	Q7Z7K6	ENSG00000166582	CENPV			0.464006	-0.220305
THO complex subunit 4	Q86V81	ENSG00000183684	ALYREF			0.169654	-0.0435572
ER membrane protein complex subunit 1	Q8N766	ENSG00000127463	EMC1		+	2.23169	0.320148
LEM domain-containing protein 2	Q8NC56	ENSG00000161904	LEMD2			0.78008	-0.211434
DAZ-associated protein 1	Q96EP5	ENSG00000071626	DAZAP1			0.562685	-0.0936317
Cancer-related nucleoside-triphosphatase	Q9BSD7	ENSG00000135778	NTPCR		+	2.3339	0.626948
Putative RNA-binding protein Luc7-like 1	Q9NQ29	ENSG00000007392	LUC7L			0.00250425	-0.000935697
SAFB-like transcription modulator	Q9NWH9	ENSG00000137776	SLTM			0.809466	-0.139937
CDKN2A-interacting protein	Q9NXV6	ENSG00000168564	CDKN2AIP			0.324299	0.106473
Histone deacetylase 6	Q9UBN7	ENSG00000094631	HDAC6		+	1.99319	0.315668
Heme-binding protein 2	Q9Y5Z4	ENSG00000051620	HEBP2		+	2.96629	-0.51412
UPF0600 protein C5orf51	A6NDU8	ENSG00000205765	C5orf51			0.417054	0.182208
Programmed cell death protein 5	O14737	ENSG00000105185	PDCD5		+	1.84782	-0.285307
Trafficking protein particle complex subunit 3	O43617	ENSG00000054116	TRAPPC3		+	1.79279	0.273051
Ubiquinone biosynthesis protein COQ9, mitochondrial	O75208	ENSG00000088682	COQ9		+	2.93839	-0.698651
NADH dehydrogenase [ubiquinone] 1 beta subcomplex subunit 10	O96000	ENSG00000140990	NDUFB10			1.0223	-0.242066
Acylphosphatase-1	P07311	ENSG00000119640	ACYP1		+	4.30892	0.603726
60S ribosomal protein L29	P47914	ENSG00000162244	RPL29			0.0170032	0.00807424
Transcription activator BRG1	P51532	ENSG00000127616	SMARCA4		+	1.91843	-0.265882
Activated RNA polymerase II transcriptional coactivator p15	P53999	ENSG00000113387	SUB1		+	2.38262	-0.374881
Myotrophin	P58546	ENSG00000105887	MTPN		+	3.40971	0.440716
40S ribosomal protein S14	P62263	ENSG00000164587	RPS14		+	1.68839	-0.275795
Small nuclear ribonucleoprotein F	P62306	ENSG00000139343	SNRPF			0.0529472	-0.0175295
40S ribosomal protein S6	P62753	ENSG00000137154	RPS6			0.691739	-0.182593
60S ribosomal protein L32	P62910	ENSG00000144713	RPL32			0.391694	-0.113832
60S ribosomal protein L18a	Q02543	ENSG00000105640	RPL18A			0.798868	-0.200071
Nuclear cap-binding protein subunit 1	Q09161	ENSG00000136937	NCBP1			0.27322	-0.0699163
Serine/arginine-rich splicing factor 5	Q13243	ENSG00000100650	SRSF5		+	1.92616	0.265785
Interferon regulatory factor 2-binding protein 2	Q7Z5L9	ENSG00000168264	IRF2BP2			1.01331	-0.195442
THO complex subunit 6 homolog	Q86W42	ENSG00000131652	THOC6			0.749119	0.116196
Serine/arginine repetitive matrix protein 1	Q8IYB3	ENSG00000133226	SRRM1			0.318629	0.0669552
CDGSH iron-sulfur domain-containing protein 2	Q8N5K1	ENSG00000145354	CISD2		+	2.65374	0.526055
Lysophosphatidylcholine acyltransferase 1	Q8NF37	ENSG00000153395	LPCAT1		+	2.20409	-0.463313
N-terminal Xaa-Pro-Lys N-methyltransferase 1;N-terminal Xaa-Pro-Lys N-methyltransferase 1, N-terminally processed	Q9BV86	ENSG00000148335	NTMT1		+	1.77692	-0.334428
SRA stem-loop-interacting RNA-binding protein, mitochondrial	Q9GZT3	ENSG00000119705	SLIRP			0.877006	-0.225903
Calcyclin-binding protein	Q9HB71	ENSG00000116161	CACYBP		+	7.03605	-0.790123
Diablo homolog, mitochondrial	Q9NR28	ENSG00000184047	DIABLO			0.121275	0.0298119
Splicing factor 3B subunit 6	Q9Y3B4	ENSG00000115128	SF3B6			0.199122	0.0334509
Prefoldin subunit 6	O15212	ENSG00000204220;ENSG00000206283;ENSG00000224782;ENSG00000235692;ENSG00000237335	PFDN6		+	1.56524	-0.248269
Density-regulated protein	O43583	ENSG00000139726	DENR			1.04295	-0.2113
Ribosomal L1 domain-containing protein 1	O76021	ENSG00000171490	RSL1D1			1.27453	-0.370422
60S acidic ribosomal protein P1	P05386	ENSG00000137818	RPLP1			0.781182	-0.15584
Profilin-2	P35080	ENSG00000070087	PFN2		+	2.43268	0.421796
Phosphoglucomutase-1	P36871	ENSG00000079739	PGM1		+	4.43525	0.679355
Signal recognition particle 14 kDa protein	P37108	ENSG00000140319	SRP14		+	4.50543	0.53998
Beta-centractin	P42025	ENSG00000115073	ACTR1B			0.755125	-0.199673
60S ribosomal protein L14	P50914	ENSG00000188846	RPL14			0.633154	-0.204514
Transmembrane protein 33	P57088	ENSG00000109133	TMEM33			0.632891	0.206306
Ras-related protein Rab-2A	P61019	ENSG00000104388	RAB2A			0.261738	0.0557091
60S ribosomal protein L27	P61353	ENSG00000131469	RPL27			0.517963	-0.136973
DDB1- and CUL4-associated factor 7	P61962	ENSG00000136485	DCAF7			0.888402	-0.152979
Platelet-activating factor acetylhydrolase IB subunit beta	P68402	ENSG00000168092	PAFAH1B2			0.133623	-0.0423634
Enhancer of rudimentary homolog	P84090	ENSG00000100632	ERH			0.152932	-0.0282486
Complement component 1 Q subcomponent-binding protein, mitochondrial	Q07021	ENSG00000108561	C1QBP		+	2.07937	-0.519181
Nuclear pore complex protein Nup160	Q12769	ENSG00000030066	NUP160		+	2.18115	-0.322776
Nucleoside diphosphate kinase 3	Q13232	ENSG00000103024	NME3		+	6.39813	-1.30904
SNW domain-containing protein 1	Q13573	ENSG00000100603	SNW1			0.982258	-0.156341
Splicing factor 3A subunit 2	Q15428	ENSG00000104897	SF3A2			0.634502	0.143419
Formin-binding protein 1-like	Q5T0N5	ENSG00000137942	FNBP1L			0.0210627	-0.0133608
Gem-associated protein 5	Q8TEQ6	ENSG00000082516	GEMIN5		+	2.88742	-0.50573
Nicalin	Q969V3	ENSG00000125912	NCLN			0.245493	-0.0639719
U5 small nuclear ribonucleoprotein 40 kDa protein	Q96DI7	ENSG00000060688	SNRNP40			0.0752772	-0.0138498
Serine/threonine-protein phosphatase PGAM5, mitochondrial	Q96HS1	ENSG00000247077	PGAM5		+	4.51849	-0.69157
Chromosome alignment-maintaining phosphoprotein 1	Q96JM3	ENSG00000198824	CHAMP1		+	1.63001	-0.277607
Histidine triad nucleotide-binding protein 2, mitochondrial	Q9BX68	ENSG00000137133	HINT2		+	1.45231	0.31337
Bcl-2-like protein 13	Q9BXK5	ENSG00000099968	BCL2L13			0.0706767	0.0304424
5'-3' exoribonuclease 2	Q9H0D6	ENSG00000088930	XRN2			0.0698559	-0.0198387
Pre-mRNA-splicing factor RBM22	Q9NW64	ENSG00000086589	RBM22			0.099434	-0.0237931
NADH dehydrogenase [ubiquinone] 1 alpha subcomplex subunit 13	Q9P0J0	ENSG00000186010	NDUFA13		+	1.31287	-0.235679
Multifunctional methyltransferase subunit TRM112-like protein	Q9UI30	ENSG00000173113	TRMT112			0.894189	0.181749
Calcium-regulated heat stable protein 1	Q9Y2V2	ENSG00000153048	CARHSP1			0.969816	-0.281997
Canstatin;Collagen alpha-2(IV) chain	P08572	ENSG00000134871	COL4A2		+	1.35605	-0.651442
rRNA 2'-O-methyltransferase fibrillarin	P22087	ENSG00000105202;ENSG00000280548	FBL			0.593076	-0.138884
Replication protein A 14 kDa subunit	P35244	ENSG00000106399	RPA3		+	3.49	0.64891
Importin subunit alpha-1	P52292	ENSG00000182481	KPNA2		+	1.47286	-0.424597
Mesencephalic astrocyte-derived neurotrophic factor	P55145	ENSG00000145050	MANF		+	10.1165	1.03266
ATP synthase subunit f, mitochondrial	P56134	ENSG00000241468	ATP5J2		+	5.01655	-0.628618
60S ribosomal protein L19	P84098	ENSG00000108298	RPL19			0.00571545	0.00232098
Protein Dr1	Q01658	ENSG00000117505	DR1			0.269656	-0.0671182
SWI/SNF-related matrix-associated actin-dependent regulator of chromatin subfamily B member 1	Q12824	ENSG00000099956;ENSG00000275837	SMARCB1			0.16069	0.0339947
Regulation of nuclear pre-mRNA domain-containing protein 1A	Q96P16	ENSG00000141425	RPRD1A			0.891617	-0.190084
Collagen alpha-1(XII) chain	Q99715	ENSG00000111799	COL12A1			0.32397	0.246759
Acidic leucine-rich nuclear phosphoprotein 32 family member E	Q9BTT0	ENSG00000143401	ANP32E		+	4.66871	0.571851
Interferon regulatory factor 2-binding protein-like	Q9H1B7	ENSG00000119669	IRF2BPL		+	4.47989	-0.955464
BolA-like protein 2	Q9H3K6	ENSG00000169627;ENSG00000183336	BOLA2			1.02501	-0.198645
GrpE protein homolog 1, mitochondrial	Q9HAV7	ENSG00000109519	GRPEL1			1.15622	-0.375465
Developmentally-regulated GTP-binding protein 1	Q9Y295	ENSG00000185721	DRG1		+	2.26568	-0.42645
U6 snRNA-associated Sm-like protein LSm2	Q9Y333	ENSG00000172850;ENSG00000204392;ENSG00000224979;ENSG00000225998;ENSG00000231502;ENSG00000236826	LSM2			0.931707	-0.172148
Small acidic protein	O00193	ENSG00000110696	SMAP			0.287578	0.109167
Cytochrome b5	P00167	ENSG00000166347	CYB5A		+	5.04389	1.04165
U1 small nuclear ribonucleoprotein C	P09234	ENSG00000124562	SNRPC			0.634127	-0.096407
Cytochrome c oxidase subunit 5B, mitochondrial	P10606	ENSG00000135940	COX5B			0.221427	-0.0666217
Cytochrome c oxidase subunit 5A, mitochondrial	P20674	ENSG00000178741	COX5A		+	1.53927	-0.26692
ATP synthase subunit delta, mitochondrial	P30049	ENSG00000099624	ATP5D		+	5.88438	-0.658165
ATP synthase subunit e, mitochondrial	P56385	ENSG00000169020	ATP5I		+	3.25735	-0.495255
Serine/threonine-protein phosphatase 4 catalytic subunit	P60510	ENSG00000149923	PPP4C			0.221849	-0.0944975
Actin-related protein 2	P61160	ENSG00000138071	ACTR2			0.908379	0.174665
Signal peptidase complex subunit 2	Q15005	ENSG00000118363	SPCS2		+	1.73322	0.379408
Exosome complex component RRP42	Q15024	ENSG00000075914	EXOSC7			0.142897	0.0384794
F-box only protein 22	Q8NEZ5	ENSG00000167196	FBXO22			0.0103735	-0.0049406
Protein FAM136A	Q96C01	ENSG00000035141	FAM136A			0.11714	0.0657563
Splicing factor 45	Q96I25	ENSG00000134453	RBM17			0.270327	0.0721588
Integrin-linked kinase-associated serine/threonine phosphatase 2C	Q9H0C8	ENSG00000132323	ILKAP			0.810548	0.151357
H/ACA ribonucleoprotein complex subunit 2	Q9NX24	ENSG00000145912	NHP2			0.0398931	-0.0139051
60S ribosomal protein L36	Q9Y3U8	ENSG00000130255	RPL36			0.952461	-0.202019
2'-5'-oligoadenylate synthase 3	Q9Y6K5	ENSG00000111331	OAS3		+	2.73954	0.799755
GTP-binding protein 1	O00178	ENSG00000100226	GTPBP1			1.23491	-0.271859
High mobility group protein B3	O15347	ENSG00000029993	HMGB3			0.650592	-0.173906
DNA replication licensing factor MCM4	P33991	ENSG00000104738	MCM4		+	2.87092	-0.567644
7,8-dihydro-8-oxoguanine triphosphatase	P36639	ENSG00000106268	NUDT1			0.959992	0.249947
Casein kinase I isoform epsilon	P49674	ENSG00000213923	CSNK1E		+	1.87852	-0.417839
Translocon-associated protein subunit delta	P51571	ENSG00000180879	SSR4			0.390173	0.119181
Cyclin-dependent kinase 6	Q00534	ENSG00000105810	CDK6		+	7.23882	1.5551
DNA replication licensing factor MCM6	Q14566	ENSG00000076003	MCM6		+	2.59706	-0.51893
ADP-ribosylation factor-like protein 6-interacting protein 4	Q66PJ3	ENSG00000182196	ARL6IP4			0.897306	0.253239
Interferon regulatory factor 2-binding protein 1	Q8IU81	ENSG00000170604	IRF2BP1			0.0183661	0.00607341
Selenoprotein H	Q8IZQ5	ENSG00000211450	SELH			0.526309	0.162141
Programmed cell death 6-interacting protein	Q8WUM4	ENSG00000170248	PDCD6IP			0.975195	0.132568
Uncharacterized protein C19orf43	Q9BQ61	ENSG00000123144	C19orf43			0.315432	0.103954
Tubulin beta-2B chain	Q9BVA1	ENSG00000137285	TUBB2B			0.848224	-0.306573
cAMP-regulated phosphoprotein 19	P56211	ENSG00000128989	ARPP19			1.27673	0.44315
Activator of RNA decay;Nuclear inhibitor of protein phosphatase 1	Q12972	ENSG00000117751	PPP1R8			0.805415	0.125188
Ras-related protein Rab-18	Q9NP72	ENSG00000099246	RAB18			0.426742	0.104656
Mitochondrial import receptor subunit TOM22 homolog	Q9NS69	ENSG00000100216	TOMM22		+	1.46955	-0.306601
DNA replication licensing factor MCM3	P25205	ENSG00000112118	MCM3		+	3.54207	-0.618348
U6 snRNA-associated Sm-like protein LSm8	O95777	ENSG00000128534	LSM8		+	2.20986	-0.285786
Carbonic anhydrase 4	P22748	ENSG00000167434	CA4		+	1.59806	0.939202
Metaxin-1	Q13505	ENSG00000173171	MTX1			1.28206	-0.494197
DNA-directed RNA polymerases I, II, and III subunit RPABC3	P52434	ENSG00000163882	POLR2H			0.575862	0.106371
U4/U6.U5 tri-snRNP-associated protein 2	Q53GS9	ENSG00000168883	USP39			0.0148169	-0.00431577
Spliceosome-associated protein CWC15 homolog	Q9P013	ENSG00000150316	CWC15			0.192314	0.0722487
Zinc finger CCHC domain-containing protein 8	Q6NZY4	ENSG00000033030	ZCCHC8			0.21798	0.0846447
Exosome complex component RRP46	Q9NQT4	ENSG00000077348	EXOSC5			0.705125	0.113914
Nuclear pore membrane glycoprotein 210	Q8TEM1	ENSG00000132182	NUP210			1.15421	-0.342966
60S ribosomal protein L22	P35268	ENSG00000116251	RPL22			0.134242	-0.058522
Probable rRNA-processing protein EBP2	Q99848	ENSG00000117395	EBNA1BP2			0.643454	-0.22253
CD276 antigen	Q5ZPR3	ENSG00000103855	CD276			1.25683	0.399775
Transmembrane protein 109	Q9BVC6	ENSG00000110108	TMEM109		+	1.31426	0.342426
Mitochondrial import inner membrane translocase subunit Tim13	Q9Y5L4	ENSG00000099800	TIMM13		+	2.51298	-0.471184
Heterogeneous nuclear ribonucleoprotein R	O43390	ENSG00000125944	HNRNPR			0.393921	0.0637704
Prefoldin subunit 1	O60925	ENSG00000113068	PFDN1			0.824861	-0.224633
Histone H1x	Q92522	ENSG00000184897	H1FX			0.0450114	-0.0250036
Probable global transcription activator SNF2L2	P51531	ENSG00000080503	SMARCA2			0.607308	0.245957
Exosome complex component RRP40	Q9NQT5	ENSG00000107371	EXOSC3			0.281734	-0.0971433
AP-2 complex subunit alpha-2	O94973	ENSG00000183020	AP2A2			0.652138	-0.12292
E3 ubiquitin-protein ligase TRIM33	Q9UPN9	ENSG00000197323	TRIM33			1.00488	0.354328
DNA replication licensing factor MCM2	P49736	ENSG00000073111	MCM2		+	1.91691	-0.401334
Protein phosphatase 1 regulatory subunit 14B	Q96C90	ENSG00000173457	PPP1R14B			0.62137	-0.236132
Crooked neck-like protein 1	Q9BZJ0	ENSG00000101343	CRNKL1			0.4165	0.0767387
ELAV-like protein 2	Q12926	ENSG00000107105	ELAVL2		+	2.01895	-0.671303
Genetic suppressor element 1	Q14687	ENSG00000131149	GSE1			0.41282	0.15214
Shootin-1	A0MZ66	ENSG00000187164	KIAA1598		+	2.45221	-0.899839
Membrane-associated progesterone receptor component 2	O15173	ENSG00000164040	PGRMC2			0.118797	0.0468981
BUB3-interacting and GLEBS motif-containing protein ZNF207	O43670	ENSG00000010244	ZNF207			0.0110864	0.00250923
CLIP-associating protein 2	O75122	ENSG00000163539	CLASP2			0.973112	-0.238872
Protein transport protein Sec31A	O94979	ENSG00000138674	SEC31A		+	4.37423	0.392195
Phosphoacetylglucosamine mutase	O95394	ENSG00000013375	PGM3			0.630653	-0.144601
NADH-cytochrome b5 reductase 3;NADH-cytochrome b5 reductase 3 membrane-bound form;NADH-cytochrome b5 reductase 3 soluble form	P00387	ENSG00000100243	CYB5R3			0.183539	0.0488726
Cathepsin D;Cathepsin D heavy chain;Cathepsin D light chain	P07339	ENSG00000117984	CTSD		+	2.42958	0.457756
Prosaposin;Saposin-A;Saposin-B;Saposin-B-Val;Saposin-C;Saposin-D	P07602	ENSG00000197746	PSAP			0.079764	0.0283836
ATP-dependent 6-phosphofructokinase, muscle type	P08237	ENSG00000152556	PFKM		+	2.46263	0.528533
Clusterin;Clusterin alpha chain;Clusterin beta chain	P10909	ENSG00000120885	CLU			0.00752231	-0.00565971
Glucose-6-phosphate 1-dehydrogenase	P11413	ENSG00000160211	G6PD			0.77596	0.162924
Glucosidase 2 subunit beta	P14314	ENSG00000130175	PRKCSH		+	4.01714	0.512345
Ankyrin-1	P16157	ENSG00000029534	ANK1			0.154662	-0.115291
Serine/threonine-protein phosphatase 2B catalytic subunit beta isoform	P16298	ENSG00000107758	PPP3CB			1.24382	-0.319049
ATP-dependent 6-phosphofructokinase, liver type	P17858	ENSG00000141959	PFKL			1.10153	0.229124
Protein SON	P18583	ENSG00000159140	SON			0.289907	-0.0878423
60S ribosomal protein L17	P18621	ENSG00000265681	RPL17			0.401803	-0.138265
Regulator of chromosome condensation	P18754	ENSG00000180198	RCC1		+	3.0115	-0.34834
ATP synthase-coupling factor 6, mitochondrial	P18859	ENSG00000154723	ATP5J		+	2.59193	-0.51513
1-phosphatidylinositol 4,5-bisphosphate phosphodiesterase gamma-1	P19174	ENSG00000124181	PLCG1			0.48123	-0.141495
Protein-L-isoaspartate(D-aspartate) O-methyltransferase	P22061	ENSG00000120265	PCMT1		+	8.06268	-0.64009
Proteasome subunit alpha type-1	P25786	ENSG00000129084	PSMA1			0.00905084	-0.00171315
NADH-ubiquinone oxidoreductase 75 kDa subunit, mitochondrial	P28331	ENSG00000023228	NDUFS1			1.24829	-0.253781
Inositol monophosphatase 1	P29218	ENSG00000133731	IMPA1			0.41082	-0.100193
Elongation factor 1-delta	P29692	ENSG00000104529;ENSG00000273594	EEF1D			0.987448	-0.153261
Alpha-adducin	P35611	ENSG00000087274	ADD1			0.313238	0.0830879
Serine/threonine-protein phosphatase PP1-gamma catalytic subunit	P36873	ENSG00000186298	PPP1CC		+	1.43493	-0.22912
Voltage-dependent anion-selective channel protein 2	P45880	ENSG00000165637	VDAC2		+	3.66823	-0.510327
60S ribosomal protein L28	P46779	ENSG00000108107	RPL28			0.287736	-0.0907716
Alpha-aminoadipic semialdehyde dehydrogenase	P49419	ENSG00000164904	ALDH7A1		+	1.6385	-0.265806
Very long-chain specific acyl-CoA dehydrogenase, mitochondrial	P49748	ENSG00000072778	ACADVL			0.533324	0.150399
YLP motif-containing protein 1	P49750	ENSG00000119596	YLPM1			0.293463	0.0672079
Dynamin-2	P50570	ENSG00000079805	DNM2			0.665103	0.124374
Ras-related protein Rab-5C	P51148	ENSG00000108774	RAB5C		+	2.20129	-0.223597
B-cell receptor-associated protein 31	P51572	ENSG00000185825	BCAP31		+	2.20973	0.441291
HCF C-terminal chain 1;HCF C-terminal chain 2;HCF C-terminal chain 3;HCF C-terminal chain 4;HCF C-terminal chain 5;HCF C-terminal chain 6;HCF N-terminal chain 1;HCF N-terminal chain 2;HCF N-terminal chain 3;HCF N-terminal chain 4;HCF N-terminal chain 5;HCF N-terminal chain 6;Host cell factor 1	P51610	ENSG00000172534	HCFC1			0.0970554	-0.0239326
Coatomer subunit alpha;Proxenin;Xenin	P53621	ENSG00000122218	COPA		+	3.83842	0.328172
Voltage-dependent calcium channel subunit alpha-2/delta-1;Voltage-dependent calcium channel subunit alpha-2-1;Voltage-dependent calcium channel subunit delta-1	P54289	ENSG00000153956	CACNA2D1		+	4.636	-1.28838
Branched-chain-amino-acid aminotransferase, cytosolic	P54687	ENSG00000060982	BCAT1			0.392123	-0.368283
Double-stranded RNA-specific adenosine deaminase	P55265	ENSG00000160710	ADAR		+	4.60241	-0.621312
Tumor protein D52	P55327	ENSG00000076554	TPD52		+	5.67607	-1.87553
Eukaryotic translation initiation factor 3 subunit B	P55884	ENSG00000106263	EIF3B			0.455189	-0.0951512
BH3-interacting domain death agonist;BH3-interacting domain death agonist p11;BH3-interacting domain death agonist p13;BH3-interacting domain death agonist p15	P55957	ENSG00000015475	BID			0.880255	-0.24095
Ribosomal RNA processing protein 1 homolog A	P56182	ENSG00000160214	RRP1			0.367908	-0.179058
Coronin-7	P57737	ENSG00000262246	CORO7			0.115638	0.0473643
Actin-related protein 2/3 complex subunit 4	P59998	ENSG00000241553	ARPC4		+	1.6534	0.218758
40S ribosomal protein S20	P60866	ENSG00000008988	RPS20		+	2.41631	-0.395852
Syntaxin-binding protein 1	P61764	ENSG00000136854	STXBP1			0.0216689	-0.00907198
Heterogeneous nuclear ribonucleoprotein K	P61978	ENSG00000165119	HNRNPK			0.574415	-0.0787183
AP-2 complex subunit beta	P63010	ENSG00000006125	AP2B1		+	1.45642	-0.120955
Phosphate carrier protein, mitochondrial	Q00325	ENSG00000075415	SLC25A3			0.832177	-0.165645
RNA-binding protein EWS	Q01844	ENSG00000182944	EWSR1			1.07536	0.158388
Kinesin light chain 1	Q07866	ENSG00000126214	KLC1			1.29513	0.245887
Secernin-1	Q12765	ENSG00000136193	SCRN1			1.22717	0.43937
Tumor suppressor p53-binding protein 1	Q12888	ENSG00000067369	TP53BP1		+	3.28532	0.438934
Cytoplasmic dynein 1 intermediate chain 2	Q13409	ENSG00000077380	DYNC1I2			0.582907	0.0994435
Acid ceramidase;Acid ceramidase subunit alpha;Acid ceramidase subunit beta	Q13510	ENSG00000104763	ASAH1			0.572926	0.225889
Heterogeneous nuclear ribonucleoprotein D0	Q14103	ENSG00000138668	HNRNPD			0.648766	-0.111303
Ubiquitin-associated protein 2-like	Q14157	ENSG00000143569	UBAP2L		+	4.78804	-0.454588
Eukaryotic initiation factor 4A-II;Eukaryotic initiation factor 4A-II, N-terminally processed	Q14240	ENSG00000156976	EIF4A2		+	1.51	0.25018
Ribosome biogenesis protein BMS1 homolog	Q14692	ENSG00000165733	BMS1			0.0369517	-0.0188922
Neutral alpha-glucosidase AB	Q14697	ENSG00000089597	GANAB		+	4.62683	0.538792
Protein disulfide-isomerase A6	Q15084	ENSG00000143870	PDIA6		+	3.53527	0.530607
Poly(rC)-binding protein 2	Q15366	ENSG00000197111	PCBP2			0.318329	0.0521745
Laminin subunit alpha-4	Q16363	ENSG00000112769	LAMA4		+	2.38185	-0.728145
Cleavage and polyadenylation specificity factor subunit 6	Q16630	ENSG00000111605	CPSF6			1.21734	-0.203148
Guanylate kinase	Q16774	ENSG00000143774	GUK1		+	2.04386	0.473523
Beta-actin-like protein 2	Q562R1	ENSG00000169067	ACTBL2		+	1.32632	0.468885
Bifunctional arginine demethylase and lysyl-hydroxylase JMJD6	Q6NYC1	ENSG00000070495	JMJD6		+	4.93385	-0.612257
Putative ATP-dependent RNA helicase DHX57	Q6P158	ENSG00000163214	DHX57		+	1.43887	-0.35255
Coiled-coil domain-containing protein 50	Q8IVM0	ENSG00000152492	CCDC50			1.10865	-0.290973
Proline-, glutamic acid- and leucine-rich protein 1	Q8IZL8	ENSG00000141456	PELP1			0.330442	0.113431
Cleavage and polyadenylation specificity factor subunit 7	Q8N684	ENSG00000149532	CPSF7			0.18784	-0.0517998
Golgi apparatus protein 1	Q92896	ENSG00000090863	GLG1		+	3.06844	0.367342
Heterogeneous nuclear ribonucleoprotein A/B	Q99729	ENSG00000197451	HNRNPAB			0.292524	-0.0867453
Alanyl-tRNA editing protein Aarsd1	Q9BTE6	ENSG00000108825;ENSG00000266967	AARSD1		+	2.25327	-0.461634
Cell adhesion molecule 1	Q9BY67	ENSG00000182985	CADM1		+	1.53169	0.440745
Mitochondrial fission factor	Q9GZY8	ENSG00000168958	MFF			0.0482127	-0.0226151
dCTP pyrophosphatase 1	Q9H773	ENSG00000179958	DCTPP1			0.633719	-0.331417
Glyoxalase domain-containing protein 4	Q9HC38	ENSG00000167699	GLOD4			0.394753	0.126132
GPN-loop GTPase 1	Q9HCN4	ENSG00000198522	GPN1			1.25587	0.296673
Gephyrin;Molybdopterin adenylyltransferase;Molybdopterin molybdenumtransferase	Q9NQX3	ENSG00000171723	GPHN			1.14622	-0.359045
Rabankyrin-5	Q9P2R3	ENSG00000185722	ANKFY1		+	1.97425	0.538901
Neurochondrin	Q9UBB6	ENSG00000020129	NCDN			0.216819	0.0845559
Epidermal growth factor receptor substrate 15-like 1	Q9UBC2	ENSG00000127527	EPS15L1		+	2.11386	-0.305804
SUN domain-containing protein 2	Q9UH99	ENSG00000100242	SUN2		+	1.61921	0.422692
N-acetyl-D-glucosamine kinase	Q9UJ70	ENSG00000124357	NAGK		+	3.5141	0.454552
Calcium-binding mitochondrial carrier protein Aralar2	Q9UJS0	ENSG00000004864	SLC25A13			0.530192	-0.172283
Drebrin-like protein	Q9UJU6	ENSG00000136279	DBNL			0.429903	0.117407
Dynactin subunit 4	Q9UJW0	ENSG00000132912	DCTN4			0.99973	0.22124
Hematological and neurological expressed 1 protein;Hematological and neurological expressed 1 protein, N-terminally processed	Q9UK76	ENSG00000189159	HN1		+	3.22149	-0.642276
Polypyrimidine tract-binding protein 2	Q9UKA9	ENSG00000117569	PTBP2		+	6.10328	-0.930366
Coronin-1C	Q9ULV4	ENSG00000110880	CORO1C			0.129664	0.0554523
Unconventional myosin-VI	Q9UM54	ENSG00000196586	MYO6		+	1.30501	-0.485976
NSFL1 cofactor p47	Q9UNZ2	ENSG00000088833	NSFL1C			1.03898	0.235444
Transmembrane emp24 domain-containing protein 7	Q9Y3B3	ENSG00000134970	TMED7		+	4.69924	0.7377
Chromatin target of PRMT1 protein	Q9Y3Y2	ENSG00000160679	CHTOP			0.586737	-0.274913
Epsin-1	Q9Y6I3	ENSG00000063245	EPN1		+	1.70519	-0.337575
Transketolase	P29401	ENSG00000163931	TKT			0.0234976	0.00940104
DNA replication licensing factor MCM5	P33992	ENSG00000100297	MCM5		+	2.01367	-0.498708
Extended synaptotagmin-1	Q9BSJ8	ENSG00000139641	ESYT1		+	5.05588	0.779246
Translation initiation factor eIF-2B subunit delta	Q9UI10	ENSG00000115211	EIF2B4		+	1.71019	-0.41076
Treacle protein	Q13428	ENSG00000070814	TCOF1			1.04341	-0.239522
Septin-2	Q15019	ENSG00000168385	2022-09-02			0.747311	0.119422
Filamin-B	O75369	ENSG00000136068	FLNB		+	3.60267	0.587909
Inactive tyrosine-protein kinase 7	Q13308	ENSG00000112655	PTK7			0.0605142	0.0304004
Nucleolar protein 8	Q76FK4	ENSG00000198000	NOL8			0.15625	-0.0873153
Tyrosine-protein kinase BAZ1B	Q9UIG0	ENSG00000009954	BAZ1B			0.0411931	0.0244388
Ubiquitin carboxyl-terminal hydrolase 5	P45974	ENSG00000111667	USP5		+	3.60925	0.375745
AP-3 complex subunit delta-1	O14617	ENSG00000065000	AP3D1		+	2.51891	0.469745
Cysteine-rich protein 2	P52943	ENSG00000182809	CRIP2			0.167215	0.0893659
Dynactin subunit 2	Q13561	ENSG00000175203	DCTN2		+	1.56476	0.278163
Putative pre-mRNA-splicing factor ATP-dependent RNA helicase DHX16	O60231	ENSG00000204560;ENSG00000206486;ENSG00000226171;ENSG00000231377;ENSG00000233049;ENSG00000233418;ENSG00000233561	DHX16		+	2.38866	-0.42592
Sodium/potassium-transporting ATPase subunit alpha-3	P13637	ENSG00000105409	ATP1A3		+	1.6445	-0.403487
Acyl-CoA-binding protein	P07108	ENSG00000155368	DBI		+	2.18976	0.879582
Microtubule-actin cross-linking factor 1, isoforms 1/2/3/5	Q9UPN3	ENSG00000127603	MACF1		+	2.17368	-0.384525
Fatty aldehyde dehydrogenase	P51648	ENSG00000072210	ALDH3A2		+	1.34577	0.350911
Cell cycle and apoptosis regulator protein 2	Q8N163	ENSG00000158941	CCAR2			1.16848	-0.212385
Protein CutA	O60888	ENSG00000112514;ENSG00000226492	CUTA		+	2.75182	-0.548746
Protein DDI1 homolog 2	Q5TDH0	ENSG00000197312	DDI2		+	1.73369	0.401107
Desmoplakin	P15924	ENSG00000096696	DSP		+	4.82578	2.26928
Eukaryotic translation initiation factor 4E-binding protein 1	Q13541		EIF4EBP1		+	4.78476	-1.18863
Apoptosis inhibitor 5	Q9BZZ5	ENSG00000166181	API5			0.305529	-0.0537641
Heterogeneous nuclear ribonucleoprotein H;Heterogeneous nuclear ribonucleoprotein H, N-terminally processed	P31943	ENSG00000169045	HNRNPH1			0.190638	0.0412024
Drebrin	Q16643	ENSG00000113758	DBN1			0.669758	-0.216199
Eukaryotic translation initiation factor 4E	P06730	ENSG00000151247	EIF4E			0.0237706	-0.00659725
Lamin-B2	Q03252	ENSG00000176619	LMNB2		+	3.52521	0.40313
Low-density lipoprotein receptor-related protein 1 515 kDa subunit;Low-density lipoprotein receptor-related protein 1 85 kDa subunit;Low-density lipoprotein receptor-related protein 1 intracellular domain;Prolow-density lipoprotein receptor-related protein 1	Q07954	ENSG00000123384	LRP1			0.441563	0.172288
Heat shock cognate 71 kDa protein	P11142	ENSG00000109971	HSPA8			0.771232	-0.0948459
Tubulin beta-6 chain	Q9BUF5	ENSG00000176014	TUBB6		+	5.33059	0.974908
Elongation factor 1-alpha 2	Q05639	ENSG00000101210	EEF1A2			0.570273	0.382095
Glycogen phosphorylase, brain form	P11216	ENSG00000100994	PYGB		+	1.37264	0.354311
Glutathione S-transferase Mu 3	P21266	ENSG00000134202	GSTM3			1.1591	0.379466
Chondroitin sulfate proteoglycan 4	Q6UVK1	ENSG00000173546	CSPG4		+	3.30775	1.24107
Cytoplasmic aconitate hydratase	P21399	ENSG00000122729	ACO1			0.991429	-0.269958
Septin-7	Q16181	ENSG00000122545	2022-09-07			1.16296	-0.147784
Calponin-3	Q15417	ENSG00000117519	CNN3			0.180891	0.0865566
Carbonyl reductase [NADPH] 1	P16152	ENSG00000159228	CBR1			0.524342	-0.219657
Serine/threonine-protein kinase DCLK2	Q8N568	ENSG00000170390	DCLK2			0.896464	-0.321544
26S protease regulatory subunit 6A	P17980	ENSG00000165916	PSMC3			0.757571	0.099501
Calcyphosin	Q13938	ENSG00000105519	CAPS		+	4.81655	1.84065
Isocitrate dehydrogenase [NADP] cytoplasmic	O75874	ENSG00000138413	IDH1			0.64139	-0.237369
Delta-1-pyrroline-5-carboxylate dehydrogenase, mitochondrial	P30038	ENSG00000159423	ALDH4A1			0.759505	0.305351
Caldesmon	Q05682	ENSG00000122786	CALD1		+	1.88329	0.638865
Regulator of nonsense transcripts 1	Q92900	ENSG00000005007	UPF1		+	1.58132	0.241362
Tyrosine--tRNA ligase, cytoplasmic;Tyrosine--tRNA ligase, cytoplasmic, N-terminally processed	P54577	ENSG00000134684	YARS		+	3.40866	-0.757655
Lupus La protein	P05455	ENSG00000138385	SSB		+	1.43301	0.266637
Lethal(2) giant larvae protein homolog 1	Q15334	ENSG00000131899	LLGL1			0.210509	0.104547
182 kDa tankyrase-1-binding protein	Q9C0C2	ENSG00000149115	TNKS1BP1			0.443973	-0.131689
Glycine--tRNA ligase	P41250	ENSG00000106105	GARS		+	2.56974	-0.480327
Ubiquitin carboxyl-terminal hydrolase 7	Q93009	ENSG00000187555	USP7		+	2.14128	-0.27993
Unconventional myosin-XVIIIa	Q92614	ENSG00000196535	MYO18A			0.165746	0.0935099
Guanine nucleotide-binding protein G(o) subunit alpha	P09471	ENSG00000087258	GNAO1		+	2.44272	-0.910428
Cytoplasmic dynein 1 light intermediate chain 2	O43237	ENSG00000135720	DYNC1LI2		+	3.41262	0.570123
Beta-adducin	P35612	ENSG00000075340	ADD2			0.457046	0.160437
Rab GTPase-binding effector protein 1	Q15276	ENSG00000029725	RABEP1			0.180991	0.0803145
Huntingtin-interacting protein 1	O00291	ENSG00000127946	HIP1		+	2.07743	0.703445
Kelch repeat and BTB domain-containing protein 11	O94819	ENSG00000176595;ENSG00000273645	KBTBD11			0.0794004	0.0463778
T1-TrpRS;T2-TrpRS;Tryptophan--tRNA ligase, cytoplasmic	P23381	ENSG00000140105	WARS		+	1.45512	-0.31778
Cullin-3	Q13618	ENSG00000036257	CUL3		+	1.5822	0.329534
Hydroxysteroid dehydrogenase-like protein 2	Q6YN16	ENSG00000119471	HSDL2			0.588671	-0.24376
SWI/SNF complex subunit SMARCC2	Q8TAQ2	ENSG00000139613	SMARCC2			0.208463	-0.0538824
Protein kinase C alpha type	P17252	ENSG00000154229	PRKCA		+	1.36789	0.551432
Spliceosome RNA helicase DDX39B	Q13838	ENSG00000198563;ENSG00000215425;ENSG00000225073;ENSG00000225859;ENSG00000229496;ENSG00000230624;ENSG00000235439	DDX39B		+	2.87189	-0.266954
Flotillin-2	Q14254	ENSG00000132589	FLOT2		+	4.31514	-0.76849
Aminopeptidase B	Q9H4A4	ENSG00000176393	RNPEP			0.484331	0.154849
Tripeptidyl-peptidase 2	P29144	ENSG00000134900	TPP2			0.0284956	0.00960753
Coatomer subunit beta	P53618	ENSG00000129083	COPB1		+	3.71795	0.347378
Glutathione S-transferase omega-1	P78417	ENSG00000148834	GSTO1			1.02051	0.440729
Transportin-1	Q92973	ENSG00000083312	TNPO1		+	2.22765	-0.227466
Heat shock 70 kDa protein 4L	O95757	ENSG00000164070	HSPA4L			0.370709	-0.216527
Epidermal growth factor receptor substrate 15	P42566	ENSG00000085832	EPS15		+	4.53689	0.640722
Tropomodulin-2	Q9NZR1	ENSG00000128872	TMOD2			0.467846	-0.192563
Protein phosphatase 1 regulatory subunit 12A	O14974	ENSG00000058272	PPP1R12A			0.552207	0.112864
Thimet oligopeptidase	P52888	ENSG00000172009	THOP1			0.708129	-0.127538
V-type proton ATPase subunit C 1	P21283	ENSG00000155097	ATP6V1C1			0.442047	0.12487
4-alpha-glucanotransferase;Amylo-alpha-1,6-glucosidase;Glycogen debranching enzyme	P35573	ENSG00000162688	AGL		+	1.86749	0.523652
Isoleucine--tRNA ligase, cytoplasmic	P41252	ENSG00000196305	IARS		+	1.40164	-0.257903
Annexin A11	P50995	ENSG00000122359	ANXA11			0.314251	-0.13342
Tyrosine-protein phosphatase non-receptor type 11	Q06124	ENSG00000179295	PTPN11		+	1.78015	-0.273376
AP-1 complex subunit beta-1	Q10567	ENSG00000100280	AP1B1			0.282312	0.0706927
Splicing factor 3A subunit 1	Q15459	ENSG00000099995	SF3A1			1.03089	0.132944
Epoxide hydrolase 1	P07099	ENSG00000143819	EPHX1		+	4.16773	0.959497
Pyruvate carboxylase, mitochondrial	P11498	ENSG00000173599	PC		+	6.12201	-0.952168
Serine/threonine-protein phosphatase 2A catalytic subunit alpha isoform	P67775	ENSG00000113575	PPP2CA		+	1.59635	-0.32629
Far upstream element-binding protein 3	Q96I24	ENSG00000107164	FUBP3			0.0513581	-0.0176336
26S proteasome non-ATPase regulatory subunit 12	O00232	ENSG00000197170	PSMD12			0.080469	-0.0211351
Glutathione S-transferase Mu 2	P28161	ENSG00000213366	GSTM2			0.309212	0.159521
Ras-related protein Rab-1A	P62820	ENSG00000138069	RAB1A		+	2.42427	0.296038
Tubulin-specific chaperone D	Q9BTW9	ENSG00000141556	TBCD		+	3.36321	-0.598759
GTP:AMP phosphotransferase AK3, mitochondrial	Q9UIJ7	ENSG00000147853	AK3			1.02211	-0.281687
Signal recognition particle subunit SRP72	O76094	ENSG00000174780	SRP72		+	3.16017	-0.420465
Isovaleryl-CoA dehydrogenase, mitochondrial	P26440	ENSG00000128928	IVD			0.0609659	0.0318681
Palladin	Q8WX93	ENSG00000129116	PALLD			1.04588	-0.61267
Succinyl-CoA ligase [ADP-forming] subunit beta, mitochondrial	Q9P2R7	ENSG00000136143	SUCLA2			0.718897	-0.175669
DCC-interacting protein 13-alpha	Q9UKG1	ENSG00000157500	APPL1		+	1.7259	0.232308
Acylphosphatase-2	P14621	ENSG00000170634	ACYP2		+	1.40446	0.6452
Protein transport protein Sec23A	Q15436	ENSG00000100934	SEC23A		+	3.12963	0.411256
Inverted formin-2	Q27J81	ENSG00000203485	INF2		+	1.41293	-0.537283
Probable ATP-dependent RNA helicase DDX46	Q7L014	ENSG00000145833	DDX46			0.645552	0.121727
Spartin	Q8N0X7	ENSG00000133104	SPG20		+	4.22386	1.0418
Protein quaking	Q96PU8	ENSG00000112531	QKI		+	1.88584	-0.619473
Cdc42 effector protein 4	Q9H3Q1	ENSG00000179604	CDC42EP4			1.06285	0.406799
Phospholipase A-2-activating protein	Q9Y263	ENSG00000137055	PLAA			0.159121	-0.0419107
Eukaryotic translation initiation factor 5B	O60841	ENSG00000158417	EIF5B			0.623376	-0.185181
3'(2'),5'-bisphosphate nucleotidase 1	O95861	ENSG00000162813	BPNT1			0.411169	-0.148821
Alpha-2-macroglobulin receptor-associated protein	P30533	ENSG00000163956	LRPAP1		+	3.05747	0.593048
Ras GTPase-activating-like protein IQGAP2	Q13576	ENSG00000145703	IQGAP2			0.285629	0.255324
Raftlin	Q14699	ENSG00000131378	RFTN1		+	2.3494	-0.699554
Exportin-7	Q9UIA9	ENSG00000130227	XPO7		+	1.85023	-0.37095
Glutathione reductase, mitochondrial	P00390	ENSG00000104687	GSR			0.902484	-0.279687
Propionyl-CoA carboxylase alpha chain, mitochondrial	P05165	ENSG00000175198	PCCA			0.569252	-0.220025
Delta-aminolevulinic acid dehydratase	P13716	ENSG00000148218	ALAD			0.162344	0.0902312
Integrin alpha-6;Integrin alpha-6 heavy chain;Integrin alpha-6 light chain;Processed integrin alpha-6	P23229	ENSG00000091409	ITGA6		+	2.20296	0.680539
Galactokinase	P51570	ENSG00000108479	GALK1			0.255015	0.157879
Integrin-linked protein kinase	Q13418	ENSG00000166333	ILK			0.952515	0.255798
3-hydroxyisobutyryl-CoA hydrolase, mitochondrial	Q6NVY1	ENSG00000198130	HIBCH			0.299965	0.140646
Heterogeneous nuclear ribonucleoprotein U-like protein 1	Q9BUJ2	ENSG00000105323	HNRNPUL1		+	1.41258	0.294793
Dipeptidyl peptidase 2	Q9UHL4	ENSG00000176978	DPP7		+	1.32438	-0.468297
Sorting nexin-2	O60749	ENSG00000205302	SNX2		+	1.66558	0.191749
DnaJ homolog subfamily A member 2	O60884	ENSG00000069345	DNAJA2			0.169941	0.0398285
Calpain small subunit 1	P04632	ENSG00000126247	CAPNS1		+	2.23135	0.53985
ATP-dependent DNA helicase Q1	P46063	ENSG00000004700	RECQL		+	2.2555	0.438982
Biliverdin reductase A	P53004	ENSG00000106605	BLVRA		+	1.71565	0.319247
Adenosine kinase	P55263	ENSG00000156110	ADK			0.699956	0.208904
Aspartyl/asparaginyl beta-hydroxylase	Q12797	ENSG00000198363	ASPH			0.986314	0.355228
NAD kinase 2, mitochondrial	Q4G0N4	ENSG00000152620	NADK2		+	1.45046	0.41264
Protein phosphatase 1 regulatory subunit 21	Q6ZMI0	ENSG00000162869	PPP1R21			0.799756	-0.221869
Cullin-5	Q93034	ENSG00000166266	CUL5			0.108016	0.046916
Tropomodulin-3	Q9NYL9	ENSG00000138594	TMOD3		+	3.2691	0.480626
N-acetylserotonin O-methyltransferase-like protein	O95671	ENSG00000169093	ASMTL		+	2.03202	0.757363
Succinate dehydrogenase [ubiquinone] iron-sulfur subunit, mitochondrial	P21912	ENSG00000117118	SDHB		+	3.88434	-0.514161
RNA-binding protein 25	P49756	ENSG00000119707	RBM25			1.22716	-0.180906
Rho GDP-dissociation inhibitor 2	P52566	ENSG00000111348	ARHGDIB			0.00851971	0.00574361
Spermine synthase	P52788	ENSG00000102172	SMS		+	9.69265	-1.05181
Serine/threonine-protein phosphatase 2A activator	Q15257	ENSG00000119383	PPP2R4		+	2.42491	0.461934
UPF0553 protein C9orf64	Q5T6V5	ENSG00000165118	C9orf64			0.664071	0.185351
Zinc finger CCCH-type antiviral protein 1	Q7Z2W4	ENSG00000105939	ZC3HAV1		+	4.62449	0.887366
Exocyst complex component 8	Q8IYI6	ENSG00000116903	EXOC8			0.807832	0.172075
Methylcrotonoyl-CoA carboxylase beta chain, mitochondrial	Q9HCC0	ENSG00000131844	MCCC2		+	2.18662	-0.461639
Heme-binding protein 1	Q9NRV9	ENSG00000013583	HEBP1		+	1.45568	-0.41139
Melanoma-associated antigen D2	Q9UNF1	ENSG00000102316	MAGED2		+	1.32534	0.366895
Eukaryotic translation initiation factor 3 subunit D	O15371	ENSG00000100353	EIF3D			0.0158426	0.00412954
Eukaryotic translation initiation factor 3 subunit H	O15372	ENSG00000147677	EIF3H			0.256489	-0.0708531
Proline synthase co-transcribed bacterial homolog protein	O94903	ENSG00000147471	PROSC			0.0291966	-0.00984503
Macrophage-capping protein	P40121	ENSG00000042493	CAPG			0.337855	0.256473
Methionine aminopeptidase 2	P50579	ENSG00000111142	METAP2		+	2.64186	-0.555815
Peptidyl-prolyl cis-trans isomerase D	Q08752	ENSG00000171497	PPID			0.19645	-0.089179
Phosphatidylinositol-binding clathrin assembly protein	Q13492	ENSG00000073921	PICALM		+	1.60672	-0.313978
Caprin-1	Q14444	ENSG00000135387	CAPRIN1		+	2.34605	-0.303956
FK506-binding protein 15	Q5T1M5	ENSG00000119321	FKBP15			0.293979	0.086856
Copine-1	Q99829	ENSG00000214078	CPNE1			0.469389	0.22994
Omega-amidase NIT2	Q9NQR4	ENSG00000114021	NIT2		+	4.13535	-0.800211
COP9 signalosome complex subunit 3	Q9UNS2	ENSG00000141030	COPS3			0.738344	0.142091
Eukaryotic translation initiation factor 3 subunit L	Q9Y262	ENSG00000100129	EIF3L			0.348177	0.0918517
Sorting nexin-5	Q9Y5X3	ENSG00000089006	SNX5			0.0491918	-0.0137719
Soluble lamin-associated protein of 75 kDa	Q9Y6X4	ENSG00000198780	FAM169A			0.574459	-0.326424
Pyridoxal kinase	O00764	ENSG00000160209	PDXK			0.420992	-0.157548
Adenylyl-sulfate kinase;Bifunctional 3'-phosphoadenosine 5'-phosphosulfate synthase 1;Sulfate adenylyltransferase	O43252	ENSG00000138801	PAPSS1		+	3.37061	0.947983
Galectin-3	P17931	ENSG00000131981	LGALS3		+	2.93485	0.829031
UMP-CMP kinase	P30085	ENSG00000162368	CMPK1			0.601211	-0.125779
Guanine nucleotide-binding protein-like 1	P36915	ENSG00000204590;ENSG00000206492;ENSG00000226882;ENSG00000228581;ENSG00000229470;ENSG00000232143;ENSG00000235986	GNL1		+	1.92291	-0.496241
Pigment epithelium-derived factor	P36955	ENSG00000132386	SERPINF1			0.00785271	-0.00658242
Phospholipid hydroperoxide glutathione peroxidase, mitochondrial	P36969	ENSG00000167468	GPX4			0.155253	-0.0815381
Electron transfer flavoprotein subunit beta	P38117	ENSG00000105379	ETFB		+	1.39369	-0.387417
KH domain-containing, RNA-binding, signal transduction-associated protein 1	Q07666	ENSG00000121774	KHDRBS1			0.442731	0.0868531
Serine/threonine-protein kinase PAK 1	Q13153	ENSG00000149269	PAK1		+	2.96407	-0.609135
N-acylneuraminate cytidylyltransferase	Q8NFW8	ENSG00000111726	CMAS			0.741937	0.266484
3-hydroxybutyrate dehydrogenase type 2	Q9BUT1	ENSG00000164039	BDH2		+	3.94717	1.21119
EH domain-containing protein 1	Q9H4M9	ENSG00000110047	EHD1		+	2.19497	0.31849
Wiskott-Aldrich syndrome protein family member 2	Q9Y6W5	ENSG00000158195	WASF2		+	4.44196	0.615348
Exportin-T	O43592	ENSG00000184575	XPOT			1.27896	-0.264864
Mitochondrial import inner membrane translocase subunit TIM44	O43615	ENSG00000104980	TIMM44		+	3.63622	-0.549016
Phosphoribosyl pyrophosphate synthase-associated protein 2	O60256	ENSG00000141127	PRPSAP2		+	1.44214	0.284849
Programmed cell death protein 6	O75340	ENSG00000249915	PDCD6			0.554429	0.103676
Vacuolar protein sorting-associated protein 4B	O75351	ENSG00000119541	VPS4B			0.560764	0.114167
Glutaredoxin-3	O76003	ENSG00000108010	GLRX3			0.188576	0.0775185
Zinc finger Ran-binding domain-containing protein 2	O95218	ENSG00000132485	ZRANB2			0.0487114	0.0160666
Guanine nucleotide-binding protein subunit alpha-11	P29992	ENSG00000088256	GNA11		+	1.39895	-0.336173
Prefoldin subunit 3	P61758	ENSG00000155959	VBP1		+	3.69723	-0.521873
Protein flightless-1 homolog	Q13045	ENSG00000177731	FLII		+	1.52487	0.466116
Reticulocalbin-1	Q15293	ENSG00000049449	RCN1		+	1.55472	0.600247
Ras suppressor protein 1	Q15404	ENSG00000148484	RSU1			0.56503	0.206058
La-related protein 1	Q6PKG0	ENSG00000155506	LARP1		+	6.26357	-0.756517
COP9 signalosome complex subunit 6	Q7L5N1	ENSG00000168090	COPS6		+	2.7622	0.319888
Cell division cycle and apoptosis regulator protein 1	Q8IX12	ENSG00000060339	CCAR1			0.432929	0.0797694
RNA-binding protein 12B	Q8IXT5	ENSG00000183808	RBM12B			0.281088	0.0746693
Ubiquitin carboxyl-terminal hydrolase 47	Q96K76	ENSG00000170242	USP47			1.10416	0.258557
Dedicator of cytokinesis protein 7	Q96N67	ENSG00000116641	DOCK7			1.12678	-0.270739
ADP-ribosylation factor-like protein 8B	Q9NVJ2	ENSG00000134108	ARL8B		+	2.39705	0.366237
Bisphosphoglycerate mutase	P07738	ENSG00000172331	BPGM			0.740339	0.422366
Orotate phosphoribosyltransferase;Orotidine 5'-phosphate decarboxylase;Uridine 5'-monophosphate synthase	P11172	ENSG00000114491	UMPS		+	3.3571	-0.398246
Eukaryotic peptide chain release factor subunit 1	P62495	ENSG00000120705	ETF1		+	1.50293	-0.26392
Vesicular integral-membrane protein VIP36	Q12907	ENSG00000169223	LMAN2		+	2.79949	0.611551
Vacuolar protein sorting-associated protein 26B	Q4G0F5	ENSG00000151502	VPS26B			0.502384	-0.212073
Melanoma inhibitory activity protein 3	Q5JRA6	ENSG00000154305	MIA3		+	2.92573	0.434375
Nuclear pore complex protein Nup205	Q92621	ENSG00000155561	NUP205			1.2635	-0.237377
Lipoma-preferred partner	Q93052	ENSG00000145012	LPP			0.645453	0.268794
CDK5 regulatory subunit-associated protein 3	Q96JB5	ENSG00000108465	CDK5RAP3		+	2.33175	-0.420951
RNA-binding protein 4	Q9BWF3	ENSG00000173933	RBM4			0.370884	-0.0754513
Coronin-2B	Q9UQ03	ENSG00000103647	CORO2B		+	2.37608	-0.791237
Peptidyl-prolyl cis-trans isomerase-like 1	Q9Y3C6	ENSG00000137168	PPIL1		+	4.12532	-0.541367
26S proteasome non-ATPase regulatory subunit 9	O00233	ENSG00000110801	PSMD9		+	3.97853	0.481522
Neural Wiskott-Aldrich syndrome protein	O00401	ENSG00000106299	WASL			0.238771	0.056691
Adenylosuccinate synthetase isozyme 2	P30520	ENSG00000035687	ADSS			0.937594	-0.18321
Lysosomal Pro-X carboxypeptidase	P42785	ENSG00000137509	PRCP		+	4.30602	0.985217
Signal recognition particle 54 kDa protein	P61011	ENSG00000100883	SRP54			0.423285	-0.10728
Phosphatidylinositol 5-phosphate 4-kinase type-2 beta	P78356	ENSG00000276293;ENSG00000277292	PIP4K2B			0.470176	-0.157862
Eukaryotic translation initiation factor 3 subunit I	Q13347	ENSG00000084623	EIF3I			0.394154	-0.102401
NEDD8-activating enzyme E1 regulatory subunit	Q13564	ENSG00000159593	NAE1			0.571231	0.159456
Neurabin-2	Q96SB3	ENSG00000108819	PPP1R9B			0.0224153	0.0106409
Ataxin-2	Q99700	ENSG00000204842	ATXN2		+	2.25459	-0.433133
E2/E3 hybrid ubiquitin-protein ligase UBE2O	Q9C0C9	ENSG00000175931	UBE2O			0.0342491	-0.024767
Inositol-3-phosphate synthase 1	Q9NPH2	ENSG00000105655	ISYNA1			0.390262	-0.20405
LanC-like protein 2	Q9NS86	ENSG00000132434	LANCL2			0.0347153	-0.0178802
Very-long-chain enoyl-CoA reductase	Q9NZ01	ENSG00000099797	TECR			0.993165	0.295301
Vacuolar protein sorting-associated protein 18 homolog	Q9P253	ENSG00000104142	VPS18			0.147888	0.0451664
Protein CDV3 homolog	Q9UKY7	ENSG00000091527	CDV3		+	4.69118	-0.840373
WW domain-binding protein 11	Q9Y2W2	ENSG00000084463	WBP11		+	2.65694	-0.416767
Histone deacetylase complex subunit SAP18	O00422	ENSG00000150459	SAP18			1.16705	0.144769
Protein phosphatase 1B	O75688	ENSG00000138032	PPM1B			0.00957845	-0.00441591
Reticulon-3	O95197	ENSG00000133318	RTN3			0.10083	0.0627591
Cation-independent mannose-6-phosphate receptor	P11717	ENSG00000197081	IGF2R		+	2.72177	-0.776936
Glycylpeptide N-tetradecanoyltransferase 1	P30419	ENSG00000136448	NMT1		+	2.64708	-0.369448
Lamina-associated polypeptide 2, isoform alpha;Thymopentin;Thymopoietin	P42166	ENSG00000120802	TMPO			0.534898	0.21044
Glucosamine-6-phosphate isomerase 1	P46926	ENSG00000113552	GNPDA1			1.13692	0.252947
Glia maturation factor beta	P60983	ENSG00000197045	GMFB			1.0957	-0.21247
NEDD8-conjugating enzyme Ubc12	P61081	ENSG00000130725	UBE2M			0.533573	-0.0672296
Dynein light chain 1, cytoplasmic	P63167	ENSG00000088986	DYNLL1			0.200163	0.0923624
Aminoacylase-1	Q03154	ENSG00000243989	ACY1			0.283694	0.18818
Aminoacyl tRNA synthase complex-interacting multifunctional protein 2	Q13155	ENSG00000106305	AIMP2		+	1.64197	-0.231811
Twinfilin-2	Q6IBS0	ENSG00000247596	TWF2		+	5.96848	0.670304
Adaptin ear-binding coat-associated protein 1	Q8NC96	ENSG00000089818	NECAP1		+	1.33899	-0.297081
Heterogeneous nuclear ribonucleoprotein L-like	Q8WVV9	ENSG00000143889	HNRNPLL		+	3.37223	0.350254
m7GpppX diphosphatase	Q96C86	ENSG00000110063	DCPS		+	7.30935	1.02899
DnaJ homolog subfamily C member 7	Q99615	ENSG00000168259	DNAJC7			0.607123	-0.19058
Endophilin-A1	Q99962	ENSG00000107295	SH3GL2			0.566405	-0.255197
Ran-binding protein 3	Q9H6Z4	ENSG00000031823	RANBP3		+	7.63609	0.588764
SPATS2-like protein	Q9NUQ6	ENSG00000196141	SPATS2L			0.0370083	-0.0434731
NADH-cytochrome b5 reductase 1	Q9UHQ9	ENSG00000159348	CYB5R1			0.604901	-0.259333
CCR4-NOT transcription complex subunit 1	A5YKK6	ENSG00000125107	CNOT1			0.281878	-0.0677191
Armadillo repeat protein deleted in velo-cardio-facial syndrome	O00192	ENSG00000099889	ARVCF			0.133745	0.0754271
Gamma-glutamylcyclotransferase	O75223	ENSG00000006625	GGCT			1.29143	0.249673
Protein NipSnap homolog 2	O75323	ENSG00000146729	GBAS			1.06295	-0.249413
U1 small nuclear ribonucleoprotein A	P09012	ENSG00000077312	SNRPA		+	1.48439	0.182532
Ubiquitin carboxyl-terminal hydrolase isozyme L3	P15374	ENSG00000118939	UCHL3		+	2.01386	-0.359626
DNA-directed RNA polymerase II subunit RPB2	P30876	ENSG00000047315	POLR2B			0.110003	0.0223147
Cell surface glycoprotein MUC18	P43121	ENSG00000076706	MCAM		+	1.60717	-0.670318
Elongation factor Ts, mitochondrial	P43897	ENSG00000123297	TSFM			0.599792	-0.204458
Ran GTPase-activating protein 1	P46060	ENSG00000100401	RANGAP1			0.781202	-0.140404
Protein phosphatase 1F	P49593	ENSG00000100034	PPM1F			0.0537475	-0.0197702
Glycogen synthase kinase-3 alpha	P49840	ENSG00000105723	GSK3A			0.901146	-0.167244
Fragile X mental retardation syndrome-related protein 2	P51116	ENSG00000129245	FXR2			0.578242	-0.155111
26S proteasome non-ATPase regulatory subunit 7	P51665	ENSG00000103035	PSMD7			1.03839	-0.16655
RNA-binding protein 3	P98179	ENSG00000102317	RBM3		+	4.3963	0.786431
LDLR chaperone MESD	Q14696	ENSG00000117899	MESDC2		+	3.28911	0.540489
Serine/threonine-protein phosphatase 2A 56 kDa regulatory subunit delta isoform	Q14738	ENSG00000112640	PPP2R5D		+	3.44892	-0.613663
Serum paraoxonase/arylesterase 2	Q15165	ENSG00000105854	PON2		+	1.62916	0.47441
Mitochondrial import receptor subunit TOM34	Q15785	ENSG00000025772	TOMM34			0.280361	0.129803
Cysteine and glycine-rich protein 2	Q16527	ENSG00000175183	CSRP2		+	3.25135	0.855858
G protein-regulated inducer of neurite outgrowth 1	Q7Z2K8	ENSG00000169258	GPRIN1			0.66203	0.288518
Nuclear pore complex protein Nup133	Q8WUM0		NUP133		+	2.36375	-0.216058
WW domain-binding protein 2	Q969T9	ENSG00000132471	WBP2		+	1.32252	-0.382154
Protein disulfide-isomerase TMX3	Q96JJ7	ENSG00000166479	TMX3			0.500192	-0.175561
Ketosamine-3-kinase	Q9HA64	ENSG00000141560	FN3KRP			0.537696	-0.162995
OCIA domain-containing protein 1	Q9NX40	ENSG00000109180	OCIAD1		+	4.98679	-0.627531
Coatomer subunit epsilon	O14579	ENSG00000105669	COPE		+	3.74548	0.513064
PDZ domain-containing protein GIPC1	O14908	ENSG00000123159	GIPC1			1.12434	0.243146
2'-deoxynucleoside 5'-phosphate N-hydrolase 1	O43598	ENSG00000112667	DNPH1		+	2.06484	-0.482126
Nuclear pore complex protein Nup155	O75694	ENSG00000113569	NUP155		+	2.63811	-0.353109
Solute carrier family 2, facilitated glucose transporter member 1	P11166	ENSG00000117394	SLC2A1			0.596379	0.292402
Beta-galactosidase	P16278	ENSG00000170266	GLB1		+	1.68699	0.497424
Ribonucleoside-diphosphate reductase large subunit	P23921	ENSG00000167325	RRM1			0.194187	-0.10268
Proteasome subunit beta type-2	P49721	ENSG00000126067	PSMB2		+	1.32965	0.161194
PDZ and LIM domain protein 4	P50479	ENSG00000131435	PDLIM4		+	10.0965	1.93867
Guanine nucleotide-binding protein G(I)/G(S)/G(T) subunit beta-1	P62873	ENSG00000078369	GNB1		+	1.39794	-0.280701
Coxsackievirus and adenovirus receptor	P78310	ENSG00000154639	CXADR		+	4.01094	1.23072
DNA topoisomerase 2-beta	Q02880	ENSG00000077097	TOP2B			0.131759	-0.0380344
Protein VAC14 homolog	Q08AM6	ENSG00000103043	VAC14			0.220901	0.0705909
Nicotinate phosphoribosyltransferase	Q6XQN6	ENSG00000147813;ENSG00000278488	NAPRT			0.557889	-0.339648
Nucleoporin p54	Q7Z3B4	ENSG00000138750	NUP54			0.905814	-0.131006
NudC domain-containing protein 3	Q8IVD9	ENSG00000015676	NUDCD3			0.361441	0.105265
RNA-binding protein Musashi homolog 2	Q96DH6	ENSG00000153944	MSI2			0.15911	-0.056152
CB1 cannabinoid receptor-interacting protein 1	Q96F85	ENSG00000119865	CNRIP1		+	4.53172	1.01031
Proteasome subunit beta type-7	Q99436	ENSG00000136930	PSMB7			0.100684	0.0263582
Tetratricopeptide repeat protein 1	Q99614	ENSG00000113312	TTC1			0.362727	-0.135096
Oxysterol-binding protein-related protein 8	Q9BZF1	ENSG00000091039	OSBPL8		+	1.84307	-0.434052
ERI1 exoribonuclease 3	O43414	ENSG00000117419	ERI3			1.10694	-0.268287
Unconventional myosin-Ib	O43795	ENSG00000128641	MYO1B		+	6.74187	1.44256
Eukaryotic translation initiation factor 3 subunit G	O75821	ENSG00000130811	EIF3G			0.0268704	0.00859989
Triple functional domain protein	O75962	ENSG00000038382	TRIO			0.725985	-0.253944
Adenylate kinase 4, mitochondrial	P27144	ENSG00000162433	AK4		+	2.91492	0.798374
Nuclear transport factor 2	P61970	ENSG00000102898	NUTF2		+	1.96403	0.339627
Transcription factor A, mitochondrial	Q00059	ENSG00000108064	TFAM			0.748046	-0.23833
Cyclin-dependent-like kinase 5	Q00535	ENSG00000164885	CDK5		+	2.38826	-0.460172
Quinone oxidoreductase PIG3	Q53FA7	ENSG00000115129	TP53I3			0.497978	0.254907
DBIRD complex subunit ZNF326	Q5BKZ1	ENSG00000162664	ZNF326			0.797401	0.20034
Phostensin	Q6NYC8	ENSG00000146112;ENSG00000206485;ENSG00000225060;ENSG00000229998;ENSG00000230341;ENSG00000231247;ENSG00000234000	PPP1R18			0.883022	-0.307773
Eukaryotic translation initiation factor 3 subunit M	Q7L2H7	ENSG00000149100	EIF3M			0.0400123	-0.0154495
EPM2A-interacting protein 1	Q7L775	ENSG00000178567	EPM2AIP1		+	3.21576	0.66515
Methylcrotonoyl-CoA carboxylase subunit alpha, mitochondrial	Q96RQ3	ENSG00000078070	MCCC1		+	4.04843	-1.00748
Calponin-2	Q99439	ENSG00000064666	CNN2			0.260297	-0.197401
Protein S100-A13	Q99584	ENSG00000189171	S100A13		+	3.84511	1.44191
Manganese-transporting ATPase 13A1	Q9HD20	ENSG00000105726	ATP13A1			0.246141	-0.106678
Poly(ADP-ribose) glycohydrolase ARH3	Q9NX46	ENSG00000116863	ADPRHL2		+	1.35253	0.241242
Eukaryotic translation initiation factor 3 subunit K	Q9UBQ5	ENSG00000178982	EIF3K			0.111758	0.0316316
Aspartyl aminopeptidase	Q9ULA0	ENSG00000123992	DNPEP			0.712742	0.223498
Mitochondrial carrier homolog 2	Q9Y6C9	ENSG00000109919	MTCH2		+	6.34976	-0.953173
Acetolactate synthase-like protein	A1L0T0	ENSG00000105135	ILVBL		+	1.66647	0.471867
Transportin-2	O14787	ENSG00000105576	TNPO2			0.235244	-0.0730061
Vacuolar protein sorting-associated protein 26A	O75436	ENSG00000122958	VPS26A		+	1.3264	0.334198
ATP synthase subunit g, mitochondrial	O75964	ENSG00000167283	ATP5L		+	2.21503	-0.472786
UBX domain-containing protein 7	O94888	ENSG00000163960	UBXN7			0.00262614	0.00114934
Persulfide dioxygenase ETHE1, mitochondrial	O95571	ENSG00000105755	ETHE1			0.316266	-0.210838
CTP synthase 1	P17812	ENSG00000171793	CTPS1		+	1.3135	-0.425515
Peptidyl-prolyl cis-trans isomerase FKBP2	P26885	ENSG00000173486	FKBP2		+	5.11894	1.05037
RAC-beta serine/threonine-protein kinase	P31751	ENSG00000105221	AKT2			0.411531	-0.132335
Chromobox protein homolog 5	P45973	ENSG00000094916	CBX5			0.282782	-0.0968669
Dolichyl-diphosphooligosaccharide--protein glycosyltransferase subunit STT3A	P46977	ENSG00000134910	STT3A			0.296779	0.0915651
SUMO-conjugating enzyme UBC9	P63279	ENSG00000103275	UBE2I			1.09059	0.249172
Ubiquitin-conjugating enzyme E2 L3	P68036	ENSG00000185651	UBE2L3		+	4.21376	0.418681
mRNA export factor	P78406	ENSG00000101146	RAE1		+	3.14201	-0.286375
1-phosphatidylinositol 4,5-bisphosphate phosphodiesterase beta-3	Q01970	ENSG00000149782	PLCB3			0.691967	0.259773
Ubiquitin-protein ligase E3A	Q05086	ENSG00000114062	UBE3A		+	1.33563	-0.266117
Alpha-dystroglycan;Beta-dystroglycan;Dystroglycan	Q14118	ENSG00000173402	DAG1			0.943865	-0.444728
Serine/threonine-protein phosphatase 2A 56 kDa regulatory subunit epsilon isoform	Q16537	ENSG00000154001	PPP2R5E		+	1.68136	-0.428453
Histone-binding protein RBBP7	Q16576	ENSG00000102054	RBBP7			1.06665	0.192813
Programmed cell death protein 4	Q53EL6	ENSG00000150593	PDCD4		+	1.42433	0.557998
2',5'-phosphodiesterase 12	Q6L8Q7	ENSG00000174840	PDE12			0.480784	-0.0870943
Mitochondrial antiviral-signaling protein	Q7Z434	ENSG00000088888	MAVS			0.709808	0.231663
L-xylulose reductase	Q7Z4W1	ENSG00000169738	DCXR			0.583414	-0.199929
Aldehyde dehydrogenase family 16 member A1	Q8IZ83	ENSG00000161618	ALDH16A1			0.520542	0.156213
U4/U6 small nuclear ribonucleoprotein Prp31	Q8WWY3	ENSG00000105618;ENSG00000274144;ENSG00000274651;ENSG00000274894;ENSG00000275117;ENSG00000275885;ENSG00000276421;ENSG00000277154;ENSG00000277707;ENSG00000277953	PRPF31			0.282022	-0.046488
Isochorismatase domain-containing protein 1	Q96CN7	ENSG00000066583	ISOC1		+	1.52883	-0.785962
Protein canopy homolog 3	Q9BT09	ENSG00000137161	CNPY3		+	1.74036	-0.326192
Vacuolar protein sorting-associated protein 16 homolog	Q9H269	ENSG00000215305	VPS16			1.10456	0.37292
Telomeric repeat-binding factor 2-interacting protein 1	Q9NYB0	ENSG00000166848	TERF2IP			0.626202	0.184389
Disco-interacting protein 2 homolog B	Q9P265	ENSG00000066084	DIP2B			0.351708	-0.126031
Peflin	Q9UBV8	ENSG00000162517	PEF1		+	7.2378	0.771066
Zinc finger CCCH domain-containing protein 4	Q9UPT8	ENSG00000130749	ZC3H4			0.115068	0.0444418
U6 snRNA-associated Sm-like protein LSm4	Q9Y4Z0	ENSG00000130520	LSM4		+	1.69904	-0.279249
Peptidyl-prolyl cis-trans isomerase H	O43447	ENSG00000171960	PPIH			1.07789	-0.180163
Lysine-specific histone demethylase 1A	O60341	ENSG00000004487	KDM1A		+	3.43346	-0.532075
Farnesyl pyrophosphate synthase	P14324	ENSG00000160752	FDPS			0.0725008	0.0307024
Monocarboxylate transporter 1	P53985	ENSG00000155380;ENSG00000281917	SLC16A1			0.728059	0.266302
U6 snRNA-associated Sm-like protein LSm6	P62312	ENSG00000164167	LSM6			0.744663	-0.186273
Protein Red	Q13123	ENSG00000113141	IK			0.696472	-0.135889
Chromobox protein homolog 3	Q13185	ENSG00000122565	CBX3			0.156578	0.0404286
RNA-binding protein with serine-rich domain 1	Q15287	ENSG00000205937	RNPS1		+	2.03528	0.24544
Thiosulfate sulfurtransferase	Q16762	ENSG00000128311	TST		+	6.75579	1.61419
Pre-mRNA 3'-end-processing factor FIP1	Q6UN15	ENSG00000145216	FIP1L1			0.389734	0.0958741
Protein prune homolog	Q86TP1	ENSG00000143363	PRUNE		+	1.54656	-0.48377
Zinc finger CCCH domain-containing protein 18	Q86VM9	ENSG00000158545	ZC3H18			0.00140917	0.000578171
Minor histocompatibility antigen H13	Q8TCT9	ENSG00000101294	HM13		+	4.70652	0.85268
Beta-catenin-like protein 1	Q8WYA6	ENSG00000132792	CTNNBL1			0.918897	-0.143199
Protein FAM3C	Q92520	ENSG00000196937	FAM3C			1.29488	0.369483
Proteasome inhibitor PI31 subunit	Q92530	ENSG00000125818	PSMF1		+	1.86946	0.511778
Glutaryl-CoA dehydrogenase, mitochondrial	Q92947	ENSG00000105607	GCDH			0.160683	-0.0905122
Methylosome protein 50	Q9BQA1	ENSG00000116455	WDR77		+	2.18076	-0.378574
WD repeat-containing protein 18	Q9BV38	ENSG00000065268	WDR18			0.817567	0.226669
Protein PBDC1	Q9BVG4	ENSG00000102390	PBDC1		+	2.26451	0.375798
WD repeat-containing protein 61;WD repeat-containing protein 61, N-terminally processed	Q9GZS3	ENSG00000140395	WDR61			0.92366	0.140803
Golgi phosphoprotein 3	Q9H4A6	ENSG00000113384	GOLPH3			1.06915	0.187629
Mth938 domain-containing protein	Q9H7C9	ENSG00000087884	AAMDC		+	1.53042	0.518952
PDZ and LIM domain protein 7	Q9NR12	ENSG00000196923	PDLIM7			1.01988	-0.579634
Pyridoxine-5'-phosphate oxidase	Q9NVS9	ENSG00000108439	PNPO			0.781735	0.329257
A-kinase anchor protein 8-like	Q9ULX6	ENSG00000011243	AKAP8L		+	3.94246	-0.384538
Transportin-3	Q9Y5L0	ENSG00000064419	TNPO3		+	3.12836	-0.518
Cystatin-B	P04080	ENSG00000160213	CSTB		+	2.01164	0.417897
Tyrosine-protein phosphatase non-receptor type 1	P18031	ENSG00000196396	PTPN1			1.28419	-0.329603
DNA-directed RNA polymerases I, II, and III subunit RPABC1	P19388	ENSG00000099817	POLR2E			0.590977	-0.111325
Protein BUD31 homolog	P41223	ENSG00000106245	BUD31			0.0709723	0.0222695
Superkiller viralicidic activity 2-like 2	P42285	ENSG00000039123	SKIV2L2			0.152846	-0.0424356
60S ribosomal protein L21	P46778	ENSG00000122026	RPL21		+	3.29829	-0.68507
Coatomer subunit zeta-1	P61923	ENSG00000111481	COPZ1		+	4.4656	0.556608
Mitochondrial-processing peptidase subunit alpha	Q10713	ENSG00000165688	PMPCA		+	3.55061	-0.494733
Regulation of nuclear pre-mRNA domain-containing protein 2	Q5VT52	ENSG00000163125	RPRD2		+	1.80774	-0.455552
Nucleoredoxin	Q6DKJ4	ENSG00000167693	NXN		+	2.48678	1.28909
KDEL motif-containing protein 2	Q7Z4H8	ENSG00000178202	KDELC2		+	1.38597	0.471318
Calcium homeostasis endoplasmic reticulum protein	Q8IWX8	ENSG00000085872	CHERP			0.327749	0.0702497
Coiled-coil domain-containing protein 47	Q96A33	ENSG00000108588	CCDC47			0.639767	-0.163846
ADP-ribosylation factor-like protein 8A	Q96BM9	ENSG00000143862	ARL8A			0.642176	-0.178186
RalBP1-associated Eps domain-containing protein 1	Q96D71	ENSG00000135597	REPS1		+	8.27069	-1.12534
Elongation factor G, mitochondrial	Q96RP9	ENSG00000168827	GFM1			0.345184	-0.14968
Nuclear pore complex protein Nup88	Q99567	ENSG00000108559	NUP88			0.100325	0.0297672
Mini-chromosome maintenance complex-binding protein	Q9BTE3	ENSG00000197771	MCMBP			0.33441	-0.16006
Mitochondrial fission regulator 1-like	Q9H019	ENSG00000117640	MTFR1L		+	2.54235	-0.464936
Cleavage stimulation factor subunit 2 tau variant	Q9H0L4	ENSG00000177613	CSTF2T			0.672864	-0.135476
Protein unc-45 homolog A	Q9H3U1	ENSG00000140553	UNC45A		+	6.61428	0.890585
DnaJ homolog subfamily C member 5	Q9H3Z4	ENSG00000101152	DNAJC5		+	1.88536	-0.635643
E3 ubiquitin-protein ligase ARIH1	Q9Y4X5	ENSG00000166233	ARIH1			1.07382	-0.230234
Phosphoglycolate phosphatase	A6NDG6	ENSG00000184207	PGP			1.04896	0.449763
AT-rich interactive domain-containing protein 1A	O14497	ENSG00000117713	ARID1A			0.322165	-0.0806589
NADH dehydrogenase [ubiquinone] iron-sulfur protein 4, mitochondrial	O43181	ENSG00000164258	NDUFS4			1.07887	-0.318788
Eukaryotic translation elongation factor 1 epsilon-1	O43324	ENSG00000124802	EEF1E1		+	4.06699	-0.480502
Acidic fibroblast growth factor intracellular-binding protein	O43427	ENSG00000172500	FIBP			0.347214	-0.15418
Cytochrome c1, heme protein, mitochondrial	P08574	ENSG00000179091	CYC1		+	6.67781	-0.951149
Cellular retinoic acid-binding protein 2	P29373	ENSG00000143320	CRABP2		+	5.01749	2.54983
Serine hydroxymethyltransferase, cytosolic	P34896	ENSG00000176974	SHMT1		+	4.93083	0.838522
DNA mismatch repair protein Msh2	P43246	ENSG00000095002	MSH2			0.141131	0.0445548
Poly(rC)-binding protein 4	P57723	ENSG00000090097	PCBP4			0.799855	0.342719
Transforming protein RhoA	P61586	ENSG00000067560	RHOA		+	1.87429	-0.258191
Peptidyl-prolyl cis-trans isomerase FKBP1A	P62942	ENSG00000088832	FKBP1A			0.28739	0.156105
Serine/arginine-rich splicing factor 6	Q13247	ENSG00000124193	SRSF6			0.112993	-0.0341895
Transcription elongation factor B polypeptide 1	Q15369	ENSG00000154582	TCEB1			0.064803	0.0189631
TGF-beta-activated kinase 1 and MAP3K7-binding protein 1	Q15750	ENSG00000100324	TAB1			0.137148	-0.0412643
Coiled-coil domain-containing protein 58	Q4VC31	ENSG00000160124	CCDC58		+	3.9061	-0.666623
Vacuolar protein sorting-associated protein 52 homolog	Q8N1B4	ENSG00000206286;ENSG00000223501;ENSG00000224455;ENSG00000225590;ENSG00000228425;ENSG00000236014	VPS52			0.754199	0.263652
ATP-binding cassette sub-family F member 1	Q8NE71	ENSG00000204574;ENSG00000206490;ENSG00000225989;ENSG00000231129;ENSG00000232169;ENSG00000236149;ENSG00000236342	ABCF1		+	8.17114	-1.04028
Nucleoporin Nup43	Q8NFH3	ENSG00000120253	NUP43		+	1.82442	-0.226479
Negative elongation factor B	Q8WX92	ENSG00000188986	NELFB		+	3.29866	-0.351829
Transcriptional repressor p66-beta	Q8WXI9	ENSG00000143614;ENSG00000261992	GATAD2B			0.138271	-0.0580848
Cat eye syndrome critical region protein 5	Q9BXW7	ENSG00000069998	CECR5		+	5.2576	-0.821712
Centrosomal protein of 41 kDa	Q9BYV8	ENSG00000106477	CEP41			0.630579	-0.16561
GDP-fucose protein O-fucosyltransferase 1	Q9H488	ENSG00000101346	POFUT1			1.21226	0.2823
Serine--tRNA ligase, mitochondrial	Q9NP81	ENSG00000104835	SARS2		+	4.09462	-0.752272
Ubiquilin-4	Q9NRR5	ENSG00000160803	UBQLN4			0.19944	-0.104978
ATP-binding cassette sub-family F member 3	Q9NUQ8	ENSG00000161204	ABCF3			1.05066	0.180105
BRISC and BRCA1-A complex member 1	Q9NWV8	ENSG00000105393	BABAM1			0.602978	0.127643
39S ribosomal protein L39, mitochondrial	Q9NYK5	ENSG00000154719	MRPL39		+	4.34701	-0.690405
Nuclear RNA export factor 1	Q9UBU9	ENSG00000162231	NXF1			0.075197	0.0205393
SAP30-binding protein	Q9UHR5	ENSG00000161526	SAP30BP			0.160488	-0.0429556
Ubiquilin-1	Q9UMX0	ENSG00000135018	UBQLN1			0.823896	-0.193572
Deoxyribose-phosphate aldolase	Q9Y315	ENSG00000023697	DERA			0.976039	0.242127
28S ribosomal protein S23, mitochondrial	Q9Y3D9	ENSG00000181610	MRPS23		+	2.28283	-0.514304
Disintegrin and metalloproteinase domain-containing protein 10	O14672	ENSG00000137845	ADAM10		+	1.94769	0.407946
SNARE-associated protein Snapin	O95295	ENSG00000143553	SNAPIN		+	4.28989	0.655036
Cleft lip and palate transmembrane protein 1	O96005	ENSG00000104853	CLPTM1		+	2.42739	0.554128
Mitochondrial import receptor subunit TOM40 homolog	O96008	ENSG00000130204	TOMM40			0.994535	-0.32996
2-oxoisovalerate dehydrogenase subunit alpha, mitochondrial	P12694	ENSG00000248098	BCKDHA			0.35256	-0.137524
Alpha-N-acetylgalactosaminidase	P17050	ENSG00000198951	NAGA		+	4.6186	1.03938
Myosin regulatory light polypeptide 9	P24844	ENSG00000101335	MYL9			0.108865	-0.0865665
High mobility group protein B2	P26583	ENSG00000164104	HMGB2			0.201954	-0.0813992
Probable global transcription activator SNF2L1	P28370	ENSG00000102038	SMARCA1			0.483351	0.193149
39S ribosomal protein L12, mitochondrial	P52815	ENSG00000262814	MRPL12		+	5.46367	-0.823208
Methylosome subunit pICln	P54105	ENSG00000074201	CLNS1A			0.194205	0.0934478
Synaptojanin-2-binding protein	P57105	ENSG00000213463	SYNJ2BP		+	2.06181	0.530616
Selenocysteine-specific elongation factor	P57772	ENSG00000132394	EEFSEC			0.811519	0.180814
RNA-binding protein 26	Q5T8P6	ENSG00000139746	RBM26			0.947457	-0.181944
Ragulator complex protein LAMTOR1	Q6IAA8	ENSG00000149357	LAMTOR1			0.188301	-0.0430522
Golgi to ER traffic protein 4 homolog	Q7L5D6	ENSG00000239857	GET4			0.111999	0.0477202
Nuclear fragile X mental retardation-interacting protein 2	Q7Z417	ENSG00000108256	NUFIP2		+	1.99773	-0.433494
Magnesium-dependent phosphatase 1	Q86V88	ENSG00000213920	MDP1		+	4.29341	0.718295
Liprin-beta-1	Q86W92	ENSG00000110841	PPFIBP1			0.23128	0.0978115
Volume-regulated anion channel subunit LRRC8A	Q8IWT6	ENSG00000136802	LRRC8A			0.964794	-0.456078
OTU domain-containing protein 6B	Q8N6M0	ENSG00000155100	OTUD6B			1.05954	-0.333328
Procollagen galactosyltransferase 1	Q8NBJ5	ENSG00000130309	COLGALT1		+	2.76667	0.492222
Nucleoporin NUP53	Q8NFH5	ENSG00000163002	NUP35			0.565468	-0.146076
DnaJ homolog subfamily C member 9	Q8WXX5	ENSG00000213551	DNAJC9		+	2.08131	0.391062
Cell differentiation protein RCD1 homolog	Q92600	ENSG00000144580	RQCD1			0.2293	-0.057627
Proline-rich protein PRCC	Q92733	ENSG00000143294	PRCC		+	2.45216	-0.468571
RNA binding motif protein, X-linked-like-1	Q96E39	ENSG00000213516	RBMXL1		+	3.30966	-0.496782
Enhancer of mRNA-decapping protein 3	Q96F86	ENSG00000179151	EDC3			0.507564	-0.143148
ATPase WRNIP1	Q96S55	ENSG00000124535	WRNIP1		+	6.12852	-0.847601
Protein syndesmos	Q9BRJ7	ENSG00000168101	NUDT16L1		+	3.22335	0.593593
Thioredoxin-related transmembrane protein 4	Q9H1E5	ENSG00000125827	TMX4			0.0938247	-0.0490573
Translation initiation factor eIF-2B subunit gamma	Q9NR50	ENSG00000070785	EIF2B3		+	6.54076	-0.714337
H/ACA ribonucleoprotein complex subunit 1	Q9NY12	ENSG00000109534	GAR1			0.200334	-0.0974962
Opioid growth factor receptor	Q9NZT2	ENSG00000060491	OGFR		+	1.80686	0.382913
Thioredoxin-related transmembrane protein 2	Q9Y320	ENSG00000213593	TMX2			0.169237	-0.0790322
Mitotic spindle assembly checkpoint protein MAD1	Q9Y6D9	ENSG00000002822	MAD1L1		+	1.38787	-0.220251
NADH dehydrogenase [ubiquinone] 1 beta subcomplex subunit 9	Q9Y6M9	ENSG00000147684	NDUFB9		+	1.74127	-0.378367
Cytochrome b5 type B	O43169	ENSG00000103018	CYB5B			0.728986	-0.192486
ER membrane protein complex subunit 8	O43402	ENSG00000131148	EMC8		+	2.49092	0.387318
SWI/SNF-related matrix-associated actin-dependent regulator of chromatin subfamily A member 5	O60264	ENSG00000153147	SMARCA5			0.0813436	-0.0225665
NADH dehydrogenase [ubiquinone] iron-sulfur protein 7, mitochondrial	O75251	ENSG00000115286	NDUFS7		+	4.71955	-0.625484
Ribonuclease H2 subunit A	O75792	ENSG00000104889	RNASEH2A			1.06113	-0.295878
Pre-mRNA-splicing factor SPF27	O75934	ENSG00000116752	BCAS2			0.831104	-0.127082
ATP-dependent Clp protease ATP-binding subunit clpX-like, mitochondrial	O76031	ENSG00000166855	CLPX			0.567808	-0.143086
Splicing factor, arginine/serine-rich 15	O95104	ENSG00000156304	SCAF4			0.24023	-0.0607837
Abhydrolase domain-containing protein 16A	O95870	ENSG00000204427;ENSG00000206403;ENSG00000224552;ENSG00000230475;ENSG00000231488;ENSG00000235676;ENSG00000236063	ABHD16A		+	1.89719	-0.438365
Methyl-CpG-binding domain protein 3	O95983	ENSG00000071655	MBD3			0.275507	-0.091948
DNA-directed RNA polymerase II subunit RPB3	P19387	ENSG00000102978	POLR2C			0.0245547	-0.00540566
Lamina-associated polypeptide 2, isoforms beta/gamma;Thymopentin;Thymopoietin	P42167	ENSG00000120802	TMPO			0.858013	-0.224989
60S ribosomal protein L35	P42766	ENSG00000136942	RPL35			0.186478	0.108558
DNA mismatch repair protein Msh6	P52701	ENSG00000116062	MSH6			0.646062	-0.249586
Methionine aminopeptidase 1	P53582	ENSG00000164024	METAP1		+	2.51529	-0.4301
Nuclear factor 1 X-type	Q14938	ENSG00000008441	NFIX			0.207628	-0.192371
Tubulin-specific chaperone C	Q15814	ENSG00000124659	TBCC		+	3.51927	-0.770352
Transmembrane protein 201	Q5SNT2	ENSG00000188807	TMEM201			0.939358	-0.383432
Zinc finger CCCH domain-containing protein 14	Q6PJT7	ENSG00000100722	ZC3H14			0.258044	0.0789233
WD repeat-containing protein 82	Q6UXN9	ENSG00000164091	WDR82		+	1.97557	-0.237992
Parkinson disease 7 domain-containing protein 1	Q8NB37	ENSG00000177225	PDDC1			1.2748	-0.299493
Succinyl-CoA ligase [GDP-forming] subunit beta, mitochondrial	Q96I99	ENSG00000172340	SUCLG2			0.204518	-0.102671
NudC domain-containing protein 1	Q96RS6	ENSG00000120526	NUDCD1		+	1.62707	-0.326703
Putative RNA-binding protein 15	Q96T37	ENSG00000162775	RBM15			0.461426	-0.103972
Bifunctional polynucleotide phosphatase/kinase;Polynucleotide 3'-phosphatase;Polynucleotide 5'-hydroxyl-kinase	Q96T60	ENSG00000039650	PNKP		+	2.06417	0.451158
Perilipin-2	Q99541	ENSG00000147872	PLIN2		+	1.65065	-1.04675
O-acetyl-ADP-ribose deacetylase MACROD1	Q9BQ69	ENSG00000133315	MACROD1		+	2.93428	-0.872023
Partner of Y14 and mago	Q9BRP8	ENSG00000170473	WIBG		+	2.06995	-0.251349
Apolipoprotein O	Q9BUR5	ENSG00000184831	APOO		+	2.11944	-0.443342
Polymerase delta-interacting protein 3	Q9BY77	ENSG00000100227	POLDIP3			0.114751	0.0378965
Protein FAM192A	Q9GZU8	ENSG00000172775	FAM192A			0.337884	-0.138816
Activity-dependent neuroprotector homeobox protein	Q9H2P0	ENSG00000101126	ADNP			1.22609	-0.196187
Exportin-5	Q9HAV4	ENSG00000124571	XPO5		+	5.37496	-0.985452
Acyl-coenzyme A thioesterase 13;Acyl-coenzyme A thioesterase 13, N-terminally processed	Q9NPJ3	ENSG00000112304	ACOT13			0.644579	-0.219942
CGG triplet repeat-binding protein 1	Q9UFW8	ENSG00000163320	CGGBP1			0.456685	0.0932909
Signal recognition particle receptor subunit beta	Q9Y5M8	ENSG00000144867	SRPRB			1.08669	0.336098
ATP-dependent RNA helicase DDX39A	O00148	ENSG00000123136	DDX39A			0.242939	-0.116193
Histone acetyltransferase type B catalytic subunit	O14929	ENSG00000128708	HAT1			0.556577	0.203084
U3 small nucleolar RNA-interacting protein 2	O43818	ENSG00000114767	RRP9		+	2.02241	-0.47619
Signal recognition particle receptor subunit alpha	P08240	ENSG00000182934	SRPR			0.14641	0.0826259
DNA repair protein XRCC1	P18887	ENSG00000073050	XRCC1		+	3.11915	0.51082
Translocon-associated protein subunit alpha	P43307	ENSG00000124783	SSR1			0.0827264	0.0322651
Protoporphyrinogen oxidase	P50336	ENSG00000143224	PPOX			1.08381	-0.356717
Small nuclear ribonucleoprotein Sm D1	P62314	ENSG00000167088	SNRPD1			0.0190518	0.00618219
DNA-directed RNA polymerase II subunit RPB7	P62487	ENSG00000168002	POLR2G			1.06187	0.166109
Cleavage and polyadenylation specificity factor subunit 1	Q10570	ENSG00000071894	CPSF1		+	2.95103	-0.362141
Periodic tryptophan protein 1 homolog	Q13610	ENSG00000136045	PWP1			0.0680993	-0.02332
Splicing factor 3B subunit 4	Q15427	ENSG00000143368	SF3B4			0.36642	0.0906842
Exosome complex component MTR3	Q5RKV6	ENSG00000223496	EXOSC6			1.15568	0.169607
Striatin-interacting protein 1	Q5VSL9	ENSG00000143093	STRIP1			0.0484605	-0.0139752
Parafibromin	Q6P1J9	ENSG00000134371	CDC73			0.337968	0.108487
G-protein-signaling modulator 1	Q86YR5	ENSG00000160360	GPSM1			0.318623	-0.192438
Methyltransferase-like protein 13	Q8N6R0	ENSG00000010165	METTL13			0.703661	-0.204937
Stromal cell-derived factor 2	Q99470	ENSG00000132581	SDF2			1.03365	0.338372
Queuine tRNA-ribosyltransferase	Q9BXR0	ENSG00000213339	QTRT1			0.273938	-0.093049
Translocation protein SEC63 homolog	Q9UGP8	ENSG00000025796	SEC63		+	7.05109	-1.11713
General transcription factor 3C polypeptide 4	Q9UKN8	ENSG00000125484	GTF3C4			0.758425	-0.159753
Basic leucine zipper and W2 domain-containing protein 2	Q9Y6E2	ENSG00000136261	BZW2		+	5.69075	-1.05729
DNA-directed RNA polymerases I and III subunit RPAC1	O15160	ENSG00000171453	POLR1C		+	4.70776	-0.598099
Pleiotropic regulator 1	O43660	ENSG00000171566	PLRG1		+	1.42093	-0.192059
Metastasis-associated protein MTA2	O94776	ENSG00000149480	MTA2		+	1.91911	-0.3575
ATP-dependent Clp protease proteolytic subunit, mitochondrial	Q16740	ENSG00000125656	CLPP			0.964756	-0.242235
Sister chromatid cohesion protein PDS5 homolog A	Q29RF7	ENSG00000121892	PDS5A			0.526979	-0.133701
Zinc-binding alcohol dehydrogenase domain-containing protein 2	Q8N4Q0	ENSG00000180011	ZADH2		+	3.00249	-1.03092
SWI/SNF complex subunit SMARCC1	Q92922	ENSG00000173473	SMARCC1			0.846404	-0.245504
Multivesicular body subunit 12A	Q96EY5	ENSG00000141971	MVB12A			0.302271	0.144991
Elongator complex protein 3	Q9H9T3	ENSG00000134014	ELP3			0.0295691	-0.0118265
Lariat debranching enzyme	Q9UK59	ENSG00000138231	DBR1			0.454635	-0.139299
Collagen alpha-1(V) chain	P20908	ENSG00000130635	COL5A1			0.43686	0.309317
YTH domain-containing protein 1	Q96MU7	ENSG00000083896;ENSG00000275272	YTHDC1			0.0161182	-0.00508116
E3 ubiquitin-protein ligase NEDD4-like	Q96PU5	ENSG00000049759	NEDD4L		+	2.11796	-1.03107
Neurobeachin	Q8NFP9		NBEA			0.566929	0.296529
Nucleolysin TIA-1 isoform p40	P31483	ENSG00000116001	TIA1		+	1.99084	0.322733
Replication factor C subunit 4	P35249	ENSG00000163918	RFC4			0.27825	0.0757299
Dolichyl-diphosphooligosaccharide--protein glycosyltransferase subunit STT3B	Q8TCJ2	ENSG00000163527	STT3B		+	2.46958	0.615924
Zinc finger CCCH domain-containing protein 15	Q8WU90	ENSG00000065548	ZC3H15		+	3.63239	-0.638393
U2 snRNP-associated SURP motif-containing protein	O15042	ENSG00000163714	U2SURP			0.0724277	-0.0222853
Metallo-beta-lactamase domain-containing protein 2	Q68D91	ENSG00000176055	MBLAC2		+	2.84044	-0.834028
Polyglutamine-binding protein 1	O60828	ENSG00000102103	PQBP1		+	6.72576	-0.536209
RNA-binding protein 42	Q9BTD8	ENSG00000126254	RBM42			1.21489	-0.228267
Pre-mRNA-splicing factor SYF1	Q9HCS7		XAB2			0.194756	-0.0567042
Mitochondrial chaperone BCS1	Q9Y276	ENSG00000074582	BCS1L		+	1.52343	-0.497883
Nitric oxide synthase-interacting protein	Q9Y314	ENSG00000142546	NOSIP			0.892517	0.262402
Podocalyxin-like protein 2	Q9NZ53	ENSG00000114631	PODXL2			1.27217	0.350753
CDP-diacylglycerol--inositol 3-phosphatidyltransferase	O14735	ENSG00000103502	CDIPT			0.0570159	0.0456914
NEDD8	Q15843	ENSG00000129559	NEDD8			0.649152	-0.142397
ATP-dependent (S)-NAD(P)H-hydrate dehydratase	Q8IW45	ENSG00000213995	CARKD			0.154283	0.099411
Thymosin beta-10	P63313	ENSG00000034510	TMSB10		+	1.59425	-0.72046
RRP12-like protein	Q5JTH9	ENSG00000052749	RRP12			0.491857	-0.219056
Aladin	Q9NRG9	ENSG00000094914	AAAS		+	2.69229	-0.424623
Torsin-1A	O14656	ENSG00000136827	TOR1A		+	3.00098	0.544915
39S ribosomal protein L48, mitochondrial	Q96GC5	ENSG00000175581	MRPL48		+	5.03902	-0.738804
Negative elongation factor A	Q9H3P2	ENSG00000185049	NELFA		+	1.92851	-0.310832
Exosome complex component RRP41	Q9NPD3	ENSG00000178896	EXOSC4			0.758816	-0.191192
Testis-expressed sequence 10 protein	Q9NXF1	ENSG00000136891	TEX10			0.920547	0.253148
Replication factor C subunit 5	P40937	ENSG00000111445	RFC5			0.581377	0.161392
Zinc finger MYM-type protein 3	Q14202	ENSG00000147130	ZMYM3		+	2.16048	-0.426111
Tubulin alpha-1C chain	Q9BQE3	ENSG00000167553	TUBA1C			0.00363725	-0.00317697
Peroxidasin homolog	Q92626	ENSG00000130508	PXDN			0.668231	-0.531893
39S ribosomal protein L4, mitochondrial	Q9BYD3	ENSG00000105364	MRPL4		+	3.86255	-0.685262
1-acyl-sn-glycerol-3-phosphate acyltransferase alpha	Q99943	ENSG00000204310;ENSG00000206324;ENSG00000226467;ENSG00000227642;ENSG00000228892;ENSG00000235758;ENSG00000236873	AGPAT1		+	4.90279	-0.904903
Nucleolar protein 3	O60936	ENSG00000140939	NOL3			0.52881	0.283138
Zinc finger protein 638	Q14966	ENSG00000075292	ZNF638			0.133603	0.0359612
Pre-mRNA-splicing factor 38A	Q8NAV1	ENSG00000134748	PRPF38A			1.00134	0.220113
28S ribosomal protein S34, mitochondrial	P82930	ENSG00000074071	MRPS34		+	3.26464	-0.582447
Nucleolar RNA helicase 2	Q9NR30	ENSG00000165732	DDX21			0.362024	-0.188759
Zinc phosphodiesterase ELAC protein 2	Q9BQ52	ENSG00000006744	ELAC2			0.121137	-0.0461086
Barrier-to-autointegration factor;Barrier-to-autointegration factor, N-terminally processed	O75531	ENSG00000175334	BANF1			0.392311	0.154401
GPI transamidase component PIG-T	Q969N2	ENSG00000124155	PIGT			0.500058	0.211488
ATP-dependent RNA helicase DHX36	Q9H2U1	ENSG00000174953	DHX36			0.517391	-0.135088
Ribosome biogenesis protein BOP1	Q14137	ENSG00000261236	BOP1		+	1.53962	-0.405926
Double-stranded RNA-binding protein Staufen homolog 2	Q9NUL3	ENSG00000040341	STAU2		+	1.82363	-0.504618
Prolyl 4-hydroxylase subunit alpha-2	O15460	ENSG00000072682	P4HA2		+	7.40086	3.14051
Microfibrillar-associated protein 1	P55081	ENSG00000140259	MFAP1			0.711202	0.138245
Ribosome biogenesis protein BRX1 homolog	Q8TDN6	ENSG00000113460	BRIX1			0.0519756	-0.0342161
ATP-binding cassette sub-family B member 6, mitochondrial	Q9NP58	ENSG00000115657	ABCB6		+	1.95989	0.638189
Peptidase M20 domain-containing protein 2	Q8IYS1	ENSG00000146281	PM20D2		+	6.39405	-1.64583
Atypical kinase ADCK3, mitochondrial	Q8NI60	ENSG00000163050	ADCK3		+	4.26001	-1.09727
39S ribosomal protein L37, mitochondrial	Q9BZE1	ENSG00000116221	MRPL37		+	4.29541	-0.635424
E3 ubiquitin-protein ligase UBR5	O95071	ENSG00000104517	UBR5		+	2.39055	-0.432572
Structural maintenance of chromosomes protein 2	O95347	ENSG00000136824	SMC2			0.271065	0.127689
Nuclear transcription factor Y subunit gamma	Q13952	ENSG00000066136	NFYC		+	7.23632	0.737867
7SK snRNA methylphosphate capping enzyme	Q7L2J0	ENSG00000146834	MEPCE			0.0479228	-0.0193978
DNA polymerase delta subunit 2	P49005	ENSG00000106628	POLD2			1.25763	-0.403209
DNA ligase 3	P49916	ENSG00000005156	LIG3			0.217386	0.089157
Midasin	Q9NU22	ENSG00000112159	MDN1		+	3.08631	-1.78635
SWI/SNF-related matrix-associated actin-dependent regulator of chromatin subfamily D member 1	Q96GM5	ENSG00000066117	SMARCD1			0.743479	-0.164418
mRNA turnover protein 4 homolog	Q9UKD2	ENSG00000053372	MRTO4			0.698039	0.205677
Bifunctional lysine-specific demethylase and histidyl-hydroxylase MINA	Q8IUF8	ENSG00000170854	MINA			0.521842	-0.263539
Polymerase delta-interacting protein 2	Q9Y2S7	ENSG00000004142	POLDIP2		+	1.79425	-0.376316
Nuclear respiratory factor 1	Q16656	ENSG00000106459	NRF1			0.00559754	0.00222145
pre-rRNA processing protein FTSJ3	Q8IY81	ENSG00000108592	FTSJ3			0.29777	0.118121
FLYWCH family member 2	Q96CP2	ENSG00000162076	FLYWCH2			0.171397	0.0576365
Exosome complex exonuclease RRP44	Q9Y2L1	ENSG00000083520	DIS3		+	2.87057	-0.32544
Gem-associated protein 4	P57678	ENSG00000179409	GEMIN4			0.0810377	-0.0404918
NADH dehydrogenase [ubiquinone] 1 alpha subcomplex assembly factor 3	Q9BU61	ENSG00000178057	NDUFAF3		+	1.94385	-0.541884
Pre-mRNA-processing factor 39	Q86UA1	ENSG00000185246	PRPF39			0.976277	0.171423
Dachshund homolog 1	Q9UI36	ENSG00000276644	DACH1			0.228564	-0.119153
Cytochrome c oxidase assembly factor 7	Q96BR5	ENSG00000162377	COA7		+	7.15756	-1.21567
Transcription elongation factor B polypeptide 3	Q14241	ENSG00000011007	TCEB3		+	1.46386	-0.591077
Nuclear factor 1 B-type	O00712	ENSG00000147862	NFIB		+	4.40058	-1.91603
Peripheral plasma membrane protein CASK	O14936	ENSG00000147044	CASK			0.394974	-0.123404
mRNA cap guanine-N7 methyltransferase	O43148	ENSG00000101654	RNMT		+	1.61598	-0.30877
AP-1 complex subunit gamma-1	O43747	ENSG00000166747	AP1G1			0.512293	0.127962
Calumenin	O43852	ENSG00000128595	CALU		+	5.6143	1.16289
Serine/threonine-protein phosphatase 6 regulatory subunit 2	O75170	ENSG00000100239	PPP6R2		+	1.95664	-0.604581
SUN domain-containing protein 1	O94901	ENSG00000164828	SUN1			0.841278	0.293136
NADH dehydrogenase [ubiquinone] 1 beta subcomplex subunit 8, mitochondrial	O95169	ENSG00000166136	NDUFB8		+	1.70956	-0.531412
Myotubularin-related protein 5	O95248	ENSG00000100241	SBF1			0.105409	-0.0528564
FGFR1 oncogene partner	O95684	ENSG00000213066	FGFR1OP		+	2.34381	-0.6534
Protein Wiz	O95785	ENSG00000011451	WIZ		+	1.72081	-0.284616
Fructose-bisphosphate aldolase A	P04075	ENSG00000149925	ALDOA		+	4.8522	-0.820494
Propionyl-CoA carboxylase beta chain, mitochondrial	P05166	ENSG00000114054	PCCB			0.181722	-0.0929621
4F2 cell-surface antigen heavy chain	P08195	ENSG00000168003	SLC3A2			0.701811	-0.272755
Medium-chain specific acyl-CoA dehydrogenase, mitochondrial	P11310	ENSG00000117054	ACADM			0.624669	0.202372
DNA topoisomerase 2-alpha	P11388	ENSG00000131747	TOP2A			0.382549	-0.234549
Junction plakoglobin	P14923	ENSG00000173801	JUP			0.555934	-0.337712
Nucleoside diphosphate kinase A	P15531	ENSG00000239672	NME1		+	2.58091	-0.532835
Replication protein A 32 kDa subunit	P15927	ENSG00000117748	RPA2		+	2.2738	0.415319
Neuromodulin	P17677	ENSG00000172020	GAP43		+	1.54997	1.00866
DNA ligase 1	P18858	ENSG00000105486	LIG1			0.586198	-0.191278
Calpastatin	P20810	ENSG00000153113	CAST			1.19408	0.398943
Inosine-5'-monophosphate dehydrogenase 1	P20839	ENSG00000106348	IMPDH1			0.293773	-0.259217
NADPH:adrenodoxin oxidoreductase, mitochondrial	P22570	ENSG00000161513	FDXR			1.19576	-0.341225
Antigen KI-67	P46013	ENSG00000148773	MKI67			0.15502	0.14437
Probable 28S rRNA (cytosine(4447)-C(5))-methyltransferase	P46087	ENSG00000111641	NOP2			0.0290976	-0.0196102
Transcription factor RFX3	P48380	ENSG00000080298	RFX3			0.52745	0.27187
Phosphatidylinositol transfer protein beta isoform	P48739	ENSG00000180957	PITPNB			0.827297	-0.214472
Deoxyhypusine synthase	P49366	ENSG00000095059	DHPS			0.0888724	-0.0395424
Cysteine--tRNA ligase, cytoplasmic	P49589	ENSG00000110619	CARS			0.263695	-0.103578
Methyl-CpG-binding protein 2	P51608	ENSG00000169057	MECP2			0.7374	0.289106
Arf-GAP domain and FG repeat-containing protein 1	P52594	ENSG00000173744	AGFG1			1.20096	0.242269
C-terminal-binding protein 2	P56545	ENSG00000175029	CTBP2			1.02655	0.272944
COP9 signalosome complex subunit 2	P61201	ENSG00000166200	COPS2			0.388408	0.0954273
Proteasome activator complex subunit 3	P61289	ENSG00000131467	PSME3			0.312349	-0.160096
40S ribosomal protein S24	P62847	ENSG00000138326	RPS24			0.233357	-0.0978068
MAP1 light chain LC2;MAP1A heavy chain;Microtubule-associated protein 1A	P78559	ENSG00000166963	MAP1A		+	3.0217	0.852779
Nucleolysin TIAR	Q01085	ENSG00000151923	TIAL1			0.0457166	-0.0155714
CTD small phosphatase-like protein 2	Q05D32	ENSG00000137770	CTDSPL2		+	3.31912	0.549013
Tight junction protein ZO-1	Q07157	ENSG00000104067;ENSG00000277401	TJP1		+	3.8986	0.833456
Apoptosis regulator BAX	Q07812	ENSG00000087088	BAX		+	1.69046	0.352401
A-kinase anchor protein 13	Q12802	ENSG00000170776	AKAP13			0.0383014	0.0323296
Nucleosome-remodeling factor subunit BPTF	Q12830	ENSG00000171634	BPTF		+	1.72014	-0.375142
Nuclear factor 1 A-type	Q12857	ENSG00000162599	NFIA		+	1.95158	0.922197
Aminoacyl tRNA synthase complex-interacting multifunctional protein 1;Endothelial monocyte-activating polypeptide 2	Q12904	ENSG00000164022	AIMP1			0.604417	0.146538
Interleukin enhancer-binding factor 3	Q12906	ENSG00000129351	ILF3			0.695618	-0.0960623
Bifunctional coenzyme A synthase;Dephospho-CoA kinase;Phosphopantetheine adenylyltransferase	Q13057	ENSG00000068120	COASY			0.0127029	-0.00594587
Acetyl-CoA carboxylase 1;Biotin carboxylase	Q13085	ENSG00000275176;ENSG00000278540	ACACA		+	6.43271	-1.38425
Chromatin assembly factor 1 subunit A	Q13111	ENSG00000167670	CHAF1A			0.66135	-0.415777
Polyadenylate-binding protein 4	Q13310	ENSG00000090621	PABPC4		+	2.00831	-0.419356
Serine/threonine-protein phosphatase 2A 56 kDa regulatory subunit gamma isoform	Q13362	ENSG00000078304	PPP2R5C			0.526405	-0.140394
Calcium/calmodulin-dependent protein kinase type II subunit gamma	Q13555	ENSG00000148660	CAMK2G			0.658971	0.287817
Core-binding factor subunit beta	Q13951	ENSG00000067955	CBFB		+	2.39916	0.585143
Cytoskeleton-associated protein 5	Q14008	ENSG00000175216	CKAP5		+	2.05851	-0.249418
Peptidyl-prolyl cis-trans isomerase FKBP8	Q14318	ENSG00000105701	FKBP8			0.717135	-0.226223
Phosphoribosyl pyrophosphate synthase-associated protein 1	Q14558	ENSG00000161542	PRPSAP1			0.0711904	-0.0235728
Mediator of DNA damage checkpoint protein 1	Q14676	ENSG00000137337;ENSG00000206481;ENSG00000224587;ENSG00000225589;ENSG00000228575;ENSG00000231135;ENSG00000234012;ENSG00000237095	MDC1		+	1.44057	-0.392972
Protein RRP5 homolog	Q14690	ENSG00000148843	PDCD11			0.882806	-0.349734
Lamin-B receptor	Q14739	ENSG00000143815	LBR		+	5.23692	-1.16134
Nucleolar and coiled-body phosphoprotein 1	Q14978	ENSG00000166197	NOLC1			0.560135	0.226494
GTPase-activating protein and VPS9 domain-containing protein 1	Q14C86	ENSG00000165219	GAPVD1			0.574689	-0.124214
Lysine--tRNA ligase	Q15046	ENSG00000065427	KARS			1.16172	-0.337038
Transcription elongation factor B polypeptide 2	Q15370	ENSG00000103363	TCEB2			0.641144	0.137375
MAP7 domain-containing protein 1	Q3KQU3	ENSG00000116871	MAP7D1			0.0335735	0.0175497
Histone H3.2	Q71DI3	ENSG00000183598;ENSG00000203811;ENSG00000203852	HIST2H3A			0.93142	0.618593
Basic leucine zipper and W2 domain-containing protein 1	Q7L1Q6	ENSG00000082153	BZW1			0.384317	0.111515
Putative ATP-dependent RNA helicase DHX30	Q7L2E3	ENSG00000132153	DHX30		+	2.5714	-0.313574
UPF0461 protein C5orf24	Q7Z6I8	ENSG00000181904	C5orf24			0.0895891	0.0368884
Nucleolar protein 9	Q86U38	ENSG00000196943	NOP9			0.944807	0.218596
Protein polybromo-1	Q86U86	ENSG00000163939	PBRM1			0.277071	-0.072397
Zinc finger protein 598	Q86UK7	ENSG00000167962	ZNF598			0.739604	-0.209793
Nitrilase homolog 1	Q86X76	ENSG00000158793	NIT1			0.382516	0.211754
Transcriptional repressor p66-alpha	Q86YP4	ENSG00000167491	GATAD2A			1.17691	-0.236978
Centrosomal protein of 97 kDa	Q8IW35	ENSG00000182504	CEP97			1.15757	0.309191
Polyhomeotic-like protein 2	Q8IXK0	ENSG00000134686	PHC2			0.134225	0.0566
Chromatin complexes subunit BAP18	Q8IXM2	ENSG00000258315	BAP18			9.61261e-05	-4.40836e-05
Ribonucleoprotein PTB-binding 1	Q8IY67	ENSG00000161847	RAVER1		+	2.82281	0.400401
Protein SCAI	Q8N9R8	ENSG00000173611	SCAI			0.212034	-0.0828143
Protein LSM14 homolog A	Q8ND56	ENSG00000257103;ENSG00000262860	LSM14A			0.129684	-0.0406859
Growth arrest and DNA damage-inducible proteins-interacting protein 1	Q8TAE8	ENSG00000179271	GADD45GIP1		+	3.813	-0.759831
DmX-like protein 2	Q8TDJ6	ENSG00000104093	DMXL2			0.0279525	0.0154174
Probable tRNA pseudouridine synthase 1	Q8WWH5	ENSG00000165832	TRUB1		+	2.79112	0.829376
Splicing regulatory glutamine/lysine-rich protein 1	Q8WXA9	ENSG00000153914	SREK1			0.508736	0.114715
Protein phosphatase 1E	Q8WY54	ENSG00000175175	PPM1E			0.968883	-0.452469
TBC1 domain family member 5	Q92609	ENSG00000131374	TBC1D5		+	2.73304	-0.690074
CUGBP Elav-like family member 1	Q92879	ENSG00000149187	CELF1		+	5.31453	-0.698028
Ubiquitin fusion degradation protein 1 homolog	Q92890	ENSG00000070010	UFD1L			0.816812	0.210732
Ribosome-releasing factor 2, mitochondrial	Q969S9	ENSG00000164347	GFM2		+	1.88412	-0.518526
Far upstream element-binding protein 1	Q96AE4	ENSG00000162613	FUBP1			0.967734	-0.175393
Nucleoporin SEH1	Q96EE3	ENSG00000085415	SEH1L			0.903185	-0.191865
Transcription elongation factor A protein-like 4	Q96EI5	ENSG00000133142	TCEAL4		+	1.45657	0.337641
tRNA-dihydrouridine(47) synthase [NAD(P)(+)]-like	Q96G46	ENSG00000141994	DUS3L		+	1.52613	-0.422092
Zinc finger CCCH-type antiviral protein 1-like	Q96H79	ENSG00000146858	ZC3HAV1L			0.33632	0.180608
Mannose-1-phosphate guanyltransferase alpha	Q96IJ6	ENSG00000144591	GMPPA		+	2.5168	0.581882
Cleft lip and palate transmembrane protein 1-like protein	Q96KA5	ENSG00000049656;ENSG00000274811	CLPTM1L			0.0961525	-0.0539576
Melanoma-associated antigen G1	Q96MG7	ENSG00000185115	NDNL2			0.954426	0.213811
Arf-GAP with GTPase, ANK repeat and PH domain-containing protein 3	Q96P47	ENSG00000133612	AGAP3			0.716178	-0.303658
Structural maintenance of chromosomes protein 6	Q96SB8	ENSG00000163029	SMC6		+	1.7142	0.363733
E3 ubiquitin-protein ligase RING2	Q99496	ENSG00000121481	RNF2			0.33189	0.0996637
RNA-binding protein 4B	Q9BQ04	ENSG00000173914	RBM4B			0.365964	-0.143135
Uncharacterized protein C7orf50	Q9BRJ6	ENSG00000146540	C7orf50			0.0128788	0.00551037
Gamma-tubulin complex component 2	Q9BSJ2	ENSG00000130640	TUBGCP2			0.861441	0.201168
Multiple myeloma tumor-associated protein 2	Q9BU76	ENSG00000143793	MMTAG2			0.132024	0.0801424
Nucleolar complex protein 4 homolog	Q9BVI4	ENSG00000184967	NOC4L			0.88389	-0.337213
Chitinase domain-containing protein 1	Q9BWS9	ENSG00000177830	CHID1		+	3.56602	0.723121
Uncharacterized protein C14orf142	Q9BXV9	ENSG00000170270;ENSG00000275619	C14orf142		+	1.33362	0.367114
Nucleolar GTP-binding protein 1	Q9BZE4	ENSG00000107937	GTPBP4			0.498526	0.226209
Protein FAM107B	Q9H098	ENSG00000065809	FAM107B			0.243736	0.130551
Probable ATP-dependent RNA helicase DDX47	Q9H0S4	ENSG00000213782	DDX47		+	1.73313	-0.499718
STE20-like serine/threonine-protein kinase	Q9H2G2	ENSG00000065613	SLK		+	3.2868	0.696567
Inorganic pyrophosphatase 2, mitochondrial	Q9H2U2	ENSG00000138777	PPA2			0.775441	-0.254377
UPF0696 protein C11orf68	Q9H3H3	ENSG00000175573	C11orf68			0.501872	0.154975
Proline-rich protein 36	Q9H6K5	ENSG00000183248	PRR36			0.529673	-0.205538
Hematological and neurological expressed 1-like protein	Q9H910	ENSG00000206053	HN1L			1.2212	0.302757
28S ribosomal protein S30, mitochondrial	Q9NP92		MRPS30		+	3.77273	-0.737419
Endophilin-B2	Q9NR46	ENSG00000148341	SH3GLB2		+	5.0324	0.774549
RNA-binding protein 28	Q9NW13	ENSG00000106344	RBM28			0.435778	-0.240643
NADH dehydrogenase [ubiquinone] 1 beta subcomplex subunit 11, mitochondrial	Q9NX14	ENSG00000147123	NDUFB11		+	2.19393	-0.397163
CXXC-type zinc finger protein 1	Q9P0U4	ENSG00000154832	CXXC1			0.924315	-0.180964
LisH domain and HEAT repeat-containing protein KIAA1468	Q9P260	ENSG00000134444	KIAA1468		+	1.69002	-0.374712
Vacuolar protein sorting-associated protein 29	Q9UBQ0	ENSG00000111237	VPS29			0.677212	0.116638
LIM domain and actin-binding protein 1	Q9UHB6	ENSG00000050405	LIMA1			1.02654	-0.328028
Leucine carboxyl methyltransferase 1	Q9UIC8	ENSG00000205629	LCMT1			0.758675	0.193995
Brain-specific angiogenesis inhibitor 1-associated protein 2	Q9UQB8	ENSG00000175866	BAIAP2			0.485202	-0.261256
Nck-associated protein 1	Q9Y2A7	ENSG00000061676	NCKAP1			0.0467336	0.0145582
ARF GTPase-activating protein GIT1	Q9Y2X7	ENSG00000108262	GIT1		+	2.20381	-0.461316
Acyl-coenzyme A thioesterase 9, mitochondrial	Q9Y305	ENSG00000123130	ACOT9			0.404163	0.20813
Endophilin-B1	Q9Y371	ENSG00000097033	SH3GLB1		+	3.29801	0.482613
Mitotic spindle-associated MMXD complex subunit MIP18	Q9Y3D0	ENSG00000166595	FAM96B			0.148563	0.0585946
Nucleolar complex protein 2 homolog	Q9Y3T9	ENSG00000188976	NOC2L			0.320348	-0.214037
U3 small nucleolar RNA-associated protein 18 homolog	Q9Y5J1	ENSG00000011260	UTP18		+	2.08826	-0.514784
Spindlin-1	Q9Y657	ENSG00000106723	SPIN1			0.597941	-0.157663
NF-kappa-B essential modulator	Q9Y6K9	ENSG00000269335	IKBKG		+	1.43293	0.246911
E3 ubiquitin-protein ligase UBR4	Q5T4S7	ENSG00000127481	UBR4			1.25126	0.227245
Formin-like protein 2	Q96PY5	ENSG00000157827	FMNL2			0.618839	0.240145
Myb-binding protein 1A	Q9BQG0	ENSG00000132382	MYBBP1A			0.0437596	0.0221587
Synergin gamma	Q9UMZ2	ENSG00000274047;ENSG00000275066	SYNRG			0.279997	0.121156
Nipped-B-like protein	Q6KC79	ENSG00000164190	NIPBL			0.845662	-0.186944
Dihydropyrimidinase-related protein 1	Q14194	ENSG00000072832	CRMP1		+	1.36357	0.604023
Insulin-like growth factor 2 mRNA-binding protein 1	Q9NZI8	ENSG00000159217	IGF2BP1			0.183149	-0.295821
Keratin, type I cytoskeletal 18	P05783	ENSG00000111057	KRT18			0.203617	-0.289818
IST1 homolog	P53990	ENSG00000182149	IST1			0.338567	0.119113
Glucose-6-phosphate isomerase	P06744	ENSG00000105220	GPI			0.118394	0.0367902
Protein kinase C iota type	P41743	ENSG00000163558	PRKCI		+	3.50913	-0.406995
Exosome complex component RRP45	Q06265	ENSG00000123737	EXOSC9			0.826938	-0.290435
Probable glutamate--tRNA ligase, mitochondrial	Q5JPH6	ENSG00000103356	EARS2			0.325213	-0.183596
Chromodomain-helicase-DNA-binding protein 7	Q9P2D1	ENSG00000171316	CHD7			0.295886	-0.143026
Tumor protein D54	O43399	ENSG00000101150	TPD52L2			0.665237	0.220881
Protein scribble homolog	Q14160	ENSG00000180900	SCRIB			1.01209	-0.318986
Mitochondrial import inner membrane translocase subunit TIM50	Q3ZCQ8	ENSG00000105197	TIMM50			1.15818	-0.38396
Spectrin alpha chain, erythrocytic 1	P02549	ENSG00000163554	SPTA1			0.0492972	0.0506148
Ig gamma-3 chain C region	P01860		IGHG3			0.104968	0.0865421
Neurofilament medium polypeptide	P07197	ENSG00000104722	NEFM		+	1.30173	-1.40274
Antithrombin-III	P01008	ENSG00000117601	SERPINC1		+	1.47023	-0.453003
Versican core protein	P13611	ENSG00000038427	VCAN		+	2.74791	-1.03718
Neurofilament light polypeptide	P07196	ENSG00000277586	NEFL		+	1.5406	-1.23283
Kaliocin-1;Lactoferricin-H;Lactoferroxin-A;Lactoferroxin-B;Lactoferroxin-C;Lactotransferrin	P02788	ENSG00000012223	LTF			0.259745	0.227125
Ig mu chain C region	P01871		IGHM			0.180387	-0.133773
Synapsin-1	P17600	ENSG00000008056	SYN1		+	1.43371	-0.491363
Apolipoprotein E	P02649	ENSG00000130203	APOE		+	1.36544	-0.475059
Microtubule-associated protein 6	Q96JE9	ENSG00000171533	MAP6			0.94921	0.401049
Activation peptide fragment 1;Activation peptide fragment 2;Prothrombin;Thrombin heavy chain;Thrombin light chain	P00734	ENSG00000180210	F2			0.7219	-0.358502
Microtubule-associated protein tau	P10636	ENSG00000186868;ENSG00000276155;ENSG00000277956	MAPT		+	2.54521	-0.842731
Reticulon-1	Q16799	ENSG00000139970	RTN1		+	6.09314	1.44682
Septin-4	O43236	ENSG00000108387	2022-09-04			1.1877	-0.544007
35 kDa inter-alpha-trypsin inhibitor heavy chain H4;70 kDa inter-alpha-trypsin inhibitor heavy chain H4;Inter-alpha-trypsin inhibitor heavy chain H4	Q14624	ENSG00000055955	ITIH4			0.610188	-0.268926
Synaptojanin-1	O43426	ENSG00000159082	SYNJ1			0.970761	-0.25534
Periostin	Q15063	ENSG00000133110	POSTN			1.2707	-1.13919
Alpha-1B-glycoprotein	P04217	ENSG00000121410	A1BG			0.903995	-0.343589
von Willebrand antigen 2;von Willebrand factor	P04275	ENSG00000110799	VWF		+	1.39565	-0.469118
Inter-alpha-trypsin inhibitor heavy chain H1	P19827	ENSG00000055957	ITIH1		+	1.78372	-0.581767
Myelin proteolipid protein	P60201	ENSG00000123560	PLP1			0.344922	-0.393704
Angiotensin 1-4;Angiotensin 1-5;Angiotensin 1-7;Angiotensin 1-9;Angiotensin-1;Angiotensin-2;Angiotensin-3;Angiotensin-4;Angiotensinogen	P01019	ENSG00000135744	AGT			0.87031	-0.316929
Plasma protease C1 inhibitor	P05155	ENSG00000149131	SERPING1			0.637616	-0.291195
Lumican	P51884	ENSG00000139329	LUM		+	2.97148	-1.20603
Aquaporin-4	P55087	ENSG00000171885	AQP4			0.215513	-0.246398
Retinal dehydrogenase 1	P00352	ENSG00000165092	ALDH1A1			1.0316	0.426975
Apolipoprotein D	P05090	ENSG00000189058	APOD			0.114281	0.0704248
Neuronal-specific septin-3	Q9UH03	ENSG00000100167	2022-09-03			0.0501648	-0.0341231
F-box only protein 2	Q9UK22	ENSG00000116661	FBXO2			0.206787	-0.146076
Band 3 anion transport protein	P02730	ENSG00000004939	SLC4A1			0.17038	-0.153872
Somatomedin-B;Vitronectin;Vitronectin V10 subunit;Vitronectin V65 subunit	P04004	ENSG00000109072	VTN			1.21668	-0.529202
Thymidine phosphorylase	P19971	ENSG00000025708	TYMP			0.286435	0.163305
Clathrin coat assembly protein AP180	O60641	ENSG00000065609	SNAP91			0.186995	-0.185969
Complement component C9;Complement component C9a;Complement component C9b	P02748	ENSG00000113600	C9			0.583072	-0.350172
Prolargin	P51888	ENSG00000188783	PRELP		+	2.65024	-0.997737
Histidine-rich glycoprotein	P04196	ENSG00000113905	HRG			0.24955	0.111197
Lambda-crystallin homolog	Q9Y2S2	ENSG00000165475	CRYL1		+	1.70526	0.662398
Desmin	P17661	ENSG00000175084	DES		+	1.45831	0.931966
Collagen alpha-1(XIV) chain	Q05707	ENSG00000187955	COL14A1			1.09675	-0.617963
Alpha-1-acid glycoprotein 1	P02763	ENSG00000229314	ORM1			1.14058	-0.404567
C4b-binding protein alpha chain	P04003	ENSG00000123838	C4BPA			0.251875	-0.174282
Alpha-2-antiplasmin	P08697	ENSG00000167711;ENSG00000276838	SERPINF2			0.500088	-0.334517
Laminin subunit alpha-2	P24043	ENSG00000196569	LAMA2		+	1.77734	-0.734088
Coagulation factor XIII A chain	P00488	ENSG00000124491	F13A1			0.965938	0.574753
Ig gamma-2 chain C region	P01859	ENSG00000211893	IGHG2			0.337553	0.273544
Alpha-1-microglobulin;Inter-alpha-trypsin inhibitor light chain;Protein AMBP;Trypstatin	P02760	ENSG00000106927	AMBP			0.60432	-0.279369
Ferritin light chain	P02792	ENSG00000087086	FTL		+	1.82284	1.24404
Visinin-like protein 1	P62760	ENSG00000163032	VSNL1			0.744205	-0.55617
Ig gamma-4 chain C region	P01861	ENSG00000211892	IGHG4			0.787215	0.625483
Transthyretin	P02766	ENSG00000118271	TTR		+	2.02759	-0.542237
Transgelin-3	Q9UI15	ENSG00000144834	TAGLN3		+	1.74804	0.718334
Beta-factor XIIa part 1;Coagulation factor XII;Coagulation factor XIIa heavy chain;Coagulation factor XIIa light chain	P00748	ENSG00000131187	F12			0.809191	-0.379755
Biglycan	P21810	ENSG00000182492	BGN		+	1.64038	-0.822845
Aquaporin-1	P29972	ENSG00000240583	AQP1			0.128862	0.120158
Prothymosin alpha;Prothymosin alpha, N-terminally processed;Thymosin alpha-1	P06454	ENSG00000187514	PTMA			0.118864	0.0464955
Monocyte differentiation antigen CD14;Monocyte differentiation antigen CD14, membrane-bound form;Monocyte differentiation antigen CD14, urinary form	P08571	ENSG00000170458	CD14			0.212518	0.13665
Carboxypeptidase E	P16870	ENSG00000109472	CPE			0.569402	0.228445
Mimecan	P20774	ENSG00000106809	OGN		+	2.09708	-1.08986
Synaptic vesicle glycoprotein 2A	Q7L0J3	ENSG00000159164	SV2A		+	2.16883	0.853579
Methyltransferase-like protein 7A	Q9H8H3	ENSG00000185432	METTL7A		+	1.50794	0.673161
Abl interactor 2	Q9NYB9	ENSG00000138443	ABI2			0.278178	-0.0721934
Macrophage migration inhibitory factor	P14174	ENSG00000240972;ENSG00000276701	MIF			0.166214	-0.0710839
Lysozyme C	P61626	ENSG00000090382	LYZ			0.557814	0.389744
Rabphilin-3A	Q9Y2J0	ENSG00000089169	RPH3A			1.10078	0.612364
Neuronal membrane glycoprotein M6-a	P51674	ENSG00000150625	GPM6A			1.09195	-0.538771
Signal recognition particle 9 kDa protein	P49458	ENSG00000143742	SRP9			1.05869	0.309632
Protein mago nashi homolog 2	Q96A72	ENSG00000111196	MAGOHB			0.28958	0.0851588
Charged multivesicular body protein 6	Q96FZ7	ENSG00000176108	CHMP6			0.769017	0.156505
Fibulin-5	Q9UBX5	ENSG00000140092	FBLN5			0.0106123	-0.0087835
Vitamin K-dependent protein S	P07225	ENSG00000184500	PROS1			0.0870798	0.0957125
Histone H1.0;Histone H1.0, N-terminally processed	P07305	ENSG00000189060	H1F0		+	1.89322	0.751216
Parathymosin	P20962	ENSG00000159335	PTMS			0.437966	-0.2453
Arginine and glutamate-rich protein 1	Q9NWB6	ENSG00000134884	ARGLU1			0.128078	-0.0402384
Synaptophysin	P08247	ENSG00000102003	SYP			0.944536	0.455612
Zinc finger protein 428	Q96B54	ENSG00000131116	ZNF428		+	1.98707	-0.6007
Charged multivesicular body protein 2b	Q9UQN3	ENSG00000083937	CHMP2B			0.78938	0.22651
PRA1 family protein 2	O60831	ENSG00000243279	PRAF2		+	3.02553	0.615978
60S ribosomal protein L34	P49207	ENSG00000109475	RPL34			0.9665	-0.277005
Leukocyte surface antigen CD47	Q08722	ENSG00000196776	CD47		+	5.6726	0.963387
von Willebrand factor A domain-containing protein 1	Q6PCB0	ENSG00000179403	VWA1			0.131085	-0.0806676
Ubiquitin-conjugating enzyme E2 R2	Q712K3	ENSG00000107341	UBE2R2			0.0704863	-0.0265526
Histone H1.2	P16403	ENSG00000187837	HIST1H1C			0.344659	-0.186786
Cyclin-dependent kinase 4 inhibitor C	P42773	ENSG00000123080	CDKN2C			0.0912666	0.0754332
Synaptosomal-associated protein 25	P60880	ENSG00000132639	SNAP25			0.217566	-0.121708
Beta-synuclein	Q16143	ENSG00000074317	SNCB			0.075907	-0.0554714
Arf-GAP with SH3 domain, ANK repeat and PH domain-containing protein 3	Q8TDY4	ENSG00000088280	ASAP3			0.226473	-0.0961792
rRNA/tRNA 2'-O-methyltransferase fibrillarin-like protein 1	A6NHQ2	ENSG00000188573	FBLL1			0.0412483	0.0223191
Cytochrome c oxidase subunit 6C	P09669	ENSG00000164919	COX6C			0.0845135	-0.0348112
AP-1 complex subunit sigma-1A	P61966	ENSG00000106367	AP1S1		+	1.79107	0.607307
Small nuclear ribonucleoprotein E	P62304	ENSG00000182004	SNRPE			0.393128	0.0924223
Galectin-related protein	Q3ZCW2	ENSG00000119862	LGALSL		+	2.07682	0.83452
Ras-related protein Rab-39B	Q96DA2	ENSG00000155961	RAB39B		+	1.43749	0.570011
Immunoglobulin superfamily member 21	Q96ID5	ENSG00000117154	IGSF21		+	2.05802	0.74048
High mobility group nucleosome-binding domain-containing protein 4	O00479	ENSG00000182952	HMGN4			0.93578	0.265413
Apolipoprotein A-II;Proapolipoprotein A-II;Truncated apolipoprotein A-II	P02652	ENSG00000158874	APOA2			0.127128	-0.0862081
Apolipoprotein C-III	P02656	ENSG00000110245	APOC3			1.08022	-0.542432
Non-histone chromosomal protein HMG-17	P05204	ENSG00000198830	HMGN2			0.625611	-0.218546
Cathepsin G	P08311	ENSG00000100448	CTSG			0.228898	0.211062
Cellular retinoic acid-binding protein 1	P29762	ENSG00000166426	CRABP1			0.309713	0.495934
Heat shock 70 kDa protein 1-like	P34931	ENSG00000204390;ENSG00000206383;ENSG00000234258;ENSG00000236251	HSPA1L			0.233303	0.122207
Mitochondrial import receptor subunit TOM20 homolog	Q15388	ENSG00000173726	TOMM20		+	1.56291	-0.396487
Immunoglobulin J chain	P01591	ENSG00000132465	IGJ			0.076603	0.061341
Collagen alpha-1(III) chain	P02461	ENSG00000168542	COL3A1		+	1.52899	-0.87802
Integrin alpha-IIb;Integrin alpha-IIb heavy chain;Integrin alpha-IIb light chain, form 1;Integrin alpha-IIb light chain, form 2	P08514	ENSG00000005961	ITGA2B			0.613364	0.673
Protein S100-A4	P26447	ENSG00000196154	S100A4		+	1.47017	0.633396
TP53-regulating kinase	Q96S44	ENSG00000172315	TP53RK		+	1.89017	0.371787
EMILIN-1	Q9Y6C2	ENSG00000138080	EMILIN1			0.0638133	0.067908
CCB peptide;GAWK peptide;PE-11;Secretogranin-1	P05060	ENSG00000089199	CHGB			0.616634	0.324247
40S ribosomal protein S30	P62861	ENSG00000149806	FAU			0.62287	-0.378043
FXYD domain-containing ion transport regulator 6	Q9H0Q3	ENSG00000137726	FXYD6		+	1.75513	0.605907
Neuronal migration protein doublecortin	O43602	ENSG00000077279	DCX		+	4.15377	-1.43256
Guanine nucleotide-binding protein G(I)/G(S)/G(O) subunit gamma-4	P50150	ENSG00000168243	GNG4			0.419302	-0.288557
Seizure 6-like protein	Q9BYH1	ENSG00000100095	SEZ6L			0.865828	0.382365
Microfibrillar-associated protein 2	P55001	ENSG00000117122	MFAP2		+	1.69562	0.808286
Spermatogenesis-defective protein 39 homolog	Q9H9C1	ENSG00000151445	VIPAS39			0.388938	-0.194965
Biogenesis of lysosome-related organelles complex 1 subunit 2	Q6QNY1	ENSG00000196072	BLOC1S2			1.28369	0.416852
Cell cycle exit and neuronal differentiation protein 1	Q8N111	ENSG00000184524	CEND1		+	1.55266	0.64945
Guanine nucleotide-binding protein G(I)/G(S)/G(O) subunit gamma-2	P59768	ENSG00000186469	GNG2			0.0929741	-0.0678025
Ganglioside-induced differentiation-associated protein 1-like 1	Q96MZ0	ENSG00000124194	GDAP1L1			0.876275	0.565875
Ragulator complex protein LAMTOR4;Ragulator complex protein LAMTOR4, N-terminally processed	Q0VGL1	ENSG00000188186	LAMTOR4		+	1.65586	0.350289
RWD domain-containing protein 4	Q6NW29	ENSG00000182552	RWDD4			0.45216	0.162102
T-box brain protein 1	Q16650	ENSG00000136535	TBR1		+	2.1496	-0.897861
Sorting nexin-30	Q5VWJ9	ENSG00000148158	SNX30		+	2.04768	-0.499612
Dermatopontin	Q07507	ENSG00000143196	DPT			0.849283	-0.423585
Laminin subunit gamma-3	Q9Y6N6	ENSG00000050555	LAMC3			1.0814	-0.454209
TRAF-type zinc finger domain-containing protein 1	O14545	ENSG00000135148	TRAFD1			0.0581197	-0.0321501
Cytoplasmic dynein 1 intermediate chain 1	O14576	ENSG00000158560	DYNC1I1		+	1.48972	0.536225
Proteasome subunit alpha type-7;Proteasome subunit alpha type-7-like	O14818;Q8TAA3	ENSG00000101182;ENSG00000154611	PSMA7;PSMA8			0.281152	-0.0727939
Synaptogyrin-3	O43761	ENSG00000127561	SYNGR3			0.440157	-0.207577
Mitochondrial import inner membrane translocase subunit Tim8 A	O60220	ENSG00000126953	TIMM8A			1.06483	-0.485908
NADH dehydrogenase [ubiquinone] 1 beta subcomplex subunit 1	O75438	ENSG00000183648	NDUFB1			1.2009	-0.355979
Complement factor B;Complement factor B Ba fragment;Complement factor B Bb fragment	P00751	ENSG00000239754;ENSG00000241253;ENSG00000241534;ENSG00000242335;ENSG00000243570;ENSG00000243649	CFB			0.381598	-0.1943
Keratin, type II cytoskeletal 1	P04264	ENSG00000167768	KRT1			0.69867	0.500155
Glyceraldehyde-3-phosphate dehydrogenase;Glyceraldehyde-3-phosphate dehydrogenase, testis-specific	P04406;O14556	ENSG00000105679;ENSG00000111640	GAPDH;GAPDHS		+	1.86807	-0.322439
Protein S100-A8;Protein S100-A8, N-terminally processed	P05109	ENSG00000143546	S100A8			0.272402	0.270475
Protein S100-A9	P06702	ENSG00000163220	S100A9			0.290683	0.322285
Annexin A2;Putative annexin A2-like protein	P07355;A6NMY6	ENSG00000182718	ANXA2;ANXA2P2			0.0820774	-0.0489928
Histone H2A.V;Histone H2A.Z	Q71UI9;P0C0S5	ENSG00000105968;ENSG00000164032	H2AFV;H2AFZ			0.334609	0.135865
	P0DPI2;A0A0B4J2D5	ENSG00000280071				0.985227	-0.180339
DNA topoisomerase 1;DNA topoisomerase I, mitochondrial	P11387;Q969P6	ENSG00000184428;ENSG00000198900	TOP1;TOP1MT			0.286652	0.0813342
Small nuclear ribonucleoprotein-associated protein N;Small nuclear ribonucleoprotein-associated proteins B and B'	P63162;P14678	ENSG00000125835;ENSG00000128739	SNRPB;SNRPN			0.198066	-0.0550025
Erythrocyte membrane protein band 4.2	P16452	ENSG00000166947	EPB42			0.0457976	-0.0443765
Heat shock 70 kDa protein 6;Putative heat shock 70 kDa protein 7	P17066;P48741	ENSG00000173110	HSPA6;HSPA7		+	1.30801	0.216028
Midkine	P21741	ENSG00000110492	MDK			0.134488	0.0947974
Nucleoside diphosphate kinase B;Putative nucleoside diphosphate kinase	P22392;O60361	ENSG00000011052	NME2;NME2P1			0.132956	0.0516343
[des-Ser1]-cerebellin;Cerebellin;Cerebellin-1	P23435	ENSG00000102924	CBLN1			0.322261	-0.260892
ELAV-like protein 4	P26378	ENSG00000162374	ELAVL4			0.492619	0.221002
Peripherin	P41219	ENSG00000135406	PRPH		+	2.68994	1.35943
40S ribosomal protein S10;Putative 40S ribosomal protein S10-like	P46783;Q9NQ39	ENSG00000124614	RPS10;RPS10P5			0.665378	-0.144919
Cytochrome b-c1 complex subunit 11;Cytochrome b-c1 complex subunit Rieske, mitochondrial;Putative cytochrome b-c1 complex subunit Rieske-like protein 1	P47985;P0C7P4	ENSG00000169021	UQCRFS1;UQCRFS1P1		+	1.73036	-0.35424
Guanine nucleotide-binding protein G(I)/G(S)/G(O) subunit gamma-10	P50151	ENSG00000242616	GNG10			0.230831	0.085796
Puromycin-sensitive aminopeptidase;Puromycin-sensitive aminopeptidase-like protein	P55786;A6NEC2	ENSG00000141279	NPEPPS;NPEPPSL1		+	5.16906	-0.656537
Putative ubiquitin-conjugating enzyme E2 N-like;Ubiquitin-conjugating enzyme E2 N	P61088;Q5JXB2	ENSG00000177889	UBE2N;UBE2NL		+	2.07161	-0.322074
Protein mago nashi homolog	P61326	ENSG00000162385	MAGOH			0.556238	-0.244841
60S ribosomal protein L37	P61927	ENSG00000145592	RPL37			0.00296252	-0.00139086
Putative small nuclear ribonucleoprotein G-like protein 15;Small nuclear ribonucleoprotein G	P62308;A8MWD9	ENSG00000143977	SNRPG;SNRPGP15			0.218391	-0.10047
40S ribosomal protein S26;Putative 40S ribosomal protein S26-like 1	P62854;Q5JNZ5	ENSG00000197728	RPS26;RPS26P11			0.686978	-0.170475
Glutamyl aminopeptidase	Q07075	ENSG00000138792	ENPEP			0.878121	-0.364771
Ubiquitin-conjugating enzyme E2 variant 1	Q13404	ENSG00000244687	UBE2V1			0.288945	-0.0747629
Tubulin beta-8 chain	Q3ZCM7	ENSG00000173876;ENSG00000261456	TUBB8		+	1.31865	-0.531673
Histone H2B type 3-B	Q8N257	ENSG00000196890	HIST3H2BB			0.962959	0.877404
Latent-transforming growth factor beta-binding protein 4	Q8N2S1	ENSG00000090006	LTBP4			0.459475	-0.329711
MAPK-interacting and spindle-stabilizing protein-like	Q8NDC0	ENSG00000168175	MAPK1IP1L			0.260596	-0.152646
Insulin-like growth factor-binding protein-like 1	Q8WX77	ENSG00000137142	IGFBPL1		+	1.36466	0.689627
Zinc finger protein 512	Q96ME7	ENSG00000243943	ZNF512		+	2.13323	0.636265
Histone H2B type 1-A;Histone H2B type 1-L	Q99880;Q96A08	ENSG00000146047;ENSG00000185130	HIST1H2BA;HIST1H2BL			0.264274	0.110582
Putative Ras-related protein Rab-1C;Ras-related protein Rab-1B	Q9H0U4;Q92928	ENSG00000174903	RAB1B;RAB1C			1.12751	0.276126
EMILIN-3	Q9NT22	ENSG00000183798	EMILIN3		+	1.89429	0.985169
Sphingomyelin phosphodiesterase 3	Q9NY59	ENSG00000103056	SMPD3		+	2.33158	0.728276
Protein Mis18-alpha	Q9NYP9	ENSG00000159055	MIS18A			0.189106	0.172446
Ena/VASP-like protein	Q9UI08	ENSG00000196405	EVL		+	1.92818	-0.753531
HIG1 domain family member 1A, mitochondrial	Q9Y241	ENSG00000181061	HIGD1A		+	2.71577	0.758534
Cytochrome c oxidase assembly factor 3 homolog, mitochondrial	Q9Y2R0	ENSG00000183978	COA3			0.0405061	0.0177079
Mitochondrial import inner membrane translocase subunit Tim8 B	Q9Y5J9	ENSG00000150779	TIMM8B			0.417676	-0.20907
Coiled-coil-helix-coiled-coil-helix domain-containing protein 2;Putative coiled-coil-helix-coiled-coil-helix domain-containing protein CHCHD2P9, mitochondrial	Q9Y6H1;Q5T1J5	ENSG00000106153	CHCHD2;CHCHD2P9		+	1.65763	-0.390194
	REV__P98196;REV__Q9Y2G3				+	1.60282	0.394642
Tubulin beta chain;Tubulin beta-8 chain-like protein LOC260334	P07437;A6NNZ2	ENSG00000183311;ENSG00000196230;ENSG00000224156;ENSG00000227739;ENSG00000229684;ENSG00000232421;ENSG00000232575;ENSG00000235067	TUBB		+	2.73753	-0.432985
Dynein light chain roadblock-type 1;Dynein light chain roadblock-type 2	Q9NP97;Q8TF09	ENSG00000125971;ENSG00000168589	DYNLRB1;DYNLRB2		+	1.51855	0.3628
	REV__Q07020					0.0206333	0.0292191
Protein SET;Protein SETSIP	Q01105;P0DME0	ENSG00000119335;ENSG00000230667	SET;SETSIP			0.0717449	0.0318316
Triple QxxK/R motif-containing protein	Q629K1	ENSG00000205133	TRIQK			1.03474	0.399193
Katanin p60 ATPase-containing subunit A-like 2	Q8IYT4	ENSG00000167216	KATNAL2			0.177069	-0.0702665
Urotensin-2	O95399	ENSG00000049247	UTS2			1.2806	0.527205
60S ribosomal protein L3;60S ribosomal protein L3-like	P39023;Q92901	ENSG00000100316;ENSG00000140986	RPL3;RPL3L			0.626495	-0.158249
Heat shock 70 kDa protein 1A;Heat shock 70 kDa protein 1B	P0DMV9;P0DMV8	ENSG00000204388;ENSG00000204389;ENSG00000212866;ENSG00000215328;ENSG00000224501;ENSG00000231555;ENSG00000232804;ENSG00000234475;ENSG00000235941;ENSG00000237724	HSPA1A;HSPA1B			0.228221	0.0738952
Nucleolin	P19338;REV__P19338	ENSG00000115053	NCL			0.185793	0.0838463
PDZ and LIM domain protein 3	Q53GG5	ENSG00000154553	PDLIM3			0.310962	0.180374
GRB2-associated-binding protein 1	Q13480	ENSG00000109458	GAB1			0.506741	-0.249793
Aldo-keto reductase family 1 member B15;Aldose reductase	P15121;C9JRZ8	ENSG00000085662;ENSG00000227471	AKR1B1;AKR1B15			0.198716	0.104293
Hexokinase-1;Putative hexokinase HKDC1	P19367;Q2TB90	ENSG00000156510;ENSG00000156515	HK1;HKDC1		+	2.30175	0.411059
Titin	Q8WZ42	ENSG00000155657	TTN			0.252752	0.131048
Hypoxia up-regulated protein 1;Testis-expressed sequence 15 protein	Q9Y4L1;Q9BXT5	ENSG00000133863;ENSG00000149428;ENSG00000280682	HYOU1;TEX15		+	3.39215	0.795565
Guanine nucleotide-binding protein G(s) subunit alpha isoforms short;Guanine nucleotide-binding protein G(s) subunit alpha isoforms XLas	P63092;Q5JWF2	ENSG00000087460	GNAS			0.650798	-0.201768
Vitamin D-binding protein	P02774	ENSG00000145321	GC		+	1.61879	-0.533661
Dolichyl-diphosphooligosaccharide--protein glycosyltransferase subunit DAD1	P61803	ENSG00000129562	DAD1		+	1.78353	0.510289
[truncated: 1,999 more rows]

## Sheet: Supplementary Data 8b
NAME		SIZE	ES	NES	NOM p-val	FDR q-val	FWER p-val	RANK AT MAX
REACTOME_ASPARAGINE_N_LINKED_GLYCOSYLATION		136	0.545198	2.46913	0	0	0	718
REACTOME_TRANSPORT_TO_THE_GOLGI_AND_SUBSEQUENT_MODIFICATION		97	0.541593	2.29896	0	0	0	718
REACTOME_ER_TO_GOLGI_ANTEROGRADE_TRANSPORT		94	0.532193	2.25206	0	0	0	718
REACTOME_ANTIGEN_PRESENTATION_FOLDING_ASSEMBLY_AND_PEPTIDE_LOADING_OF_CLASS_I_MHC		16	0.777846	2.20264	0	0.00121279	0.004	617
REACTOME_COPI_MEDIATED_ANTEROGRADE_TRANSPORT		67	0.542138	2.17404	0	0.00174275	0.007	753
REACTOME_N_GLYCAN_TRIMMING_IN_THE_ER_AND_CALNEXIN_CALRETICULIN_CYCLE		15	0.758416	2.12201	0	0.00288722	0.014	641
REACTOME_CARGO_CONCENTRATION_IN_THE_ER		20	0.682922	2.11656	0	0.00263844	0.015	555
REACTOME_UNFOLDED_PROTEIN_RESPONSE_UPR		42	0.571166	2.06731	0	0.00422657	0.027	1183
REACTOME_IRE1ALPHA_ACTIVATES_CHAPERONES		25	0.640326	2.05611	0	0.0041818	0.03	444
REACTOME_REGULATION_OF_INSULIN_LIKE_GROWTH_FACTOR_IGF_TRANSPORT_AND_UPTAKE_BY_INSULIN_LIKE_GROWTH_FACTOR_BINDING_PROTEINS_IGFBPS		46	0.506188	1.934	0	0.0192262	0.144	475
REACTOME_REPRODUCTION		22	0.605156	1.9159	0	0.0211703	0.171	1042
REACTOME_COLLAGEN_FORMATION		28	0.567078	1.90447	0.00239234	0.0221325	0.194	742
REACTOME_TRANSLATION_OF_SARS_COV_2_STRUCTURAL_PROTEINS		18	0.64452	1.90071	0	0.0221842	0.21	641
REACTOME_COLLAGEN_BIOSYNTHESIS_AND_MODIFYING_ENZYMES		23	0.588963	1.8862	0	0.0244305	0.238	597
REACTOME_RESPONSE_TO_ELEVATED_PLATELET_CYTOSOLIC_CA2		67	0.463099	1.88082	0	0.023942	0.249	465
REACTOME_COPII_MEDIATED_VESICLE_TRANSPORT		38	0.520616	1.85597	0	0.028964	0.307	555
REACTOME_SPHINGOLIPID_METABOLISM		20	0.616312	1.85365	0.00456621	0.0280654	0.315	636
REACTOME_SARS_COV_2_INFECTION		30	0.548203	1.8508	0.00218341	0.0272768	0.321	815
REACTOME_POST_TRANSLATIONAL_PROTEIN_MODIFICATION		460	0.35455	1.84762	0	0.0269239	0.334	668
REACTOME_MEIOSIS		21	0.59239	1.81999	0.00659341	0.0328455	0.403	1042
REACTOME_BASE_EXCISION_REPAIR		22	0.557723	1.75723	0.00217391	0.0562036	0.611	959
REACTOME_INTRA_GOLGI_AND_RETROGRADE_GOLGI_TO_ER_TRAFFIC		111	0.403065	1.75137	0	0.0564358	0.631	979
REACTOME_APOPTOTIC_CLEAVAGE_OF_CELLULAR_PROTEINS		20	0.571344	1.74034	0.0151515	0.059833	0.669	508
REACTOME_TRNA_MODIFICATION_IN_THE_NUCLEUS_AND_CYTOSOL		15	0.586723	1.66414	0.0283224	0.11232	0.884	452
REACTOME_RESOLUTION_OF_ABASIC_SITES_AP_SITES		20	0.540646	1.65742	0.013544	0.114042	0.907	959
REACTOME_PEPTIDE_HORMONE_METABOLISM		25	0.516731	1.65741	0.00921659	0.109701	0.907	422
REACTOME_EXTRACELLULAR_MATRIX_ORGANIZATION		96	0.384242	1.65423	0	0.107608	0.909	742
REACTOME_HSF1_ACTIVATION		15	0.593175	1.63278	0.0129032	0.122108	0.944	742
REACTOME_CELL_JUNCTION_ORGANIZATION		22	0.516438	1.62928	0.0242291	0.121209	0.949	916
REACTOME_SARS_COV_1_INFECTION		20	0.527854	1.62816	0.0212766	0.118108	0.949	815
REACTOME_DDX58_IFIH1_MEDIATED_INDUCTION_OF_INTERFERON_ALPHA_BETA		15	0.564693	1.61397	0.0319149	0.126777	0.966	1049
REACTOME_MEMBRANE_TRAFFICKING		313	0.315251	1.59115	0	0.147012	0.977	983
REACTOME_RETROGRADE_TRANSPORT_AT_THE_TRANS_GOLGI_NETWORK		29	0.476798	1.58113	0.0159817	0.15398	0.987	753
REACTOME_GOLGI_TO_ER_RETROGRADE_TRANSPORT		78	0.376699	1.55959	0.00485437	0.17559	0.996	979
REACTOME_COPI_DEPENDENT_GOLGI_TO_ER_RETROGRADE_TRAFFIC		53	0.413363	1.5536	0.0160183	0.177864	0.997	509
REACTOME_MHC_CLASS_II_ANTIGEN_PRESENTATION		68	0.385165	1.54155	0.0133929	0.187381	0.999	1138
REACTOME_MUSCLE_CONTRACTION		43	0.420421	1.53993	0.0193548	0.184482	0.999	819
REACTOME_SARS_COV_INFECTIONS		71	0.374134	1.52825	0.0157303	0.195051	1	815
REACTOME_VESICLE_MEDIATED_TRANSPORT		330	0.305461	1.52249	0	0.197085	1	718
REACTOME_LATE_ENDOSOMAL_MICROAUTOPHAGY		20	0.484612	1.51378	0.0366379	0.204808	1	915
REACTOME_INTERLEUKIN_1_SIGNALING		55	0.388095	1.50874	0.015625	0.206456	1	1158
REACTOME_TRANS_GOLGI_NETWORK_VESICLE_BUDDING		44	0.404469	1.48274	0.0234192	0.240483	1	540
REACTOME_NEUTROPHIL_DEGRANULATION		204	0.309314	1.46634	0.00259067	0.262328	1	667
REACTOME_INTERLEUKIN_1_FAMILY_SIGNALING		61	0.363661	1.45968	0.0239651	0.267872	1	1158
REACTOME_SENSORY_PROCESSING_OF_SOUND_BY_OUTER_HAIR_CELLS_OF_THE_COCHLEA		15	0.51614	1.4556	0.075431	0.269676	1	84
REACTOME_APOPTOTIC_EXECUTION_PHASE		26	0.444207	1.44878	0.0612691	0.276785	1	508
REACTOME_AMYLOID_FIBER_FORMATION		17	0.500023	1.43428	0.075	0.29828	1	470
REACTOME_PCNA_DEPENDENT_LONG_PATCH_BASE_EXCISION_REPAIR		15	0.488225	1.43326	0.0721868	0.293545	1	701
REACTOME_GLOBAL_GENOME_NUCLEOTIDE_EXCISION_REPAIR_GG_NER		38	0.396516	1.42952	0.0410367	0.294053	1	1139
REACTOME_INTRA_GOLGI_TRAFFIC		23	0.457945	1.42508	0.0602679	0.296851	1	753
REACTOME_ABC_TRANSPORTER_DISORDERS		48	0.379146	1.41948	0.0440098	0.300633	1	609
REACTOME_INNATE_IMMUNE_SYSTEM		358	0.276331	1.41803	0	0.2977	1	714
REACTOME_NEDDYLATION		86	0.342328	1.41494	0.0280374	0.297618	1	1158
REACTOME_ANTIGEN_PROCESSING_CROSS_PRESENTATION		60	0.358849	1.39639	0.0398126	0.328879	1	1293
REACTOME_PLATELET_ACTIVATION_SIGNALING_AND_AGGREGATION		107	0.319865	1.39558	0.0224719	0.324432	1	465
REACTOME_RESOLUTION_OF_AP_SITES_VIA_THE_MULTIPLE_NUCLEOTIDE_PATCH_REPLACEMENT_PATHWAY		16	0.49173	1.39302	0.0894855	0.323129	1	959
REACTOME_PERK_REGULATES_GENE_EXPRESSION		17	0.480643	1.38123	0.104294	0.341682	1	563
REACTOME_SIGNALING_BY_NOTCH		76	0.334875	1.37889	0.06	0.339973	1	1158
REACTOME_HEDGEHOG_LIGAND_BIOGENESIS		45	0.369967	1.37516	0.0577778	0.34217	1	609
REACTOME_PHASE_II_CONJUGATION_OF_COMPOUNDS		30	0.406959	1.37081	0.0940919	0.346104	1	999
REACTOME_RECOGNITION_OF_DNA_DAMAGE_BY_PCNA_CONTAINING_REPLICATION_COMPLEX		15	0.486061	1.36298	0.114607	0.3573	1	579
REACTOME_LYSOSOME_VESICLE_BIOGENESIS		15	0.483512	1.35906	0.131291	0.3597	1	75
REACTOME_LEISHMANIA_INFECTION		68	0.328097	1.35706	0.0410628	0.358527	1	768
REACTOME_SULFUR_AMINO_ACID_METABOLISM		16	0.459093	1.34562	0.130621	0.376697	1	178
REACTOME_RUNX1_REGULATES_GENES_INVOLVED_IN_MEGAKARYOCYTE_DIFFERENTIATION_AND_PLATELET_FUNCTION		17	0.446685	1.33543	0.130734	0.393721	1	838
REACTOME_TOLL_LIKE_RECEPTOR_TLR1_TLR2_CASCADE		33	0.383717	1.33457	0.0749415	0.389569	1	768
REACTOME_HOMOLOGY_DIRECTED_REPAIR		29	0.394613	1.33217	0.105381	0.389159	1	1139
REACTOME_TOLL_LIKE_RECEPTOR_9_TLR9_CASCADE		31	0.384066	1.33178	0.108696	0.384379	1	768
REACTOME_RHO_GTPASES_ACTIVATE_IQGAPS		20	0.449566	1.33144	0.116854	0.37947	1	489
REACTOME_BIOLOGICAL_OXIDATIONS		49	0.353365	1.33115	0.0889371	0.374754	1	1017
REACTOME_DNA_DAMAGE_BYPASS		19	0.428634	1.32797	0.132911	0.37629	1	805
REACTOME_DNA_DAMAGE_RECOGNITION_IN_GG_NER		18	0.457421	1.32745	0.143451	0.372304	1	1082
REACTOME_FORMATION_OF_INCISION_COMPLEX_IN_GG_NER		15	0.4651	1.3265	0.122271	0.369269	1	771
REACTOME_SIGNALING_BY_INTERLEUKINS		134	0.291194	1.3245	0.0337349	0.367951	1	664
REACTOME_DEFECTIVE_CFTR_CAUSES_CYSTIC_FIBROSIS		46	0.356696	1.31772	0.0755149	0.376689	1	1265
REACTOME_CLEC7A_DECTIN_1_SIGNALING		55	0.340146	1.31596	0.0723982	0.375798	1	1158
REACTOME_PROCESSING_OF_DNA_DOUBLE_STRAND_BREAK_ENDS		20	0.430592	1.3149	0.118644	0.372883	1	579
REACTOME_TRANSLESION_SYNTHESIS_BY_Y_FAMILY_DNA_POLYMERASES_BYPASSES_LESIONS_ON_DNA_TEMPLATE		15	0.472032	1.31236	0.128959	0.373544	1	805
REACTOME_SENSORY_PROCESSING_OF_SOUND		26	0.408257	1.31148	0.131696	0.370625	1	357
REACTOME_SENESCENCE_ASSOCIATED_SECRETORY_PHENOTYPE_SASP		20	0.431076	1.3101	0.132035	0.368626	1	923
REACTOME_APOPTOSIS		94	0.304186	1.30544	0.0599078	0.373751	1	508
REACTOME_RHOD_GTPASE_CYCLE		29	0.387654	1.29469	0.113379	0.392249	1	562
REACTOME_TRANSCRIPTION_COUPLED_NUCLEOTIDE_EXCISION_REPAIR_TC_NER		46	0.347436	1.293	0.112745	0.39135	1	1507
REACTOME_ELASTIC_FIBRE_FORMATION		16	0.445994	1.28738	0.162281	0.398461	1	1292
REACTOME_CLASS_I_MHC_MEDIATED_ANTIGEN_PROCESSING_PRESENTATION		129	0.284565	1.28672	0.0629723	0.395155	1	714
REACTOME_SIGNALING_BY_ALK_IN_CANCER		34	0.371472	1.28571	0.124722	0.392513	1	923
REACTOME_GOLGI_ASSOCIATED_VESICLE_BIOGENESIS		35	0.368646	1.28393	0.111607	0.391618	1	540
REACTOME_DUAL_INCISION_IN_GG_NER		17	0.431064	1.27448	0.156388	0.406844	1	959
REACTOME_SCF_SKP2_MEDIATED_DEGRADATION_OF_P27_P21		43	0.340797	1.26229	0.117096	0.428609	1	609
REACTOME_MITOTIC_G1_PHASE_AND_G1_S_TRANSITION		81	0.299653	1.26145	0.0763723	0.425696	1	609
REACTOME_DNA_REPAIR		100	0.288107	1.25868	0.0859189	0.427138	1	1139
REACTOME_NUCLEOTIDE_EXCISION_REPAIR		55	0.317854	1.25362	0.113953	0.433925	1	1507
REACTOME_SMOOTH_MUSCLE_CONTRACTION		17	0.434389	1.25028	0.19163	0.43669	1	619
REACTOME_MOLECULES_ASSOCIATED_WITH_ELASTIC_FIBRES		16	0.445994	1.24903	0.2	0.434886	1	1292
REACTOME_MYD88_INDEPENDENT_TLR4_CASCADE		30	0.3682	1.24744	0.155814	0.433956	1	768
REACTOME_G1_S_DNA_DAMAGE_CHECKPOINTS		43	0.338179	1.24163	0.148315	0.442043	1	1269
REACTOME_REGULATION_OF_RUNX3_EXPRESSION_AND_ACTIVITY		41	0.337594	1.23438	0.163265	0.454016	1	1265
REACTOME_ABC_FAMILY_PROTEINS_MEDIATED_TRANSPORT		54	0.319065	1.23168	0.135076	0.455809	1	632
REACTOME_REGULATION_OF_TP53_ACTIVITY_THROUGH_PHOSPHORYLATION		25	0.377466	1.22387	0.190789	0.469452	1	579
REACTOME_TRANSCRIPTIONAL_REGULATION_BY_RUNX2		61	0.306919	1.22052	0.138498	0.472743	1	653
REACTOME_DEGRADATION_OF_DVL		42	0.335222	1.21793	0.162896	0.474658	1	609
REACTOME_REGULATION_OF_MECP2_EXPRESSION_AND_ACTIVITY		15	0.426046	1.21407	0.196429	0.479717	1	838
REACTOME_FCGAMMA_RECEPTOR_FCGR_DEPENDENT_PHAGOCYTOSIS		46	0.320451	1.21187	0.185185	0.480302	1	1142
REACTOME_ENERGY_DEPENDENT_REGULATION_OF_MTOR_BY_LKB1_AMPK		15	0.427531	1.20935	0.216036	0.481934	1	644
REACTOME_PARASITE_INFECTION		39	0.333823	1.20851	0.189498	0.479304	1	1296
REACTOME_DECTIN_1_MEDIATED_NONCANONICAL_NF_KB_SIGNALING		46	0.324048	1.20505	0.166667	0.483405	1	1158
REACTOME_DEATH_RECEPTOR_SIGNALLING		32	0.350579	1.20018	0.172043	0.490641	1	938
REACTOME_TELOMERE_C_STRAND_LAGGING_STRAND_SYNTHESIS		18	0.4075	1.19779	0.233624	0.491878	1	1507
REACTOME_CELL_CELL_COMMUNICATION		36	0.338271	1.1908	0.195294	0.503549	1	982
REACTOME_TNFR2_NON_CANONICAL_NF_KB_PATHWAY		45	0.320338	1.18742	0.206349	0.50789	1	609
REACTOME_THE_ROLE_OF_GTSE1_IN_G2_M_PROGRESSION_AFTER_G2_CHECKPOINT		52	0.311232	1.18337	0.177011	0.514044	1	487
REACTOME_FCERI_MEDIATED_NF_KB_ACTIVATION		49	0.312275	1.1803	0.199105	0.51735	1	609
REACTOME_LAGGING_STRAND_SYNTHESIS		15	0.42323	1.17891	0.256944	0.516054	1	701
REACTOME_CYCLIN_D_ASSOCIATED_EVENTS_IN_G1		15	0.413108	1.17839	0.24612	0.512685	1	412
REACTOME_BIOSYNTHESIS_OF_THE_N_GLYCAN_PRECURSOR_DOLICHOL_LIPID_LINKED_OLIGOSACCHARIDE_LLO_AND_TRANSFER_TO_A_NASCENT_PROTEIN		19	0.389565	1.172	0.263948	0.524089	1	461
REACTOME_ION_HOMEOSTASIS		19	0.401821	1.17165	0.250535	0.520509	1	819
REACTOME_RHOF_GTPASE_CYCLE		22	0.380917	1.16937	0.237991	0.521898	1	531
REACTOME_DNA_DOUBLE_STRAND_BREAK_REPAIR		39	0.324699	1.16564	0.228188	0.527136	1	1139
REACTOME_RUNX1_REGULATES_TRANSCRIPTION_OF_GENES_INVOLVED_IN_DIFFERENTIATION_OF_HSCS		47	0.312955	1.16056	0.228028	0.535307	1	1265
REACTOME_FC_EPSILON_RECEPTOR_FCERI_SIGNALING		63	0.290877	1.15364	0.234783	0.548504	1	768
REACTOME_DISEASES_OF_SIGNAL_TRANSDUCTION_BY_GROWTH_FACTOR_RECEPTORS_AND_SECOND_MESSENGERS		179	0.246231	1.1535	0.125	0.544341	1	938
REACTOME_TRANSCRIPTIONAL_REGULATION_BY_RUNX1		88	0.27523	1.15251	0.180693	0.542614	1	1189
REACTOME_CHROMOSOME_MAINTENANCE		46	0.312382	1.15232	0.236726	0.538758	1	1318
REACTOME_DOWNSTREAM_SIGNALING_EVENTS_OF_B_CELL_RECEPTOR_BCR		49	0.301826	1.1522	0.218894	0.534778	1	609
REACTOME_DEGRADATION_OF_BETA_CATENIN_BY_THE_DESTRUCTION_COMPLEX		55	0.299986	1.14767	0.228438	0.541964	1	487
REACTOME_HEMOSTASIS		208	0.238673	1.14722	0.128141	0.538746	1	465
REACTOME_REGULATION_OF_HMOX1_EXPRESSION_AND_ACTIVITY		47	0.304042	1.14602	0.239741	0.537796	1	609
REACTOME_COPI_INDEPENDENT_GOLGI_TO_ER_RETROGRADE_TRAFFIC		35	0.330276	1.14488	0.254545	0.53655	1	979
REACTOME_EXTENSION_OF_TELOMERES		28	0.341646	1.1426	0.277778	0.537896	1	981
REACTOME_AGGREPHAGY		23	0.360343	1.13253	0.298673	0.558614	1	915
REACTOME_PROGRAMMED_CELL_DEATH		109	0.259486	1.13154	0.207921	0.557155	1	508
REACTOME_CYTOSOLIC_SENSORS_OF_PATHOGEN_ASSOCIATED_DNA		22	0.360398	1.13029	0.284211	0.556166	1	865
REACTOME_AUTOPHAGY		72	0.273708	1.12428	0.227488	0.567469	1	915
REACTOME_TOLL_LIKE_RECEPTOR_CASCADES		45	0.296149	1.11523	0.295154	0.586471	1	412
REACTOME_TRANSCRIPTIONAL_REGULATION_BY_MECP2		20	0.367521	1.11362	0.309129	0.586428	1	838
REACTOME_NEGATIVE_REGULATION_OF_NOTCH4_SIGNALING		44	0.298973	1.11115	0.274419	0.588499	1	609
REACTOME_EPH_EPHRIN_MEDIATED_REPULSION_OF_CELLS		17	0.383188	1.1088	0.296296	0.590271	1	938
REACTOME_STABILIZATION_OF_P53		41	0.305033	1.10613	0.291196	0.593005	1	1265
REACTOME_REGULATION_OF_RAS_BY_GAPS		42	0.307882	1.10181	0.286957	0.600661	1	1265
REACTOME_TRANSCRIPTIONAL_REGULATION_BY_RUNX3		46	0.294078	1.10093	0.300221	0.598894	1	487
REACTOME_MAPK6_MAPK4_SIGNALING		53	0.285172	1.09847	0.29078	0.60108	1	1158
REACTOME_SIGNALING_BY_THE_B_CELL_RECEPTOR_BCR		58	0.281669	1.09695	0.276644	0.600916	1	768
REACTOME_TCF_DEPENDENT_SIGNALING_IN_RESPONSE_TO_WNT		75	0.271088	1.09669	0.280576	0.597354	1	609
REACTOME_CARDIAC_CONDUCTION		20	0.360581	1.09652	0.32906	0.593599	1	819
REACTOME_TP53_REGULATES_TRANSCRIPTION_OF_CELL_CYCLE_GENES		16	0.385623	1.09452	0.325678	0.594558	1	480
REACTOME_AUF1_HNRNP_D0_BINDS_AND_DESTABILIZES_MRNA		44	0.295057	1.09393	0.292453	0.591984	1	609
REACTOME_REGULATION_OF_MRNA_STABILITY_BY_PROTEINS_THAT_BIND_AU_RICH_ELEMENTS		66	0.271671	1.0934	0.305747	0.589289	1	1159
REACTOME_DISEASES_OF_PROGRAMMED_CELL_DEATH		22	0.337986	1.08703	0.330472	0.602426	1	1020
REACTOME_APC_C_MEDIATED_DEGRADATION_OF_CELL_CYCLE_PROTEINS		53	0.286785	1.08679	0.287037	0.59905	1	487
REACTOME_DISEASES_OF_METABOLISM		54	0.284784	1.08234	0.346154	0.60638	1	461
REACTOME_SIGNALING_BY_NOTCH4		49	0.283277	1.08148	0.309211	0.604765	1	609
REACTOME_COLLAGEN_DEGRADATION		17	0.36636	1.07706	0.354911	0.612127	1	470
REACTOME_CROSS_PRESENTATION_OF_SOLUBLE_EXOGENOUS_ANTIGENS_ENDOSOMES		40	0.294911	1.0744	0.323113	0.615391	1	1265
REACTOME_G_ALPHA_Q_SIGNALLING_EVENTS		27	0.325202	1.07396	0.333333	0.612601	1	993
REACTOME_CYCLIN_A_CDK2_ASSOCIATED_EVENTS_AT_S_PHASE_ENTRY		50	0.284598	1.07021	0.335443	0.618342	1	609
REACTOME_SYNTHESIS_OF_SUBSTRATES_IN_N_GLYCAN_BIOSYTHESIS		17	0.36293	1.0655	0.374165	0.62683	1	461
REACTOME_RAB_GERANYLGERANYLATION		23	0.334314	1.06409	0.389277	0.6266	1	631
REACTOME_ASYMMETRIC_LOCALIZATION_OF_PCP_PROTEINS		43	0.277724	1.05845	0.336562	0.637537	1	609
REACTOME_DEGRADATION_OF_AXIN		40	0.294911	1.05675	0.35049	0.637848	1	1265
REACTOME_TELOMERE_MAINTENANCE		38	0.286376	1.04421	0.370283	0.66852	1	1139
REACTOME_G2_M_DNA_DAMAGE_CHECKPOINT		23	0.331673	1.04056	0.372043	0.674238	1	1139
REACTOME_BETA_CATENIN_INDEPENDENT_WNT_SIGNALING		70	0.251845	1.03746	0.363426	0.67881	1	1158
REACTOME_SIGNALING_BY_VEGF		45	0.282579	1.03703	0.37296	0.675726	1	876
REACTOME_CELLULAR_RESPONSE_TO_HYPOXIA		44	0.281754	1.03621	0.387244	0.67383	1	609
REACTOME_DEGRADATION_OF_THE_EXTRACELLULAR_MATRIX		37	0.296345	1.03263	0.39207	0.679273	1	740
REACTOME_REGULATION_OF_TP53_ACTIVITY		61	0.259398	1.02639	0.409396	0.692257	1	452
REACTOME_HEDGEHOG_ON_STATE		44	0.278567	1.02292	0.431818	0.697641	1	1265
REACTOME_CA2_PATHWAY		16	0.355685	1.02287	0.431111	0.693634	1	838
REACTOME_HSP90_CHAPERONE_CYCLE_FOR_STEROID_HORMONE_RECEPTORS_SHR_IN_THE_PRESENCE_OF_LIGAND		35	0.297172	1.01801	0.419426	0.702869	1	979
REACTOME_REGULATION_OF_RUNX2_EXPRESSION_AND_ACTIVITY		46	0.274776	1.01761	0.404977	0.699919	1	609
REACTOME_ADAPTIVE_IMMUNE_SYSTEM		237	0.20837	1.01412	0.407407	0.705871	1	979
REACTOME_RHO_GTPASES_ACTIVATE_WASPS_AND_WAVES		27	0.310402	1.01227	0.413793	0.706928	1	1142
REACTOME_SIGNALING_BY_HEDGEHOG		66	0.250657	1.01157	0.431235	0.704744	1	609
REACTOME_DEGRADATION_OF_GLI1_BY_THE_PROTEASOME		44	0.266724	0.999613	0.434685	0.734793	1	1265
REACTOME_INTERLEUKIN_17_SIGNALING		22	0.31715	0.993964	0.462921	0.746125	1	664
REACTOME_MITOTIC_G2_G2_M_PHASES		94	0.232256	0.984185	0.489412	0.770017	1	1158
REACTOME_SENSORY_PERCEPTION		47	0.263313	0.983188	0.47343	0.768369	1	357
REACTOME_L1CAM_INTERACTIONS		66	0.242224	0.978391	0.467949	0.777317	1	139
REACTOME_INTERLEUKIN_12_FAMILY_SIGNALING		32	0.285538	0.975674	0.487059	0.780426	1	661
REACTOME_REGULATION_OF_CHOLESTEROL_BIOSYNTHESIS_BY_SREBP_SREBF		25	0.304558	0.971154	0.498947	0.788978	1	555
REACTOME_DISEASES_OF_GLYCOSYLATION		28	0.29634	0.968701	0.5	0.791679	1	641
REACTOME_C_TYPE_LECTIN_RECEPTORS_CLRS		62	0.237886	0.962582	0.525701	0.804932	1	609
REACTOME_GLYCOSAMINOGLYCAN_METABOLISM		21	0.313047	0.959948	0.497778	0.80797	1	604
REACTOME_REGULATION_OF_TP53_EXPRESSION_AND_DEGRADATION		15	0.337557	0.959058	0.49892	0.805914	1	222
REACTOME_METABOLISM_OF_POLYAMINES		43	0.255738	0.953554	0.512141	0.817164	1	609
REACTOME_MTOR_SIGNALLING		24	0.297803	0.948828	0.527716	0.82636	1	644
REACTOME_METABOLISM_OF_STEROIDS		43	0.259699	0.947785	0.522892	0.824974	1	555
REACTOME_SELECTIVE_AUTOPHAGY		40	0.258666	0.944927	0.533477	0.828961	1	366
REACTOME_CELL_SURFACE_INTERACTIONS_AT_THE_VASCULAR_WALL		35	0.267175	0.941574	0.544794	0.834102	1	740
REACTOME_RECRUITMENT_OF_NUMA_TO_MITOTIC_CENTROSOMES		36	0.264424	0.935252	0.579869	0.846517	1	979
REACTOME_G2_M_CHECKPOINTS		73	0.229004	0.931797	0.558252	0.851633	1	609
REACTOME_CELLULAR_RESPONSES_TO_STIMULI		352	0.179223	0.916103	0.745946	0.890861	1	667
REACTOME_RAC3_GTPASE_CYCLE		42	0.246904	0.913717	0.609865	0.893164	1	568
REACTOME_PEROXISOMAL_PROTEIN_IMPORT		20	0.300946	0.913524	0.600858	0.889044	1	277
REACTOME_OXIDATIVE_STRESS_INDUCED_SENESCENCE		20	0.298256	0.909084	0.60177	0.896852	1	942
REACTOME_RHOG_GTPASE_CYCLE		42	0.249618	0.908836	0.614428	0.892958	1	554
REACTOME_TRANSCRIPTIONAL_ACTIVITY_OF_SMAD2_SMAD3_SMAD4_HETEROTRIMER		16	0.315599	0.908784	0.576613	0.888572	1	369
REACTOME_FORMATION_OF_TC_NER_PRE_INCISION_COMPLEX		32	0.260136	0.9083	0.620843	0.885348	1	1502
REACTOME_ASSEMBLY_AND_CELL_SURFACE_PRESENTATION_OF_NMDA_RECEPTORS		17	0.308412	0.908269	0.594883	0.880969	1	92
REACTOME_INTRAFLAGELLAR_TRANSPORT		17	0.310211	0.905951	0.573809	0.882823	1	530
REACTOME_DETOXIFICATION_OF_REACTIVE_OXYGEN_SPECIES		19	0.307403	0.903646	0.585366	0.884528	1	615
REACTOME_FGFR2_ALTERNATIVE_SPLICING		18	0.305733	0.903096	0.600868	0.881424	1	2742
REACTOME_PCP_CE_PATHWAY		55	0.233568	0.897142	0.667458	0.892745	1	1158
REACTOME_RAC2_GTPASE_CYCLE		43	0.243125	0.892262	0.663462	0.901315	1	554
REACTOME_GAP_JUNCTION_TRAFFICKING_AND_REGULATION		19	0.292484	0.891024	0.631687	0.900097	1	163
REACTOME_INTERLEUKIN_12_SIGNALING		29	0.264998	0.888191	0.636957	0.902864	1	661
REACTOME_DNA_REPLICATION_PRE_INITIATION		60	0.225192	0.880969	0.680751	0.916442	1	609
REACTOME_SIGNALING_BY_WNT		111	0.200897	0.879201	0.764019	0.916427	1	867
REACTOME_DUAL_INCISION_IN_TC_NER		34	0.250908	0.87697	0.670354	0.917598	1	616
REACTOME_CELLULAR_RESPONSE_TO_CHEMICAL_STRESS		89	0.205978	0.876804	0.726457	0.913712	1	615
REACTOME_INTEGRIN_CELL_SURFACE_INTERACTIONS		34	0.256516	0.87254	0.682432	0.919859	1	1293
REACTOME_CDT1_ASSOCIATION_WITH_THE_CDC6_ORC_ORIGIN_COMPLEX		43	0.237359	0.868715	0.724706	0.924667	1	609
REACTOME_UB_SPECIFIC_PROCESSING_PROTEASES		76	0.210775	0.864375	0.764563	0.930326	1	609
REACTOME_PTEN_REGULATION		82	0.206021	0.86367	0.763855	0.927561	1	644
REACTOME_TCR_SIGNALING		56	0.222419	0.863349	0.74	0.924018	1	609
REACTOME_RECRUITMENT_OF_MITOTIC_CENTROSOME_PROTEINS_AND_COMPLEXES		28	0.256734	0.854446	0.704846	0.940108	1	979
REACTOME_FOXO_MEDIATED_TRANSCRIPTION		24	0.265765	0.848697	0.688699	0.948687	1	330
REACTOME_INFECTIOUS_DISEASE		413	0.164891	0.845481	0.960227	0.951891	1	707
REACTOME_ACTIVATION_OF_ATR_IN_RESPONSE_TO_REPLICATION_STRESS		17	0.284874	0.842831	0.67184	0.95322	1	333
REACTOME_ACTIVATION_OF_NMDA_RECEPTORS_AND_POSTSYNAPTIC_EVENTS		38	0.235145	0.842096	0.736721	0.950482	1	366
REACTOME_POTENTIAL_THERAPEUTICS_FOR_SARS		41	0.234884	0.839095	0.752101	0.952863	1	532
REACTOME_ANCHORING_OF_THE_BASAL_BODY_TO_THE_PLASMA_MEMBRANE		28	0.252645	0.833866	0.729604	0.959897	1	1077
REACTOME_REGULATION_OF_PTEN_STABILITY_AND_ACTIVITY		48	0.219228	0.832033	0.766667	0.959703	1	609
REACTOME_P75_NTR_RECEPTOR_MEDIATED_SIGNALLING		25	0.258413	0.826067	0.736264	0.967974	1	938
REACTOME_E3_UBIQUITIN_LIGASES_UBIQUITINATE_TARGET_PROTEINS		15	0.294654	0.823572	0.712185	0.96866	1	1123
REACTOME_SYNTHESIS_OF_DNA		76	0.200559	0.822883	0.819172	0.965715	1	609
REACTOME_ACTIVATION_OF_THE_PRE_REPLICATIVE_COMPLEX		17	0.281279	0.820182	0.71024	0.966722	1	333
REACTOME_PROTEIN_PROTEIN_INTERACTIONS_AT_SYNAPSES		20	0.262625	0.811917	0.71028	0.978884	1	357
REACTOME_APC_C_CDH1_MEDIATED_DEGRADATION_OF_CDC20_AND_OTHER_APC_C_CDH1_TARGETED_PROTEINS_IN_LATE_MITOSIS_EARLY_G1		47	0.212897	0.803777	0.834437	0.990038	1	1265
REACTOME_PI_METABOLISM		21	0.257831	0.801674	0.77342	0.989681	1	713
REACTOME_RND2_GTPASE_CYCLE		18	0.266687	0.800682	0.760776	0.98726	1	531
REACTOME_ENDOSOMAL_SORTING_COMPLEX_REQUIRED_FOR_TRANSPORT_ESCRT		21	0.258329	0.796971	0.758099	0.989738	1	815
REACTOME_SIGNALING_BY_PTK6		18	0.266052	0.795964	0.766292	0.987222	1	222
REACTOME_BINDING_AND_UPTAKE_OF_LIGANDS_BY_SCAVENGER_RECEPTORS		19	0.260233	0.791034	0.761693	0.991442	1	617
REACTOME_GENE_AND_PROTEIN_EXPRESSION_BY_JAK_STAT_SIGNALING_AFTER_INTERLEUKIN_12_STIMULATION		28	0.236945	0.79019	0.810638	0.988706	1	124
REACTOME_SIGNALING_BY_NOTCH1		17	0.269628	0.787501	0.762208	0.988862	1	774
REACTOME_MAPK_FAMILY_SIGNALING_CASCADES		112	0.177103	0.781261	0.922693	0.995019	1	644
REACTOME_ORC1_REMOVAL_FROM_CHROMATIN		52	0.203865	0.773637	0.891204	1	1	487
REACTOME_ION_TRANSPORT_BY_P_TYPE_ATPASES		17	0.259553	0.762838	0.796574	1	1	802
REACTOME_CELLULAR_SENESCENCE		44	0.206516	0.760502	0.878465	1	1	1006
REACTOME_MTORC1_MEDIATED_SIGNALLING		16	0.264299	0.746568	0.789362	1	1	644
REACTOME_SEALING_OF_THE_NUCLEAR_ENVELOPE_NE_BY_ESCRT_III		21	0.243041	0.744104	0.81875	1	1	126
REACTOME_S_PHASE		91	0.174643	0.743856	0.950119	1	1	609
REACTOME_BUDDING_AND_MATURATION_OF_HIV_VIRION		19	0.243583	0.742488	0.84322	1	1	922
REACTOME_REGULATION_OF_PTEN_GENE_TRANSCRIPTION		29	0.218565	0.739165	0.861538	1	1	644
REACTOME_NEUROTRANSMITTER_RECEPTORS_AND_POSTSYNAPTIC_SIGNAL_TRANSMISSION		58	0.186387	0.734958	0.925754	1	1	366
REACTOME_G_PROTEIN_MEDIATED_EVENTS		20	0.244107	0.729714	0.853828	1	1	1047
REACTOME_PROTEIN_UBIQUITINATION		28	0.213431	0.722515	0.873085	1	1	1123
REACTOME_INTRACELLULAR_SIGNALING_BY_SECOND_MESSENGERS		118	0.161102	0.718709	0.98861	1	1	649
REACTOME_RECYCLING_PATHWAY_OF_L1		30	0.21167	0.717039	0.903297	1	1	664
REACTOME_ESTROGEN_DEPENDENT_GENE_EXPRESSION		34	0.205992	0.710895	0.926667	1	1	838
REACTOME_CYTOPROTECTION_BY_HMOX1		71	0.175493	0.709854	0.969388	1	1	609
REACTOME_RNA_POLYMERASE_II_TRANSCRIPTION		369	0.136919	0.698922	1	1	1	616
REACTOME_TP53_REGULATES_METABOLIC_GENES		47	0.186363	0.698624	0.934884	1	1	926
REACTOME_SIGNALING_BY_RECEPTOR_TYROSINE_KINASES		179	0.147452	0.696492	0.995074	1	1	938
REACTOME_DNA_REPLICATION		79	0.167461	0.695714	0.964623	1	1	609
REACTOME_DEUBIQUITINATION		102	0.157917	0.695395	0.985577	1	1	609
REACTOME_SYNTHESIS_OF_PIPS_AT_THE_PLASMA_MEMBRANE		15	0.24818	0.693847	0.875269	1	1	713
REACTOME_ASSEMBLY_OF_COLLAGEN_FIBRILS_AND_OTHER_MULTIMERIC_STRUCTURES		18	0.23465	0.689877	0.860045	1	1	3021
REACTOME_HEDGEHOG_OFF_STATE		59	0.178245	0.689302	0.957245	1	1	487
REACTOME_MAP2K_AND_MAPK_ACTIVATION		24	0.21602	0.685921	0.890625	1	1	1384
REACTOME_CLATHRIN_MEDIATED_ENDOCYTOSIS		80	0.16214	0.68585	0.98063	1	1	1198
REACTOME_AMINO_ACIDS_REGULATE_MTORC1		21	0.221627	0.685578	0.915584	1	1	644
REACTOME_GLUTATHIONE_CONJUGATION		15	0.245578	0.683872	0.866973	1	1	999
REACTOME_CARGO_RECOGNITION_FOR_CLATHRIN_MEDIATED_ENDOCYTOSIS		46	0.17671	0.673153	0.960557	1	1	939
REACTOME_HDACS_DEACETYLATE_HISTONES		16	0.232942	0.672994	0.901376	1	1	942
REACTOME_PKMTS_METHYLATE_HISTONE_LYSINES		19	0.22175	0.669127	0.910755	1	1	942
REACTOME_SIGNAL_TRANSDUCTION_BY_L1		16	0.231364	0.657461	0.926087	1	1	1372
REACTOME_ACTIVATION_OF_GENE_EXPRESSION_BY_SREBF_SREBP		17	0.227868	0.651232	0.911205	1	1	897
REACTOME_MRNA_SPLICING_MINOR_PATHWAY		36	0.180957	0.64427	0.972093	1	1	3235
REACTOME_HSF1_DEPENDENT_TRANSACTIVATION		18	0.216996	0.641052	0.932314	1	1	26
REACTOME_ESR_MEDIATED_SIGNALING		58	0.163107	0.639603	0.986577	1	1	616
REACTOME_CELL_DEATH_SIGNALLING_VIA_NRAGE_NRIF_AND_NADE		17	0.219691	0.637033	0.936441	0.997749	1	1215
REACTOME_PLASMA_LIPOPROTEIN_ASSEMBLY_REMODELING_AND_CLEARANCE		21	0.20106	0.636687	0.961783	0.994283	1	907
REACTOME_SIGNALING_BY_INSULIN_RECEPTOR		20	0.208259	0.630406	0.95302	0.993612	1	3125
REACTOME_TRANSCRIPTIONAL_REGULATION_BY_TP53		145	0.138499	0.629799	1	0.990223	1	644
REACTOME_INTERLEUKIN_4_AND_INTERLEUKIN_13_SIGNALING		17	0.206946	0.613252	0.949367	0.99367	1	61
REACTOME_SYNDECAN_INTERACTIONS		19	0.200376	0.595866	0.955128	0.996152	1	28
REACTOME_ANTIGEN_PROCESSING_UBIQUITINATION_PROTEASOME_DEGRADATION		97	0.136928	0.592487	1	0.993622	1	714
REACTOME_FORMATION_OF_FIBRIN_CLOT_CLOTTING_CASCADE		15	0.192973	0.54756	0.973626	1	1	3184
REACTOME_ACTIVATION_OF_ANTERIOR_HOX_GENES_IN_HINDBRAIN_DEVELOPMENT_DURING_EARLY_EMBRYOGENESIS		20	0.175922	0.535147	0.993576	0.99904	1	1266
REACTOME_SIGNALING_BY_FGFR		27	0.14349	0.479425	1	1	1	1068
REACTOME_SIGNALING_BY_FGFR2		27	0.14349	0.466652	0.997817	0.997909	1	1068

## Sheet: Supplementary Data 8c
NAME		SIZE	ES	NES	NOM p-val	FDR q-val	FWER p-val	RANK AT MAX
REACTOME_MITOCHONDRIAL_TRANSLATION		56	-0.843077	-3.15085	0	0	0	517
REACTOME_TRANSLATION		195	-0.582387	-2.67311	0	0	0	537
REACTOME_THE_CITRIC_ACID_TCA_CYCLE_AND_RESPIRATORY_ELECTRON_TRANSPORT		84	-0.63901	-2.5686	0	0	0	944
REACTOME_RESPIRATORY_ELECTRON_TRANSPORT		53	-0.669484	-2.47474	0	0	0	1011
REACTOME_RESPIRATORY_ELECTRON_TRANSPORT_ATP_SYNTHESIS_BY_CHEMIOSMOTIC_COUPLING_AND_HEAT_PRODUCTION_BY_UNCOUPLING_PROTEINS		53	-0.669484	-2.45865	0	0	0	1011
REACTOME_FORMATION_OF_TUBULIN_FOLDING_INTERMEDIATES_BY_CCT_TRIC		17	-0.830099	-2.33525	0	0	0	15
REACTOME_ASSOCIATION_OF_TRIC_CCT_WITH_TARGET_PROTEINS_DURING_BIOSYNTHESIS		17	-0.804054	-2.30041	0	0	0	15
REACTOME_COOPERATION_OF_PDCL_PHLP1_AND_TRIC_CCT_IN_G_PROTEIN_BETA_FOLDING		18	-0.798736	-2.27034	0	0	0	15
REACTOME_TRNA_AMINOACYLATION		18	-0.777487	-2.24102	0	0	0	450
REACTOME_MITOCHONDRIAL_PROTEIN_IMPORT		31	-0.681454	-2.20969	0	0	0	1086
REACTOME_COMPLEX_I_BIOGENESIS		33	-0.660198	-2.20559	0	0	0	921
REACTOME_PROTEIN_FOLDING		48	-0.594048	-2.17879	0	6.40138e-05	0.001	727
REACTOME_COOPERATION_OF_PREFOLDIN_AND_TRIC_CCT_IN_ACTIN_AND_TUBULIN_FOLDING		23	-0.709574	-2.17114	0	5.90897e-05	0.001	15
REACTOME_TRANSPORT_OF_MATURE_MRNAS_DERIVED_FROM_INTRONLESS_TRANSCRIPTS		33	-0.634814	-2.13099	0	0.000110704	0.002	1186
REACTOME_CITRIC_ACID_CYCLE_TCA_CYCLE		20	-0.710986	-2.11489	0	0.00020991	0.004	682
REACTOME_INTERACTIONS_OF_VPR_WITH_HOST_CELLULAR_PROTEINS		30	-0.641106	-2.09867	0	0.00034223	0.007	1186
REACTOME_PYRUVATE_METABOLISM_AND_CITRIC_ACID_TCA_CYCLE		33	-0.627124	-2.09405	0	0.000322099	0.007	383
REACTOME_TRANSPORT_OF_THE_SLBP_DEPENDANT_MATURE_MRNA		27	-0.646952	-2.04426	0	0.000740335	0.017	1186
REACTOME_REGULATION_OF_GLUCOKINASE_BY_GLUCOKINASE_REGULATORY_PROTEIN		23	-0.666517	-2.04364	0	0.000741248	0.018	1186
REACTOME_NS1_MEDIATED_EFFECTS_ON_HOST_PATHWAYS		30	-0.628212	-2.04329	0	0.000704185	0.018	1186
REACTOME_NUCLEAR_IMPORT_OF_REV_PROTEIN		27	-0.6291	-2.01459	0	0.000971909	0.026	1186
REACTOME_SNRNP_ASSEMBLY		37	-0.586574	-2.01346	0	0.000964694	0.027	1186
REACTOME_EXPORT_OF_VIRAL_RIBONUCLEOPROTEINS_FROM_NUCLEUS		25	-0.624518	-1.96104	0	0.00232256	0.068	1264
REACTOME_INTERACTIONS_OF_REV_WITH_HOST_CELLULAR_PROTEINS		30	-0.599296	-1.94876	0	0.00254986	0.075	1323
REACTOME_SUMOYLATION_OF_RNA_BINDING_PROTEINS		31	-0.596813	-1.94616	0	0.00251129	0.077	1186
REACTOME_SUMOYLATION_OF_SUMOYLATION_PROTEINS		24	-0.621125	-1.94188	0.00183486	0.00262796	0.084	1186
REACTOME_SUMOYLATION_OF_DNA_REPLICATION_PROTEINS		28	-0.58384	-1.87818	0.00178891	0.00617033	0.197	1186
REACTOME_SUMOYLATION_OF_UBIQUITINYLATION_PROTEINS		25	-0.596139	-1.86927	0.00187266	0.00685387	0.219	1186
REACTOME_VIRAL_MESSENGER_RNA_SYNTHESIS		33	-0.551957	-1.86626	0	0.00680886	0.224	1408
REACTOME_TRNA_PROCESSING_IN_THE_NUCLEUS		36	-0.546014	-1.85977	0.00181488	0.00736976	0.243	1186
REACTOME_SUMOYLATION_OF_CHROMATIN_ORGANIZATION_PROTEINS		33	-0.550308	-1.84802	0.00183486	0.00827825	0.277	1191
REACTOME_SLC_TRANSPORTER_DISORDERS		29	-0.571609	-1.84668	0	0.00809495	0.279	1186
REACTOME_CARGO_TRAFFICKING_TO_THE_PERICILIARY_MEMBRANE		20	-0.640605	-1.84144	0	0.00823398	0.288	15
REACTOME_NUCLEAR_PORE_COMPLEX_NPC_DISASSEMBLY		24	-0.587967	-1.82145	0	0.00976529	0.342	1186
REACTOME_GLUCOSE_METABOLISM		59	-0.467167	-1.78939	0	0.013712	0.454	1121
REACTOME_TRANSPORT_OF_MATURE_TRANSCRIPT_TO_CYTOPLASM		62	-0.472821	-1.78073	0	0.0148772	0.489	1186
REACTOME_INFLUENZA_INFECTION		117	-0.414251	-1.77942	0	0.014751	0.495	1408
REACTOME_POSTMITOTIC_NUCLEAR_PORE_COMPLEX_NPC_REFORMATION		23	-0.576451	-1.76754	0	0.0163475	0.532	1121
REACTOME_RESPONSE_OF_EIF2AK4_GCN2_TO_AMINO_ACID_DEFICIENCY		68	-0.460023	-1.76295	0	0.0168821	0.551	1806
REACTOME_GLYCEROPHOSPHOLIPID_BIOSYNTHESIS		23	-0.58209	-1.76202	0.00172414	0.0165961	0.554	979
REACTOME_RHOBTB2_GTPASE_CYCLE		18	-0.588406	-1.68892	0.00932836	0.0334204	0.83	235
REACTOME_NUCLEAR_ENVELOPE_BREAKDOWN		33	-0.501493	-1.67295	0.0106762	0.0381901	0.876	1186
REACTOME_TRANSCRIPTIONAL_REGULATION_BY_SMALL_RNAS		35	-0.486635	-1.66716	0.00888099	0.0390986	0.888	1186
REACTOME_ANTIVIRAL_MECHANISM_BY_IFN_STIMULATED_GENES		47	-0.458627	-1.65765	0.0107914	0.0414607	0.91	1121
REACTOME_EUKARYOTIC_TRANSLATION_INITIATION		94	-0.399944	-1.64369	0.00181818	0.0456261	0.935	1806
REACTOME_NONSENSE_MEDIATED_DECAY_NMD		84	-0.40346	-1.63986	0.00172414	0.046153	0.94	1806
REACTOME_GLUCONEOGENESIS		19	-0.559416	-1.63935	0.0125673	0.0453751	0.941	190
REACTOME_EUKARYOTIC_TRANSLATION_ELONGATION		71	-0.409762	-1.5895	0.00175439	0.068869	0.994	1806
REACTOME_RRNA_MODIFICATION_IN_THE_NUCLEUS_AND_CYTOSOL		45	-0.447086	-1.58188	0.016158	0.0725497	0.995	1394
REACTOME_GENE_SILENCING_BY_RNA		41	-0.447396	-1.57188	0.0123675	0.0777303	0.996	1186
REACTOME_GLYCOLYSIS		48	-0.428188	-1.55701	0.0124555	0.0859226	0.996	1121
REACTOME_BRANCHED_CHAIN_AMINO_ACID_CATABOLISM		15	-0.559268	-1.55577	0.0337302	0.0850579	0.996	131
REACTOME_ACTIVATION_OF_THE_MRNA_UPON_BINDING_OF_THE_CAP_BINDING_COMPLEX_AND_EIFS_AND_SUBSEQUENT_BINDING_TO_43S		48	-0.422416	-1.5467	0.00181159	0.089692	0.997	1606
REACTOME_COSTIMULATION_BY_THE_CD28_FAMILY		21	-0.507813	-1.50044	0.0476191	0.125357	1	1169
REACTOME_INTERFERON_SIGNALING		62	-0.393221	-1.49027	0.0231729	0.132359	1	1203
REACTOME_RHOBTB_GTPASE_CYCLE		26	-0.460531	-1.47941	0.0480592	0.140797	1	447
REACTOME_LAMININ_INTERACTIONS		18	-0.513727	-1.47692	0.046729	0.141033	1	1338
REACTOME_ORGANELLE_BIOGENESIS_AND_MAINTENANCE		93	-0.362995	-1.4761	0.0171233	0.13926	1	682
REACTOME_INTEGRATION_OF_ENERGY_METABOLISM		39	-0.419176	-1.47577	0.0267857	0.137221	1	676
REACTOME_HIV_LIFE_CYCLE		89	-0.367754	-1.47575	0.0191972	0.134934	1	1323
REACTOME_CILIUM_ASSEMBLY		63	-0.379123	-1.45679	0.0106007	0.152216	1	667
REACTOME_MET_ACTIVATES_PTK2_SIGNALING		17	-0.522214	-1.45344	0.0564972	0.153262	1	1050
REACTOME_VISUAL_PHOTOTRANSDUCTION		19	-0.48799	-1.42374	0.0881801	0.184602	1	1175
REACTOME_RRNA_PROCESSING		140	-0.327969	-1.41713	0.0190311	0.189961	1	1653
REACTOME_MET_PROMOTES_CELL_MOTILITY		25	-0.455178	-1.40406	0.0821168	0.204236	1	1050
REACTOME_GLYOXYLATE_METABOLISM_AND_GLYCINE_DEGRADATION		15	-0.512106	-1.38678	0.0801394	0.223752	1	273
REACTOME_PROTEIN_LOCALIZATION		70	-0.351994	-1.37231	0.0477032	0.240262	1	1135
REACTOME_HOST_INTERACTIONS_OF_HIV_FACTORS		95	-0.336678	-1.36906	0.0476191	0.241784	1	1121
REACTOME_RAF_ACTIVATION		18	-0.465269	-1.32435	0.125234	0.311888	1	602
REACTOME_SUMOYLATION_OF_DNA_DAMAGE_RESPONSE_AND_REPAIR_PROTEINS		38	-0.386433	-1.32246	0.0954128	0.310781	1	1121
REACTOME_CELLULAR_RESPONSE_TO_STARVATION		89	-0.324358	-1.31781	0.0650995	0.314301	1	1818
REACTOME_PHOSPHOLIPID_METABOLISM		43	-0.354851	-1.28969	0.127768	0.364264	1	979
REACTOME_NUCLEAR_ENVELOPE_NE_REASSEMBLY		57	-0.340884	-1.28238	0.093913	0.374098	1	1323
REACTOME_RHOH_GTPASE_CYCLE		23	-0.411959	-1.2702	0.134579	0.395983	1	1399
REACTOME_PROCESSING_OF_INTRONLESS_PRE_MRNAS		16	-0.450634	-1.26373	0.174688	0.404587	1	500
REACTOME_HCMV_LATE_EVENTS		41	-0.352299	-1.23879	0.156757	0.455262	1	1230
REACTOME_NON_INTEGRIN_MEMBRANE_ECM_INTERACTIONS		30	-0.369463	-1.22986	0.181159	0.470295	1	1338
REACTOME_RHOBTB1_GTPASE_CYCLE		17	-0.434925	-1.22959	0.199623	0.464958	1	447
REACTOME_METABOLISM_OF_VITAMINS_AND_COFACTORS		51	-0.330011	-1.21942	0.154529	0.483614	1	1369
REACTOME_TRNA_PROCESSING		54	-0.32198	-1.20652	0.158813	0.510248	1	1188
REACTOME_SELENOAMINO_ACID_METABOLISM		76	-0.306764	-1.20341	0.142086	0.511667	1	1653
REACTOME_NEGATIVE_REGULATION_OF_MAPK_PATHWAY		17	-0.416691	-1.19451	0.218247	0.527796	1	602
REACTOME_FATTY_ACYL_COA_BIOSYNTHESIS		15	-0.429045	-1.19321	0.25	0.524967	1	618
REACTOME_HIV_INFECTION		150	-0.27079	-1.18887	0.136437	0.529421	1	1094
REACTOME_PROCESSING_OF_CAPPED_INTRONLESS_PRE_MRNA		19	-0.394125	-1.18277	0.231776	0.539339	1	500
REACTOME_MITOTIC_SPINDLE_CHECKPOINT		53	-0.31846	-1.18013	0.190893	0.540252	1	1336
REACTOME_TRANSCRIPTION_OF_THE_HIV_GENOME		33	-0.351847	-1.16969	0.251407	0.561497	1	1354
REACTOME_DEADENYLATION_DEPENDENT_MRNA_DECAY		41	-0.334516	-1.16837	0.233333	0.558626	1	1291
REACTOME_ADORA2B_MEDIATED_ANTI_INFLAMMATORY_CYTOKINES_PRODUCTION		15	-0.415701	-1.14943	0.270321	0.604393	1	838
REACTOME_HCMV_EARLY_EVENTS		55	-0.307523	-1.14846	0.261484	0.600297	1	1237
REACTOME_PLATELET_HOMEOSTASIS		23	-0.372654	-1.14113	0.279514	0.614035	1	965
REACTOME_SIGNALING_BY_ROBO_RECEPTORS		144	-0.261638	-1.13567	0.201667	0.623145	1	1092
REACTOME_FATTY_ACID_METABOLISM		58	-0.302777	-1.13448	0.246429	0.619751	1	820
REACTOME_RHO_GTPASE_CYCLE		186	-0.251013	-1.13417	0.183775	0.613957	1	1041
REACTOME_MITOCHONDRIAL_BIOGENESIS		30	-0.345236	-1.12455	0.289568	0.635104	1	731
REACTOME_MITOTIC_PROPHASE		52	-0.302533	-1.1227	0.249564	0.633972	1	1186
REACTOME_METABOLISM_OF_RNA		456	-0.224236	-1.12212	0.135693	0.629147	1	1299
REACTOME_METABOLISM_OF_WATER_SOLUBLE_VITAMINS_AND_COFACTORS		33	-0.336512	-1.1094	0.284133	0.660089	1	131
REACTOME_EPIGENETIC_REGULATION_OF_GENE_EXPRESSION		43	-0.306043	-1.09516	0.309353	0.695692	1	1299
REACTOME_POSITIVE_EPIGENETIC_REGULATION_OF_RRNA_EXPRESSION		27	-0.343113	-1.08772	0.32381	0.711633	1	1299
REACTOME_INITIATION_OF_NUCLEAR_ENVELOPE_NE_REFORMATION		15	-0.396575	-1.08641	0.363475	0.708483	1	1159
REACTOME_NETRIN_1_SIGNALING		15	-0.401056	-1.08564	0.365766	0.703659	1	819
REACTOME_SIGNALING_BY_MET		38	-0.307907	-1.07126	0.346552	0.741047	1	1338
REACTOME_RND1_GTPASE_CYCLE		19	-0.372248	-1.07005	0.375231	0.737528	1	609
REACTOME_REGULATION_OF_HSF1_MEDIATED_HEAT_SHOCK_RESPONSE		53	-0.286901	-1.0688	0.327434	0.734237	1	1121
REACTOME_POST_CHAPERONIN_TUBULIN_FOLDING_PATHWAY		15	-0.386559	-1.05783	0.383178	0.761778	1	667
REACTOME_INFECTION_WITH_MYCOBACTERIUM_TUBERCULOSIS		18	-0.365387	-1.05619	0.376364	0.759674	1	260
REACTOME_RESPONSE_OF_MTB_TO_PHAGOCYTOSIS		16	-0.377758	-1.05093	0.386364	0.768988	1	260
REACTOME_RHOU_GTPASE_CYCLE		21	-0.348727	-1.04934	0.378284	0.767005	1	1467
REACTOME_KINESINS		26	-0.333254	-1.04596	0.387569	0.770246	1	1237
REACTOME_MRNA_CAPPING		17	-0.376044	-1.0454	0.388679	0.764837	1	1354
REACTOME_FACTORS_INVOLVED_IN_MEGAKARYOCYTE_DEVELOPMENT_AND_PLATELET_PRODUCTION		59	-0.275112	-1.04252	0.364273	0.766988	1	667
REACTOME_REGULATION_OF_INSULIN_SECRETION		28	-0.322393	-1.04131	0.404022	0.763926	1	676
REACTOME_PROCESSING_OF_CAPPED_INTRON_CONTAINING_PRE_MRNA		190	-0.226425	-1.03122	0.370429	0.787143	1	1217
REACTOME_G_ALPHA_12_13_SIGNALLING_EVENTS		19	-0.344945	-1.02759	0.406193	0.791281	1	943
REACTOME_EPHB_MEDIATED_FORWARD_SIGNALING		21	-0.340247	-1.01206	0.429112	0.832818	1	388
REACTOME_RND3_GTPASE_CYCLE		19	-0.345742	-1.01077	0.431734	0.829913	1	1006
REACTOME_SEMAPHORIN_INTERACTIONS		25	-0.321391	-1.00963	0.449477	0.826439	1	1021
REACTOME_RHOA_GTPASE_CYCLE		55	-0.26752	-1.00651	0.424296	0.829225	1	943
REACTOME_RNA_POLYMERASE_I_TRANSCRIPTION_INITIATION		21	-0.336503	-1.00569	0.439922	0.824882	1	1299
REACTOME_SIGNALING_BY_RHO_GTPASES_MIRO_GTPASES_AND_RHOBTB3		293	-0.211091	-1.00444	0.434439	0.821931	1	976
REACTOME_ANTI_INFLAMMATORY_RESPONSE_FAVOURING_LEISHMANIA_PARASITE_INFECTION		25	-0.321338	-0.989856	0.473783	0.860163	1	838
REACTOME_FORMATION_OF_THE_EARLY_ELONGATION_COMPLEX		19	-0.335347	-0.98941	0.463899	0.854444	1	1354
REACTOME_TRANSPORT_OF_SMALL_MOLECULES		172	-0.218612	-0.979393	0.497487	0.877521	1	1044
REACTOME_RHO_GTPASES_ACTIVATE_PKNS		18	-0.3398	-0.978669	0.49278	0.872595	1	593
REACTOME_HIV_TRANSCRIPTION_ELONGATION		24	-0.309241	-0.97728	0.490566	0.869915	1	1354
REACTOME_RHO_GTPASES_ACTIVATE_FORMINS		70	-0.250205	-0.971184	0.507993	0.881261	1	1336
REACTOME_METABOLISM_OF_LIPIDS		189	-0.212953	-0.968575	0.52459	0.882645	1	820
REACTOME_RHOQ_GTPASE_CYCLE		30	-0.292305	-0.958033	0.514925	0.908196	1	793
REACTOME_METABOLISM_OF_CARBOHYDRATES		108	-0.22785	-0.956355	0.556918	0.906557	1	1186
REACTOME_CELLULAR_RESPONSE_TO_HEAT_STRESS		65	-0.249501	-0.956085	0.538324	0.900366	1	1186
REACTOME_MITOCHONDRIAL_FATTY_ACID_BETA_OXIDATION		18	-0.33511	-0.947018	0.548204	0.921033	1	820
REACTOME_NEURONAL_SYSTEM		88	-0.233422	-0.942331	0.567663	0.927956	1	676
REACTOME_ECM_PROTEOGLYCANS		33	-0.279537	-0.940125	0.550442	0.927476	1	1352
REACTOME_INTERCONVERSION_OF_NUCLEOTIDE_DI_AND_TRIPHOSPHATES		21	-0.311837	-0.92306	0.570039	0.971193	1	1112
REACTOME_TRANSCRIPTIONAL_ACTIVATION_OF_MITOCHONDRIAL_BIOGENESIS		19	-0.318266	-0.91167	0.605072	0.997602	1	731
REACTOME_REGULATION_OF_EXPRESSION_OF_SLITS_AND_ROBOS		119	-0.212393	-0.892372	0.722496	1	1	1092
REACTOME_RNA_POLYMERASE_I_TRANSCRIPTION		23	-0.295856	-0.891109	0.6102	1	1	1299
REACTOME_SUMOYLATION		74	-0.226427	-0.890665	0.667838	1	1	1191
REACTOME_TP53_REGULATES_TRANSCRIPTION_OF_DNA_REPAIR_GENES		31	-0.276195	-0.888644	0.633645	1	1	1354
REACTOME_NCAM_SIGNALING_FOR_NEURITE_OUT_GROWTH		18	-0.305631	-0.887686	0.620424	1	1	1328
REACTOME_DISORDERS_OF_TRANSMEMBRANE_TRANSPORTERS		77	-0.222093	-0.885216	0.690685	1	1	1121
REACTOME_CDC42_GTPASE_CYCLE		53	-0.241741	-0.878965	0.681081	1	1	653
REACTOME_NERVOUS_SYSTEM_DEVELOPMENT		273	-0.186043	-0.877842	0.834416	1	1	1092
REACTOME_SIGNALING_BY_GPCR		73	-0.216755	-0.873933	0.706406	1	1	1250
REACTOME_SIGNALING_BY_NUCLEAR_RECEPTORS		76	-0.217087	-0.872886	0.705151	1	1	676
REACTOME_PLATELET_AGGREGATION_PLUG_FORMATION		19	-0.29546	-0.870197	0.65096	1	1	1351
REACTOME_OPIOID_SIGNALLING		36	-0.248595	-0.850176	0.705172	1	1	937
REACTOME_RHOJ_GTPASE_CYCLE		32	-0.255239	-0.848026	0.746858	1	1	626
REACTOME_RESOLUTION_OF_SISTER_CHROMATID_COHESION		64	-0.22128	-0.84773	0.741533	1	1	1336
REACTOME_NEGATIVE_EPIGENETIC_REGULATION_OF_RRNA_EXPRESSION		20	-0.28722	-0.84492	0.681034	1	1	1299
REACTOME_RNA_POLYMERASE_III_TRANSCRIPTION		16	-0.308748	-0.843116	0.686508	1	1	1488
REACTOME_MITOTIC_METAPHASE_AND_ANAPHASE		143	-0.191214	-0.830959	0.854202	1	1	1163
REACTOME_SIGNALING_BY_MODERATE_KINASE_ACTIVITY_BRAF_MUTANTS		25	-0.270038	-0.827917	0.743682	1	1	574
REACTOME_RAB_REGULATION_OF_TRAFFICKING		40	-0.236204	-0.826291	0.760949	1	1	670
REACTOME_ONCOGENIC_MAPK_SIGNALING		39	-0.23591	-0.822789	0.744755	1	1	916
REACTOME_M_PHASE		191	-0.179507	-0.819947	0.904538	1	1	1194
REACTOME_NEGATIVE_REGULATION_OF_THE_PI3K_AKT_NETWORK		25	-0.262455	-0.813562	0.749049	1	1	1091
REACTOME_NUCLEAR_EVENTS_KINASE_AND_TRANSCRIPTION_FACTOR_ACTIVATION		19	-0.279537	-0.812768	0.719039	1	1	937
REACTOME_REGULATED_NECROSIS		19	-0.280098	-0.8111	0.732143	1	1	457
REACTOME_TRANSMISSION_ACROSS_CHEMICAL_SYNAPSES		74	-0.204481	-0.80746	0.831874	1	1	676
REACTOME_CELL_CYCLE_CHECKPOINTS		127	-0.182818	-0.798504	0.902027	1	1	1163
REACTOME_HIV_ELONGATION_ARREST_AND_RECOVERY		21	-0.264936	-0.79404	0.746903	1	1	1354
REACTOME_COMPLEMENT_CASCADE		15	-0.289927	-0.792946	0.736434	1	1	1825
REACTOME_CYTOKINE_SIGNALING_IN_IMMUNE_SYSTEM		197	-0.172353	-0.789224	0.948419	1	1	1123
REACTOME_RHOV_GTPASE_CYCLE		19	-0.268938	-0.785534	0.758007	1	1	1467
REACTOME_RUNX1_INTERACTS_WITH_CO_FACTORS_WHOSE_PRECISE_EFFECT_ON_RUNX1_TARGETS_IS_NOT_KNOWN		21	-0.268762	-0.779649	0.784615	1	1	935
REACTOME_CELL_CYCLE_MITOTIC		245	-0.166346	-0.77674	0.969745	1	1	1163
REACTOME_METABOLISM_OF_NUCLEOTIDES		53	-0.211318	-0.775735	0.855072	1	1	1267
REACTOME_ABORTIVE_ELONGATION_OF_HIV_1_TRANSCRIPT_IN_THE_ABSENCE_OF_TAT		16	-0.279774	-0.774021	0.77396	1	1	1354
REACTOME_HCMV_INFECTION		73	-0.19651	-0.772468	0.888889	1	1	1237
REACTOME_SRP_DEPENDENT_COTRANSLATIONAL_PROTEIN_TARGETING_TO_MEMBRANE		83	-0.19255	-0.772231	0.876872	1	1	1653
REACTOME_SLC_MEDIATED_TRANSMEMBRANE_TRANSPORT		19	-0.265568	-0.771925	0.80322	1	1	1044
REACTOME_SIGNALING_BY_NTRKS		50	-0.210011	-0.766502	0.859348	1	1	1041
REACTOME_METABOLISM_OF_AMINO_ACIDS_AND_DERIVATIVES		191	-0.167193	-0.762044	0.966777	1	1	1092
REACTOME_REGULATION_OF_PLK1_ACTIVITY_AT_G2_M_TRANSITION		31	-0.231473	-0.761521	0.830601	1	1	662
REACTOME_RHOC_GTPASE_CYCLE		36	-0.226496	-0.760886	0.833333	1	1	943
REACTOME_GPCR_LIGAND_BINDING		17	-0.269574	-0.760398	0.813084	1	1	695
REACTOME_AURKA_ACTIVATION_BY_TPX2		27	-0.237578	-0.755297	0.858657	1	1	473
REACTOME_G_ALPHA_I_SIGNALLING_EVENTS		44	-0.211524	-0.74788	0.881206	1	1	695
REACTOME_RAB_GEFS_EXCHANGE_GTP_FOR_GDP_ON_RABS		30	-0.233935	-0.746252	0.864312	1	1	484
REACTOME_RNA_POLYMERASE_II_TRANSCRIPTION_TERMINATION		48	-0.204951	-0.741833	0.899642	1	1	1079
REACTOME_CHROMATIN_MODIFYING_ENZYMES		75	-0.184434	-0.738958	0.933222	1	1	1045
REACTOME_SIGNALING_BY_TGF_BETA_RECEPTOR_COMPLEX		31	-0.224271	-0.736718	0.864964	1	1	550
REACTOME_INTEGRIN_SIGNALING		15	-0.266995	-0.734647	0.833333	1	1	1351
REACTOME_TRANSCRIPTIONAL_REGULATION_OF_WHITE_ADIPOCYTE_DIFFERENTIATION		19	-0.249442	-0.72874	0.855823	1	1	1285
REACTOME_SWITCHING_OF_ORIGINS_TO_A_POST_REPLICATIVE_STATE		58	-0.188739	-0.71606	0.943615	1	1	1163
REACTOME_CIRCADIAN_CLOCK		19	-0.241993	-0.715066	0.867698	1	1	655
REACTOME_MITOTIC_PROMETAPHASE		89	-0.174887	-0.711973	0.963576	1	1	1374
REACTOME_SIGNALING_BY_BRAF_AND_RAF1_FUSIONS		36	-0.21017	-0.71193	0.928839	1	1	916
REACTOME_SIGNALING_BY_TGFB_FAMILY_MEMBERS		32	-0.218135	-0.709051	0.889667	1	1	550
REACTOME_RMTS_METHYLATE_HISTONE_ARGININES		23	-0.223917	-0.703292	0.876838	1	1	20
REACTOME_REGULATION_OF_LIPID_METABOLISM_BY_PPARALPHA		34	-0.2078	-0.69849	0.915094	1	1	955
REACTOME_HIV_TRANSCRIPTION_INITIATION		19	-0.234355	-0.695797	0.905455	1	1	1354
REACTOME_RAC1_GTPASE_CYCLE		63	-0.182264	-0.694364	0.960432	1	1	853
REACTOME_CELL_CYCLE		291	-0.145469	-0.691295	1	1	1	1163
REACTOME_DEVELOPMENTAL_BIOLOGY		338	-0.141566	-0.689708	0.998382	1	1	1092
REACTOME_SIGNALING_BY_ERBB2		17	-0.244682	-0.688233	0.883848	1	1	1201
REACTOME_PI3K_AKT_SIGNALING_IN_CANCER		18	-0.240239	-0.686652	0.894118	1	1	1169
REACTOME_SEPARATION_OF_SISTER_CHROMATIDS		109	-0.161822	-0.680265	0.991722	1	1	1264
REACTOME_RHOB_GTPASE_CYCLE		29	-0.207855	-0.679979	0.946043	1	1	353
REACTOME_FORMATION_OF_RNA_POL_II_ELONGATION_COMPLEX		33	-0.199082	-0.667043	0.939446	1	1	1354
REACTOME_REGULATION_OF_TP53_ACTIVITY_THROUGH_ACETYLATION		21	-0.224974	-0.664961	0.908425	1	1	967
REACTOME_EXTRA_NUCLEAR_ESTROGEN_SIGNALING		22	-0.213484	-0.658894	0.911347	1	1	838
REACTOME_EPH_EPHRIN_SIGNALING		41	-0.187413	-0.649917	0.965827	1	1	388
REACTOME_DNA_DOUBLE_STRAND_BREAK_RESPONSE		15	-0.235357	-0.648393	0.915254	1	1	1377
REACTOME_PHASE_I_FUNCTIONALIZATION_OF_COMPOUNDS		17	-0.226295	-0.638728	0.939177	1	1	24
REACTOME_RNA_POLYMERASE_II_TRANSCRIBES_SNRNA_GENES		33	-0.190099	-0.637572	0.975701	1	1	1417
REACTOME_SIGNALING_BY_PDGF		21	-0.205074	-0.62076	0.954874	1	1	1487
REACTOME_TRANSLOCATION_OF_SLC2A4_GLUT4_TO_THE_PLASMA_MEMBRANE		46	-0.172226	-0.617839	0.977901	1	1	667
REACTOME_DNA_STRAND_ELONGATION		23	-0.196467	-0.609282	0.958254	1	1	961
REACTOME_TBC_RABGAPS		19	-0.207104	-0.601979	0.958569	1	1	831
REACTOME_ION_CHANNEL_TRANSPORT		34	-0.178403	-0.598684	0.973638	1	1	649
REACTOME_SIGNALING_BY_EGFR		20	-0.193649	-0.565673	0.977153	1	1	1195
REACTOME_HATS_ACETYLATE_HISTONES		21	-0.188424	-0.558856	0.969479	1	1	3205
REACTOME_RHO_GTPASE_EFFECTORS		133	-0.124414	-0.542606	1	1	1	845
REACTOME_INTRINSIC_PATHWAY_FOR_APOPTOSIS		25	-0.172408	-0.535492	0.994643	1	1	809
REACTOME_UCH_PROTEINASES		53	-0.141237	-0.52671	0.996435	1	1	1014
REACTOME_IRON_UPTAKE_AND_TRANSPORT		23	-0.170903	-0.521807	0.987037	1	1	530
REACTOME_SIGNALING_BY_FGFR_IN_DISEASE		24	-0.164944	-0.515545	0.980462	1	1	1492
REACTOME_SUMOYLATION_OF_TRANSCRIPTION_COFACTORS		19	-0.173702	-0.504134	0.991274	0.9999	1	800
REACTOME_MRNA_SPLICING		152	-0.0978322	-0.431866	1	0.999148	1	1146

## Sheet: Supplementary Data 8d
	TCP1_m	CCT2_m	CCT3_m	CCT4_m	CCT5_m	CCT6A_m	CCT7_m	CCT8_m	TCP1_r	CCT2_r	CCT3_r	CCT4_r	CCT5_r	CCT6A_r	CCT7_r	CCT8_r	TCP1_p	CCT2_p	CCT3_p	CCT4_p	CCT5_p	CCT6A_p	CCT7_p	CCT8_p
TCP1_m	NA	NA	NA	NA	NA	NA	NA	NA	-0.649713	-0.661309	0.589047	-0.536051	-0.153736	0.076626	-0.846838	-0.536292	-0.958764	-0.960109	-0.913805	-0.925365	-0.869957	-0.391078	-0.989307	-0.861017
CCT2_m	NA	NA	NA	NA	NA	NA	NA	NA	-0.63356	-0.796336	0.434754	-0.676576	-0.385102	-0.051262	-0.952086	-0.618255	-0.920356	-0.921329	-0.91078	-0.906894	-0.847262	-0.378003	-0.935317	-0.83983
CCT3_m	NA	NA	NA	NA	NA	NA	NA	NA	-0.318793	-0.676078	-0.486538	-0.54939	-0.870635	-0.540098	-0.470945	-0.269545	-0.190155	-0.171583	-0.360759	-0.286292	-0.414926	-0.310714	-0.50974	-0.390376
CCT4_m	NA	NA	NA	NA	NA	NA	NA	NA	-0.519959	-0.746371	0.493473	-0.550164	-0.384905	0.0853486	-0.916983	-0.43638	-0.877442	-0.868852	-0.888715	-0.872881	-0.839899	-0.121453	-0.901943	-0.812356
CCT5_m	NA	NA	NA	NA	NA	NA	NA	NA	0.623476	0.0482478	-0.368595	0.180867	-0.471967	0.0728461	0.0938416	0.449221	0.506502	0.5307	0.370999	0.431454	0.405213	0.160766	0.448262	0.442163
CCT6A_m	NA	NA	NA	NA	NA	NA	NA	NA	0.738029	0.750422	-0.228727	0.631738	0.325435	0.27735	0.793747	0.586155	0.977679	0.972634	0.976131	0.988812	0.959307	0.977193	0.931699	0.971113
CCT7_m	NA	NA	NA	NA	NA	NA	NA	NA	0.0841312	0.152156	-0.33961	-0.150137	0.0277484	-0.295913	0.202566	-0.311394	0.402025	0.368615	0.451105	0.429738	0.519975	-0.0384802	0.657069	0.464303
CCT8_m	NA	NA	NA	NA	NA	NA	NA	NA	-0.651439	-0.623811	0.614731	-0.524515	-0.094705	0.0916686	-0.820561	-0.55562	-0.944768	-0.94973	-0.884304	-0.901884	-0.835494	-0.228536	-0.990424	-0.830968
TCP1_r	-0.649713	-0.63356	-0.318793	-0.519959	0.623476	0.738029	0.0841312	-0.651439	NA	NA	NA	NA	NA	NA	NA	NA	0.767152	0.785489	0.756928	0.755165	0.800239	0.44793	0.786281	0.822151
CCT2_r	-0.661309	-0.796336	-0.676078	-0.746371	0.0482478	0.750422	0.152156	-0.623811	NA	NA	NA	NA	NA	NA	NA	NA	0.755228	0.755076	0.836898	0.801109	0.821442	0.60122	0.761226	0.826851
CCT3_r	0.589047	0.434754	-0.486538	0.493473	-0.368595	-0.228727	-0.33961	0.614731	NA	NA	NA	NA	NA	NA	NA	NA	-0.379398	-0.384328	-0.248186	-0.277354	-0.214981	0.811764	-0.42663	-0.176356
CCT4_r	-0.536051	-0.676576	-0.54939	-0.550164	0.180867	0.631738	-0.150137	-0.524515	NA	NA	NA	NA	NA	NA	NA	NA	0.639526	0.653743	0.694817	0.668448	0.681568	0.520191	0.615772	0.70683
CCT5_r	-0.153736	-0.385102	-0.870635	-0.384905	-0.471967	0.325435	0.0277484	-0.094705	NA	NA	NA	NA	NA	NA	NA	NA	0.274306	0.262786	0.433288	0.372711	0.417559	0.514009	0.320569	0.419792
CCT6A_r	0.076626	-0.051262	-0.540098	0.0853486	0.0728461	0.27735	-0.295913	0.0916686	NA	NA	NA	NA	NA	NA	NA	NA	0.161582	0.169172	0.258815	0.238793	0.29453	0.787469	0.125783	0.345393
CCT7_r	-0.846838	-0.952086	-0.470945	-0.916983	0.0938416	0.793747	0.202566	-0.820561	NA	NA	NA	NA	NA	NA	NA	NA	0.847381	0.848071	0.885112	0.860167	0.835648	0.40392	0.84633	0.828887
CCT8_r	-0.536292	-0.618255	-0.269545	-0.43638	0.449221	0.586155	-0.311394	-0.55562	NA	NA	NA	NA	NA	NA	NA	NA	0.616314	0.643391	0.610577	0.606266	0.600314	0.390409	0.574361	0.637598
TCP1_p	-0.958764	-0.920356	-0.190155	-0.877442	0.506502	0.977679	0.402025	-0.944768	0.767152	0.755228	-0.379398	0.639526	0.274306	0.161582	0.847381	0.616314	NA	NA	NA	NA	NA	NA	NA	NA
CCT2_p	-0.960109	-0.921329	-0.171583	-0.868852	0.5307	0.972634	0.368615	-0.94973	0.785489	0.755076	-0.384328	0.653743	0.262786	0.169172	0.848071	0.643391	NA	NA	NA	NA	NA	NA	NA	NA
CCT3_p	-0.913805	-0.91078	-0.360759	-0.888715	0.370999	0.976131	0.451105	-0.884304	0.756928	0.836898	-0.248186	0.694817	0.433288	0.258815	0.885112	0.610577	NA	NA	NA	NA	NA	NA	NA	NA
CCT4_p	-0.925365	-0.906894	-0.286292	-0.872881	0.431454	0.988812	0.429738	-0.901884	0.755165	0.801109	-0.277354	0.668448	0.372711	0.238793	0.860167	0.606266	NA	NA	NA	NA	NA	NA	NA	NA
CCT5_p	-0.869957	-0.847262	-0.414926	-0.839899	0.405213	0.959307	0.519975	-0.835494	0.800239	0.821442	-0.214981	0.681568	0.417559	0.29453	0.835648	0.600314	NA	NA	NA	NA	NA	NA	NA	NA
CCT6A_p	-0.391078	-0.378003	-0.310714	-0.121453	0.160766	0.977193	-0.0384802	-0.228536	0.44793	0.60122	0.811764	0.520191	0.514009	0.787469	0.40392	0.390409	NA	NA	NA	NA	NA	NA	NA	NA
CCT7_p	-0.989307	-0.935317	-0.50974	-0.901943	0.448262	0.931699	0.657069	-0.990424	0.786281	0.761226	-0.42663	0.615772	0.320569	0.125783	0.84633	0.574361	NA	NA	NA	NA	NA	NA	NA	NA
CCT8_p	-0.861017	-0.83983	-0.390376	-0.812356	0.442163	0.971113	0.464303	-0.830968	0.822151	0.826851	-0.176356	0.70683	0.419792	0.345393	0.828887	0.637598	NA	NA	NA	NA	NA	NA	NA	NA
