# Supplementary material for: Multiomic profiling of medulloblastoma reveals subtype-specific targetable alterations at the proteome and N-glycan level
Source: Nat Commun. 2024 Jul 24;15:6237. doi: 10.1038/s41467-024-50554-z (PMC11266559; doi:10.1038/s41467-024-50554-z)
Supplement: Supplementary file 12 — Supplementary Data 9 [file 41467_2024_50554_MOESM12_ESM.xlsx]

## Sheet: Info
	Supplementary Data 9a	Unnormalized N-Glycan abundances for all analyzed samples (N=3 per proteome group).Blue:pWNT, .Purple: pSHHs, Red:pSHHt, Green:pG4, Yellow: pG3, Orange: pG3myc
	Supplementary Data 9b	ANOVA Test results between all proteomic groups (pWNT, pSHHs, pSHHt, pG3, pG4 and pG3myc) at the N-Glycan level. Log2 tranformed, median normalized N-Glycan abundances of ann 303 quantified N-Glycans were used. N-Glycans identified wirth a p-value <0.05 were as considered significantly differential abundant.

## Sheet: Supplementary Data 9a
N-Glycan		Neu5Ac	HexNAc	Hex	Fuc	Precursor Charge	Precursor Mz		pWNT_1	pWNT_2	pWNT_3		pSHHs_1	pSHHs_2	pSHHs_3		pSHHt_1	pSHHt_2	pSHHt_3		pG3myc_1	pG3myc_2	pG3myc_3		pG3_1	pG3_2	pG3_3		pG4_1	pG4_2	pG4_3
HexNAc1Hex3Red-HexNAc1		0	1	3	0	1	1165.63		33234420	8844468	3231129		61359052	6156070	133879064		9031009	20539130	25720326		23721140	145482352	40184644		82760824	11160442	36105500		356429664	78582512	140635872
HexNAc1Hex3Fuc1Red-HexNAc1		0	1	3	1	1	1339.72		29648078	9214714	1044336		63640668	4661949	149697376		4854618	10580497	18888014		24803274	97519776	32376364		68731224	3842074	27228602		282285120	104962504	94643352
HexNAc1Hex4Red-HexNAc1		0	1	4	0	1	1369.73		6070943	685417	448197		11152182	603359	38595844		441639	1697522	3070000		3425498	51075048	7254836		36514644	766982	15586413		101690664	19056140	45700580
HexNAc2Hex3Red-HexNAc1		0	2	3	0	2	705.882		7929134	856890	94359		14709302	2078409	86977472		963546	6467523	6560815		3712192	15010377	11803042		23432278	7521830	17927746		41871200	12670073	15093229
HexNAc1Hex4Fuc1Red-HexNAc1		0	1	4	1	2	772.414		2588541	688164	178109		20369178	1240093	62956756		3093673	4745693	18142878		3628017	37275568	23344194		21063952	5143189	11834794		167968416	40698108	100265648
HexNAc1Hex5Red-HexNAc1		0	1	5	0	2	787.42		132801784	47998584	22086572		427835456	54500140	1202461952		27079386	85787456	151367728		109247240	429816544	117676424		445163712	59234796	199414240		1338291840	334731872	508632000
HexNAc2Hex3Fuc1Red-HexNAc1		0	2	4	1	2	792.927		84777280	14466123	9270184		90544248	20121536	683501824		8398873	28836278	50099212		34023032	82310608	75346992		99778080	55379160	112237136		221832240	64854664	62007144
HexNAc2Hex4Red-HexNAc1		0	2	4	0	2	807.932		23856288	4143555	977502		26512886	4408915	176826464		1384602	11994628	15210181		23437264	60087340	33699864		46677576	7869948	43362116		237689840	43754312	45705744
HexNAc3Hex3Red-HexNAc1		0	3	3	0	2	828.446		27558620	4887432	3881214		91525680	18363622	343485632		5130220	47123520	34077708		34035636	72249432	56160784		101544064	130008584	40648452		328251520	41665588	59775292
HexNAc1Hex5Fuc1Red-HexNAc1		0	1	5	1	2	874.464		13381099	6558360	1703534		65033044	6944029	300611264		2134340	11447683	22473474		12074948	76959824	17815686		62555832	22584490	54054964		207428864	46665804	85024856
Neu5Ac1HexNAc2Hex3Red-HexNAc1		1	2	3	0	2	886.469		12561406	1966951	5179839		27978326	9289780	34024548		5685097	20865506	17388532		25095236	77776536	19232408		23506796	24927390	20605324		101108576	20760666	13691999
HexNAc1Hex6Red-HexNAc1		0	1	6	0	2	889.469		4120178	247302	192180		105368152	14377998	372350944		7482004	45779500	87674896		552818	11032467	948630		211473744	16389979	150634544		682627840	164240592	183475408
HexNAc2Hex4Fuc1Red-HexNAc1		0	2	4	1	2	894.977		91844664	20062326	7442355		81760864	13863387	645083648		4864292	29812030	52659416		60272220	168083856	81063928		131736808	31789942	132993144		274656096	61984172	59854860
HexNAc2Hex5Red-HexNAc1		0	2	5	0	2	909.982		24273894	5179016	1808960		49610840	7604939	350457760		1042805	14589918	35124268		16869096	79619992	26603172		73200432	3500233	68813832		102449080	22345664	17349180
HexNAc3Hex3Fuc1Red-HexNAc1		0	3	3	1	2	915.491		410281696	52067352	43956956		602203712	154217696	2306241792		37159492	259170128	319284416		201867920	417359200	358003040		620763968	155110912	350195712		1181620864	355916160	168996256
HexNAc3Hex4Red-HexNAc1		0	3	4	0	2	930.494		35950748	5697688	3498456		25780702	4619381	196015920		2912049	28567570	32888038		32972496	76310216	45163600		84319352	30437242	40320348		52892856	10314356	9633141
HexNAc4Hex3Red-HexNAc1		0	4	3	0	2	951.008		54158036	11260345	4213170		176457408	26709338	608645632		7949484	51799184	69799672		34811884	158624704	55082524		295008320	22629788	99262376		589112384	137304752	47967060
Neu5Ac1HexNAc2Hex3Fuc1Red-HexNAc1		1	2	3	1	2	973.514		13400961	2158125	5760714		5167231	4557588	33230450		639853	3291597	4631483		5563755	30642196	6271335		12566957	5978736	8756023		68538496	6643640	5697039
HexNAc1Hex6Fuc1Red-HexNAc1		0	1	6	1	2	976.514		2539579	1511607	125634		4836937	744568	18026566		48841	2051127	1342639		662567	6444326	1504592		8307942	6255954	7485095		35716356	5491675	3061133
Neu5Ac1HexNAc2Hex4Red-HexNAc1		1	2	4	0	2	988.519		88309456	14731837	10464828		91921984	7906484	271226464		3444568	29948424	67268888		56017208	141087200	62736120		92333216	8368833	61447336		486050336	73317312	21871074
HexNAc1Hex7Red-HexNAc1		0	1	7	0	2	991.519		51401772	12033272	5414404		40365796	7597493	154216784		2128413	26510792	34319808		37033840	143103024	38746140		116255320	19253186	90063152		326435968	87423704	47737112
HexNAc2Hex5Fuc1Red-HexNAc1		0	2	5	1	2	997.027		56681540	10350720	2988013		59854084	8778987	475440832		1575743	15026470	56873480		26901732	103319512	41489740		93894976	8619794	94254408		271860672	49300828	22261382
HexNAc2Hex6Red-HexNAc1		0	2	6	0	2	1012.03		16545178	3501667	1955625		14422352	1946864	85092776		749939	10253175	23321020		19500178	65909572	12271396		71798056	2178986	33967596		71723952	17721936	13305040
HexNAc3Hex4Fuc1Red-HexNAc1		0	3	4	1	2	1017.54		273833024	37797792	30193830		120162000	40602392	961693056		19886726	165057232	220172944		129994456	330183168	197445152		461370528	138842432	237563984		333924128	82686728	35885612
HexNAc3Hex5Red-HexNAc1		0	3	5	0	2	1032.55		72673128	9807592	6835436		176345648	19099168	443562912		1582870	33289342	47395924		70438968	192788320	53702960		435005344	37914740	185925296		837799744	182648784	98451400
HexNAc4Hex3Fuc1Red-HexNAc1		0	4	3	1	2	1038.05		344624576	51287392	22317812		1214034816	177648560	4125843712		44442992	294815392	366718784		174136464	763283840	478723040		1878559104	530898016	838489984		4362937344	956059648	311409920
HexNAc4Hex4Red-HexNAc1		0	4	4	0	2	1053.06		35298192	5004834	1051998		15114457	2169470	135178320		2359661	18770304	25112460		22392282	126442840	27645216		169067024	14503622	75441968		154781680	37863592	13033285
HexNAc5Hex3Red-HexNAc1		0	5	3	0	2	1073.57		2603012	347116	948601		2937916	493620	2287454		1365180	6977542	1282897		2668325	9557911	13404782		6431885		4092286		19020724	2037255	1725776
Neu5Ac1HexNAc2Hex4Fuc1Red-HexNAc1		1	2	4	1	2	1075.56		121395168	21734186	25000206		34514120	10935371	356345376		3151673	36451888	66410408		90631208	324182176	99999312		141334112	35508552	113982016		582020544	84222064	23497428
HexNAc2Hex5Fuc2Red-HexNAc1		0	2	5	2	2	1084.08		67771664	13155648	13832321		19007832	3575607	213231824		1322812	18489406	42555364		46812892	177814976	56595836		72936872	15642144	59615348		333191456	45271684	9686303
Neu5Ac1HexNAc2Hex5Red-HexNAc1		1	2	5	0	2	1090.57		55500516	10143564	15449330		41717492	13831588	64543396		15614944	38178848	34348040		94299592	153439552	54707340		70935352	48897092	58786792		163263424	58438540	31751424
HexNAc1Hex8Red-HexNAc1		0	1	8	0	2	1093.57		27839200	4055860	1391829		16502002	2442522	75673808		171984	10306269	15449587		4683836	59430480	14615251		64487504	12537699	46508620		167994512	29767974	10904593
HexNAc2Hex6Fuc1Red-HexNAc1		0	2	6	1	2	1099.08		23386900	3313219	1951172		37438964	3051335	134230368		387087	6862323	35775616		26327304	80816088	14216100		51514616	4459816	40567396		141954960	29094242	5987043
Neu5Ac1HexNAc3Hex4Red-HexNAc1		1	3	4	0	2	1111.08		149756448	20751460	9960418		20050412	2120916	80689312		423716	14409120	33385902		65676268	334776096	90960992		56247876	4804361	25627906		139122912	17769086	1558801
HexNAc2Hex7Red-HexNAc1		0	2	7	0	2	1114.08		65759304	11220101	2399656		2350496	308316	15525032		155671	461824	1731491		56981656	94602920	41843904		9224346		3590423		22979686	2332596	626981
HexNAc3Hex5Fuc1Red-HexNAc1		0	3	5	1	2	1119.59		140086016	26261504	13348597		265664368	38957164	923283136		5286947	89641808	119856504		175861312	215761520	119869952		815540288	129508584	394880928		1063633728	262532320	174392144
HexNAc4Hex4Fuc1Red-HexNAc1		0	4	4	1	2	1140.1		168571280	28449648	6415823		71873648	11088120	523691392		7567046	73416904	97788960		81379600	429346176	165535040		481173216	152172176	297024096		1024992512	252177952	81654048
HexNAc4Hex5Red-HexNAc1		0	4	5	0	2	1155.11		11055511	659281	493576		878394	495711	11566679						7588444	29799688	9446633		22074610	536193	11533565		16744023	3298932	333954
HexNAc5Hex3Fuc1Red-HexNAc1		0	5	3	1	3	774.08		19926446	715388	499980		3605640	194489	29333198		104700	164218	856095		225784	4635492	3759093		1994523	3955978	8395949		8357059	1737395	124055
Neu5Ac1HexNAc2Hex5Fuc1Red-HexNAc1		1	2	5	1	2	1177.61		18420276	2296602	2593756		15516470	2603108	90780984		304535	4294537	9594041		24746718	104416744	15665247		73459392	11293937	56920252		144485312	26044638	6995624
Neu5Ac1HexNAc2Hex6Red-HexNAc1		1	2	6	0	2	1192.62		13702583	1989655	1357645		6886324	423786	41589716		126330	2444451	11044194		27868334	75029032	9163287		43938300	2579331	25063200		120754632	17430628	3060120
HexNAc1Hex9Red-HexNAc1		0	1	9	0	2	1195.62		29978520	6056212	1628933		34624004	3675716	66444172		469813	24052792	39112520		17643764	91770496	22475020		87843552	4447431	50510860		193262704	33114080	9517804
Neu5Ac1HexNAc3Hex4Fuc1Red-HexNAc1		1	3	4	1	3	799.087		68178568	10370903	3147184		25792734	6712801	175029120		1368203	35819816	46995124		13997106	111434456	62150012		94451088	8206889	60330124		82983232	10278169	715619
HexNAc2Hex7Fuc1Red-HexNAc1		0	2	7	1	2	1201.13		11527998	1197787	579718		5919388	838366	27658004		220642	1804852	8877061		16238035	67336760	8096700		36709384	1211837	21347978		79198584	12000138	1822977
HexNAc3Hex5Fuc2Red-HexNAc1		0	3	5	2	2	1206.63		553040512	63609708	87601744		9728105	1779535	62502764		93478	8951075	18162602		632536320	1878174592	505526400		33864188	2095820	23620536		52326084	7425440	857758
Neu5Ac1HexNAc3Hex5Red-HexNAc1		1	3	5	0	3	809.09		352633984	26678034	119741432		69193032	14886006	405966368		2561302	87592656	201737840		390702304	769977984	199138512		337246976	81570536	200403840		1175022976	125069152	20120198
HexNAc3Hex6Fuc1Red-HexNAc1		0	3	6	1	3	814.766		34337920	1101288	9610843		4268237	331179	38875296			4131027	20394780		29894654	77400544	13483388		22805534	2902308	15364527		132414896	11095437	750528
HexNAc4Hex5Fuc1Red-HexNAc1		0	4	5	1	3	828.438		11714991	1515304	760151		1174080	397603	14122346			999293	3298667		9707121	25659828	10837993		46141540	5143102	20817984		25280654	5316483	3885798
HexNAc5Hex3Fuc2Red-HexNAc1		0	5	3	2	2	1247.64		22393566	6783436	1386616		28275922	12019825	1673494		3281751	23157628	10078812		50245288	12747627	38155796		44614048	200409360	14325302		64915976	8434340	11917234
Neu5Ac2HexNAc2Hex4Fuc1Red-HexNAc1		2	2	4	1	3	837.772		8789662	3387203			14732564	4591249	1929641		2735678	9835173	7969390		15716704	5695198	10366806		17502156	76032648	9095042		24784728	5005426	5471921
HexNAc5Hex4Fuc1Red-HexNAc1		0	5	4	1	3	842.113		14619477	732727			5916072	151920	28924506						323591	8019782	2707923		53083708	3053653	57770560		104577344	20533270	3060508
Neu5Ac2HexNAc2Hex5Red-HexNAc1		2	2	5	0	3	847.773		108626544	4489325	7214947		16587428	3786952	21585576		52323	10899115	17498880		16775009	150953808	22762568		16974624	9365454	16464481		238957808	17224992	2832569
Neu5Ac1HexNAc2Hex6Fuc1Red-HexNAc1		1	2	6	1	2	1279.66		24039924	2944307	4604592		4431206	28684	30645402			1059628	2655265		23284058	32326706	20112578		19898220	1964205	15702099		56677168	9011290	2555352
Neu5Ac1HexNAc3Hex4Fuc2Red-HexNAc1		1	3	4	2	3	857.116		16539707	425817	274629		2305969								933845	2818355	711340		3597673	2985145	3181962
HexNAc2Hex7Fuc2Red-HexNAc1		0	2	7	2	3	859.12		1342630	428676	451944		3077063	971478	29070884			450948	2649892		1975245	24811874	771441		18657424	2339960	18409804		37150400	7002250	1729261
HexNAc3Hex5Fuc3Red-HexNAc1		0	3	5	3	2	1293.67		342292000	46272356	29494776		102963448	42808624	186118768		30025696	129539848	127455416		288500960	496585472	267928992		240375648	118714216	190842896		411482176	76181944	40985968
Neu5Ac1HexNAc3Hex5Fuc1Red-HexNAc1		1	3	5	1	3	867.121		322754688	64532368	28811926		52348036	17231618	433167872		2950858	89220064	160083280		408157440	555753728	254641248		643357248	163237616	438758784		507122144	80452568	13450302
HexNAc3Hex6Fuc2Red-HexNAc1		0	3	6	2	3	872.795		37425908	6069012	2844429		3398365	765899	59362900		26218	6485977	24675366		50646240	67647056	20581572		66701920	11416521	47544408		81897032	10032702	510332
Neu5Ac1HexNAc3Hex6Red-HexNAc1		1	3	6	0	3	877.124		8363577	1637437	2418037		3031669	1763037	9347341		43574	5825080	4862446		9966536	24682746	9382928		12195188	2475208	11293091		28728756	5869177	345390
HexNAc7Hex3Red-HexNAc1		0	7	3	0	3	879.467		17023988	6483588	11397667										70157016	63448616	42988668
Neu5Ac1HexNAc4Hex4Fuc1Red-HexNAc1		1	4	4	1	3	880.795		59974084	9108581	1339994		21602998	3519521	121524024		220621	18267612	24555122		29112174	150473696	74444584		177188480	39344228	190800096		335635744	54273120	6501657
HexNAc4Hex5Fuc2Red-HexNAc1		0	4	5	2	3	886.467		21419660	6353391	13552894		14253922	6663133	36715592						25155146	36790036	33318326		37754876	41825644	20436188		83396616	18453800	9143345
Neu5Ac1HexNAc4Hex5Red-HexNAc1		1	4	4	0	3	890.799		28655006	2745454	7308453		411866	58811	4111116			3105215	1649535		17858424	60171864	19526554		11064680	3330716	7737274		79846880	6950315	66742
HexNAc5Hex4Fuc2Red-HexNAc1		0	5	4	2	2	1349.69		93567952	18511006	4346380		110703856	31343132	5074105		11019367	83779760	36268584		122995424	30068734	78135520		156119360	856516032	38703556		236606144	18615386	32641888
Neu5Ac2HexNAc2Hex5Fuc1Red-HexNAc1		2	2	5	1	3	905.805		50548020	10160557	2925167		64728928	17896892	3321556		8824010	47533136	28455158		71796176	19820060	50478696		97549800	547413056	35675640		155124640	11033356	21787726
HexNAc5Hex5Fuc1Red-HexNAc1		0	5	5	1	3	910.147		11362820	830674			883163	459673	13050675		155481	811771	1569460		9146518	47616456	14635847		103412920	13692119	86221192		97409136	23251844	8133387
Neu5Ac1HexNAc2Hex6Fuc2Red-HexNAc1		1	2	6	2	3	911.475		45052568	1080067	2020956										30725660	152098160	36976180
Neu5Ac2HexNAc3Hex4Fuc1Red-HexNAc1		2	3	4	1	3	919.477		14616933	847910	1180095		15076822	1402630	79499440		767530	3668617	13965719		9704569	79621960	29478124		41692000	15435703	31908894		121918376	12788252	28123644
HexNAc5Hex6Red-HexNAc1		0	5	6	0	3	920.15		4600313	6591	230389		2147473	334623	2711558			374212	2943453		2010692	30115008	4128439		44267112	18060896	42271492		258516352	20723070	7938215
Neu5Ac1HexNAc3Hex5Fuc2Red-HexNAc1		1	3	5	2	3	925.149		414443968	9717756	23103072		36919452	6091962	116512144		1470911	44593124	76752968		751491264	2042175232	519374784		67454208	8137763	14444623		166062160	15581538	3272492
Neu5Ac2HexNAc3Hex5Red-HexNAc1		2	3	5	0	3	929.482		1778209920	169149552	418736224		884029888	151506496	1095152256		20550636	493198528	1456788096		1900896384	6817183232	1753471744		2318679808	753040192	1160898816		7336727040	741795200	168029920
HexNAc3Hex6Fuc3Red-HexNAc1		0	3	6	3	3	930.82		125405672	1444432	4474658		19786500	4285807	26378602		751781	13453322	87224352		226345680	657227520	159396096		161732096	56060788	115018304		638168384	73646352	25165568
HexNAc6Hex5Red-HexNAc1		0	6	5	0	3	933.826		111037776	946812	2974285		15141534	2652727	30609706		262754	21487540	71616912		220586400	898547456	233877136		294834112	79079160	121342240		915179712	35323344	8084469
Neu5Ac1HexNAc3Hex6Fuc1Red-HexNAc1		1	3	6	1	3	935.156		624777024	50134012	140926544		288928768	47740176	365468832		5972577	159329056	591118976		643612224	2457793792	608234432		826357760	260654112	380257344		2642947328	266249728	53670788
Neu5Ac1HexNAc4Hex4Fuc2Red-HexNAc1		1	4	4	2	3	938.827		647674560	23748648	95843856		9840396	742315	52371584		261875	14486957	32191812		785845248	4219805440	970808256		58431432	4528942	7368281		131282688	10652529	635766
HexNAc4Hex5Fuc3Red-HexNAc1		0	4	5	3	3	944.497		27153758	2921600	3474393		32380372	3450625	33123460		345718	24424316	14820808		10810894	55459228	17881292		109245880	9818858	17897274		208726096	31429228	1650298
Neu5Ac1HexNAc4Hex5Fuc1Red-HexNAc1		1	4	5	1	3	948.829		242029632	30808880	33490880		15842847	2073986	85178192		414903	33058024	38759592		143903280	489541952	211124080		282856544	74430352	256893760		653211200	71619528	6407371
HexNAc4Hex6Fuc2Red-HexNAc1		0	4	6	2	3	954.503		45552176	3697592	5120391		5378400	1389679	14779912		369816	2426662	1056632		25940922	126469640	36162596		59546992	13409345	52259400		138744928	15552576	5842776
Neu5Ac1HexNAc4Hex6Red-HexNAc1		1	4	6	0	3	958.832		41207744	5247004	4514050		7120750	721303	61579928						42545576	110941912	43770216		61727140	3801284	61152428		185129008	31179060	2392196
Neu5Ac1HexNAc5Hex4Fuc1Red-HexNAc1		1	5	4	1	3	962.505		40469252	3678290	1991698		60808124	5463327	103325432						12919530	67774240	21112258		120234936	42301252	140466720		377226816	40802928	17193020
HexNAc5Hex5Fuc2Red-HexNAc1		0	5	5	2	3	968.176		4707881	790360	1694690		1123913	413507	12357271						11767965	66692860	23851642		38950664	20874194	16884310		93575312	3327920	592357
Neu5Ac2HexNAc3Hex4Fuc2Red-HexNAc1		2	3	4	2	3	977.508		13078869	1384770	21487										6090901	30499746	7015239		14817069	4592817	12753793		28236182	3396853	3500668
HexNAc5Hex6Fuc1Red-HexNAc1		0	5	6	1	3	978.179		42361660	5260933	551947										25152002	72930496	32190612		34186148	3889000	17639918		13080589	3239965	453450
Neu5Ac2HexNAc3Hex5Fuc1Red-HexNAc1		2	3	5	1	3	987.511		599375104	91784184	47950900		132845592	31390404	255371904		2589895	136728512	156213072		585789568	1316972288	537553216		759787584	201019552	454529600		1505280768	129787976	19431120
HexNAc5Hex7Red-HexNAc1		0	5	7	0	3	988.181		3246213	334475	92474		441654		4226840			698806	656625		2243873	3561818	2509952		2385206	1216226	2899849		5161011	1212743	196101
HexNAc6Hex5Fuc1Red-HexNAc1		0	6	5	1	3	991.856		29390762	915276	711832						475089	2384988	2005973		29510074	95522144	30457200		33129040	3075059	24092408		85323896	2134002	945731
Neu5Ac1HexNAc3Hex6Fuc2Red-HexNAc1		1	3	6	2	3	993.185		183907040	21666292	15373784		38961544	5849898	75724584		264377	33184620	54722992		171104272	377237472	132431304		205555648	49134548	119732584		550789568	45392832	4561303
Neu5Ac2HexNAc3Hex6Red-HexNAc1		2	3	6	0	3	997.514		7542925	598478	1053607										5612867	38374376	8148721		16070535	1579071	6916852		98159016	19989942	13355514
Neu5Ac2HexNAc4Hex4Fuc1Red-HexNAc1		2	4	4	1	3	1001.19		11662545	2315454	285886		400214	140124	8909240						2473445	11605320	1756747		16645174	1465749	10321523		6949188	415558
Neu5Ac1HexNAc4Hex5Fuc2Red-HexNAc1		1	4	5	2	3	1006.86		50740164	4496744	2379853		31097080	2434877	53626684		638876	30414406	17621528		18615304	198193776	38153332		106374624	2319826	35051324		297961376	36415240	1203104
HexNAc4Hex6Fuc3Red-HexNAc1		0	4	6	3	3	1012.53		35944792	4100730	1563223		7850884	1595651	10323243						22937348	81182496	31517540		15025230		843216		7232162	2496863	4925377
Neu5Ac1HexNAc4Hex6Fuc1Red-HexNAc1		1	4	6	1	3	1016.86		136659904	33883480	7408339		15547972	2728491	140452608		692611	31590558	43902308		170008352	255222480	144065680		207468704	52660364	234849056		431909344	64983568	16576096
HexNAc4Hex7Fuc2Red-HexNAc1		0	4	7	2	3	1022.54		36855148	8659796	7334892		14119870	4743391	47841440		2214064	26417418	26413872		66833736	91945752	54917656		68089248	21534770	68438112		92504120	22954698	12073207
Neu5Ac1HexNAc5Hex5Fuc1Red-HexNAc1		1	5	5	1	3	1030.54		49044772	5436893	1418241		6794368	988677	11878978						15305409	84432640	43181536		106062304	14725854	124627088		216256944	18586976	12614399
HexNAc5Hex6Fuc2Red-HexNAc1		0	5	6	2	3	1036.21		30200776	2078078	1637928										5353868	22412780	5480650		15103525	550466	1599124		171443840	8067070	386562
Neu5Ac2HexNAc3Hex5Fuc2Red-HexNAc1		2	3	5	2	3	1045.54		44853472	3495812	2698221						521904	9038956	6586447		25627866	41819508	26517846		39366884	24974998	14817554		148100576	10031690	11445722
HexNAc5Hex7Fuc1Red-HexNAc1		0	5	7	1	3	1046.21		28597896	5853929	1007545		993390	174362	28847498		80417	3420086	5532846		34545720	35653536	18167998		24196230	707534	26735954		45426180	8812484	1495547
Neu5Ac1HexNAc3Hex6Fuc3Red-HexNAc1		1	3	6	3	3	1051.22		4251979	322671											2574271	27015880	2725487						83461416	21569326	19502368
Neu5Ac2HexNAc3Hex6Fuc1Red-HexNAc1		2	3	6	1	3	1055.54		8083407	956465	1136359		22621122	2418158	12659173		702175	8216062	4616569		9177066	107043224	11736732		56641952	8938637	36739236		508683232	91889632	63375564
Neu5Ac2HexNAc4Hex5Fuc1Red-HexNAc1		2	4	5	1	3	1069.22		151641328	16087435	8438408		16625424	2427371	22392496		414804	23840550	29196130		64370840	313868288	169311264		172454544	37281836	136022864		594898560	44042396	5979903
Neu5Ac1HexNAc4Hex6Fuc2Red-HexNAc1		1	4	6	2	3	1074.89		158579200	19558648	10790822		6800886	894177	3823491		178742	7728481	9024706		115166560	908096576	185042320		83299880	7954889	14483864		205036208	12467930	1957473
Neu5Ac2HexNAc4Hex6Red-HexNAc1		2	4	6	0	3	1079.22		79965624	11268480	6878031		53289988	2057016	32845606		423089	18237060	47164856		55945072	417491776	85444768		152569696	62695120	83317520		435694176	69250112	11641837
HexNAc4Hex7Fuc3Red-HexNAc1		0	4	7	3	3	1080.57		18331374	771416	549726						175324	2156375	3944495		2551866	10249541	1762977		10862946	1828366	5848256		82313712	3990317	911705
HexNAc7Hex6Red-HexNAc1		0	7	6	0	3	1083.57		6482756	518165	320363		16087082	755788	954063			5780929	6462873		11466670	177935264	16427097		56211364	7191404	2522201		140356880	8471354	1422761
Neu5Ac1HexNAc4Hex7Fuc1Red-HexNAc1		1	4	7	1	3	1084.9		4956909	669410	364704										4161020	38955720	6002047		17230680	316442	15561501		58220992	3694555	178172
Neu5Ac1HexNAc5Hex5Fuc2Red-HexNAc1		1	5	5	2	3	1088.57		16699286	488867	547573										15303889	200657856	29577858		85658824	10773877	12840763		168307424	16937316	86196504
Neu5Ac1HexNAc5Hex6Fuc1Red-HexNAc1		1	5	6	1	3	1098.57		61375192	6947965	1887568							6979181	4690417		15683531	49192152	39991160		47092540	33405812	59363592		138699008	26043342	15923056
Neu5Ac2HexNAc3Hex5Fuc3Red-HexNAc1		2	3	5	3	3	1103.57		4800099												8856444	69935680	9714543		19897406	443430	7912285		58581740	7373537	3982885
HexNAc5Hex7Fuc2Red-HexNAc1		0	5	7	2	3	1104.24		26049688	2568753											5522154	45762148	17441874		14970716	717744	22331852		74753672	7686855	669186
Neu5Ac3HexNAc3Hex5Fuc1Red-HexNAc1		3	3	5	1	3	1107.9		2011807	662495	82819		48834820	1036333	3002529						712856	3137163	1117845		4636928	779735	1198540		108056584	5118105	401652
Neu5Ac1HexNAc5Hex7Red-HexNAc1		1	5	7	0	3	1108.57		17428864	3525990	1300353		16192304	1483737	55439052		419497	5690377	13280800		14241498	33911292	13769870		34246436	2432628	21511890		111848664	15469815	4379416
Neu5Ac2HexNAc4Hex5Fuc2Red-HexNAc1		2	4	5	2	3	1127.25		2263983	821861	406699										293575	3586984	2263605		2186988	807937	1037043		8860363	1038224
Neu5Ac1HexNAc4Hex6Fuc3Red-HexNAc1		1	4	6	3	3	1132.92		39581840	4971908	411629		12541751		11821917		135944	7160670	35047740		45810544	131386496	28950946		51589432		13225506		133517064	12288425	1413174
Neu5Ac2HexNAc4Hex6Fuc1Red-HexNAc1		2	4	6	1	3	1137.25		149333216	29319566	2563110		16093322	2541778	36783156		381041	26255252	44653172		137360256	381047168	149073536		237940048	58786744	177163296		438747072	44536820	11352320
HexNAc4Hex7Fuc4Red-HexNAc1		0	4	7	4	3	1138.6		8051819	246795	845581		1076474		2384376			475211	690445		24257600	28404540	10908562		12135365	12572482	24172128		41644280	4060636	1140100
HexNAc5Hex5Fuc5Red-HexNAc1		0	5	5	5	3	1142.27		17121196	525541	329402										35253068	144069936	28788372		4085146		2351442		12163177		131035
Neu5Ac1HexNAc4Hex7Fuc2Red-HexNAc1		1	4	7	2	3	1142.93		42874260	6308311	752540		3414087	806245	9896623		314888	4259038	13972695		40149120	129738384	38564700		75815808	8689373	58202236		178946816	14184577	1662186
Neu5Ac2HexNAc5Hex5Fuc1Red-HexNAc1		2	5	5	1	3	1150.93		18792944	1438343	401540		6732907	617173	1600169						1628465	14767546	14519038		10013760	2895611	28946126		158343968	18286766	4396070
Neu5Ac1HexNAc5Hex6Fuc2Red-HexNAc1		1	5	6	2	3	1156.6		29404056	2930116	1442855		19279280	2937757	8011454						7537372	29453120	15170000		64884764	16139889	53496984		266183888	28178988	5918183
HexNAc5Hex7Fuc3Red-HexNAc1		0	5	7	3	3	1162.27		4507811	518486			464079		413088						3531428	13309392	9682522
Neu5Ac1HexNAc5Hex7Fuc1Red-HexNAc1		1	5	7	1	3	1166.6		45687320	11715433	1154335		8053460	1546706	34878224		345218	13014119	12069924		30400086	72417360	41699332		58152160	6267325	58477712		142368896	23299026	3229767
HexNAc5Hex8Fuc2Red-HexNAc1		0	5	8	2	3	1172.28		18432492	3110703	523174		2568500		16149567			5289454	5728987		11663743	31677702	14680486		20930300	928742	24369150		70796952	8450761	1067171
Neu5Ac2HexNAc4Hex6Fuc2Red-HexNAc1		2	4	6	2	3	1195.28		46405980	2494124	911292		15628898	1523299	544776		540331	14511426	47776120		20251884	121725072	34582688		62224356	5887369	17631032		140152352	24007754	2456953
HexNAc6Hex8Fuc1Red-HexNAc1		0	6	8	1	3	1195.95		1086010												5214684	80697320	7265029		5385137	549017	1995162		58621684	10770722	936541
Neu5Ac3HexNAc4Hex6Red-HexNAc1		3	3	6	0	4	899.964		78714208	12664803	7174576		142849632	6690356	15078119		455278	42904416	63651268		90991904	1015339200	138013904		262354960	64921288	42149200		746197248	120887312	26789916
Neu5Ac1HexNAc4Hex7Fuc3Red-HexNAc1		1	4	7	3	3	1200.96		13662722	480374	120834		6982784	602226	390142			935365	5867800		20155824	265369440	26308570		43787192	5819110	10188604		148910400	22576040	2538517
Neu5Ac2HexNAc4Hex7Fuc1Red-HexNAc1		2	4	7	1	4	904.219		12360766	1489126	2713119		25936794	282878	1229476						16059961	226818048	26462854		52400048	23992142	7223627		161911440	24820692	3721678
Neu5Ac2HexNAc5Hex5Fuc2Red-HexNAc1		2	5	5	2	4	906.975		21398418	360629	519891										49271992	585514496	64413160		200734368	40399768	5508048		406151360	57232872	39368628
Neu5Ac2HexNAc5Hex6Fuc1Red-HexNAc1		2	5	6	1	3	1218.96		7990769	756667	34774		1267140					1255109	680623		3092255	9285725	5915829		25547394	3866460	43291464		165774032	16230177	6980379
Neu5Ac1HexNAc5Hex7Fuc2Red-HexNAc1		1	5	7	2	3	1224.63		118153544	20697462	44315924										167611680	299024192	150158432		48447060	11666763	31063364		155408832	23038166	7874570
Neu5Ac2HexNAc5Hex7Red-HexNAc1		2	5	7	0	3	1228.97		4573473	470179	190900		5365656	261802	486835			1167339	1988389		11231208	62423928	8723598		13891267	1881307	5723756		87481352	11968570	1629958
Neu5Ac1HexNAc5Hex8Fuc1Red-HexNAc1		1	5	8	1	3	1234.64						1504036								2678095	33223012	2166588		12216684	2538207	2696357		87460488	3237214	1669491
Neu5Ac2HexNAc4Hex6Fuc3Red-HexNAc1		2	4	6	3	3	1253.31		5636366	654670											17717600	79644704	18783882		35368616	3307692	19092294		237486608	11682620	2964289
Neu5Ac3HexNAc4Hex6Fuc1Red-HexNAc1		3	4	6	1	4	943.485		86451288	11083452	2027776		40799344	8847775	11492789		718324	28581684	65296012		184990768	603725376	131215224		207801536	35567652	80718536		632134720	38252292	14573909
Neu5Ac1HexNAc4Hex7Fuc4Red-HexNAc1		1	4	7	4	3	1258.98		9986052	354045								1004112	3591747		35038032	101880872	19958590		17109132	929090	10876233		127626480	4097725	434817
Neu5Ac1HexNAc7Hex6Fuc1Red-HexNAc1		1	7	6	1	4	946.742		1133664	467003									352911		7501361	45902172	4728743		5326262	455341	871017		19916714	358062	251351
Neu5Ac2HexNAc4Hex7Fuc2Red-HexNAc1		2	4	7	2	4	947.741		8264364	750342	272749		4720476	453552	1306800		200365	1529743	13018834		27351244	112514800	16172722		29786822	1785736	10243202		123657520	4550666	834405
Neu5Ac1HexNAc5Hex7Fuc3Red-HexNAc1		1	5	7	3	3	1282.66		31357322	3202203			6748660	530185	1737853						17145274	74973032	27823062		53172528	9230814	33424036		185415776	26989376	15911329
Neu5Ac2HexNAc5Hex7Fuc1Red-HexNAc1		2	5	7	1	4	965.498		26297490	4589645	701839		3747877	477280	3249993		196375	3811954	5757225		14865443	52834420	16716522		31582082	7719059	27012932		114553160	9884057	2903761
Neu5Ac1HexNAc5Hex8Fuc2Red-HexNAc1		1	5	8	2	4	969.755		3480536	583358	320486										824058	12336534	2098790		5359512	466729	5984168		22674452	1263389	513023
Neu5Ac3HexNAc4Hex6Fuc2Red-HexNAc1		3	4	6	2	4	987.008		3192322	251986							149410	681660	1741869		6646937	11125397	2456106		4228923	488843	1296330		42674108	351322	233236
Neu5Ac3HexNAc5Hex6Fuc1Red-HexNAc1		3	5	6	1	4	1004.77		8114506	1422980			2767973	73563	239555			936626	1121599		1650335	16956724	8140598		14703789	979687	23508678		130306912	8982377	4160232
Neu5Ac1HexNAc7Hex8Red-HexNAc1		1	7	8	0	3	1340.02		3109611	518135											456650	20741744	6280540		1822988		972762		12284188	482952	240199
Neu5Ac2HexNAc5Hex7Fuc2Red-HexNAc1		2	5	7	2	4	1009.02		2196997	223286								31774146	76687224		69918624	390565568	71463176		221465984	38164520	127683992		647236736	139860096	75147040
Neu5Ac3HexNAc5Hex7Red-HexNAc1		3	5	7	0	4	1012.27		12222723	1953771	249456						124797	5536369	10484644		16597205	220830096	24187492		51058384	13756069	10998116		235137776	27889498	6977688
Neu5Ac2HexNAc5Hex7Fuc3Red-HexNAc1		2	5	7	3	4	1052.54		6784161	465690	397541		18616880	6138783	5798435		1193215	11071228	9312186		43235232	90251336	23608832		23155450	5665613	3158142		36840956	23843868	14683452
Neu5Ac3HexNAc5Hex7Fuc1Red-HexNAc1		3	5	7	1	4	1055.79		41170568	9276580	238763		7818415	500370	477481		151458	9852454	12879339		40063612	160193264	35376652		92909928	29719396	50218960		348686912	32779130	27943296
Neu5Ac2HexNAc5Hex8Fuc2Red-HexNAc1		2	5	8	2	4	1060.05		2019733	575404								428457	1776397		4010743	20223782	3147915		6617766	185635	5108896		49946396	2913447	1743404
Neu5Ac3HexNAc4Hex6Fuc4Red-HexNAc1		3	4	6	4	4	1074.05														505554	1443551			1662890		889639		17760714	432850
Neu5Ac4HexNAc5Hex7Red-HexNAc1		4	5	7	0	4	1102.56		391335488	61528140	33234996		216589680	36125280			4665345	118949848	243408544		194297984	954336960	256947152		733388032	117216176	503734848		1597349888	304002304	130072160
Neu5Ac3HexNAc5Hex8Fuc1Red-HexNAc1		3	5	8	1	4	1106.82		777585	597633	172684		10574497								4329892	65319020	5522343		16887264	3176159	1125718		98216056	5998534	812841
Neu5Ac3HexNAc5Hex7Fuc3Red-HexNAc1		3	5	7	3	4	1142.83		11143579	611396			1966299								41419520	155143312	24128946		8524106	271276	6398086		72989264	5240564	1764378
Neu5Ac4HexNAc5Hex7Fuc1Red-HexNAc1		4	5	7	1	4	1146.09		23968260	6727490			22596796	1258343	358630			19252126	26381172		78552608	214856368	50816896		195392304	38465928	48450124		819401152	63693260	39788356
Neu5Ac3HexNAc5Hex8Fuc2Red-HexNAc1		3	5	8	2	4	1150.34		2031325	537257			2125947	188226				561453	1762591		7440483	36209584	5463776		20818036	2414845	3699298		147269312	11254458	7125854
HexNAc2Hex4Fuc2Red-HexNAc1		0	2	4	2	2	982.024		266846944	23161812	49719152		16773003	229939	33546538						243150976	739802816	190424448		22053570		2799625
HexNAc4Hex3Fuc3Red-HexNAc1		0	4	3	3	2	1212.14		13825134												1707190	28413570	14375718
Neu5Ac1HexNAc4Hex4Red-HexNAc1		1	4	4	0	3	822.766		6240686	301982	1381232		240867		3672621						5203570	17175910	2045227		5807774		3123227
HexNAc4Hex4Fuc3Red-HexNAc1		0	4	4	3	3	876.465		158235600	20001616	22270864		34664480	18679702	186709968		4710732	130670320	105449456		183630672	376946048	255808544						396130432	18536732	6252429
HexNAc6Hex3Fuc2Red-HexNAc1		0	6	3	2	3	913.818		2726035												3098312	43562320	6622983		16489527	2155343	2085780		38566812	331387
Neu5Ac1HexNAc4Hex3Fuc3Red-HexNAc1		1	4	3	3	3	928.813		1177769	337925	70475						379736	620812	1081644		1402768	22470126	7130860		3235276		2079606		24027080	85937	1509401
HexNAc4Hex4Fuc4Red-HexNAc1		0	4	4	4	3	934.494		16913916	1837710	3361764		6959024	9521740	9635017		10254028	10229462	10258968		9189532	14538817	26821276		12864707	6496115	15013580		16344823	14936995	15470143
HexNAc5Hex3Fuc4Red-HexNAc1		0	5	3	4	3	948.167														1666818	4557225	795469		6787540		705203		22267086
Neu5Ac1HexNAc4Hex3Fuc4Red-HexNAc1		1	4	3	4	3	986.851		1805988												820586	10720500	1835900		3245877		838873		2804466	391944	355647
HexNAc5Hex4Fuc4Red-HexNAc1		0	5	4	4	3	1016.21		9832506	304285	786013										2697064	76520704	16203997		42551824		2878012		127072224	3092195	263252
HexNAc7Hex5Fuc1Red-HexNAc1		0	7	5	1	3	1073.56		3231491	4559578	4381186										2946429	13103970	2995231		13572762	3077478	8088196		103906728	8395597	11127721
Neu5Ac1HexNAc5Hex4Fuc3Red-HexNAc1		1	5	4	3	3	1078.57		46153364	1898567	1425237							1002255	2537220		19297844	157678224	53174740		6030245		3435544		29336498	3879170	3207936
HexNAc5Hex5Fuc4Red-HexNAc1		0	5	5	4	3	1084.24		5318212	220378											2493872	69293888	7057354
Neu5Ac3HexNAc2Hex6Fuc1Red-HexNAc1		3	2	6	1	3	1094.24		36530900	3154041	565146		7017222	553435	1480184						8961503	29128114	17211958		15320338	2191267	3336443		62063688	8840613	140477
Neu5Ac2HexNAc3Hex8Red-HexNAc1		2	3	8	0	3	1133.59		171292800	22495998	6928519										96404616	243267536	196826976						186788512	33997752	22051332
HexNAc7Hex6Fuc1Red-HexNAc1		0	7	6	1	3	1141.6		9095070	749854	523889		2385639					5660058	7984817		22195896	90684960	18548828		42105184	641156	6676058		120463568	2637842	1140668
Neu5Ac1HexNAc6Hex8Red-HexNAc1		1	6	8	0	3	1258.32		181036656	29799644	4084257						749286	64273064	112713448		410598656	1292369280	298002816		477258272	103271448	173589984		1371000832	81297448	29973386
Neu5Ac1HexNAc6Hex8Fuc1Red-HexNAc1		1	6	8	1	3	1316.35		6747281	428835											14764703	31952810	10152917		14534262	339023	3639387		98823776	2925068	213163
Neu5Ac1HexNAc5Hex8Fuc4Red-HexNAc1		1	5	8	4	3	1408.73		627567												1726847	11761406	2782232		4981532	1920072	4546360		58031416	2896065	828664
HexNAc3Hex4Fuc2Red-HexNAc1		0	3	4	2	3	1104.58		105434024	9031625	3444736		21883666	4842977	103901768		1361462	18973858	34442624		19156940	73583320	39751516						39348096	21346768	5406074
HexNAc4Hex4Fuc2Red-HexNAc1		0	4	4	2	2	1227.15		22139850	3402640	628480		199299408	22710024	343745376		1884028	73259512	45039692		12719491	55467400	19857798		268778400	1005614	30479432		1126894336	198614496	15174944
HexNAc5Hex8Fuc1Red-HexNAc1		0	5	8	1	3	1114.25		2409232	482183	239739		675209		3560831			608645	1126597		1917973	14113557	3434142		2916599		3690214		22483222	3472541	593948
Neu5Ac6HexNAc3Hex5Fuc2Red-HexNAc1		6	3	5	2	4	1145.58		742366	373436	210511		1374733	651191	382849						1015508	4012575	1326725		1788037	1600606	1018114		6269480	1131007	359927
HexNAc4Hex7Fuc1Red-HexNAc1		0	4	5	1	3	964.507		18246810	1737193	158179										6493429	36307596	17918656		22251846		22099322		42837704	6984833
Neu5Ac3HexNAc4Hex5Fuc1Red-HexNAc1		3	4	5	1	3	1189.61		17077348	1186218	1654404		495635	6564	271749			309358	230428		9932943	71971976	15080888		951574	1138947	959493		3195302	575821	264700
HexNAc4Hex6Fuc1Red-HexNAc1		0	4	6	1	3	896.471		108829504	58182200	61926852						85325768	245080208	124887088		469874144	605900864	299752832		425928512	322826304	86778944
Neu5Ac1HexNAc3Hex7Fuc2Red-HexNAc1		1	3	7	2	3	1061.22		1556528	786071	387860		1913902	492130	1149108						1091978	38547016	1543952		10511265	1205581	12604277		190084736	34778544	21274404
Neu5Ac1HexNAc7Hex4Fuc2Red-HexNAc1		1	7	4	2	4	888.216															2065037	314203
Neu5Ac1HexNAc7Hex6Red-HexNAc1		1	7	6	0	3	1203.96		699767	327531							160923	253890	811877		6295954	131403000	8866483		22569262	325748	1192899		71065152	2311811	808328
Neu5Ac1HexNAc5Hex5Fuc4Red-HexNAc1		1	5	5	4	4	903.721														5788265	117421520			21012306		1523349		55051552	1430138	455681
Neu5Ac1HexNAc5Hex5Fuc5Red-HexNAc1		1	5	5	5	3	1262.66														4014571	9615494	4676196		6412739	5060014	1603905		13809388	6731064	3494931
HexNAc7Hex7Fuc2Red-HexNAc1		0	7	7	2	3	1267.66														1114803	8473795	695587
Neu5Ac4HexNAc3Hex5Fuc3Red-HexNAc1		4	3	5	3	4	1008.51		76599744	2737653											4940652	17031710	9867457						640274176	144100112	79973424
Neu5Ac2HexNAc5Hex8Fuc1Red-HexNAc1		2	5	8	1	4	1016.53		1107119	689408			4500598				299041	1831860	4423356		2660838	35179680	7405967		17626866	1436797	11743432		122190720	21802538	28339786
Neu5Ac3HexNAc5Hex7Fuc2Red-HexNAc1		3	5	7	2	4	1099.31		2394695	725856			9975756	671514	210422			4119164	5615258		2435615	20877720	2762192		27411874				157485888	24248520	4763951
Neu5Ac2HexNAc8Hex7Red-HexNAc1		2	8	7	0	4	1105.82														1493415	16923568	1048289		1637525				17434644	614868	605693
Neu5Ac2HexNAc7Hex4 Fuc5Red-HexNAc1		2	7	4	5	4	1109.07														217381	5378122							13177822	426145	263202
Neu5Ac3HexNAc6Hex6Fuc2Red-HexNAc1		3	6	6	2	4	1109.57														16036514	132136424	19380122		70764400	18858568	2673818		181579872	10750227	1461298
Neu5Ac4HexNAc5Hex6Fuc2Red-HexNAc1		4	5	6	2	4	1138.58														9937189	39471540	16228823						95882152	373251	3217384
Neu5Ac2HexNAc8Hex7Fuc1Red-HexNAc1		2	8	7	1	4	1149.34														1997985	8897243	813785		2316398				15044565	3899936
Neu5Ac3HexNAc6Hex6Fuc3Red-HexNAc1		3	6	6	3	4	1153.1		7797399	938160	842681										49458152	96478528	26981692		113958920	16697897	6127229		277343360	16033862	3505068
Neu5Ac4HexNAc5Hex7Fuc2Red-HexNAc1		4	5	7	2	4	1189.61		1627795	704103			5471314				1743950	3600821	2421084		13422323	22015280	2102888		8819394		1336669		88170480	1606948	2258832
Neu5Ac2HexNAc7Hex9Fuc1Red-HexNAc1		2	7	9	1	4	1190.11														46378988	77319712	14887022						233246896	7816349	1453041
Neu5Ac3HexNAc5Hex8Fuc3Red-HexNAc1		3	5	8	3	4	1193.86														1874271	1592222	526905
Neu5Ac4HexNAc5Hex7Fuc3Red-HexNAc1		4	5	7	3	4	1233.13														2738087	3049833	451999		1788922	222135	329226		9965550	830444	412599
Neu5Ac2HexNAc2Hex7Red-HexNAc1		2	2	7	0	3	983.843														1325893	3152611	828876						9905818	225216
Neu5Ac2HexNAc4Hex5Red-HexNAc1		2	4	5	0	3	1011.19		16059922	1182050	1344933						47284	1016077	2553145		14659520	89017856	17245918		16568131	1403015	22955608		42331304	6232598	486938
HexNAc7Hex5Red-HexNAc1		0	7	5	0	3	1015.54											557801	763603		1646284	41423104	3165276		4396744	2878459	359996		21113224	618153	3557146
HexNAc5Hex5Fuc3Red-HexNAc1		0	5	5	3	3	1026.21		3850754	352269	389186		48289488	1991551	44022352		462736	5154825	5732701		2569400	12340406	6478124		91492136	222152	17181774		495841088	66947848	1364261
Neu5Ac3HexNAc3Hex5Red-HexNAc1		3	3	5	0	3	1049.87															3445981
Neu5Ac3HexNAc3Hex6Red-HexNAc1		3	3	6	0	3	1117.91		4215340	265519	1047286										1039177	23279498	2015140						34011512	1375065	915029
Neu5Ac2HexNAc3Hex7Fuc1Red-HexNAc1		2	3	7	1	3	1123.58		9513004	1515801	424101		6652976	1154608	4555033						8953580	55310876	12684094		15261886	4099388	12838336		141540944	25037036	17689434
Neu5Ac3HexNAc4Hex5Red-HexNAc1		3	4	5	0	3	1131.58														3240104	19847436	3624813
Neu5Ac1HexNAc5Hex4Fuc4Red-HexNAc1		1	5	4	4	3	1136.59		2745952	1231065	1456183										19630732	42126576	15932458		52194036	15609747	31232466		141881184	22833544	21297378
Neu5Ac3HexNAc3Hex6Fuc1Red-HexNAc1		3	3	6	1	3	1175.94						7832804	817717	1289069						1622506	8779370	4419267		4200920		1576482		50551000	2210146
Neu5Ac2HexNAc3Hex7Fuc2Red-HexNAc1		2	3	7	2	3	1181.61														2215117	30006564	1704136		4650072		157179		21749938	1679027
Neu5Ac2HexNAc5Hex4Fuc3Red-HexNAc1		2	5	4	3	3	1198.95														1139619	4141441	925314		364117				1942961	417016
HexNAc7Hex7Fuc1Red-HexNAc1		0	7	7	1	3	1209.63		12258964												982678	22506878	835137		2395891				11106332	449007
HexNAc8Hex6Fuc1Red-HexNAc1		0	8	6	1	3	1223.31														1442875	4150166	1587162		1169837				9757673	585862	339950
Neu5Ac1HexNAc6Hex5Fuc3Red-HexNAc1		1	6	5	3	3	1228.31		3352872													10167998	2966080						16362740	423645
HexNAc5Hex8Fuc3Red-HexNAc1		0	5	8	3	3	1230.3		3553554	524576	399994										859327	9368332	2050106						9670987	1753336
HexNAc8Hex7Red-HexNAc1		0	8	7	0	3	1233.31														1620086	12958741	1744747
Neu5Ac3HexNAc4Hex5Fuc2Red-HexNAc1		3	4	5	2	3	1247.64															3571912
Neu5Ac2HexNAc5Hex4Fuc4Red-HexNAc1		2	5	4	4	4	942.989															1436415
Neu5Ac3HexNAc5Hex5Fuc1Red-HexNAc1		3	5	5	1	4	953.75															940739	471101						1652148
HexNAc8Hex7Fuc1Red-HexNAc1		0	8	7	1	3	1291.34		1458278	581692	371715										834026	8431037	1213029		3558089	349878	720077		17921472	696757	157138
HexNAc7Hex4Fuc6Red-HexNAc1		0	7	4	6	3	1295.68														1003474	1192716	1330603
Neu5Ac2HexNAc4Hex7Fuc3Red-HexNAc1		2	4	7	3	3	1321.35														469474	2651036	642507						15002222	912506	84369
HexNAc7Hex9Fuc1Red-HexNAc1		0	7	9	1	3	1345.7		5384228	449896	482628										628536	12212051	5138382						14110894	693265	161307
Neu5Ac1HexNAc8Hex7Red-HexNAc1		1	8	7	0	4	1015.53														1538369	3408218	354920						22970434	1964865	4292497
Neu5Ac2HexNAc6Hex6Fuc2Red-HexNAc1		2	6	6	2	4	1019.28		1711672	228865											7415854	107246480	9893598		31706278	7069913	1220113		113877456	7402494	672181
Neu5Ac3HexNAc5Hex6Fuc2Red-HexNAc1		3	5	6	2	4	1048.29		1620473	539861											1075782	3765400	760333		2405590	2489211	603205		12160713	802415	388222
Neu5Ac2HexNAc6Hex8Fuc1Red-HexNAc1		2	6	8	1	4	1077.8										745180	724497	1010077		5435918	5847755	5426414		5952731	2348795	2882050		23783962	1241225	623387
Neu5Ac4HexNAc5Hex6Fuc1Red-HexNAc1		4	5	6	1	4	1095.06														949006	10710556	2217204		4481484
Neu5Ac5HexNAc3Hex5Fuc3Red-HexNAc1		5	3	5	3	3	1464.74														1984084	30390978	2159613						11321313	1877492	808258
Neu5Ac1HexNAc7Hex9Fuc1Red-HexNAc1		1	7	9	1	4	1099.82		2920648		90297										2544788	30391428	10891378		11099854	1629271	1395514		52503308	4028754	599446
Neu5Ac3HexNAc6Hex5Fuc3Red-HexNAc1		3	6	5	3	4	1102.07														181529104	963949312	241015568
Neu5Ac3HexNAc6Hex8Red-HexNAc1		3	6	8	0	4	1124.58														921799	4584415	2110624		3239818	201176	1934549
Neu5Ac6HexNAc3Hex5Fuc2Red-HexNAc1		6	3	5	2	4	1145.58														883476	4062994	1344414
Neu5Ac3HexNAc6Hex5Fuc4Red-HexNAc1		3	6	5	4	4	1145.59														1288171	2486956	976609
Neu5Ac2HexNAc6Hex6Fuc5Red-HexNAc1		2	6	6	5	4	1149.84														2402566	5890414	1345186						35113728	504158	74490
Neu5Ac1HexNAc6Hex6Fuc1Red-HexNAc1		1	6	6	1	3	1180.28														852020	5583936	3278070		4366999	195783	3706728		19723604	2137747	1786410
Neu5Ac3HexNAc4Hex9Red-HexNAc1		3	4	9	0	4	1053.04		5315234	452582											8483870	32183936	6912518		158786240	13936889	56450988		61424536	5633266	3194808
Neu5Ac3HexNAc6Hex8Fuc1Red-HexNAc1		3	6	8	1	4	1168.1														1193733	1611661	3544203		3144711	2213509	1145682		41775492	1542853	637749
Neu5Ac2HexNAc7Hex9Red-HexNAc1		2	7	9	0	4	1146.59		38830016	7896970							88523	617965	1194450		2561701	12865108	4051311		22382094	4501984	25787206
Neu5Ac4HexNAc4Hex9Red-HexNAc1		4	4	9	0	4	1143.33		3231290												12929979	76181056	9584707						14783151	671398	426824
HexNAc6Hex4Fuc6Red-HexNAc1		0	6	4	6	3	1213.96														532738	5573039	766283		4764290		1547815		8499241	3069870	648495
Neu5Ac2HexNAc3Hex3Fuc3Red-HexNAc1		2	3	3	3	3	967.507		4493956	538503	1269505						272323		308222		2491009	17187556	2071256		1560725	5468538	1106416
HexNAc2Hex6Fuc2Red-HexNAc1		0	2	6	2	2	1186.12						12342753	1510168	70236648			3522661	9098858						78381416	11478136	49443008		126958968	22309636	5960304
Neu5Ac1HexNAc4Hex3Fuc1Red-HexNAc1		1	4	3	1	2	1218.64						23397546	1722759	50485792			13678000	26029712						143534032		43403888		172511168	17296102
HexNAc4Hex6Red-HexNAc1		0	4	6	0	3	838.441																		2986178		2325559
HexNAc5Hex5Red-HexNAc1		0	5	5	0	3	852.117																		2389764		1778878
Neu5Ac1HexNAc5Hex3Fuc1Red-HexNAc1		1	5	3	1	3	894.471																		17269094		7028416		6613268	965329
Neu5Ac2HexNAc5Hex3Fuc1Red-HexNAc1		2	5	3	1	3	1014.86						159165	246706	9131992			2359407	2036395						11719553		1252469
Neu5Ac3HexNAc4Hex3Fuc1Red-HexNAc1		3	4	3	1	3	1053.55						12252284	4543155	3055723			3496011	5427350						11706611	92830360	11235618		45590040	9383159	1491532
HexNAc6Hex6Fuc1Red-HexNAc1		0	6	6	1	3	1059.89																		7650438		8790205		35566804	2292430	669922
HexNAc4Hex6Fuc4Red-HexNAc1		0	4	6	4	3	1070.56																		29926250				81430208	82320624
HexNAc6Hex8Red-HexNAc1		0	6	8	0	3	1137.92																		1504583		775592		3256875	157100
HexNAc5Hex6Fuc4Red-HexNAc1		0	5	6	4	3	1152.27						13642728	619053	6041747		181311	2986060	2338595						25036438	499357	872656		125526480	15335541	613902
Neu5Ac1HexNAc5Hex6Fuc3Red-HexNAc1		1	5	6	3	3	1214.63						65717968		50382204			14724795	9102445						49791892	1831752	3247078		190770256	22794624	3147976
HexNAc7Hex8Red-HexNAc1		0	7	8	0	3	1219.63																		3152241		1032443		25937668	7920972	791263
HexNAc5Hex7Fuc4Red-HexNAc1		0	5	7	4	3	1220.3						10168990	567394	1838732		265113	1499412	2891756						13389799		1715881		37167344	2107605	288226
HexNAc6Hex6Fuc4Red-HexNAc1		0	6	6	4	3	1233.98						33813660	901719	1623024										21143346				183564256	12658131	123606
Neu5Ac1HexNAc6Hex7Fuc1Red-HexNAc1		1	6	7	1	3	1248.31																		7565212	644187	2937045
Neu5Ac2HexNAc5Hex6Fuc2Red-HexNAc1		2	5	6	2	3	1276.99						1084834		776100										2606856				11828531	214153	488140
HexNAc7Hex8Fuc1Red-HexNAc1		0	7	8	1	3	1277.66																		2460740				4156750	1978071
HexNAc7Hex9Red-HexNAc1		0	7	9	0	4	965.999																		76848008	13913626	60180352		208893200	21834476	7669427
Neu5Ac1HexNAc6Hex6Fuc3Red-HexNAc1		1	6	6	3	3	1296.34						15926945	395606	769905			1827331	800300						14666915				109869224	5950580	706236
HexNAc6Hex7Fuc4Red-HexNAc1		0	6	7	4	3	1302.01						5637534	177101											4146438				27290776	777422	208906
Neu5Ac1HexNAc5Hex7Fuc4Red-HexNAc1		1	5	7	4	3	1340.69						18351438	785261	750335			4072295	5649464						28382784				58031144	5824837	735117
HexNAc5Hex8Fuc5Red-HexNAc1		0	5	8	5	4	1010.03						796228						275903						1909795				2932010	701450	402024
Neu5Ac1HexNAc7Hex9Red-HexNAc1		1	7	9	0	4	1056.29																		3222828	1677935	882934		8312165	1511212
Neu5Ac2HexNAc5Hex8Fuc4Red-HexNAc1		2	5	8	4	4	1147.09																		8740939	1753795	2502794		78879752	3350486	1327856
Neu5Ac5HexNAc5Hex7Fuc1Red-HexNAc1		5	5	7	1	4	1236.38						1088271												6470392	1109952	1325176		86761248	3954168	639369
Neu5Ac3HexNAc7Hex9Red-HexNAc1		3	3	9	0	4	1236.88																		6473193		494727		16144241	209927
Neu5Ac3HexNAc4Hex4Fuc1Red-HexNAc1		3	4	4	1	3	1121.58																			93621736
HexNAc6Hex4Fuc1Red-HexNAc1		0	6	4	1	3	923.821																		2052932	5220249	7859112
Neu5Ac1HexNAc5Hex6Red-HexNAc1		1	5	6	0	3	1040.54																				20567770
Neu5Ac1HexNAc6Hex4Fuc1Red-HexNAc1		1	6	4	1	3	1044.21						16380707	895107	5190347										3143842	232152	7107823		19455486	1586278	606400
Neu5Ac1HexNAc6Hex5Fuc1Red-HexNAc1		1	6	5	1	3	1112.25																		995143	990784	3582844		8923288	4256028
Neu5Ac1HexNAc3Hex3Red-HexNAc1		1	3	3	0	2	1009.03						25934280	2292957	12527117														183280304	2611076	970720
HexNAc4Hex3Fuc2Red-HexNAc1		0	4	3	2	2	1125.1																						8394842	380196
Neu5Ac2HexNAc4Hex3Red-HexNAc1		2	4	3	0	3	875.124																						1768386
Neu5Ac1HexNAc4Hex4Fuc4Red-HexNAc1		1	4	4	4	3	1054.89																						18041284	103927
Neu5Ac2HexNAc4Hex4Fuc2Red-HexNAc1		2	4	4	2	3	1059.22																						1399965	333826
Neu5Ac2HexNAc3Hex7Red-HexNAc1		2	3	7	0	3	1065.55																						27645660	3344609
Neu5Ac2HexNAc3Hex6Fuc2Red-HexNAc1		2	3	6	2	3	1113.58																						51026556	4445870	857651
Neu5Ac1HexNAc6Hex5Fuc2Red-HexNAc1		1	6	5	2	3	1170.28						24788210	735676	2103375														44636560	2021531
Neu5Ac1HexNAc6Hex7Red-HexNAc1		1	6	7	0	3	1190.29																						37834576
Neu5Ac2HexNAc6Hex6Fuc1Red-HexNAc1		2	6	6	1	4	975.755																						4222842	297046	119767
Neu5Ac2HexNAc6Hex7Fuc1Red-HexNAc1		2	6	7	1	4	1026.78																						10473657	676846	1221779
Neu5Ac3HexNAc4Hex6Fuc3Red-HexNAc1		3	4	6	3	4	1030.53																						17326686	1823190	595814
Neu5Ac1HexNAc6Hex8Fuc2Red-HexNAc1		1	6	8	2	4	1033.78																						24915698	438884	283627
Neu5Ac1HexNAc7Hex8Fuc1Red-HexNAc1		1	7	8	1	4	1048.79																						13082528	3846779	3281020
Neu5Ac1HexNAc8Hex7Fuc1Red-HexNAc1		1	8	7	1	3	1411.73																						2735759	385442
Neu5Ac3HexNAc6Hex6Fuc1Red-HexNAc1		3	6	6	1	4	1066.05																						58240232	2698271	2039332
Neu5Ac1HexNAc6Hex9Fuc2Red-HexNAc1		1	6	9	2	4	1082.06																						7505182	546900
Neu5Ac3HexNAc6Hex7Fuc1Red-HexNAc1		3	6	7	1	4	1117.07																						40249796	2675527	2018142
Neu5Ac2HexNAc6Hex8Fuc3Red-HexNAc1		2	6	8	3	4	1164.85																						22885222	1208840	326815
Neu5Ac2HexNAc6Hex9Fuc2Red-HexNAc1		2	6	9	2	4	1172.36																						9784473	388525	530779
Neu5Ac4HexNAc6Hex7Fuc1Red-HexNAc1		4	6	7	1	4	1207.37																						7322514	219653	321585
Neu5Ac4HexNAc6Hex8Fuc1Red-HexNAc1		4	6	8	1	4	1258.39																						36669916	904562	181148
Neu5Ac6HexNAc5Hex7Fuc1Red-HexNAc1		6	5	7	1	4	1326.67																						6207559	1059004
Neu5Ac2HexNAc3Hex3Red-HexNAc1		2	3	3	0	2	1189.62						4707184
HexNAc6Hex3Fuc1Red-HexNAc1		0	6	3	1	2	1283.18						13556234	725614	6823980
HexNAc6Hex4Fuc2Red-HexNAc1		0	6	4	2	3	981.851						60121884	3953130	10543384
Neu5Ac1HexNAc3Hex3Fuc1Red-HexNAc1		1	3	3	1	2	1096.08								8201556
HexNAc6Hex3Red-HexNAc1		0	6	3	0	2	1196.13											917616	2559665
HexNAc5Hex7Fuc5Red-HexNAc1		0	5	7	5	3	1278.33											4052666	5771377						4931384

## Sheet: Supplementary Data 9b
N-Glycan	Precursor Charge	Precursor Mz		ANOVA Significant	ANOVA (-log10 p-value)
					p-value significant (p-value < 0.05)
HexNAc1Hex3Red-HexNAc1	1	1165.63			1.00861
HexNAc1Hex3Fuc1Red-HexNAc1	1	1339.72			1.13672
HexNAc1Hex4Red-HexNAc1	1	1369.73			1.25649
HexNAc2Hex3Red-HexNAc1	2	705.882		+	1.34279
HexNAc1Hex4Fuc1Red-HexNAc1	2	772.414		+	2.1903
HexNAc1Hex5Red-HexNAc1	2	787.42		+	1.32272
HexNAc2Hex3Fuc1Red-HexNAc1	2	792.927			0.599089
HexNAc2Hex4Red-HexNAc1	2	807.932		+	1.51851
HexNAc3Hex3Red-HexNAc1	2	828.446			1.03929
HexNAc1Hex5Fuc1Red-HexNAc1	2	874.464		+	1.62368
Neu5Ac1HexNAc2Hex3Red-HexNAc1	2	886.469			0.129556
HexNAc1Hex6Red-HexNAc1	2	889.469		+	6.2206
HexNAc2Hex4Fuc1Red-HexNAc1	2	894.977			0.326393
HexNAc2Hex5Red-HexNAc1	2	909.982			0.691759
HexNAc3Hex3Fuc1Red-HexNAc1	2	915.491		+	1.50901
HexNAc3Hex4Red-HexNAc1	2	930.494			0.595096
HexNAc4Hex3Red-HexNAc1	2	951.008		+	2.8567
Neu5Ac1HexNAc2Hex3Fuc1Red-HexNAc1	2	973.514			0.545216
HexNAc1Hex6Fuc1Red-HexNAc1	2	976.514		+	2.23162
Neu5Ac1HexNAc2Hex4Red-HexNAc1	2	988.519			1.28749
HexNAc1Hex7Red-HexNAc1	2	991.519		+	1.6125
HexNAc2Hex5Fuc1Red-HexNAc1	2	997.027			0.753782
HexNAc2Hex6Red-HexNAc1	2	1012.03			0.0367116
HexNAc3Hex4Fuc1Red-HexNAc1	2	1017.54			1.10431
HexNAc3Hex5Red-HexNAc1	2	1032.55		+	3.63203
HexNAc4Hex3Fuc1Red-HexNAc1	2	1038.05		+	3.87275
HexNAc4Hex4Red-HexNAc1	2	1053.06			0.729284
HexNAc5Hex3Red-HexNAc1	2	1073.57			0.14599
Neu5Ac1HexNAc2Hex4Fuc1Red-HexNAc1	2	1075.56			0.563233
HexNAc2Hex5Fuc2Red-HexNAc1	2	1084.08			0.584865
Neu5Ac1HexNAc2Hex5Red-HexNAc1	2	1090.57			0.0176485
HexNAc1Hex8Red-HexNAc1	2	1093.57		+	1.72151
HexNAc2Hex6Fuc1Red-HexNAc1	2	1099.08			0.457002
Neu5Ac1HexNAc3Hex4Red-HexNAc1	2	1111.08		+	2.6321
HexNAc2Hex7Red-HexNAc1	2	1114.08		+	4.22024
HexNAc3Hex5Fuc1Red-HexNAc1	2	1119.59		+	2.28291
HexNAc4Hex4Fuc1Red-HexNAc1	2	1140.1		+	1.56329
HexNAc4Hex5Red-HexNAc1	2	1155.11			0.407204
HexNAc5Hex3Fuc1Red-HexNAc1	3	774.08			0.858972
Neu5Ac1HexNAc2Hex5Fuc1Red-HexNAc1	2	1177.61		+	2.63197
Neu5Ac1HexNAc2Hex6Red-HexNAc1	2	1192.62			0.814789
HexNAc1Hex9Red-HexNAc1	2	1195.62			0.191946
Neu5Ac1HexNAc3Hex4Fuc1Red-HexNAc1	3	799.087		+	1.3143
HexNAc2Hex7Fuc1Red-HexNAc1	2	1201.13			0.434096
HexNAc3Hex5Fuc2Red-HexNAc1	2	1206.63		+	5.11828
Neu5Ac1HexNAc3Hex5Red-HexNAc1	3	809.09			0.66383
HexNAc3Hex6Fuc1Red-HexNAc1	3	814.766			0.301843
HexNAc4Hex5Fuc1Red-HexNAc1	3	828.438		+	1.93061
HexNAc5Hex3Fuc2Red-HexNAc1	2	1247.64			0.0535698
Neu5Ac2HexNAc2Hex4Fuc1Red-HexNAc1	3	837.772			0.100583
HexNAc5Hex4Fuc1Red-HexNAc1	3	842.113		+	1.53558
Neu5Ac2HexNAc2Hex5Red-HexNAc1	3	847.773			0.867496
Neu5Ac1HexNAc2Hex6Fuc1Red-HexNAc1	2	1279.66			1.0086
Neu5Ac1HexNAc3Hex4Fuc2Red-HexNAc1	3	857.116		+	1.32837
HexNAc2Hex7Fuc2Red-HexNAc1	3	859.12			1.29962
HexNAc3Hex5Fuc3Red-HexNAc1	2	1293.67			0.402098
Neu5Ac1HexNAc3Hex5Fuc1Red-HexNAc1	3	867.121		+	2.0078
HexNAc3Hex6Fuc2Red-HexNAc1	3	872.795			0.71083
Neu5Ac1HexNAc3Hex6Red-HexNAc1	3	877.124			0.377358
HexNAc7Hex3Red-HexNAc1	3				0.00367918
Neu5Ac1HexNAc4Hex4Fuc1Red-HexNAc1	3	880.795		+	1.39582
HexNAc4Hex5Fuc2Red-HexNAc1	3	886.467			0.113661
Neu5Ac1HexNAc4Hex5Red-HexNAc1	3	890.799		+	1.83014
HexNAc5Hex4Fuc2Red-HexNAc1	2	1349.69			0.0908831
Neu5Ac2HexNAc2Hex5Fuc1Red-HexNAc1	3	905.805			0.151934
HexNAc5Hex5Fuc1Red-HexNAc1	3	910.147		+	3.92377
Neu5Ac1HexNAc2Hex6Fuc2Red-HexNAc1	3				0.732926
Neu5Ac2HexNAc3Hex4Fuc1Red-HexNAc1	3	919.477			1.00038
HexNAc5Hex6Red-HexNAc1	3	920.15		+	2.24924
Neu5Ac1HexNAc3Hex5Fuc2Red-HexNAc1	3	925.149		+	4.42822
Neu5Ac2HexNAc3Hex5Red-HexNAc1	3	929.482			0.866981
HexNAc3Hex6Fuc3Red-HexNAc1	3	930.82		+	2.06782
HexNAc6Hex5Red-HexNAc1	3	933.826		+	1.98604
Neu5Ac1HexNAc3Hex6Fuc1Red-HexNAc1	3	935.156			0.686166
Neu5Ac1HexNAc4Hex4Fuc2Red-HexNAc1	3	938.827		+	4.35073
HexNAc4Hex5Fuc3Red-HexNAc1	3	944.497			0.13764
Neu5Ac1HexNAc4Hex5Fuc1Red-HexNAc1	3	948.829		+	3.07494
HexNAc4Hex6Fuc2Red-HexNAc1	3	954.503		+	4.11705
Neu5Ac1HexNAc4Hex6Red-HexNAc1	3	958.832			0.613529
Neu5Ac1HexNAc5Hex4Fuc1Red-HexNAc1	3	962.505		+	4.73076
HexNAc5Hex5Fuc2Red-HexNAc1	3	968.176		+	1.71606
Neu5Ac2HexNAc3Hex4Fuc2Red-HexNAc1	3	977.508			0.293146
HexNAc5Hex6Fuc1Red-HexNAc1	3	978.179		+	1.83992
Neu5Ac2HexNAc3Hex5Fuc1Red-HexNAc1	3	987.511		+	2.58922
HexNAc5Hex7Red-HexNAc1	3	988.181			0.337832
HexNAc6Hex5Fuc1Red-HexNAc1	3	991.856		+	1.43335
Neu5Ac1HexNAc3Hex6Fuc2Red-HexNAc1	3	993.185		+	1.52782
Neu5Ac2HexNAc3Hex6Red-HexNAc1	3	997.514		+	2.10846
Neu5Ac2HexNAc4Hex4Fuc1Red-HexNAc1	3	1001.19		+	1.38395
Neu5Ac1HexNAc4Hex5Fuc2Red-HexNAc1	3	1006.86			0.00526298
HexNAc4Hex6Fuc3Red-HexNAc1	3	1012.53			1.01476
Neu5Ac1HexNAc4Hex6Fuc1Red-HexNAc1	3	1016.86		+	1.98519
HexNAc4Hex7Fuc2Red-HexNAc1	3	1022.54			0.497302
Neu5Ac1HexNAc5Hex5Fuc1Red-HexNAc1	3	1030.54		+	2.94717
HexNAc5Hex6Fuc2Red-HexNAc1	3	1036.21			0.773987
Neu5Ac2HexNAc3Hex5Fuc2Red-HexNAc1	3	1045.54			0.755307
HexNAc5Hex7Fuc1Red-HexNAc1	3	1046.21			0.851364
Neu5Ac1HexNAc3Hex6Fuc3Red-HexNAc1	3	1051.22		+	1.80906
Neu5Ac2HexNAc3Hex6Fuc1Red-HexNAc1	3	1055.54		+	3.88647
Neu5Ac2HexNAc4Hex5Fuc1Red-HexNAc1	3	1069.22		+	3.17949
Neu5Ac1HexNAc4Hex6Fuc2Red-HexNAc1	3	1074.89		+	4.80062
Neu5Ac2HexNAc4Hex6Red-HexNAc1	3	1079.22		+	1.90953
HexNAc4Hex7Fuc3Red-HexNAc1	3	1080.57		+	1.3491
HexNAc7Hex6Red-HexNAc1	3	1083.57			0.549078
Neu5Ac1HexNAc4Hex7Fuc1Red-HexNAc1	3	1084.9			0.0472557
Neu5Ac1HexNAc5Hex5Fuc2Red-HexNAc1	3	1088.57			1.12185
Neu5Ac1HexNAc5Hex6Fuc1Red-HexNAc1	3	1098.57		+	1.53252
Neu5Ac2HexNAc3Hex5Fuc3Red-HexNAc1	3	1103.57			0.583099
HexNAc5Hex7Fuc2Red-HexNAc1	3	1104.24			0.18489
Neu5Ac3HexNAc3Hex5Fuc1Red-HexNAc1	3	1107.9			1.01773
Neu5Ac1HexNAc5Hex7Red-HexNAc1	3	1108.57			0.440875
Neu5Ac2HexNAc4Hex5Fuc2Red-HexNAc1	3	1127.25			0.827873
Neu5Ac1HexNAc4Hex6Fuc3Red-HexNAc1	3	1132.92			0.268269
Neu5Ac2HexNAc4Hex6Fuc1Red-HexNAc1	3	1137.25		+	2.33659
HexNAc4Hex7Fuc4Red-HexNAc1	3	1138.6		+	2.88893
HexNAc5Hex5Fuc5Red-HexNAc1	3	1142.27		+	2.39963
Neu5Ac1HexNAc4Hex7Fuc2Red-HexNAc1	3	1142.93		+	2.36311
Neu5Ac2HexNAc5Hex5Fuc1Red-HexNAc1	3	1150.93			1.14168
Neu5Ac1HexNAc5Hex6Fuc2Red-HexNAc1	3	1156.6		+	2.00604
HexNAc5Hex7Fuc3Red-HexNAc1	3	1162.27		+	2.24696
Neu5Ac1HexNAc5Hex7Fuc1Red-HexNAc1	3	1166.6			0.732592
HexNAc5Hex8Fuc2Red-HexNAc1	3	1172.28			0.11483
Neu5Ac2HexNAc4Hex6Fuc2Red-HexNAc1	3	1195.28			0.603233
HexNAc6Hex8Fuc1Red-HexNAc1	3	1195.95		+	1.45416
Neu5Ac3HexNAc4Hex6Red-HexNAc1	4	899.964			0.707907
Neu5Ac1HexNAc4Hex7Fuc3Red-HexNAc1	3	1200.96		+	1.46446
Neu5Ac2HexNAc4Hex7Fuc1Red-HexNAc1	4	904.219			0.876861
Neu5Ac2HexNAc5Hex5Fuc2Red-HexNAc1	4	906.975		+	1.39752
Neu5Ac2HexNAc5Hex6Fuc1Red-HexNAc1	3	1218.96		+	1.98905
Neu5Ac1HexNAc5Hex7Fuc2Red-HexNAc1	3	1224.63		+	2.5549
Neu5Ac2HexNAc5Hex7Red-HexNAc1	3	1228.97		+	1.85438
Neu5Ac1HexNAc5Hex8Fuc1Red-HexNAc1	3	1234.64			0.489824
Neu5Ac2HexNAc4Hex6Fuc3Red-HexNAc1	3	1253.31		+	1.98437
Neu5Ac3HexNAc4Hex6Fuc1Red-HexNAc1	4	943.485			1.21034
Neu5Ac1HexNAc4Hex7Fuc4Red-HexNAc1	3	1258.98			1.01402
Neu5Ac1HexNAc7Hex6Fuc1Red-HexNAc1	4	946.742			1.23389
Neu5Ac2HexNAc4Hex7Fuc2Red-HexNAc1	4	947.741		+	1.44415
Neu5Ac1HexNAc5Hex7Fuc3Red-HexNAc1	3	1282.66		+	2.86298
Neu5Ac2HexNAc5Hex7Fuc1Red-HexNAc1	4	965.498		+	3.73747
Neu5Ac1HexNAc5Hex8Fuc2Red-HexNAc1	4	969.755			0.167321
Neu5Ac3HexNAc4Hex6Fuc2Red-HexNAc1	4	987.008			0.183139
Neu5Ac3HexNAc5Hex6Fuc1Red-HexNAc1	4	1004.77		+	1.97782
Neu5Ac1HexNAc7Hex8Red-HexNAc1	3	1340.02			0.292181
Neu5Ac2HexNAc5Hex7Fuc2Red-HexNAc1	4	1009.02		+	5.32089
Neu5Ac3HexNAc5Hex7Red-HexNAc1	4	1012.27		+	1.772
Neu5Ac2HexNAc5Hex7Fuc3Red-HexNAc1	4	1052.54			0.918129
Neu5Ac3HexNAc5Hex7Fuc1Red-HexNAc1	4	1055.79		+	1.88641
Neu5Ac2HexNAc5Hex8Fuc2Red-HexNAc1	4	1060.05			0.782831
Neu5Ac3HexNAc4Hex6Fuc4Red-HexNAc1	4	1074.05			0.502689
Neu5Ac4HexNAc5Hex7Red-HexNAc1	4	1102.56		+	1.58948
Neu5Ac3HexNAc5Hex8Fuc1Red-HexNAc1	4	1106.82			0.820816
Neu5Ac3HexNAc5Hex7Fuc3Red-HexNAc1	4	1142.83		+	1.68083
Neu5Ac4HexNAc5Hex7Fuc1Red-HexNAc1	4	1146.09		+	1.4079
Neu5Ac3HexNAc5Hex8Fuc2Red-HexNAc1	4	1150.34		+	3.48487
HexNAc2Hex4Fuc2Red-HexNAc1	2	982.024		+	2.57883
HexNAc4Hex3Fuc3Red-HexNAc1	2	1212.14			0
Neu5Ac1HexNAc4Hex4Red-HexNAc1	3	822.766			0.724111
HexNAc4Hex4Fuc3Red-HexNAc1	3	876.465		+	1.65054
HexNAc6Hex3Fuc2Red-HexNAc1	3	913.818			0.33118
Neu5Ac1HexNAc4Hex3Fuc3Red-HexNAc1	3	928.813			0.11752
HexNAc4Hex4Fuc4Red-HexNAc1	3	934.494			0.0617514
HexNAc5Hex3Fuc4Red-HexNAc1	3	948.167			0.147499
Neu5Ac1HexNAc4Hex3Fuc4Red-HexNAc1	3	986.851			0.379624
HexNAc5Hex4Fuc4Red-HexNAc1	3	1016.21			0.0707889
HexNAc7Hex5Fuc1Red-HexNAc1	3	1073.56			1.09833
Neu5Ac1HexNAc5Hex4Fuc3Red-HexNAc1	3	1078.57		+	2.80723
HexNAc5Hex5Fuc4Red-HexNAc1	3	1084.24			0.557268
Neu5Ac3HexNAc2Hex6Fuc1Red-HexNAc1	3	1094.24			0.435493
Neu5Ac2HexNAc3Hex8Red-HexNAc1	3	1133.59			0.503957
HexNAc7Hex6Fuc1Red-HexNAc1	3	1141.6			0.563472
Neu5Ac1HexNAc6Hex8Red-HexNAc1	3	1258.32			1.28709
Neu5Ac1HexNAc6Hex8Fuc1Red-HexNAc1	3	1316.35			0.340791
Neu5Ac1HexNAc5Hex8Fuc4Red-HexNAc1	3	1408.73			1.15835
HexNAc3Hex4Fuc2Red-HexNAc1	3	1104.58			0.604696
HexNAc4Hex4Fuc2Red-HexNAc1	2	1227.15		+	1.75296
HexNAc5Hex8Fuc1Red-HexNAc1	3	1114.25		+	1.67659
Neu5Ac6HexNAc3Hex5Fuc2Red-HexNAc1	4	1145.58			0.0111548
HexNAc4Hex7Fuc1Red-HexNAc1	3	964.507			0.234859
Neu5Ac3HexNAc4Hex5Fuc1Red-HexNAc1	3	1189.61		+	4.54453
HexNAc4Hex6Fuc1Red-HexNAc1	3	896.471			0.0492272
Neu5Ac1HexNAc3Hex7Fuc2Red-HexNAc1	3	1061.22		+	2.56527
Neu5Ac1HexNAc7Hex4Fuc2Red-HexNAc1	4	888.216			0
Neu5Ac1HexNAc7Hex6Red-HexNAc1	3	1203.96			1.09002
Neu5Ac1HexNAc5Hex5Fuc4Red-HexNAc1	4	903.721			0.365056
Neu5Ac1HexNAc5Hex5Fuc5Red-HexNAc1	3	1262.66			0.230613
HexNAc7Hex7Fuc2Red-HexNAc1	3	1267.66			0
Neu5Ac4HexNAc3Hex5Fuc3Red-HexNAc1	4	1008.51		+	2.55657
Neu5Ac2HexNAc5Hex8Fuc1Red-HexNAc1	4	1016.53		+	2.12023
Neu5Ac3HexNAc5Hex7Fuc2Red-HexNAc1	4	1099.31			0.797102
Neu5Ac2HexNAc8Hex7Red-HexNAc1	4	1105.82			0.0301538
Neu5Ac2HexNAc7Hex4 Fuc5Red-HexNAc1	4	1109.07			0.385477
Neu5Ac3HexNAc6Hex6Fuc2Red-HexNAc1	4	1109.57			0.0424568
Neu5Ac4HexNAc5Hex6Fuc2Red-HexNAc1	4	1138.58			0.307389
Neu5Ac2HexNAc8Hex7Fuc1Red-HexNAc1	4	1149.34			0.662773
Neu5Ac3HexNAc6Hex6Fuc3Red-HexNAc1	4	1153.1			1.06396
Neu5Ac4HexNAc5Hex7Fuc2Red-HexNAc1	4	1189.61			0.225641
Neu5Ac2HexNAc7Hex9Fuc1Red-HexNAc1	4	1190.11			0.302197
Neu5Ac3HexNAc5Hex8Fuc3Red-HexNAc1	4	1193.86			0
Neu5Ac4HexNAc5Hex7Fuc3Red-HexNAc1	4	1233.13			0.619645
Neu5Ac2HexNAc2Hex7Red-HexNAc1	3	983.843			0.129656
Neu5Ac2HexNAc4Hex5Red-HexNAc1	3	1011.19		+	2.15411
HexNAc7Hex5Red-HexNAc1	3	1015.54			0.304349
HexNAc5Hex5Fuc3Red-HexNAc1	3	1026.21			0.907847
Neu5Ac3HexNAc3Hex5Red-HexNAc1	3	1049.87			0
Neu5Ac3HexNAc3Hex6Red-HexNAc1	3	1117.91			0.141027
Neu5Ac2HexNAc3Hex7Fuc1Red-HexNAc1	3	1123.58		+	2.72921
Neu5Ac3HexNAc4Hex5Red-HexNAc1	3	1131.58			0
Neu5Ac1HexNAc5Hex4Fuc4Red-HexNAc1	3	1136.59		+	1.80941
Neu5Ac3HexNAc3Hex6Fuc1Red-HexNAc1	3	1175.94			0.180846
Neu5Ac2HexNAc3Hex7Fuc2Red-HexNAc1	3	1181.61			0.441176
Neu5Ac2HexNAc5Hex4Fuc3Red-HexNAc1	3	1198.95			1.06678
HexNAc7Hex7Fuc1Red-HexNAc1	3	1209.63			0.157565
HexNAc8Hex6Fuc1Red-HexNAc1	3	1223.31			0.014655
Neu5Ac1HexNAc6Hex5Fuc3Red-HexNAc1	3	1228.31			0.364558
HexNAc5Hex8Fuc3Red-HexNAc1	3	1230.3			0.712478
HexNAc8Hex7Red-HexNAc1	3	1233.31			0
Neu5Ac3HexNAc4Hex5Fuc2Red-HexNAc1	3	1247.64			0
Neu5Ac2HexNAc5Hex4Fuc4Red-HexNAc1	4	942.989			0
Neu5Ac3HexNAc5Hex5Fuc1Red-HexNAc1	4	953.75			0
HexNAc8Hex7Fuc1Red-HexNAc1	3	1291.34			0.336894
HexNAc7Hex4Fuc6Red-HexNAc1	3	1295.68			0
Neu5Ac2HexNAc4Hex7Fuc3Red-HexNAc1	3	1321.35			0.50697
HexNAc7Hex9Fuc1Red-HexNAc1	3	1345.7			0.597557
Neu5Ac1HexNAc8Hex7Red-HexNAc1	4	1015.53			1.27186
Neu5Ac2HexNAc6Hex6Fuc2Red-HexNAc1	4	1019.28			0.711092
Neu5Ac3HexNAc5Hex6Fuc2Red-HexNAc1	4	1048.29			0.192064
Neu5Ac2HexNAc6Hex8Fuc1Red-HexNAc1	4	1077.8			0.0235851
Neu5Ac4HexNAc5Hex6Fuc1Red-HexNAc1	4	1095.06			0
Neu5Ac5HexNAc3Hex5Fuc3Red-HexNAc1	3	1464.74			0.114332
Neu5Ac1HexNAc7Hex9Fuc1Red-HexNAc1	4	1099.82			0.754946
Neu5Ac3HexNAc6Hex5Fuc3Red-HexNAc1	4	1102.07			0
Neu5Ac3HexNAc6Hex8Red-HexNAc1	4	1124.58			0.0965028
Neu5Ac6HexNAc3Hex5Fuc2Red-HexNAc1	4	1145.58			0
Neu5Ac3HexNAc6Hex5Fuc4Red-HexNAc1	4	1145.59			0
Neu5Ac2HexNAc6Hex6Fuc5Red-HexNAc1	4	1149.84			0.160337
Neu5Ac1HexNAc6Hex6Fuc1Red-HexNAc1	3	1180.28			0.641825
Neu5Ac3HexNAc4Hex9Red-HexNAc1	4	1053.04		+	3.64767
Neu5Ac3HexNAc6Hex8Fuc1Red-HexNAc1	4	1168.1			0.49837
Neu5Ac2HexNAc7Hex9Red-HexNAc1	4	1146.59		+	4.63705
Neu5Ac4HexNAc4Hex9Red-HexNAc1	4	1143.33		+	2.40442
HexNAc6Hex4Fuc6Red-HexNAc1	3	1213.96			0.997773
Neu5Ac2HexNAc3Hex3Fuc3Red-HexNAc1	3	967.507			0.160085
HexNAc2Hex6Fuc2Red-HexNAc1	2	1186.12		+	1.72622
Neu5Ac1HexNAc4Hex3Fuc1Red-HexNAc1	2	1218.64			1.11083
HexNAc4Hex6Red-HexNAc1	3	838.441			0
HexNAc5Hex5Red-HexNAc1	3	852.117			0
Neu5Ac1HexNAc5Hex3Fuc1Red-HexNAc1	3	894.471		+	1.65871
Neu5Ac2HexNAc5Hex3Fuc1Red-HexNAc1	3	1014.86			0.161295
Neu5Ac3HexNAc4Hex3Fuc1Red-HexNAc1	3	1053.55			0.203878
HexNAc6Hex6Fuc1Red-HexNAc1	3	1059.89			0.454345
HexNAc4Hex6Fuc4Red-HexNAc1	3	1070.56			0
HexNAc6Hex8Red-HexNAc1	3	1137.92			0.718467
HexNAc5Hex6Fuc4Red-HexNAc1	3	1152.27			0.433707
Neu5Ac1HexNAc5Hex6Fuc3Red-HexNAc1	3	1214.63			0.679339
HexNAc7Hex8Red-HexNAc1	3	1219.63			1.12925
HexNAc5Hex7Fuc4Red-HexNAc1	3	1220.3			0.000568199
HexNAc6Hex6Fuc4Red-HexNAc1	3	1233.98			0.0551298
Neu5Ac1HexNAc6Hex7Fuc1Red-HexNAc1	3	1248.31			0
Neu5Ac2HexNAc5Hex6Fuc2Red-HexNAc1	3	1276.99			0.274157
HexNAc7Hex8Fuc1Red-HexNAc1	3	1277.66			0
HexNAc7Hex9Red-HexNAc1	4	965.999			0.64356
Neu5Ac1HexNAc6Hex6Fuc3Red-HexNAc1	3	1296.34			0.399129
HexNAc6Hex7Fuc4Red-HexNAc1	3	1302.01			0.168591
Neu5Ac1HexNAc5Hex7Fuc4Red-HexNAc1	3	1340.69			0.105426
HexNAc5Hex8Fuc5Red-HexNAc1	4	1010.03			0
Neu5Ac1HexNAc7Hex9Red-HexNAc1	4	1056.29			0.00399157
Neu5Ac2HexNAc5Hex8Fuc4Red-HexNAc1	4	1147.09			0.959329
Neu5Ac5HexNAc5Hex7Fuc1Red-HexNAc1	4	1236.38			0.867403
Neu5Ac3HexNAc7Hex9Red-HexNAc1	4	1236.88			0.0685742
Neu5Ac3HexNAc4Hex4Fuc1Red-HexNAc1	3	1121.58			0
HexNAc6Hex4Fuc1Red-HexNAc1	3	923.821			0
Neu5Ac1HexNAc5Hex6Red-HexNAc1	3	1040.54			0
Neu5Ac1HexNAc6Hex4Fuc1Red-HexNAc1	3	1044.21			0.514586
Neu5Ac1HexNAc6Hex5Fuc1Red-HexNAc1	3	1112.25			0.284674
Neu5Ac1HexNAc3Hex3Red-HexNAc1	2	1009.03			0.248128
HexNAc4Hex3Fuc2Red-HexNAc1	2	1125.1			0
Neu5Ac2HexNAc4Hex3Red-HexNAc1	3	875.124			0
Neu5Ac1HexNAc4Hex4Fuc4Red-HexNAc1	3	1054.89			0
Neu5Ac2HexNAc4Hex4Fuc2Red-HexNAc1	3	1059.22			0
Neu5Ac2HexNAc3Hex7Red-HexNAc1	3	1065.55			0
Neu5Ac2HexNAc3Hex6Fuc2Red-HexNAc1	3	1113.58			0
Neu5Ac1HexNAc6Hex5Fuc2Red-HexNAc1	3	1170.28			0.00490982
Neu5Ac1HexNAc6Hex7Red-HexNAc1	3	1190.29			0
Neu5Ac2HexNAc6Hex6Fuc1Red-HexNAc1	4	975.755			0
Neu5Ac2HexNAc6Hex7Fuc1Red-HexNAc1	4	1026.78			0
Neu5Ac3HexNAc4Hex6Fuc3Red-HexNAc1	4	1030.53			0
Neu5Ac1HexNAc6Hex8Fuc2Red-HexNAc1	4	1033.78			0
Neu5Ac1HexNAc7Hex8Fuc1Red-HexNAc1	4	1048.79			0
Neu5Ac1HexNAc8Hex7Fuc1Red-HexNAc1	3	1411.73			0
Neu5Ac3HexNAc6Hex6Fuc1Red-HexNAc1	4	1066.05			0
Neu5Ac1HexNAc6Hex9Fuc2Red-HexNAc1	4	1082.06			0
Neu5Ac3HexNAc6Hex7Fuc1Red-HexNAc1	4	1117.07			0
Neu5Ac2HexNAc6Hex8Fuc3Red-HexNAc1	4	1164.85			0
Neu5Ac2HexNAc6Hex9Fuc2Red-HexNAc1	4	1172.36			0
Neu5Ac4HexNAc6Hex7Fuc1Red-HexNAc1	4	1207.37			0
Neu5Ac4HexNAc6Hex8Fuc1Red-HexNAc1	4	1258.39			0
Neu5Ac6HexNAc5Hex7Fuc1Red-HexNAc1	4	1326.67			0
Neu5Ac2HexNAc3Hex3Red-HexNAc1	2	1189.62			0
HexNAc6Hex3Fuc1Red-HexNAc1	2	1283.18			0
HexNAc6Hex4Fuc2Red-HexNAc1	3	981.851			0
Neu5Ac1HexNAc3Hex3Fuc1Red-HexNAc1	2	1096.08			0
HexNAc6Hex3Red-HexNAc1	2	1196.13			0
HexNAc5Hex7Fuc5Red-HexNAc1	3	1278.33			0
