# Supplementary material for: Multiomic profiling of medulloblastoma reveals subtype-specific targetable alterations at the proteome and N-glycan level
Source: Nat Commun. 2024 Jul 24;15:6237. doi: 10.1038/s41467-024-50554-z (PMC11266559; doi:10.1038/s41467-024-50554-z)
Supplement: Supplementary file 13 — Supplementary Data 10 [file 41467_2024_50554_MOESM13_ESM.xlsx]

## Sheet: Info
Supplementary Data 10a	Harmonized Protein abundances for Biological validation samples. log 2 transformed,median normalized and centered protein abundances after HarmonizR usage (ComBat, parametric, L/S Scaling)
Supplementary Data 10b	Considered Proteins for the characterisation of proteome subtypes. log 2 transformed,median normalized and centered protein abundances after HarmonizR usage (ComBat, parametric, L/S Scaling) for all proteins found in >= 70% of all defined proteome subtypes (pWNT, pSHHt, pSHHs, pG3, pG4, pG3myc)
Supplementary Data 10c	Mean pearson correlation between main cohort and biological validation proteome subtype samples
Supplementary Data 10d	Student T-test between the samples belonging to synaptic and transcriptional profile. LogFC >= abs(1.5), adj.pvalue < 0.01, up = up regulated in Synaptic profile samples and down = up regulated in transcriptional profile samples
Supplementary Data 10e	Pathways Enriched in the samples beloning to the Syanptic profile. EnrichR, Reactome 2022 database, using all proteins, unpaired t-test, logFC >= abs(1.5) and adj.pvalue < 0.01
Supplementary Data 10f	Pathways Enriched in the samples beloning to the Transcriptional profile. EnrichR, Reactome 2022 database, using all proteins, unpaired t-test, with logFC >= abs(1.5) and adj.pvalue < 0.01
Supplementary Data 10g	Harmonized Protein abundances for Technical validation samples. log 2 transformed,median normalized and centered protein abundances after HarmonizR usage (ComBat, parametric, L/S Scaling)

## Sheet: Supplementary Data 10a
	PLEC	DYNC1H1	SPTAN1	ALB	GFAP	COL6A3	SPTBN1	MAP1B	PRKDC	FLNA	ACTG1	ACTB	TUBB2B	TUBB2A	CLTC	TUBB	TUBB4B	MYH9	NUMA1	VIM	HSPG2	FN1	PKM	MACF1	TUBB4A	TNC	TLN1	TUBB3	FLNC	C3	TUBA1A	KRT1	AHNAK	DPYSL3	FGB	HSP90AA1	MYH10	FASN	MAP2	LMNB1	TUBA1C	SPTB	HBA1	FGA	ACTC1	SPTA1	ACTN1	HSPA8	KRT9
F63	0.28696	-0.885709	-0.637672	-1.3038	0.870926	-0.123412	-0.236696	-0.148505	-0.709753	0.789981	-0.0930817	-0.292274	-0.478413	0.352706	-1.00781	-0.148247	-0.558598	0.599053	-1.95001	2.22786	-0.287493	0.214284	-0.908773	-0.293005	-1.36978	0.304029	0.697542	-0.13358	1.30205	-0.206998	1.56258	-0.141465	1.39023	0.164253	0.882657	-1.84599	0.504889	-1.0979	-1.47578	-1.7815	3.60257	-0.258637	0.422705	0.805783	-0.490445	-0.414048	0.995939	-2.8867	-0.116717
F55	-1.5344	-0.608627	-0.0374702	0.367942	-0.88994	0.843858	0.244203	-0.0432581	1.14922	0.735606	-0.140353	-0.940258	-0.508475	-0.0519585	-1.28039	0.807067	-0.758837	0.206178	0.746178	0.546083	0.674859	0.0617367	-0.804202	-2.18468	-0.836139	-0.758274	-0.4061	0.00126682	1.14489	-0.179721	-0.396752	0.0356093	1.61814	-0.147161	0.581029	0.407002	1.17685	-1.71405	-0.243428	0.238602	-0.645398	-0.442238	-0.0787296	0.491284	0.860005	-0.412249	1.91563	-0.00181244	-0.161133
F49	0.431822	-1.48685	-2.61965	0.211958	0.140334	1.73056	-2.22481	-2.36205	-0.449837	1.54633	-1.44087	-0.580312	-2.14597	-0.895673	-0.967027	-1.85685	-1.17529	1.99429	-1.42904	2.33553	1.16951	2.54334	-0.83275	-0.598585	-0.593337	2.69139	1.57886	-0.712071	0.298643	1.24754	-1.86233	0.534866	1.07755	-0.668536	1.83032	-0.295753	-1.39187	-0.893703	-1.68589	-2.16642	-0.195555	1.94983	1.1754	1.71532	0.990322	1.72797	1.29853	-1.87247	0.658429
F51	-1.04587	-1.2617	0.240104	1.18652	-0.671539	1.37554	0.156237	-0.670792	0.90968	0.62954	-0.163184	-0.702128	-1.94961	-1.3401	-0.10181	-1.40988	-1.00432	0.85126	0.399184	-0.0756315	1.65954	1.0656	1.36713	-0.438728	-0.812301	1.13449	0.747356	-2.50528	-0.52107	1.50102	-1.18212	0.396615	-0.819993	-0.241701	0.708287	1.01214	-1.00397	1.04416	-1.04527	0.0870333	-0.880995	-0.399268	0.313463	0.722828	1.40658	0.0476827	0.300921	-0.108903	0.166853
F52	0.501692	0.922228	0.830394	-0.594367	0.729277	-1.3393	0.877865	0.793682	0.456039	-1.23706	-0.654871	-0.648211	0.178017	0.218729	0.834219	-0.581352	0.660935	-0.741766	-0.451145	-0.920008	-0.223406	0.0704325	0.986942	-0.059698	2.1329	-0.432064	-1.00882	0.689746	-1.61302	0.185784	0.625426	0.97191	-1.26662	0.949488	-0.70151	0.093691	-0.129217	-0.152811	0.524283	-0.342415	-0.359287	-0.539446	0.0936994	-0.957724	0.662059	-0.635088	-1.14464	-0.0638465	1.04735
F61	-1.27419	0.427962	-1.47486	-1.08571	-0.590786	-0.896331	-1.44092	-1.09533	0.956479	0.963049	-1.34205	-0.389392	-0.965932	-0.458314	-0.644655	0.81677	-0.743139	-0.0834886	-0.58726	0.215486	-0.622575	0.225677	-0.200843	-1.77259	-0.503096	-0.854192	0.202478	-0.113598	2.09838	0.213026	-0.570585	1.3627	0.798128	-1.2411	-0.129436	1.239	-0.158184	2.60344	-1.50816	-0.42796	-0.424971	-0.0727542	0.0852754	-0.255124	0.531123	0.00577761	0.0227132	0.200381	1.27988
F60	1.32114	0.823797	0.612172	-0.297227	0.962001	0.475566	0.757141	0.739783	-0.710195	-0.637805	0.804808	0.365243	0.875301	0.644584	0.327149	1.17202	0.475549	-0.312667	-0.735297	-0.00472824	0.672045	0.783844	0.915053	0.596778	0.843821	-0.135321	-0.684973	0.883103	-0.18659	-0.53862	0.978052	1.31908	-0.666508	0.781901	0.941489	-0.275578	-0.754877	0.272755	0.404647	0.174389	-0.0436881	-0.476828	0.405077	0.82908	0.634949	-0.334862	-0.684352	0.324474	1.50684
F57	2.05785	0.892131	0.97503	-0.689523	1.37521	-1.27034	1.3585	-0.731169	-0.673645	-0.699459	-0.477332	-1.10818	0.695523	1.07197	0.151852	0.102307	1.05476	-0.917635	-0.830918	-0.477449	-0.983546	-1.10619	0.351363	0.835374	0.756807	-0.354395	-0.652638	0.485009	0.118096	-0.504043	0.373835	0.252271	0.225146	0.782803	-0.0110487	-1.04479	-1.32196	-0.380548	0.73686	-0.110025	0.24675	0.197791	-0.120503	-0.0918104	0.200374	-0.565852	-0.473474	-0.678236	0.390512
F58	-1.23954	-0.811883	-0.965397	0.725946	-0.850458	0.124273	-0.672514	-0.57734	0.536327	1.21246	-0.458986	-0.488268	-0.710403	-0.130166	-0.96689	1.24797	-0.789862	-0.391062	0.669151	1.27534	0.234166	-0.585	-0.689492	-1.73281	-0.610199	-1.51528	0.426735	-0.654711	1.09673	0.572968	-0.536624	0.193257	-0.0665941	-0.207194	-0.831306	0.241778	1.37893	0.0825754	-0.420678	0.0582286	-0.166382	-0.95352	-0.662951	-0.805419	0.868162	-1.32502	1.87136	0.478768	0.311812
F48	0.633784	1.74974	0.359866	-0.0715244	0.975854	-1.29303	0.562634	0.676734	-0.590733	-1.03965	-0.201253	0.132257	1.21884	0.402141	1.37102	1.27694	0.625886	-1.06852	-0.788963	-1.80107	-1.34966	-0.841772	1.21637	1.16896	-0.0391386	-1.38387	-1.28591	1.12866	-1.19454	-0.238038	1.28906	0.152969	-1.49396	1.60941	0.00331043	0.648174	-0.502621	-0.315244	1.55907	0.413543	-0.927853	-0.41238	0.029455	-0.19811	0.91811	-0.371254	-1.36923	0.734538	0.176443
F50	0.512627	-0.555197	0.13422	-0.984192	0.933867	-0.104057	0.158238	0.175157	-1.78731	-1.25142	-0.20753	0.661252	0.850292	0.789199	-1.273	0.417324	0.674441	-1.53569	-0.709024	-0.72281	-0.0795175	-0.271545	0.946235	0.229063	-2.09641	-0.0663262	-1.66392	0.478892	-1.36409	-0.348759	0.966819	1.08054	-2.4944	1.88495	0.498024	-0.072227	-2.57677	-1.21397	-0.11619	-0.230694	-0.517562	-0.779725	0.26363	0.330558	0.261012	-0.686788	-1.82121	-0.221797	1.18406
F54	-1.32733	0.619665	-0.175285	0.823532	-1.61606	0.80024	-0.380403	-0.0637388	0.172819	-0.846582	-0.203017	0.194816	-0.545159	-0.266901	0.739504	0.779391	-0.286082	0.0442684	1.21971	-0.391057	0.562573	-0.538955	1.61043	0.612043	-0.737914	-0.79707	-0.453963	-0.430656	-1.9223	0.39168	0.110805	0.0386103	0.2435	1.45854	-0.303754	1.27004	0.99348	1.04967	-0.0676253	0.583718	-0.992573	-0.982736	-0.205219	-0.287824	1.24638	-1.12721	-1.20014	-0.0444165	0.213143
F53	-1.0504	0.627811	-0.555228	-0.883508	-1.48136	-0.12856	-0.382186	1.03872	0.938842	0.337168	NA	-1.50284	0.0781719	0.804023	-0.952526	1.10162	0.523619	-0.40154	0.799818	-0.333563	0.400443	-0.460444	-0.756097	-1.14291	-0.477447	-0.854878	-0.43421	0.81612	1.03534	-1.44929	0.165896	-0.313086	1.44865	-0.744039	-1.54909	-0.00103436	1.062	-0.563456	-0.243794	0.775557	-0.544135	-1.1733	-0.760258	-1.46854	0.0201456	-1.20812	0.128651	-0.809056	-0.169116
F43	-0.0907161	2.26746	1.09283	-1.48435	0.321573	-2.051	0.768078	1.41152	0.924318	-2.08034	0.799847	1.391	1.34475	0.943243	2.16981	0.834939	1.50711	-1.60753	1.05648	-1.67174	-1.38919	-0.934228	1.16664	1.96792	-0.473492	-0.475704	-1.55034	1.18211	-0.866076	-0.803876	1.39329	0.83181	-0.916766	0.953502	-1.43023	0.680098	0.457745	0.280705	2.08734	0.36104	0.895072	-0.149411	-2.56096	-1.31953	-0.123993	-0.709524	-0.833605	2.00803	0.957191
F44	1.32977	1.51809	1.20956	-1.44472	1.47787	-2.42094	1.1154	-0.376552	0.0771003	-1.40737	-0.195993	0.519255	0.874544	0.391535	1.17164	-0.923327	0.740044	-1.42469	0.534936	-0.59844	-2.64284	-1.69819	0.43007	1.98412	-0.277217	-0.351241	-1.53828	0.891339	-0.112257	-0.96171	0.419301	1.69979	-0.169329	-0.650125	-1.57832	0.00364706	0.0355184	0.415189	1.84062	1.22312	0.753655	-0.525905	-1.27986	-1.7818	-0.529689	-0.317259	-0.876156	0.984528	1.41034
F45	-0.499731	0.125622	-0.0550937	1.58619	-1.68187	0.641356	-0.948034	0.789459	1.38335	-1.0319	0.593425	0.994921	0.468526	0.0377556	0.524113	-0.125307	0.590483	-0.921967	1.13374	-1.23693	-0.069753	-0.327417	-1.11228	0.59266	0.703506	-0.95807	-0.42742	0.0947365	-0.267042	0.852289	-0.217998	0.776514	-0.260898	0.303086	-0.286204	-0.229477	0.135841	0.8771	0.857143	1.53499	-0.445985	0.52412	0.483288	0.0472368	-1.47481	0.698714	-0.918091	0.95207	1.01832
F46	-0.133462	0.664093	-0.458369	-0.322159	-0.0662622	-0.899091	-0.450198	1.4631	1.91144	0.984053	-0.471475	2.10529	-0.639845	-0.9462	0.374864	1.04542	-0.0494968	0.089502	1.47528	0.100278	-0.55247	-0.199966	-0.209992	-0.188578	-0.315554	-0.216563	0.668228	-0.740258	1.91813	0.0557956	-1.06117	0.0635143	1.00865	-2.00214	-0.900157	1.66801	1.67822	1.15169	-1.09252	0.334072	1.346	-0.511073	-1.3201	-0.729937	0.232194	-0.396334	1.53766	1.73826	0.26425
F47	-0.918411	-0.359349	0.314586	1.11381	-1.10203	0.986229	-0.269122	-1.9187	1.05544	0.589261	-0.432779	1.05424	-1.17365	-2.16377	0.254468	-1.27987	-1.24457	0.810584	1.09464	0.195174	1.51303	1.05823	-1.32018	0.0805733	-0.010042	0.596335	0.875839	-2.41207	-1.23239	0.654628	-2.52467	-1.06226	-0.753827	-1.76349	0.0880349	1.23731	0.738103	1.77396	-0.984516	0.664685	0.17607	0.718552	0.243948	0.423041	-0.184908	1.03865	0.442972	1.34366	-0.737326
F7	0.0555731	-1.01115	-1.7789	0.561895	0.0184589	1.45289	-1.58621	-1.12878	0.2362	0.55922	0.333713	-1.112	-1.634	-2.93004	-0.441302	-1.84196	-2.57589	1.03784	0.930951	1.7393	-1.03916	-1.11624	-1.1514	-0.633225	-0.292841	2.32691	0.0460249	-1.7231	-0.239771	-0.96398	-1.29262	-0.643877	0.994951	-1.23616	-0.704206	-0.285701	0.970434	0.0592374	-1.12026	-0.106673	-0.927116	-0.290136	-0.559358	-0.949419	-2.09946	0.42747	-1.20947	-0.6722	-1.02721
F8	-0.717195	-1.39479	-1.1402	0.385737	-0.631779	0.208697	-0.790125	1.00622	0.114879	-0.229266	0.294987	-2.06058	-0.445474	-1.55868	-1.72938	-0.0883303	-1.72362	0.28921	0.832706	-1.20282	-0.769482	-0.618139	-1.46471	-0.448243	-0.148204	0.273528	-0.314766	-0.695464	0.825182	-1.38706	0.176668	-1.68128	0.83832	-1.86884	-1.16617	-0.751845	1.3865	-0.86739	-0.467597	0.273225	-1.11795	0.214966	-1.25641	-0.928537	-2.66766	0.485224	0.183646	-0.835435	-1.65437
F15	-0.646023	-1.44542	0.0620641	0.374809	-1.3032	-0.53104	-0.0380984	1.34577	-0.00486052	-0.0637606	1.3852	0.264402	0.102488	0.0115175	-0.104543	0.665163	0.309954	-0.106529	-0.783832	-0.412486	-0.826006	-0.850809	-1.39122	-0.166749	0.981944	-0.396593	0.0442636	-0.0261155	0.822782	0.0922913	0.0747297	-1.40632	0.383308	-0.875175	-0.850134	-0.161724	0.820182	0.00701226	0.214577	0.261246	0.303255	-0.916531	-0.853892	-0.86279	0.299749	-0.747758	-0.368202	0.794734	-1.45932
F17	1.05278	-0.0892122	0.879566	-0.107448	1.52011	0.097506	0.726166	-0.301316	-1.04194	-0.15818	1.77801	-0.687113	1.25783	1.15943	0.464429	-0.983693	1.38202	0.479123	0.514366	-0.373405	-0.210872	-0.0969787	0.90272	0.650217	1.38046	-0.424947	0.500586	1.12653	-0.297347	-0.897026	1.05727	-1.45369	-0.487853	0.10427	0.0628148	-1.0895	-0.288732	-0.154296	0.872538	0.879103	0.151579	-0.583319	0.461762	-0.036274	-0.00376387	-0.186845	-0.479847	-0.663832	-1.62066
F27	-0.558442	-0.339677	0.445878	0.416382	-0.793084	0.298288	-0.0584496	1.16319	0.721469	-0.921155	1.50322	0.304452	0.0283615	0.107821	0.546184	1.33762	0.387757	-0.0400186	0.0974331	-0.121461	0.225238	-0.204672	1.54414	-0.305286	0.989097	-0.132619	-0.53364	-0.715224	-0.570328	-0.0353664	-0.108748	-1.42474	-0.426937	0.661576	-0.906858	2.56927	-0.872579	0.998329	-0.240807	-0.01214	1.86682	-1.00476	-0.228189	-0.725081	-0.418729	-0.842337	0.635764	0.751665	-1.23486
F28	0.922952	0.145189	0.844322	0.0316087	0.917603	0.234815	0.914901	-1.61623	-2.0721	-0.114944	0.834407	-0.859438	0.839851	0.593903	0.989469	-0.435625	0.569352	0.785227	-0.65848	-0.00493122	-0.517522	-0.4019	-0.77495	1.1284	-0.242859	-0.306318	0.354939	0.917786	-0.696236	0.222852	0.153944	-0.529207	-0.525498	0.369878	1.06492	-1.15996	-0.772316	-1.47309	0.480507	0.626735	-0.20776	0.820224	0.769996	0.84742	-0.299673	0.806844	-0.127906	-0.907285	-0.378616
F33	-0.236987	-0.64899	-0.549167	0.562137	-0.00713275	0.00502427	-0.599866	0.402004	-0.516641	-0.63437	0.272054	0.37045	0.762929	0.0697055	0.687286	-0.728034	-0.725084	-1.18091	0.456909	0.531585	0.927129	0.279038	1.0394	-0.442863	-1.11216	0.313008	-0.275085	-0.0986075	-0.0527805	0.443761	-1.03917	-1.7052	-0.841676	0.477443	-0.144421	-0.762357	-0.312373	-1.55644	0.272811	1.16323	-0.552635	-0.472738	-0.10726	0.0491193	-2.37063	-0.4636	0.346646	0.489294	-2.07068
F34	0.666191	-0.0832611	0.804874	-0.0315407	0.701353	0.645876	0.612616	0.886023	-0.937942	0.00510033	1.16041	0.446634	1.42789	1.08382	0.246167	1.04983	1.46626	-0.46253	0.213489	-0.558916	0.726671	-0.164465	-0.417985	0.173351	1.66725	-0.502289	-0.253419	1.41456	-0.165117	-0.388396	1.18388	-1.33054	-1.2659	0.679095	0.232944	-1.03555	-0.657793	-0.0512376	0.851721	0.685886	0.652851	0.284884	0.340332	0.409017	0.0459082	0.342394	-0.58731	0.0310058	-1.18955
F40	-0.366907	-1.41916	0.258439	2.2191	0.310292	0.883788	0.574053	0.091342	-0.792061	1.78181	1.17687	-0.103947	-0.737182	0.74431	-1.76937	-0.702188	0.248886	1.52575	0.308455	0.0825278	0.976576	1.13303	-0.460885	-0.160627	0.739926	0.634387	2.4395	0.391915	0.775165	2.91688	0.307303	0.0542612	0.818983	-0.0687544	1.44589	-1.75605	0.795363	-0.86874	-1.20336	-0.781301	-0.239862	2.9481	1.85476	1.91645	0.218513	2.79675	1.40269	-0.573535	0.126371
F41	-0.346584	0.204424	-1.11354	-0.200176	-1.0028	0.246789	-1.54098	-0.0806079	0.325178	1.51244	-0.688333	1.4417	-0.489244	-0.387453	-1.17556	-0.281086	-1.00545	1.99325	-0.171085	0.951472	0.473482	2.39177	0.0101213	-0.37117	-0.44944	2.12888	1.71221	-0.499117	0.292455	0.711182	-0.9386	1.4603	0.325972	-0.192434	2.43042	-0.0147711	-0.266566	0.479168	-0.282379	-1.22329	-1.34979	1.87989	2.07916	2.37389	0.491401	1.87003	0.800572	-0.160743	0.789859
F42	-0.131139	0.783508	0.363463	1.17861	-0.0219836	0.495062	0.233578	-0.605383	0.366981	0.9394	-2.97458	1.93788	1.30858	1.20823	0.167585	0.147864	0.690676	1.34204	-0.720644	0.682064	1.77379	1.51019	-0.925486	1.42286	-0.700104	0.516216	1.51214	0.923941	-0.503538	1.04098	0.903008	0.833967	0.261703	0.319065	1.03058	-0.358945	0.0348059	0.299831	1.08537	-0.030566	0.102807	1.78042	1.88892	0.916062	0.50495	1.52586	0.390826	0.0212914	0.693343
[truncated: 5,000 more columns]

## Sheet: Supplementary Data 10b
	Q15149	Q14204	Q13813	P02768	P14136	P12111	Q01082	P46821	P78527	P21333	P63261	P60709	Q9BVA1	Q13885	Q00610	P07437	P68371	P35579	Q14980	P08670	P98160	P02751	P14618	Q9UPN3	P04350	P24821	Q9Y490	Q13509	Q14315	P01024	Q71U36	P04264	Q09666	Q14195	P02675	P07900	P35580	P49327	P11137	P20700	Q9BQE3	P11277	P69905	P02671	P68032	P02549	P12814	P11142	P35527
F63	6.50076	6.09468	5.86625	8.55284	11.5316	5.90557	5.75142	6.14893	5.51207	6.77056	-0.883544	10.4489	4.13661	7.49116	5.99227	6.25098	8.87668	5.99137	3.78309	10.6156	3.98632	5.64876	7.55881	3.41242	-1.35769	3.50736	5.1938	5.62575	6.04782	4.84036	10.5635	7.68741	5.38917	7.1239	8.22535	6.91537	4.57586	3.47214	3.28929	5.80466	7.87833	2.25714	10.9993	8.17537	5.65747	1.85227	5.01269	7.14995	6.09341
F55	4.15513	6.23989	6.39503	10.6048	7.23637	7.68511	6.15479	6.21762	6.37243	6.69987	-0.946373	10.2072	4.10111	7.0434	5.85282	6.67919	8.74889	5.62579	6.12602	9.12789	5.22458	5.3619	7.64374	0.773085	-0.308541	0.969087	4.00542	5.75915	5.79303	4.87273	9.44046	8.04075	5.73619	6.78976	7.49961	7.88584	5.17879	2.97133	4.89943	7.13005	1.8775	1.95633	10.0649	7.42002	7.14341	1.85529	6.11884	7.989	6.00453
F49	6.68732	5.77964	4.12011	10.4133	9.74949	9.31641	4.08385	4.70424	5.63237	7.75386	-2.67492	10.3415	2.16746	6.10982	6.01313	5.48511	8.48311	7.28967	4.2358	10.7109	5.86104	10.0285	7.62055	2.98607	0.168809	9.21176	6.14278	5.05343	4.42105	6.56679	8.60042	9.03698	4.91308	6.23033	10.5055	7.58313	2.87396	3.63811	3.01477	5.55211	2.51296	5.87553	12.4019	10.3599	7.2868	5.45113	5.37662	7.44493	7.64456
F51	4.78427	5.89764	6.63958	11.6096	7.76911	8.66328	6.081	5.80805	6.26157	6.56197	-0.976718	10.296	2.39933	5.61806	6.45576	5.68547	8.59222	6.22606	5.82449	8.57792	6.49157	7.24964	9.40724	3.20911	-0.261676	5.49168	5.24743	3.27936	3.09209	6.86765	8.99031	8.76111	2.02384	6.68832	7.8058	8.1465	3.22201	5.21321	3.85178	7.03061	1.54468	2.02673	10.7957	7.97614	7.74482	2.62804	4.17676	7.95786	6.66086
F52	6.77731	7.04217	7.15963	9.42362	11.1861	3.66865	6.68628	6.76385	6.05162	4.13528	-1.63023	10.3162	4.91176	7.34292	6.93461	6.05684	9.65499	4.7437	5.08557	7.83097	4.06878	5.37825	9.09846	3.73794	5.52861	1.74854	3.35643	6.44028	1.32176	5.30656	10.0264	9.90907	1.3438	7.96645	4.41371	7.75088	4.0069	4.24031	5.90249	6.74885	2.28167	1.79706	10.3862	3.93985	6.9256	1.4809	2.43812	7.97096	8.42285
F61	4.49024	6.78314	5.12868	8.82053	7.96609	4.48359	4.74135	5.53097	6.28323	6.99556	-2.54357	10.4127	3.56091	6.59376	6.17805	6.68354	8.75891	5.35625	4.96729	8.83544	3.55517	5.67018	8.13377	1.34805	0.346224	0.739899	4.66072	5.64551	7.33888	5.3389	9.34083	10.6889	4.48763	5.61597	5.79017	8.24422	3.9809	6.48058	3.24698	6.69272	2.18888	2.56169	10.3705	5.62733	6.78153	2.55763	3.84215	8.04781	8.88816
F60	7.83264	6.99058	6.96738	9.78834	11.7538	7.00754	6.58502	6.72867	5.51187	4.91435	0.309856	10.6942	5.73516	7.81413	6.67521	6.84278	9.53668	5.14299	4.83865	8.64064	5.22096	6.71981	9.04008	4.65389	2.99428	2.45758	3.70513	6.63157	3.63437	4.44674	10.2285	10.6018	2.25754	7.78663	8.36691	7.59182	3.44551	4.58621	5.74618	7.08792	2.72749	1.89965	10.9664	8.23133	6.89577	1.98531	2.99173	8.0839	9.34234
F57	8.78141	7.02639	7.28706	9.30683	12.7617	3.79552	7.08943	5.76864	5.52879	4.83419	-1.39426	10.1446	5.52286	8.28703	6.58553	6.36329	9.90632	4.58005	4.75556	8.22246	3.09071	3.16562	8.58226	4.98678	2.82321	1.93412	3.73995	6.23773	4.12834	4.48778	9.88215	8.47309	3.61519	7.7876	6.07502	7.26049	2.93668	4.0552	6.18023	6.90132	3.13778	3.00496	9.98702	6.01957	6.4176	1.59722	3.24536	7.79227	7.10843
F58	4.53485	6.13337	5.57752	11.0442	7.33267	6.36125	5.38587	5.86904	6.08878	7.31981	-1.36987	10.3758	3.86266	6.95686	6.0132	6.87682	8.72909	5.07004	6.05908	9.773	4.65754	4.14572	7.7369	1.40356	0.135659	-0.8397	4.9022	5.11018	5.71495	5.76612	9.36029	8.35533	3.17098	6.72534	4.10141	7.81467	5.36011	4.43163	4.66784	7.01171	2.55417	1.11864	8.97615	4.30565	7.15238	0.321727	6.0656	8.12878	6.95094
F48	6.94742	7.47584	6.74509	10.0654	11.7875	3.75377	6.42188	6.68752	5.56716	4.39193	-1.02732	10.6073	6.14083	7.54586	7.20923	6.8898	9.63262	4.43965	4.79202	7.05157	2.61964	3.66286	9.28479	5.45221	1.25837	-0.525714	3.05806	6.87451	2.00023	4.80351	10.4067	8.27494	0.997638	8.67454	6.10957	7.98972	3.67185	4.10828	7.25449	7.24483	1.47849	2.00525	10.2665	5.76426	7.20734	1.92417	2.168	8.20317	6.68006
F50	6.79139	6.26789	6.54629	8.94514	11.6851	5.94118	6.08268	6.36017	5.01337	4.11661	-1.03566	10.8046	5.70562	7.97415	5.8566	6.50449	9.66361	4.00494	4.86148	8.00541	4.25392	4.73517	9.0654	4.14083	-2.78625	2.62243	2.65102	6.23168	1.72535	4.6721	10.222	10.1258	-0.525661	8.97018	7.29989	7.67941	1.81078	3.3778	5.06568	6.82215	2.05808	1.40338	10.7029	7.034	6.48432	1.39403	1.62439	7.92502	8.69642
F54	4.4218	6.8836	6.27362	11.164	5.46516	7.60486	5.63088	6.20425	5.92054	4.64292	-1.02966	10.6306	4.05779	6.80556	6.88616	6.66678	9.0506	5.47513	6.53751	8.29889	5.0801	4.23231	9.60485	4.67518	-0.115431	0.876387	3.95388	5.33184	0.820339	5.55095	9.73139	8.04674	3.64314	8.51266	5.37075	8.25759	5.01426	5.21769	5.12913	7.35648	1.38706	1.07077	9.82915	5.54879	7.56855	0.654075	2.37138	7.97661	6.7535
F53	4.77844	6.88787	5.93888	9.06872	5.79373	5.8961	5.62939	6.92378	6.27507	6.18187	NA	9.99735	4.79386	7.99055	6.02055	6.81122	9.56735	5.06029	6.17263	8.34975	4.87149	4.37994	7.68281	2.22661	0.396651	0.738261	3.97515	6.56531	5.61542	3.36584	9.76296	7.34495	5.47813	6.14931	2.37437	7.71008	5.07574	3.90654	4.89895	7.48235	2.02054	0.758539	8.79482	2.71298	6.21929	0.518129	3.96956	7.75422	5.98855
F43	6.01437	7.74716	7.39084	8.33123	10.1916	2.3593	6.5942	7.16709	6.26834	3.03897	0.303262	11.0768	6.28951	8.1446	7.61787	6.69168	10.195	3.93809	6.39566	7.16597	2.56877	3.489	9.24441	6.56696	0.404427	1.64426	2.77333	6.92739	2.53275	4.1319	10.4665	9.62952	1.87649	7.97075	2.66036	8.00347	4.53356	4.59267	7.94471	7.21038	4.05362	2.4361	5.43918	3.07088	6.06069	1.35583	2.81222	8.57356	8.24242
F44	7.84375	7.35444	7.49368	8.37987	13.0121	1.6787	6.88552	6.00009	5.87624	3.91386	-1.02033	10.7517	5.73426	7.53413	7.10723	5.90356	9.70548	4.10823	5.94245	8.11543	0.955706	2.05238	8.64618	6.58956	0.790305	1.94165	2.78631	6.63972	3.75488	3.94457	9.90821	11.3615	3.01455	6.25008	2.30404	7.7121	4.15471	4.70198	7.62236	7.77599	3.85385	1.81925	7.82653	1.96062	5.61429	2.01489	2.76104	8.27588	9.14923
F45	5.48762	6.62469	6.37951	12.1001	5.30463	7.31256	5.15477	6.7611	6.48079	4.402	0.028903	10.9291	5.25481	7.14267	6.77597	6.26126	9.61003	4.57602	6.46279	7.55062	4.26649	4.6301	7.39353	4.64814	2.71842	0.491693	3.98246	5.85162	3.50393	6.09766	9.54292	9.51918	2.87513	7.27287	5.41297	7.61168	4.24472	5.07742	6.33739	7.98061	2.15919	3.53962	11.1122	6.35353	4.57435	3.72186	2.71061	8.26644	8.36476
F46	5.95932	6.90689	6.02422	9.75774	9.24554	4.47852	5.57234	7.20075	6.7252	7.02286	-1.38647	11.3433	3.94598	6.05391	6.69961	6.78603	9.20159	5.51722	6.75959	8.73353	3.64538	4.86977	8.12634	3.55813	0.714935	2.26346	5.16223	5.02555	7.04664	5.15227	9.05963	8.09643	4.80818	4.79939	3.93575	8.42902	5.62865	5.3006	3.79004	7.19269	4.69062	1.84355	7.75154	4.48694	6.45261	1.88203	5.66424	8.4951	6.85577
F47	4.94842	6.37053	6.7052	11.5203	6.71901	7.94704	5.72422	4.99359	6.32903	6.50961	-1.33504	10.9512	3.31563	4.70665	6.63802	5.74374	8.4389	6.18821	6.42882	8.81748	6.30305	7.23579	7.22468	3.93366	1.31557	4.20581	5.38578	3.37158	1.93886	5.86305	8.22078	5.85003	2.12458	5.05546	6.31342	8.24349	4.78511	5.80639	3.93116	7.4096	3.03793	3.85818	10.6662	7.25612	5.99366	4.29299	4.34761	8.38033	4.8515
F7	6.20277	6.02894	4.86081	10.8429	9.4522	8.80558	4.61949	5.50914	5.94987	6.47055	-0.316283	10.1432	2.77202	3.85876	6.28208	5.49179	7.58925	6.39967	6.28658	10.1834	3.01916	3.14673	7.36175	2.93773	0.759589	8.34085	4.49226	4.0532	3.54815	3.94187	8.92697	6.68488	4.78731	5.62127	4.40722	7.58746	4.99358	4.41266	3.75381	6.90352	1.47953	2.20553	9.1692	3.95979	3.88703	3.26613	2.36015	7.79402	4.2714
F8	5.20756	5.82789	5.42351	10.6266	7.86609	6.51657	5.28722	6.90256	5.89372	5.44547	-0.367756	9.7893	4.1755	5.37619	5.62312	6.27784	8.13317	5.70305	6.20121	7.58079	3.36615	4.0834	7.10729	3.19583	1.04395	3.43449	4.10377	5.06986	5.2747	3.43971	9.76914	4.61481	4.54882	4.94241	3.29569	7.38667	5.3669	3.6595	4.60654	7.15277	1.20996	3.0331	7.87023	4.00995	3.26182	3.36316	4.03571	7.74655	3.01638
F15	5.29922	5.80135	6.48272	10.6132	6.22833	5.15564	5.918	7.12417	5.83831	5.66064	1.08127	10.6566	4.82257	7.11363	6.45436	6.61558	9.43099	5.33481	4.79647	8.27993	3.29342	3.64587	7.16698	3.58858	3.26583	1.83329	4.49036	5.73206	5.27081	5.19559	9.71071	5.16348	3.85601	6.00861	4.05611	7.64086	4.85876	4.37021	5.49784	7.14491	3.2176	1.17924	8.62033	4.16786	6.52694	1.2916	3.37198	8.22068	3.40671
F17	7.48703	6.5121	7.20295	10.0213	13.1151	6.31201	6.55904	6.04919	5.35833	5.53789	1.60335	10.3016	6.18687	8.38381	6.74544	5.8765	10.1152	5.87977	5.92458	8.3145	4.08491	5.06344	9.03006	4.72845	4.04932	1.76554	4.98172	6.87241	3.4548	4.02134	10.2739	5.06896	2.52956	7.05954	6.25274	7.24123	3.86377	4.2391	6.35751	7.55028	3.00334	1.72518	11.0721	6.15295	6.19298	2.234	3.2377	7.79646	3.08384
F27	5.41201	6.38084	6.82087	10.6643	7.47263	6.6814	5.90093	7.00502	6.17446	4.54597	1.23813	10.6715	4.73504	7.2202	6.78726	6.917	9.48065	5.3967	5.56227	8.53738	4.64605	4.86092	9.551	3.39529	3.27989	2.46403	3.86809	5.05031	3.01223	5.04407	9.60554	5.12672	2.62231	7.65752	3.91963	8.81723	3.3399	5.17595	4.90286	6.96554	5.42634	1.03468	9.78634	4.4986	5.73638	1.13269	4.57949	8.20815	3.85587
F28	7.31983	6.63494	7.1719	10.192	11.6455	6.56462	6.71735	5.191	4.88156	5.5941	0.349197	10.2374	5.6933	7.75805	7.01403	6.12216	9.59654	6.16461	4.9054	8.64046	3.69034	4.49004	7.6675	5.39562	0.857854	2.049	4.82489	6.66589	2.8081	5.35056	9.75611	6.9137	2.47224	7.34453	8.6639	7.21088	3.42986	3.16719	5.84529	7.38471	2.49572	4.02476	11.6465	8.27538	5.86738	3.90353	3.66099	7.72565	5.56932
F33	5.826	6.21874	5.94422	10.8432	9.38978	6.14186	5.4468	6.50822	5.60145	4.91881	-0.398235	10.6961	5.60246	7.17802	6.85944	5.9911	8.77043	4.33507	5.87465	9.11507	5.54917	5.77053	9.14107	3.20334	-0.851202	3.52882	4.14649	5.66034	3.85131	5.61276	9.07224	4.56709	1.99082	7.45995	5.75412	7.38214	3.84256	3.09944	5.57393	7.7367	2.00854	1.90636	10.0117	6.35805	3.58865	1.76902	4.23176	8.13184	2.18329
F34	6.98916	6.51522	7.13715	10.1145	11.118	7.32087	6.4638	6.82412	5.40647	5.75016	0.782495	10.7246	6.38769	8.30015	6.63378	6.788	10.1689	5.00354	5.66312	8.1504	5.29124	4.93653	7.95742	4.0631	4.61316	1.58074	4.16982	7.15736	3.66918	4.62505	10.3465	5.3147	1.34489	7.67632	6.66209	7.26447	3.53262	4.32287	6.33031	7.42351	3.71145	3.14765	10.8458	7.22244	6.24763	3.12319	3.10845	7.99855	3.94654
F40	5.65868	5.81512	6.65573	12.877	10.1641	7.75857	6.43145	6.30546	5.47398	8.06	0.804366	10.5192	3.83104	7.92448	5.60267	6.00268	9.39202	6.85369	5.74564	8.71783	5.6128	7.37645	7.92257	3.59712	2.79002	4.29673	7.0695	6.14563	5.19361	8.54818	9.84401	8.07797	4.51938	6.87389	9.58053	6.95412	4.83649	3.6584	3.64522	6.46089	2.45037	7.5111	13.6679	10.8429	6.43756	7.24682	5.5019	7.82272	6.57986
F41	5.68485	6.66599	5.44701	9.90747	6.96107	6.58665	4.65743	6.19324	5.99105	7.7098	-1.6747	11.0957	4.12382	6.67217	5.90645	6.19144	8.5915	7.28871	5.32894	9.48651	4.96547	9.74349	8.30511	3.30336	0.451713	7.86768	6.28637	5.26411	4.41102	5.93017	9.12989	10.8836	3.76871	6.74118	11.9494	7.70416	3.88366	4.75398	4.84854	6.1709	0.882448	5.76093	14.0861	11.9416	6.73782	5.68982	4.77771	7.94278	7.90757
F42	5.96231	6.96947	6.74826	11.5998	9.35355	7.04341	6.14587	5.85074	6.0104	6.96481	-4.7134	11.2808	6.2468	8.43781	6.59358	6.38371	9.67397	6.68274	4.85138	9.24819	6.63857	8.0857	7.54524	5.80647	-0.0410956	4.01437	6.07093	6.67198	3.12051	6.32162	10.1855	9.63382	3.67085	7.29001	8.58128	7.55591	4.15407	4.60821	6.63558	6.95345	2.93444	5.59797	13.7316	8.44024	6.75273	5.11156	4.28489	7.99572	7.71443
[truncated: 2,663 more columns]

## Sheet: Supplementary Data 10c
	G3_main cohort	G3myc_main cohort	G4_main cohort	SHHs_main cohort	SHHt_main cohort	WNT_main cohort	G3	G3myc	G4	SHHs	SHHt	WNT
G3_main cohort	1	0.507065	0.512115	0.127195	0.062872	0.214557	0.497742	0.430183	0.342183	0.0779038	0.130423	0.173438
G3myc_main cohort	0.507065	1	-0.072559	0.0723327	0.43595	0.464818	0.284941	0.618633	0.0718274	0.0966289	0.318204	0.417468
G4_main cohort	0.512115	-0.072559	1	0.404275	-0.0852563	-0.140955	0.383977	-0.0360984	0.621849	0.22681	-0.0523739	-0.138899
SHHs_main cohort	0.127195	0.0723327	0.404275	1	0.21618	-0.0301934	0.0845911	0.0348773	0.341844	0.496751	0.0655152	0.101633
SHHt_main cohort	0.062872	0.43595	-0.0852563	0.21618	1	0.384618	0.118178	0.297556	0.0580471	0.103881	0.609259	0.292072
WNT_main cohort	0.214557	0.464818	-0.140955	-0.0301934	0.384618	1	0.0585731	0.294109	0.00927812	0.165394	0.203012	0.617178
G3	0.497742	0.284941	0.383977	0.0845911	0.118178	0.0585731	0.826861	0.731633	0.70052	0.583108	0.704187	0.653019
G3myc	0.430183	0.618633	-0.0360984	0.0348773	0.297556	0.294109	0.731633	0.798934	0.641605	0.555161	0.689523	0.648317
G4	0.342183	0.0718274	0.621849	0.341844	0.0580471	0.00927812	0.70052	0.641605	0.786771	0.659963	0.666808	0.641739
SHHs	0.0779038	0.0966289	0.22681	0.496751	0.103881	0.165394	0.583108	0.555161	0.659963	0.785954	0.593811	0.624678
SHHt	0.130423	0.318204	-0.0523739	0.0655152	0.609259	0.203012	0.704187	0.689523	0.666808	0.593811	0.779559	0.679736
WNT	0.173438	0.417468	-0.138899	0.101633	0.292072	0.617178	0.653019	0.648317	0.641739	0.624678	0.679736	0.798304

## Sheet: Supplementary Data 10d
	logFC	AveExpr	t	P.Value	adj.P.Val	B	diffexpressed	delabel	gene_name
P62873	2.38421	-3.43707e-16	4.3481	1.3748e-05	0.0132365	2.87195	UP	P62873	GNB1
P61764	2.3573	4.67219e-17	4.29902	1.71741e-05	0.0132365	2.67409	UP	P61764	STXBP1
P46459	2.35378	-3.70074e-18	4.29259	1.76793e-05	0.0132365	2.64832	UP	P46459	NSF
P26599	-2.3486	-7.67904e-17	-4.28315	1.84463e-05	0.0132365	2.61059	DOWN	P26599	PTBP1
Q06124	2.31211	8.41919e-17	4.2166	2.48267e-05	0.0132365	2.34684	UP	Q06124	PTPN11
Q9UPY8	2.39633	1.85037e-17	4.16846	3.06964e-05	0.0132365	2.1487	UP	Q9UPY8	MAPRE3
Q13554	2.27644	1.90241e-17	4.15154	3.30559e-05	0.0132365	2.09301	UP	Q13554	CAMK2B
P22061	2.25032	3.3538e-17	4.10392	4.06587e-05	0.0132365	1.9097	UP	P22061	PCMT1
P30050	-2.24359	-1.32677e-16	-4.09164	4.28729e-05	0.0132365	1.86278	DOWN	P30050	RPL12
Q13162	-2.23854	-4.74158e-17	-4.08244	4.46064e-05	0.0132365	1.82771	DOWN	Q13162	PRDX4
P00568	2.22939	1.24466e-16	4.06575	4.79208e-05	0.0132365	1.76432	UP	P00568	AK1
P09104	2.22588	-1.39472e-16	4.05934	4.92557e-05	0.0132365	1.74003	UP	P09104	ENO2
O43852	-2.22462	-1.34152e-17	-4.05704	4.97416e-05	0.0132365	1.73135	DOWN	O43852	CALU
Q9H4G0	2.2243	9.36751e-17	4.05647	4.98641e-05	0.0132365	1.72917	UP	Q9H4G0	EPB41L1
Q07020	-2.20278	-1.4365e-16	-4.01721	5.89405e-05	0.0132365	1.5814	DOWN	Q07020	RPL18
P78356	2.19702	2.17419e-17	4.00671	6.16219e-05	0.0132365	1.54211	UP	P78356	PIP4K2B
P36578	-2.1758	-6.43004e-17	-3.96801	7.25356e-05	0.0132365	1.3982	DOWN	P36578	RPL4
Q05682	-2.17427	1.25421e-16	-3.96523	7.33846e-05	0.0132365	1.38793	DOWN	Q05682	CALD1
P09471	2.17019	2.58474e-16	3.95778	7.57099e-05	0.0132365	1.36042	UP	P09471	GNAO1
Q9UN36	2.19319	-1.91418e-17	3.95067	7.79945e-05	0.0132365	1.33344	UP	Q9UN36	NDRG2
P51608	2.16616	4.7994e-17	3.95043	7.80735e-05	0.0132365	1.33331	UP	P51608	MECP2
P31323	2.16071	-6.60351e-17	3.9405	8.13769e-05	0.0132365	1.29677	UP	P31323	PRKAR2B
P09543	2.15611	-1.31839e-16	3.93211	8.42701e-05	0.0132365	1.26598	UP	P09543	CNP
P62701	-2.15327	-2.45059e-16	-3.92693	8.61043e-05	0.0132365	1.247	DOWN	P62701	RPS4X
Q9BVA1	2.14735	-3.46945e-17	3.91614	9.00488e-05	0.0132365	1.20753	UP	Q9BVA1	TUBB2B
Q9Y2J8	2.19373	1.96801e-17	3.91385	9.0905e-05	0.0132365	1.19806	UP	Q9Y2J8	PADI2
P13637	2.13577	-1.90588e-16	3.895	9.82713e-05	0.0132365	1.13057	UP	P13637	ATP1A3
Q9Y265	-2.13199	-1.71159e-17	-3.88811	0.000101104	0.0132365	1.10555	DOWN	Q9Y265	RUVBL1
Q15084	-2.13038	-1.19754e-16	-3.88518	0.000102331	0.0132365	1.09493	DOWN	Q15084	PDIA6
P28482	2.13033	1.56819e-16	3.88509	0.00010237	0.0132365	1.09459	UP	P28482	MAPK1
P55786	2.12306	9.61326e-17	3.87183	0.000108099	0.0135264	1.04667	UP	P55786	NPEPPS
P62424	-2.09826	2.77671e-16	-3.82661	0.000130013	0.0156381	0.884335	DOWN	P62424	RPL7A
P18124	-2.09479	-1.20737e-16	-3.82027	0.000133399	0.0156381	0.861742	DOWN	P18124	RPL7
P63244	-2.09111	-1.50805e-16	-3.81357	0.00013707	0.0156381	0.837888	DOWN	P63244	RACK1
P11137	2.08146	-3.15026e-16	3.79596	0.000147176	0.0158636	0.775405	UP	P11137	MAP2
O43707	-2.08082	3.99218e-16	-3.7948	0.000147862	0.0158636	0.771317	DOWN	O43707	ACTN4
P46781	-2.07264	-2.32222e-16	-3.77989	0.000157007	0.0158636	0.718633	DOWN	P46781	RPS9
Q8N126	2.24585	1.7486e-17	3.78012	0.000156857	0.0158636	0.716482	UP	Q8N126	CADM3
Q15293	-2.07011	5.19839e-17	-3.77527	0.00015994	0.0158636	0.702388	DOWN	Q15293	RCN1
Q96GD0	2.0641	9.29956e-17	3.7643	0.000167129	0.0158636	0.663804	UP	Q96GD0	PDXP
P53621	-2.06113	5.99636e-17	-3.75889	0.000170781	0.0158636	0.64484	DOWN	P53621	COPA
P18669	2.05868	-4.54613e-16	3.75443	0.000173854	0.0158636	0.6292	UP	P18669	PGAM1
P09497	2.09712	6.95086e-17	3.74149	0.000183052	0.0158636	0.584706	UP	P09497	CLTB
Q02878	-2.04729	-1.52359e-16	-3.73366	0.00018884	0.0158636	0.556695	DOWN	Q02878	RPL6
P60880	2.04629	-7.78313e-17	3.73182	0.000190221	0.0158636	0.55031	UP	P60880	SNAP25
P68371	2.04438	1.52887e-16	3.72834	0.000192867	0.0158636	0.538198	UP	P68371	TUBB4B
Q14195	2.03542	3.59897e-16	3.712	0.000205756	0.0158636	0.481514	UP	Q14195	DPYSL3
P50914	-2.03471	-2.00765e-16	-3.7107	0.000206816	0.0158636	0.477015	DOWN	P50914	RPL14
Q12860	2.03375	-3.63135e-17	3.70896	0.00020824	0.0158636	0.471005	UP	Q12860	CNTN1
O75369	-2.03359	1.06685e-16	-3.70867	0.000208485	0.0158636	0.469974	DOWN	O75369	FLNB
Q9H115	2.03028	4.22694e-17	3.70262	0.000213517	0.0158636	0.449086	UP	Q9H115	NAPB
P42766	-2.07441	1.17483e-16	-3.70098	0.000214907	0.0158636	0.444549	DOWN	P42766	RPL35
Q9BZE3	2.23932	-9.8301e-18	3.68842	0.000225787	0.0158636	0.399141	UP	Q9BZE3	BARHL1
P22087	-2.01936	-1.37853e-16	-3.68271	0.000230911	0.0158636	0.380516	DOWN	P22087	FBL
Q15555	2.07207	5.69981e-17	3.68085	0.000232597	0.0158636	0.375679	UP	Q15555	MAPRE2
P52701	-2.11265	-2.50296e-17	-3.68017	0.000233217	0.0158636	0.373758	DOWN	P52701	MSH6
O75376	2.13587	-6.93889e-18	3.67845	0.000234796	0.0158636	0.367834	UP	O75376	NCOR1
Q5VWX1	2.22914	6.97503e-18	3.67567	0.00023737	0.0158636	0.356114	UP	Q5VWX1	KHDRBS2
P16298	2.08248	1.05322e-18	3.67149	0.000241287	0.0158636	0.343959	UP	P16298	PPP3CB
P31150	2.00538	-1.43635e-16	3.65721	0.000255125	0.016183	0.293269	UP	P31150	GDI1
P51674	2.00308	-1.7671e-16	3.65303	0.000259317	0.016183	0.279016	UP	P51674	GPM6A
Q9UPN3	2.00278	-9.06682e-17	3.65248	0.000259878	0.016183	0.277127	UP	Q9UPN3	MACF1
P23396	-1.99953	-8.23415e-17	-3.64655	0.000265938	0.016183	0.256969	DOWN	P23396	RPS3
Q9Y4F1	2.02379	-5.10846e-17	3.64552	0.000267005	0.016183	0.254532	UP	Q9Y4F1	FARP1
P11217	2.02004	-2.12952e-17	3.63877	0.000274107	0.0163578	0.231622	UP	P11217	PYGM
P50454	-1.99165	6.52256e-17	-3.63218	0.000281203	0.016527	0.208184	DOWN	P50454	SERPINH1
Q13509	1.98652	1.85167e-16	3.62283	0.00029157	0.0168806	0.176549	UP	Q13509	TUBB3
P15880	-1.98118	1.78445e-16	-3.61309	0.000302748	0.0171278	0.143686	DOWN	P15880	RPS2
Q92614	1.98028	1.61908e-17	3.61144	0.000304671	0.0171278	0.138156	UP	Q92614	MYO18A
Q92599	1.97646	3.56775e-17	3.60448	0.000312952	0.017342	0.114741	UP	Q92599	SEPTIN8
Q99719	1.97228	4.68954e-17	3.59686	0.000322262	0.0173819	0.0891459	UP	Q99719	SEPTIN5
P27361	1.97212	4.33103e-17	3.59656	0.000322634	0.0173819	0.0881401	UP	P27361	MAPK3
P62851	-1.96874	8.51171e-17	-3.5904	0.000330358	0.0175542	0.0674887	DOWN	P62851	RPS25
P22234	-1.96114	-1.13046e-17	-3.57654	0.000348363	0.0180452	0.0211852	DOWN	P22234	PAICS
Q14566	-1.95954	-7.86408e-17	-3.57363	0.000352265	0.0180452	0.0114694	DOWN	Q14566	MCM6
Q9Y230	-1.95827	-4.23938e-16	-3.57131	0.000355394	0.0180452	0.00375569	DOWN	Q9Y230	RUVBL2
Q9UH03	1.97893	-7.17817e-17	3.56472	0.000364446	0.0180452	-0.0166607	UP	Q9UH03	SEPTIN3
P14625	-1.94904	-4.1032e-16	-3.55448	0.000378933	0.0180452	-0.0521658	DOWN	P14625	HSP90B1
O14531	1.94842	-1.63295e-16	3.55334	0.000380571	0.0180452	-0.0559255	UP	O14531	DPYSL4
P10809	-1.94801	5.11165e-17	-3.55258	0.000381672	0.0180452	-0.0584436	DOWN	P10809	HSPD1
P17612	1.97193	-9.09234e-18	3.5521	0.000382379	0.0180452	-0.0584665	UP	P17612	PRKACA
P49189	1.94766	2.52778e-16	3.55195	0.000382594	0.0180452	-0.0605467	UP	P49189	ALDH9A1
P27338	1.94561	-3.56197e-17	3.54822	0.000388052	0.0180452	-0.0728926	UP	P27338	MAOB
Q9Y2J0	1.99313	9.91271e-18	3.54061	0.00039941	0.0180452	-0.0947916	UP	Q9Y2J0	RPH3A
O43865	1.94122	-4.76471e-17	3.54021	0.000400022	0.0180452	-0.0993674	UP	O43865	AHCYL1
Q14344	1.9412	-5.87493e-17	3.54017	0.000400074	0.0180452	-0.0994818	UP	Q14344	GNA13
Q9NY65	2.2424	7.88511e-18	3.53697	0.000404961	0.0180557	-0.105845	UP	Q9NY65	TUBA8
P08133	-1.93639	-2.89121e-18	-3.5314	0.000413581	0.0182305	-0.128407	DOWN	P08133	ANXA6
P62750	-1.93415	8.39606e-17	-3.52732	0.000420013	0.0183059	-0.141848	DOWN	P62750	RPL23A
P46776	-1.92834	5.15213e-17	-3.51672	0.000437134	0.0188405	-0.176639	DOWN	P46776	RPL27A
P18621	-1.92104	-4.81097e-17	-3.50341	0.000459568	0.0195897	-0.220202	DOWN	P18621	RPL17
P25685	-1.95583	1.53134e-17	-3.48941	0.000484324	0.0204206	-0.26256	DOWN	P25685	DNAJB1
Q13813	1.90902	1.71159e-16	3.48149	0.000498885	0.0204382	-0.29161	UP	Q13813	SPTAN1
P59768	1.90814	2.08167e-18	3.47989	0.000501878	0.0204382	-0.296811	UP	P59768	GNG2
P51148	1.90752	8.10983e-17	3.47875	0.000504017	0.0204382	-0.30051	UP	P51148	RAB5C
Q9BXW7	-1.90699	6.43004e-17	-3.47779	0.000505818	0.0204382	-0.30361	DOWN	Q9BXW7	HDHD5
P19338	-1.9024	3.65101e-16	-3.46941	0.000521868	0.0208693	-0.330766	DOWN	P19338	NCL
P62753	-1.897	2.15568e-16	-3.45956	0.000541327	0.0212072	-0.362582	DOWN	P62753	RPS6
Q12931	-1.89441	9.8142e-17	-3.45485	0.000550869	0.0212072	-0.377763	DOWN	Q12931	TRAP1
Q9P2J5	-1.89352	3.60822e-17	-3.45322	0.000554202	0.0212072	-0.383003	DOWN	Q9P2J5	LARS1
P38606	1.89263	1.1056e-16	3.45159	0.00055756	0.0212072	-0.38825	UP	P38606	ATP6V1A
P62249	-1.89146	1.68153e-16	-3.44946	0.000561971	0.0212072	-0.395096	DOWN	P62249	RPS16
P62906	-1.89116	7.30897e-17	-3.44891	0.000563119	0.0212072	-0.396869	DOWN	P62906	RPL10A
P61266	1.88873	-2.54426e-18	3.44447	0.000572444	0.0213511	-0.411133	UP	P61266	STX1B
P40938	-2.17538	8.21102e-17	-3.44003	0.00058193	0.0214982	-0.414082	DOWN	P40938	RFC3
O43252	-1.92583	-1.29207e-17	-3.43588	0.00059091	0.0215655	-0.434889	DOWN	O43252	PAPSS1
Q13885	1.88302	2.51535e-17	3.43407	0.000594871	0.0215655	-0.444499	UP	Q13885	TUBB2A
P13639	-1.87897	6.42079e-16	-3.42669	0.000611268	0.0219547	-0.4681	DOWN	P13639	EEF2
P46782	-1.87648	-2.04235e-16	-3.42215	0.000621569	0.0221072	-0.482603	DOWN	P46782	RPS5
Q9UKA9	1.87521	1.4803e-16	3.41982	0.000626913	0.0221072	-0.49003	UP	Q9UKA9	PTBP2
Q99592	1.93407	-5.20417e-18	3.40984	0.000650315	0.0226695	-0.515851	UP	Q99592	ZBTB18
Q9P258	-1.86605	-6.80012e-17	-3.40312	0.000666518	0.0226695	-0.543167	DOWN	Q9P258	RCC2
P62917	-1.86492	-2.70848e-16	-3.40106	0.000671551	0.0226695	-0.54969	DOWN	P62917	RPL8
P54652	1.91352	-1.68516e-17	3.39919	0.000676155	0.0226695	-0.55071	UP	P54652	HSPA2
P40429	-1.86412	3.5851e-17	-3.3996	0.00067515	0.0226695	-0.554323	DOWN	P40429	RPL13A
P34897	-1.86109	-1.05587e-16	-3.39408	0.000688911	0.0226695	-0.571816	DOWN	P34897	SHMT2
O15400	1.86102	9.36751e-18	3.39395	0.000689239	0.0226695	-0.572229	UP	O15400	STX7
Q15121	1.86094	-5.6552e-17	3.3938	0.000689611	0.0226695	-0.572697	UP	Q15121	PEA15
P05026	1.87939	2.39272e-18	3.38541	0.000711051	0.0227792	-0.596733	UP	P05026	ATP1B1
P08865	-1.85536	-8.21102e-17	-3.38363	0.000715652	0.0227792	-0.60482	DOWN	P08865	RPSA
P12277	1.85477	-6.84638e-17	3.38256	0.000718468	0.0227792	-0.608222	UP	P12277	CKB
P61981	1.85431	4.89886e-16	3.38171	0.000720685	0.0227792	-0.610892	UP	P61981	YWHAG
P50148	1.85397	6.48787e-17	3.38109	0.000722309	0.0227792	-0.612842	UP	P50148	GNAQ
Q9UL18	1.91586	-1.13996e-17	3.37773	0.00073119	0.0228492	-0.616979	UP	Q9UL18	AGO1
P09972	1.85107	2.60787e-17	3.37581	0.000736312	0.0228492	-0.629477	UP	P09972	ALDOC
P35237	1.87104	5.14435e-17	3.37036	0.000751028	0.0231209	-0.644039	UP	P35237	SERPINB6
Q99497	1.84363	-5.75711e-16	3.36224	0.000773472	0.0232409	-0.672116	UP	Q99497	PARK7
P54819	-1.88251	1.36385e-17	-3.3586	0.000783727	0.0232409	-0.678969	DOWN	P54819	AK2
Q9Y6C2	-1.92645	1.02844e-17	-3.35581	0.000791663	0.0232409	-0.683446	DOWN	Q9Y6C2	EMILIN1
Q96ID5	1.8396	-2.40548e-17	3.35489	0.000794313	0.0232409	-0.695132	UP	Q96ID5	IGSF21
P62899	-1.83959	-2.99645e-16	-3.35487	0.000794382	0.0232409	-0.695207	DOWN	P62899	RPL31
P62081	-1.83866	-1.80874e-16	-3.35317	0.000799274	0.0232409	-0.700521	DOWN	P62081	RPS7
P51178	1.95259	-3.7897e-17	3.34497	0.000823271	0.0232409	-0.714564	UP	P51178	PLCD1
P63027	1.83478	3.46945e-17	3.3461	0.000819923	0.0232409	-0.722594	UP	P63027	VAMP2
Q9Y4I1	1.85699	7.53707e-18	3.34505	0.000823021	0.0232409	-0.723146	UP	Q9Y4I1	MYO5A
Q8NBS9	-1.83443	-9.62193e-17	-3.34546	0.000821811	0.0232409	-0.724584	DOWN	Q8NBS9	TXNDC5
P78310	1.95027	7.41928e-17	3.34099	0.000835156	0.0232409	-0.726853	UP	P78310	CXADR
P06748	-1.83186	2.41011e-16	-3.34078	0.000835799	0.0232409	-0.739187	DOWN	P06748	NPM1
P62888	-1.85286	-2.41067e-17	-3.33763	0.000845336	0.0232409	-0.746251	DOWN	P62888	RPL30
P30085	1.83031	5.8518e-17	3.33794	0.000844385	0.0232409	-0.748028	UP	P30085	CMPK1
Q9UBB6	1.83021	-1.47741e-17	3.33777	0.000844904	0.0232409	-0.748559	UP	Q9UBB6	NCDN
P29218	1.82916	1.94867e-17	3.33584	0.000850788	0.0232409	-0.754562	UP	P29218	IMPA1
P01034	1.91504	-2.46716e-17	3.33125	0.000864923	0.0232594	-0.759286	UP	P01034	CST3
O43491	1.82706	-1.29728e-16	3.33201	0.000862586	0.0232594	-0.766472	UP	O43491	EPB41L2
P61353	-1.82496	1.2675e-16	-3.32819	0.00087449	0.0232594	-0.778324	DOWN	P61353	RPL27
Q01082	1.82479	-5.09315e-16	3.32788	0.000875449	0.0232594	-0.779272	UP	Q01082	SPTBN1
O15394	2.10546	5.04647e-18	3.32096	0.000897448	0.0236816	-0.781157	UP	O15394	NCAM2
P26373	-1.81065	-3.87132e-16	-3.30209	0.000960056	0.0251625	-0.858999	DOWN	P26373	RPL13
P55087	1.89582	4.72873e-17	3.29781	0.000974811	0.0252416	-0.861959	UP	P55087	AQP4
P33992	-1.80709	2.68593e-17	-3.2956	0.00098251	0.0252416	-0.878967	DOWN	P33992	MCM5
P46779	-1.80667	-3.1225e-17	-3.29483	0.000985198	0.0252416	-0.881326	DOWN	P46779	RPL28
P54886	-1.88841	-2.23036e-18	-3.28956	0.00100386	0.0252416	-0.887413	DOWN	P54886	ALDH18A1
Q14847	1.80515	1.11485e-16	3.29205	0.000994984	0.0252416	-0.889861	UP	Q14847	LASP1
P33991	-1.80342	-6.01371e-18	-3.28889	0.00100622	0.0252416	-0.899558	DOWN	P33991	MCM4
P46777	-1.80305	-5.31982e-18	-3.28822	0.00100862	0.0252416	-0.901616	DOWN	P46777	RPL5
Q9Y2S2	1.88488	2.49286e-17	3.27879	0.00104296	0.0254332	-0.919907	UP	Q9Y2S2	CRYL1
P49736	-1.8381	-2.96698e-17	-3.27937	0.00104079	0.0254332	-0.923421	DOWN	P49736	MCM2
Q7KZF4	-1.79847	-3.25897e-16	-3.27987	0.00103896	0.0254332	-0.927198	DOWN	Q7KZF4	SND1
P53618	-1.79721	-2.08167e-17	-3.27758	0.00104742	0.0254332	-0.934193	DOWN	P53618	COPB1
O15075	1.79621	-1.11022e-17	3.27575	0.00105425	0.0254332	-0.939801	UP	O15075	DCLK1
P16152	1.796	3.64755e-16	3.27538	0.00105562	0.0254332	-0.940921	UP	P16152	CBR1
Q14498	-1.79203	-3.43707e-16	-3.26812	0.00108305	0.0258054	-0.963054	DOWN	Q14498	RBM39
P36543	1.79184	-3.86265e-17	3.26778	0.00108437	0.0258054	-0.964105	UP	P36543	ATP6V1E1
Q8NE71	-1.78858	2.7293e-17	-3.26183	0.00110737	0.026192	-0.982206	DOWN	Q8NE71	ABCF1
Q9P0M6	1.78542	-3.15257e-16	3.25608	0.00113005	0.0262896	-0.99969	UP	Q9P0M6	MACROH2A2
P31939	-1.78521	-3.14563e-17	-3.25569	0.00113159	0.0262896	-1.00086	DOWN	P31939	ATIC
Q96I99	-1.84469	6.1087e-17	-3.25225	0.00114538	0.0262896	-1.00303	DOWN	Q96I99	SUCLG2
P13861	1.78476	2.31296e-18	3.25487	0.00113487	0.0262896	-1.00336	UP	P13861	PRKAR2A
P28161	1.78374	3.94794e-17	3.25302	0.0011423	0.0262896	-1.00898	UP	P28161	GSTM2
P62241	-1.7817	-2.16334e-16	-3.24929	0.00115738	0.0264086	-1.02028	DOWN	P62241	RPS8
P15927	-1.80007	-1.68687e-17	-3.24253	0.00118517	0.0268847	-1.03749	DOWN	P15927	RPA2
Q16881	-1.77656	-4.96131e-17	-3.23992	0.00119611	0.026975	-1.04865	DOWN	Q16881	TXNRD1
P61247	-1.77369	-3.07624e-16	-3.23468	0.00121824	0.0273152	-1.06444	DOWN	P61247	RPS3A
Q8NFZ8	2.00426	-1.32744e-17	3.22548	0.0012581	0.0280469	-1.06793	UP	Q8NFZ8	CADM4
Q14141	2.13427	2.11471e-17	3.21744	0.00129386	0.0285164	-1.08775	UP	Q14141	SEPTIN6
Q08209	1.76728	-1.42016e-16	3.223	0.00126903	0.0281289	-1.09962	UP	Q08209	PPP3CA
Q9NVS9	2.09251	-1.47038e-17	3.20834	0.00133554	0.0291042	-1.11465	UP	Q9NVS9	PNPO
P39023	-1.76146	-1.80874e-16	-3.21237	0.00131691	0.0288605	-1.1315	DOWN	P39023	RPL3
O43237	1.75787	-1.61908e-17	3.20583	0.00134723	0.029195	-1.15109	UP	O43237	DYNC1LI2
Q14194	1.75463	-6.29126e-17	3.19993	0.00137511	0.0296336	-1.16871	UP	Q14194	CRMP1
O75955	1.74506	4.23273e-17	3.18247	0.00146079	0.0313061	-1.22068	UP	O75955	FLOT1
P09874	-1.74144	3.92741e-16	-3.17588	0.00149438	0.0318499	-1.24021	DOWN	P09874	PARP1
Q14254	1.73843	1.08709e-16	3.17038	0.00152293	0.0319981	-1.25647	UP	Q14254	FLOT2
Q9ULU8	1.73823	-5.55112e-18	3.17002	0.00152482	0.0319981	-1.25754	UP	Q9ULU8	CADPS
Q9UJZ1	-1.7381	3.70074e-17	-3.16978	0.00152608	0.0319981	-1.25825	DOWN	Q9UJZ1	STOML2
P04271	1.73362	-1.20274e-17	3.16161	0.00156954	0.0327326	-1.28237	UP	P04271	S100B
P10636	1.72931	-6.89263e-17	3.15375	0.00161243	0.0334472	-1.30551	UP	P10636	MAPT
Q13557	1.72812	3.30754e-17	3.15158	0.00162448	0.0335179	-1.3119	UP	Q13557	CAMK2D
P62244	-1.72557	2.00476e-16	-3.14693	0.0016505	0.0336489	-1.32554	DOWN	P62244	RPS15A
Q96KP4	1.72499	1.29526e-17	3.14587	0.00165649	0.0336489	-1.32865	UP	Q96KP4	CNDP2
O60262	1.83296	-1.70804e-17	3.14004	0.00168983	0.0337782	-1.32866	UP	O60262	GNG7
Q13367	1.72496	3.47523e-17	3.14581	0.00165685	0.0336489	-1.32884	UP	Q13367	AP3B2
P43304	1.72379	-1.47105e-16	3.14367	0.00166898	0.0336566	-1.33509	UP	P43304	GPD2
P11586	-1.72325	-2.34997e-16	-3.14269	0.00167459	0.0336566	-1.33797	DOWN	P11586	MTHFD1
Q9BWM7	1.74238	5.11444e-17	3.13862	0.00169805	0.0337782	-1.34615	UP	Q9BWM7	SFXN3
O94979	-1.7145	-1.60057e-16	-3.12673	0.00176819	0.034994	-1.38462	DOWN	O94979	SEC31A
Q9UDY2	1.73298	-1.24422e-17	3.12167	0.00179887	0.0351492	-1.39552	UP	Q9UDY2	TJP2
P30101	-1.71163	-6.22766e-16	-3.1215	0.00179991	0.0351492	-1.39986	DOWN	P30101	PDIA3
Q99848	-2.03584	3.49962e-17	-3.10813	0.0018834	0.0352944	-1.40135	DOWN	Q99848	EBNA1BP2
P17600	1.73176	-1.41918e-16	3.11948	0.00181228	0.0351492	-1.40187	UP	P17600	SYN1
P61106	1.71088	-2.67841e-16	3.12015	0.00180821	0.0351492	-1.40381	UP	P61106	RAB14
P62829	-1.70937	1.61676e-16	-3.11738	0.00182527	0.035225	-1.41185	DOWN	P62829	RPL23
O60701	-1.83208	-6.16791e-18	-3.109	0.00187783	0.0352944	-1.41601	DOWN	O60701	UGDH
Q9HA64	1.7073	1.4803e-17	3.11361	0.00184872	0.0352944	-1.42279	UP	Q9HA64	FN3KRP
Q15149	1.707	6.63821e-17	3.11305	0.00185223	0.0352944	-1.42442	UP	Q15149	PLEC
Q16555	1.70573	5.21342e-16	3.11074	0.00186683	0.0352944	-1.43114	UP	Q16555	DPYSL2
O95670	1.70328	-9.71445e-18	3.10629	0.00189516	0.0352944	-1.44404	UP	O95670	ATP6V1G2
Q9H1B7	1.74666	-4.95635e-18	3.1028	0.00191764	0.0352944	-1.44598	UP	Q9H1B7	IRF2BPL
P23526	-1.70237	4.69532e-17	-3.10462	0.00190585	0.0352944	-1.44886	DOWN	P23526	AHCY
P09525	-1.70133	2.28116e-17	-3.10273	0.00191808	0.0352944	-1.45434	DOWN	P09525	ANXA4
P61604	-1.70116	-2.6946e-17	-3.10241	0.00192013	0.0352944	-1.45526	DOWN	P61604	HSPE1
Q08945	-1.69998	6.0831e-17	-3.10026	0.00193416	0.0352944	-1.46149	DOWN	Q08945	SSRP1
P05388	-1.69965	-1.66765e-16	-3.09966	0.00193805	0.0352944	-1.46321	DOWN	P05388	RPLP0
P21333	-1.69811	-2.1447e-16	-3.09685	0.00195651	0.035464	-1.47133	DOWN	P21333	FLNA
P05060	1.79788	-3.54951e-17	3.08667	0.0020248	0.0363545	-1.48279	UP	P05060	CHGB
P22694	1.90835	-8.44735e-18	3.08159	0.00205966	0.0365798	-1.4837	UP	P22694	PRKACB
P32969	-1.6937	5.93275e-17	-3.08881	0.00201023	0.0362683	-1.49452	DOWN	P32969	RPL9
O43399	-1.72935	7.67167e-18	-3.08535	0.00203375	0.0363545	-1.49744	DOWN	O43399	TPD52L2
Q9NYI0	1.79837	4.00321e-19	3.08078	0.00206522	0.0365798	-1.49899	UP	Q9NYI0	PSD3
P13716	1.68831	2.60787e-17	3.07898	0.00207774	0.0366344	-1.52278	UP	P13716	ALAD
Q8IUD2	1.68334	6.7076e-18	3.0699	0.00214195	0.0374675	-1.54881	UP	Q8IUD2	ERC1
P30086	1.68256	3.49258e-16	3.06848	0.00215217	0.0374675	-1.55288	UP	P30086	PEBP1
Q9UI12	1.68242	-2.02384e-18	3.06823	0.00215397	0.0374675	-1.5536	UP	Q9UI12	ATP6V1H
P50238	-1.77765	-5.73744e-17	-3.06152	0.00220288	0.0376431	-1.55512	DOWN	P50238	CRIP1
P12814	-1.68078	8.3845e-17	-3.06524	0.00217562	0.0376431	-1.56215	DOWN	P12814	ACTN1
P42330	1.85243	-5.43547e-17	3.0545	0.00225506	0.038032	-1.56411	UP	P42330	AKR1C3
Q92598	-1.67909	5.08852e-17	-3.06217	0.00219808	0.0376431	-1.57092	DOWN	Q92598	HSPH1
P62913	-1.67892	4.97287e-17	-3.06184	0.00220046	0.0376431	-1.57185	DOWN	P62913	RPL11
P25205	-1.67722	5.4586e-17	-3.05875	0.00222335	0.0378262	-1.58069	DOWN	P25205	MCM3
P61020	1.67637	9.39642e-19	3.05721	0.00223476	0.0378543	-1.58507	UP	P61020	RAB5B
Q9NRW1	1.67311	1.14029e-16	3.05126	0.0022795	0.0380752	-1.60201	UP	Q9NRW1	RAB6B
P09417	1.67275	-2.92012e-17	3.05059	0.00228461	0.0380752	-1.60392	UP	P09417	QDPR
Q9Y281	1.67257	1.34152e-17	3.05027	0.00228706	0.0380752	-1.60484	UP	Q9Y281	CFL2
O43795	-1.94055	-5.12875e-18	-3.03479	0.00240777	0.0392425	-1.60892	DOWN	O43795	MYO1B
P49207	-1.66937	4.00143e-17	-3.04443	0.00233192	0.038656	-1.62143	DOWN	P49207	RPL34
Q71U36	1.66853	4.08701e-16	3.0429	0.00234379	0.0386875	-1.62576	UP	Q71U36	TUBA1A
P47755	1.66594	-6.89263e-17	3.03818	0.00238085	0.0391327	-1.63916	UP	P47755	CAPZA2
P13667	-1.66523	9.73758e-17	-3.03689	0.00239105	0.0391346	-1.64281	DOWN	P13667	PDIA4
P68402	1.66155	-1.68846e-17	3.03018	0.0024448	0.0396794	-1.66178	UP	P68402	PAFAH1B2
P04075	1.65996	-4.13211e-16	3.02727	0.00246849	0.039897	-1.67001	UP	P04075	ALDOA
Q9NYB0	1.67885	5.50326e-18	3.02416	0.00249396	0.0399756	-1.67446	UP	Q9NYB0	TERF2IP
P11940	-1.65867	-2.17476e-16	-3.02493	0.00248764	0.0399756	-1.67661	DOWN	P11940	PABPC1
P49840	1.65579	-3.93204e-17	3.01967	0.00253127	0.0404065	-1.69144	UP	P49840	GSK3A
P16435	1.65275	-3.67761e-17	3.01413	0.00257793	0.0409828	-1.70702	UP	P16435	POR
Q5SSJ5	1.65088	5.06395e-17	3.01072	0.00260707	0.0412768	-1.7166	UP	Q5SSJ5	HP1BP3
O95831	-1.64879	-6.62664e-17	-3.0069	0.00264006	0.0415949	-1.72732	DOWN	O95831	AIFM1
Q13347	-1.64825	-2.21466e-17	-3.00591	0.0026486	0.0415949	-1.73008	DOWN	Q13347	EIF3I
O95865	1.64634	3.3723e-16	3.00243	0.00267908	0.041596	-1.73983	UP	O95865	DDAH2
P47897	-1.64632	3.88867e-17	-3.00239	0.00267942	0.041596	-1.73994	DOWN	P47897	QARS1
O15020	1.64618	-4.21827e-17	3.00215	0.00268158	0.041596	-1.74062	UP	O15020	SPTBN2
P60842	-1.64556	-6.41732e-16	-3.00102	0.00269157	0.041596	-1.74379	DOWN	P60842	EIF4A1
P60866	-1.64465	2.05391e-16	-2.99935	0.00270636	0.0416192	-1.74846	DOWN	P60866	RPS20
Q13126	-1.64366	-3.14563e-17	-2.99755	0.00272234	0.0416192	-1.75348	DOWN	Q13126	MTAP
O60641	1.68521	1.70994e-17	2.99362	0.00275768	0.0416192	-1.75518	UP	O60641	SNAP91
Q15102	1.64304	-2.16956e-16	2.99641	0.00273256	0.0416192	-1.75667	UP	Q15102	PAFAH1B3
P05455	-1.64239	-1.04893e-16	-2.99524	0.00274308	0.0416192	-1.75995	DOWN	P05455	SSB
P55884	-1.64189	5.75928e-17	-2.99432	0.00275139	0.0416192	-1.76253	DOWN	P55884	EIF3B
P14136	1.64087	1.22269e-16	2.99246	0.00276817	0.0416192	-1.7677	UP	P14136	GFAP
P11387	-1.63893	-3.39861e-17	-2.98892	0.00280043	0.0418368	-1.77757	DOWN	P11387	TOP1
O43426	1.81602	1.32995e-17	2.97666	0.00291489	0.0431686	-1.77824	UP	O43426	SYNJ1
P37108	-1.6387	-1.55431e-16	-2.98851	0.00280422	0.0418368	-1.77872	DOWN	P37108	SRP14
Q9UK76	1.70807	7.87208e-17	2.9754	0.00292687	0.0431686	-1.79914	UP	Q9UK76	JPT1
Q9Y3U8	-1.63214	-1.2889e-16	-2.97654	0.00291606	0.0431686	-1.81202	DOWN	Q9Y3U8	RPL36
Q14166	-1.62681	2.06577e-17	-2.96682	0.0030098	0.0442235	-1.83895	DOWN	Q14166	TTLL12
Q9UQ80	-1.62518	-3.00685e-17	-2.96384	0.0030391	0.0442863	-1.84719	DOWN	Q9UQ80	PA2G4
P63000	1.62512	-3.73891e-16	2.96374	0.00304012	0.0442863	-1.84747	UP	P63000	RAC1
Q14315	-1.62466	-1.15648e-17	-2.96291	0.00304832	0.0442863	-1.84976	DOWN	Q14315	FLNC
Q9GZP4	1.66336	-2.51535e-17	2.95481	0.00312948	0.0452957	-1.86243	UP	Q9GZP4	PITHD1
P12004	-1.61943	1.53234e-17	-2.95336	0.00314422	0.0453399	-1.8761	DOWN	P12004	PCNA
O75146	1.63855	3.82836e-18	2.95157	0.00316249	0.0454344	-1.87637	UP	O75146	HIP1R
P51649	1.68467	-1.54198e-17	2.94557	0.00322442	0.0458151	-1.88221	UP	P51649	ALDH5A1
Q93050	1.61751	-5.27356e-17	2.94985	0.0031801	0.045439	-1.88575	UP	Q93050	ATP6V0A1
Q96HC4	-1.70841	1.31068e-17	-2.94226	0.00325911	0.0459712	-1.88622	DOWN	Q96HC4	PDLIM5
Q16774	1.61718	9.25186e-18	2.94926	0.00318624	0.045439	-1.88739	UP	Q16774	GUK1
Q96P70	-1.68941	-9.85075e-18	-2.94291	0.00325234	0.0459712	-1.88823	DOWN	Q96P70	IPO9
Q9NP61	-2.12617	1.333e-16	-2.92369	0.00346003	0.0481056	-1.8943	DOWN	Q9NP61	ARFGAP3
P14415	1.67801	-3.4052e-18	2.93393	0.00334789	0.0467139	-1.91394	UP	P14415	ATP1B2
Q9HAV7	-1.89151	1.51394e-17	-2.92066	0.0034938	0.0482294	-1.91568	DOWN	Q9HAV7	GRPEL1
P62879	1.61112	-9.85323e-17	2.9382	0.00330215	0.0464096	-1.91775	UP	P62879	GNB2
Q00610	1.61	6.99903e-16	2.93617	0.00332382	0.0465455	-1.92331	UP	Q00610	CLTC
P41252	-1.60166	4.53341e-17	-2.92095	0.00349062	0.0482294	-1.96488	DOWN	P41252	IARS1
Q8TDZ2	-1.77359	-4.09395e-17	-2.89414	0.00380299	0.0517608	-1.99929	DOWN	Q8TDZ2	MICAL1
P05387	-1.59294	4.46402e-17	-2.90505	0.00367287	0.0505216	-2.00805	DOWN	P05387	RPLP2
O00567	-1.59214	-2.59977e-16	-2.90359	0.00369001	0.0505779	-2.012	DOWN	O00567	NOP56
O94760	1.59044	-7.9566e-17	2.90049	0.00372671	0.0509011	-2.02039	UP	O94760	DDAH1
P04406	1.58627	-1.04581e-15	2.89289	0.00381808	0.0517844	-2.04092	UP	P04406	GAPDH
Q53EL6	-1.61729	-3.2541e-17	-2.88542	0.0039099	0.0526614	-2.05234	DOWN	Q53EL6	PDCD4
Q05193	1.58324	-2.7293e-17	2.88735	0.00388593	0.052521	-2.05584	UP	Q05193	DNM1
Q9NXH9	-1.91813	-9.25186e-18	-2.8635	0.00419096	0.0545528	-2.05898	DOWN	Q9NXH9	TRMT1
Q9UL25	1.58147	-3.09937e-17	2.88412	0.00392602	0.0526956	-2.06454	UP	Q9UL25	RAB21
P18077	-1.61424	1.78258e-17	-2.87999	0.00397791	0.0530251	-2.0669	DOWN	P18077	RPL35A
P25398	-1.58077	1.80411e-17	-2.88286	0.00394186	0.0527258	-2.06795	DOWN	P25398	RPS12
O76021	-1.65068	4.06421e-17	-2.87544	0.00403568	0.0532463	-2.07008	DOWN	O76021	RSL1D1
P62277	-1.57796	6.2797e-17	-2.87773	0.00400645	0.0532227	-2.08171	DOWN	P62277	RPS13
Q00341	-1.57715	-6.88107e-18	-2.87625	0.00402529	0.0532463	-2.08568	DOWN	Q00341	HDLBP
P04899	1.57509	-7.44775e-17	2.8725	0.00407342	0.0535621	-2.09574	UP	P04899	GNAI2
P07814	-1.57214	-2.76862e-16	-2.86712	0.00414323	0.0542959	-2.11013	DOWN	P07814	EPRS1
P07947	1.57058	-6.93889e-18	2.86428	0.00418064	0.0545528	-2.11773	UP	P07947	YES1
P27694	-1.56904	6.18718e-18	-2.86146	0.00421801	0.0547212	-2.12526	DOWN	P27694	RPA1
P19022	1.56533	-4.97287e-17	2.85469	0.00430889	0.0554889	-2.14329	UP	P19022	CDH2
Q9NUP9	1.56527	-5.05383e-17	2.85459	0.00431033	0.0554889	-2.14357	UP	Q9NUP9	LIN7C
P11310	-1.59726	-1.36864e-16	-2.84968	0.00437732	0.0554889	-2.14761	DOWN	P11310	ACADM
Q9P2E9	-1.564	-4.78784e-17	-2.85227	0.00434183	0.0554889	-2.14973	DOWN	Q9P2E9	RRBP1
Q9UM54	1.58232	-1.00494e-17	2.85029	0.00436898	0.0554889	-2.14988	UP	Q9UM54	MYO6
Q9UNE7	1.56396	2.25514e-17	2.85219	0.00434289	0.0554889	-2.14993	UP	Q9UNE7	STUB1
P22102	-1.56351	3.71231e-17	-2.85139	0.00435394	0.0554889	-2.15208	DOWN	P22102	GART
Q53GG5	-1.61422	2.93974e-17	-2.84592	0.00442934	0.0555114	-2.15288	DOWN	Q53GG5	PDLIM3
P55263	-1.58119	-1.53134e-17	-2.84824	0.00439719	0.0555114	-2.15531	DOWN	P55263	ADK
P21281	1.56097	-3.20346e-17	2.84674	0.00441793	0.0555114	-2.16441	UP	P21281	ATP6V1B2
Q16836	-1.55969	-3.56197e-17	-2.84441	0.00445038	0.0555114	-2.1706	DOWN	Q16836	HADH
Q9UHX1	-1.55968	1.30683e-17	-2.84439	0.00445065	0.0555114	-2.17065	DOWN	Q9UHX1	PUF60
Q14203	1.55796	4.48715e-17	2.84126	0.00449462	0.0558802	-2.17896	UP	Q14203	DCTN1
O94819	1.59598	-5.14222e-18	2.83512	0.00458193	0.0564232	-2.18436	UP	O94819	KBTBD11
P62826	-1.55558	-5.66445e-16	-2.83692	0.00455612	0.0564232	-2.19044	DOWN	P62826	RAN
Q92820	-1.55492	-2.94903e-17	-2.83571	0.00457348	0.0564232	-2.19365	DOWN	Q92820	GGH
Q9H910	-1.58586	-8.25489e-18	-2.82935	0.00466537	0.0570883	-2.20129	DOWN	Q9H910	JPT2
P23368	-1.55143	-7.03141e-17	-2.82935	0.0046653	0.0570883	-2.21044	DOWN	P23368	ME2
Q9BU76	1.63746	5.13992e-18	2.82007	0.00480237	0.0582138	-2.21183	UP	Q9BU76	MMTAG2
P12931	1.61325	3.85494e-18	2.8207	0.00479305	0.0582138	-2.21596	UP	P12931	SRC
Q9UDR5	-2.05759	7.32439e-18	-2.79555	0.00518235	0.0612876	-2.21819	DOWN	Q9UDR5	AASS
P08238	-1.54812	3.71e-16	-2.8233	0.00475423	0.0579927	-2.22638	DOWN	P08238	HSP90AB1
Q71UM5	-1.63189	1.19375e-16	-2.81049	0.00494769	0.0596511	-2.23678	DOWN	Q71UM5	RPS27L
Q8TBC4	1.65282	2.81089e-17	2.80481	0.00503573	0.0602889	-2.24606	UP	Q8TBC4	UBA3
P07099	1.54095	2.78712e-17	2.81023	0.0049517	0.0596511	-2.26072	UP	P07099	EPHX1
Q96FZ7	1.53854	-1.63064e-17	2.80584	0.00501966	0.0602826	-2.27221	UP	Q96FZ7	CHMP6
P00966	1.5765	-7.53366e-17	2.80051	0.00510336	0.0606143	-2.27497	UP	P00966	ASS1
Q9NQX3	1.53613	-2.08456e-17	2.80145	0.00508855	0.0606143	-2.2837	UP	Q9NQX3	GPHN
Q09666	-1.53539	1.4988e-16	-2.8001	0.00510979	0.0606143	-2.28721	DOWN	Q09666	AHNAK
P61313	-1.53175	-2.77093e-16	-2.79346	0.00521584	0.0614962	-2.30453	DOWN	P61313	RPL15
Q6VY07	1.65363	3.58047e-17	2.77934	0.00544809	0.0638464	-2.30815	UP	Q6VY07	PACS1
Q8N142	-2.23162	1.14987e-16	-2.74882	0.00598231	0.0669241	-2.32859	DOWN	Q8N142	ADSS1
Q8NF91	-2.10399	5.85951e-17	-2.74884	0.00598193	0.0669241	-2.32937	DOWN	Q8NF91	SYNE1
Q12904	-1.52444	-4.16334e-17	-2.78012	0.00543507	0.0638464	-2.3392	DOWN	Q12904	AIMP1
P43246	-1.52188	-1.52656e-17	-2.77546	0.00551359	0.0644193	-2.35128	DOWN	P43246	MSH2
Q96FV2	1.58967	-1.77327e-17	2.76525	0.00568908	0.0660716	-2.35742	UP	Q96FV2	SCRN2
Q5BKZ1	-1.51963	-1.26996e-17	-2.77135	0.00558364	0.0650419	-2.3619	DOWN	Q5BKZ1	ZNF326
P78324	1.68059	6.21609e-18	2.75468	0.00587627	0.0669241	-2.36205	UP	P78324	SIRPA
Q15785	-2.43496	-1.57364e-16	-2.72766	0.00637981	0.0695148	-2.38716	DOWN	Q15785	TOMM34
P42704	-1.51378	1.25999e-16	-2.76068	0.00576929	0.0667189	-2.38942	DOWN	P42704	LRPPRC
P63241	-1.51347	1.40744e-16	-2.76012	0.00577921	0.0667189	-2.39086	DOWN	P63241	EIF5A
P43004	1.60268	4.27009e-18	2.74554	0.00604237	0.0673516	-2.40155	UP	P43004	SLC1A2
P12956	-1.51107	-5.97901e-16	-2.75574	0.00585726	0.0669241	-2.40214	DOWN	P12956	XRCC6
P78527	-1.51067	7.70246e-16	-2.75502	0.00587007	0.0669241	-2.40397	DOWN	P78527	PRKDC
Q86UE4	-1.50972	7.30897e-17	-2.75328	0.00590132	0.0669241	-2.40844	DOWN	Q86UE4	MTDH
Q14687	-1.54059	-3.03876e-17	-2.74857	0.00598676	0.0669241	-2.41072	DOWN	Q14687	GSE1
P23919	-1.50902	-7.69061e-18	-2.75201	0.00592429	0.0669241	-2.4117	DOWN	P23919	DTYMK
P33993	-1.50893	-1.14781e-16	-2.75183	0.00592749	0.0669241	-2.41216	DOWN	P33993	MCM7
Q14204	1.50874	7.88258e-16	2.7515	0.00593363	0.0669241	-2.41303	UP	Q14204	DYNC1H1
Q7Z6L0	1.69672	3.62029e-18	2.73055	0.00632423	0.0691033	-2.41645	UP	Q7Z6L0	PRRT2
P80723	1.50781	2.53038e-16	2.74979	0.00596455	0.0669241	-2.4174	UP	P80723	BASP1
P60228	-1.53581	-9.15216e-18	-2.74005	0.00614431	0.0677422	-2.43248	DOWN	P60228	EIF3E
Q96I24	-1.53572	9.57089e-19	-2.73989	0.00614727	0.0677422	-2.43288	DOWN	Q96I24	FUBP3
P11233	1.50426	-5.75928e-17	2.74332	0.00608338	0.0676144	-2.43397	UP	P11233	RALA
Q96CX2	1.50307	8.22982e-17	2.74115	0.00612373	0.0677422	-2.43952	UP	Q96CX2	KCTD12
O15371	-1.6063	-1.54198e-18	-2.72586	0.00641465	0.0696987	-2.44753	DOWN	O15371	EIF3D
O95456	-2.24157	-1.9984e-16	-2.69711	0.00699583	0.0739423	-2.45045	DOWN	O95456	PSMG1
P08195	1.50019	-7.59809e-17	2.73591	0.00622209	0.0683725	-2.4529	UP	P08195	SLC3A2
Q13868	-2.11236	1.26635e-16	-2.69438	0.00705326	0.0741453	-2.45751	DOWN	Q13868	EXOSC2
Q06203	-1.71478	-2.52981e-17	-2.71165	0.00669623	0.071952	-2.45766	DOWN	Q06203	PPAT
P62633	-1.49916	1.60751e-17	-2.73403	0.00625779	0.0685705	-2.45771	NO	NA	NA
Q99729	-1.48793	-3.51571e-17	-2.71355	0.00665807	0.0717855	-2.50973	NO	NA	NA
P50993	1.48787	-9.22873e-17	2.71344	0.0066602	0.0717855	-2.50999	NO	NA	NA
P35249	-1.65141	-9.04832e-17	-2.69476	0.00704537	0.0741453	-2.51024	DOWN	P35249	RFC4
Q96QR8	1.48782	1.78098e-17	2.71334	0.00666222	0.0717855	-2.51025	NO	NA	NA
Q9P035	1.48559	-1.57282e-16	2.70927	0.00674442	0.0722696	-2.52053	NO	NA	NA
P00367	1.4837	-9.50628e-17	2.70582	0.00681492	0.0728239	-2.52924	NO	NA	NA
P02654	-1.96238	-4.92951e-17	-2.6662	0.00767287	0.0778913	-2.53066	DOWN	P02654	APOC1
P04843	-1.48277	-2.90566e-17	-2.70413	0.00684973	0.0729947	-2.53351	NO	NA	NA
Q9NR45	1.48179	-6.50521e-18	2.70234	0.00688664	0.073187	-2.53801	NO	NA	NA
P54289	1.48094	2.08167e-17	2.70079	0.00691878	0.0733278	-2.54192	NO	NA	NA
Q14165	-1.5089	3.37374e-17	-2.69205	0.00710291	0.0744362	-2.55368	DOWN	Q14165	MLEC
P51003	-1.61576	1.61815e-16	-2.67898	0.00738607	0.0763761	-2.55516	DOWN	P51003	PAPOLA
Q9Y3E1	1.47572	-2.82182e-17	2.69128	0.00711932	0.0744362	-2.56584	NO	NA	NA
Q00577	1.49017	-2.02185e-17	2.68429	0.00726978	0.075805	-2.57751	NO	NA	NA
Q6PKG0	-1.50209	3.23017e-18	-2.6799	0.00736591	0.0763761	-2.58402	DOWN	Q6PKG0	LARP1
P02649	1.48844	1.37342e-16	2.68118	0.00733771	0.0763083	-2.58528	NO	NA	NA
Q96GM5	-1.58832	1.1209e-17	-2.66617	0.00767361	0.0778913	-2.59158	DOWN	Q96GM5	SMARCD1
P55795	1.46855	7.9566e-17	2.6782	0.0074033	0.0763761	-2.59858	NO	NA	NA
Q93045	1.80496	2.44687e-17	2.64392	0.0081966	0.0813161	-2.59942	UP	Q93045	STMN2
P14621	1.5141	5.40242e-17	2.6694	0.00760002	0.0778573	-2.60466	UP	P14621	ACYP2
P08708	-1.46457	1.26057e-17	-2.67093	0.00756547	0.0778421	-2.6167	NO	NA	NA
Q14152	-1.46356	-1.45948e-16	-2.66909	0.00760709	0.0778573	-2.62129	NO	NA	NA
Q9UBQ7	1.46268	2.07704e-16	2.66749	0.00764343	0.0778913	-2.62527	NO	NA	NA
Q13510	1.50845	3.56857e-17	2.65944	0.00782844	0.0788741	-2.62929	UP	Q13510	ASAH1
P08670	-1.46154	-6.42455e-16	-2.66542	0.00769074	0.0778913	-2.63043	NO	NA	NA
P50991	-1.45953	-2.06201e-16	-2.66175	0.00777498	0.0785395	-2.63953	NO	NA	NA
P46783	-1.45722	-3.37693e-17	-2.65753	0.00787299	0.0791174	-2.65	NO	NA	NA
Q96A26	-1.67854	-3.84793e-17	-2.62975	0.00854626	0.0837145	-2.65389	DOWN	Q96A26	FAM162A
Q8N8N7	1.6117	2.25153e-17	2.63484	0.00841931	0.0829774	-2.65739	UP	Q8N8N7	PTGR2
Q9HCG8	-1.67958	-5.97348e-16	-2.62667	0.00862412	0.0840526	-2.66065	DOWN	Q9HCG8	CWC22
Q08257	-1.45412	9.6335e-17	-2.65188	0.00800604	0.0802466	-2.66399	NO	NA	NA
O75051	1.81502	2.77556e-18	2.61375	0.00895715	0.0855783	-2.66616	UP	O75051	PLXNA2
P62910	-1.45153	3.86843e-17	-2.64716	0.00811867	0.081016	-2.67566	NO	NA	NA
Q02543	-1.45139	-4.68954e-17	-2.64691	0.00812457	0.081016	-2.67626	NO	NA	NA
P02686	1.4504	-2.28983e-17	2.64511	0.00816804	0.0812406	-2.68072	NO	NA	NA
Q8IWS0	-1.67304	-1.47829e-17	-2.61644	0.00888686	0.0853271	-2.68506	DOWN	Q8IWS0	PHF6
Q9NQE9	1.51399	1.77327e-17	2.63362	0.00844962	0.0829774	-2.68657	UP	Q9NQE9	HINT3
Q9H936	-1.60447	1.55431e-17	-2.61816	0.00884211	0.085108	-2.69684	DOWN	Q9H936	SLC25A22
P61586	1.44621	1.43548e-16	2.63745	0.00835461	0.0826723	-2.69956	NO	NA	NA
P00390	1.4445	3.09937e-17	2.63433	0.00843183	0.0829774	-2.70724	NO	NA	NA
P04156	1.58727	2.31296e-17	2.61443	0.00893929	0.0855783	-2.70955	UP	P04156	PRNP
Q9H857	-1.48787	1.0904e-17	-2.62317	0.00871323	0.0846251	-2.71822	NO	NA	NA
Q9HAV4	-1.61663	4.62593e-17	-2.60722	0.00912973	0.0863761	-2.71843	DOWN	Q9HAV4	XPO5
Q9BPU6	1.44119	9.99201e-17	2.6283	0.00858288	0.0838615	-2.72204	NO	NA	NA
Q9HC35	-1.43809	5.03359e-17	-2.62265	0.00872648	0.0846251	-2.73587	NO	NA	NA
Q13432	1.79417	7.11237e-18	2.58372	0.0097757	0.0891089	-2.73607	UP	Q13432	UNC119
Q14671	-1.53422	-6.93889e-17	-2.60842	0.00909766	0.0862832	-2.73742	DOWN	Q14671	PUM1
Q8N568	1.43719	-5.71302e-17	2.621	0.00876867	0.0846681	-2.73989	NO	NA	NA
P67936	-1.43706	3.11094e-16	-2.62077	0.00877458	0.0846681	-2.74045	NO	NA	NA
Q8TDN6	-1.99154	4.29055e-17	-2.5682	0.0102246	0.0915967	-2.74824	NO	NA	NA
P21266	1.43182	8.09538e-18	2.61122	0.00902355	0.0858831	-2.76376	NO	NA	NA
Q8NC51	-1.43162	-1.06396e-17	-2.61085	0.00903333	0.0858831	-2.76466	NO	NA	NA
P61619	-1.56342	-3.88578e-17	-2.59219	0.00953828	0.0887595	-2.76548	DOWN	P61619	SEC61A1
P19086	1.53871	-6.66134e-18	2.5899	0.00960212	0.0888941	-2.77742	UP	P19086	GNAZ
P30837	-1.5834	1.44329e-17	-2.58379	0.00977378	0.0891089	-2.77882	DOWN	P30837	ALDH1B1
Q14108	-1.4269	5.41234e-17	-2.60224	0.00926338	0.08729	-2.7856	NO	NA	NA
P05091	1.42674	1.07322e-16	2.60194	0.00927132	0.08729	-2.78631	NO	NA	NA
Q8IZ40	-1.52385	9.35466e-17	-2.58595	0.00971282	0.0891089	-2.79046	DOWN	Q8IZ40	RCOR2
Q66K74	1.42579	-8.35992e-17	2.60021	0.00931829	0.0875197	-2.79051	NO	NA	NA
P62070	1.59414	-2.95657e-17	2.5742	0.0100488	0.0907975	-2.79722	NO	NA	NA
P42765	-1.42425	-2.5963e-17	-2.59741	0.00939464	0.087983	-2.7973	NO	NA	NA
O00303	-1.42388	-2.05854e-17	-2.59674	0.00941298	0.087983	-2.79893	NO	NA	NA
P49418	1.53496	-4.996e-18	2.57989	0.00988486	0.0895873	-2.80063	UP	P49418	AMPH
Q15067	1.50425	1.44115e-16	2.58254	0.0098091	0.0891089	-2.80385	UP	Q15067	ACOX1
Q15459	-1.42132	-3.01148e-16	-2.59206	0.00954181	0.0887595	-2.81023	NO	NA	NA
P0DMV9	1.42042	-5.51151e-16	2.59043	0.00958714	0.0888941	-2.81417	NO	NA	NA
Q93052	-1.44805	-4.78544e-18	-2.58348	0.00978243	0.0891089	-2.8199	NO	NA	NA
P48444	-1.41869	-3.29019e-17	-2.58726	0.00967583	0.0891089	-2.82183	NO	NA	NA
Q99447	1.50233	-1.3711e-16	2.57364	0.0100652	0.0907975	-2.82407	NO	NA	NA
Q99873	-1.41765	-1.63223e-16	-2.58538	0.0097289	0.0891089	-2.82638	NO	NA	NA
Q13796	-1.43379	-2.96099e-17	-2.58273	0.00980395	0.0891089	-2.8265	NO	NA	NA
Q9UK22	2.00712	1.02257e-17	2.52923	0.0114332	0.0978108	-2.8315	NO	NA	NA
P62760	1.56467	-9.90238e-18	2.55795	0.010531	0.0931	-2.84053	NO	NA	NA
P46063	-1.48795	1.64477e-17	-2.5626	0.010391	0.092659	-2.85276	NO	NA	NA
P60660	-1.40982	-6.10623e-17	-2.5711	0.0101393	0.091254	-2.8607	NO	NA	NA
P47914	-1.40841	-2.10248e-16	-2.56853	0.0102149	0.0915967	-2.86687	NO	NA	NA
P11216	1.40658	2.55698e-16	2.56519	0.0103135	0.09218	-2.87485	NO	NA	NA
P28065	-1.67772	9.96815e-17	-2.52574	0.0115472	0.0978108	-2.88325	NO	NA	NA
P16870	1.40458	1.75785e-17	2.56153	0.0104228	0.0927297	-2.88359	NO	NA	NA
Q9UQB3	1.41993	-1.43563e-18	2.55776	0.0105365	0.0931	-2.88623	NO	NA	NA
Q7L775	1.40332	1.11022e-17	2.55924	0.0104919	0.0931	-2.88907	NO	NA	NA
O96019	-1.41925	2.5303e-17	-2.55654	0.0105737	0.0932164	-2.88915	NO	NA	NA
P62745	1.40104	-1.36465e-17	2.55509	0.0106178	0.0933929	-2.89897	NO	NA	NA
O95271	-1.98657	2.01228e-17	-2.49456	0.0126132	0.104321	-2.90656	NO	NA	NA
Q9BUF5	-1.39763	-1.50343e-17	-2.54887	0.0108091	0.0948609	-2.91378	NO	NA	NA
P61803	-1.44058	-2.97381e-17	-2.53979	0.0110936	0.0960537	-2.91798	NO	NA	NA
Q9Y5B9	-1.39656	-7.91034e-17	-2.54692	0.0108696	0.0950297	-2.91841	NO	NA	NA
P31946	1.39634	-1.70234e-16	2.54651	0.0108824	0.0950297	-2.91938	NO	NA	NA
Q969T9	1.47547	-2.61543e-17	2.53314	0.0113065	0.0974617	-2.92068	NO	NA	NA
P62993	1.39599	1.19812e-16	2.54587	0.0109022	0.0950297	-2.92088	NO	NA	NA
P55060	-1.39557	-8.85865e-17	-2.5451	0.0109263	0.0950297	-2.92272	NO	NA	NA
P14649	-2.32381	-8.61054e-17	-2.48261	0.0130442	0.106076	-2.92405	NO	NA	NA
O95967	-1.74056	5.55112e-18	-2.50088	0.0123903	0.102696	-2.92406	NO	NA	NA
Q92974	-1.39493	2.70617e-17	-2.54394	0.0109627	0.095133	-2.92547	NO	NA	NA
P08247	1.42825	-1.64334e-17	2.53715	0.0111775	0.0965648	-2.92798	NO	NA	NA
Q14696	-1.50297	1.11022e-16	-2.52289	0.0116414	0.0981672	-2.93405	NO	NA	NA
Q03135	-1.60071	3.21712e-17	-2.5078	0.0121502	0.101356	-2.93916	NO	NA	NA
Q9Y6I3	1.40558	-1.45956e-17	2.53192	0.0113458	0.0975839	-2.94746	NO	NA	NA
Q01658	-1.42337	3.27739e-17	-2.52848	0.0114574	0.0978108	-2.94839	NO	NA	NA
O95674	1.51546	-7.04298e-18	2.51268	0.0119836	0.100616	-2.95208	NO	NA	NA
Q92752	1.40336	2.54675e-17	2.52793	0.0114756	0.0978108	-2.95686	NO	NA	NA
P13010	-1.38693	7.84095e-17	-2.52935	0.011429	0.0978108	-2.95997	NO	NA	NA
Q8WUM4	-1.38537	-1.9984e-16	-2.5265	0.0115223	0.0978108	-2.9667	NO	NA	NA
P35611	1.38493	3.5851e-17	2.5257	0.0115487	0.0978108	-2.96859	NO	NA	NA
Q96EY4	-1.64647	-2.52323e-17	-2.48758	0.0128635	0.105492	-2.97105	NO	NA	NA
P45973	-1.38344	1.1507e-17	-2.52298	0.0116382	0.0981672	-2.97498	NO	NA	NA
Q9BQI9	-1.47504	3.06913e-17	-2.50781	0.0121501	0.101356	-2.97501	NO	NA	NA
Q8NB90	1.69061	-3.2138e-17	2.47642	0.0132728	0.107485	-2.985	NO	NA	NA
Q9BZK7	-1.37811	-3.96673e-17	-2.51326	0.0119639	0.100616	-2.99781	NO	NA	NA
P32119	1.3771	5.6604e-16	2.51143	0.0120262	0.100755	-3.0021	NO	NA	NA
A8MVW0	1.68352	-3.65205e-19	2.46884	0.013557	0.108253	-3.00223	NO	NA	NA
Q9BZL1	-1.76112	7.01599e-17	-2.45973	0.0139062	0.109197	-3.00657	NO	NA	NA
Q92777	1.64143	-4.16334e-17	2.4711	0.0134716	0.108253	-3.00665	NO	NA	NA
Q8WX92	-1.50771	-4.19225e-17	-2.48338	0.0130161	0.106076	-3.01634	NO	NA	NA
O00299	-1.37286	9.25186e-18	-2.50369	0.0122925	0.102323	-3.0202	NO	NA	NA
P46940	-1.37244	-1.05702e-16	-2.50293	0.012319	0.102324	-3.02198	NO	NA	NA
Q7Z4K8	2.19741	-2.67463e-16	2.43432	0.0149219	0.112978	-3.02204	NO	NA	NA
Q8TC26	-1.60102	-1.05736e-17	-2.46304	0.0137782	0.109144	-3.03303	NO	NA	NA
O75122	1.36569	-5.0943e-17	2.49062	0.0127539	0.105254	-3.05063	NO	NA	NA
Q9UGI8	1.49838	9.25186e-18	2.46801	0.0135886	0.108253	-3.0513	NO	NA	NA
P29992	1.36529	7.14128e-17	2.48989	0.0127803	0.105254	-3.05233	NO	NA	NA
Q9UNF0	-1.36429	6.80012e-17	-2.48806	0.0128462	0.105492	-3.05658	NO	NA	NA
Q8N9F7	1.49359	3.81639e-17	2.46281	0.0137872	0.109144	-3.06358	NO	NA	NA
P24534	-1.36249	-9.03213e-17	-2.48478	0.0129651	0.106076	-3.06418	NO	NA	NA
Q9ULX7	-1.49401	-7.22801e-18	-2.46081	0.0138644	0.109197	-3.0676	NO	NA	NA
Q99715	-1.36158	3.09937e-17	-2.48311	0.0130259	0.106076	-3.06804	NO	NA	NA
Q96RS6	-1.54141	4.52537e-17	-2.45273	0.0141797	0.110006	-3.07022	NO	NA	NA
O14737	-1.38698	5.02472e-17	-2.47453	0.0133431	0.107824	-3.07607	NO	NA	NA
Q92616	-1.3583	-4.996e-17	-2.47714	0.0132457	0.107485	-3.08184	NO	NA	NA
O75525	-1.35647	1.0177e-17	-2.4738	0.0133703	0.107824	-3.08956	NO	NA	NA
Q15819	1.38329	5.50326e-18	2.46795	0.013591	0.108253	-3.09119	NO	NA	NA
P11171	1.35472	-6.76542e-17	2.47061	0.0134901	0.108253	-3.09691	NO	NA	NA
P26639	-1.35344	2.63678e-17	-2.46827	0.0135788	0.108253	-3.10231	NO	NA	NA
Q9UPP2	-2.29981	7.21645e-17	-2.39416	0.0166605	0.120346	-3.10258	NO	NA	NA
O94856	1.35203	-3.46945e-19	2.46571	0.0136763	0.108709	-3.1082	NO	NA	NA
Q8IY67	-1.39211	-4.64658e-19	-2.45434	0.0141163	0.110006	-3.11601	NO	NA	NA
P46976	1.57573	-3.96508e-18	2.42413	0.0153472	0.114484	-3.11934	NO	NA	NA
Q9NS86	1.42758	9.34082e-18	2.44557	0.0144642	0.111286	-3.12109	NO	NA	NA
P62314	-1.34887	-1.87234e-16	-2.45995	0.0138977	0.109197	-3.12143	NO	NA	NA
P31943	-1.3485	1.33227e-16	-2.45926	0.0139244	0.109197	-3.12301	NO	NA	NA
Q96PY5	1.42702	-2.66881e-17	2.44462	0.0145023	0.111286	-3.12323	NO	NA	NA
P39656	-1.34835	-1.48955e-16	-2.45899	0.0139346	0.109197	-3.12361	NO	NA	NA
P30046	1.34566	-3.1225e-17	2.45409	0.0141262	0.110006	-3.13485	NO	NA	NA
P02794	1.34548	1.01077e-16	2.45375	0.0141395	0.110006	-3.13563	NO	NA	NA
Q29RF7	-1.40234	-5.82371e-17	-2.44284	0.0145742	0.111286	-3.13584	NO	NA	NA
P35579	-1.34525	-4.20728e-16	-2.45333	0.014156	0.110006	-3.13659	NO	NA	NA
P05186	-1.48471	5.26199e-17	-2.42723	0.0152168	0.11395	-3.13943	NO	NA	NA
Q00169	1.3961	-8.47445e-17	2.44101	0.0146482	0.111631	-3.14191	NO	NA	NA
Q3ZCQ8	-1.36974	2.39272e-19	-2.44377	0.0145366	0.111286	-3.14639	NO	NA	NA
P63098	1.53065	-4.92031e-17	2.41549	0.0157162	0.116342	-3.14929	NO	NA	NA
P39019	-1.34201	-2.51188e-16	-2.44743	0.0143898	0.111286	-3.15006	NO	NA	NA
P42677	-1.34176	1.89663e-17	-2.44698	0.0144081	0.111286	-3.15111	NO	NA	NA
Q9BPW8	-1.34035	-2.15973e-17	-2.44441	0.0145109	0.111286	-3.15696	NO	NA	NA
Q9H3N1	-1.33976	1.36002e-16	-2.44333	0.0145546	0.111286	-3.15943	NO	NA	NA
Q9UNX3	-1.89006	-1.98254e-16	-2.37413	0.0175927	0.12318	-3.16097	NO	NA	NA
O95376	2.03075	5.12411e-17	2.36757	0.0179076	0.123821	-3.16113	NO	NA	NA
O75962	1.3528	6.07751e-17	2.43685	0.0148177	0.112481	-3.16732	NO	NA	NA
Q75T13	1.38962	-5.41539e-17	2.42969	0.015114	0.113598	-3.16748	NO	NA	NA
P14618	1.33734	1.3421e-16	2.43891	0.0147336	0.112062	-3.16947	NO	NA	NA
Q14CX7	-2.1059	1.28865e-17	-2.35904	0.0183246	0.125593	-3.17375	NO	NA	NA
P35250	-2.35706	4.54182e-17	-2.35487	0.0185316	0.126334	-3.18035	NO	NA	NA
P17655	1.33456	-4.85723e-18	2.43385	0.0149414	0.112978	-3.18098	NO	NA	NA
P30566	-1.33406	-2.58474e-17	-2.43293	0.0149792	0.113044	-3.18306	NO	NA	NA
Q8TEX9	-1.95996	-7.44775e-17	-2.35827	0.0183627	0.125593	-3.18478	NO	NA	NA
Q9NQX7	1.88052	1.64551e-16	2.36214	0.018172	0.125203	-3.1856	NO	NA	NA
Q4G0J3	-1.53247	-6.245e-17	-2.3966	0.01655	0.120346	-3.18669	NO	NA	NA
P35612	1.33259	4.53341e-17	2.43025	0.0150905	0.113598	-3.18914	NO	NA	NA
Q14764	-1.33193	5.36608e-17	-2.42905	0.0151406	0.113598	-3.19186	NO	NA	NA
P43007	1.45874	-5.05961e-17	2.40272	0.0162759	0.119121	-3.19735	NO	NA	NA
P02511	1.33009	-4.81097e-17	2.4257	0.0152811	0.114211	-3.19945	NO	NA	NA
Q9H845	-1.56277	-3.07725e-17	-2.38589	0.0170401	0.121729	-3.19956	NO	NA	NA
Q15642	-1.62307	-4.6381e-17	-2.37748	0.0174335	0.122954	-3.20088	NO	NA	NA
P22570	1.35404	2.29701e-17	2.41575	0.0157051	0.116342	-3.20969	NO	NA	NA
Q00534	-1.38212	3.96508e-17	-2.40761	0.0160594	0.118206	-3.215	NO	NA	NA
P83731	-1.32619	4.57967e-17	-2.41858	0.0155834	0.116023	-3.21553	NO	NA	NA
P07384	1.32566	5.66243e-17	2.41761	0.0156249	0.116109	-3.21771	NO	NA	NA
Q8NDC0	-1.61388	9.22142e-17	-2.36402	0.0180802	0.124792	-3.22958	NO	NA	NA
Q9UNF1	-1.41027	3.70074e-17	-2.39321	0.0167039	0.120435	-3.23327	NO	NA	NA
O43837	1.36186	-9.62772e-17	2.401	0.0163524	0.119456	-3.2362	NO	NA	NA
P10768	1.32085	-3.64755e-16	2.40885	0.0160051	0.118206	-3.23743	NO	NA	NA
P63208	1.42275	-1.01415e-17	2.38824	0.0169314	0.121504	-3.23866	NO	NA	NA
Q9UEY8	1.32051	-3.46945e-18	2.40822	0.0160327	0.118206	-3.23884	NO	NA	NA
Q9NT99	1.95646	-5.57424e-17	2.3287	0.0198774	0.132255	-3.24217	NO	NA	NA
Q96FC7	1.31968	-1.61908e-17	2.40671	0.0160989	0.118272	-3.24222	NO	NA	NA
Q8IY22	-1.68171	-4.12479e-17	-2.34882	0.0188352	0.12773	-3.24392	NO	NA	NA
Q15005	-1.31781	4.62593e-18	-2.40329	0.0162502	0.119121	-3.24989	NO	NA	NA
Q16864	1.45252	-7.45931e-17	2.37461	0.0175698	0.12318	-3.25532	NO	NA	NA
P20851	-1.37082	-6.5207e-17	-2.38792	0.0169461	0.121504	-3.25873	NO	NA	NA
O76024	1.3702	-3.02338e-17	2.38685	0.0169956	0.121634	-3.26111	NO	NA	NA
P63165	-1.38266	4.52313e-17	-2.38126	0.0172557	0.122591	-3.26735	NO	NA	NA
Q9Y2J2	1.31339	1.06628e-16	2.39523	0.0166123	0.120346	-3.26794	NO	NA	NA
Q13283	-1.3133	-4.90349e-17	-2.39508	0.016619	0.120346	-3.26827	NO	NA	NA
O60506	-1.31318	-9.13043e-17	-2.39486	0.016629	0.120346	-3.26876	NO	NA	NA
P49321	-1.31312	-7.40149e-18	-2.39474	0.0166343	0.120346	-3.26902	NO	NA	NA
P43003	1.38863	-8.00642e-19	2.37885	0.0173689	0.122945	-3.26983	NO	NA	NA
O15061	1.35192	-1.48691e-17	2.38348	0.0171521	0.122136	-3.2751	NO	NA	NA
Q96EY1	-1.8453	8.46545e-17	-2.31717	0.020497	0.134921	-3.27681	NO	NA	NA
O60264	-1.31097	-5.33138e-17	-2.39082	0.016813	0.120997	-3.27777	NO	NA	NA
Q13491	2.22297	8.59355e-17	2.30017	0.0214411	0.137498	-3.28292	NO	NA	NA
A0A075B6K4	-1.44408	-8.876e-17	-2.36082	0.018237	0.125428	-3.28528	NO	NA	NA
O75439	-1.39549	3.82924e-17	-2.36812	0.0178807	0.123821	-3.28838	NO	NA	NA
O95522	-2.07554	-3.91101e-17	-2.29932	0.0214894	0.137498	-3.28915	NO	NA	NA
P51531	-1.94065	-3.22163e-18	-2.30229	0.021321	0.137382	-3.29378	NO	NA	NA
Q9C040	1.30685	1.43404e-17	2.38331	0.0171601	0.122136	-3.2945	NO	NA	NA
P49915	-1.3052	-4.76471e-17	-2.3803	0.0173008	0.122687	-3.30117	NO	NA	NA
O94919	1.78166	1.11485e-16	2.30873	0.0209607	0.1364	-3.30229	NO	NA	NA
Q8IWZ3	-1.34466	8.32048e-17	-2.37067	0.0177579	0.123667	-3.30335	NO	NA	NA
Q9UNZ2	1.30395	1.62305e-16	2.37802	0.0174083	0.122954	-3.30624	NO	NA	NA
Q8TCD5	1.75284	1.82146e-17	2.30816	0.0209928	0.1364	-3.30826	NO	NA	NA
Q12792	1.30279	9.71445e-18	2.3759	0.0175085	0.12318	-3.31094	NO	NA	NA
Q9Y295	-1.56015	8.92144e-18	-2.32909	0.0198569	0.132255	-3.31117	NO	NA	NA
P43487	-1.30187	-1.05182e-16	-2.37423	0.0175879	0.12318	-3.31463	NO	NA	NA
Q13242	-1.30134	9.06682e-17	-2.37326	0.0176339	0.123247	-3.31677	NO	NA	NA
P35232	-1.30042	7.91323e-17	-2.37158	0.0177144	0.123587	-3.32049	NO	NA	NA
P07951	-1.47768	2.81893e-18	-2.33673	0.0194555	0.130794	-3.32091	NO	NA	NA
Q15046	-1.29945	9.34438e-17	-2.36982	0.0177991	0.123732	-3.32439	NO	NA	NA
P05556	-1.29829	5.82867e-17	-2.3677	0.0179013	0.123821	-3.32907	NO	NA	NA
P54709	-1.48572	-7.82203e-17	-2.32765	0.019933	0.132398	-3.33581	NO	NA	NA
P07737	-1.29303	4.80171e-16	-2.3581	0.0183708	0.125593	-3.35021	NO	NA	NA
P35555	-1.29281	-4.4062e-17	-2.3577	0.0183906	0.125593	-3.35109	NO	NA	NA
P16083	1.71352	-4.00914e-17	2.28747	0.0221707	0.140066	-3.35444	NO	NA	NA
Q9H4A3	-2.54788	1.98821e-16	-2.26407	0.0235723	0.145138	-3.35794	NO	NA	NA
Q9NRN5	-1.65154	1.30614e-17	-2.29053	0.0219931	0.139397	-3.36166	NO	NA	NA
O15067	-1.28994	2.74086e-17	-2.35246	0.0186518	0.12693	-3.3626	NO	NA	NA
P50990	-1.28808	-5.52105e-16	-2.34907	0.0188224	0.12773	-3.37003	NO	NA	NA
Q8WVV9	-1.28681	2.08167e-18	-2.34676	0.0189396	0.128214	-3.37509	NO	NA	NA
Q16799	1.28583	-9.83588e-17	2.34497	0.0190308	0.128607	-3.37901	NO	NA	NA
O75822	-1.28342	-4.44089e-17	-2.34058	0.0192559	0.129902	-3.38859	NO	NA	NA
Q9NZJ9	1.2973	-4.54617e-17	2.33688	0.0194479	0.130794	-3.38947	NO	NA	NA
Q7Z4H3	1.29647	-7.38753e-18	2.33538	0.0195259	0.13104	-3.39272	NO	NA	NA
Q8TCT9	-1.46991	7.16516e-17	-2.29876	0.0215212	0.137498	-3.39582	NO	NA	NA
Q86TP1	1.29534	-1.26814e-17	2.33335	0.0196323	0.131299	-3.39714	NO	NA	NA
P37268	-1.75133	-2.48875e-16	-2.25843	0.0239211	0.146514	-3.40124	NO	NA	NA
Q9Y365	1.87707	5.33761e-17	2.24718	0.0246308	0.148821	-3.40291	NO	NA	NA
O15372	-1.2797	-1.43404e-17	-2.3338	0.0196086	0.131299	-3.40338	NO	NA	NA
Q07021	-1.304	-7.17817e-18	-2.32648	0.0199953	0.132584	-3.40647	NO	NA	NA
Q9HB71	-1.27821	1.57282e-17	-2.33107	0.0197519	0.131872	-3.40931	NO	NA	NA
P46060	-1.37435	-1.3344e-17	-2.307	0.0210573	0.136591	-3.41436	NO	NA	NA
Q9UPT8	-1.2909	-3.43356e-17	-2.32535	0.0200557	0.132758	-3.41448	NO	NA	NA
P60033	1.30103	2.28505e-17	2.32118	0.0202797	0.134012	-3.41792	NO	NA	NA
Q8NI60	-1.40688	3.35842e-17	-2.29574	0.0216933	0.137948	-3.42332	NO	NA	NA
Q9NRP0	-1.91533	1.20697e-16	-2.233	0.0255516	0.15225	-3.42409	NO	NA	NA
O95373	-1.27228	-7.73687e-17	-2.32027	0.0203289	0.134108	-3.43274	NO	NA	NA
P30536	2.18989	1.41091e-16	2.21671	0.0266457	0.156679	-3.43535	NO	NA	NA
Q9BSD7	-1.3543	-1.85037e-17	-2.29822	0.0215516	0.137498	-3.43889	NO	NA	NA
Q13561	1.27034	2.17419e-16	2.31671	0.0205216	0.134921	-3.44042	NO	NA	NA
P56182	-1.63597	-1.01527e-16	-2.24962	0.0244754	0.148113	-3.4409	NO	NA	NA
Q99832	-1.26978	-1.79255e-18	-2.3157	0.020577	0.135056	-3.44261	NO	NA	NA
Q8NI36	-2.18558	4.74158e-17	-2.21234	0.0269456	0.157267	-3.44318	NO	NA	NA
Q9Y262	-1.26833	1.5439e-17	-2.31306	0.0207216	0.135775	-3.44831	NO	NA	NA
Q2NL82	-1.82663	-2.1684e-17	-2.22366	0.026174	0.15477	-3.45222	NO	NA	NA
P01009	-1.26701	-1.51499e-16	-2.31065	0.0208544	0.1364	-3.4535	NO	NA	NA
P52789	-1.28032	3.88817e-18	-2.30628	0.0210976	0.136624	-3.4556	NO	NA	NA
P49748	-1.26602	3.86699e-17	-2.30884	0.020955	0.1364	-3.45741	NO	NA	NA
P07602	1.26592	-5.82867e-17	2.30867	0.0209644	0.1364	-3.45778	NO	NA	NA
Q7Z2W9	-1.80326	2.4187e-16	-2.22119	0.026341	0.15552	-3.46016	NO	NA	NA
P14678	-1.26422	1.02898e-16	-2.30555	0.0211379	0.136632	-3.46447	NO	NA	NA
P49773	1.26391	-2.71542e-16	2.30499	0.0211693	0.136632	-3.46568	NO	NA	NA
Q9H008	1.61059	1.07938e-17	2.23883	0.0251699	0.151136	-3.46662	NO	NA	NA
Q69YU3	1.89453	1.73472e-17	2.20653	0.0273494	0.158105	-3.47377	NO	NA	NA
P11234	1.27512	-4.78544e-19	2.29691	0.0216262	0.137747	-3.47566	NO	NA	NA
Q16653	1.49867	2.91434e-17	2.24985	0.024461	0.148113	-3.47745	NO	NA	NA
Q92930	1.26064	1.57282e-17	2.29903	0.0215058	0.137498	-3.47848	NO	NA	NA
Q9NX63	-1.26054	-3.06468e-17	-2.29884	0.0215162	0.137498	-3.47888	NO	NA	NA
Q8TDP1	-1.79842	-8.24504e-17	-2.21094	0.0270423	0.157267	-3.4792	NO	NA	NA
Q7Z2W4	-1.38912	5.31519e-17	-2.26676	0.0234075	0.144771	-3.48394	NO	NA	NA
P25686	1.2716	-3.58908e-19	2.29057	0.0219906	0.139397	-3.4892	NO	NA	NA
P35813	1.27006	1.09706e-16	2.28779	0.0221519	0.140066	-3.49512	NO	NA	NA
Q92626	1.42437	-3.0177e-18	2.25243	0.0242978	0.147961	-3.49735	NO	NA	NA
Q8TEM1	-1.30882	5.13992e-19	-2.27672	0.0228052	0.14291	-3.49821	NO	NA	NA
P35268	-1.25391	-4.2096e-17	-2.28675	0.0222127	0.140103	-3.50473	NO	NA	NA
Q8IUF8	-1.33311	1.92154e-17	-2.2665	0.0234234	0.144771	-3.50675	NO	NA	NA
B5ME19	-1.25315	1.55431e-16	-2.28538	0.0222932	0.140382	-3.50766	NO	NA	NA
Q96FJ2	1.27569	1.5134e-17	2.27597	0.0228504	0.142962	-3.51453	NO	NA	NA
Q01523	1.59611	-4.68886e-17	2.21366	0.0268551	0.157267	-3.51552	NO	NA	NA
P00441	1.24956	-5.70146e-17	2.27884	0.0226793	0.142404	-3.52158	NO	NA	NA
Q14789	-2.35122	4.53341e-17	-2.16644	0.0302802	0.167317	-3.52181	NO	NA	NA
Q969Q0	-1.24949	4.56811e-18	-2.27869	0.0226878	0.142404	-3.52189	NO	NA	NA
P01116	1.28624	3.46945e-18	2.26769	0.0233505	0.144771	-3.52501	NO	NA	NA
Q5SQI0	1.2604	-1.38778e-17	2.27041	0.0231855	0.14436	-3.53201	NO	NA	NA
Q9NR46	1.24674	-7.8395e-17	2.27368	0.0229877	0.14359	-3.53253	NO	NA	NA
P52948	-1.27019	1.00494e-17	-2.26616	0.0234441	0.144771	-3.53524	NO	NA	NA
Q969P0	1.29807	2.05597e-18	2.25802	0.0239469	0.146514	-3.53749	NO	NA	NA
P49441	1.85991	-6.93889e-18	2.17259	0.0298139	0.166167	-3.53761	NO	NA	NA
O95302	-1.3731	3.13638e-17	-2.24062	0.025053	0.150901	-3.53795	NO	NA	NA
P55769	-1.24509	7.87564e-17	-2.27068	0.0231687	0.14436	-3.53888	NO	NA	NA
Q13424	1.38548	1.38778e-17	2.23726	0.0252721	0.151515	-3.53929	NO	NA	NA
P31025	1.67845	-5.33138e-17	2.18831	0.0286499	0.162713	-3.54127	NO	NA	NA
P51693	1.54484	-6.17272e-17	2.20687	0.0273256	0.158105	-3.5413	NO	NA	NA
P63173	-1.2938	3.38271e-17	-2.25376	0.0242137	0.147681	-3.54721	NO	NA	NA
P35222	1.24252	2.19732e-17	2.26598	0.0234551	0.144771	-3.54882	NO	NA	NA
Q15029	-1.24233	-3.38705e-16	-2.26565	0.0234754	0.144771	-3.54952	NO	NA	NA
Q8N474	-1.91033	5.55112e-18	-2.16196	0.0306237	0.168975	-3.5497	NO	NA	NA
P13804	-1.23908	-1.58438e-17	-2.25972	0.023841	0.146345	-3.56203	NO	NA	NA
Q9UN37	1.23906	-1.11022e-17	2.25968	0.0238439	0.146345	-3.56212	NO	NA	NA
Q9Y5M8	-1.30064	3.28955e-17	-2.24	0.0250932	0.150909	-3.56923	NO	NA	NA
P11182	-1.56584	1.46488e-17	-2.18698	0.0287465	0.162716	-3.57063	NO	NA	NA
P20042	-1.23604	4.62593e-18	-2.25418	0.0241876	0.147681	-3.5737	NO	NA	NA
P22748	1.23444	3.56197e-17	2.25126	0.0243715	0.148113	-3.57982	NO	NA	NA
P38646	-1.23394	4.63923e-16	-2.25035	0.0244295	0.148113	-3.58174	NO	NA	NA
Q9UH73	1.426	-3.70797e-17	2.20187	0.0276773	0.159762	-3.58781	NO	NA	NA
Q04917	1.23037	3.54896e-16	2.24383	0.0248462	0.149889	-3.59541	NO	NA	NA
Q96D05	1.97355	6.98226e-17	2.1287	0.0332817	0.176076	-3.59959	NO	NA	NA
O14594	1.34111	-2.75387e-17	2.21138	0.0270121	0.157267	-3.60338	NO	NA	NA
Q05639	1.29232	1.92154e-17	2.21871	0.026509	0.156274	-3.61131	NO	NA	NA
Q8IWA5	1.31599	-6.46705e-17	2.21185	0.0269798	0.157267	-3.61315	NO	NA	NA
Q16775	1.22522	-3.88578e-17	2.23444	0.0254569	0.152163	-3.61501	NO	NA	NA
O43390	-1.2252	-2.27205e-16	-2.2344	0.0254593	0.152163	-3.61509	NO	NA	NA
P55145	-1.22488	4.52185e-17	-2.23381	0.0254978	0.152163	-3.61631	NO	NA	NA
Q8N983	-1.41665	-1.13546e-16	-2.18744	0.0287131	0.162716	-3.61657	NO	NA	NA
Q14CZ8	1.40067	2.74402e-17	2.18907	0.0285942	0.162713	-3.61954	NO	NA	NA
P01112	1.22394	6.4763e-18	2.2321	0.0256112	0.152371	-3.61988	NO	NA	NA
O75821	-1.22249	2.54426e-18	-2.22946	0.0257862	0.153177	-3.62538	NO	NA	NA
Q9BPX5	1.69884	-9.5162e-17	2.13598	0.0326838	0.17391	-3.62722	NO	NA	NA
Q15424	-1.22198	-2.30371e-16	-2.22853	0.0258476	0.153307	-3.6273	NO	NA	NA
O75396	-1.22148	-5.87493e-17	-2.22762	0.0259085	0.153434	-3.62919	NO	NA	NA
Q9Y4C0	-1.81891	7.34366e-17	-2.11846	0.0341391	0.178231	-3.63552	NO	NA	NA
Q9H3Z4	1.85017	4.48359e-17	2.11544	0.0343954	0.179087	-3.63602	NO	NA	NA
Q16143	-1.8926	1.96339e-17	-2.11088	0.0347859	0.180635	-3.63806	NO	NA	NA
P39748	-1.24134	8.80522e-17	-2.21469	0.0267843	0.15718	-3.64245	NO	NA	NA
Q96TC7	1.30677	4.30211e-18	2.19636	0.0280686	0.160862	-3.6446	NO	NA	NA
Q92796	1.39239	-6.93889e-18	2.17613	0.0295481	0.165393	-3.64525	NO	NA	NA
P37235	1.30485	2.7478e-17	2.19627	0.0280751	0.160862	-3.6456	NO	NA	NA
O75533	-1.2154	2.67841e-16	-2.21652	0.0266584	0.156679	-3.65219	NO	NA	NA
Q9BY11	1.32719	-2.89121e-18	2.18604	0.0288153	0.162716	-3.65395	NO	NA	NA
Q6P2Q9	-1.21283	-1.6422e-17	-2.21184	0.0269803	0.157267	-3.66185	NO	NA	NA
Q9Y6G9	1.21161	1.62486e-17	2.20961	0.0271348	0.157568	-3.66645	NO	NA	NA
P41214	-2.29547	-2.19732e-16	-2.07867	0.0376503	0.189669	-3.6665	NO	NA	NA
Q9Y653	-1.36386	5.49078e-17	-2.17021	0.0299939	0.166167	-3.66654	NO	NA	NA
P62854	-1.21051	-1.52193e-16	-2.20762	0.0272735	0.158105	-3.67055	NO	NA	NA
P36955	-1.4878	-3.60822e-17	-2.1377	0.0325438	0.173641	-3.67839	NO	NA	NA
Q96F07	1.29474	3.38618e-17	2.17925	0.0293157	0.164853	-3.67992	NO	NA	NA
P05386	-1.46096	-1.46082e-18	-2.14003	0.0323553	0.173001	-3.68311	NO	NA	NA
Q5TGZ0	-1.29653	-5.87137e-18	-2.17636	0.0295307	0.165393	-3.68415	NO	NA	NA
Q9Y3F4	-1.20675	3.22659e-17	-2.20076	0.027756	0.159978	-3.68466	NO	NA	NA
P62273	-1.20593	-2.31296e-19	-2.19925	0.0278626	0.160355	-3.68774	NO	NA	NA
Q7L9L4	-1.20516	-5.08852e-18	-2.19786	0.0279617	0.160687	-3.6906	NO	NA	NA
Q96SY0	-1.90653	-1.54824e-16	-2.07715	0.0377911	0.189886	-3.69164	NO	NA	NA
E9PAV3	-1.20396	-1.10097e-16	-2.19567	0.028118	0.16087	-3.69508	NO	NA	NA
Q3SXM5	1.27864	-5.19083e-17	2.17389	0.0297162	0.166094	-3.69655	NO	NA	NA
Q15070	-2.01952	-2.4126e-16	-2.06585	0.0388457	0.192443	-3.69857	NO	NA	NA
Q14676	-1.253	1.95317e-17	-2.17962	0.029288	0.164853	-3.69861	NO	NA	NA
O95336	1.20286	1.03534e-16	2.19367	0.028262	0.161456	-3.69918	NO	NA	NA
P30039	1.75142	0	2.08465	0.0371042	0.187961	-3.70246	NO	NA	NA
P54136	-1.20156	-1.89201e-16	-2.19128	0.0284341	0.1622	-3.70406	NO	NA	NA
O94805	1.36152	2.9234e-17	2.14858	0.0316704	0.170966	-3.70467	NO	NA	NA
Q14739	-1.31019	-3.33601e-18	-2.1602	0.0307599	0.169245	-3.7061	NO	NA	NA
Q6PCE3	1.42148	5.55112e-18	2.13397	0.032848	0.174515	-3.70693	NO	NA	NA
Q9UNH7	-1.2002	-5.20417e-17	-2.1888	0.0286137	0.162713	-3.70912	NO	NA	NA
O43818	-1.3573	-2.89121e-17	-2.14636	0.0318473	0.170966	-3.71015	NO	NA	NA
P28347	-1.89417	1.6422e-16	-2.06368	0.0390507	0.192707	-3.71481	NO	NA	NA
Q15363	-1.19866	3.33067e-17	-2.186	0.0288183	0.162716	-3.71484	NO	NA	NA
P20290	-1.31836	6.82787e-17	-2.15129	0.0314565	0.170966	-3.71787	NO	NA	NA
P43307	-1.28566	-5.87471e-17	-2.15812	0.0309216	0.16964	-3.72058	NO	NA	NA
Q99081	-1.53054	-6.93889e-17	-2.10464	0.0353255	0.181494	-3.72089	NO	NA	NA
O15160	-1.77587	5.12411e-17	-2.07041	0.0384165	0.191786	-3.72127	NO	NA	NA
Q99807	-1.97272	-2.33147e-16	-2.05365	0.0400126	0.194011	-3.72217	NO	NA	NA
Q8WX93	-1.82285	-5.55112e-17	-2.06296	0.039119	0.192707	-3.72573	NO	NA	NA
Q9Y6X4	1.35434	1.167e-17	2.13621	0.0326649	0.17391	-3.72857	NO	NA	NA
P23284	-1.1949	-3.9783e-16	-2.17914	0.0293243	0.164853	-3.72881	NO	NA	NA
P26038	-1.19412	-4.1749e-16	-2.17772	0.02943	0.165208	-3.73169	NO	NA	NA
Q86UX2	-1.76838	-1.43982e-16	-2.06168	0.0392415	0.19275	-3.73661	NO	NA	NA
Q8IW45	1.20481	9.57089e-18	2.17026	0.0299899	0.166167	-3.73901	NO	NA	NA
P54687	-1.85437	-7.17909e-17	-2.05165	0.0402067	0.194224	-3.73923	NO	NA	NA
P55001	-1.23904	-2.1808e-17	-2.15838	0.0309011	0.16964	-3.74216	NO	NA	NA
Q86VP6	1.19026	3.23121e-16	2.17067	0.0299586	0.166167	-3.74597	NO	NA	NA
Q96MZ0	1.35639	3.23289e-17	2.12504	0.0335862	0.176772	-3.74659	NO	NA	NA
P61163	1.19	-2.10364e-16	2.17021	0.029994	0.166167	-3.74692	NO	NA	NA
Q9BS26	-1.18976	2.91434e-16	-2.16976	0.0300274	0.166167	-3.74781	NO	NA	NA
Q96AG4	-1.18974	-1.249e-17	-2.16974	0.0300292	0.166167	-3.74786	NO	NA	NA
Q5JPH6	-2.00601	5.0307e-17	-2.03058	0.0423009	0.198891	-3.7554	NO	NA	NA
Q92890	1.30404	-4.70544e-17	2.13187	0.0330207	0.174983	-3.75707	NO	NA	NA
P55327	-1.30391	3.747e-17	-2.12772	0.0333632	0.176076	-3.76411	NO	NA	NA
Q8WY54	1.25857	3.16253e-17	2.13977	0.0323762	0.173001	-3.76448	NO	NA	NA
Q9Y2X3	-1.18499	-5.64363e-17	-2.16107	0.0306928	0.169115	-3.76537	NO	NA	NA
Q7LBC6	-1.197	-2.56021e-17	-2.15619	0.0310713	0.169754	-3.76733	NO	NA	NA
Q6UX71	-1.58184	-1.30104e-16	-2.06665	0.0387698	0.192315	-3.76883	NO	NA	NA
P35580	-1.18308	2.12099e-16	-2.15758	0.0309629	0.16964	-3.77238	NO	NA	NA
Q9BTT0	-1.20534	-1.13894e-16	-2.15046	0.031522	0.170966	-3.77278	NO	NA	NA
Q9UBX5	-1.18242	-6.01371e-18	-2.15638	0.0310564	0.169754	-3.7748	NO	NA	NA
P09936	1.19487	9.98961e-17	2.15237	0.0313711	0.170966	-3.775	NO	NA	NA
Q99943	1.3342	-1.42753e-16	2.10984	0.0348755	0.180715	-3.78105	NO	NA	NA
P45974	-1.17994	4.30674e-16	-2.15187	0.0314106	0.170966	-3.78387	NO	NA	NA
Q9BYD1	-1.67684	6.67869e-17	-2.04132	0.0412225	0.195959	-3.78671	NO	NA	NA
Q9NVP1	-1.1915	-6.6398e-18	-2.14628	0.0318532	0.170966	-3.78718	NO	NA	NA
P62304	-1.17885	-1.45717e-17	-2.14987	0.0315685	0.170966	-3.78788	NO	NA	NA
P49959	-1.17872	-1.66533e-17	-2.14964	0.0315866	0.170966	-3.78834	NO	NA	NA
P51571	-1.17825	1.85037e-18	-2.14877	0.0316554	0.170966	-3.79008	NO	NA	NA
P00167	-1.17724	9.8301e-18	-2.14694	0.0318005	0.170966	-3.79374	NO	NA	NA
Q9HBL0	1.41886	5.04647e-18	2.0817	0.0373726	0.188761	-3.79462	NO	NA	NA
P11021	-1.17684	-1.99378e-16	-2.14621	0.031859	0.170966	-3.79521	NO	NA	NA
Q09028	-1.17679	-2.59168e-16	-2.14612	0.031866	0.170966	-3.79538	NO	NA	NA
Q8WXG6	-1.88911	1.22125e-16	-2.01099	0.0443293	0.206924	-3.7982	NO	NA	NA
O96008	-1.24653	2.93569e-18	-2.11931	0.0340672	0.178095	-3.8047	NO	NA	NA
Q9NQR4	-1.19583	7.17817e-18	-2.13349	0.0328875	0.174515	-3.80656	NO	NA	NA
Q9Y678	-1.17329	-9.71445e-18	-2.13973	0.0323791	0.173001	-3.80815	NO	NA	NA
Q9UPY6	1.27799	-1.06975e-17	2.1073	0.0350946	0.180715	-3.80985	NO	NA	NA
Q9H2C0	1.63224	1.18154e-16	2.03201	0.0421558	0.198691	-3.8114	NO	NA	NA
P60201	1.19803	-1.48691e-18	2.12819	0.0333242	0.176076	-3.81433	NO	NA	NA
Q92609	-1.2401	-2.26848e-17	-2.10838	0.0350014	0.180715	-3.82603	NO	NA	NA
Q9BRD0	-1.47314	-1.4396e-16	-2.04673	0.040688	0.195091	-3.83239	NO	NA	NA
Q07866	1.16581	3.29944e-16	2.12608	0.0334991	0.176553	-3.8353	NO	NA	NA
Q99747	1.23786	8.14678e-17	2.10062	0.0356771	0.183058	-3.83996	NO	NA	NA
Q6YN16	1.16445	4.53341e-17	2.12362	0.0337052	0.177158	-3.84019	NO	NA	NA
Q92922	-1.53852	0	-2.02902	0.0424592	0.199394	-3.84045	NO	NA	NA
Q96ST3	-1.16361	-1.37621e-17	-2.12208	0.0338339	0.17738	-3.84323	NO	NA	NA
O00541	-1.16358	3.70074e-18	-2.12202	0.0338389	0.17738	-3.84335	NO	NA	NA
P62820	1.16302	-2.61365e-16	2.12101	0.0339242	0.177587	-3.84535	NO	NA	NA
O75110	1.66732	-4.21671e-17	2.00445	0.0450255	0.208497	-3.84622	NO	NA	NA
Q96JE9	1.1884	-6.93889e-18	2.1111	0.034767	0.180635	-3.84799	NO	NA	NA
O95347	-1.42215	-2.63678e-17	-2.04338	0.0410175	0.195704	-3.85497	NO	NA	NA
P21291	1.23127	-2.80225e-17	2.09336	0.0363203	0.185134	-3.85516	NO	NA	NA
Q04637	-1.15998	-7.48244e-17	-2.11547	0.0343931	0.179087	-3.85629	NO	NA	NA
Q06210	-1.96752	2.52323e-18	-1.96569	0.049338	0.219979	-3.85767	NO	NA	NA
Q9NR99	-1.28967	-3.55995e-17	-2.07432	0.0380524	0.190704	-3.85855	NO	NA	NA
Q6ZMI0	1.22994	-2.18842e-17	2.09109	0.0365226	0.185805	-3.85953	NO	NA	NA
Q9UPA5	-1.25513	9.22873e-17	-2.08103	0.0374337	0.188824	-3.86366	NO	NA	NA
Q9BUJ2	-1.15579	-8.85865e-17	-2.10782	0.0350499	0.180715	-3.87136	NO	NA	NA
Q96CT7	-1.1556	-3.51571e-17	-2.10747	0.03508	0.180715	-3.87204	NO	NA	NA
P17096	1.15539	3.23815e-18	2.10709	0.0351126	0.180715	-3.87278	NO	NA	NA
P17174	1.1553	-3.65448e-17	2.10692	0.0351274	0.180715	-3.87312	NO	NA	NA
Q70J99	2.44884	-1.73472e-17	1.94062	0.0523071	0.226957	-3.87558	NO	NA	NA
Q13480	-1.33188	-1.61908e-17	-2.05212	0.0401608	0.194224	-3.8759	NO	NA	NA
Q9Y2S6	-1.17548	-2.76359e-17	-2.09719	0.03598	0.184031	-3.87795	NO	NA	NA
P08493	-1.45442	-5.82867e-17	-2.02072	0.0433118	0.202907	-3.87942	NO	NA	NA
Q13907	-1.22097	2.13504e-18	-2.07584	0.037912	0.190246	-3.88887	NO	NA	NA
Q96AQ6	1.21308	-2.66881e-17	2.07812	0.0377017	0.189682	-3.88919	NO	NA	NA
Q9NY59	1.26171	4.45246e-17	2.06266	0.0391475	0.192707	-3.8902	NO	NA	NA
P26440	-1.15016	1.249e-17	-2.09756	0.0359474	0.184031	-3.89148	NO	NA	NA
Q05519	-1.14978	-4.75314e-17	-2.09686	0.0360091	0.184031	-3.89284	NO	NA	NA
P28702	-2.17184	2.10942e-16	-1.92991	0.0536209	0.230077	-3.89491	NO	NA	NA
Q13427	-1.2191	-6.32507e-17	-2.07267	0.0382062	0.191072	-3.89494	NO	NA	NA
Q8N1G4	1.14865	-8.78927e-17	2.09479	0.0361923	0.184723	-3.89687	NO	NA	NA
O43615	-1.40555	5.23886e-17	-2.01953	0.0434356	0.203241	-3.89837	NO	NA	NA
Q86WA6	1.14646	2.59052e-17	2.09081	0.0365479	0.185805	-3.90465	NO	NA	NA
P21741	-1.21581	-5.87137e-18	-2.06708	0.0387297	0.192315	-3.90562	NO	NA	NA
Q9NQ88	1.2536	6.50521e-18	2.05479	0.0399026	0.194011	-3.90665	NO	NA	NA
Q9H4F8	1.31937	-3.30424e-17	2.03554	0.0417994	0.197491	-3.90741	NO	NA	NA
Q01995	-1.1444	1.21431e-16	-2.08704	0.0368876	0.187287	-3.912	NO	NA	NA
Q8IYQ7	-1.93091	3.65869e-17	-1.92911	0.0537201	0.230077	-3.91505	NO	NA	NA
Q13247	-1.14301	4.95264e-17	-2.0845	0.0371174	0.187961	-3.91693	NO	NA	NA
P28838	-1.14193	1.39125e-16	-2.08254	0.0372966	0.188623	-3.92075	NO	NA	NA
Q13332	1.22601	1.91513e-17	2.05395	0.0399835	0.194011	-3.92148	NO	NA	NA
Q9Y6R1	1.24213	-2.19732e-17	2.04817	0.0405465	0.194895	-3.92271	NO	NA	NA
P50150	1.18199	1.00228e-17	2.06665	0.0387704	0.192315	-3.92406	NO	NA	NA
Q9NPD3	-1.16163	3.70872e-18	-2.07247	0.0382243	0.191072	-3.92585	NO	NA	NA
Q9BQG0	-1.19635	9.92005e-17	-2.06038	0.0393651	0.192799	-3.92645	NO	NA	NA
Q9NTJ3	-1.56687	-1.11716e-16	-1.96754	0.0491242	0.219531	-3.92659	NO	NA	NA
Q7L266	1.45971	1.55105e-17	1.98758	0.046861	0.214609	-3.92855	NO	NA	NA
P98095	-1.95087	4.996e-17	-1.91659	0.0552933	0.233897	-3.93073	NO	NA	NA
Q15758	-1.15866	1.09527e-16	-2.06717	0.0387207	0.192315	-3.93605	NO	NA	NA
O75663	1.13473	2.33609e-17	2.0694	0.0385113	0.192012	-3.94617	NO	NA	NA
P78357	-1.73769	8.2733e-17	-1.92256	0.0545391	0.232736	-3.95358	NO	NA	NA
P35606	-1.13234	-9.4369e-17	-2.06505	0.0389208	0.192531	-3.95455	NO	NA	NA
P26641	-1.1321	1.04315e-16	-2.06461	0.0389629	0.192531	-3.95541	NO	NA	NA
Q9NY12	-1.15236	1.29207e-17	-2.05594	0.0397914	0.193908	-3.95758	NO	NA	NA
Q9NP66	-1.19943	2.61543e-17	-2.03922	0.041431	0.196708	-3.95842	NO	NA	NA
P52943	-1.13041	3.14563e-17	-2.06153	0.0392557	0.19275	-3.96134	NO	NA	NA
P04844	-1.13004	-3.40006e-16	-2.06086	0.0393198	0.192799	-3.96263	NO	NA	NA
Q9HAV0	1.2082	9.6867e-17	2.03359	0.0419956	0.198176	-3.9627	NO	NA	NA
P99999	-1.12946	5.64363e-17	-2.05981	0.0394201	0.192825	-3.96465	NO	NA	NA
Q8TCJ2	-1.12917	-3.05311e-17	-2.05927	0.0394714	0.192833	-3.96568	NO	NA	NA
Q07954	1.12807	-3.73544e-17	2.05726	0.0396643	0.193532	-3.96954	NO	NA	NA
P35052	-1.13945	4.66581e-17	-2.05252	0.040122	0.194224	-3.97042	NO	NA	NA
Q5UIP0	-1.43209	-1.32247e-16	-1.96379	0.0495571	0.220513	-3.97365	NO	NA	NA
P21796	-1.12635	-5.93275e-17	-2.05413	0.0399664	0.194011	-3.97554	NO	NA	NA
Q14123	1.2698	-5.04647e-18	2.00288	0.0451935	0.208697	-3.98016	NO	NA	NA
Q13526	1.12445	2.63678e-17	2.05066	0.0403026	0.194445	-3.98217	NO	NA	NA
Q12769	-1.217	5.57887e-17	-2.01782	0.0436126	0.203823	-3.98277	NO	NA	NA
Q99623	-1.124	2.32569e-16	-2.04984	0.0403835	0.194593	-3.98375	NO	NA	NA
Q15417	-1.12358	1.55084e-16	-2.04908	0.0404572	0.194707	-3.98519	NO	NA	NA
Q15181	-1.12244	-1.30451e-16	-2.04699	0.0406619	0.195091	-3.98918	NO	NA	NA
O14929	-1.24332	2.74665e-18	-2.00517	0.0449482	0.208497	-3.98922	NO	NA	NA
Q9H307	-1.12179	1.94578e-16	-2.04582	0.0407771	0.195242	-3.99142	NO	NA	NA
P51114	-1.12138	-2.12793e-17	-2.04506	0.0408521	0.195242	-3.99287	NO	NA	NA
P62847	-1.12127	3.5504e-17	-2.04487	0.0408704	0.195242	-3.99323	NO	NA	NA
P98172	2.3377	5.34295e-17	1.85255	0.0639506	0.252354	-3.99633	NO	NA	NA
P55010	-1.11971	1.15648e-19	-2.04201	0.0411531	0.195959	-3.99867	NO	NA	NA
O15173	1.11955	-3.79326e-17	2.04173	0.0411815	0.195959	-3.99922	NO	NA	NA
Q96AY3	-1.5294	-1.63064e-17	-1.92196	0.0546137	0.232798	-4.00383	NO	NA	NA
O43324	-1.13844	8.85307e-18	-2.0311	0.0422477	0.198882	-4.00477	NO	NA	NA
Q12907	-1.11718	-4.45246e-17	-2.03741	0.0416123	0.196998	-4.00744	NO	NA	NA
Q16698	-1.11716	-1.00845e-16	-2.03736	0.0416166	0.196998	-4.00752	NO	NA	NA
Q9UJS0	-1.11701	-3.30754e-17	-2.03709	0.0416443	0.196998	-4.00804	NO	NA	NA
Q92764	-1.3947	2.77556e-17	-1.94796	0.0514232	0.224882	-4.0105	NO	NA	NA
P50750	-1.20508	2.35922e-17	-1.99806	0.0457133	0.210346	-4.01926	NO	NA	NA
Q9BVP2	-1.39562	8.04912e-17	-1.93902	0.0525022	0.227301	-4.02323	NO	NA	NA
P11172	-1.17858	3.76302e-17	-2.00378	0.0450964	0.208497	-4.02455	NO	NA	NA
Q8NEY8	-1.79131	-6.10623e-17	-1.8648	0.0622129	0.249044	-4.0249	NO	NA	NA
Q969G3	-1.11087	1.34152e-17	-2.0259	0.0427783	0.200649	-4.02924	NO	NA	NA
Q9NZR1	1.22817	-3.37894e-17	1.98324	0.0473435	0.214782	-4.03001	NO	NA	NA
Q68E01	-1.61518	2.61543e-17	-1.88307	0.0596942	0.245811	-4.03587	NO	NA	NA
Q9Y3D7	-1.17669	-5.85951e-17	-1.99683	0.0458471	0.210712	-4.03619	NO	NA	NA
Q6UXD5	1.16469	-3.17421e-17	1.99958	0.0455488	0.209838	-4.03858	NO	NA	NA
P31350	-1.70842	1.73472e-16	-1.86131	0.0627034	0.249347	-4.04498	NO	NA	NA
Q96DA2	1.55296	-4.33014e-17	1.88527	0.0593965	0.245105	-4.04905	NO	NA	NA
O43739	1.35055	-1.96216e-16	1.92933	0.0536934	0.230077	-4.05471	NO	NA	NA
Q9BU61	-1.60642	1.08709e-16	-1.87098	0.0613517	0.248524	-4.05475	NO	NA	NA
O95864	1.44389	9.88792e-17	1.90133	0.0572625	0.239613	-4.06012	NO	NA	NA
Q9UKA8	1.61008	-1.59595e-16	1.86612	0.0620274	0.248965	-4.0605	NO	NA	NA
P13591	1.10171	-3.28441e-17	2.0092	0.0445191	0.207559	-4.06065	NO	NA	NA
O43464	-1.34157	1.35308e-17	-1.9276	0.0539082	0.230551	-4.06085	NO	NA	NA
P52209	1.1014	5.09777e-16	2.00862	0.0445807	0.207597	-4.06174	NO	NA	NA
Q2TAY7	-1.10105	2.08167e-17	-2.00798	0.0446482	0.207662	-4.06293	NO	NA	NA
P20908	-1.45176	1.28948e-16	-1.89671	0.0578689	0.240593	-4.06396	NO	NA	NA
Q8IVN8	-1.44061	-1.00614e-16	-1.89701	0.0578302	0.240593	-4.06732	NO	NA	NA
Q86Y82	1.09965	-8.04912e-17	2.00543	0.0449199	0.208497	-4.06771	NO	NA	NA
Q9UMY1	1.46333	0	1.89096	0.0586333	0.24299	-4.06819	NO	NA	NA
Q6P3W7	1.72819	-6.38378e-17	1.8397	0.0658157	0.257099	-4.0702	NO	NA	NA
Q9H479	1.09877	2.40548e-17	2.00383	0.0450917	0.208497	-4.07071	NO	NA	NA
Q15404	-1.2356	-9.46213e-19	-1.94987	0.0511946	0.224643	-4.07597	NO	NA	NA
O95671	-1.17395	-4.48359e-17	-1.97061	0.0487722	0.218714	-4.07719	NO	NA	NA
Q14240	1.09653	1.6769e-16	1.99975	0.0455302	0.209838	-4.07831	NO	NA	NA
Q9BQ75	-1.53426	-7.63278e-17	-1.86775	0.0618003	0.248965	-4.07853	NO	NA	NA
Q9UPT6	1.11859	-4.83244e-17	1.98708	0.0469163	0.214609	-4.08409	NO	NA	NA
P30711	1.45388	5.40077e-17	1.87485	0.0608167	0.248388	-4.09369	NO	NA	NA
Q14160	-1.09108	2.7293e-17	-1.9898	0.0466157	0.213991	-4.09682	NO	NA	NA
Q9C0E8	1.11045	2.67985e-17	1.98116	0.047576	0.214782	-4.0979	NO	NA	NA
P11279	-1.08975	3.81639e-17	-1.98739	0.0468826	0.214609	-4.1013	NO	NA	NA
P14550	1.0889	4.01299e-16	1.98583	0.0470555	0.214615	-4.10419	NO	NA	NA
Q9UBI6	1.08889	1.79255e-18	1.98581	0.0470579	0.214615	-4.10423	NO	NA	NA
Q13153	1.09976	-1.5792e-17	1.98103	0.0475908	0.214782	-4.10464	NO	NA	NA
Q14738	1.08876	-3.40006e-17	1.98558	0.0470837	0.214615	-4.10466	NO	NA	NA
P35637	-1.08737	-5.75466e-16	-1.98303	0.0473671	0.214782	-4.10936	NO	NA	NA
Q92541	1.26057	-4.49376e-17	1.91793	0.0551226	0.233739	-4.11023	NO	NA	NA
P63096	1.14374	-6.93889e-18	1.95933	0.0500771	0.221746	-4.1108	NO	NA	NA
P57737	-1.08693	7.40149e-18	-1.98224	0.0474561	0.214782	-4.11083	NO	NA	NA
Q92623	1.60046	3.20257e-17	1.82992	0.0672651	0.259365	-4.11165	NO	NA	NA
P20962	-1.08661	-3.46945e-18	-1.98166	0.0475201	0.214782	-4.11189	NO	NA	NA
P14543	-1.08629	-1.0524e-16	-1.98107	0.047587	0.214782	-4.113	NO	NA	NA
P26368	-1.08628	-1.40628e-16	-1.98106	0.0475876	0.214782	-4.11301	NO	NA	NA
Q01813	1.08613	8.52327e-17	1.98078	0.0476187	0.214782	-4.11352	NO	NA	NA
P47895	-1.08569	5.78241e-17	-1.97998	0.0477094	0.214941	-4.11501	NO	NA	NA
P10523	1.54875	3.86596e-17	1.83736	0.0661595	0.257113	-4.11551	NO	NA	NA
Q14694	-1.136	4.53598e-17	-1.95646	0.0504144	0.222477	-4.1195	NO	NA	NA
Q6IQ22	1.49858	7.93016e-17	1.84458	0.0651027	0.2556	-4.12057	NO	NA	NA
O95817	1.15688	-5.16254e-17	1.94721	0.0515129	0.225021	-4.12117	NO	NA	NA
P49368	-1.08342	7.24421e-16	-1.97584	0.0481756	0.21679	-4.12263	NO	NA	NA
P18583	-1.10283	-7.75242e-17	-1.96758	0.0491201	0.219531	-4.12285	NO	NA	NA
Q15059	-1.19607	-1.02927e-16	-1.92897	0.0537379	0.230077	-4.1264	NO	NA	NA
Q16851	-1.08171	2.54426e-17	-1.97272	0.0485309	0.218136	-4.12839	NO	NA	NA
P46939	1.69174	-1.47278e-16	1.8009	0.0717228	0.272495	-4.12846	NO	NA	NA
Q92841	-1.08142	-3.80078e-16	-1.97219	0.0485912	0.218154	-4.12936	NO	NA	NA
O60902	-1.94601	3.93204e-17	-1.76223	0.0780345	0.284792	-4.13627	NO	NA	NA
P62857	-1.07928	2.10942e-16	-1.96828	0.0490387	0.219531	-4.13653	NO	NA	NA
P11498	1.10191	-9.04534e-18	1.95744	0.0502994	0.222224	-4.13841	NO	NA	NA
Q14197	-1.32385	-3.17728e-17	-1.87756	0.0604449	0.24785	-4.13881	NO	NA	NA
Q16891	-1.07852	1.30914e-16	-1.96689	0.0491989	0.219612	-4.13909	NO	NA	NA
P00748	1.64884	-9.8301e-18	1.7964	0.0724345	0.274388	-4.14367	NO	NA	NA
Q5JWF2	1.07675	1.93364e-16	1.96367	0.0495714	0.220513	-4.14499	NO	NA	NA
Q15113	-1.23023	-1.28527e-17	-1.89958	0.0574913	0.240053	-4.15085	NO	NA	NA
P78347	-1.07498	7.12827e-17	-1.96045	0.0499464	0.221609	-4.15088	NO	NA	NA
O43602	1.08564	9.37349e-17	1.9556	0.0505153	0.222669	-4.15124	NO	NA	NA
P17987	-1.07481	7.22238e-16	-1.96014	0.0499824	0.221609	-4.15144	NO	NA	NA
P61254	-1.07478	2.03541e-17	-1.96009	0.0499891	0.221609	-4.15155	NO	NA	NA
Q9H488	-1.1736	-7.80626e-17	-1.91863	0.0550347	0.233739	-4.15323	NO	NA	NA
Q9H0U6	-1.79703	3.33067e-17	-1.76545	0.0774919	0.284792	-4.15342	NO	NA	NA
Q9BYD3	-1.13591	5.33761e-18	-1.93123	0.0534576	0.229892	-4.15631	NO	NA	NA
P16070	1.07333	-1.19696e-17	1.95743	0.0502998	0.222224	-4.15639	NO	NA	NA
Q12874	-1.07195	1.4644e-17	-1.95491	0.0505967	0.222775	-4.16099	NO	NA	NA
Q92823	-1.08141	-2.86528e-17	-1.94797	0.0514217	0.224882	-4.1651	NO	NA	NA
P19367	1.07062	-2.68304e-17	1.9525	0.050882	0.223777	-4.16538	NO	NA	NA
P51452	1.27715	1.249e-16	1.87079	0.0613782	0.248524	-4.16856	NO	NA	NA
Q13428	-1.10982	-1.58603e-17	-1.93327	0.0532059	0.229572	-4.16883	NO	NA	NA
P49257	-1.06934	1.79486e-16	-1.95015	0.051161	0.224643	-4.16965	NO	NA	NA
Q9ULR3	-1.47199	-9.91271e-17	-1.81314	0.0698137	0.268392	-4.17051	NO	NA	NA
Q86YS7	1.17912	6.87856e-17	1.90404	0.0569089	0.238907	-4.17095	NO	NA	NA
Q765P7	1.37677	2.75628e-17	1.83792	0.0660782	0.257104	-4.17135	NO	NA	NA
Q08554	1.28446	3.93204e-17	1.86629	0.0620041	0.248965	-4.17141	NO	NA	NA
Q9NZL4	-1.0688	-5.57424e-17	-1.94917	0.0512779	0.224754	-4.17144	NO	NA	NA
Q96EP5	-1.08778	-4.06763e-18	-1.94072	0.052295	0.226957	-4.17163	NO	NA	NA
O75152	-1.28416	5.55112e-17	-1.86586	0.0620647	0.248965	-4.17214	NO	NA	NA
A6NHQ2	1.17863	1.70455e-17	1.90324	0.0570122	0.239081	-4.17233	NO	NA	NA
P82932	-1.07828	7.51315e-17	-1.94234	0.052099	0.226864	-4.1753	NO	NA	NA
Q66LE6	1.75962	1.29947e-16	1.75209	0.0797612	0.287872	-4.17646	NO	NA	NA
Q13185	-1.06721	-1.45832e-16	-1.94628	0.0516241	0.225253	-4.17669	NO	NA	NA
P51812	-1.92624	-3.86764e-16	-1.72976	0.0836764	0.296178	-4.17804	NO	NA	NA
Q9Y3D6	1.0962	-6.66204e-17	1.93264	0.0532841	0.229655	-4.17808	NO	NA	NA
P55957	-1.20635	-3.25826e-17	-1.88658	0.0592198	0.244637	-4.18104	NO	NA	NA
O75915	1.06491	-2.40548e-17	1.94209	0.0521297	0.226864	-4.18429	NO	NA	NA
P61088	1.06474	2.50263e-16	1.94177	0.0521688	0.226864	-4.18488	NO	NA	NA
Q5VZK9	-1.13746	6.7821e-17	-1.90935	0.0562198	0.237298	-4.18667	NO	NA	NA
Q9Y383	-1.06323	4.48715e-17	-1.93901	0.0525037	0.227301	-4.18987	NO	NA	NA
Q9BVG4	-1.10291	6.19544e-19	-1.92124	0.0547046	0.232888	-4.19031	NO	NA	NA
Q13257	-1.2258	9.05073e-18	-1.87144	0.0612879	0.248524	-4.19211	NO	NA	NA
P41091	-1.06237	3.33067e-17	-1.93745	0.0526938	0.22787	-4.19268	NO	NA	NA
Q9Y2W1	-1.06175	3.64523e-16	-1.93633	0.0528312	0.228209	-4.19471	NO	NA	NA
Q9BT09	-1.24544	-2.15106e-17	-1.86238	0.0625533	0.249347	-4.19488	NO	NA	NA
Q8N5N7	-1.33312	6.245e-17	-1.83316	0.0667815	0.258271	-4.19502	NO	NA	NA
Q00765	-1.20063	4.103e-17	-1.87763	0.060435	0.24785	-4.19638	NO	NA	NA
P46527	1.67098	1.7486e-16	1.74936	0.0802331	0.288705	-4.19765	NO	NA	NA
Q9NU22	-1.59129	1.77888e-16	-1.76286	0.0779278	0.284792	-4.20001	NO	NA	NA
Q9H6U8	1.47316	-1.54524e-16	1.7884	0.0737158	0.277346	-4.202	NO	NA	NA
P00918	1.05904	-7.40149e-17	1.93138	0.0534396	0.229892	-4.20363	NO	NA	NA
Q9Y4J8	1.16889	1.44812e-17	1.88111	0.0599597	0.246642	-4.20848	NO	NA	NA
Q07343	1.39965	5.89806e-17	1.80279	0.0714251	0.271892	-4.20884	NO	NA	NA
Q9ULB1	1.26827	2.08167e-17	1.84067	0.0656734	0.256801	-4.21337	NO	NA	NA
Q15007	-1.14422	1.19551e-16	-1.88467	0.0594775	0.245179	-4.21734	NO	NA	NA
O60341	-1.05463	-1.26057e-17	-1.92332	0.0544427	0.23258	-4.21811	NO	NA	NA
Q5H9L2	1.07681	2.37905e-17	1.91285	0.0557705	0.235658	-4.21858	NO	NA	NA
P43034	1.05327	-1.76884e-16	1.92084	0.0547548	0.232888	-4.22256	NO	NA	NA
Q7Z7F0	-1.39118	-1.51268e-16	-1.79401	0.0728157	0.275295	-4.22324	NO	NA	NA
P62834	1.2547	8.39971e-18	1.83789	0.066082	0.257104	-4.22341	NO	NA	NA
O60664	-1.05161	-1.56992e-17	-1.91783	0.0551357	0.233739	-4.22794	NO	NA	NA
Q9NRX4	1.05093	1.98915e-17	1.91659	0.0552935	0.233897	-4.23017	NO	NA	NA
Q8N3E9	1.47302	-1.17961e-16	1.76346	0.0778271	0.284792	-4.2334	NO	NA	NA
Q96SB4	-1.71361	-1.26162e-16	-1.71201	0.0868982	0.302002	-4.23348	NO	NA	NA
Q9NY47	1.07196	-1.9082e-17	1.90423	0.056883	0.238907	-4.23386	NO	NA	NA
P27708	-1.0467	5.06539e-17	-1.90887	0.0562821	0.237303	-4.24393	NO	NA	NA
Q8IVF7	1.55382	2.0312e-16	1.73302	0.083096	0.294903	-4.2465	NO	NA	NA
Q9NP97	1.04478	2.86808e-17	1.90538	0.0567346	0.238907	-4.25015	NO	NA	NA
O60271	1.04412	1.71159e-17	1.90417	0.0568918	0.238907	-4.2523	NO	NA	NA
Q8IXJ6	1.32857	5.20417e-18	1.78869	0.0736676	0.277346	-4.25464	NO	NA	NA
Q9Y490	-1.0432	2.9976e-16	-1.90248	0.0571116	0.23924	-4.25529	NO	NA	NA
Q96SL8	-1.63923	1.30451e-16	-1.70649	0.087921	0.302614	-4.2562	NO	NA	NA
Q8WXF1	-1.04223	-2.12793e-17	-1.90072	0.0573419	0.239687	-4.25841	NO	NA	NA
P37275	-1.85772	-1.51394e-16	-1.66823	0.0952743	0.315332	-4.25855	NO	NA	NA
Q9H098	-1.11409	2.98372e-18	-1.86645	0.0619818	0.248965	-4.25998	NO	NA	NA
Q9H7P6	1.60602	-1.45717e-17	1.70964	0.0873355	0.302233	-4.26056	NO	NA	NA
P41217	1.42463	-1.98254e-17	1.75355	0.0795106	0.287707	-4.26186	NO	NA	NA
P62316	-1.04069	-3.05311e-17	-1.89791	0.0577107	0.240485	-4.26338	NO	NA	NA
Q9BTV4	-1.04066	-7.19332e-17	-1.89785	0.0577189	0.240485	-4.26349	NO	NA	NA
Q01130	-1.0391	-4.41776e-17	-1.89501	0.0580941	0.241271	-4.26851	NO	NA	NA
Q9Y696	-1.04893	-1.09706e-16	-1.88948	0.0588314	0.243551	-4.26958	NO	NA	NA
P54252	-1.48543	-1.17961e-16	-1.73007	0.0836216	0.296178	-4.27021	NO	NA	NA
Q13740	-1.29019	-6.53072e-17	-1.78937	0.0735581	0.27729	-4.27025	NO	NA	NA
Q9BW27	1.04861	-5.26399e-18	1.88891	0.0589079	0.243608	-4.27059	NO	NA	NA
P30038	1.03815	-1.91398e-17	1.89328	0.0583244	0.241968	-4.27158	NO	NA	NA
Q96S44	1.34291	-1.45717e-16	1.76836	0.077005	0.283938	-4.27435	NO	NA	NA
O60841	-1.21243	-4.89027e-17	-1.80999	0.0703005	0.269196	-4.28069	NO	NA	NA
Q8IUH8	-1.31615	9.54098e-18	-1.77197	0.0764028	0.282884	-4.28092	NO	NA	NA
Q6NUK1	-1.18096	1.27213e-17	-1.8196	0.0688238	0.265112	-4.28458	NO	NA	NA
Q16527	1.07284	2.53141e-17	1.86623	0.0620131	0.248965	-4.28586	NO	NA	NA
Q9P2W9	-1.47464	-4.16334e-17	-1.71922	0.0855786	0.300416	-4.28658	NO	NA	NA
P50851	-1.1503	-5.67179e-17	-1.83039	0.0671946	0.259351	-4.28724	NO	NA	NA
Q93009	-1.03114	-3.67183e-17	-1.88049	0.060045	0.246732	-4.29408	NO	NA	NA
Q86W42	-1.4189	1.71738e-16	-1.7273	0.0841166	0.297025	-4.2957	NO	NA	NA
P41227	-1.27753	-3.19393e-17	-1.77182	0.0764276	0.282884	-4.29802	NO	NA	NA
Q9H6V9	-1.55001	-1.87928e-18	-1.68873	0.0912755	0.308812	-4.29966	NO	NA	NA
P12081	-1.02876	-1.3473e-17	-1.87615	0.0606382	0.24838	-4.30168	NO	NA	NA
P53602	1.70196	1.38778e-17	1.65404	0.0981232	0.320657	-4.30198	NO	NA	NA
P20336	1.02832	-2.93747e-17	1.87536	0.0607472	0.248388	-4.30307	NO	NA	NA
Q9Y586	1.12023	2.19009e-17	1.83137	0.0670482	0.259044	-4.30331	NO	NA	NA
Q15365	-1.02798	7.77387e-16	-1.87474	0.0608324	0.248388	-4.30415	NO	NA	NA
P23193	-1.02757	3.05311e-17	-1.87398	0.0609365	0.248524	-4.30547	NO	NA	NA
O43776	-1.02689	-8.59266e-17	-1.87275	0.0611062	0.248524	-4.30762	NO	NA	NA
O00422	-1.02689	9.02056e-18	-1.87275	0.0611068	0.248524	-4.30763	NO	NA	NA
Q9BX68	-1.03685	1.02887e-17	-1.86772	0.0618046	0.248965	-4.30763	NO	NA	NA
P24593	-1.4403	-2.5773e-17	-1.7087	0.0875098	0.302399	-4.3103	NO	NA	NA
Q7L014	-1.02599	1.75785e-17	-1.8711	0.0613352	0.248524	-4.31051	NO	NA	NA
O75475	-1.02586	-1.35728e-16	-1.87087	0.0613671	0.248524	-4.31091	NO	NA	NA
Q8NBJ4	-1.264	3.1996e-17	-1.76541	0.0774977	0.284792	-4.31219	NO	NA	NA
P02786	-1.03525	8.97271e-18	-1.86483	0.062208	0.249044	-4.31265	NO	NA	NA
O14950	-1.02443	-1.51384e-16	-1.86826	0.0617287	0.248965	-4.31544	NO	NA	NA
Q96T88	-1.37288	5.55112e-17	-1.7245	0.0846216	0.298141	-4.31598	NO	NA	NA
Q96KN1	-1.5047	5.33118e-17	-1.68557	0.0918822	0.309654	-4.31643	NO	NA	NA
O00571	-1.02315	3.79644e-16	-1.86592	0.0620562	0.248965	-4.31953	NO	NA	NA
Q9P0V9	-1.22059	-3.0399e-17	-1.77349	0.0761508	0.282884	-4.323	NO	NA	NA
P61073	-1.41683	-3.88578e-17	-1.70476	0.0882421	0.303429	-4.32306	NO	NA	NA
P61421	1.02167	-3.48101e-17	1.86323	0.0624335	0.249347	-4.3242	NO	NA	NA
Q9Y266	-1.02161	-9.2056e-17	-1.86311	0.06245	0.249347	-4.32441	NO	NA	NA
P30740	1.04232	-1.83385e-17	1.85159	0.0640882	0.25264	-4.32571	NO	NA	NA
P17844	-1.0209	-3.71809e-17	-1.86182	0.0626318	0.249347	-4.32665	NO	NA	NA
Q92747	1.02087	-3.07624e-16	1.86176	0.0626408	0.249347	-4.32676	NO	NA	NA
Q9BV38	-1.02049	2.03541e-17	-1.86106	0.0627385	0.249347	-4.32796	NO	NA	NA
O15347	-1.02023	8.52906e-17	-1.86059	0.0628057	0.249358	-4.32879	NO	NA	NA
Q13123	-1.04697	3.20924e-17	-1.84585	0.064918	0.255134	-4.33026	NO	NA	NA
Q13423	-1.01975	-1.31376e-16	-1.85973	0.0629271	0.24937	-4.33028	NO	NA	NA
P51659	-1.01972	9.44701e-17	-1.85966	0.0629372	0.24937	-4.3304	NO	NA	NA
Q9Y5S2	1.03726	4.3069e-18	1.85059	0.0642317	0.252949	-4.33047	NO	NA	NA
P08697	-1.01872	-3.46945e-18	-1.85784	0.0631954	0.250138	-4.33356	NO	NA	NA
Q96P48	1.55425	-2.91434e-17	1.65453	0.0980237	0.320602	-4.33702	NO	NA	NA
Q9NS69	-1.0444	4.41115e-17	-1.84132	0.0655784	0.256689	-4.33801	NO	NA	NA
Q9NT22	-1.09463	-7.91034e-18	-1.81492	0.0695389	0.267601	-4.34029	NO	NA	NA
Q9UKN8	1.01613	1.82724e-17	1.85311	0.0638694	0.252354	-4.34173	NO	NA	NA
Q07157	1.01597	1.61908e-17	1.85282	0.063911	0.252354	-4.34223	NO	NA	NA
P51116	-1.09812	3.3538e-17	-1.8107	0.0701903	0.26904	-4.3436	NO	NA	NA
Q8WUD1	1.04923	-4.75443e-17	1.83452	0.0665802	0.257749	-4.34378	NO	NA	NA
Q8IYS1	-1.48298	-1.0904e-16	-1.66125	0.0966672	0.318641	-4.35058	NO	NA	NA
O00410	-1.01316	-7.07767e-17	-1.8477	0.064649	0.254334	-4.35107	NO	NA	NA
Q9H330	1.1719	6.40271e-17	1.77057	0.0766355	0.283383	-4.35194	NO	NA	NA
Q9Y2Q9	-1.58263	1.0111e-16	-1.63297	0.102479	0.328618	-4.35292	NO	NA	NA
O60925	-1.11337	2.80628e-17	-1.79558	0.0725643	0.274611	-4.35376	NO	NA	NA
P78348	1.43258	-7.04565e-17	1.67019	0.0948861	0.314547	-4.35716	NO	NA	NA
Q9UBG0	-1.6436	1.34615e-16	-1.61472	0.106375	0.33355	-4.3573	NO	NA	NA
Q9Y2Z0	-1.01098	3.05311e-17	-1.84372	0.0652268	0.255829	-4.35791	NO	NA	NA
Q9NX46	1.01979	-1.13056e-17	1.83698	0.0662169	0.257113	-4.36065	NO	NA	NA
Q9NP72	1.0101	-3.92048e-17	1.84213	0.0654603	0.256485	-4.36066	NO	NA	NA
Q9Y639	1.066	-4.19002e-17	1.81237	0.0699331	0.268585	-4.3617	NO	NA	NA
Q7Z3D6	-1.14786	-7.2543e-18	-1.77241	0.0763302	0.282884	-4.36292	NO	NA	NA
Q9BZC1	-1.39815	1.34241e-16	-1.67383	0.0941673	0.313673	-4.36527	NO	NA	NA
O14773	1.00806	-9.25186e-17	1.8384	0.0660064	0.257104	-4.36705	NO	NA	NA
O75208	-1.48678	-1.04617e-16	-1.64496	0.0999823	0.324957	-4.36735	NO	NA	NA
Q15393	-1.00793	-4.53341e-17	-1.83817	0.066041	0.257104	-4.36745	NO	NA	NA
Q12765	1.00661	-1.30336e-16	1.83576	0.0663961	0.25755	-4.37157	NO	NA	NA
O75367	1.00611	-2.44712e-16	1.83484	0.0665321	0.257749	-4.37314	NO	NA	NA
Q13418	-1.04992	-1.74757e-17	-1.80821	0.0705779	0.269992	-4.3776	NO	NA	NA
Q05048	-1.10412	7.25693e-17	-1.78067	0.0749703	0.280164	-4.37817	NO	NA	NA
Q02246	-1.29907	-1.38778e-17	-1.69369	0.0903281	0.307809	-4.38219	NO	NA	NA
Q96D15	-1.75714	-8.32667e-18	-1.56141	0.11843	0.357815	-4.38786	NO	NA	NA
A1L0T0	1.12496	-7.03352e-17	1.76246	0.0779946	0.284792	-4.38838	NO	NA	NA
Q9NVD7	-1.09988	5.78241e-19	-1.77383	0.0760944	0.282884	-4.38929	NO	NA	NA
Q8N111	-1.17882	1.07553e-17	-1.7355	0.0826556	0.293878	-4.39106	NO	NA	NA
P22735	-1.37835	4.48359e-17	-1.65704	0.0975145	0.319512	-4.39139	NO	NA	NA
Q9NUD5	-1.44471	2.95481e-17	-1.63501	0.10205	0.328509	-4.39179	NO	NA	NA
Q96SL4	-1.30148	8.1634e-18	-1.68181	0.0926086	0.311492	-4.39472	NO	NA	NA
Q96PU8	-1.01666	1.98254e-18	-1.806	0.0709217	0.27104	-4.40317	NO	NA	NA
Q92600	-1.04503	-3.14919e-17	-1.79023	0.0734206	0.277041	-4.40379	NO	NA	NA
Q99575	-1.44627	-1.98254e-18	-1.62013	0.105209	0.33188	-4.40718	NO	NA	NA
P32455	-1.09265	5.34512e-17	-1.76217	0.0780444	0.284792	-4.40816	NO	NA	NA
P83881	-1.04906	2.04831e-17	-1.78357	0.0744971	0.279202	-4.40949	NO	NA	NA
Q9Y6T7	1.07371	1.71304e-17	1.76852	0.076977	0.283938	-4.4122	NO	NA	NA
Q13315	-1.29221	-8.97975e-17	-1.66983	0.094956	0.314547	-4.41227	NO	NA	NA
P30043	0.992918	3.51571e-17	1.81079	0.0701771	0.26904	-4.41403	NO	NA	NA
O95197	1.00148	5.69468e-17	1.80399	0.0712361	0.271439	-4.41654	NO	NA	NA
Q8N108	-1.59584	-8.74301e-17	-1.5678	0.116932	0.355057	-4.41705	NO	NA	NA
P31949	-1.04754	1.77327e-17	-1.77766	0.0754629	0.281192	-4.41789	NO	NA	NA
P26367	-1.39515	-7.47265e-18	-1.62654	0.103838	0.330697	-4.41828	NO	NA	NA
Q01780	-1.53378	2.87468e-17	-1.58257	0.113524	0.348385	-4.41901	NO	NA	NA
Q14CS0	1.36391	-2.69016e-16	1.63283	0.102508	0.328618	-4.42331	NO	NA	NA
O60502	0.9898	-6.61508e-17	1.8051	0.0710621	0.271145	-4.42362	NO	NA	NA
Q93084	-0.989706	-1.05818e-17	-1.80493	0.0710891	0.271145	-4.42391	NO	NA	NA
Q58FF6	-1.07681	-2.77556e-18	-1.75713	0.0788998	0.286834	-4.42425	NO	NA	NA
Q9NVH6	-1.25083	-8.57157e-18	-1.67546	0.0938485	0.313016	-4.42476	NO	NA	NA
Q9H0V9	1.46802	1.49502e-16	1.59082	0.111653	0.344279	-4.43057	NO	NA	NA
P18206	-0.98749	1.3022e-16	-1.80089	0.071724	0.272495	-4.43071	NO	NA	NA
Q99829	-0.986836	8.14453e-17	-1.7997	0.0719121	0.272942	-4.43271	NO	NA	NA
Q8IYB4	1.1944	6.53717e-17	1.69139	0.0907654	0.308218	-4.43456	NO	NA	NA
Q7L2H7	-1.15973	-4.16334e-18	-1.7074	0.0877516	0.302528	-4.4346	NO	NA	NA
P07900	-0.985618	-2.07328e-16	-1.79747	0.0722638	0.274009	-4.43643	NO	NA	NA
Q14444	-1.0005	-7.65671e-18	-1.785	0.0742646	0.27887	-4.44131	NO	NA	NA
P19525	0.99988	1.06715e-16	1.78389	0.0744446	0.279202	-4.44315	NO	NA	NA
Q9H7C9	-1.17697	-6.66134e-17	-1.6911	0.0908206	0.308218	-4.44405	NO	NA	NA
P13987	0.983057	2.13949e-17	1.7928	0.0730079	0.275752	-4.44425	NO	NA	NA
Q9P121	1.07737	-5.11366e-17	1.73973	0.08191	0.29203	-4.44498	NO	NA	NA
Q9P278	-1.47781	2.22045e-17	-1.57316	0.115686	0.352846	-4.44532	NO	NA	NA
O95782	1.02379	1.79897e-18	1.76319	0.0778717	0.284792	-4.45195	NO	NA	NA
Q9H0C8	-1.04372	-9.34082e-19	-1.75199	0.0797788	0.287872	-4.45206	NO	NA	NA
Q12824	-0.996605	-6.46035e-18	-1.77805	0.0753991	0.281192	-4.45283	NO	NA	NA
P46977	-0.996024	2.76359e-17	-1.77701	0.0755695	0.281319	-4.45454	NO	NA	NA
P53396	-0.979331	-2.51007e-16	-1.78601	0.0741014	0.278527	-4.45559	NO	NA	NA
Q9NP79	1.04388	-1.69309e-17	1.74882	0.080325	0.288768	-4.4558	NO	NA	NA
Q7L0J3	1.09152	5.04647e-18	1.72251	0.0849807	0.298858	-4.45664	NO	NA	NA
P61513	-1.24096	8.04912e-17	-1.64996	0.0989545	0.32283	-4.45772	NO	NA	NA
Q9UKF6	-1.12607	4.47874e-17	-1.70132	0.0888863	0.304316	-4.46068	NO	NA	NA
P62269	-0.977622	1.62833e-16	-1.78289	0.0746073	0.279345	-4.46077	NO	NA	NA
A0FGR8	0.976696	3.00685e-18	1.7812	0.0748828	0.280107	-4.46358	NO	NA	NA
O75251	-1.01144	5.18249e-17	-1.75941	0.0785106	0.285687	-4.46522	NO	NA	NA
Q8WWQ0	-1.04016	-1.06581e-16	-1.7426	0.0814079	0.29158	-4.46582	NO	NA	NA
Q15532	-1.00078	-3.27119e-17	-1.76441	0.0776667	0.284792	-4.4667	NO	NA	NA
Q7LC44	-1.19772	5.46948e-17	-1.66113	0.0966908	0.318641	-4.46688	NO	NA	NA
Q9UMY4	0.975581	4.25585e-17	1.77917	0.0752155	0.280809	-4.46696	NO	NA	NA
Q15223	1.48716	-1.88738e-16	1.54817	0.121585	0.362511	-4.46699	NO	NA	NA
P09132	-1.19769	6.53072e-18	-1.65844	0.097233	0.319512	-4.46987	NO	NA	NA
Q68DK7	-1.22578	1.91036e-16	-1.64362	0.100258	0.324957	-4.47197	NO	NA	NA
P09601	-1.54962	1.94289e-17	-1.52239	0.127916	0.372792	-4.47321	NO	NA	NA
P52655	-1.23889	-1.67994e-17	-1.63386	0.102291	0.328618	-4.47614	NO	NA	NA
Q6NVY1	-0.972078	3.82796e-17	-1.77278	0.0762684	0.282884	-4.47753	NO	NA	NA
O43447	-1.0047	2.62687e-17	-1.75016	0.080094	0.288472	-4.48127	NO	NA	NA
O60486	1.22088	9.02056e-17	1.63704	0.101625	0.327958	-4.48148	NO	NA	NA
O75940	-1.2668	-2.1684e-17	-1.61584	0.106132	0.33355	-4.48222	NO	NA	NA
P63010	0.970083	2.27769e-16	1.76914	0.0768734	0.283938	-4.48354	NO	NA	NA
Q96JJ7	-1.18805	-9.91854e-17	-1.64772	0.0994137	0.324055	-4.4866	NO	NA	NA
O00186	1.11694	-6.17562e-17	1.6815	0.0926688	0.311492	-4.48864	NO	NA	NA
Q13596	-1.05055	-1.15648e-18	-1.71746	0.0858996	0.300998	-4.48874	NO	NA	NA
P98171	-1.44158	1.00929e-16	-1.54009	0.123542	0.365818	-4.4895	NO	NA	NA
Q9NQ48	-1.25224	-9.99201e-17	-1.61483	0.106352	0.33355	-4.49	NO	NA	NA
Q9BVC6	-0.983646	3.32588e-17	-1.75493	0.0792746	0.287492	-4.4908	NO	NA	NA
P12270	-0.966673	7.21645e-17	-1.76293	0.0779167	0.284792	-4.49378	NO	NA	NA
O76074	-1.4979	-4.16334e-17	-1.51624	0.129462	0.374484	-4.49396	NO	NA	NA
Q9P016	-0.966586	-3.05311e-17	-1.76277	0.0779435	0.284792	-4.49405	NO	NA	NA
Q32P28	-1.35476	7.70988e-17	-1.56759	0.116979	0.355057	-4.49424	NO	NA	NA
Q9UI36	0.965852	-5.16948e-17	1.76143	0.0781698	0.284876	-4.49625	NO	NA	NA
Q99714	-0.965707	1.94058e-16	-1.76116	0.0782143	0.284876	-4.49668	NO	NA	NA
Q96EY7	-1.4127	9.8301e-17	-1.53913	0.123777	0.366232	-4.50038	NO	NA	NA
Q9Y2S7	-1.52637	1.80411e-16	-1.49954	0.133737	0.378337	-4.50083	NO	NA	NA
Q9UJC5	1.0097	-9.2741e-17	1.72972	0.0836842	0.296178	-4.50221	NO	NA	NA
Q9BTV5	-1.0142	-7.31253e-17	-1.72431	0.0846558	0.298141	-4.50544	NO	NA	NA
Q8TB36	0.962672	4.62593e-17	1.75563	0.0791556	0.287492	-4.50576	NO	NA	NA
Q9GZT3	-0.962199	-3.24393e-17	-1.75477	0.0793029	0.287492	-4.50717	NO	NA	NA
Q99798	0.961738	-1.4936e-16	1.75392	0.079447	0.287707	-4.50854	NO	NA	NA
P68104	-0.961294	-4.92661e-16	-1.75311	0.0795859	0.287711	-4.50987	NO	NA	NA
O95070	-1.17615	-8.06136e-18	-1.63121	0.10285	0.328772	-4.51066	NO	NA	NA
Q9NUQ8	-1.09823	-1.36134e-16	-1.67094	0.0947379	0.314361	-4.51169	NO	NA	NA
Q01433	-0.976167	3.56516e-17	-1.74159	0.0815842	0.291889	-4.51248	NO	NA	NA
Q8NBL1	-1.18217	6.57369e-18	-1.6256	0.104038	0.330789	-4.51343	NO	NA	NA
Q9NVI7	-0.959972	-7.97973e-18	-1.7507	0.0800004	0.288403	-4.5138	NO	NA	NA
P17858	0.95814	1.95214e-16	1.74736	0.080578	0.289409	-4.51925	NO	NA	NA
P28907	1.47079	3.70074e-17	1.49502	0.134914	0.380096	-4.52178	NO	NA	NA
P60484	1.15162	-1.33665e-16	1.63081	0.102933	0.328772	-4.5244	NO	NA	NA
P30519	0.964886	3.11054e-17	1.73808	0.0822001	0.292537	-4.52521	NO	NA	NA
P61018	0.956059	-1.49042e-17	1.74357	0.0812381	0.291251	-4.52543	NO	NA	NA
P61006	0.95605	3.46945e-17	1.74355	0.0812409	0.291251	-4.52546	NO	NA	NA
Q15906	-1.16208	-1.249e-16	-1.62306	0.104581	0.331428	-4.52687	NO	NA	NA
Q96RU3	-1.39786	-1.19065e-16	-1.5148	0.129828	0.374668	-4.52854	NO	NA	NA
Q5MNZ6	1.4333	7.77156e-17	1.50053	0.133482	0.378337	-4.52915	NO	NA	NA
P56192	-0.954784	-3.51209e-17	-1.74124	0.0816447	0.291889	-4.52921	NO	NA	NA
O00533	1.12018	2.11819e-17	1.64272	0.100444	0.324957	-4.52953	NO	NA	NA
P52907	-0.954228	-1.79862e-16	-1.74023	0.0818225	0.29203	-4.53086	NO	NA	NA
O75643	-0.954126	3.09706e-16	-1.74004	0.0818552	0.29203	-4.53116	NO	NA	NA
P07237	-0.953041	5.31288e-16	-1.73806	0.082203	0.292537	-4.53436	NO	NA	NA
P29144	-0.968108	-1.35189e-17	-1.72721	0.0841337	0.297025	-4.53567	NO	NA	NA
P61289	-0.98508	-3.04816e-17	-1.71598	0.0861693	0.301271	-4.53615	NO	NA	NA
Q9UHY1	-1.16332	1.66023e-16	-1.61342	0.106656	0.333727	-4.5363	NO	NA	NA
Q8NBJ5	-1.01184	-9.6077e-18	-1.69848	0.0894201	0.305604	-4.53711	NO	NA	NA
P49590	-1.11162	5.6552e-17	-1.63656	0.101726	0.328009	-4.5412	NO	NA	NA
Q9NRR5	0.950297	2.31296e-18	1.73306	0.0830887	0.294903	-4.54246	NO	NA	NA
P57740	-1.06194	2.79064e-18	-1.66075	0.0967669	0.318641	-4.54569	NO	NA	NA
P49841	0.989319	1.08966e-16	1.70383	0.0884161	0.303429	-4.54712	NO	NA	NA
Q99471	-1.00798	8.59355e-17	-1.69199	0.090651	0.308218	-4.54725	NO	NA	NA
P22303	1.18526	1.28315e-16	1.58928	0.112001	0.345078	-4.54943	NO	NA	NA
O00429	0.94703	-8.95406e-17	1.7271	0.0841531	0.297025	-4.55208	NO	NA	NA
Q9UKX7	-0.987109	2.98115e-17	-1.70003	0.0891297	0.30488	-4.55312	NO	NA	NA
P24666	-0.961953	-7.46529e-17	-1.71623	0.0861238	0.301271	-4.55324	NO	NA	NA
O60216	-0.955015	-1.67491e-17	-1.7203	0.0853814	0.299995	-4.55383	NO	NA	NA
Q5KU26	-0.945364	-3.93204e-18	-1.72406	0.0847001	0.298141	-4.55697	NO	NA	NA
Q9P1F3	1.10833	-2.60437e-17	1.62348	0.10449	0.331428	-4.55704	NO	NA	NA
Q9NUQ6	-1.01185	8.65974e-17	-1.67768	0.0934127	0.312369	-4.56065	NO	NA	NA
Q9BX67	-1.10594	-6.28153e-17	-1.62	0.105237	0.33188	-4.56212	NO	NA	NA
Q8N5S9	0.95824	-4.75554e-17	1.7096	0.0873429	0.302233	-4.56379	NO	NA	NA
A1A5C7	-1.3501	6.56041e-17	-1.49566	0.134747	0.380096	-4.56394	NO	NA	NA
P08294	1.30241	-2.31296e-17	1.5169	0.129296	0.374283	-4.56411	NO	NA	NA
P50336	-1.1477	3.95517e-17	-1.59457	0.110813	0.343051	-4.56431	NO	NA	NA
P08243	-1.38529	-8.83132e-17	-1.47995	0.13889	0.387036	-4.56449	NO	NA	NA
P20340	1.03261	5.24188e-17	1.66086	0.0967451	0.318641	-4.56497	NO	NA	NA
Q92542	-0.942424	8.45967e-17	-1.7187	0.0856721	0.300472	-4.56557	NO	NA	NA
O95989	0.986287	1.08087e-17	1.6896	0.0911077	0.308812	-4.5656	NO	NA	NA
P41208	-1.14898	8.32667e-17	-1.59098	0.111618	0.344279	-4.56724	NO	NA	NA
Q8WZA0	0.956804	-6.02966e-17	1.70704	0.0878181	0.302528	-4.56786	NO	NA	NA
P51553	1.10163	3.57901e-17	1.61551	0.106204	0.33355	-4.5694	NO	NA	NA
Q92896	0.940808	-1.20274e-16	1.71575	0.0862107	0.301271	-4.57029	NO	NA	NA
P04179	0.940332	1.43404e-17	1.71489	0.0863695	0.301555	-4.57168	NO	NA	NA
Q9NUV9	-1.31686	1.57282e-16	-1.50173	0.133171	0.378337	-4.57189	NO	NA	NA
Q12789	-0.939916	-7.30897e-17	-1.71413	0.0865089	0.30177	-4.57289	NO	NA	NA
Q9P2R3	0.939565	4.96131e-17	1.71349	0.0866264	0.301908	-4.57391	NO	NA	NA
O75607	-1.24437	4.65897e-17	-1.53276	0.125338	0.369074	-4.57532	NO	NA	NA
P00558	0.939063	1.57513e-16	1.71257	0.0867948	0.302002	-4.57538	NO	NA	NA
Q86VB7	-0.962371	-6.49282e-17	-1.69669	0.0897583	0.30649	-4.57546	NO	NA	NA
Q9UKM9	-0.939012	-1.65377e-16	-1.71248	0.086812	0.302002	-4.57553	NO	NA	NA
P49790	-0.989185	-1.03312e-16	-1.67863	0.093228	0.312233	-4.57583	NO	NA	NA
P12109	-0.938557	-9.15934e-17	-1.71165	0.0869648	0.302002	-4.57685	NO	NA	NA
P62263	-0.938244	1.28182e-16	-1.71108	0.0870703	0.302043	-4.57776	NO	NA	NA
P04062	1.29232	-9.80786e-17	1.50666	0.1319	0.377317	-4.57781	NO	NA	NA
Q8NC96	1.05847	2.31296e-17	1.63303	0.102466	0.328618	-4.5779	NO	NA	NA
P30874	1.37827	-2.77556e-18	1.46719	0.142327	0.393504	-4.57817	NO	NA	NA
P09661	-0.93806	9.02056e-18	-1.71074	0.0871322	0.302043	-4.5783	NO	NA	NA
Q6UXK2	1.13583	-2.62136e-17	1.58639	0.112655	0.346541	-4.57925	NO	NA	NA
P35573	0.936831	-2.02384e-18	1.7085	0.0875468	0.302399	-4.58187	NO	NA	NA
Q9H0E2	0.936341	-1.04083e-17	1.70761	0.0877128	0.302528	-4.58329	NO	NA	NA
P48634	-0.959446	-2.87468e-17	-1.69154	0.0907382	0.308218	-4.58357	NO	NA	NA
P46926	-1.01413	-1.4877e-16	-1.65485	0.097959	0.320602	-4.58427	NO	NA	NA
Q6UW01	1.2506	-1.06485e-16	1.51821	0.128964	0.37388	-4.58596	NO	NA	NA
Q96IU4	-0.934412	2.35922e-17	-1.70409	0.0883677	0.303429	-4.58889	NO	NA	NA
Q6PJT7	-0.93411	-1.41091e-17	-1.70354	0.0884708	0.303429	-4.58976	NO	NA	NA
Q92979	-1.03028	-1.52656e-16	-1.6394	0.101133	0.326911	-4.58981	NO	NA	NA
Q15075	0.966062	-3.34095e-18	1.68048	0.0928669	0.311888	-4.59097	NO	NA	NA
Q9UKE5	0.933497	-1.27213e-17	1.70242	0.0886799	0.303877	-4.59154	NO	NA	NA
O15484	1.21561	1.23909e-16	1.5284	0.126416	0.36981	-4.59326	NO	NA	NA
Q86X76	0.963194	9.45746e-17	1.67549	0.093841	0.313016	-4.59872	NO	NA	NA
O00560	-1.24803	-9.8212e-17	-1.50038	0.13352	0.378337	-4.60339	NO	NA	NA
Q7Z739	-0.961418	5.86272e-18	-1.67241	0.0944481	0.313673	-4.60351	NO	NA	NA
Q9NWV4	-0.936956	2.8593e-17	-1.68777	0.0914591	0.308812	-4.60544	NO	NA	NA
Q9Y3B4	-0.928673	6.07153e-18	-1.69362	0.0903405	0.307809	-4.60547	NO	NA	NA
P24821	-0.928551	-2.72641e-17	-1.6934	0.0903828	0.307809	-4.60582	NO	NA	NA
P05413	-1.15116	7.86047e-18	-1.54984	0.121183	0.362148	-4.60659	NO	NA	NA
P35244	-0.936107	2.07569e-17	-1.68624	0.0917529	0.309487	-4.60784	NO	NA	NA
Q8TEQ6	-1.16475	-4.07204e-17	-1.53609	0.12452	0.367869	-4.61226	NO	NA	NA
P61221	-0.940696	-2.66961e-17	-1.6783	0.0932916	0.312233	-4.61308	NO	NA	NA
Q8N1F7	-0.926001	1.48724e-16	-1.68875	0.0912709	0.308812	-4.61315	NO	NA	NA
Q14839	-0.925716	6.96202e-17	-1.68823	0.0913705	0.308812	-4.61397	NO	NA	NA
Q14011	0.925422	2.31759e-16	1.6877	0.0914733	0.308812	-4.61482	NO	NA	NA
Q96A72	-1.40853	-7.82203e-17	-1.40722	0.159367	0.417111	-4.61645	NO	NA	NA
P36021	1.00806	-7.84397e-18	1.6278	0.10357	0.330386	-4.61751	NO	NA	NA
Q9UJY1	1.26165	-5.50155e-17	1.47376	0.14055	0.390034	-4.62058	NO	NA	NA
P53007	-0.923349	-8.39606e-17	-1.68391	0.0922018	0.310461	-4.62076	NO	NA	NA
O43402	1.32051	4.85723e-17	1.43868	0.150244	0.40332	-4.62471	NO	NA	NA
Q96S66	1.15009	-1.34441e-16	1.52914	0.126234	0.36981	-4.62675	NO	NA	NA
P21695	1.05457	-6.52256e-17	1.58762	0.112376	0.345959	-4.62736	NO	NA	NA
P12111	-0.920992	2.36212e-17	-1.67962	0.0930355	0.312167	-4.6275	NO	NA	NA
P62280	-0.92078	-9.32125e-17	-1.67923	0.093111	0.312167	-4.62811	NO	NA	NA
P37840	0.928422	-1.316e-17	1.6724	0.0944496	0.313673	-4.62948	NO	NA	NA
P67775	-1.23385	-5.65787e-17	-1.47713	0.139645	0.388498	-4.63059	NO	NA	NA
P15144	-1.29376	3.23815e-17	-1.44315	0.148983	0.402683	-4.63225	NO	NA	NA
Q9BY67	0.919155	-4.34837e-17	1.67627	0.0936899	0.313016	-4.63274	NO	NA	NA
Q15637	-0.917583	-1.07206e-16	-1.6734	0.0942524	0.313673	-4.63722	NO	NA	NA
Q99459	-0.917346	-5.2273e-17	-1.67297	0.0943376	0.313673	-4.63789	NO	NA	NA
Q15118	-1.34502	-1.29063e-16	-1.4081	0.159104	0.416722	-4.63935	NO	NA	NA
P15884	-1.28441	9.91271e-17	-1.4388	0.15021	0.40332	-4.63986	NO	NA	NA
P40763	0.923745	1.19636e-18	1.66397	0.0961216	0.317596	-4.64256	NO	NA	NA
Q9Y697	0.998729	-3.37894e-17	1.60637	0.108196	0.336831	-4.64641	NO	NA	NA
Q8N9N8	1.30344	-4.85723e-17	1.42008	0.155588	0.410483	-4.64681	NO	NA	NA
P09486	1.01683	6.62349e-18	1.59306	0.111151	0.343548	-4.64721	NO	NA	NA
P11717	-1.1318	-2.61293e-16	-1.51761	0.129118	0.374046	-4.64762	NO	NA	NA
P19971	-0.986271	-6.4763e-17	-1.61238	0.106884	0.333727	-4.64923	NO	NA	NA
Q9ULX9	-1.48037	-1.51394e-17	-1.32937	0.18373	0.449787	-4.64964	NO	NA	NA
Q9NVA2	0.912413	4.23504e-16	1.66397	0.096122	0.317596	-4.65189	NO	NA	NA
P49916	-0.947809	-1.28498e-17	-1.63234	0.102611	0.328677	-4.65742	NO	NA	NA
O14776	-0.910411	-8.58688e-17	-1.66032	0.0968538	0.318656	-4.65755	NO	NA	NA
Q9P253	1.02416	-1.21926e-16	1.57559	0.115125	0.351907	-4.6596	NO	NA	NA
Q9BY77	-0.908984	2.98372e-17	-1.65772	0.0973782	0.319512	-4.66158	NO	NA	NA
P36915	0.908633	-1.51499e-17	1.65708	0.0975076	0.319512	-4.66256	NO	NA	NA
P40926	-0.908583	-5.17757e-16	-1.65699	0.0975258	0.319512	-4.6627	NO	NA	NA
P20339	0.916353	-7.51315e-17	1.65066	0.0988123	0.322637	-4.66311	NO	NA	NA
Q7Z4S6	-1.08077	1.13214e-17	-1.53281	0.125327	0.369074	-4.66382	NO	NA	NA
Q9BSJ8	-0.921639	6.22108e-17	-1.6443	0.100117	0.324957	-4.6656	NO	NA	NA
Q7Z434	-0.95177	-1.64477e-17	-1.61514	0.106285	0.33355	-4.67233	NO	NA	NA
Q9BY32	-1.10603	-1.29526e-16	-1.50272	0.132915	0.378337	-4.67602	NO	NA	NA
P09382	-0.903171	-1.50805e-16	-1.64712	0.099538	0.324188	-4.67791	NO	NA	NA
Q9NU23	-1.03058	1.43982e-17	-1.55149	0.120788	0.361245	-4.67862	NO	NA	NA
O60684	-1.11448	2.06126e-17	-1.49282	0.135487	0.38056	-4.67984	NO	NA	NA
Q8NFI3	1.0313	1.22125e-16	1.54822	0.121573	0.362511	-4.68125	NO	NA	NA
Q8IYR6	1.23602	3.73633e-17	1.41323	0.157592	0.413726	-4.68224	NO	NA	NA
Q15517	-1.37332	7.35523e-17	-1.33465	0.181995	0.44766	-4.6823	NO	NA	NA
O15523	1.22501	7.74843e-17	1.41982	0.155664	0.410483	-4.6823	NO	NA	NA
Q14BN4	1.27953	2.62416e-16	1.38657	0.165577	0.427204	-4.6829	NO	NA	NA
O95741	0.901135	2.03541e-17	1.6434	0.100303	0.324957	-4.68361	NO	NA	NA
P06744	0.900929	4.9775e-16	1.64303	0.100381	0.324957	-4.68418	NO	NA	NA
P52657	-0.900883	6.84638e-17	-1.64294	0.100398	0.324957	-4.68431	NO	NA	NA
P50552	-0.900828	-9.25186e-18	-1.64284	0.100419	0.324957	-4.68446	NO	NA	NA
O14745	0.907046	1.58368e-17	1.63389	0.102285	0.328618	-4.68874	NO	NA	NA
P61923	-1.04093	-7.64146e-17	-1.5325	0.125403	0.369074	-4.6896	NO	NA	NA
Q6P161	-1.18103	6.67869e-17	-1.43774	0.150513	0.403482	-4.68989	NO	NA	NA
P00414	-1.06498	3.70074e-17	-1.5126	0.130384	0.37575	-4.69227	NO	NA	NA
P38117	-0.89791	-2.86808e-17	-1.63752	0.101525	0.327907	-4.6926	NO	NA	NA
Q9Y3C6	0.914383	1.95776e-17	1.62432	0.104311	0.331387	-4.69269	NO	NA	NA
P52566	-0.913771	1.48691e-18	-1.62323	0.104543	0.331428	-4.69433	NO	NA	NA
Q5C9Z4	-1.25227	1.51394e-17	-1.38728	0.165359	0.427204	-4.69454	NO	NA	NA
O75170	1.21538	-9.94575e-17	1.40866	0.158941	0.416575	-4.69569	NO	NA	NA
P01023	0.896739	4.70688e-17	1.63539	0.101972	0.328509	-4.69586	NO	NA	NA
Q9NX24	-0.925058	-1.69136e-17	-1.61142	0.107091	0.333927	-4.69731	NO	NA	NA
Q9BYV8	0.935726	7.57941e-17	1.60299	0.108941	0.338609	-4.69738	NO	NA	NA
Q4KMP7	-1.18417	-1.06752e-16	-1.4236	0.154565	0.40814	-4.6996	NO	NA	NA
P55083	-1.15078	-2.22045e-17	-1.44504	0.148449	0.402399	-4.70001	NO	NA	NA
P10645	1.05686	-1.85037e-17	1.50977	0.131107	0.376713	-4.70002	NO	NA	NA
Q07812	-0.894406	1.35308e-17	-1.63113	0.102866	0.328772	-4.70234	NO	NA	NA
Q8IX12	-0.894112	2.54426e-18	-1.63059	0.10298	0.328772	-4.70316	NO	NA	NA
Q6NZ67	1.29261	-1.77289e-16	1.34564	0.178422	0.444454	-4.70676	NO	NA	NA
Q14112	0.89221	-3.68918e-17	1.62713	0.103714	0.330573	-4.70843	NO	NA	NA
O43504	1.12523	-7.58652e-17	1.45104	0.146773	0.399532	-4.70932	NO	NA	NA
P09455	-0.891482	2.25514e-17	-1.6258	0.103996	0.330789	-4.71044	NO	NA	NA
Q8NFP4	-1.27006	1.36002e-16	-1.35201	0.176377	0.441681	-4.71209	NO	NA	NA
P19388	-0.903597	3.18232e-17	-1.61211	0.106941	0.333727	-4.71432	NO	NA	NA
Q9Y5B0	-1.05396	1.86985e-16	-1.49479	0.134973	0.380096	-4.71522	NO	NA	NA
P61086	-0.88971	3.72098e-17	-1.62257	0.104686	0.331482	-4.71533	NO	NA	NA
P0C0L4	0.889497	6.9042e-17	1.62218	0.104769	0.331482	-4.71592	NO	NA	NA
Q9BVA6	-1.28456	4.59702e-17	-1.33726	0.18114	0.446738	-4.71596	NO	NA	NA
P50895	1.0439	-1.02002e-16	1.49991	0.133642	0.378337	-4.71724	NO	NA	NA
P61019	0.888714	-5.3603e-17	1.62075	0.105075	0.33188	-4.71808	NO	NA	NA
Q13449	0.8962	-2.00989e-17	1.61436	0.106454	0.33355	-4.71827	NO	NA	NA
P55209	-0.888342	-1.42016e-16	-1.62007	0.105221	0.33188	-4.71911	NO	NA	NA
O14576	1.0527	4.5468e-17	1.49073	0.136037	0.381552	-4.7196	NO	NA	NA
P42658	1.23168	4.66798e-17	1.36447	0.172423	0.438146	-4.72077	NO	NA	NA
Q6P6C2	-1.30179	-1.49186e-16	-1.31773	0.187597	0.452903	-4.72172	NO	NA	NA
P36776	-0.885967	1.14492e-16	-1.61574	0.106154	0.33355	-4.72564	NO	NA	NA
O43488	0.885964	-1.61214e-16	1.61574	0.106155	0.33355	-4.72565	NO	NA	NA
A8MXV4	-1.4003	-4.996e-17	-1.24432	0.213386	0.486038	-4.72874	NO	NA	NA
Q9H5N1	-0.94802	3.82362e-17	-1.5615	0.118409	0.357815	-4.7288	NO	NA	NA
Q16643	0.88445	3.4547e-16	1.61297	0.106754	0.333727	-4.7298	NO	NA	NA
Q16543	-0.88426	1.12815e-16	-1.61263	0.106829	0.333727	-4.73033	NO	NA	NA
Q9NPH2	0.891169	-1.36385e-17	1.60529	0.108433	0.337299	-4.73186	NO	NA	NA
P18858	-1.16124	-7.47265e-17	-1.39604	0.162706	0.423014	-4.73291	NO	NA	NA
Q8WUM0	-0.976909	-5.9296e-17	-1.53051	0.125894	0.369398	-4.73617	NO	NA	NA
Q9H7D7	-1.0376	-3.17069e-17	-1.48226	0.138275	0.3861	-4.73683	NO	NA	NA
Q8WW12	-0.881714	3.00685e-17	-1.60798	0.107842	0.336	-4.7373	NO	NA	NA
Q9H0I3	-1.00188	-6.93889e-17	-1.5083	0.131483	0.377235	-4.73836	NO	NA	NA
O43157	0.955198	7.69312e-18	1.54245	0.122969	0.364776	-4.74137	NO	NA	NA
P24928	-0.913396	9.38036e-18	-1.57308	0.115705	0.352846	-4.74527	NO	NA	NA
Q96QD9	-1.15195	-4.44089e-17	-1.38605	0.165735	0.427204	-4.74536	NO	NA	NA
P62891	-0.921006	1.52789e-17	-1.56586	0.117385	0.356011	-4.74606	NO	NA	NA
Q92558	1.24085	-1.19349e-16	1.32091	0.186533	0.452283	-4.74636	NO	NA	NA
Q16718	-0.878349	3.1225e-18	-1.60185	0.109193	0.339119	-4.74648	NO	NA	NA
Q9H7B2	-1.08628	1.04631e-16	-1.4326	0.151975	0.404607	-4.74719	NO	NA	NA
Q13310	-0.878039	-2.86808e-17	-1.60128	0.109318	0.339235	-4.74733	NO	NA	NA
Q9Y2L6	1.21074	-1.36109e-17	1.33955	0.180395	0.44627	-4.74818	NO	NA	NA
Q9UKZ1	-0.925894	9.0622e-17	-1.55842	0.119136	0.358315	-4.74925	NO	NA	NA
P52564	-0.877113	-1.35308e-17	-1.59959	0.109692	0.340125	-4.74985	NO	NA	NA
O14841	1.20221	5.66151e-17	1.34086	0.179969	0.445786	-4.75147	NO	NA	NA
P07738	0.883718	-2.74565e-17	1.59187	0.111417	0.344099	-4.75183	NO	NA	NA
Q9GZN7	1.08648	6.36746e-17	1.42608	0.153848	0.407355	-4.75224	NO	NA	NA
Q8IYB3	-0.903067	-8.147e-18	-1.57312	0.115696	0.352846	-4.75383	NO	NA	NA
P25815	-1.25011	-1.66533e-17	-1.3014	0.193125	0.457734	-4.75467	NO	NA	NA
P49789	0.992882	6.60847e-19	1.49678	0.134453	0.379857	-4.75496	NO	NA	NA
Q8N3J6	0.963327	-6.93889e-18	1.51947	0.128648	0.373542	-4.7564	NO	NA	NA
P08559	-0.8747	-1.89663e-17	-1.59519	0.110673	0.342891	-4.7564	NO	NA	NA
Q13952	-0.916745	2.13504e-17	-1.55861	0.119092	0.358315	-4.7565	NO	NA	NA
P49792	-0.924435	-6.59195e-17	-1.55176	0.120723	0.361245	-4.75678	NO	NA	NA
Q6IBS0	-0.887277	1.22029e-17	-1.583	0.113426	0.348359	-4.75756	NO	NA	NA
Q9NZ08	-1.09351	1.40002e-16	-1.41306	0.15764	0.413726	-4.75818	NO	NA	NA
Q9Y5Z4	0.935118	-4.16334e-17	1.54025	0.123503	0.365818	-4.75907	NO	NA	NA
P05362	-1.19589	1.08026e-17	-1.33381	0.182268	0.447764	-4.75937	NO	NA	NA
P04350	0.873585	-5.16369e-17	1.59316	0.111128	0.343548	-4.75942	NO	NA	NA
Q5T653	-1.27501	-1.05345e-16	-1.27383	0.202728	0.47287	-4.7605	NO	NA	NA
P02788	0.885194	-2.45254e-17	1.57928	0.114275	0.34986	-4.76303	NO	NA	NA
P35219	1.02734	-1.23358e-17	1.45914	0.144529	0.395751	-4.76324	NO	NA	NA
Q8N6S5	-1.19849	7.25915e-17	-1.32599	0.184846	0.451522	-4.76328	NO	NA	NA
Q969E4	1.29188	-4.61436e-16	1.25551	0.209298	0.481141	-4.76397	NO	NA	NA
Q02413	0.887274	-5.08026e-18	1.57616	0.114992	0.351777	-4.76429	NO	NA	NA
P00491	0.878944	-4.68974e-17	1.58327	0.113363	0.348359	-4.76454	NO	NA	NA
Q5JTH9	-0.904601	1.27277e-16	-1.55793	0.119254	0.358315	-4.76721	NO	NA	NA
Q8IZL8	-0.890493	-1.4993e-17	-1.56997	0.116426	0.354765	-4.76756	NO	NA	NA
Q9P2T1	0.962913	2.08167e-17	1.50588	0.132102	0.377616	-4.76892	NO	NA	NA
Q6UWR7	1.23303	-2.498e-16	1.29086	0.196756	0.463064	-4.76907	NO	NA	NA
Q12805	-1.16635	-3.91843e-17	-1.34112	0.179886	0.445786	-4.76955	NO	NA	NA
Q8WYK1	1.05884	-5.7029e-17	1.42555	0.154002	0.407456	-4.76982	NO	NA	NA
Q96SZ5	0.897584	5.34552e-17	1.56136	0.118442	0.357815	-4.76982	NO	NA	NA
Q9UL41	1.43325	-9.19403e-18	1.13581	0.256041	0.536276	-4.77044	NO	NA	NA
P23490	1.11766	-5.55112e-17	1.37669	0.168613	0.432286	-4.77127	NO	NA	NA
Q96A00	-1.182	-9.91271e-18	-1.32408	0.185479	0.452283	-4.77282	NO	NA	NA
Q99436	-0.867349	-5.66676e-17	-1.58179	0.113702	0.348656	-4.77626	NO	NA	NA
P27797	-0.866557	-1.51268e-16	-1.58034	0.114032	0.349392	-4.77839	NO	NA	NA
Q15493	1.01515	1.50343e-17	1.45018	0.147011	0.399899	-4.77889	NO	NA	NA
Q5QJE6	-1.32109	1.03837e-16	-1.20454	0.228384	0.503288	-4.77931	NO	NA	NA
Q9NR30	-0.914819	8.64693e-17	-1.53562	0.124635	0.367931	-4.77973	NO	NA	NA
P49902	0.930572	5.08852e-17	1.52132	0.128184	0.373012	-4.78011	NO	NA	NA
Q9UBW8	0.974026	3.60162e-17	1.48196	0.138355	0.3861	-4.78153	NO	NA	NA
Q96PZ0	-1.18202	5.06224e-17	-1.30946	0.190383	0.455709	-4.78226	NO	NA	NA
O00399	0.936222	-1.89462e-16	1.51181	0.130587	0.375777	-4.78421	NO	NA	NA
P49593	-1.04922	1.37911e-16	-1.40688	0.159468	0.417111	-4.79041	NO	NA	NA
Q8NDA8	-1.10448	7.13715e-17	-1.35949	0.173996	0.439862	-4.79112	NO	NA	NA
Q9NV35	-1.10956	-5.1608e-17	-1.35073	0.176784	0.442131	-4.79424	NO	NA	NA
Q08211	-0.86035	-9.05497e-16	-1.56902	0.116646	0.355057	-4.79501	NO	NA	NA
Q9H1P3	0.860202	-5.52799e-17	1.56875	0.116709	0.355057	-4.7954	NO	NA	NA
Q53S08	-1.16645	2.38446e-16	-1.30098	0.19327	0.457734	-4.79561	NO	NA	NA
O75688	0.866873	2.1056e-17	1.56153	0.118403	0.357815	-4.79637	NO	NA	NA
O94973	0.859766	3.92279e-16	1.56796	0.116895	0.355057	-4.79657	NO	NA	NA
Q92520	-0.964408	1.28865e-17	-1.46732	0.142292	0.393504	-4.80108	NO	NA	NA
Q01650	1.04262	4.57151e-17	1.39657	0.162546	0.42288	-4.80244	NO	NA	NA
Q9P2K5	0.856933	-2.86345e-16	1.56279	0.118105	0.357815	-4.80411	NO	NA	NA
P80303	-1.04161	1.03675e-16	-1.39521	0.162956	0.423096	-4.80412	NO	NA	NA
O00471	0.928991	1.87048e-17	1.49421	0.135126	0.380096	-4.80549	NO	NA	NA
P40222	-0.971558	5.68989e-17	-1.45282	0.146276	0.398738	-4.80776	NO	NA	NA
Q13724	-0.867489	-1.04382e-17	-1.54769	0.1217	0.36253	-4.80894	NO	NA	NA
Q00839	-0.855087	3.4255e-16	-1.55942	0.1189	0.358315	-4.80901	NO	NA	NA
Q9Y2Q0	-1.06895	7.275e-17	-1.36348	0.172734	0.438504	-4.80968	NO	NA	NA
Q15286	0.854558	-1.19118e-17	1.55846	0.119128	0.358315	-4.81041	NO	NA	NA
P07741	-0.854509	4.7011e-17	-1.55837	0.119149	0.358315	-4.81054	NO	NA	NA
P31942	0.854386	3.15026e-16	1.55815	0.119202	0.358315	-4.81087	NO	NA	NA
P52565	0.853795	-2.64141e-16	1.55707	0.119458	0.35865	-4.81243	NO	NA	NA
P78417	0.85335	-4.53919e-18	1.55626	0.11965	0.358951	-4.81361	NO	NA	NA
P23471	1.12152	-7.43453e-17	1.31006	0.190178	0.455709	-4.81425	NO	NA	NA
Q96T76	-0.91522	4.74158e-17	-1.49622	0.1346	0.379996	-4.81485	NO	NA	NA
O95716	-1.07484	1.68384e-16	-1.34968	0.177121	0.442537	-4.81561	NO	NA	NA
Q9Y3P9	0.85256	2.67147e-17	1.55482	0.119993	0.359702	-4.8157	NO	NA	NA
Q9NPE3	-1.29054	-2.22045e-17	-1.14679	0.251473	0.530431	-4.8181	NO	NA	NA
P27144	-0.949052	3.53553e-17	-1.46004	0.144283	0.395751	-4.81878	NO	NA	NA
Q86XP3	-0.851388	-4.3715e-17	-1.55268	0.120504	0.360953	-4.8188	NO	NA	NA
A0A075B6K0	0.976473	-8.98404e-17	1.43035	0.152621	0.406048	-4.82218	NO	NA	NA
Q15311	-1.11577	-1.15648e-17	-1.29952	0.193768	0.458274	-4.82408	NO	NA	NA
Q8TD22	1.08961	8.54018e-17	1.32278	0.185913	0.452283	-4.82459	NO	NA	NA
O75352	-0.849091	1.73761e-17	-1.54849	0.121508	0.362511	-4.82486	NO	NA	NA
Q6NYC1	0.894071	-3.83027e-17	1.50486	0.132363	0.377947	-4.82486	NO	NA	NA
O43924	1.04495	8.40763e-17	1.36238	0.173083	0.438912	-4.82563	NO	NA	NA
Q96HS1	-0.848476	-1.50343e-18	-1.54737	0.121778	0.36253	-4.82647	NO	NA	NA
P62495	-0.888457	6.93889e-18	-1.5077	0.131636	0.377258	-4.82714	NO	NA	NA
Q9P2P5	-1.18584	1.11022e-16	-1.22702	0.219819	0.494968	-4.82801	NO	NA	NA
Q13951	-1.01827	9.8301e-17	-1.38348	0.166521	0.42834	-4.82823	NO	NA	NA
Q16181	0.847594	-3.23815e-17	1.54576	0.122166	0.363406	-4.82879	NO	NA	NA
P12694	-0.873485	-5.24272e-17	-1.51944	0.128655	0.373542	-4.82964	NO	NA	NA
P49419	0.847273	-5.18104e-17	1.54518	0.122308	0.363549	-4.82964	NO	NA	NA
P27707	-1.14218	1.00299e-16	-1.26532	0.205758	0.476499	-4.82976	NO	NA	NA
P31327	-1.14213	9.76783e-17	-1.26364	0.206363	0.477391	-4.83075	NO	NA	NA
Q9Y6A4	-0.899721	-3.34455e-17	-1.49176	0.135765	0.381065	-4.83155	NO	NA	NA
Q9UHD8	0.846178	5.65664e-17	1.54318	0.122791	0.364707	-4.83251	NO	NA	NA
Q9Y2I8	0.964079	-7.63278e-17	1.42736	0.15348	0.406936	-4.83368	NO	NA	NA
Q15717	0.845701	-3.20577e-16	1.54231	0.123003	0.364776	-4.83376	NO	NA	NA
Q8WVM7	0.987633	-4.52854e-17	1.40072	0.161301	0.421055	-4.83685	NO	NA	NA
P40123	0.925474	-7.5697e-17	1.46047	0.144164	0.395751	-4.8369	NO	NA	NA
O94766	-0.967558	-6.05784e-17	-1.41729	0.156403	0.411871	-4.8389	NO	NA	NA
P20810	-1.17113	-2.77556e-17	-1.21918	0.222779	0.497951	-4.83945	NO	NA	NA
P51151	1.12882	-1.56441e-16	1.259	0.208033	0.479193	-4.84063	NO	NA	NA
Q92797	-0.977437	8.74301e-17	-1.40441	0.160202	0.418466	-4.84144	NO	NA	NA
Q9Y5A9	-0.842714	3.40006e-17	-1.53686	0.124331	0.367592	-4.84158	NO	NA	NA
Q9UKU0	1.02172	3.81639e-17	1.35928	0.174062	0.439862	-4.84307	NO	NA	NA
P51911	-1.16552	-1.02002e-16	-1.21334	0.225005	0.500084	-4.84527	NO	NA	NA
Q15291	-1.05359	-2.72352e-16	-1.32469	0.185276	0.452283	-4.84545	NO	NA	NA
Q8WUW1	0.840579	-4.39463e-18	1.53297	0.125288	0.369074	-4.84716	NO	NA	NA
Q9HAF1	-1.0523	-1.99307e-16	-1.32181	0.186235	0.452283	-4.84812	NO	NA	NA
Q9P0K9	1.14949	1.2837e-16	1.22366	0.221085	0.49631	-4.84841	NO	NA	NA
P50135	0.955751	1.80411e-17	1.41503	0.157063	0.41305	-4.84947	NO	NA	NA
Q9HCC0	-0.839603	2.98372e-17	-1.53119	0.125727	0.369398	-4.8497	NO	NA	NA
P0DOX8	1.24326	8.579e-17	1.11644	0.264236	0.543704	-4.85015	NO	NA	NA
Q9NWB6	-0.870518	1.87607e-17	-1.49923	0.133817	0.378337	-4.85019	NO	NA	NA
P12110	-0.839248	-5.77085e-17	-1.53054	0.125887	0.369398	-4.85063	NO	NA	NA
Q15019	0.839234	-2.22738e-16	1.53051	0.125893	0.369398	-4.85066	NO	NA	NA
Q9NRN7	-0.845726	1.13894e-16	-1.52343	0.127654	0.372307	-4.85106	NO	NA	NA
Q9Y6H1	-0.838923	-2.77556e-18	-1.52995	0.126033	0.369526	-4.85147	NO	NA	NA
P51513	0.852776	-1.88341e-17	1.51488	0.129806	0.374668	-4.85229	NO	NA	NA
P08571	-0.996555	1.14674e-16	-1.37036	0.170578	0.435598	-4.85258	NO	NA	NA
P04066	-1.07717	-5.52443e-17	-1.28956	0.197208	0.463617	-4.85275	NO	NA	NA
Q9NNW7	-0.883532	-1.34241e-16	-1.4831	0.138051	0.386085	-4.85276	NO	NA	NA
P20338	0.947929	1.73472e-17	1.41749	0.156343	0.411871	-4.85354	NO	NA	NA
P22059	0.838087	-2.63678e-17	1.52842	0.126412	0.36981	-4.85365	NO	NA	NA
P50583	1.15737	-2.87964e-16	1.20486	0.228262	0.503288	-4.85366	NO	NA	NA
P24941	-1.23326	4.85723e-17	-1.11678	0.26409	0.543704	-4.85448	NO	NA	NA
O60220	-0.921889	-1.93082e-17	-1.44172	0.149384	0.402683	-4.855	NO	NA	NA
P16615	0.837345	5.82289e-16	1.52707	0.126747	0.3705	-4.85557	NO	NA	NA
Q9NR12	-1.18791	2.77556e-17	-1.16704	0.243198	0.521749	-4.85563	NO	NA	NA
O43583	-0.836694	-2.03252e-17	-1.52588	0.127043	0.371085	-4.85726	NO	NA	NA
Q14157	-0.835993	-4.14021e-17	-1.5246	0.127362	0.371736	-4.85908	NO	NA	NA
P15309	-0.999251	-1.66533e-16	-1.35764	0.174583	0.440119	-4.85956	NO	NA	NA
Q9Y2Z4	-0.983245	-4.20189e-17	-1.37328	0.169668	0.434021	-4.85996	NO	NA	NA
P25098	0.913731	-6.63926e-17	1.44194	0.149322	0.402683	-4.86143	NO	NA	NA
Q9Y5K5	-1.0429	-6.4763e-17	-1.30958	0.190341	0.455709	-4.86187	NO	NA	NA
P36873	0.841449	2.4645e-17	1.51573	0.129591	0.374579	-4.86196	NO	NA	NA
P27930	0.90121	-2.45752e-17	1.45343	0.146108	0.398562	-4.86249	NO	NA	NA
P07195	-0.834533	2.81546e-16	-1.52194	0.128028	0.372837	-4.86286	NO	NA	NA
Q99720	-0.852277	3.22163e-18	-1.50259	0.132948	0.378337	-4.86362	NO	NA	NA
P53680	0.845674	1.32796e-17	1.50877	0.13136	0.377162	-4.86424	NO	NA	NA
P01137	-1.17845	-3.33067e-17	-1.15774	0.246974	0.523834	-4.86428	NO	NA	NA
Q6UXZ0	-1.00385	-4.89804e-18	-1.34463	0.178747	0.444747	-4.86521	NO	NA	NA
Q9NRX5	0.924402	-8.1945e-17	1.42618	0.153819	0.407355	-4.86523	NO	NA	NA
O75044	-0.83336	-1.56125e-17	-1.5198	0.128565	0.373542	-4.8659	NO	NA	NA
P30520	-0.85087	6.93889e-17	-1.50011	0.133589	0.378337	-4.86708	NO	NA	NA
Q96T58	0.832621	-8.5811e-17	1.51845	0.128904	0.37388	-4.86781	NO	NA	NA
O75431	-0.968943	2.91048e-17	-1.3762	0.168763	0.432385	-4.86828	NO	NA	NA
A0MZ66	0.897565	-8.38701e-17	1.44938	0.147234	0.399955	-4.86882	NO	NA	NA
Q9Y3E5	-0.929667	1.69838e-16	-1.41447	0.157229	0.413205	-4.87006	NO	NA	NA
Q15031	-0.980138	-8.36749e-17	-1.35936	0.174036	0.439862	-4.87192	NO	NA	NA
O00244	1.01434	4.99167e-17	1.32246	0.186018	0.452283	-4.87256	NO	NA	NA
Q00796	-0.830433	-4.16334e-18	-1.51446	0.129912	0.374668	-4.87345	NO	NA	NA
Q6QNY0	-1.11583	1.23008e-17	-1.20917	0.226601	0.502124	-4.87396	NO	NA	NA
Q92905	0.88292	2.27349e-17	1.45573	0.14547	0.397379	-4.87611	NO	NA	NA
P52758	1.03188	-6.7902e-17	1.2974	0.194496	0.459191	-4.8765	NO	NA	NA
P15170	-0.829052	-4.438e-17	-1.51195	0.130551	0.375777	-4.877	NO	NA	NA
Q9UNS2	-0.827939	3.70074e-17	-1.50992	0.131069	0.376713	-4.87986	NO	NA	NA
Q9UBP4	1.25231	-2.46331e-17	0.992415	0.320998	0.59888	-4.88073	NO	NA	NA
Q9Y570	0.826617	1.85037e-17	1.5075	0.131685	0.377258	-4.88325	NO	NA	NA
Q8NFW8	0.832926	1.75267e-17	1.50038	0.13352	0.378337	-4.88352	NO	NA	NA
O75323	0.826301	-7.22657e-17	1.50693	0.131833	0.377317	-4.88406	NO	NA	NA
Q8IV08	-0.898011	-2.94903e-17	-1.42894	0.153025	0.406564	-4.88466	NO	NA	NA
Q9GZZ9	0.889697	8.14566e-18	1.43668	0.150814	0.40401	-4.8856	NO	NA	NA
Q12929	-1.12242	8.18789e-17	-1.17506	0.239973	0.517429	-4.88612	NO	NA	NA
Q8TDX7	-1.01647	-8.54351e-17	-1.29654	0.194794	0.459615	-4.88724	NO	NA	NA
Q92900	-0.824999	5.55112e-17	-1.50455	0.132443	0.377947	-4.8874	NO	NA	NA
Q9BXP5	-0.824855	-1.65261e-16	-1.50429	0.13251	0.377947	-4.88777	NO	NA	NA
Q96G28	1.10182	-4.79414e-17	1.19399	0.232486	0.507936	-4.8891	NO	NA	NA
Q8N2S1	-1.01484	5.29904e-17	-1.29447	0.195507	0.460736	-4.88957	NO	NA	NA
Q8NFX7	1.11029	9.15934e-17	1.18193	0.237237	0.51449	-4.8898	NO	NA	NA
Q9BRX2	-1.06529	2.1048e-16	-1.2347	0.216946	0.49155	-4.89065	NO	NA	NA
Q96P44	-1.08925	1.49453e-17	-1.20513	0.228157	0.503288	-4.8911	NO	NA	NA
Q9Y6B6	0.852711	-2.06239e-17	1.46856	0.141955	0.393037	-4.89229	NO	NA	NA
P49591	-0.823028	-9.84456e-17	-1.50096	0.13337	0.378337	-4.89243	NO	NA	NA
Q9Y4L1	-0.822527	9.48316e-17	-1.50004	0.133607	0.378337	-4.89371	NO	NA	NA
P55039	-1.02972	5.94762e-17	-1.26837	0.20467	0.475682	-4.8949	NO	NA	NA
Q9UKY7	-0.878736	8.04912e-18	-1.43392	0.1516	0.404368	-4.89717	NO	NA	NA
Q5EB52	-1.04282	1.49453e-16	-1.24844	0.211874	0.484872	-4.89742	NO	NA	NA
Q9H8S9	-1.13159	-9.93523e-17	-1.13053	0.258256	0.537432	-4.89929	NO	NA	NA
O94903	-0.819359	4.39463e-18	-1.49427	0.135109	0.380096	-4.90178	NO	NA	NA
O96005	0.818914	4.62593e-19	1.49346	0.135321	0.380371	-4.90291	NO	NA	NA
Q9Y5J1	-1.03519	8.34002e-17	-1.24451	0.213317	0.486038	-4.90441	NO	NA	NA
P06312	1.06849	-8.59308e-17	1.19693	0.231336	0.506747	-4.90729	NO	NA	NA
P43146	-0.976731	1.28165e-16	-1.30831	0.190772	0.455709	-4.90769	NO	NA	NA
Q9BY44	-0.837824	-2.46716e-17	-1.4649	0.142953	0.394667	-4.90903	NO	NA	NA
P20020	0.816316	1.84228e-16	1.48872	0.136565	0.382758	-4.9095	NO	NA	NA
Q9BUN8	-0.890212	6.18192e-17	-1.40483	0.160076	0.418421	-4.9096	NO	NA	NA
Q8N335	-1.06788	2.11952e-16	-1.19104	0.233642	0.509443	-4.91038	NO	NA	NA
Q9UNL2	-1.05645	-2.44018e-16	-1.20476	0.228297	0.503288	-4.91097	NO	NA	NA
Q1L5Z9	1.00773	4.73332e-17	1.26582	0.20558	0.476499	-4.91097	NO	NA	NA
O94964	-0.937837	4.92661e-17	-1.34751	0.17782	0.443864	-4.91155	NO	NA	NA
Q86U86	-0.899998	-1.11338e-16	-1.38968	0.16463	0.426016	-4.91252	NO	NA	NA
O75400	-0.815056	6.93889e-19	-1.48642	0.137172	0.38418	-4.91268	NO	NA	NA
O15145	0.814151	1.04777e-16	1.48477	0.137609	0.385126	-4.91497	NO	NA	NA
Q9Y5B6	1.06619	2.77556e-17	1.18114	0.237549	0.51449	-4.91584	NO	NA	NA
P04196	-0.824658	2.64396e-17	-1.47128	0.14122	0.391559	-4.91618	NO	NA	NA
P49674	0.812716	-9.94575e-18	1.48215	0.138303	0.3861	-4.91859	NO	NA	NA
Q9UHV9	-0.812293	-9.72529e-17	-1.48138	0.138509	0.386251	-4.91966	NO	NA	NA
Q96FQ6	0.951573	-2.51025e-17	1.31763	0.187629	0.452903	-4.92041	NO	NA	NA
P10109	0.85196	-9.50282e-17	1.43398	0.151581	0.404368	-4.92086	NO	NA	NA
Q9C0E2	-1.01745	2.65813e-16	-1.23518	0.216769	0.491435	-4.92089	NO	NA	NA
P52434	-0.827972	2.72599e-17	-1.45974	0.144365	0.395751	-4.92253	NO	NA	NA
Q07960	-0.810076	-2.46331e-17	-1.47734	0.139589	0.388498	-4.92523	NO	NA	NA
O75717	-0.822831	-5.3033e-17	-1.46169	0.143831	0.395751	-4.92584	NO	NA	NA
P36542	-0.809818	-1.07365e-16	-1.47687	0.139715	0.388498	-4.92588	NO	NA	NA
Q86WG3	1.01254	-1.11022e-16	1.22921	0.218996	0.494124	-4.92721	NO	NA	NA
Q13595	0.808817	-1.25825e-16	1.47504	0.140205	0.389581	-4.9284	NO	NA	NA
P84090	-0.808075	3.28441e-16	-1.47369	0.140569	0.390034	-4.93026	NO	NA	NA
P52815	-0.934241	6.68657e-17	-1.31999	0.186843	0.452413	-4.93218	NO	NA	NA
Q9Y4D8	1.00818	-2.09234e-16	1.22392	0.220986	0.49631	-4.93279	NO	NA	NA
P07360	1.02763	-1.36754e-16	1.19687	0.231361	0.506747	-4.93289	NO	NA	NA
P04114	0.813025	3.58908e-19	1.46453	0.143053	0.394667	-4.93299	NO	NA	NA
Q9NSE4	-0.830063	8.14678e-17	-1.44391	0.148768	0.402683	-4.9333	NO	NA	NA
P0CG34	-0.868346	2.65488e-17	-1.39666	0.162518	0.42288	-4.93447	NO	NA	NA
P50213	0.805805	4.04769e-17	1.46955	0.141688	0.392576	-4.93594	NO	NA	NA
P00734	-0.827759	5.8485e-17	-1.44193	0.149325	0.402683	-4.93705	NO	NA	NA
Q96EY5	-1.12045	-3.20257e-18	-1.0216	0.306974	0.587054	-4.9372	NO	NA	NA
Q9P015	1.05368	-2.27393e-16	1.14797	0.250983	0.529975	-4.93728	NO	NA	NA
Q13045	-1.01334	2.08167e-16	-1.20217	0.2293	0.504225	-4.93982	NO	NA	NA
P07954	0.803111	2.0516e-16	1.46464	0.143024	0.394667	-4.94266	NO	NA	NA
O60637	-0.90002	-2.39392e-17	-1.34585	0.178355	0.444454	-4.9429	NO	NA	NA
Q96GZ6	1.02092	6.4763e-17	1.18327	0.236704	0.514108	-4.94337	NO	NA	NA
Q13303	-1.0571	4.996e-17	-1.1253	0.260463	0.539711	-4.94368	NO	NA	NA
Q15746	-1.04488	-1.27213e-17	-1.13839	0.254962	0.534883	-4.94639	NO	NA	NA
Q96CP2	0.801409	-7.51714e-18	1.46153	0.143873	0.395751	-4.94689	NO	NA	NA
Q9UH99	-0.801351	3.40873e-17	-1.46143	0.143902	0.395751	-4.94704	NO	NA	NA
Q14938	0.816865	2.10025e-17	1.44016	0.149826	0.403121	-4.94888	NO	NA	NA
Q03154	-0.921542	1.15648e-17	-1.30888	0.19058	0.455709	-4.94903	NO	NA	NA
Q15631	0.800201	-2.01228e-17	1.45933	0.144478	0.395751	-4.94989	NO	NA	NA
O43684	-0.800192	-3.52727e-17	-1.45931	0.144483	0.395751	-4.94992	NO	NA	NA
Q14624	-0.800101	-1.61908e-17	-1.45915	0.144529	0.395751	-4.95014	NO	NA	NA
P61026	0.800022	1.9452e-16	1.459	0.144568	0.395751	-4.95034	NO	NA	NA
O75348	-0.886978	-9.25186e-18	-1.34952	0.177175	0.442537	-4.95137	NO	NA	NA
Q7Z4V0	-0.838053	-1.9186e-17	-1.41057	0.158374	0.41537	-4.95154	NO	NA	NA
Q9UNM6	-0.799514	1.49128e-16	-1.45808	0.144823	0.396169	-4.9516	NO	NA	NA
Q9BSF4	-1.07183	2.34661e-16	-1.07083	0.284247	0.565433	-4.95223	NO	NA	NA
P84074	0.798753	5.31982e-18	1.45669	0.145206	0.396938	-4.95348	NO	NA	NA
P50225	-1.01006	-1.55547e-16	-1.17641	0.239434	0.516842	-4.95351	NO	NA	NA
P12036	0.878622	2.08167e-17	1.35555	0.175245	0.440921	-4.95444	NO	NA	NA
P16401	-0.797448	-4.63518e-16	-1.45431	0.145865	0.398176	-4.95671	NO	NA	NA
P34896	-0.992938	1.08709e-17	-1.19472	0.232198	0.507936	-4.95703	NO	NA	NA
P23786	-0.819144	-7.32439e-17	-1.42492	0.154185	0.407456	-4.95854	NO	NA	NA
P04920	1.04926	-2.19269e-16	1.09231	0.274701	0.552966	-4.95942	NO	NA	NA
Q14997	0.942295	5.22458e-17	1.26218	0.206886	0.477686	-4.95996	NO	NA	NA
Q9UHG3	0.796001	1.81568e-17	1.45167	0.146597	0.399333	-4.96029	NO	NA	NA
O43172	-0.801685	-6.04162e-18	-1.4441	0.148714	0.402683	-4.96064	NO	NA	NA
O60784	0.807841	-7.43453e-17	1.43506	0.151274	0.404368	-4.96167	NO	NA	NA
Q96A23	0.903729	9.27621e-17	1.3116	0.189658	0.455569	-4.9617	NO	NA	NA
P10606	-0.794509	-5.71302e-17	-1.44895	0.147355	0.399955	-4.96397	NO	NA	NA
Q5TGY3	0.862973	-5.36187e-18	1.36118	0.173461	0.439486	-4.96427	NO	NA	NA
P09012	-0.794354	1.35077e-16	-1.44867	0.147434	0.399955	-4.96435	NO	NA	NA
P21127	-0.794335	-3.3538e-17	-1.44863	0.147444	0.399955	-4.9644	NO	NA	NA
Q9UBB4	-0.799588	-2.39272e-18	-1.44033	0.149779	0.403121	-4.96571	NO	NA	NA
Q9BZV1	0.841472	3.64292e-17	1.386	0.16575	0.427204	-4.96635	NO	NA	NA
Q13884	-1.09148	7.82203e-17	-0.877725	0.380095	0.650083	-4.96663	NO	NA	NA
O95696	-0.864508	-3.26443e-17	-1.35441	0.175608	0.440921	-4.96749	NO	NA	NA
Q9Y580	-0.872886	-1.21265e-16	-1.34286	0.17932	0.444998	-4.96783	NO	NA	NA
Q96T60	-0.953069	-8.00014e-17	-1.23158	0.218108	0.493319	-4.96791	NO	NA	NA
Q8TAT6	0.872824	-3.46945e-17	1.34277	0.179351	0.444998	-4.96795	NO	NA	NA
O95232	-0.808187	3.51901e-17	-1.42486	0.154201	0.407456	-4.96922	NO	NA	NA
O60508	-1.01579	2.75033e-16	-1.1253	0.260464	0.539711	-4.96967	NO	NA	NA
P10321	-0.978335	4.16334e-17	-1.18769	0.23496	0.511729	-4.97034	NO	NA	NA
Q9H074	0.842987	-5.84024e-17	1.37813	0.168166	0.431712	-4.97053	NO	NA	NA
Q9NQ86	1.0366	-9.99201e-17	1.07913	0.280534	0.560058	-4.97113	NO	NA	NA
P12236	-0.791185	8.83552e-17	-1.44289	0.149056	0.402683	-4.97214	NO	NA	NA
P48431	-0.600492	3.29597e-17	-0.331025	0.740626	0.883694	-4.97266	NO	NA	NA
P38159	-0.790713	6.93889e-18	-1.44203	0.149299	0.402683	-4.9733	NO	NA	NA
O76054	0.869819	2.31296e-18	1.33815	0.180853	0.446738	-4.97357	NO	NA	NA
Q9H4W6	0.796059	-2.06372e-17	1.43397	0.151585	0.404368	-4.97422	NO	NA	NA
O60669	0.917427	-4.69396e-18	1.27035	0.203962	0.474322	-4.97477	NO	NA	NA
Q96A65	0.789627	0	1.44004	0.149858	0.403121	-4.97596	NO	NA	NA
O14639	0.82664	3.38618e-17	1.39136	0.164119	0.425262	-4.97635	NO	NA	NA
O95168	0.789107	-6.4763e-18	1.4391	0.150127	0.40332	-4.97723	NO	NA	NA
Q8N1N4	0.867686	6.34413e-17	1.33486	0.181924	0.44766	-4.97755	NO	NA	NA
Q9BVL2	-1.04658	-3.17248e-16	-1.02819	0.303864	0.584832	-4.9776	NO	NA	NA
Q07065	-0.788595	-1.8735e-16	-1.43816	0.150392	0.403436	-4.97849	NO	NA	NA
Q96GA7	0.977771	4.69532e-17	1.1638	0.244508	0.52256	-4.98083	NO	NA	NA
P05198	-0.787208	-1.61908e-17	-1.43563	0.15111	0.404368	-4.98188	NO	NA	NA
Q9NRV9	0.792644	-1.13654e-17	1.42782	0.153349	0.406936	-4.98242	NO	NA	NA
Q12979	-1.02176	6.10623e-17	-1.06969	0.284764	0.565591	-4.98309	NO	NA	NA
Q08188	1.00282	6.08488e-17	1.10951	0.267214	0.547556	-4.98357	NO	NA	NA
Q9UQ35	-0.786499	1.9001e-16	-1.43434	0.151478	0.404368	-4.9836	NO	NA	NA
Q5T440	-1.00168	-6.0873e-17	-1.10967	0.267144	0.547556	-4.98428	NO	NA	NA
P61978	-0.786118	-1.61908e-18	-1.43365	0.151677	0.404368	-4.98454	NO	NA	NA
P04632	0.785707	-9.25186e-19	1.4329	0.151891	0.404607	-4.98554	NO	NA	NA
Q9NVA1	-0.938734	7.4287e-17	-1.21306	0.225111	0.500084	-4.9877	NO	NA	NA
O75153	-1.02452	1.50921e-16	-1.03706	0.299709	0.581369	-4.98929	NO	NA	NA
Q14683	-0.7836	9.5005e-17	-1.42905	0.152993	0.406564	-4.99066	NO	NA	NA
Q13451	-0.852984	1.32744e-17	-1.33396	0.18222	0.447764	-4.99115	NO	NA	NA
Q15334	0.782862	-4.36572e-17	1.42771	0.15338	0.406936	-4.99246	NO	NA	NA
O15212	-0.844411	-1.62913e-17	-1.34365	0.179065	0.444998	-4.99263	NO	NA	NA
Q02447	-0.992816	-8.579e-17	-1.09986	0.271398	0.551468	-4.99334	NO	NA	NA
Q96RQ3	-1.02234	2.77556e-17	-1.02139	0.307072	0.587054	-4.9939	NO	NA	NA
P11441	0.957884	-1.62263e-16	1.16286	0.24489	0.522638	-4.99542	NO	NA	NA
Q9BWW4	-0.845723	-1.50343e-17	-1.33738	0.181102	0.446738	-4.99551	NO	NA	NA
P34949	0.929351	-7.9566e-17	1.20428	0.228484	0.503288	-4.99896	NO	NA	NA
O43639	0.866336	1.70003e-17	1.30057	0.193409	0.45774	-4.99995	NO	NA	NA
O95104	-1.01821	4.71845e-17	-1.00032	0.31716	0.596058	-5.00023	NO	NA	NA
Q92953	0.983191	1.29158e-16	1.09658	0.272827	0.552925	-5.0009	NO	NA	NA
O00743	0.903781	4.69396e-17	1.23933	0.215225	0.488953	-5.0022	NO	NA	NA
Q92769	-0.776605	1.23975e-16	-1.4163	0.156692	0.412354	-5.00759	NO	NA	NA
Q96AT1	-0.855657	4.79114e-17	-1.30186	0.192967	0.457734	-5.00859	NO	NA	NA
Q8IXH7	-0.857548	7.39623e-17	-1.29563	0.195106	0.460072	-5.01059	NO	NA	NA
Q9UBU9	-0.852847	2.9264e-17	-1.30204	0.192905	0.457734	-5.01099	NO	NA	NA
P42224	0.784609	3.94799e-18	1.39983	0.161569	0.421469	-5.01153	NO	NA	NA
Q96SK3	-0.91361	1.11022e-16	-1.20305	0.228962	0.504053	-5.01181	NO	NA	NA
P25208	-0.931266	8.00286e-17	-1.1694	0.242246	0.520306	-5.0126	NO	NA	NA
Q92784	-0.905154	-5.94143e-17	-1.2137	0.224867	0.500084	-5.01363	NO	NA	NA
P24390	-0.84652	1.15438e-16	-1.30711	0.19118	0.455801	-5.01365	NO	NA	NA
P62942	-0.804548	-1.28103e-17	-1.36786	0.171359	0.436606	-5.01415	NO	NA	NA
P43897	-0.86854	1.77124e-17	-1.27224	0.20329	0.47361	-5.01427	NO	NA	NA
P15374	-0.793769	-1.33822e-17	-1.38272	0.166754	0.428653	-5.01453	NO	NA	NA
Q9P2D1	-0.980732	2.27091e-17	-1.04775	0.294757	0.57613	-5.01556	NO	NA	NA
Q9Y606	0.969176	3.96508e-18	0.742541	0.457761	0.711116	-5.01702	NO	NA	NA
Q9Y6G1	0.782074	1.39735e-16	1.3953	0.162928	0.423096	-5.01741	NO	NA	NA
Q14669	-0.927282	-1.20274e-17	-1.1644	0.244266	0.522331	-5.01767	NO	NA	NA
Q16204	-0.973002	-1.29526e-16	-1.06008	0.289112	0.570106	-5.01795	NO	NA	NA
Q9UIG0	-0.781597	1.20115e-16	-1.39445	0.163184	0.423406	-5.01851	NO	NA	NA
Q9Y5J9	-0.958432	-1.25767e-16	-1.09298	0.274404	0.552966	-5.01933	NO	NA	NA
O75116	0.925645	-2.06184e-16	1.16271	0.244949	0.522638	-5.01959	NO	NA	NA
Q8N300	0.960963	-2.52323e-17	1.06457	0.287074	0.567798	-5.02527	NO	NA	NA
Q9NZD4	-0.974689	8.32667e-18	-1.0204	0.30754	0.587659	-5.02531	NO	NA	NA
P63167	-0.933532	-2.88231e-17	-1.12229	0.261743	0.541091	-5.02838	NO	NA	NA
Q08170	-0.966371	4.54182e-17	-1.03241	0.301884	0.583241	-5.02874	NO	NA	NA
O94967	-0.936098	-1.28865e-17	-1.11054	0.266768	0.547221	-5.03029	NO	NA	NA
P82675	-0.820007	-1.22336e-16	-1.31891	0.187202	0.452716	-5.03105	NO	NA	NA
P78406	-0.771994	5.31184e-17	-1.39062	0.164345	0.425563	-5.03121	NO	NA	NA
P60983	0.766668	8.44232e-17	1.39817	0.162064	0.422478	-5.03137	NO	NA	NA
Q9NZC3	0.952011	1.00614e-16	1.06194	0.288267	0.568762	-5.03231	NO	NA	NA
Q4G0N4	0.76592	-5.59737e-17	1.39681	0.162474	0.42288	-5.03315	NO	NA	NA
O95757	0.783799	7.45289e-18	1.37044	0.170555	0.435598	-5.03316	NO	NA	NA
A6NDE4	-0.95096	2.15639e-16	-1.05213	0.292743	0.574282	-5.03539	NO	NA	NA
Q96A57	-0.91179	-1.31376e-16	-1.14494	0.252235	0.531462	-5.03715	NO	NA	NA
A5YKK6	-0.764131	-1.13335e-17	-1.39355	0.163457	0.423831	-5.03739	NO	NA	NA
P80404	0.799701	-1.86656e-17	1.33975	0.180329	0.44627	-5.03761	NO	NA	NA
Q13009	-0.947585	1.02822e-16	-1.04975	0.293837	0.575203	-5.03836	NO	NA	NA
Q9Y4Y9	-0.915339	-3.76683e-17	-1.12748	0.259544	0.538957	-5.04056	NO	NA	NA
Q12849	-0.920718	-1.92154e-17	-1.10688	0.268348	0.548789	-5.0431	NO	NA	NA
Q07817	-0.900378	1.2837e-16	-1.14846	0.250781	0.529975	-5.04492	NO	NA	NA
P51149	0.760375	-4.52734e-16	1.3867	0.165537	0.427204	-5.04627	NO	NA	NA
P30153	0.760107	-7.34366e-16	1.38621	0.165687	0.427204	-5.0469	NO	NA	NA
O14818	-0.759383	-2.62753e-16	-1.38489	0.16609	0.427797	-5.04861	NO	NA	NA
Q9UJW0	0.770215	-2.13123e-17	1.36822	0.171247	0.436606	-5.04872	NO	NA	NA
Q99598	0.886501	6.63532e-17	1.16735	0.243072	0.521749	-5.04896	NO	NA	NA
P21399	0.759105	-4.53341e-17	1.38438	0.166245	0.427913	-5.04926	NO	NA	NA
Q13555	0.908664	-2.44902e-18	1.11617	0.264353	0.543704	-5.04953	NO	NA	NA
Q92785	-0.918706	-4.95635e-17	-1.08991	0.275756	0.554801	-5.04968	NO	NA	NA
A6NFI3	0.91144	-2.98906e-17	1.10648	0.268523	0.548789	-5.05041	NO	NA	NA
O00401	-0.831713	-8.98752e-17	-1.26543	0.20572	0.476499	-5.05095	NO	NA	NA
P02745	-0.898746	1.88341e-17	-1.12893	0.258932	0.537977	-5.05318	NO	NA	NA
O00499	0.762247	2.15345e-17	1.37306	0.169737	0.434021	-5.0538	NO	NA	NA
P14868	-0.757146	3.43244e-16	-1.38081	0.167341	0.429878	-5.05387	NO	NA	NA
Q53FA7	0.77368	-9.25186e-17	1.35274	0.176141	0.441378	-5.0555	NO	NA	NA
O75936	0.800402	6.36065e-18	1.30851	0.190703	0.455709	-5.05633	NO	NA	NA
O43709	-0.935362	-3.78485e-17	-0.99928	0.317662	0.596062	-5.05653	NO	NA	NA
Q3LXA3	0.755094	1.73472e-18	1.37707	0.168495	0.43227	-5.05868	NO	NA	NA
Q5T8P6	-0.783881	-3.52085e-17	-1.33023	0.183445	0.449516	-5.05952	NO	NA	NA
Q96EE3	-0.820592	-1.29316e-16	-1.26707	0.205134	0.476191	-5.06045	NO	NA	NA
Q14320	-0.788564	-4.94049e-17	-1.3211	0.186473	0.452283	-5.06047	NO	NA	NA
Q9Y617	0.764894	1.58603e-17	1.35877	0.174224	0.439974	-5.06069	NO	NA	NA
Q96DA0	0.912897	-4.67041e-18	1.06431	0.287192	0.567798	-5.06088	NO	NA	NA
O43236	-0.927579	1.11022e-16	-1.00517	0.314816	0.593838	-5.06138	NO	NA	NA
O94906	-0.753825	-5.58581e-17	-1.37475	0.169212	0.433249	-5.06165	NO	NA	NA
Q96L92	0.758664	3.63096e-17	1.36661	0.171752	0.437156	-5.06203	NO	NA	NA
P53634	-0.866141	-4.47173e-17	-1.17679	0.239284	0.516842	-5.0623	NO	NA	NA
Q15155	-0.757814	1.19038e-17	-1.36508	0.172233	0.438092	-5.06397	NO	NA	NA
Q9Y5X3	-0.859114	1.06941e-16	-1.17808	0.238767	0.516552	-5.06783	NO	NA	NA
Q13442	-0.75011	5.66098e-17	-1.36798	0.171323	0.436606	-5.07031	NO	NA	NA
Q96NY7	-0.834417	-7.61909e-17	-1.22226	0.221612	0.496376	-5.07032	NO	NA	NA
Q7Z5L9	-0.768207	9.91271e-19	-1.33819	0.180837	0.446738	-5.07065	NO	NA	NA
P62861	-0.754878	-1.33992e-17	-1.35979	0.173901	0.439862	-5.07068	NO	NA	NA
P00403	-0.749934	1.9585e-16	-1.36766	0.171423	0.436606	-5.07072	NO	NA	NA
Q9Y259	-0.908126	-1.25478e-16	-1.03562	0.300384	0.582013	-5.07084	NO	NA	NA
Q9C0H9	0.768098	-3.77784e-17	1.33612	0.181513	0.447041	-5.07209	NO	NA	NA
P35520	0.895963	1.02482e-16	1.07262	0.283443	0.564292	-5.07211	NO	NA	NA
O75190	0.815377	1.25561e-17	1.25439	0.209704	0.481326	-5.07211	NO	NA	NA
P54750	-0.922299	8.32667e-17	-0.92144	0.356823	0.630914	-5.07212	NO	NA	NA
P23634	-0.761845	1.93298e-17	-1.34316	0.179224	0.444998	-5.07417	NO	NA	NA
P31153	-0.748088	1.9984e-16	-1.36429	0.17248	0.438146	-5.07501	NO	NA	NA
Q14571	-0.873059	-1.85384e-16	-1.12586	0.26023	0.539711	-5.07531	NO	NA	NA
Q96HU8	-0.907095	-1.31208e-16	-1.01171	0.31168	0.591657	-5.07585	NO	NA	NA
O60443	0.77891	2.91434e-17	1.31103	0.189852	0.455709	-5.07639	NO	NA	NA
Q9UNW9	0.752121	5.98181e-18	1.35482	0.175478	0.440921	-5.07696	NO	NA	NA
P13224	-0.866301	-4.0817e-18	-1.13708	0.255508	0.535737	-5.0772	NO	NA	NA
Q6FI81	-0.746972	-2.68304e-17	-1.36226	0.173121	0.438912	-5.0776	NO	NA	NA
Q9Y3D3	0.913697	7.21645e-17	0.887969	0.37456	0.644935	-5.07784	NO	NA	NA
P08729	-0.878328	8.92144e-18	-1.10328	0.269909	0.550533	-5.07802	NO	NA	NA
Q9H773	-0.76525	-4.24044e-17	-1.33117	0.183138	0.449046	-5.07821	NO	NA	NA
Q8N6N7	-0.877743	7.28584e-17	-1.10254	0.270228	0.550533	-5.07872	NO	NA	NA
P36871	-0.751001	-4.92901e-17	-1.3528	0.176122	0.441378	-5.0795	NO	NA	NA
C9JLW8	-0.798513	-1.02575e-17	-1.27062	0.203869	0.474322	-5.0798	NO	NA	NA
Q99805	-0.810947	-9.58228e-18	-1.24758	0.21219	0.485024	-5.07985	NO	NA	NA
Q7KYR7	0.867878	9.4369e-17	1.12462	0.260752	0.540019	-5.08009	NO	NA	NA
Q92572	-0.758467	-2.97381e-18	-1.3372	0.18116	0.446738	-5.08157	NO	NA	NA
Q9Y6E2	-0.772248	-2.29517e-17	-1.31295	0.189205	0.455477	-5.0821	NO	NA	NA
P41440	-0.874946	1.11022e-17	-1.09868	0.271912	0.552222	-5.08218	NO	NA	NA
P30048	-0.74487	-4.12864e-17	-1.35842	0.174334	0.439974	-5.08246	NO	NA	NA
Q8IYB8	-0.907838	-1.36885e-16	-0.906993	0.364413	0.635593	-5.08276	NO	NA	NA
P61224	0.744378	2.31817e-16	1.35752	0.174618	0.440119	-5.0836	NO	NA	NA
P50395	-0.744118	1.92496e-16	-1.35705	0.174768	0.440212	-5.0842	NO	NA	NA
Q9BX66	0.774957	1.59595e-17	1.30437	0.19211	0.456334	-5.08441	NO	NA	NA
Q8WXF0	0.799085	7.71163e-17	1.26041	0.207526	0.478524	-5.0847	NO	NA	NA
Q30154	-0.786092	-1.04777e-17	-1.28274	0.199587	0.46751	-5.08549	NO	NA	NA
P52298	-0.800876	-3.02788e-17	-1.25472	0.209583	0.481326	-5.08592	NO	NA	NA
Q12986	-0.835138	4.81868e-18	-1.18549	0.235828	0.513054	-5.08608	NO	NA	NA
P22830	-0.765327	3.508e-17	-1.31807	0.187484	0.452903	-5.08623	NO	NA	NA
Q5BJF2	0.891166	3.46945e-17	1.01724	0.30904	0.589074	-5.08743	NO	NA	NA
Q9BWF3	-0.742662	8.23415e-17	-1.3544	0.175614	0.440921	-5.08755	NO	NA	NA
Q9HCJ6	0.742655	2.12793e-17	1.35438	0.175618	0.440921	-5.08757	NO	NA	NA
Q9UPT9	0.877723	-3.41607e-17	1.06554	0.286632	0.567269	-5.08862	NO	NA	NA
P82979	-0.74217	1.91976e-16	-1.3535	0.1759	0.441344	-5.08869	NO	NA	NA
Q9C0D5	0.867424	-3.44632e-17	1.09379	0.274051	0.552966	-5.08988	NO	NA	NA
Q8WYP5	-0.874159	-8.88178e-17	-0.776785	0.437288	0.691826	-5.0908	NO	NA	NA
Q7Z2D5	0.81308	7.07767e-17	1.22062	0.222233	0.497141	-5.091	NO	NA	NA
Q9NZ32	0.80335	-1.75124e-16	1.23942	0.215193	0.488953	-5.09128	NO	NA	NA
Q5T848	-0.895909	6.66134e-17	-0.932665	0.350996	0.626466	-5.09167	NO	NA	NA
P62736	-0.877087	-1.22765e-17	-1.05443	0.291689	0.573373	-5.09169	NO	NA	NA
P14324	-0.740746	-1.02233e-16	-1.3509	0.176731	0.442131	-5.09196	NO	NA	NA
O75038	-0.875407	8.07435e-17	-0.786113	0.431804	0.688022	-5.09213	NO	NA	NA
Q9NQT4	-0.841119	-2.21166e-16	-1.15662	0.247431	0.524472	-5.09214	NO	NA	NA
P25490	-0.874347	1.66533e-16	-0.785161	0.432362	0.688477	-5.0927	NO	NA	NA
P21283	0.776181	5.36203e-17	1.28693	0.198122	0.465484	-5.09322	NO	NA	NA
Q9H974	0.75082	7.20577e-17	0.573306	0.566439	0.790466	-5.09381	NO	NA	NA
Q9UMS6	-0.890621	-2.52576e-16	-0.874969	0.381593	0.650351	-5.09429	NO	NA	NA
P45985	0.864126	-7.20488e-17	1.08509	0.277884	0.557142	-5.09505	NO	NA	NA
Q9HA77	0.801743	-1.19854e-16	0.644729	0.519105	0.758101	-5.09587	NO	NA	NA
Q13363	0.738483	-3.47176e-16	1.34677	0.178056	0.444168	-5.09715	NO	NA	NA
Q92947	0.865955	-3.87525e-17	1.06665	0.286134	0.566572	-5.09815	NO	NA	NA
P17028	-0.861417	4.44089e-17	-1.08169	0.279393	0.559219	-5.09824	NO	NA	NA
P28331	0.737704	-6.4604e-17	1.34535	0.178515	0.444454	-5.09893	NO	NA	NA
A9UHW6	-0.870853	-2.93284e-16	-1.03654	0.299953	0.581468	-5.1005	NO	NA	NA
Q92878	-0.745019	-1.17243e-17	-1.32919	0.183788	0.449787	-5.10114	NO	NA	NA
P20073	0.736166	1.81105e-16	1.34255	0.179422	0.444998	-5.10245	NO	NA	NA
P13797	-0.813344	-8.47275e-17	-1.19139	0.233503	0.509425	-5.10381	NO	NA	NA
Q6P587	0.811181	-8.67362e-17	1.19425	0.232384	0.507936	-5.10465	NO	NA	NA
Q9NP81	-0.790601	6.41471e-17	-1.2364	0.216312	0.490973	-5.10529	NO	NA	NA
P27169	0.876773	5.94537e-17	0.936688	0.348922	0.624898	-5.10656	NO	NA	NA
Q9NQW7	0.741913	2.15943e-17	1.32365	0.185622	0.452283	-5.10797	NO	NA	NA
P19623	-0.750551	1.51169e-17	-1.30744	0.191067	0.455801	-5.10834	NO	NA	NA
Q7RTV0	-0.749904	-6.44326e-18	-1.30631	0.19145	0.456148	-5.10971	NO	NA	NA
P53999	-0.732959	-3.23815e-18	-1.3367	0.181324	0.44686	-5.10976	NO	NA	NA
O43752	-0.870753	2.77556e-17	-0.906477	0.364686	0.635773	-5.11138	NO	NA	NA
P06737	-0.744576	-1.43734e-17	-1.31271	0.189283	0.455477	-5.11169	NO	NA	NA
Q9Y3I1	-0.849484	-4.62593e-19	-1.06671	0.286108	0.566572	-5.11221	NO	NA	NA
P23378	-0.826926	-8.54096e-17	-1.13394	0.256821	0.53669	-5.11306	NO	NA	NA
O15143	-0.742625	-2.3047e-17	-1.30927	0.190445	0.455709	-5.11588	NO	NA	NA
P10599	-0.730001	5.71302e-17	-1.3313	0.183092	0.449046	-5.11647	NO	NA	NA
P06727	-0.729993	4.44667e-17	-1.33129	0.183097	0.449046	-5.11648	NO	NA	NA
Q9BRP4	-0.861585	-4.63792e-16	-0.93366	0.350482	0.626439	-5.11891	NO	NA	NA
Q8N0U8	0.860119	1.7915e-16	0.959316	0.337402	0.616997	-5.11911	NO	NA	NA
O43264	-0.847077	-1.29856e-16	-1.04339	0.296768	0.578184	-5.11932	NO	NA	NA
Q9BZE9	-0.842398	7.8806e-17	-1.05916	0.289529	0.570106	-5.12011	NO	NA	NA
O00764	0.73284	1.29207e-17	1.32009	0.186809	0.452413	-5.1202	NO	NA	NA
Q96DH6	-0.736173	4.35475e-17	-1.31341	0.189048	0.455476	-5.12052	NO	NA	NA
Q9NTK5	-0.728145	-2.82182e-17	-1.32792	0.184208	0.450347	-5.12066	NO	NA	NA
Q9NZ45	0.728077	-9.25186e-19	1.3278	0.184249	0.450347	-5.12082	NO	NA	NA
Q8N3F0	0.858239	-1.62749e-16	0.930034	0.352356	0.627083	-5.12172	NO	NA	NA
P16278	-0.857032	2.34855e-17	-0.948209	0.343026	0.61929	-5.12224	NO	NA	NA
P21980	-0.730338	4.31288e-17	-1.31558	0.188318	0.454281	-5.12573	NO	NA	NA
P48637	0.725576	-2.82182e-17	1.32324	0.185761	0.452283	-5.12645	NO	NA	NA
O15240	-0.775392	-2.34188e-17	-1.22363	0.221094	0.49631	-5.12673	NO	NA	NA
O14980	-0.724909	-2.50957e-17	-1.32202	0.186165	0.452283	-5.12795	NO	NA	NA
O75569	0.724668	-2.51882e-16	1.32158	0.186312	0.452283	-5.1285	NO	NA	NA
Q15582	-0.724266	-1.05341e-16	-1.32085	0.186556	0.452283	-5.1294	NO	NA	NA
Q96DZ5	0.809554	-5.39692e-18	1.13069	0.258189	0.537432	-5.13031	NO	NA	NA
Q9H0U3	-0.761594	3.44053e-17	-1.24507	0.21311	0.486038	-5.13064	NO	NA	NA
Q9H1E5	0.728103	-3.23017e-17	1.31156	0.189674	0.455569	-5.13065	NO	NA	NA
O75534	-0.723345	-9.71445e-18	-1.31917	0.187117	0.452716	-5.13147	NO	NA	NA
Q8TCS8	-0.807648	-6.36065e-17	-1.13221	0.257551	0.536982	-5.13161	NO	NA	NA
P15848	0.752721	-2.44249e-17	1.26105	0.207295	0.478345	-5.13187	NO	NA	NA
Q92597	0.726166	6.36464e-17	1.30807	0.190854	0.455709	-5.13491	NO	NA	NA
Q92743	-0.834852	-4.05658e-17	-1.0135	0.310824	0.590734	-5.13512	NO	NA	NA
P45379	-0.581516	-2.52323e-17	-0.440112	0.659857	0.846791	-5.13568	NO	NA	NA
Q96A73	0.840495	9.08364e-17	0.931112	0.351798	0.626838	-5.13659	NO	NA	NA
Q5VTL8	-0.839182	2.31296e-16	-0.956993	0.338574	0.617712	-5.13694	NO	NA	NA
Q08J23	-0.73671	-6.56717e-18	-1.28333	0.199381	0.467311	-5.13728	NO	NA	NA
Q01081	-0.720615	-8.93961e-17	-1.31419	0.188786	0.455129	-5.13758	NO	NA	NA
P56537	-0.762106	-1.73472e-18	-1.22909	0.219043	0.494124	-5.13789	NO	NA	NA
P48739	-0.761435	-2.54426e-17	-1.22801	0.219448	0.494619	-5.13911	NO	NA	NA
P18085	-0.719446	-7.86408e-17	-1.31206	0.189505	0.455569	-5.14019	NO	NA	NA
Q12996	-0.809775	1.98575e-16	-1.08468	0.278068	0.557142	-5.1436	NO	NA	NA
P37802	-0.717174	2.27596e-16	-1.30791	0.190907	0.455709	-5.14525	NO	NA	NA
Q6STE5	0.780074	1.55778e-16	1.16649	0.24342	0.521749	-5.1463	NO	NA	NA
O43660	-0.728049	-2.92425e-17	-1.28358	0.199294	0.467311	-5.1468	NO	NA	NA
O95758	-0.737342	-6.99227e-17	-1.26314	0.206544	0.477391	-5.14747	NO	NA	NA
Q9UQ03	0.716118	2.77556e-17	1.30599	0.191561	0.456148	-5.1476	NO	NA	NA
Q17R31	0.805443	4.32987e-16	0.782764	0.433768	0.690063	-5.14787	NO	NA	NA
Q9Y371	-0.715858	9.25186e-19	-1.30551	0.191722	0.456251	-5.14817	NO	NA	NA
P33316	-0.715613	8.9743e-17	-1.30507	0.191874	0.456333	-5.14872	NO	NA	NA
O75531	-0.715244	2.27596e-16	-1.30439	0.192103	0.456334	-5.14954	NO	NA	NA
P08236	0.767896	3.93204e-17	0.695373	0.486823	0.736317	-5.14964	NO	NA	NA
Q96P63	-0.819014	4.36159e-17	-1.00811	0.313405	0.592909	-5.15003	NO	NA	NA
Q9Y4C2	0.818886	4.57967e-17	0.852483	0.393949	0.658675	-5.15023	NO	NA	NA
Q6KC79	-0.823492	3.54379e-17	-0.922481	0.35628	0.630767	-5.15131	NO	NA	NA
P36269	-0.736896	4.6971e-17	-1.25284	0.210267	0.482333	-5.15328	NO	NA	NA
Q13541	-0.766571	-1.82934e-17	-1.18366	0.236553	0.514108	-5.15329	NO	NA	NA
Q99584	0.801912	5.89806e-17	1.07526	0.28226	0.562924	-5.15336	NO	NA	NA
Q9NRS6	0.820365	-5.89806e-17	0.950824	0.341696	0.61929	-5.1537	NO	NA	NA
Q96N67	0.71334	1.36465e-17	1.30092	0.193289	0.457734	-5.15375	NO	NA	NA
O60282	0.716924	-9.54696e-17	1.29142	0.196561	0.46294	-5.15505	NO	NA	NA
P08621	-0.712408	1.55894e-16	-1.29922	0.193871	0.458274	-5.15582	NO	NA	NA
O15498	0.721093	1.363e-17	1.28096	0.200212	0.468409	-5.15611	NO	NA	NA
O00479	-0.778884	6.35457e-17	-1.14221	0.253369	0.533459	-5.15629	NO	NA	NA
Q9NP77	-0.816636	1.46348e-16	-0.910818	0.362394	0.633781	-5.15711	NO	NA	NA
P30040	-0.711659	2.54426e-17	-1.29785	0.194341	0.459104	-5.15747	NO	NA	NA
Q5T013	-0.815442	2.93747e-16	-0.949735	0.342249	0.61929	-5.15815	NO	NA	NA
P20930	-0.799499	-6.96058e-17	-1.06364	0.287495	0.567817	-5.15833	NO	NA	NA
P49407	0.789781	-1.26442e-16	1.09784	0.272275	0.552596	-5.15922	NO	NA	NA
O75175	-0.729475	2.02384e-17	-1.25632	0.209002	0.480854	-5.15974	NO	NA	NA
Q01101	-0.726129	2.05597e-17	-1.26311	0.206551	0.477391	-5.15997	NO	NA	NA
Q6P5R6	-0.8128	2.99634e-17	-0.900432	0.367893	0.638504	-5.16008	NO	NA	NA
O76003	0.811872	-8.3845e-17	0.945578	0.344367	0.620436	-5.1615	NO	NA	NA
Q63HM9	-0.423846	-1.11022e-16	-0.318872	0.749824	0.888841	-5.164	NO	NA	NA
Q6U841	0.804853	2.89947e-17	0.991385	0.3215	0.599223	-5.16499	NO	NA	NA
Q14767	0.41783	-6.38378e-17	0.314346	0.753259	0.891093	-5.165	NO	NA	NA
Q9P0J0	0.70767	-5.4239e-17	1.29058	0.196853	0.463064	-5.16625	NO	NA	NA
Q6IQ49	-0.750978	-4.91505e-17	-1.18755	0.235012	0.511729	-5.16804	NO	NA	NA
Q92643	0.798195	1.19812e-16	1.0023	0.316201	0.595496	-5.17001	NO	NA	NA
P29372	-0.78972	2.91434e-17	-0.82212	0.411011	0.670161	-5.17103	NO	NA	NA
O43427	0.705171	2.74318e-16	1.28602	0.198438	0.465946	-5.17172	NO	NA	NA
P78371	-0.704867	3.9968e-16	-1.28547	0.198632	0.466119	-5.17239	NO	NA	NA
O14936	0.703116	-1.31839e-17	1.28227	0.19975	0.46761	-5.17621	NO	NA	NA
P20472	-0.792989	4.0214e-17	-0.878484	0.379684	0.649953	-5.1764	NO	NA	NA
O60343	-0.787069	7.44354e-17	-0.840853	0.400433	0.663443	-5.17689	NO	NA	NA
P49585	-0.76292	6.01874e-17	-1.12892	0.258933	0.537977	-5.17694	NO	NA	NA
Q9UGM3	-0.786014	-7.28584e-17	-0.836728	0.402748	0.664791	-5.17716	NO	NA	NA
P84098	-0.748217	-3.68063e-17	-1.17012	0.241956	0.520021	-5.1779	NO	NA	NA
P0CG38	0.702153	4.44667e-17	1.28052	0.200366	0.468487	-5.17831	NO	NA	NA
O15226	-0.792729	4.27009e-17	-0.953015	0.340585	0.618538	-5.17894	NO	NA	NA
P61165	-0.752728	-3.95517e-17	-0.7395	0.459605	0.712611	-5.18181	NO	NA	NA
P27635	-0.700246	-7.17597e-17	-1.27704	0.201591	0.471068	-5.18246	NO	NA	NA
Q9H313	0.777535	4.25585e-17	0.828453	0.407416	0.667115	-5.1835	NO	NA	NA
Q14118	-0.75407	-5.55112e-18	-1.13203	0.257624	0.536982	-5.18515	NO	NA	NA
Q9Y3I0	0.698907	1.85037e-16	1.2746	0.202455	0.472801	-5.18536	NO	NA	NA
P69892	0.770656	3.10209e-17	1.06712	0.285921	0.566572	-5.18579	NO	NA	NA
O15355	-0.698492	7.9566e-17	-1.27384	0.202723	0.47287	-5.18626	NO	NA	NA
P51397	0.768507	1.08247e-16	0.804551	0.421081	0.677748	-5.18679	NO	NA	NA
P48735	0.697836	-1.16111e-16	1.27265	0.203147	0.473562	-5.18768	NO	NA	NA
Q13232	0.721975	1.19349e-17	1.2152	0.224294	0.499972	-5.18795	NO	NA	NA
Q8N3V7	0.279075	-7.5697e-18	0.211214	0.832721	0.928371	-5.18816	NO	NA	NA
Q86UK7	-0.782274	-3.50414e-16	-0.963573	0.335263	0.614892	-5.18845	NO	NA	NA
O75937	-0.697061	5.88649e-17	-1.27123	0.20365	0.474164	-5.18936	NO	NA	NA
Q53EL9	-0.771104	8.67362e-19	-1.03395	0.301161	0.583227	-5.19178	NO	NA	NA
Q8N9B5	0.778033	2.19732e-16	0.906166	0.36485	0.635773	-5.19249	NO	NA	NA
Q96RT7	0.778587	6.83977e-17	0.923679	0.355656	0.630037	-5.19259	NO	NA	NA
P48681	-0.695216	-1.37621e-17	-1.26787	0.204848	0.475813	-5.19334	NO	NA	NA
Q9Y5Q8	-0.723344	-2.38698e-17	-1.19933	0.230405	0.505795	-5.19335	NO	NA	NA
Q9BW30	-0.712399	3.95774e-17	-1.22691	0.219858	0.494968	-5.19351	NO	NA	NA
Q9UQN3	0.749276	3.88578e-17	1.12043	0.262532	0.541394	-5.19384	NO	NA	NA
Q9NSB2	-0.776403	-3.52282e-17	-0.905174	0.365376	0.635842	-5.194	NO	NA	NA
P15822	-0.776767	-1.02859e-16	-0.954945	0.339608	0.618164	-5.19414	NO	NA	NA
Q9NYK5	-0.775931	1.18952e-16	-0.955761	0.339196	0.618026	-5.19492	NO	NA	NA
Q52LD8	0.647135	3.05311e-17	0.575049	0.565259	0.790141	-5.19529	NO	NA	NA
Q96JM3	-0.694181	2.17419e-17	-1.26598	0.205524	0.476499	-5.19557	NO	NA	NA
P17812	-0.71459	4.00321e-18	-1.21492	0.224401	0.499972	-5.19648	NO	NA	NA
Q8NFP7	-0.772982	8.13986e-17	-0.901186	0.367492	0.638132	-5.19706	NO	NA	NA
P11532	0.765673	1.13841e-16	1.02667	0.304578	0.58522	-5.19839	NO	NA	NA
P21926	0.703022	4.98113e-17	1.23945	0.215182	0.488953	-5.19846	NO	NA	NA
O60762	-0.738618	-1.3247e-17	-1.14049	0.254083	0.534147	-5.19884	NO	NA	NA
P02751	-0.692481	-2.42167e-16	-1.26288	0.206636	0.477391	-5.19923	NO	NA	NA
Q9UII2	0.709466	2.33866e-17	1.22186	0.221763	0.496376	-5.19923	NO	NA	NA
P16930	0.770833	-1.30228e-16	0.968253	0.332921	0.613783	-5.19935	NO	NA	NA
Q5R3I4	0.761589	7.02053e-17	1.04435	0.296327	0.577615	-5.19957	NO	NA	NA
Q9NSC5	0.717037	-9.27036e-17	1.20127	0.229651	0.504712	-5.19965	NO	NA	NA
Q9Y496	0.770726	1.80907e-17	0.948672	0.34279	0.61929	-5.20021	NO	NA	NA
P08567	0.769944	1.81479e-17	0.925624	0.354644	0.629307	-5.201	NO	NA	NA
Q7L2E3	-0.690983	-4.88614e-17	-1.26015	0.20762	0.478524	-5.20244	NO	NA	NA
O15116	0.694672	7.48922e-17	1.25134	0.210815	0.483207	-5.20249	NO	NA	NA
Q4G176	-0.715044	1.4877e-16	-1.19793	0.230949	0.506417	-5.20334	NO	NA	NA
P62306	-0.689749	5.78241e-18	-1.2579	0.208432	0.479826	-5.20508	NO	NA	NA
P10619	-0.765067	-6.04675e-17	-0.942379	0.346001	0.622467	-5.20588	NO	NA	NA
Q9UIJ7	-0.725366	-1.31839e-17	-1.15833	0.246734	0.523834	-5.2072	NO	NA	NA
Q01959	0.749069	6.16791e-18	1.07008	0.284586	0.565591	-5.20732	NO	NA	NA
Q15768	0.688322	1.32995e-17	1.2553	0.209375	0.481141	-5.20813	NO	NA	NA
Q92621	-0.727166	1.01192e-17	-1.1499	0.250188	0.52916	-5.20818	NO	NA	NA
Q15063	-0.691535	5.01275e-17	-1.24568	0.212884	0.486036	-5.20906	NO	NA	NA
Q8NB66	0.744909	3.78485e-17	0.807224	0.41954	0.677007	-5.21024	NO	NA	NA
A0A0B4J1X5	-0.747816	-1.249e-16	-0.828441	0.407423	0.667115	-5.2121	NO	NA	NA
P53365	0.755378	-2.77556e-17	0.880662	0.378503	0.648504	-5.21259	NO	NA	NA
P35659	-0.686028	-3.16876e-17	-1.25111	0.210897	0.483207	-5.21302	NO	NA	NA
Q7Z4V5	-0.685782	-9.94575e-18	-1.25066	0.211061	0.483297	-5.21354	NO	NA	NA
Q9BZE4	-0.757129	3.50318e-17	-0.938644	0.347916	0.624511	-5.21382	NO	NA	NA
O00291	-0.753874	3.88144e-17	-0.992706	0.320856	0.59888	-5.21458	NO	NA	NA
Q86SE8	-0.73225	1.52656e-17	-0.779496	0.43569	0.691506	-5.21531	NO	NA	NA
P00846	0.751386	1.70804e-16	0.876009	0.381028	0.650171	-5.21606	NO	NA	NA
Q53GS9	-0.684291	-1.73472e-17	-1.24794	0.212055	0.485001	-5.21671	NO	NA	NA
Q15700	-0.735842	-9.33597e-17	-0.797398	0.425222	0.681867	-5.21678	NO	NA	NA
Q9H9J2	-0.745238	-1.75207e-16	-1.04086	0.297943	0.579308	-5.21713	NO	NA	NA
Q9H1K0	-0.746039	4.24497e-17	-1.03303	0.301591	0.583241	-5.21759	NO	NA	NA
Q9UJU6	0.683166	-2.45174e-17	1.24589	0.212807	0.486036	-5.2191	NO	NA	NA
P55268	0.682618	-3.77013e-17	1.24489	0.213175	0.486038	-5.22026	NO	NA	NA
Q96GC5	0.749921	-2.52836e-16	0.965923	0.334086	0.614762	-5.22051	NO	NA	NA
Q96HY7	-0.75001	-1.03712e-16	-0.923832	0.355576	0.630037	-5.22082	NO	NA	NA
O43169	-0.704906	-5.23086e-17	-1.18326	0.23671	0.514108	-5.22103	NO	NA	NA
P47929	-0.741101	-6.85726e-17	-1.02784	0.304029	0.584832	-5.2236	NO	NA	NA
Q7Z4W1	0.684473	1.7766e-17	1.23296	0.217592	0.492439	-5.22373	NO	NA	NA
Q9NYL9	-0.687898	1.02844e-17	-1.22199	0.221715	0.496376	-5.22467	NO	NA	NA
P61758	-0.679904	-2.7929e-17	-1.23994	0.215	0.488953	-5.22599	NO	NA	NA
P51665	0.679466	-1.89663e-17	1.23914	0.215296	0.488953	-5.22692	NO	NA	NA
Q99963	0.737474	9.94575e-17	0.854753	0.392691	0.657918	-5.22725	NO	NA	NA
Q9H7B4	0.7379	7.83687e-17	1.0234	0.306122	0.586001	-5.22765	NO	NA	NA
P0CG31	0.734768	1.02349e-16	1.04209	0.297372	0.57907	-5.22805	NO	NA	NA
P56524	-0.668158	2.13718e-16	-0.656416	0.511558	0.753068	-5.22822	NO	NA	NA
Q06330	-0.728782	-1.08544e-16	-0.816386	0.414282	0.673512	-5.2287	NO	NA	NA
P39687	-0.677597	-1.25131e-16	-1.23574	0.21656	0.49125	-5.23085	NO	NA	NA
Q4KMQ2	-0.736446	2.37905e-16	-0.873685	0.382293	0.651257	-5.23095	NO	NA	NA
Q9H6U6	-0.723866	6.93889e-18	-0.80745	0.41941	0.677007	-5.23161	NO	NA	NA
P01920	-0.73704	-2.20443e-16	-0.894758	0.370919	0.641519	-5.23251	NO	NA	NA
Q9HBK9	0.738757	-9.80697e-17	0.952667	0.340762	0.618538	-5.23253	NO	NA	NA
Q8NFU1	-0.659575	2.16493e-16	-0.647984	0.516997	0.757021	-5.23262	NO	NA	NA
P02775	-0.733879	6.53072e-18	-1.01782	0.308765	0.58884	-5.2327	NO	NA	NA
P29966	0.676651	1.54506e-16	1.23401	0.217202	0.491843	-5.23283	NO	NA	NA
P48163	0.721835	1.02002e-16	1.08669	0.277175	0.556552	-5.23285	NO	NA	NA
Q9BRT3	0.705972	2.77556e-18	0.751523	0.45234	0.70552	-5.23297	NO	NA	NA
Q9NVG8	-0.734153	-1.21926e-16	-0.870965	0.383776	0.652181	-5.23298	NO	NA	NA
P78330	0.685757	-2.89947e-17	1.20901	0.226661	0.502124	-5.23304	NO	NA	NA
Q9UG63	0.73661	1.25767e-17	0.896718	0.369872	0.640506	-5.23311	NO	NA	NA
P61457	0.679101	-5.26399e-18	1.22329	0.221224	0.496315	-5.2348	NO	NA	NA
O43295	0.682702	4.90679e-17	1.21276	0.225225	0.500084	-5.23511	NO	NA	NA
Q15006	-0.732883	-5.40519e-16	-1.00498	0.314907	0.593838	-5.23533	NO	NA	NA
P04080	0.674842	-2.94903e-17	1.23071	0.218434	0.493768	-5.23663	NO	NA	NA
P09234	-0.709612	4.36572e-17	-1.12214	0.261805	0.541091	-5.23695	NO	NA	NA
Q9P2X0	-0.680448	-2.24916e-17	-1.21399	0.224754	0.500084	-5.23732	NO	NA	NA
Q86U44	0.731325	1.38778e-17	0.99579	0.319355	0.597577	-5.23793	NO	NA	NA
A0A0B4J2D5	-0.6742	7.17019e-18	-1.22954	0.218873	0.494124	-5.23797	NO	NA	NA
P0DP58	0.638403	-1.63758e-16	0.620427	0.534978	0.768467	-5.23863	NO	NA	NA
P27695	-0.673866	5.772e-16	-1.22893	0.219101	0.494124	-5.23867	NO	NA	NA
P18615	0.711576	-3.91101e-17	0.788294	0.430527	0.686683	-5.23923	NO	NA	NA
Q969V3	-0.679431	-1.16765e-16	-1.21218	0.225448	0.500293	-5.23937	NO	NA	NA
Q8IXT5	-0.675617	-1.33992e-17	-1.21701	0.223603	0.499054	-5.24193	NO	NA	NA
Q96EL3	0.702078	7.63278e-17	1.13228	0.257521	0.536982	-5.24251	NO	NA	NA
Q9BTE6	0.678635	-1.23909e-18	1.20553	0.228	0.503288	-5.24323	NO	NA	NA
Q8NBX0	-0.671484	-1.52656e-17	-1.22459	0.220734	0.49631	-5.24364	NO	NA	NA
Q6ZVX7	-0.714215	5.55112e-17	-0.816615	0.414151	0.673512	-5.24395	NO	NA	NA
P25787	-0.671145	-2.68304e-17	-1.22397	0.220967	0.49631	-5.24434	NO	NA	NA
Q99611	-0.689596	-1.93422e-16	-0.736719	0.461295	0.713178	-5.24472	NO	NA	NA
Q96CN4	-0.687552	-2.33147e-16	-0.732577	0.463818	0.715985	-5.24524	NO	NA	NA
Q00325	-0.670025	2.04466e-16	-1.22193	0.221738	0.496376	-5.24667	NO	NA	NA
Q9H2Z4	-0.684372	-2.33841e-16	-0.728529	0.466292	0.718042	-5.247	NO	NA	NA
Q9NP58	-0.652925	-8.41341e-17	-0.66092	0.508665	0.752235	-5.24787	NO	NA	NA
Q15599	0.721262	0	0.998725	0.317931	0.596062	-5.24855	NO	NA	NA
P23297	0.672581	-1.94289e-17	0.704126	0.481356	0.732066	-5.2489	NO	NA	NA
P14866	-0.668413	8.29313e-16	-1.21899	0.222852	0.497951	-5.25002	NO	NA	NA
Q96C86	-0.668216	1.27213e-18	-1.21863	0.222989	0.497969	-5.25043	NO	NA	NA
Q8TEW0	-0.710036	5.55112e-17	-0.826971	0.408256	0.667351	-5.25077	NO	NA	NA
Q4J6C6	0.699673	1.87048e-16	1.11334	0.265566	0.545332	-5.25099	NO	NA	NA
Q96BQ5	0.720897	-7.87673e-17	0.959068	0.337527	0.616997	-5.25142	NO	NA	NA
Q9NRX1	-0.696209	-1.70499e-16	-0.779898	0.435453	0.691414	-5.25313	NO	NA	NA
Q96GY0	0.678209	8.30189e-18	1.18142	0.237439	0.51449	-5.25363	NO	NA	NA
O00468	0.666472	-3.70074e-17	1.21545	0.224199	0.499972	-5.25404	NO	NA	NA
Q8TBA6	-0.488241	3.99617e-16	-0.438439	0.661069	0.847418	-5.25605	NO	NA	NA
P05023	0.665171	1.91513e-16	1.21308	0.225104	0.500084	-5.25672	NO	NA	NA
O15260	-0.702017	-3.84308e-17	-0.818451	0.413102	0.672721	-5.25749	NO	NA	NA
Q7Z3B4	-0.693355	-9.57869e-17	-1.1152	0.264766	0.544265	-5.25787	NO	NA	NA
P02792	0.664375	3.42319e-17	1.21162	0.22566	0.500477	-5.25836	NO	NA	NA
Q6PML9	0.666109	7.19122e-17	0.711627	0.476698	0.72758	-5.25973	NO	NA	NA
P02656	0.708814	6.93889e-18	1.01844	0.308471	0.58884	-5.26016	NO	NA	NA
Q9Y5Q9	-0.600887	3.33067e-17	-0.590327	0.554973	0.782509	-5.26119	NO	NA	NA
P68431	-0.662014	6.14497e-16	-1.20732	0.227313	0.503281	-5.26322	NO	NA	NA
Q08752	-0.692773	1.17528e-16	-1.09551	0.273295	0.552966	-5.26388	NO	NA	NA
Q13435	-0.661628	-1.61561e-16	-1.20661	0.227585	0.503288	-5.26401	NO	NA	NA
Q96MG7	-0.693906	-2.77556e-17	-0.808996	0.41852	0.676997	-5.26402	NO	NA	NA
Q8NBM8	0.690987	-1.85037e-17	0.800872	0.423208	0.679199	-5.26508	NO	NA	NA
Q96P16	0.660754	2.59052e-17	1.20502	0.228199	0.503288	-5.2658	NO	NA	NA
P49720	-0.660554	-4.00721e-17	-1.20465	0.22834	0.503288	-5.26621	NO	NA	NA
P07451	0.696821	-7.77156e-17	0.83843	0.401792	0.664707	-5.26758	NO	NA	NA
Q9Y3E0	-0.67383	1.51394e-17	-0.751542	0.452329	0.70552	-5.26802	NO	NA	NA
P08590	-0.68428	1.18369e-17	-0.786813	0.431393	0.687782	-5.26844	NO	NA	NA
P10155	-0.659467	-5.75928e-17	-1.20267	0.229107	0.504087	-5.26844	NO	NA	NA
P10586	-0.669409	-1.01473e-17	-1.17043	0.241831	0.520021	-5.2687	NO	NA	NA
Q9H0R4	0.669198	2.44789e-17	1.17006	0.24198	0.520021	-5.2691	NO	NA	NA
[truncated: 1,882 more rows]

## Sheet: Supplementary Data 10e
Term	Overlap	P-value	Adjusted P-value	Old P-value	Old Adjusted P-value	Odds Ratio	Combined Score	Genes
Suppression Of Apoptosis R-HSA-9635465	2023-06-03	1.84173e-05	0.000150443	0	0	102.062	1112.7	GSK3A;MAPK1;MAPK3
Thrombin Signaling Thru Proteinase Activated Receptors (PARs) R-HSA-456926	1932-09-01	1.67533e-11	1.35329e-09	0	0	41.1702	1021.53	GNA13;GNG2;SRC;GNG7;GNAQ;GNB2;GNB1;MAPK1;MAPK3
Gap Junction Degradation R-HSA-190873	2023-10-04	1.83049e-06	2.21794e-05	0	0	68.3834	903.408	CLTC;MYO6;CLTB;DNM1
GPER1 Signaling R-HSA-9634597	1943-10-01	9.87906e-12	8.97759e-10	0	0	32.0369	811.836	GNAZ;GNG2;SRC;PRKAR2B;GNG7;PRKAR2A;GNB2;GNB1;PRKACB;GNAI2
Opioid Signaling R-HSA-111885	15/88	7.86603e-15	1.9062e-12	0	0	22.2753	723.418	CAMK2B;CAMK2D;AHCYL1;GNAI2;PPP3CA;PPP3CB;GNG2;PRKAR2B;GNG7;PRKAR2A;GNAQ;GNB2;GNB1;MAPK1;PRKACB
Signal Amplification R-HSA-392518	1933-08-01	8.63864e-10	4.83099e-08	0	0	33.4866	698.851	GNA13;GNG2;SRC;GNG7;GNAQ;GNB2;GNB1;GNAI2
CRMPs In Sema3A Signaling R-HSA-399956	2016-05-01	3.52431e-07	5.69372e-06	0	0	46.8561	696.207	DPYSL4;DPYSL2;DPYSL3;PLXNA2;CRMP1
Regulation Of Insulin Secretion R-HSA-422356	13/77	5.83543e-13	7.0706e-11	0	0	21.7907	613.836	SNAP25;AHCYL1;STXBP1;GNAI2;GNG2;PRKAR2B;GNG7;PRKAR2A;GNAQ;GNB2;GNB1;PRKACB;VAMP2
ROBO Receptors Bind AKAP5 R-HSA-9010642	2023-08-03	5.08225e-05	0.000342111	0	0	61.2309	605.401	PPP3CB;PRKAR2A;PRKACB
Post-chaperonin Tubulin Folding Pathway R-HSA-389977	2023-06-01	7.42952e-08	1.58861e-06	0	0	36.5617	600.169	TUBB2B;TUBA1A;TUBB2A;TUBB3;TUBB4B;TUBA8
Thromboxane Signaling Thru TP Receptor R-HSA-428930	2024-06-01	9.82514e-08	1.98413e-06	0	0	34.5288	557.148	GNA13;GNG2;GNAQ;GNB2;GNG7;GNB1
Advanced Glycosylation Endproduct Receptor Signaling R-HSA-879415	2013-04-01	6.08949e-06	6.08033e-05	0	0	45.582	547.392	CAPZA2;MAPK1;S100B;MAPK3
Sealing Of Nuclear Envelope (NE) By ESCRT-III R-HSA-9668328	1931-07-01	1.74009e-08	5.27102e-07	0	0	30.3625	542.479	TUBB2B;TUBA1A;TUBB2A;TUBB3;TUBB4B;CHMP6;TUBA8
ADP Signaling Thru P2Y Purinoceptor 1 R-HSA-418592	2025-06-01	1.28223e-07	2.3902e-06	0	0	32.7098	519.089	GNG2;SRC;GNG7;GNAQ;GNB2;GNB1
Glucagon Signaling In Metabolic Regulation R-HSA-163359	1932-07-01	2.20884e-08	6.42331e-07	0	0	29.1465	513.801	GNG2;PRKAR2B;GNG7;PRKAR2A;GNB2;GNB1;PRKACB
Formation Of Tubulin Folding Intermediates By CCT/TriC R-HSA-389960	2026-06-01	1.65329e-07	2.79521e-06	0	0	31.0728	485.212	TUBB2B;TUBA1A;TUBB2A;TUBB3;TUBB4B;TUBA8
Insulin Receptor Recycling R-HSA-77387	2026-06-01	1.65329e-07	2.79521e-06	0	0	31.0728	485.212	ATP6V1A;ATP6V1G2;ATP6V1B2;ATP6V1H;ATP6V1E1;ATP6V0A1
Formation Of Annular Gap Junctions R-HSA-196025	2023-09-03	7.56806e-05	0.000462351	0	0	51.0232	484.159	CLTC;CLTB;DNM1
Transmission Across Chemical Synapses R-HSA-112315	24/246	3.10571e-17	2.25785e-14	0	0	12.2362	465.107	NSF;CAMK2B;SNAP25;CAMK2D;SRC;STXBP1;SLC1A2;LIN7C;SYN1;GNAI2;ALDH5A1;GNG2;EPB41L1;PRKAR2B;PRKAR2A;GNB2;GNG7;MYO6;GNB1;MAPK1;MAPT;PRKACB;VAMP2;MAPK3
COPI-independent Golgi-to-ER Retrograde Traffic R-HSA-6811436	1934-07-01	3.47206e-08	8.7041e-07	0	0	26.9848	463.489	DYNC1H1;DYNC1LI2;DCTN1;CAPZA2;RAB6B;PAFAH1B3;PAFAH1B2
Vasopressin Regulates Renal Water Homeostasis Via Aquaporins R-HSA-432040	1942-08-01	6.80788e-09	2.60491e-07	0	0	24.6113	462.819	GNG2;PRKAR2B;GNG7;PRKAR2A;GNB2;GNB1;AQP4;PRKACB
G-protein Mediated Events R-HSA-112040	1952-09-01	1.85457e-09	8.98846e-08	0	0	21.999	442.304	CAMK2B;CAMK2D;AHCYL1;PRKAR2B;PRKAR2A;GNAQ;MAPK1;PRKACB;GNAI2
Neurotoxicity Of Clostridium Toxins R-HSA-168799	2023-10-03	0.000107331	0.000609606	0	0	43.732	399.692	SNAP25;STX1B;VAMP2
ADP Signaling Thru P2Y Purinoceptor 12 R-HSA-392170	2022-05-01	2.02506e-06	2.41347e-05	0	0	30.3094	397.354	GNG2;GNB2;GNG7;GNB1;GNAI2
PLC Beta Mediated Events R-HSA-112043	1947-08-01	1.73902e-08	5.27102e-07	0	0	21.4505	383.265	CAMK2B;CAMK2D;AHCYL1;PRKAR2B;PRKAR2A;GNAQ;MAPK1;PRKACB
Spry Regulation Of FGF Signaling R-HSA-1295596	2016-04-01	1.51454e-05	0.000128791	0	0	34.1813	379.338	SRC;MAPK1;PTPN11;MAPK3
Dopamine Neurotransmitter Release Cycle R-HSA-212676	2023-05-01	2.56694e-06	2.91589e-05	0	0	28.6241	368.473	SNAP25;STXBP1;LIN7C;SYN1;VAMP2
Integration Of Energy Metabolism R-HSA-163685	13/105	3.48688e-11	2.53496e-09	0	0	15.1372	364.496	SNAP25;AHCYL1;STXBP1;GNAI2;GNG2;PRKAR2B;PRKAR2A;GNAQ;GNB2;GNG7;GNB1;PRKACB;VAMP2
Transferrin Endocytosis And Recycling R-HSA-917977	1931-06-01	5.07498e-07	8.01171e-06	0	0	24.8519	360.198	ATP6V1A;ATP6V1G2;ATP6V1B2;ATP6V1H;ATP6V1E1;ATP6V0A1
Neurotransmitter Receptors And Postsynaptic Signal Transmission R-HSA-112314	18/182	2.67083e-13	3.88339e-11	0	0	12.0419	348.628	NSF;CAMK2B;CAMK2D;SRC;LIN7C;GNAI2;GNG2;EPB41L1;PRKAR2B;PRKAR2A;GNB2;GNG7;MYO6;GNB1;MAPK1;MAPT;PRKACB;MAPK3
Aquaporin-mediated Transport R-HSA-445717	1950-08-01	2.89505e-08	7.5168e-07	0	0	19.9153	345.684	GNG2;PRKAR2B;GNG7;PRKAR2A;GNB2;GNB1;AQP4;PRKACB
DARPP-32 Events R-HSA-180024	2024-05-01	3.21661e-06	3.43893e-05	0	0	27.1162	342.944	PPP3CA;PPP3CB;PRKAR2B;PRKAR2A;PRKACB
G-protein Activation R-HSA-202040	2024-05-01	3.21661e-06	3.43893e-05	0	0	27.1162	342.944	GNG2;GNAQ;GNB2;GNG7;GNB1
Post NMDA Receptor Activation Events R-HSA-438064	1961-09-01	8.09943e-09	2.94414e-07	0	0	18.1832	338.78	CAMK2B;CAMK2D;SRC;PRKAR2B;PRKAR2A;MAPK1;MAPT;PRKACB;MAPK3
CLEC7A (Dectin-1) Induces NFAT Activation R-HSA-5607763	2023-11-03	0.00014651	0.000788984	0	0	38.2635	337.806	PPP3CA;PPP3CB;AHCYL1
Negative Feedback Regulation Of MAPK Pathway R-HSA-5674499	2023-06-02	0.00141075	0.00512807	0	0	50.7667	333.214	MAPK1;MAPK3
Glucagon-like Peptide-1 (GLP1) Regulates Insulin Secretion R-HSA-381676	1942-07-01	1.62904e-07	2.79521e-06	0	0	20.8084	325.238	GNG2;PRKAR2B;GNG7;PRKAR2A;GNB2;GNB1;PRKACB
Activation Of NMDA Receptors And Postsynaptic Events R-HSA-442755	1974-10-01	2.84193e-09	1.21534e-07	0	0	16.4931	324.565	CAMK2B;CAMK2D;SRC;PRKAR2B;PRKAR2A;MAPK1;MAPT;LIN7C;PRKACB;MAPK3
Cooperation Of Prefoldin And TriC/CCT In Actin And Tubulin Folding R-HSA-389958	1933-06-01	7.51011e-07	1.09197e-05	0	0	23.0087	324.465	TUBB2B;TUBA1A;TUBB2A;TUBB3;TUBB4B;TUBA8
Serotonin Neurotransmitter Release Cycle R-HSA-181429	2018-04-01	2.5074e-05	0.000196824	0	0	29.2953	310.345	SNAP25;STXBP1;SYN1;VAMP2
G Beta:Gamma Signaling Thru BTK R-HSA-8964315	2018-04-01	2.5074e-05	0.000196824	0	0	29.2953	310.345	GNG2;GNB2;GNG7;GNB1
Chaperonin-mediated Protein Folding R-HSA-390466	1990-11-01	1.35166e-09	7.01896e-08	0	0	14.7655	301.54	TUBB2B;TUBA1A;TUBB2A;GNG2;TUBB3;GNG7;GNAQ;GNB2;GNB1;TUBB4B;TUBA8
Neuronal System R-HSA-112316	27/386	1.32496e-15	4.81623e-13	0	0	8.60213	294.687	CAMK2B;SNAP25;CAMK2D;SRC;STXBP1;SLC1A2;LIN7C;GNAI2;GNG2;EPB41L1;PRKAR2B;EPB41L2;PRKAR2A;GNG7;MYO6;FLOT1;FLOT2;MAPK1;PRKACB;MAPK3;NSF;SYN1;ALDH5A1;GNB2;GNB1;MAPT;VAMP2
Ca-dependent Events R-HSA-111996	1935-06-01	1.08274e-06	1.54343e-05	0	0	21.4198	294.222	CAMK2B;CAMK2D;PRKAR2B;PRKAR2A;MAPK1;PRKACB
PECAM1 Interactions R-HSA-210990	2023-12-03	0.000193931	0.000979082	0	0	34.0103	290.72	YES1;SRC;PTPN11
CREB1 Phosphorylation Thru Activation Of Adenylate Cyclase R-HSA-442720	2023-12-03	0.000193931	0.000979082	0	0	34.0103	290.72	PRKAR2B;PRKAR2A;PRKACB
Caspase-mediated Cleavage Of Cytoskeletal Proteins R-HSA-264870	2023-12-03	0.000193931	0.000979082	0	0	34.0103	290.72	MAPT;SPTAN1;PLEC
Prostacyclin Signaling Thru Prostacyclin Receptor R-HSA-392851	2019-04-01	3.15162e-05	0.000233799	0	0	27.3409	283.389	GNG2;GNB2;GNG7;GNB1
GABA Synthesis, Release, Reuptake And Degradation R-HSA-888590	2019-04-01	3.15162e-05	0.000233799	0	0	27.3409	283.389	SNAP25;ALDH5A1;STXBP1;VAMP2
Nuclear Events Stimulated By ALK Signaling In Cancer R-HSA-9725371	2019-04-01	3.15162e-05	0.000233799	0	0	27.3409	283.389	MECP2;CLTC;MAPK1;MAPK3
Gap Junction Trafficking And Regulation R-HSA-157858	2027-05-01	5.96457e-06	6.08033e-05	0	0	23.415	281.675	SRC;CLTC;MYO6;CLTB;DNM1
ROS And RNS Production In Phagocytes R-HSA-1222556	1936-06-01	1.28869e-06	1.7677e-05	0	0	20.7047	280.795	ATP6V1A;ATP6V1G2;ATP6V1B2;ATP6V1H;ATP6V1E1;ATP6V0A1
Protein Folding R-HSA-391251	1996-11-01	2.72177e-09	1.21534e-07	0	0	13.719	270.567	TUBB2B;TUBA1A;TUBB2A;GNG2;TUBB3;GNG7;GNAQ;GNB2;GNB1;TUBB4B;TUBA8
Adrenaline,noradrenaline Inhibits Insulin Secretion R-HSA-400042	2028-05-01	7.20337e-06	6.71391e-05	0	0	22.3958	265.188	GNG2;GNG7;GNB2;GNB1;GNAI2
Prefoldin Mediated Transfer Of Substrate To CCT/TriC R-HSA-389957	2028-05-01	7.20337e-06	6.71391e-05	0	0	22.3958	265.188	TUBB2B;TUBA1A;TUBB2A;TUBB3;TUBB4B
Recycling Pathway Of L1 R-HSA-437239	2028-05-01	7.20337e-06	6.71391e-05	0	0	22.3958	265.188	SRC;DPYSL2;CLTC;MAPK1;DNM1
G Beta:Gamma Signaling Thru CDC42 R-HSA-8964616	2020-04-01	3.90925e-05	0.000273272	0	0	25.6308	260.142	GNG2;GNB2;GNG7;GNB1
G Beta:Gamma Signaling Thru PLC Beta R-HSA-418217	2020-04-01	3.90925e-05	0.000273272	0	0	25.6308	260.142	GNG2;GNB2;GNG7;GNB1
FCGR3A-mediated IL10 Synthesis R-HSA-9664323	1938-06-01	1.79685e-06	2.21409e-05	0	0	19.4087	256.767	AHCYL1;YES1;SRC;PRKAR2B;PRKAR2A;PRKACB
Signal Regulatory Protein Family Interactions R-HSA-391160	2013-03-01	0.000250284	0.00117391	0	0	30.6077	253.827	SRC;SIRPA;PTPN11
RSK Activation R-HSA-444257	2023-07-02	0.00196225	0.00679314	0	0	40.6113	253.157	MAPK1;MAPK3
Loss Of MECP2 Binding Ability To NCoR/SMRT Complex R-HSA-9022537	2023-07-02	0.00196225	0.00679314	0	0	40.6113	253.157	MECP2;NCOR1
Ca2+ Pathway R-HSA-4086398	1961-08-01	1.44764e-07	2.63108e-06	0	0	15.7732	248.399	GNAO1;PPP3CA;PPP3CB;GNG2;GNG7;AGO1;GNB2;GNB1
DAG And IP3 Signaling R-HSA-1489509	1939-06-01	2.10624e-06	2.46974e-05	0	0	18.8196	245.984	CAMK2B;CAMK2D;AHCYL1;PRKAR2B;PRKAR2A;PRKACB
Neurotransmitter Release Cycle R-HSA-112310	1950-07-01	5.64306e-07	8.54689e-06	0	0	16.9302	243.587	SNAP25;ALDH5A1;STXBP1;SLC1A2;LIN7C;SYN1;VAMP2
Presynaptic Function Of Kainate Receptors R-HSA-500657	2021-04-01	4.79197e-05	0.000328657	0	0	24.1219	239.916	GNG2;GNB2;GNG7;GNB1
Signaling By Insulin Receptor R-HSA-74752	1977-09-01	6.57909e-08	1.44939e-06	0	0	13.8935	229.754	ATP6V1A;ATP6V1G2;ATP6V1B2;ATP6V1H;MAPK1;PTPN11;ATP6V1E1;ATP6V0A1;MAPK3
Paradoxical Activation Of RAF Signaling By Kinase Inactive BRAF R-HSA-6802955	1941-06-01	2.8556e-06	3.19076e-05	0	0	17.7424	226.504	CAMK2B;CAMK2D;SRC;PEBP1;MAPK1;MAPK3
Regulation Of MECP2 Expression And Activity R-HSA-9022692	1931-05-01	1.21584e-05	0.000106496	0	0	19.8087	224.185	CAMK2B;MECP2;CAMK2D;NCOR1;AGO1
Glutamate Binding, Activation Of AMPA Receptors And Synaptic Plasticity R-HSA-399721	1931-05-01	1.21584e-05	0.000106496	0	0	19.8087	224.185	CAMK2B;NSF;CAMK2D;EPB41L1;MYO6
Response Of Mtb To Phagocytosis R-HSA-9637690	2022-04-01	5.81186e-05	0.000370633	0	0	22.7807	222.18	GSK3A;ATP6V1H;MAPK1;MAPK3
RAF-independent MAPK1/3 Activation R-HSA-112409	2023-04-01	6.98137e-05	0.0004338	0	0	21.5806	206.519	PEA15;MAPK1;PTPN11;MAPK3
Glutamate Neurotransmitter Release Cycle R-HSA-210500	2023-04-01	6.98137e-05	0.0004338	0	0	21.5806	206.519	SNAP25;STXBP1;SLC1A2;VAMP2
CaM Pathway R-HSA-111997	1933-05-01	1.67138e-05	0.000139666	0	0	18.3919	202.298	CAMK2B;CAMK2D;PRKAR2B;PRKAR2A;PRKACB
Netrin Mediated Repulsion Signals R-HSA-418886	2023-08-02	0.0025994	0.00858984	0	0	33.841	201.438	SRC;PTPN11
Synthesis Of Prostaglandins (PG) And Thromboxanes (TX) R-HSA-2162123	2015-03-01	0.000392434	0.00163965	0	0	25.5039	200.03	CBR1;AKR1C3;PTGR2
L1CAM Interactions R-HSA-373760	1999-10-01	4.98071e-08	1.16806e-06	0	0	11.8452	199.179	SRC;DPYSL2;CLTC;CNTN1;MAPK1;SPTAN1;SPTBN1;DNM1;SPTBN2;MAPK3
NCAM Signaling For Neurite Out-Growth R-HSA-375165	1957-07-01	1.40924e-06	1.86276e-05	0	0	14.5548	196.09	PRNP;SRC;MAPK1;SPTAN1;SPTBN1;MAPK3;SPTBN2
RUNX2 Regulates Osteoblast Differentiation R-HSA-8940973	2024-04-01	8.31333e-05	0.000495392	0	0	20.5005	192.604	YES1;SRC;MAPK1;MAPK3
Iron Uptake And Transport R-HSA-917937	1959-07-01	1.78844e-06	2.21409e-05	0	0	13.9936	185.194	ALAD;ATP6V1A;ATP6V1G2;ATP6V1B2;ATP6V1H;ATP6V1E1;ATP6V0A1
Extra-nuclear Estrogen Signaling R-HSA-9009391	1973-08-01	5.97404e-07	8.86352e-06	0	0	12.8534	184.198	GNG2;SRC;GNG7;GNB2;GNB1;MAPK1;GNAI2;MAPK3
G Alpha (Z) Signaling Events R-HSA-418597	1947-06-01	6.49274e-06	6.37867e-05	0	0	15.1414	180.861	GNAZ;GNG2;GNG7;GNB2;GNB1;GNAI2
G Beta:Gamma Signaling Thru PI3Kgamma R-HSA-392451	2025-04-01	9.82085e-05	0.000571181	0	0	19.5233	180.169	GNG2;GNG7;GNB2;GNB1
Gap Junction Trafficking R-HSA-190828	2025-04-01	9.82085e-05	0.000571181	0	0	19.5233	180.169	CLTC;MYO6;CLTB;DNM1
PKA Activation In Glucagon Signaling R-HSA-164378	2016-03-01	0.000479501	0.00192595	0	0	23.5408	179.917	PRKAR2B;PRKAR2A;PRKACB
Membrane Trafficking R-HSA-199991	30/599	2.23573e-13	3.88339e-11	0	0	6.07242	176.884	RAB5B;RALA;RAB5C;GDI1;DCTN1;SRC;CLTC;CLTB;RAB21;MYO6;SPTAN1;RAB6B;SPTBN1;YWHAG;SPTBN2;NSF;DYNC1H1;HIP1R;MYO5A;SNAP91;DNM1;DYNC1LI2;SYNJ1;RAB14;CAPZA2;AMPH;CHMP6;PAFAH1B3;VAMP2;PAFAH1B2
Infection With Mycobacterium Tuberculosis R-HSA-9635486	2026-04-01	0.000115174	0.000649081	0	0	18.635	169.002	GSK3A;ATP6V1H;MAPK1;MAPK3
Cooperation Of PDCL (PhLP1) And TRiC/CCT In G-protein Beta Folding R-HSA-6814122	1937-05-01	2.97319e-05	0.000227527	0	0	16.0897	167.707	GNG2;GNG7;GNAQ;GNB2;GNB1
Calcineurin Activates NFAT R-HSA-2025928	2023-09-02	0.00332047	0.0104956	0	0	29.0051	165.551	PPP3CA;PPP3CB
MAPK1 (ERK2) Activation R-HSA-112411	2023-09-02	0.00332047	0.0104956	0	0	29.0051	165.551	MAPK1;PTPN11
Ion Homeostasis R-HSA-5578775	1950-06-01	9.37594e-06	8.4152e-05	0	0	14.1069	163.32	CAMK2B;CAMK2D;AHCYL1;ATP1A3;ATP1B2;ATP1B1
Acetylcholine Neurotransmitter Release Cycle R-HSA-264642	2017-03-01	0.000578041	0.0022353	0	0	21.8582	162.972	SNAP25;STXBP1;VAMP2
PKA Activation R-HSA-163615	2017-03-01	0.000578041	0.0022353	0	0	21.8582	162.972	PRKAR2B;PRKAR2A;PRKACB
Regulation Of RUNX1 Expression And Activity R-HSA-8934593	2017-03-01	0.000578041	0.0022353	0	0	21.8582	162.972	SRC;AGO1;PTPN11
Signaling By RAF1 Mutants R-HSA-9656223	1938-05-01	3.39645e-05	0.000244477	0	0	15.6013	160.541	CAMK2B;CAMK2D;SRC;MAPK1;MAPK3
HSP90 Chaperone Cycle For Steroid Hormone Receptors (SHR) In Presence Of Ligand R-HSA-3371497	1938-05-01	3.39645e-05	0.000244477	0	0	15.6013	160.541	DYNC1H1;DYNC1LI2;DCTN1;CAPZA2;HSPA2
CREB1 Phosphorylation Thru NMDA Receptor-Mediated Activation Of RAS Signaling R-HSA-442742	2027-04-01	0.000134167	0.000738935	0	0	17.8238	158.925	CAMK2B;CAMK2D;MAPK1;MAPK3
COPI-mediated Anterograde Transport R-HSA-6807878	1980-08-01	1.21472e-06	1.69828e-05	0	0	11.5996	157.999	NSF;DYNC1H1;DYNC1LI2;DCTN1;CAPZA2;SPTAN1;SPTBN1;SPTBN2
Vesicle-mediated Transport R-HSA-5653656	30/637	1.07908e-12	1.1207e-10	0	0	5.68103	156.54	RAB5B;RALA;RAB5C;GDI1;DCTN1;SRC;CLTC;CLTB;RAB21;MYO6;SPTAN1;RAB6B;SPTBN1;YWHAG;SPTBN2;NSF;DYNC1H1;HIP1R;MYO5A;SNAP91;DNM1;DYNC1LI2;SYNJ1;RAB14;CAPZA2;AMPH;CHMP6;PAFAH1B3;VAMP2;PAFAH1B2
RHOU GTPase Cycle R-HSA-9013420	1939-05-01	3.86496e-05	0.000273272	0	0	15.1417	153.854	SRC;CLTC;MYO6;SPTAN1;SPTBN1
Sensory Processing Of Sound By Inner Hair Cells Of Cochlea R-HSA-9662360	1967-07-01	4.266e-06	4.43054e-05	0	0	12.1229	149.898	SNAP25;EPB41L1;CAPZA2;SPTAN1;SYN1;VAMP2;SPTBN1
Norepinephrine Neurotransmitter Release Cycle R-HSA-181430	2018-03-01	0.000688635	0.00262114	0	0	20.4	148.528	SNAP25;STXBP1;VAMP2
Carboxyterminal Post-Translational Modifications Of Tubulin R-HSA-8955332	1941-05-01	4.95094e-05	0.000336386	0	0	14.299	141.751	TUBB2B;TUBA1A;TUBB2A;TUBB3;TUBB4B
Activation Of G Protein Gated Potassium Channels R-HSA-1296041	2029-04-01	0.000178799	0.000921892	0	0	16.3963	141.487	GNG2;GNG7;GNB2;GNB1
Activation Of Kainate Receptors Upon Glutamate Binding R-HSA-451326	2029-04-01	0.000178799	0.000921892	0	0	16.3963	141.487	GNG2;GNG7;GNB2;GNB1
Negative Regulation Of FGFR3 Signaling R-HSA-5654732	2029-04-01	0.000178799	0.000921892	0	0	16.3963	141.487	SRC;MAPK1;PTPN11;MAPK3
Activation Of AP-1 Family Of Transcription Factors R-HSA-450341	2023-10-02	0.00412376	0.0125668	0	0	25.3782	139.351	MAPK1;MAPK3
CaMK IV-mediated Phosphorylation Of CREB R-HSA-111932	2023-10-02	0.00412376	0.0125668	0	0	25.3782	139.351	CAMK2B;CAMK2D
Signal Attenuation R-HSA-74749	2023-10-02	0.00412376	0.0125668	0	0	25.3782	139.351	MAPK1;MAPK3
MAPK3 (ERK1) Activation R-HSA-110056	2023-10-02	0.00412376	0.0125668	0	0	25.3782	139.351	PTPN11;MAPK3
Activation Of GABAB Receptors R-HSA-991365	1942-05-01	5.57534e-05	0.000361899	0	0	13.9119	136.261	GNG2;GNG7;GNB2;GNB1;GNAI2
PKA-mediated Phosphorylation Of CREB R-HSA-111931	2019-03-01	0.000811846	0.00305809	0	0	19.124	136.09	PRKAR2B;PRKAR2A;PRKACB
Anti-inflammatory Response Favoring Leishmania Infection R-HSA-9662851	12/165	9.03625e-08	1.87696e-06	0	0	8.33068	135.119	GNAZ;AHCYL1;YES1;GNG2;PRKAR2B;SRC;PRKAR2A;GNB2;GNG7;GNB1;PRKACB;GNAI2
RUNX2 Regulates Bone Development R-HSA-8941326	1931-04-01	0.000233254	0.00111471	0	0	15.1802	126.958	YES1;SRC;MAPK1;MAPK3
Negative Regulation Of FGFR4 Signaling R-HSA-5654733	1931-04-01	0.000233254	0.00111471	0	0	15.1802	126.958	SRC;MAPK1;PTPN11;MAPK3
Sensory Processing Of Sound R-HSA-9659379	1975-07-01	9.11108e-06	8.27969e-05	0	0	10.6923	124.095	SNAP25;EPB41L1;CAPZA2;SPTAN1;SYN1;VAMP2;SPTBN1
Nuclear Envelope (NE) Reassembly R-HSA-2995410	1975-07-01	9.11108e-06	8.27969e-05	0	0	10.6923	124.095	TUBB2B;TUBA1A;TUBB2A;TUBB3;CHMP6;TUBB4B;TUBA8
Leishmania Infection R-HSA-9658195	15/247	2.43803e-08	6.56462e-07	0	0	6.95256	121.875	GNAZ;AHCYL1;YES1;SRC;MYO5A;GNAI2;GNG2;PRKAR2B;PRKAR2A;GNB2;GNG7;GNB1;MAPK1;PRKACB;MAPK3
G-protein Beta:Gamma Signaling R-HSA-397795	1932-04-01	0.000264534	0.00122494	0	0	14.6373	120.575	GNG2;GNG7;GNB2;GNB1
Nuclear Signaling By ERBB4 R-HSA-1251985	1932-04-01	0.000264534	0.00122494	0	0	14.6373	120.575	NCOR1;SRC;S100B;GFAP
Formation Of Apoptosome R-HSA-111458	2023-11-02	0.00500759	0.0149816	0	0	22.5573	119.481	MAPK1;MAPK3
WNT5A-dependent Internalization Of FZD2, FZD5 And ROR2 R-HSA-5140745	2023-11-02	0.00500759	0.0149816	0	0	22.5573	119.481	CLTC;CLTB
eNOS Activation R-HSA-203615	2023-11-02	0.00500759	0.0149816	0	0	22.5573	119.481	DDAH1;DDAH2
CTLA4 Inhibitory Signaling R-HSA-389513	2021-03-01	0.00109826	0.00407367	0	0	16.9974	115.821	YES1;SRC;PTPN11
Signaling By High-Kinase Activity BRAF Mutants R-HSA-6802948	1933-04-01	0.000298716	0.00132419	0	0	14.1319	114.694	SRC;PEBP1;MAPK1;MAPK3
Signaling To ERKs R-HSA-187687	1933-04-01	0.000298716	0.00132419	0	0	14.1319	114.694	RALA;SRC;MAPK1;MAPK3
Glucagon-type Ligand Receptors R-HSA-420092	1933-04-01	0.000298716	0.00132419	0	0	14.1319	114.694	GNG2;GNG7;GNB2;GNB1
Negative Regulation Of FGFR1 Signaling R-HSA-5654726	1933-04-01	0.000298716	0.00132419	0	0	14.1319	114.694	SRC;MAPK1;PTPN11;MAPK3
Signaling By BRAF And RAF1 Fusions R-HSA-6802952	1962-06-01	3.28862e-05	0.000241497	0	0	11.0772	114.344	CAMK2B;CAMK2D;SRC;PEBP1;MAPK1;MAPK3
G Alpha (I) Signaling Events R-HSA-418594	17/312	1.38689e-08	4.58306e-07	0	0	6.2455	113.004	CAMK2B;GNAZ;CAMK2D;AHCYL1;SRC;GNAI2;PPP3CA;PPP3CB;GNG2;PRKAR2B;PRKAR2A;GNAQ;GNB2;GNG7;GNB1;MAPK1;PRKACB
Negative Regulation Of FGFR2 Signaling R-HSA-5654727	1934-04-01	0.000335953	0.00146118	0	0	13.6601	109.261	SRC;MAPK1;PTPN11;MAPK3
Beta-catenin Independent WNT Signaling R-HSA-3858494	10/142	1.4728e-06	1.87846e-05	0	0	7.96913	107.012	GNAO1;PPP3CA;PPP3CB;GNG2;AGO1;GNB2;GNG7;GNB1;CLTC;CLTB
Clathrin-mediated Endocytosis R-HSA-8856828	10/142	1.4728e-06	1.87846e-05	0	0	7.96913	107.012	RAB5B;RAB5C;SYNJ1;CLTC;CLTB;HIP1R;AMPH;SNAP91;DNM1;VAMP2
EPH-ephrin Mediated Repulsion Of Cells R-HSA-3928665	1949-05-01	0.000118197	0.000660993	0	0	11.6945	105.755	YES1;SRC;CLTC;CLTB;DNM1
Inwardly Rectifying K+ Channels R-HSA-1296065	1935-04-01	0.000376399	0.00158175	0	0	13.2188	104.228	GNG2;GNG7;GNB2;GNB1
Disorders Of Developmental Biology R-HSA-9675151	2023-12-02	0.00597033	0.0170213	0	0	20.3005	103.958	MECP2;NCOR1
Frs2-mediated Activation R-HSA-170968	2023-12-02	0.00597033	0.0170213	0	0	20.3005	103.958	MAPK1;MAPK3
Glutathione Synthesis And Recycling R-HSA-174403	2023-12-02	0.00597033	0.0170213	0	0	20.3005	103.958	PRNP;CNDP2
p38MAPK Events R-HSA-171007	2023-12-02	0.00597033	0.0170213	0	0	20.3005	103.958	RALA;SRC
Long-term Potentiation R-HSA-9620244	2023-03-01	0.0014414	0.00521343	0	0	15.2961	100.069	CAMK2B;CAMK2D;SRC
Translocation Of SLC2A4 (GLUT4) To Plasma Membrane R-HSA-1445148	1951-05-01	0.000143304	0.00077748	0	0	11.1849	98.9924	RALA;RAB14;MYO5A;YWHAG;VAMP2
Ion Channel Transport R-HSA-983712	11/175	1.34662e-06	1.81295e-05	0	0	7.08199	95.7337	ATP6V1A;CAMK2B;CAMK2D;ATP6V1G2;ATP6V1B2;ATP6V1H;ATP1A3;ATP1B2;ATP6V1E1;ATP1B1;ATP6V0A1
Loss Of Nlp From Mitotic Centrosomes R-HSA-380259	1969-06-01	6.05712e-05	0.000382916	0	0	9.84293	95.5915	DYNC1H1;TUBA1A;DCTN1;PRKAR2B;TUBB4B;YWHAG
MAP2K And MAPK Activation R-HSA-5674135	1937-04-01	0.00046754	0.00188834	0	0	12.4164	95.2092	SRC;PEBP1;MAPK1;MAPK3
G Alpha (S) Signaling Events R-HSA-418555	10/153	2.8967e-06	3.19076e-05	0	0	7.35201	93.7523	GNAZ;GNG2;PRKAR2B;SRC;PRKAR2A;GNB2;GNG7;GNB1;PRKACB;GNAI2
Aggrephagy R-HSA-9646399	2024-03-01	0.00163544	0.00585698	0	0	14.567	93.4596	DYNC1H1;DYNC1LI2;PARK7
Ion Transport By P-type ATPases R-HSA-936837	1953-05-01	0.0001723	0.000907699	0	0	10.7178	92.8831	CAMK2B;CAMK2D;ATP1A3;ATP1B2;ATP1B1
ADORA2B Mediated Anti-Inflammatory Cytokine Production R-HSA-9660821	9/131	6.10542e-06	6.08033e-05	0	0	7.72275	92.7219	GNAZ;GNG2;PRKAR2B;PRKAR2A;GNB2;GNG7;GNB1;PRKACB;GNAI2
Innate Immune System R-HSA-168249	35/1035	1.35077e-10	8.18341e-09	0	0	4.06238	92.3182	ATP6V1A;SNAP25;ASAH1;RAB5B;AHCYL1;RAB5C;SRC;CST3;ALAD;PPP3CA;PPP3CB;SIRPA;ATP6V1H;MAPK1;ATP6V1E1;PRKACB;SPTAN1;ATP6V0A1;MAPK3;DYNC1H1;ATP6V1G2;YES1;MYO5A;PTPN11;TUBB4B;S100B;DNM1;SERPINB6;RAB14;CAPZA2;UBA3;ATP6V1B2;PADI2;ALDOC;PAFAH1B2
Cytochrome C-Mediated Apoptotic Response R-HSA-111461	2013-02-01	0.00701034	0.019602	0	0	18.4541	91.539	MAPK1;MAPK3
ERKs Are Inactivated R-HSA-202670	2013-02-01	0.00701034	0.019602	0	0	18.4541	91.539	MAPK1;MAPK3
FCGR Activation R-HSA-2029481	2013-02-01	0.00701034	0.019602	0	0	18.4541	91.539	YES1;SRC
Apoptotic Cleavage Of Cellular Proteins R-HSA-111465	1938-04-01	0.000518549	0.00206003	0	0	12.0506	91.1564	MAPT;SPTAN1;PLEC;TJP2
AURKA Activation By TPX2 R-HSA-8854518	1972-06-01	7.70374e-05	0.000462861	0	0	9.3941	88.9736	DYNC1H1;TUBA1A;DCTN1;PRKAR2B;TUBB4B;YWHAG
Golgi-to-ER Retrograde Transport R-HSA-8856688	8/112	1.52352e-05	0.000128791	0	0	8.0175	88.9293	NSF;DYNC1H1;DYNC1LI2;DCTN1;CAPZA2;RAB6B;PAFAH1B3;PAFAH1B2
Assembly And Cell Surface Presentation Of NMDA Receptors R-HSA-9609736	2025-03-01	0.00184507	0.00648001	0	0	13.9042	87.5301	CAMK2B;CAMK2D;LIN7C
Basigin Interactions R-HSA-210991	2025-03-01	0.00184507	0.00648001	0	0	13.9042	87.5301	SLC3A2;ATP1B2;ATP1B1
Signaling By FGFR3 R-HSA-5654741	1939-04-01	0.000573395	0.0022353	0	0	11.7057	87.3706	SRC;MAPK1;PTPN11;MAPK3
Amino Acids Regulate mTORC1 R-HSA-9639288	1955-05-01	0.000205573	0.00102364	0	0	10.288	87.3423	ATP6V1A;ATP6V1G2;ATP6V1B2;ATP6V1H;ATP6V1E1
Signaling By ALK Fusions And Activated Point Mutants R-HSA-9725370	1955-05-01	0.000205573	0.00102364	0	0	10.288	87.3423	MECP2;DCTN1;CLTC;MAPK1;MAPK3
Signaling By FGFR4 R-HSA-5654743	1940-04-01	0.000632237	0.00243194	0	0	11.38	83.8276	SRC;MAPK1;PTPN11;MAPK3
Prolonged ERK Activation Events R-HSA-169893	2014-02-01	0.00812603	0.0221864	0	0	16.9154	81.4084	MAPK1;MAPK3
Retrograde Neurotrophin Signaling R-HSA-177504	2014-02-01	0.00812603	0.0221864	0	0	16.9154	81.4084	CLTC;DNM1
Synthesis Of IP2, IP, And Ins In Cytosol R-HSA-1855183	2014-02-01	0.00812603	0.0221864	0	0	16.9154	81.4084	IMPA1;SYNJ1
Golgi Cisternae Pericentriolar Stack Reorganization R-HSA-162658	2014-02-01	0.00812603	0.0221864	0	0	16.9154	81.4084	MAPK1;MAPK3
Cell-Cell Communication R-HSA-1500931	8/120	2.51783e-05	0.000196824	0	0	7.4418	78.8051	CADM3;CDH2;SRC;SIRPA;PTPN11;SPTAN1;SPTBN1;PLEC
Axon Guidance R-HSA-422475	21/519	4.78399e-08	1.15932e-06	0	0	4.62538	77.9626	PRNP;YES1;SRC;CLTC;CLTB;CRMP1;PTPN11;DNM1;PPP3CB;DPYSL4;DPYSL2;PRKAR2A;DPYSL3;PLXNA2;CNTN1;MAPK1;PRKACB;SPTAN1;SPTBN1;SPTBN2;MAPK3
GABA Receptor Activation R-HSA-977443	1959-05-01	0.000286585	0.00131036	0	0	9.52402	77.6919	GNG2;GNG7;GNB2;GNB1;GNAI2
Oncogenic MAPK Signaling R-HSA-6802957	1978-06-01	0.000120608	0.000669329	0	0	8.60864	77.6754	CAMK2B;CAMK2D;SRC;PEBP1;MAPK1;MAPK3
FLT3 Signaling In Disease R-HSA-9682385	2027-03-01	0.00231277	0.00789383	0	0	12.7442	77.3485	MYO18A;PTPN11;SPTBN1
Abacavir Metabolism R-HSA-2161541	2023-05-01	0.0482938	0.0997431	0	0	25.2538	76.5305	GUK1
PKA-mediated Phosphorylation Of Key Metabolic Factors R-HSA-163358	2023-05-01	0.0482938	0.0997431	0	0	25.2538	76.5305	PRKACB
Estrogen-stimulated Signaling Thru PRKCZ R-HSA-9634635	2023-05-01	0.0482938	0.0997431	0	0	25.2538	76.5305	MAPK1
Formation Of Xylulose-5-Phosphate R-HSA-5661270	2023-05-01	0.0482938	0.0997431	0	0	25.2538	76.5305	CRYL1
Toxicity Of Botulinum Toxin Type D (botD) R-HSA-5250955	2023-05-01	0.0482938	0.0997431	0	0	25.2538	76.5305	VAMP2
Toxicity Of Botulinum Toxin Type F (botF) R-HSA-5250981	2023-05-01	0.0482938	0.0997431	0	0	25.2538	76.5305	VAMP2
MECP2 Regulates Transcription Factors R-HSA-9022707	2023-05-01	0.0482938	0.0997431	0	0	25.2538	76.5305	MECP2
MET Activates PTPN11 R-HSA-8865999	2023-05-01	0.0482938	0.0997431	0	0	25.2538	76.5305	PTPN11
FCGR3A-mediated Phagocytosis R-HSA-9664422	1960-05-01	0.000310164	0.00135837	0	0	9.35038	75.5362	YES1;SRC;MAPK1;MYO5A;MAPK3
Transcriptional Regulation By MECP2 R-HSA-8986944	1960-05-01	0.000310164	0.00135837	0	0	9.35038	75.5362	MECP2;CAMK2B;CAMK2D;NCOR1;AGO1
Recruitment Of NuMA To Mitotic Centrosomes R-HSA-380320	1980-06-01	0.000138826	0.000758846	0	0	8.37512	74.3903	DYNC1H1;TUBA1A;DCTN1;PRKAR2B;TUBB4B;YWHAG
Signaling By Receptor Tyrosine Kinases R-HSA-9006934	20/496	1.07655e-07	2.08606e-06	0	0	4.5879	73.6098	ATP6V1A;RALA;AHCYL1;ATP6V1G2;YES1;SRC;CLTC;PTPN11;S100B;DNM1;GFAP;NCOR1;ATP6V1B2;ATP6V1H;MAPK1;STUB1;ATP6V1E1;PRKACB;ATP6V0A1;MAPK3
Signaling By Activin R-HSA-1502540	2015-02-01	0.00931582	0.0249911	0	0	15.6134	73.009	MAPK1;MAPK3
EPHA-mediated Growth Cone Collapse R-HSA-3928663	2015-02-01	0.00931582	0.0249911	0	0	15.6134	73.009	YES1;SRC
WNT5A-dependent Internalization Of FZD4 R-HSA-5099900	2015-02-01	0.00931582	0.0249911	0	0	15.6134	73.009	CLTC;CLTB
Metabolism Of Nitric Oxide: NOS3 Activation And Regulation R-HSA-202131	2015-02-01	0.00931582	0.0249911	0	0	15.6134	73.009	DDAH1;DDAH2
Interconversion Of Nucleotide Di- And Triphosphates R-HSA-499943	2028-03-01	0.00257167	0.008537	0	0	12.2338	72.9527	GUK1;AK1;CMPK1
Centrosome Maturation R-HSA-380287	1981-06-01	0.000148717	0.000794981	0	0	8.26304	72.826	DYNC1H1;TUBA1A;DCTN1;PRKAR2B;TUBB4B;YWHAG
Hemostasis R-HSA-109582	22/576	6.20538e-08	1.40978e-06	0	0	4.368	72.4882	CXADR;YES1;SRC;SLC3A2;PTPN11;ATP1B2;ATP1B1;SERPINB6;GNAI2;GNA13;GNG2;PRKAR2B;PRKAR2A;GNAQ;GNB2;GNG7;CAPZA2;GNB1;SIRPA;MAPK1;PRKACB;MAPK3
Infectious Disease R-HSA-5663205	31/961	5.42686e-09	2.19185e-07	0	0	3.78976	72.1263	GNAZ;SNAP25;GSK3A;AHCYL1;SRC;CLTC;ATP1A3;GNAI2;GNG2;PRKAR2B;PRKAR2A;GNG7;ATP6V1H;MAPK1;PRKACB;YWHAG;MAPK3;DYNC1H1;YES1;MYO5A;PTPN11;ATP1B2;ATP1B1;STX1B;DYNC1LI2;NCOR1;PACS1;GNB2;GNB1;CHMP6;VAMP2
RAB Geranylgeranylation R-HSA-8873719	1962-05-01	0.0003617	0.0015468	0	0	9.02138	71.4917	RAB21;RAB5B;RAB5C;RAB14;RAB6B
MHC Class II Antigen Presentation R-HSA-2132295	7/104	7.6694e-05	0.000462861	0	0	7.48464	70.9222	DYNC1H1;DYNC1LI2;DCTN1;CLTC;CAPZA2;DNM1;SPTBN2
Nervous System Development R-HSA-9675108	21/545	1.09038e-07	2.08606e-06	0	0	4.38995	70.3778	PRNP;YES1;SRC;CLTC;CLTB;CRMP1;PTPN11;DNM1;PPP3CB;DPYSL4;DPYSL2;PRKAR2A;DPYSL3;PLXNA2;CNTN1;MAPK1;PRKACB;SPTAN1;SPTBN1;SPTBN2;MAPK3
Programmed Cell Death R-HSA-5357801	11/208	7.15702e-06	6.71391e-05	0	0	5.88576	69.731	FLOT1;FLOT2;MAPK1;STUB1;MAPT;CHMP6;SPTAN1;YWHAG;TJP2;PLEC;MAPK3
Signal Transduction R-HSA-162582	58/2465	1.06986e-10	7.07082e-09	0	0	3.01569	69.2351	GSK3A;AHCYL1;CLTC;STMN2;CLTB;PEBP1;PPP3CA;PPP3CB;BASP1;PEA15;FLOT1;FLOT2;PIP4K2B;ATP6V1E1;PRKACB;SPTAN1;YWHAG;ATP6V1G2;DNM1;DYNC1LI2;NCOR1;ATP6V1B2;ATP6V1A;CAMK2B;GNAZ;KHDRBS2;CAMK2D;RALA;SRC;GNAI2;GNA13;GNG2;PRKAR2B;PRKAR2A;GNG7;MYO6;ATP6V1H;MAPK1;CKB;SPTBN1;SPTBN2;ATP6V0A1;MAPK3;FARP1;DYNC1H1;YES1;AKR1C3;PTPN11;S100B;GFAP;GNAO1;AGO1;GNAQ;GNB2;GNB1;CNTN1;STUB1;TJP2
Regulation Of Necroptotic Cell Death R-HSA-5675482	2029-03-01	0.00284777	0.00920146	0	0	11.7627	68.9437	FLOT1;FLOT2;STUB1
FCERI Mediated Ca+2 Mobilization R-HSA-2871809	2029-03-01	0.00284777	0.00920146	0	0	11.7627	68.9437	PPP3CA;PPP3CB;AHCYL1
Uptake And Actions Of Bacterial Toxins R-HSA-5339562	2029-03-01	0.00284777	0.00920146	0	0	11.7627	68.9437	SNAP25;STX1B;VAMP2
Interaction Between L1 And Ankyrins R-HSA-445095	2029-03-01	0.00284777	0.00920146	0	0	11.7627	68.9437	SPTAN1;SPTBN1;SPTBN2
Semaphorin Interactions R-HSA-373755	1964-05-01	0.000419461	0.00172287	0	0	8.71469	67.7701	DPYSL4;DPYSL2;DPYSL3;PLXNA2;CRMP1
Intracellular Signaling By Second Messengers R-HSA-9006925	14/306	2.20935e-06	2.54951e-05	0	0	5.1118	66.57	CAMK2B;GSK3A;CAMK2D;AHCYL1;SRC;PTPN11;PRKAR2B;PRKAR2A;AGO1;MAPK1;PIP4K2B;STUB1;PRKACB;MAPK3
Regulation Of KIT Signaling R-HSA-1433559	2016-02-01	0.0105782	0.027663	0	0	14.4974	65.9483	YES1;SRC
ER To Golgi Anterograde Transport R-HSA-199977	8/133	5.26583e-05	0.000351216	0	0	6.66345	65.6462	NSF;DYNC1H1;DYNC1LI2;DCTN1;CAPZA2;SPTAN1;SPTBN1;SPTBN2
Cell Surface Interactions At Vascular Wall R-HSA-202733	8/134	5.55353e-05	0.000361899	0	0	6.61023	64.7703	CXADR;YES1;SRC;SIRPA;SLC3A2;PTPN11;ATP1B2;ATP1B1
Regulation Of PLK1 Activity At G2/M Transition R-HSA-2565942	1987-06-01	0.000220383	0.00107936	0	0	7.64863	64.4026	DYNC1H1;TUBA1A;DCTN1;PRKAR2B;TUBB4B;YWHAG
Fcgamma Receptor (FCGR) Dependent Phagocytosis R-HSA-2029480	1987-06-01	0.000220383	0.00107936	0	0	7.64863	64.4026	AHCYL1;YES1;SRC;MAPK1;MYO5A;MAPK3
Protein-protein Interactions At Synapses R-HSA-6794362	1988-06-01	0.000234595	0.00111471	0	0	7.55497	63.1418	EPB41L1;STXBP1;EPB41L2;FLOT1;FLOT2;LIN7C
RAB GEFs Exchange GTP For GDP On RABs R-HSA-8876198	1989-06-01	0.000249517	0.00117391	0	0	7.46357	61.9177	RAB21;RAB5B;RAB5C;GDI1;RAB14;RAB6B
RIPK1-mediated Regulated Necrosis R-HSA-5213460	1931-03-01	0.00345304	0.0108205	0	0	10.9214	61.9079	FLOT1;FLOT2;STUB1
Downregulation Of SMAD2/3:SMAD4 Transcriptional Activity R-HSA-2173795	1931-03-01	0.00345304	0.0108205	0	0	10.9214	61.9079	NCOR1;MAPK1;MAPK3
Signaling By FGFR1 R-HSA-5654736	1949-04-01	0.00136813	0.00501994	0	0	9.09983	60.0071	SRC;MAPK1;PTPN11;MAPK3
GAB1 Signalosome R-HSA-180292	2017-02-01	0.0119115	0.0308173	0	0	13.5303	59.9424	SRC;PTPN11
Gastrin-CREB Signaling Pathway Via PKC And MAPK R-HSA-881907	2017-02-01	0.0119115	0.0308173	0	0	13.5303	59.9424	MAPK1;MAPK3
RAF Activation R-HSA-5673000	1932-03-01	0.00378288	0.0118032	0	0	10.5443	58.8082	CAMK2B;CAMK2D;SRC
Activated NTRK2 Signals Thru FYN R-HSA-9032500	2023-06-01	0.0576704	0.113825	0	0	20.202	57.6366	SRC
Activated NTRK3 Signals Thru PI3K R-HSA-9603381	2023-06-01	0.0576704	0.113825	0	0	20.202	57.6366	SRC
Phenylalanine Metabolism R-HSA-8964208	2023-06-01	0.0576704	0.113825	0	0	20.202	57.6366	QDPR
Protein Repair R-HSA-5676934	2023-06-01	0.0576704	0.113825	0	0	20.202	57.6366	PCMT1
Entry Of Influenza Virion Into Host Cell Via Endocytosis R-HSA-168275	2023-06-01	0.0576704	0.113825	0	0	20.202	57.6366	CLTC
Molybdenum Cofactor Biosynthesis R-HSA-947581	2023-06-01	0.0576704	0.113825	0	0	20.202	57.6366	GPHN
trans-Golgi Network Vesicle Budding R-HSA-199992	1971-05-01	0.000677595	0.00259269	0	0	7.78764	56.8261	RAB5C;CLTC;CLTB;HIP1R;VAMP2
Oncogene Induced Senescence R-HSA-2559585	1933-03-01	0.0041313	0.0125668	0	0	10.1923	55.947	AGO1;MAPK1;MAPK3
Signaling By FLT3 Fusion Proteins R-HSA-9703465	2018-02-01	0.0133144	0.0336095	0	0	12.684	54.781	MYO18A;SPTBN1
VEGFR2 Mediated Cell Proliferation R-HSA-5218921	2018-02-01	0.0133144	0.0336095	0	0	12.684	54.781	AHCYL1;SRC
Apoptotic Execution Phase R-HSA-75153	1952-04-01	0.00170849	0.00605888	0	0	8.52979	54.3531	MAPT;SPTAN1;PLEC;TJP2
Transport Of Small Molecules R-HSA-382551	23/706	5.17951e-07	8.01171e-06	0	0	3.70038	53.557	ATP6V1A;CAMK2B;CAMK2D;ATP6V1G2;CLTC;SLC1A2;ATP1A3;AQP4;SLC3A2;ATP1B2;ATP1B1;ALAD;GNG2;PRKAR2B;PRKAR2A;GNB2;GNG7;GNB1;ATP6V1B2;ATP6V1H;ATP6V1E1;PRKACB;ATP6V0A1
Lysosome Vesicle Biogenesis R-HSA-432720	1934-03-01	0.00449859	0.013627	0	0	9.86299	53.2995	CLTC;CLTB;VAMP2
Anchoring Of Basal Body To Plasma Membrane R-HSA-5620912	1997-06-01	0.000397617	0.00165181	0	0	6.80467	53.2807	DYNC1H1;TUBA1A;PRKAR2B;DCTN1;TUBB4B;YWHAG
Immune System R-HSA-168256	46/1943	1.36805e-08	4.58306e-07	0	0	2.87549	52.0674	ATP6V1A;CAMK2B;SNAP25;ASAH1;RAB5B;CAMK2D;RALA;AHCYL1;RAB5C;DCTN1;SRC;CLTC;CST3;ALAD;PPP3CA;NPEPPS;PPP3CB;SIRPA;ATP6V1H;MAPK1;ATP6V1E1;PRKACB;SPTAN1;SPTBN2;ATP6V0A1;MAPK3;DYNC1H1;CXADR;ATP6V1G2;YES1;MYO5A;PTPN11;TUBB4B;S100B;DNM1;SERPINB6;DYNC1LI2;RAB14;CAPZA2;UBA3;ATP6V1B2;PADI2;ALDOC;STUB1;VAMP2;PAFAH1B2
Ras Activation Upon Ca2+ Influx Thru NMDA Receptor R-HSA-442982	2019-02-01	0.0147853	0.0366856	0	0	11.9373	50.3051	CAMK2B;CAMK2D
Signaling By KIT In Disease R-HSA-9669938	2019-02-01	0.0147853	0.0366856	0	0	11.9373	50.3051	YES1;SRC
Signaling To RAS R-HSA-167044	2019-02-01	0.0147853	0.0366856	0	0	11.9373	50.3051	RALA;SRC
Neutrophil Degranulation R-HSA-6798695	17/468	4.15443e-06	4.37721e-05	0	0	4.05253	50.2162	DYNC1H1;SNAP25;ASAH1;RAB5B;RAB5C;TUBB4B;SERPINB6;CST3;ALAD;RAB14;PADI2;SIRPA;MAPK1;ALDOC;SPTAN1;PAFAH1B2;ATP6V0A1
MAPK Family Signaling Cascades R-HSA-5683057	13/318	1.7114e-05	0.000141385	0	0	4.51664	49.5729	CAMK2B;CAMK2D;SRC;PEBP1;PTPN11;AGO1;PEA15;MAPK1;PRKACB;SPTAN1;SPTBN1;SPTBN2;MAPK3
Golgi Associated Vesicle Biogenesis R-HSA-432722	1955-04-01	0.00210357	0.00721366	0	0	8.02682	49.4783	RAB5C;CLTC;HIP1R;VAMP2
Metabolism R-HSA-1430728	47/2049	2.43751e-08	6.56462e-07	0	0	2.78604	48.8384	SNAP25;ASAH1;AHCYL1;MAOB;STXBP1;AK1;PYGM;SLC3A2;ENO2;GPHN;GNAI2;CNDP2;ALAD;GNG2;IMPA1;PRKAR2B;GUK1;PRKAR2A;GNG7;PNPO;PIP4K2B;CKB;PRKACB;CBR1;PRNP;GSTM2;EPHX1;AKR1C3;PTGR2;ASS1;QDPR;NCOR1;SYNJ1;DDAH1;RAB14;DDAH2;ACOX1;GPD2;GNAQ;GNB2;GNB1;CMPK1;CRYL1;ALDOC;VAMP2;PLCD1;ALDH9A1
Glutathione Conjugation R-HSA-156590	1936-03-01	0.00529095	0.0155102	0	0	9.26429	48.5612	PRNP;GSTM2;CNDP2
HSF1-dependent Transactivation R-HSA-3371571	1936-03-01	0.00529095	0.0155102	0	0	9.26429	48.5612	CAMK2B;CAMK2D;HSPA2
G Alpha (12/13) Signaling Events R-HSA-416482	1978-05-01	0.00103942	0.00387518	0	0	7.03838	48.3473	GNA13;GNG2;GNG7;GNB2;GNB1
ESR-mediated Signaling R-HSA-8939211	9/188	0.000106289	0.000608443	0	0	5.24831	48.0186	GNG2;SRC;AGO1;GNB2;GNG7;GNB1;MAPK1;GNAI2;MAPK3
Platelet Activation, Signaling And Aggregation R-HSA-76002	11/254	4.57545e-05	0.000316796	0	0	4.76039	47.5668	GNA13;GNG2;SRC;GNAQ;GNB2;GNG7;GNB1;MAPK1;PTPN11;GNAI2;MAPK3
Regulated Necrosis R-HSA-5218859	1957-04-01	0.00239945	0.00803872	0	0	7.72314	46.59	FLOT1;FLOT2;STUB1;CHMP6
Signaling By ERBB4 R-HSA-1236394	1957-04-01	0.00239945	0.00803872	0	0	7.72314	46.59	NCOR1;SRC;S100B;GFAP
Neurexins And Neuroligins R-HSA-6794361	1957-04-01	0.00239945	0.00803872	0	0	7.72314	46.59	EPB41L1;STXBP1;EPB41L2;LIN7C
RHOV GTPase Cycle R-HSA-9013424	1937-03-01	0.00571654	0.0165575	0	0	8.99136	46.4349	CLTC;SPTAN1;SPTBN1
Apoptotic Factor-Mediated Response R-HSA-111471	2020-02-01	0.0163227	0.0396877	0	0	11.2735	46.3927	MAPK1;MAPK3
Chaperone Mediated Autophagy R-HSA-9613829	2020-02-01	0.0163227	0.0396877	0	0	11.2735	46.3927	PARK7;GFAP
Signal Transduction By L1 R-HSA-445144	2020-02-01	0.0163227	0.0396877	0	0	11.2735	46.3927	MAPK1;MAPK3
Nef-mediated Downmodulation Of Cell Surface Receptors By Recruitment To Clathrin Adapters R-HSA-164938	2020-02-01	0.0163227	0.0396877	0	0	11.2735	46.3927	PACS1;ATP6V1H
Signaling By NTRKs R-HSA-166520	7/132	0.00033766	0.00146118	0	0	5.79983	46.3608	RALA;SRC;CLTC;MAPK1;PTPN11;DNM1;MAPK3
Post-transcriptional Silencing By Small RNAs R-HSA-426496	2023-07-01	0.0669551	0.126761	0	0	16.8342	45.5151	AGO1
STAT5 Activation R-HSA-9645135	2023-07-01	0.0669551	0.126761	0	0	16.8342	45.5151	PTPN11
Signaling By MAPK Mutants R-HSA-9652817	2023-07-01	0.0669551	0.126761	0	0	16.8342	45.5151	MAPK1
TYSND1 Cleaves Peroxisomal Proteins R-HSA-9033500	2023-07-01	0.0669551	0.126761	0	0	16.8342	45.5151	ACOX1
HDL Assembly R-HSA-8963896	2023-07-01	0.0669551	0.126761	0	0	16.8342	45.5151	PRKACB
MECP2 Regulates Transcription Of Neuronal Ligands R-HSA-9022702	2023-07-01	0.0669551	0.126761	0	0	16.8342	45.5151	MECP2
Nectin/Necl Trans Heterodimerization R-HSA-420597	2023-07-01	0.0669551	0.126761	0	0	16.8342	45.5151	CADM3
Nef Mediated CD8 Down-regulation R-HSA-182218	2023-07-01	0.0669551	0.126761	0	0	16.8342	45.5151	ATP6V1H
Neurofascin Interactions R-HSA-447043	2023-07-01	0.0669551	0.126761	0	0	16.8342	45.5151	CNTN1
Signaling By Nuclear Receptors R-HSA-9006931	11/260	5.6496e-05	0.000363474	0	0	4.64425	45.427	NCOR1;GNG2;SRC;AGO1;GNB2;GNG7;GNB1;AKR1C3;MAPK1;GNAI2;MAPK3
Transport To Golgi And Subsequent Modification R-HSA-948021	8/164	0.000226393	0.00109725	0	0	5.33089	44.7434	NSF;DYNC1H1;DYNC1LI2;DCTN1;CAPZA2;SPTAN1;SPTBN1;SPTBN2
Platelet Homeostasis R-HSA-418346	1983-05-01	0.0013741	0.00501994	0	0	6.58554	43.3984	GNG2;GNG7;GNB2;GNB1;PTPN11
Synaptic Adhesion-Like Molecules R-HSA-8849932	2021-02-01	0.0179253	0.0428674	0	0	10.6796	42.9486	FLOT1;FLOT2
Unblocking Of NMDA Receptors, Glutamate Binding And Activation R-HSA-438066	2021-02-01	0.0179253	0.0428674	0	0	10.6796	42.9486	CAMK2B;CAMK2D
Negative Regulation Of NMDA Receptor-Mediated Neuronal Transmission R-HSA-9617324	2021-02-01	0.0179253	0.0428674	0	0	10.6796	42.9486	CAMK2B;CAMK2D
M Phase R-HSA-68886	14/380	2.57716e-05	0.000199319	0	0	4.0628	42.9285	DYNC1H1;DCTN1;TUBB4B;DYNC1LI2;TUBB2B;TUBA1A;TUBB2A;PRKAR2B;TUBB3;MAPK1;CHMP6;YWHAG;TUBA8;MAPK3
Diseases Of Signal Transduction By Growth Factor Receptors And Second Messengers R-HSA-5663202	15/424	2.11917e-05	0.000171182	0	0	3.90808	42.0584	CAMK2B;GSK3A;CAMK2D;YES1;DCTN1;SRC;CLTC;PEBP1;PTPN11;MECP2;NCOR1;MYO18A;MAPK1;SPTBN1;MAPK3
Selective Autophagy R-HSA-9663891	1961-04-01	0.00307474	0.00980412	0	0	7.17971	41.5313	DYNC1H1;DYNC1LI2;SRC;PARK7
RET Signaling R-HSA-8853659	1940-03-01	0.00711394	0.0198155	0	0	8.26108	40.8568	SRC;PTPN11;PRKACB
Disease R-HSA-1643685	40/1736	3.09021e-07	5.10586e-06	0	0	2.72008	40.7735	CAMK2B;GNAZ;SNAP25;GSK3A;CAMK2D;AHCYL1;DCTN1;SRC;CLTC;PEBP1;ATP1A3;SLC3A2;GNAI2;MECP2;GNG2;PRKAR2B;PRKAR2A;GNG7;MYO18A;ATP6V1H;MAPK1;PRKACB;SPTBN1;YWHAG;MAPK3;DYNC1H1;PRNP;YES1;MYO5A;PTPN11;ATP1B2;ATP1B1;STX1B;DYNC1LI2;NCOR1;PACS1;GNB2;GNB1;CHMP6;VAMP2
MAPK1/MAPK3 Signaling R-HSA-5684996	11/277	9.94383e-05	0.000573743	0	0	4.34366	40.0311	CAMK2B;CAMK2D;SRC;PEA15;PEBP1;MAPK1;PTPN11;SPTAN1;SPTBN1;SPTBN2;MAPK3
Signaling By NTRK1 (TRKA) R-HSA-187037	6/114	0.000934999	0.00350384	0	0	5.72862	39.9569	RALA;SRC;CLTC;MAPK1;DNM1;MAPK3
ERK/MAPK Targets R-HSA-198753	2022-02-01	0.0195916	0.0457977	0	0	10.1451	39.8973	MAPK1;MAPK3
Signaling By NODAL R-HSA-1181150	2022-02-01	0.0195916	0.0457977	0	0	10.1451	39.8973	MAPK1;MAPK3
Insertion Of Tail-Anchored Proteins Into Endoplasmic Reticulum Membrane R-HSA-9609523	2022-02-01	0.0195916	0.0457977	0	0	10.1451	39.8973	PRNP;VAMP2
Nephrin Family Interactions R-HSA-373753	2022-02-01	0.0195916	0.0457977	0	0	10.1451	39.8973	SPTAN1;SPTBN1
Negative Regulation Of MAPK Pathway R-HSA-5675221	1941-03-01	0.00762068	0.0211459	0	0	8.04327	39.2261	PEBP1;MAPK1;MAPK3
GPCR Downstream Signaling R-HSA-388396	19/619	1.24782e-05	0.000107996	0	0	3.41626	38.5748	CAMK2B;GNAZ;CAMK2D;AHCYL1;SRC;GNAI2;GNA13;PPP3CA;PPP3CB;GNG2;PRKAR2B;PRKAR2A;GNAQ;GNB2;GNG7;GNB1;MAPK1;PRKACB;MAPK3
Signaling By SCF-KIT R-HSA-1433557	1942-03-01	0.00814823	0.0221864	0	0	7.83664	37.6939	YES1;SRC;PTPN11
Signaling By NTRK2 (TRKB) R-HSA-9006115	2023-02-01	0.0213202	0.0492056	0	0	9.66154	37.1786	SRC;PTPN11
Triglyceride Catabolism R-HSA-163560	2023-02-01	0.0213202	0.0492056	0	0	9.66154	37.1786	GPD2;PRKACB
CREB1 Phosphorylation Thru Activation Of CaMKII/CaMKK/CaMKIV Cascasde R-HSA-442729	2023-08-01	0.0761488	0.139446	0	0	14.4286	37.1545	CAMK2B
Fatty Acids Bound To GPR40 (FFAR1) Regulate Insulin Secretion R-HSA-434316	2023-08-01	0.0761488	0.139446	0	0	14.4286	37.1545	GNAQ
InlA-mediated Entry Of Listeria Monocytogenes Into Host Cells R-HSA-8876493	2023-08-01	0.0761488	0.139446	0	0	14.4286	37.1545	SRC
Nef Mediated CD4 Down-regulation R-HSA-167590	2023-08-01	0.0761488	0.139446	0	0	14.4286	37.1545	ATP6V1H
Intra-Golgi And Retrograde Golgi-to-ER Traffic R-HSA-6811442	8/181	0.000439733	0.00179599	0	0	4.80289	37.1232	NSF;DYNC1H1;DYNC1LI2;DCTN1;CAPZA2;RAB6B;PAFAH1B3;PAFAH1B2
EPH-Ephrin Signaling R-HSA-2682334	1991-05-01	0.00206612	0.0071188	0	0	5.97051	36.9102	YES1;SRC;CLTC;CLTB;DNM1
Rab Regulation Of Trafficking R-HSA-9007101	6/122	0.00132834	0.00490206	0	0	5.33138	35.3141	RAB21;RAB5B;RAB5C;GDI1;RAB14;RAB6B
Other Interleukin Signaling R-HSA-449836	2024-02-01	0.0231097	0.0523388	0	0	9.22191	34.7436	SNAP25;VAMP2
RHO GTPases Activate NADPH Oxidases R-HSA-5668599	2024-02-01	0.0231097	0.0523388	0	0	9.22191	34.7436	MAPK1;MAPK3
Estrogen-dependent Nuclear Events Downstream Of ESR-membrane Signaling R-HSA-9634638	2024-02-01	0.0231097	0.0523388	0	0	9.22191	34.7436	MAPK1;MAPK3
Growth Hormone Receptor Signaling R-HSA-982772	2024-02-01	0.0231097	0.0523388	0	0	9.22191	34.7436	MAPK1;MAPK3
TBC/RABGAPs R-HSA-8854214	1945-03-01	0.00985752	0.0261548	0	0	7.27577	33.6106	RAB5B;RAB5C;RAB6B
Cardiac Conduction R-HSA-5576891	6/126	0.00156707	0.00563988	0	0	5.15262	33.2784	CAMK2B;CAMK2D;AHCYL1;ATP1A3;ATP1B2;ATP1B1
Autophagy R-HSA-9612973	6/128	0.00169802	0.00605126	0	0	5.06763	32.3229	DYNC1H1;DYNC1LI2;SRC;PARK7;CHMP6;GFAP
Mitotic Anaphase R-HSA-68882	9/232	0.000505892	0.00202079	0	0	4.20332	31.8998	DYNC1H1;DYNC1LI2;TUBB2B;TUBA1A;TUBB2A;TUBB3;TUBB4B;CHMP6;TUBA8
CLEC7A (Dectin-1) Signaling R-HSA-5607764	1999-05-01	0.00298342	0.00955482	0	0	5.46016	31.7491	PPP3CA;PPP3CB;AHCYL1;SRC;UBA3
Cellular Response To Heat Stress R-HSA-3371556	1999-05-01	0.00298342	0.00955482	0	0	5.46016	31.7491	CAMK2B;CAMK2D;MAPK1;HSPA2;MAPK3
RAF/MAP Kinase Cascade R-HSA-5673001	10/271	0.000369661	0.00156916	0	0	4.00393	31.6428	CAMK2B;CAMK2D;SRC;PEA15;PEBP1;MAPK1;SPTAN1;SPTBN1;SPTBN2;MAPK3
Mitotic Metaphase And Anaphase R-HSA-2555396	9/233	0.000521821	0.00206176	0	0	4.18434	31.626	DYNC1H1;DYNC1LI2;TUBB2B;TUBA1A;TUBB2A;TUBB3;TUBB4B;CHMP6;TUBA8
Signaling By FGFR2 R-HSA-5654738	1972-04-01	0.00557509	0.0162123	0	0	6.01493	31.2142	SRC;MAPK1;PTPN11;MAPK3
Activated NTRK2 Signals Thru FRS2 And FRS3 R-HSA-9028731	2023-09-01	0.0852524	0.148726	0	0	12.6244	31.0829	PTPN11
PI5P Regulates TP53 Acetylation R-HSA-6811555	2023-09-01	0.0852524	0.148726	0	0	12.6244	31.0829	PIP4K2B
Regulation Of Commissural Axon Pathfinding By SLIT And ROBO R-HSA-428542	2023-09-01	0.0852524	0.148726	0	0	12.6244	31.0829	SRC
Downregulation Of ERBB4 Signaling R-HSA-1253288	2023-09-01	0.0852524	0.148726	0	0	12.6244	31.0829	SRC
Small Interfering RNA (siRNA) Biogenesis R-HSA-426486	2023-09-01	0.0852524	0.148726	0	0	12.6244	31.0829	AGO1
GP1b-IX-V Activation Signaling R-HSA-430116	2023-09-01	0.0852524	0.148726	0	0	12.6244	31.0829	SRC
Type I Hemidesmosome Assembly R-HSA-446107	2023-09-01	0.0852524	0.148726	0	0	12.6244	31.0829	PLEC
NR1H2 And NR1H3 Regulate Gene Expression To Control Bile Acid Homeostasis R-HSA-9623433	2023-09-01	0.0852524	0.148726	0	0	12.6244	31.0829	NCOR1
Synthesis Of IP3 And IP4 In Cytosol R-HSA-1855204	2026-02-01	0.0268661	0.0604696	0	0	8.45256	30.572	SYNJ1;PLCD1
Inositol Phosphate Metabolism R-HSA-1483249	1948-03-01	0.01176	0.0306435	0	0	6.78969	30.1669	IMPA1;SYNJ1;PLCD1
Signaling By GPCR R-HSA-372790	19/689	5.38475e-05	0.000355883	0	0	3.04819	29.9617	CAMK2B;GNAZ;CAMK2D;AHCYL1;SRC;GNAI2;GNA13;PPP3CA;PPP3CB;GNG2;PRKAR2B;PRKAR2A;GNAQ;GNB2;GNG7;GNB1;MAPK1;PRKACB;MAPK3
Signaling By Rho GTPases R-HSA-194315	18/644	7.1852e-05	0.000442681	0	0	3.08053	29.3911	FARP1;DYNC1H1;SRC;CLTC;STMN2;GNA13;DYNC1LI2;BASP1;MYO6;FLOT1;FLOT2;MAPK1;CKB;SPTAN1;SPTBN1;YWHAG;TJP2;MAPK3
Signaling By ERBB2 R-HSA-1227986	1949-03-01	0.0124378	0.0320648	0	0	6.64175	29.1375	YES1;SRC;STUB1
Role Of Nef In HIV-1 Replication And Disease Pathogenesis R-HSA-164952	2027-02-01	0.0288304	0.0644914	0	0	8.11405	28.7751	PACS1;ATP6V1H
Insulin Processing R-HSA-264876	2027-02-01	0.0288304	0.0644914	0	0	8.11405	28.7751	MYO5A;VAMP2
PI5P, PP2A And IER3 Regulate PI3K/AKT Signaling R-HSA-6811558	5/106	0.0040006	0.0124292	0	0	5.07993	28.0479	SRC;MAPK1;PIP4K2B;PTPN11;MAPK3
Signaling By Rho GTPases, Miro GTPases And RHOBTB3 R-HSA-9716542	18/660	9.79605e-05	0.000571181	0	0	3.00125	27.7044	FARP1;DYNC1H1;SRC;CLTC;STMN2;GNA13;DYNC1LI2;BASP1;MYO6;FLOT1;FLOT2;MAPK1;CKB;SPTAN1;SPTBN1;YWHAG;TJP2;MAPK3
Synthesis Of PIPs At Plasma Membrane R-HSA-1660499	1951-03-01	0.0138592	0.0347437	0	0	6.36437	27.2319	RAB14;SYNJ1;PIP4K2B
Transcriptional Activity Of SMAD2/SMAD3:SMAD4 Heterotrimer R-HSA-2173793	1951-03-01	0.0138592	0.0347437	0	0	6.36437	27.2319	NCOR1;MAPK1;MAPK3
Downstream Signal Transduction R-HSA-186763	2028-02-01	0.0308503	0.0679642	0	0	7.80158	27.1386	SRC;PTPN11
C-type Lectin Receptors (CLRs) R-HSA-5621481	6/141	0.00276242	0.00908725	0	0	4.57661	26.9638	PPP3CA;PPP3CB;AHCYL1;SRC;UBA3;PRKACB
Signaling By WNT R-HSA-195721	10/294	0.000696642	0.00263781	0	0	3.67534	26.7169	GNAO1;PPP3CA;PPP3CB;GNG2;AGO1;GNB2;GNG7;CLTC;GNB1;CLTB
Abacavir ADME R-HSA-2161522	2023-10-01	0.0942667	0.158272	0	0	11.2211	26.5	GUK1
Acetylcholine Regulates Insulin Secretion R-HSA-399997	2023-10-01	0.0942667	0.158272	0	0	11.2211	26.5	GNAQ
Activation Of AMPK Downstream Of NMDARs R-HSA-9619483	2023-10-01	0.0942667	0.158272	0	0	11.2211	26.5	MAPT
Receptor Mediated Mitophagy R-HSA-8934903	2023-10-01	0.0942667	0.158272	0	0	11.2211	26.5	SRC
Competing Endogenous RNAs (ceRNAs) Regulate PTEN Translation R-HSA-8948700	2023-10-01	0.0942667	0.158272	0	0	11.2211	26.5	AGO1
Creatine Metabolism R-HSA-71288	2023-10-01	0.0942667	0.158272	0	0	11.2211	26.5	CKB
STAT5 Activation Downstream Of FLT3 ITD Mutants R-HSA-9702518	2023-10-01	0.0942667	0.158272	0	0	11.2211	26.5	PTPN11
Urea Cycle R-HSA-70635	2023-10-01	0.0942667	0.158272	0	0	11.2211	26.5	ASS1
Nef Mediated Downregulation Of MHC Class I Complex Cell Surface Expression R-HSA-164940	2023-10-01	0.0942667	0.158272	0	0	11.2211	26.5	PACS1
Apoptosis R-HSA-109581	7/178	0.00195704	0.00679314	0	0	4.22973	26.378	MAPK1;MAPT;SPTAN1;YWHAG;PLEC;MAPK3;TJP2
Cell Cycle, Mitotic R-HSA-69278	15/523	0.000221218	0.00107936	0	0	3.13041	26.3467	DYNC1H1;DCTN1;SRC;TUBB4B;DYNC1LI2;TUBB2B;TUBA1A;TUBB2A;PRKAR2B;TUBB3;MAPK1;CHMP6;YWHAG;TUBA8;MAPK3
Adherens Junctions Interactions R-HSA-418990	2029-02-01	0.0329246	0.0718804	0	0	7.51225	25.6433	CADM3;CDH2
FCERI Mediated MAPK Activation R-HSA-2871796	2029-02-01	0.0329246	0.0718804	0	0	7.51225	25.6433	MAPK1;MAPK3
Sensory Processing Of Sound By Outer Hair Cells Of Cochlea R-HSA-9662361	1953-03-01	0.0153693	0.0378763	0	0	6.10918	25.5081	EPB41L1;SPTAN1;SPTBN1
Insulin Receptor Signaling Cascade R-HSA-74751	1953-03-01	0.0153693	0.0378763	0	0	6.10918	25.5081	MAPK1;PTPN11;MAPK3
Negative Regulation Of PI3K/AKT Network R-HSA-199418	5/113	0.00524457	0.0154992	0	0	4.74899	24.9348	SRC;MAPK1;PIP4K2B;PTPN11;MAPK3
RHO GTPase Cycle R-HSA-9012999	13/441	0.000449618	0.0018261	0	0	3.19833	24.6499	FARP1;SRC;CLTC;STMN2;GNA13;BASP1;MYO6;FLOT1;FLOT2;CKB;SPTAN1;SPTBN1;TJP2
Macroautophagy R-HSA-1632852	5/114	0.00544226	0.0158897	0	0	4.70518	24.5307	DYNC1H1;DYNC1LI2;SRC;PARK7;CHMP6
MAPK Targets/ Nuclear Events Mediated By MAP Kinases R-HSA-450282	1930-02-01	0.035052	0.076068	0	0	7.24359	24.2727	MAPK1;MAPK3
Mitotic Prometaphase R-HSA-68877	7/186	0.00250643	0.0083586	0	0	4.03905	24.1894	DYNC1H1;DYNC1LI2;TUBA1A;PRKAR2B;DCTN1;TUBB4B;YWHAG
Intrinsic Pathway For Apoptosis R-HSA-109606	1955-03-01	0.0169686	0.0411206	0	0	5.87361	23.9431	MAPK1;YWHAG;MAPK3
Cell Cycle R-HSA-1640170	17/654	0.000269865	0.00124172	0	0	2.84164	23.3514	DYNC1H1;DCTN1;SRC;HSPA2;TUBB4B;DYNC1LI2;TUBB2B;TUBA1A;TUBB2A;PRKAR2B;TUBB3;TERF2IP;MAPK1;CHMP6;YWHAG;TUBA8;MAPK3
Late Endosomal Microautophagy R-HSA-9615710	1931-02-01	0.0372312	0.0803177	0	0	6.99346	23.0127	PARK7;CHMP6
Activation Of Phototransduction Cascade R-HSA-2485179	2023-11-01	0.103193	0.169731	0	0	10.0985	22.9352	GNB1
Phenylalanine And Tyrosine Metabolism R-HSA-8963691	2023-11-01	0.103193	0.169731	0	0	10.0985	22.9352	QDPR
Apoptotic Cleavage Of Cell Adhesion Proteins R-HSA-351906	2023-11-01	0.103193	0.169731	0	0	10.0985	22.9352	TJP2
Beta-oxidation Of Very Long Chain Fatty Acids R-HSA-390247	2023-11-01	0.103193	0.169731	0	0	10.0985	22.9352	ACOX1
Regulation Of PTEN mRNA Translation R-HSA-8943723	2023-11-01	0.103193	0.169731	0	0	10.0985	22.9352	AGO1
Signaling By Leptin R-HSA-2586552	2023-11-01	0.103193	0.169731	0	0	10.0985	22.9352	PTPN11
Free Fatty Acids Regulate Insulin Secretion R-HSA-400451	2023-11-01	0.103193	0.169731	0	0	10.0985	22.9352	GNAQ
Interleukin-6 Signaling R-HSA-1059683	2023-11-01	0.103193	0.169731	0	0	10.0985	22.9352	PTPN11
Signaling By FGFR R-HSA-190236	1986-04-01	0.0103499	0.0272623	0	0	4.98446	22.7828	SRC;MAPK1;PTPN11;MAPK3
Transcriptional Regulation By RUNX2 R-HSA-8878166	5/119	0.00651028	0.0184882	0	0	4.49767	22.6429	YES1;SRC;MAPK1;STUB1;MAPK3
Cellular Responses To Stress R-HSA-2262752	18/722	0.000295163	0.00132419	0	0	2.72808	22.1738	ATP6V1A;CAMK2B;DYNC1H1;GSK3A;CAMK2D;ATP6V1G2;DCTN1;HSPA2;DYNC1LI2;NCOR1;AGO1;CAPZA2;ATP6V1B2;ATP6V1H;TERF2IP;MAPK1;ATP6V1E1;MAPK3
Phase 0 - Rapid Depolarisation R-HSA-5576892	1932-02-01	0.0394611	0.084626	0	0	6.76	21.8513	CAMK2B;CAMK2D
Gluconeogenesis R-HSA-70263	1932-02-01	0.0394611	0.084626	0	0	6.76	21.8513	ALDOC;ENO2
Developmental Biology R-HSA-1266738	24/1073	0.000150742	0.000799924	0	0	2.48018	21.8255	PRNP;YES1;SRC;CLTC;CLTB;CRMP1;PTPN11;DNM1;STX1B;PPP3CB;NCOR1;DPYSL4;CDH2;DPYSL2;PRKAR2A;DPYSL3;PLXNA2;CNTN1;MAPK1;PRKACB;SPTAN1;SPTBN1;SPTBN2;MAPK3
Adaptive Immune System R-HSA-1280218	18/733	0.000353644	0.0015213	0	0	2.68456	21.3348	DYNC1H1;AHCYL1;CXADR;YES1;DCTN1;SRC;CLTC;PTPN11;DNM1;PPP3CA;NPEPPS;DYNC1LI2;PPP3CB;CAPZA2;UBA3;STUB1;PRKACB;SPTBN2
Arachidonic Acid Metabolism R-HSA-2142753	1959-03-01	0.0204364	0.0476195	0	0	5.45296	21.2144	CBR1;AKR1C3;PTGR2
Cellular Responses To Stimuli R-HSA-8953897	18/736	0.000371246	0.00156916	0	0	2.67293	21.1125	ATP6V1A;CAMK2B;DYNC1H1;GSK3A;CAMK2D;ATP6V1G2;DCTN1;HSPA2;DYNC1LI2;NCOR1;AGO1;CAPZA2;ATP6V1B2;ATP6V1H;TERF2IP;MAPK1;ATP6V1E1;MAPK3
Signaling By TGF-beta Receptor Complex R-HSA-170834	1991-04-01	0.0125437	0.0322235	0	0	4.6968	20.5651	NCOR1;MAPK1;STUB1;MAPK3
Class B/2 (Secretin Family Receptors) R-HSA-373080	1992-04-01	0.0130153	0.0332004	0	0	4.64319	20.159	GNG2;GNG7;GNB2;GNB1
ALK Mutants Bind TKIs R-HSA-9700645	2023-12-01	0.112031	0.180992	0	0	9.17996	20.0948	CLTC
Passive Transport By Aquaporins R-HSA-432047	2023-12-01	0.112031	0.180992	0	0	9.17996	20.0948	AQP4
Regulation Of Glycolysis By Fructose 2,6-Bisphosphate Metabolism R-HSA-9634600	2023-12-01	0.112031	0.180992	0	0	9.17996	20.0948	PRKACB
Regulation Of Localization Of FOXO Transcription Factors R-HSA-9614399	2023-12-01	0.112031	0.180992	0	0	9.17996	20.0948	YWHAG
Telomere C-strand Synthesis Initiation R-HSA-174430	2023-12-01	0.112031	0.180992	0	0	9.17996	20.0948	TERF2IP
Translation Of Replicase And Assembly Of Replication Transcription Complex R-HSA-9679504	2023-12-01	0.112031	0.180992	0	0	9.17996	20.0948	CHMP6
Maturation Of Nucleoprotein R-HSA-9683610	2023-12-01	0.112031	0.180992	0	0	9.17996	20.0948	GSK3A
CD28 Co-Stimulation R-HSA-389356	1934-02-01	0.044068	0.0939515	0	0	6.33686	19.7838	YES1;SRC
EPHB-mediated Forward Signaling R-HSA-3928662	1934-02-01	0.044068	0.0939515	0	0	6.33686	19.7838	YES1;SRC
Regulation Of Actin Dynamics For Phagocytic Cup Formation R-HSA-2029482	1962-03-01	0.0232737	0.0525466	0	0	5.17491	19.4599	MAPK1;MYO5A;MAPK3
Fc Epsilon Receptor (FCERI) Signaling R-HSA-2454202	5/130	0.00936153	0.0250214	0	0	4.09958	19.1498	PPP3CA;PPP3CB;AHCYL1;MAPK1;MAPK3
G Alpha (Q) Signaling Events R-HSA-416476	7/212	0.005137	0.0153057	0	0	3.52211	18.566	GNG2;GNAQ;GNB2;GNG7;GNB1;MAPK1;MAPK3
RHO GTPases Activate WASPs And WAVEs R-HSA-5663213	1936-02-01	0.0488635	0.0997858	0	0	5.9635	18.0022	MAPK1;MAPK3
SMAD2/SMAD3:SMAD4 Heterotrimer Regulates Transcription R-HSA-2173796	1936-02-01	0.0488635	0.0997858	0	0	5.9635	18.0022	MAPK1;MAPK3
NR1H3 And NR1H2 Regulate Gene Expression Linked To Cholesterol Transport And Efflux R-HSA-9029569	1936-02-01	0.0488635	0.0997858	0	0	5.9635	18.0022	NCOR1;AGO1
Adenylate Cyclase Inhibitory Pathway R-HSA-170670	2013-01-01	0.120783	0.191319	0	0	8.41454	17.7863	GNAI2
Chk1/Chk2(Cds1) Mediated Inactivation Of Cyclin B:Cdk1 Complex R-HSA-75035	2013-01-01	0.120783	0.191319	0	0	8.41454	17.7863	YWHAG
SARS-CoV-2 Targets Host Intracellular Signaling And Regulatory Pathways R-HSA-9755779	2013-01-01	0.120783	0.191319	0	0	8.41454	17.7863	YWHAG
Dissolution Of Fibrin Clot R-HSA-75205	2013-01-01	0.120783	0.191319	0	0	8.41454	17.7863	SERPINB6
Suppression Of Phagosomal Maturation R-HSA-9637687	2013-01-01	0.120783	0.191319	0	0	8.41454	17.7863	ATP6V1H
Alpha-Linolenic (Omega3) And Linoleic (Omega6) Acid Metabolism R-HSA-2046104	2013-01-01	0.120783	0.191319	0	0	8.41454	17.7863	ACOX1
Triglyceride Metabolism R-HSA-8979227	1937-02-01	0.051329	0.104235	0	0	5.79282	17.2018	GPD2;PRKACB
PIP3 Activates AKT Signaling R-HSA-1257604	8/268	0.00519936	0.0154283	0	0	3.1816	16.7328	GSK3A;SRC;AGO1;MAPK1;PIP4K2B;PTPN11;STUB1;MAPK3
Potassium Channels R-HSA-1296071	4/102	0.0183594	0.0437616	0	0	4.16728	16.6592	GNG2;GNB2;GNG7;GNB1
Toll Like Receptor 4 (TLR4) Cascade R-HSA-166016	5/140	0.0126125	0.0322862	0	0	3.79398	16.5913	MAPK1;PTPN11;S100B;DNM1;MAPK3
Costimulation By CD28 Family R-HSA-388841	1968-03-01	0.0295564	0.0659125	0	0	4.6958	16.536	YES1;SRC;PTPN11
G2/M Transition R-HSA-69275	6/182	0.00942236	0.0250918	0	0	3.50315	16.3411	DYNC1H1;TUBA1A;PRKAR2B;DCTN1;TUBB4B;YWHAG
RHOB GTPase Cycle R-HSA-9013026	1969-03-01	0.030682	0.0677988	0	0	4.62441	16.1118	FLOT1;FLOT2;TJP2
Glycolysis R-HSA-70171	1969-03-01	0.030682	0.0677988	0	0	4.62441	16.1118	ALDOC;ENO2;PRKACB
Cargo Recognition For Clathrin-Mediated Endocytosis R-HSA-8856825	4/104	0.019569	0.0457977	0	0	4.08352	16.0638	CLTC;CLTB;SNAP91;VAMP2
Mitotic G2-G2/M Phases R-HSA-453274	6/184	0.00991044	0.0261996	0	0	3.46344	15.9809	DYNC1H1;TUBA1A;PRKAR2B;DCTN1;TUBB4B;YWHAG
AKT Phosphorylates Targets In Cytosol R-HSA-198323	2014-01-01	0.129449	0.199384	0	0	7.76688	15.8792	GSK3A
Regulation Of IFNG Signaling R-HSA-877312	2014-01-01	0.129449	0.199384	0	0	7.76688	15.8792	PTPN11
DCC Mediated Attractive Signaling R-HSA-418885	2014-01-01	0.129449	0.199384	0	0	7.76688	15.8792	SRC
SEMA3A-Plexin Repulsion Signaling By Inhibiting Integrin Adhesion R-HSA-399955	2014-01-01	0.129449	0.199384	0	0	7.76688	15.8792	PLXNA2
Synthesis Of Bile Acids And Bile Salts Via 24-Hydroxycholesterol R-HSA-193775	2014-01-01	0.129449	0.199384	0	0	7.76688	15.8792	AKR1C3
Glycogen Breakdown (Glycogenolysis) R-HSA-70221	2014-01-01	0.129449	0.199384	0	0	7.76688	15.8792	PYGM
Heme Biosynthesis R-HSA-189451	2014-01-01	0.129449	0.199384	0	0	7.76688	15.8792	ALAD
Tryptophan Catabolism R-HSA-71240	2014-01-01	0.129449	0.199384	0	0	7.76688	15.8792	SLC3A2
LGI-ADAM Interactions R-HSA-5682910	2014-01-01	0.129449	0.199384	0	0	7.76688	15.8792	STX1B
Metabolism Of Proteins R-HSA-392499	34/1890	0.000410514	0.0016957	0	0	2.017	15.7287	RAB5B;RAB5C;DCTN1;PARK7;CST3;RAB21;PCMT1;PPP3CA;TUBA1A;GNG2;CDH2;TUBB3;GNG7;SPTAN1;RAB6B;SPTBN1;CHGB;SPTBN2;NSF;DYNC1H1;FN3KRP;MYO5A;TUBB4B;DYNC1LI2;TUBB2B;TUBB2A;RAB14;GNAQ;GNB2;CAPZA2;GNB1;UBA3;VAMP2;TUBA8
Cilium Assembly R-HSA-5617833	6/186	0.0104163	0.027338	0	0	3.42461	15.6312	DYNC1H1;TUBA1A;PRKAR2B;DCTN1;TUBB4B;YWHAG
Post-translational Protein Phosphorylation R-HSA-8957275	4/106	0.0208269	0.0483742	0	0	4.00305	15.4978	CST3;PPP3CA;CDH2;CHGB
MyD88-independent TLR4 Cascade R-HSA-166166	4/107	0.021474	0.0494037	0	0	3.96398	15.2253	MAPK1;PTPN11;S100B;MAPK3
Asparagine N-linked Glycosylation R-HSA-446203	8/282	0.00699902	0.019602	0	0	3.01688	14.9697	NSF;DYNC1H1;DYNC1LI2;DCTN1;CAPZA2;SPTAN1;SPTBN1;SPTBN2
RHOC GTPase Cycle R-HSA-9013106	1973-03-01	0.035407	0.0766099	0	0	4.35928	14.5637	FLOT1;FLOT2;TJP2
Activation Of BAD And Translocation To Mitochondria R-HSA-111447	2015-01-01	0.13803	0.209494	0	0	7.21173	14.2813	YWHAG
Prolactin Receptor Signaling R-HSA-1170546	2015-01-01	0.13803	0.209494	0	0	7.21173	14.2813	PTPN11
Signaling By FLT3 ITD And TKD Mutants R-HSA-9703648	2015-01-01	0.13803	0.209494	0	0	7.21173	14.2813	PTPN11
Synthesis Of Bile Acids And Bile Salts Via 27-Hydroxycholesterol R-HSA-193807	2015-01-01	0.13803	0.209494	0	0	7.21173	14.2813	AKR1C3
GRB2:SOS Provides Linkage To MAPK Signaling For Integrins R-HSA-354194	2015-01-01	0.13803	0.209494	0	0	7.21173	14.2813	SRC
p130Cas Linkage To MAPK Signaling For Integrins R-HSA-372708	2015-01-01	0.13803	0.209494	0	0	7.21173	14.2813	SRC
Muscle Contraction R-HSA-397014	6/196	0.0132232	0.0336095	0	0	3.24271	14.0273	CAMK2B;CAMK2D;AHCYL1;ATP1A3;ATP1B2;ATP1B1
Cellular Response To Starvation R-HSA-9711097	5/153	0.0178796	0.0428674	0	0	3.45844	13.9171	ATP6V1A;ATP6V1G2;ATP6V1B2;ATP6V1H;ATP6V1E1
RHOF GTPase Cycle R-HSA-9035034	1942-02-01	0.0642912	0.124972	0	0	5.06744	13.9067	FARP1;BASP1
RND1 GTPase Cycle R-HSA-9696273	1942-02-01	0.0642912	0.124972	0	0	5.06744	13.9067	STMN2;FLOT2
RND3 GTPase Cycle R-HSA-9696264	1942-02-01	0.0642912	0.124972	0	0	5.06744	13.9067	FLOT2;CKB
Plasma Lipoprotein Assembly R-HSA-8963898	2016-01-01	0.146526	0.220092	0	0	6.73061	12.9265	PRKACB
Rap1 Signaling R-HSA-392517	2016-01-01	0.146526	0.220092	0	0	6.73061	12.9265	PRKACB
Sema3A PAK Dependent Axon Repulsion R-HSA-399954	2016-01-01	0.146526	0.220092	0	0	6.73061	12.9265	PLXNA2
Signaling By NTRK3 (TRKC) R-HSA-9034015	2016-01-01	0.146526	0.220092	0	0	6.73061	12.9265	SRC
VLDLR Internalisation And Degradation R-HSA-8866427	2016-01-01	0.146526	0.220092	0	0	6.73061	12.9265	CLTC
Interleukin-3, Interleukin-5 And GM-CSF Signaling R-HSA-512988	1944-02-01	0.0697525	0.130696	0	0	4.82564	12.8497	YES1;PTPN11
Signaling By TGFB Family Members R-HSA-9006936	4/119	0.0302043	0.0671514	0	0	3.54819	12.4178	NCOR1;MAPK1;STUB1;MAPK3
Toll-like Receptor Cascades R-HSA-168898	5/162	0.0222712	0.0510762	0	0	3.25869	12.3976	MAPK1;PTPN11;S100B;DNM1;MAPK3
Regulation Of HSF1-mediated Heat Shock Response R-HSA-3371453	1981-03-01	0.0459099	0.0973076	0	0	3.91059	12.0488	MAPK1;HSPA2;MAPK3
HCMV Infection R-HSA-9609646	4/121	0.0318352	0.069922	0	0	3.48718	12.0209	DYNC1H1;DYNC1LI2;NCOR1;CHMP6
Post-translational Protein Modification R-HSA-597592	25/1383	0.00239943	0.00803872	0	0	1.9742	11.9094	RAB5B;RAB5C;DCTN1;PARK7;CST3;RAB21;PPP3CA;TUBA1A;CDH2;TUBB3;SPTAN1;RAB6B;SPTBN1;CHGB;SPTBN2;NSF;DYNC1H1;FN3KRP;TUBB4B;DYNC1LI2;TUBB2B;TUBB2A;RAB14;CAPZA2;UBA3
XBP1(S) Activates Chaperone Genes R-HSA-381038	1946-02-01	0.0753596	0.139406	0	0	4.60583	11.9083	GSK3A;DCTN1
NR1H2 And NR1H3-mediated Signaling R-HSA-9024446	1946-02-01	0.0753596	0.139406	0	0	4.60583	11.9083	NCOR1;AGO1
PI Metabolism R-HSA-1483255	1982-03-01	0.0473197	0.0997431	0	0	3.86089	11.7789	RAB14;SYNJ1;PIP4K2B
Activation Of IRF3/IRF7 Mediated By TBK1/IKK Epsilon R-HSA-936964	2017-01-01	0.15494	0.226642	0	0	6.30963	11.7657	PTPN11
Platelet Sensitization By LDL R-HSA-432142	2017-01-01	0.15494	0.226642	0	0	6.30963	11.7657	PTPN11
Removal Of Flap Intermediate From C-strand R-HSA-174437	2017-01-01	0.15494	0.226642	0	0	6.30963	11.7657	TERF2IP
Signaling By Cytosolic FGFR1 Fusion Mutants R-HSA-1839117	2017-01-01	0.15494	0.226642	0	0	6.30963	11.7657	MYO18A
Tie2 Signaling R-HSA-210993	2017-01-01	0.15494	0.226642	0	0	6.30963	11.7657	PTPN11
Trafficking Of GluR2-containing AMPA Receptors R-HSA-416993	2017-01-01	0.15494	0.226642	0	0	6.30963	11.7657	NSF
MET Activates PTK2 Signaling R-HSA-8874081	2017-01-01	0.15494	0.226642	0	0	6.30963	11.7657	SRC
Regulation Of IGF Transport And Uptake By IGFBPs R-HSA-381426	4/123	0.0335169	0.0729545	0	0	3.42822	11.6412	CST3;PPP3CA;CDH2;CHGB
Retrograde Transport At Trans-Golgi-Network R-HSA-6811440	1948-02-01	0.0811048	0.145948	0	0	4.40513	11.0657	NSF;RAB6B
IRE1alpha Activates Chaperones R-HSA-381070	1948-02-01	0.0811048	0.145948	0	0	4.40513	11.0657	GSK3A;DCTN1
Cell Junction Organization R-HSA-446728	1986-03-01	0.0531692	0.107671	0	0	3.67408	10.7808	CADM3;CDH2;PLEC
PI-3K cascade:FGFR3 R-HSA-5654710	2018-01-01	0.163271	0.23598	0	0	5.93818	10.762	PTPN11
Regulation Of Signaling By CBL R-HSA-912631	2018-01-01	0.163271	0.23598	0	0	5.93818	10.762	YES1
Ephrin Signaling R-HSA-3928664	2018-01-01	0.163271	0.23598	0	0	5.93818	10.762	SRC
LDL Clearance R-HSA-8964038	2018-01-01	0.163271	0.23598	0	0	5.93818	10.762	CLTC
MECP2 Regulates Neuronal Receptors And Channels R-HSA-9022699	2018-01-01	0.163271	0.23598	0	0	5.93818	10.762	MECP2
Signaling By EGFR R-HSA-177929	1949-02-01	0.0840268	0.148726	0	0	4.31118	10.6772	SRC;PTPN11
Netrin-1 Signaling R-HSA-373752	1949-02-01	0.0840268	0.148726	0	0	4.31118	10.6772	SRC;PTPN11
Organelle Biogenesis And Maintenance R-HSA-1852241	7/275	0.0194837	0.0457977	0	0	2.68549	10.5759	DYNC1H1;TUBA1A;NCOR1;PRKAR2B;DCTN1;TUBB4B;YWHAG
Peptide Hormone Metabolism R-HSA-2980736	1989-03-01	0.0577737	0.113825	0	0	3.54537	10.1086	GNB1;MYO5A;VAMP2
Glucose Metabolism R-HSA-70326	1989-03-01	0.0577737	0.113825	0	0	3.54537	10.1086	ALDOC;ENO2;PRKACB
Interferon Gamma Signaling R-HSA-877300	1989-03-01	0.0577737	0.113825	0	0	3.54537	10.1086	CAMK2B;CAMK2D;PTPN11
Other Semaphorin Interactions R-HSA-416700	2019-01-01	0.17152	0.245463	0	0	5.60799	9.88721	PLXNA2
Processive Synthesis On C-strand Of Telomere R-HSA-174414	2019-01-01	0.17152	0.245463	0	0	5.60799	9.88721	TERF2IP
FRS-mediated FGFR3 Signaling R-HSA-5654706	2019-01-01	0.17152	0.245463	0	0	5.60799	9.88721	PTPN11
Listeria Monocytogenes Entry Into Host Cells R-HSA-8876384	2019-01-01	0.17152	0.245463	0	0	5.60799	9.88721	SRC
SARS-CoV-1 Infection R-HSA-9678108	1952-02-01	0.0929795	0.158272	0	0	4.0519	9.62478	GSK3A;CHMP6
Signaling By PDGF R-HSA-186797	1952-02-01	0.0929795	0.158272	0	0	4.0519	9.62478	SRC;PTPN11
Factors Involved In Megakaryocyte Development And Platelet Production R-HSA-983231	4/136	0.0456948	0.0971348	0	0	3.08855	9.53057	PRKAR2B;PRKAR2A;CAPZA2;PRKACB
Oxidative Stress Induced Senescence R-HSA-2559580	1993-03-01	0.0641959	0.124972	0	0	3.38711	9.30039	AGO1;MAPK1;MAPK3
VEGFA-VEGFR2 Pathway R-HSA-4420097	1993-03-01	0.0641959	0.124972	0	0	3.38711	9.30039	AHCYL1;SRC;PRKACB
PI-3K cascade:FGFR4 R-HSA-5654720	2020-01-01	0.179688	0.255143	0	0	5.31257	9.11919	PTPN11
CD209 (DC-SIGN) Signaling R-HSA-5621575	2020-01-01	0.179688	0.255143	0	0	5.31257	9.11919	PRKACB
Signaling By Hippo R-HSA-2028269	2020-01-01	0.179688	0.255143	0	0	5.31257	9.11919	TJP2
PTEN Regulation R-HSA-6807070	4/139	0.0488123	0.0997858	0	0	3.01946	9.11808	AGO1;MAPK1;STUB1;MAPK3
Metabolism Of Nucleotides R-HSA-15869	1995-03-01	0.0675256	0.127509	0	0	3.31314	8.92975	GUK1;AK1;CMPK1
HCMV Early Events R-HSA-9609690	1996-03-01	0.0692195	0.130032	0	0	3.27735	8.75208	DYNC1H1;DYNC1LI2;NCOR1
MyD88 Cascade Initiated On Plasma Membrane R-HSA-975871	1996-03-01	0.0692195	0.130032	0	0	3.27735	8.75208	MAPK1;S100B;MAPK3
Potential Therapeutics For SARS R-HSA-9679191	1997-03-01	0.0709326	0.132565	0	0	3.24232	8.57927	ATP1A3;ATP1B2;ATP1B1
PD-1 Signaling R-HSA-389948	2021-01-01	0.187776	0.262526	0	0	5.04668	8.4406	PTPN11
PI-3K cascade:FGFR1 R-HSA-5654689	2021-01-01	0.187776	0.262526	0	0	5.04668	8.4406	PTPN11
Azathioprine ADME R-HSA-9748787	2021-01-01	0.187776	0.262526	0	0	5.04668	8.4406	GUK1
FRS-mediated FGFR4 Signaling R-HSA-5654712	2021-01-01	0.187776	0.262526	0	0	5.04668	8.4406	PTPN11
Synthesis, Secretion, And Inactivation Of Glucagon-like Peptide-1 (GLP-1) R-HSA-381771	2021-01-01	0.187776	0.262526	0	0	5.04668	8.4406	GNB1
Interleukin-37 Signaling R-HSA-9008059	2021-01-01	0.187776	0.262526	0	0	5.04668	8.4406	PTPN11
NOTCH2 Activation And Transmission Of Signal To Nucleus R-HSA-2979096	2021-01-01	0.187776	0.262526	0	0	5.04668	8.4406	CNTN1
Hedgehog Off State R-HSA-5610787	1998-03-01	0.0726647	0.135454	0	0	3.20803	8.41114	PRKAR2B;PRKAR2A;PRKACB
RHOA GTPase Cycle R-HSA-8980692	4/147	0.0576855	0.113825	0	0	2.84938	8.12856	FARP1;FLOT1;FLOT2;TJP2
TRAF6 Mediated Induction Of NFkB And MAP Kinases Upon TLR7/8 Or 9 Activation R-HSA-975138	3/101	0.0779734	0.142429	0	0	3.10935	7.93316	MAPK1;S100B;MAPK3
RA Biosynthesis Pathway R-HSA-5365859	2022-01-01	0.195785	0.271633	0	0	4.80612	7.83752	AKR1C3
FRS-mediated FGFR1 Signaling R-HSA-5654693	2022-01-01	0.195785	0.271633	0	0	4.80612	7.83752	PTPN11
Signaling By VEGF R-HSA-194138	3/102	0.0797799	0.145	0	0	3.07779	7.78214	AHCYL1;SRC;PRKACB
MyD88 Dependent Cascade Initiated On Endosome R-HSA-975155	3/102	0.0797799	0.145	0	0	3.07779	7.78214	MAPK1;S100B;MAPK3
Toll Like Receptor 3 (TLR3) Cascade R-HSA-168164	3/103	0.0816045	0.146124	0	0	3.04686	7.63503	MAPK1;S100B;MAPK3
Toll Like Receptor 7/8 (TLR7/8) Cascade R-HSA-168181	3/103	0.0816045	0.146124	0	0	3.04686	7.63503	MAPK1;S100B;MAPK3
Meiotic Synapsis R-HSA-1221632	1960-02-01	0.118071	0.189907	0	0	3.4916	7.45969	TERF2IP;HSPA2
PI3K/AKT Signaling In Cancer R-HSA-2219528	3/105	0.0853076	0.148726	0	0	2.98681	7.35201	GSK3A;SRC;PTPN11
PI-3K cascade:FGFR2 R-HSA-5654695	2023-01-01	0.203715	0.280494	0	0	4.58743	7.29875	PTPN11
RHOBTB1 GTPase Cycle R-HSA-9013422	2023-01-01	0.203715	0.280494	0	0	4.58743	7.29875	MYO6
RHOBTB2 GTPase Cycle R-HSA-9013418	2023-01-01	0.203715	0.280494	0	0	4.58743	7.29875	MYO6
Telomere Extension By Telomerase R-HSA-171319	2023-01-01	0.203715	0.280494	0	0	4.58743	7.29875	TERF2IP
Cell-cell Junction Organization R-HSA-421270	1961-02-01	0.121318	0.191319	0	0	3.43225	7.23979	CADM3;CDH2
Regulation Of PTEN Gene Transcription R-HSA-8943724	1961-02-01	0.121318	0.191319	0	0	3.43225	7.23979	MAPK1;MAPK3
Nuclear Events (Kinase And Transcription Factor Activation) R-HSA-198725	1961-02-01	0.121318	0.191319	0	0	3.43225	7.23979	MAPK1;MAPK3
Toll Like Receptor 9 (TLR9) Cascade R-HSA-168138	3/106	0.0871857	0.151636	0	0	2.95766	7.21585	MAPK1;S100B;MAPK3
Phase II - Conjugation Of Compounds R-HSA-156580	3/107	0.0890812	0.154195	0	0	2.92907	7.08311	PRNP;GSTM2;CNDP2
MAP Kinase Activation R-HSA-450294	1962-02-01	0.124586	0.196047	0	0	3.37487	7.02905	MAPK1;MAPK3
RHO GTPase Effectors R-HSA-195258	6/269	0.0506619	0.103169	0	0	2.33392	6.96112	DYNC1H1;DYNC1LI2;SRC;MAPK1;YWHAG;MAPK3
Signaling By B Cell Receptor (BCR) R-HSA-983705	3/109	0.0929239	0.158272	0	0	2.87352	6.8274	PPP3CA;PPP3CB;AHCYL1
Signaling By MET R-HSA-6806834	1963-02-01	0.127875	0.199384	0	0	3.31938	6.82697	SRC;PTPN11
Downstream Signaling Of Activated FGFR3 R-HSA-5654708	2024-01-01	0.211568	0.287495	0	0	4.38776	6.8151	PTPN11
FRS-mediated FGFR2 Signaling R-HSA-5654700	2024-01-01	0.211568	0.287495	0	0	4.38776	6.8151	PTPN11
Synthesis Of Bile Acids And Bile Salts Via 7Alpha-Hydroxycholesterol R-HSA-193368	2024-01-01	0.211568	0.287495	0	0	4.38776	6.8151	AKR1C3
Glycogen Metabolism R-HSA-8982491	2024-01-01	0.211568	0.287495	0	0	4.38776	6.8151	PYGM
Incretin Synthesis, Secretion, And Inactivation R-HSA-400508	2024-01-01	0.211568	0.287495	0	0	4.38776	6.8151	GNB1
Interleukin-6 Family Signaling R-HSA-6783589	2024-01-01	0.211568	0.287495	0	0	4.38776	6.8151	PTPN11
MicroRNA (miRNA) Biogenesis R-HSA-203927	2024-01-01	0.211568	0.287495	0	0	4.38776	6.8151	AGO1
Biological Oxidations R-HSA-211859	5/218	0.0649208	0.12586	0	0	2.3951	6.54961	PRNP;GSTM2;MAOB;EPHX1;CNDP2
MyD88:MAL(TIRAP) Cascade Initiated On Plasma Membrane R-HSA-166058	3/112	0.0988142	0.165525	0	0	2.794	6.46676	MAPK1;S100B;MAPK3
Polymerase Switching On C-strand Of Telomere R-HSA-174411	2025-01-01	0.219343	0.294697	0	0	4.20472	6.37906	TERF2IP
Regulation Of IFNA/IFNB Signaling R-HSA-912694	2025-01-01	0.219343	0.294697	0	0	4.20472	6.37906	PTPN11
TRAF6 Mediated NF-kB Activation R-HSA-933542	2025-01-01	0.219343	0.294697	0	0	4.20472	6.37906	S100B
Cellular Senescence R-HSA-2559583	4/165	0.0805654	0.145699	0	0	2.5285	6.36849	AGO1;TERF2IP;MAPK1;MAPK3
Attenuation Phase R-HSA-3371568	2026-01-01	0.227042	0.299564	0	0	4.03633	5.98434	HSPA2
Pyroptosis R-HSA-5620971	2026-01-01	0.227042	0.299564	0	0	4.03633	5.98434	CHMP6
Constitutive Signaling By AKT1 E17K In Cancer R-HSA-5674400	2026-01-01	0.227042	0.299564	0	0	4.03633	5.98434	GSK3A
Role Of Phospholipids In Phagocytosis R-HSA-2029485	2026-01-01	0.227042	0.299564	0	0	4.03633	5.98434	AHCYL1
Downregulation Of TGF-beta Receptor Signaling R-HSA-2173788	2026-01-01	0.227042	0.299564	0	0	4.03633	5.98434	STUB1
Downstream Signaling Of Activated FGFR4 R-HSA-5654716	2026-01-01	0.227042	0.299564	0	0	4.03633	5.98434	PTPN11
Signaling By ALK R-HSA-201556	2026-01-01	0.227042	0.299564	0	0	4.03633	5.98434	SRC
Interleukin-20 Family Signaling R-HSA-8854691	2026-01-01	0.227042	0.299564	0	0	4.03633	5.98434	PTPN11
Interleukin-17 Signaling R-HSA-448424	1969-02-01	0.148013	0.221867	0	0	3.0212	5.77187	MAPK1;MAPK3
Fatty Acid Metabolism R-HSA-8978868	4/173	0.0919805	0.158272	0	0	2.40782	5.7455	CBR1;ACOX1;AKR1C3;PTGR2
RHO GTPases Activate Formins R-HSA-5663220	3/119	0.113121	0.182348	0	0	2.62447	5.71949	DYNC1H1;DYNC1LI2;SRC
Integrin Signaling R-HSA-354192	2027-01-01	0.234666	0.308503	0	0	3.88089	5.62571	SRC
Plasma Lipoprotein Assembly, Remodeling, And Clearance R-HSA-174824	1971-02-01	0.154863	0.226642	0	0	2.93333	5.47129	CLTC;PRKACB
Paracetamol ADME R-HSA-9753281	2028-01-01	0.242214	0.315009	0	0	3.73696	5.29876	CNDP2
MET Promotes Cell Motility R-HSA-8875878	2028-01-01	0.242214	0.315009	0	0	3.73696	5.29876	SRC
Metabolism Of Porphyrins R-HSA-189445	2028-01-01	0.242214	0.315009	0	0	3.73696	5.29876	ALAD
Mitophagy R-HSA-5205647	2028-01-01	0.242214	0.315009	0	0	3.73696	5.29876	SRC
Notch-HLH Transcription Pathway R-HSA-350054	2028-01-01	0.242214	0.315009	0	0	3.73696	5.29876	NCOR1
SARS-CoV Infections R-HSA-9679506	7/369	0.0733198	0.136326	0	0	1.97858	5.16989	GSK3A;ATP1A3;PTPN11;ATP1B2;ATP1B1;CHMP6;YWHAG
Signaling By NOTCH1 R-HSA-1980143	1974-02-01	0.165249	0.238365	0	0	2.81068	5.06008	NCOR1;CNTN1
Peroxisomal Lipid Metabolism R-HSA-390918	2029-01-01	0.249689	0.320714	0	0	3.60332	4.99974	ACOX1
Budding And Maturation Of HIV Virion R-HSA-162588	2029-01-01	0.249689	0.320714	0	0	3.60332	4.99974	CHMP6
Regulation Of TP53 Activity Thru Acetylation R-HSA-6804758	2029-01-01	0.249689	0.320714	0	0	3.60332	4.99974	PIP4K2B
Downregulation Of ERBB2 Signaling R-HSA-8863795	2029-01-01	0.249689	0.320714	0	0	3.60332	4.99974	STUB1
Downstream Signaling Of Activated FGFR2 R-HSA-5654696	2029-01-01	0.249689	0.320714	0	0	3.60332	4.99974	PTPN11
Myogenesis R-HSA-525793	2029-01-01	0.249689	0.320714	0	0	3.60332	4.99974	CDH2
Activation Of BH3-only Proteins R-HSA-114452	1930-01-01	0.25709	0.326186	0	0	3.47889	4.72547	YWHAG
Downstream Signaling Of Activated FGFR1 R-HSA-5654687	1930-01-01	0.25709	0.326186	0	0	3.47889	4.72547	PTPN11
Signaling By CSF3 (G-CSF) R-HSA-9674555	1930-01-01	0.25709	0.326186	0	0	3.47889	4.72547	PTPN11
Endosomal Sorting Complex Required For Transport (ESCRT) R-HSA-917729	1930-01-01	0.25709	0.326186	0	0	3.47889	4.72547	CHMP6
FGFR1 Mutant Receptor Activation R-HSA-1839124	1930-01-01	0.25709	0.326186	0	0	3.47889	4.72547	MYO18A
Translation Of Structural Proteins R-HSA-9683701	1930-01-01	0.25709	0.326186	0	0	3.47889	4.72547	GSK3A
Signaling By Interleukins R-HSA-449147	8/453	0.0801376	0.145287	0	0	1.84132	4.6475	SNAP25;RALA;YES1;MAPK1;PTPN11;S100B;VAMP2;MAPK3
Constitutive Signaling By Aberrant PI3K In Cancer R-HSA-2219530	1978-02-01	0.179277	0.255143	0	0	2.66221	4.57587	SRC;PTPN11
Activated NOTCH1 Transmits Signal To Nucleus R-HSA-2122948	1931-01-01	0.264419	0.334318	0	0	3.36276	4.4732	CNTN1
Antigen Activates B Cell Receptor Leading To Second Messenger Generation R-HSA-983695	1931-01-01	0.264419	0.334318	0	0	3.36276	4.4732	AHCYL1
Downstream Signaling Events Of B Cell Receptor (BCR) R-HSA-1168372	1979-02-01	0.182813	0.259074	0	0	2.62751	4.4649	PPP3CA;PPP3CB
Signaling By Hedgehog R-HSA-5358351	3/135	0.148471	0.222095	0	0	2.30448	4.39548	PRKAR2B;PRKAR2A;PRKACB
Senescence-Associated Secretory Phenotype (SASP) R-HSA-2559582	1981-02-01	0.189915	0.264498	0	0	2.56073	4.25383	MAPK1;MAPK3
TP53 Regulates Metabolic Genes R-HSA-5628897	1981-02-01	0.189915	0.264498	0	0	2.56073	4.25383	AGO1;YWHAG
RNA Polymerase I Promoter Opening R-HSA-73728	1932-01-01	0.271676	0.34112	0	0	3.25411	4.24059	MAPK3
Signaling By NOTCH2 R-HSA-1980145	1932-01-01	0.271676	0.34112	0	0	3.25411	4.24059	CNTN1
GPVI-mediated Activation Cascade R-HSA-114604	1932-01-01	0.271676	0.34112	0	0	3.25411	4.24059	PTPN11
Inactivation, Recovery And Regulation Of Phototransduction Cascade R-HSA-2514859	1932-01-01	0.271676	0.34112	0	0	3.25411	4.24059	GNB1
Interferon Signaling R-HSA-913531	4/200	0.135662	0.208512	0	0	2.07328	4.14156	CAMK2B;CAMK2D;PTPN11;MAPK3
Packaging Of Telomere Ends R-HSA-171306	1933-01-01	0.278861	0.345959	0	0	3.15226	4.02557	TERF2IP
Amino Acid Transport Across Plasma Membrane R-HSA-352230	1933-01-01	0.278861	0.345959	0	0	3.15226	4.02557	SLC3A2
Telomere C-strand (Lagging Strand) Synthesis R-HSA-174417	1933-01-01	0.278861	0.345959	0	0	3.15226	4.02557	TERF2IP
Phototransduction Cascade R-HSA-2514856	1933-01-01	0.278861	0.345959	0	0	3.15226	4.02557	GNB1
Cytokine Signaling In Immune System R-HSA-1280215	11/702	0.0877649	0.152279	0	0	1.63572	3.97985	CAMK2B;SNAP25;CAMK2D;RALA;YES1;UBA3;MAPK1;PTPN11;S100B;VAMP2;MAPK3
Synthesis Of Bile Acids And Bile Salts R-HSA-192105	1934-01-01	0.285976	0.352979	0	0	3.05659	3.82638	AKR1C3
Metabolic Disorders Of Biological Oxidation Enzymes R-HSA-5579029	1934-01-01	0.285976	0.352979	0	0	3.05659	3.82638	PRNP
Phospholipid Metabolism R-HSA-1483257	4/208	0.149981	0.223894	0	0	1.99116	3.77772	SYNJ1;RAB14;GPD2;PIP4K2B
Signaling By ROBO Receptors R-HSA-376176	4/209	0.151811	0.225699	0	0	1.98135	3.73508	PPP3CB;SRC;PRKAR2A;PRKACB
Plasma Lipoprotein Clearance R-HSA-8964043	1935-01-01	0.293021	0.359235	0	0	2.96654	3.64145	CLTC
RHOBTB GTPase Cycle R-HSA-9706574	1935-01-01	0.293021	0.359235	0	0	2.96654	3.64145	MYO6
Gene And Protein Expression By JAK-STAT Signaling After Interleukin-12 Stimulation R-HSA-8950505	1935-01-01	0.293021	0.359235	0	0	2.96654	3.64145	RALA
PCP/CE Pathway R-HSA-4086400	1988-02-01	0.215034	0.291116	0	0	2.35146	3.6141	CLTC;CLTB
Meiosis R-HSA-1500620	1988-02-01	0.215034	0.291116	0	0	2.35146	3.6141	TERF2IP;HSPA2
Unfolded Protein Response (UPR) R-HSA-381119	1989-02-01	0.218649	0.294697	0	0	2.32431	3.53363	GSK3A;DCTN1
Platelet Aggregation (Plug Formation) R-HSA-76009	1936-01-01	0.299997	0.365936	0	0	2.88163	3.46943	SRC
Signaling By FGFR1 In Disease R-HSA-5655302	1936-01-01	0.299997	0.365936	0	0	2.88163	3.46943	MYO18A
Metabolism Of Lipids R-HSA-556833	11/732	0.109002	0.178881	0	0	1.56519	3.46908	CBR1;ASAH1;NCOR1;SYNJ1;RAB14;ACOX1;GPD2;AKR1C3;PIP4K2B;PRKACB;PTGR2
MAPK6/MAPK4 Signaling R-HSA-5687128	1990-02-01	0.222269	0.297587	0	0	2.29779	3.45556	AGO1;PRKACB
Metabolism Of Carbohydrates R-HSA-71387	5/285	0.151173	0.225211	0	0	1.81576	3.43056	CRYL1;PYGM;ALDOC;ENO2;PRKACB
Cleavage Of Damaged Purine R-HSA-110331	1937-01-01	0.306905	0.370016	0	0	2.80145	3.30912	TERF2IP
Early SARS-CoV-2 Infection Events R-HSA-9772572	1937-01-01	0.306905	0.370016	0	0	2.80145	3.30912	CHMP6
FLT3 Signaling R-HSA-9607240	1937-01-01	0.306905	0.370016	0	0	2.80145	3.30912	PTPN11
NCAM1 Interactions R-HSA-419037	1937-01-01	0.306905	0.370016	0	0	2.80145	3.30912	PRNP
Unattached Kinetochores Signal Amplification Via A MAD2 Inhibitory Signal R-HSA-141444	1993-02-01	0.233158	0.307075	0	0	2.2217	3.23488	DYNC1H1;DYNC1LI2
Drug ADME R-HSA-9748784	1995-02-01	0.240435	0.315009	0	0	2.1737	3.09818	GUK1;CNDP2
Synthesis Of PA R-HSA-1483166	1939-01-01	0.320517	0.384514	0	0	2.65373	3.01947	GPD2
Transcriptional Regulation By VENTX R-HSA-8853884	1939-01-01	0.320517	0.384514	0	0	2.65373	3.01947	AGO1
EML4 And NUDC In Mitotic Spindle Formation R-HSA-9648025	1997-02-01	0.247723	0.320714	0	0	2.12772	2.96911	DYNC1H1;DYNC1LI2
Visual Phototransduction R-HSA-2187338	1998-02-01	0.25137	0.322303	0	0	2.10545	2.90727	GNB1;AKR1C3
Protein Localization R-HSA-9609507	3/164	0.219705	0.294697	0	0	1.8866	2.85908	PRNP;ACOX1;VAMP2
Sensory Perception R-HSA-9709957	9/616	0.155577	0.227118	0	0	1.51393	2.81684	SNAP25;EPB41L1;CAPZA2;GNB1;AKR1C3;SPTAN1;SPTBN1;SYN1;VAMP2
Sensory Perception Of Sweet, Bitter, And Umami (Glutamate) Taste R-HSA-9717207	1941-01-01	0.333863	0.397248	0	0	2.52079	2.76537	GNB1
Signaling By Retinoic Acid R-HSA-5362517	1941-01-01	0.333863	0.397248	0	0	2.52079	2.76537	AKR1C3
Cleavage Of Damaged Pyrimidine R-HSA-110329	1942-01-01	0.340438	0.402436	0	0	2.45918	2.64983	TERF2IP
Gamma Carboxylation, Hypusine Formation And Arylsulfatase Activation R-HSA-163841	1942-01-01	0.340438	0.402436	0	0	2.45918	2.64983	FN3KRP
Intra-Golgi Traffic R-HSA-6811438	1942-01-01	0.340438	0.402436	0	0	2.45918	2.64983	NSF
Phase I - Functionalization Of Compounds R-HSA-211945	2/104	0.273271	0.341941	0	0	1.981	2.56993	MAOB;EPHX1
Transport Of Inorganic Cations/Anions And Amino Acids/Oligopeptides R-HSA-425393	2/104	0.273271	0.341941	0	0	1.981	2.56993	SLC1A2;SLC3A2
Retinoid Metabolism And Transport R-HSA-975634	1943-01-01	0.346948	0.408803	0	0	2.40051	2.54113	AKR1C3
SUMOylation Of Transcription Cofactors R-HSA-3899300	1943-01-01	0.346948	0.408803	0	0	2.40051	2.54113	PARK7
Resolution Of Sister Chromatid Cohesion R-HSA-2500257	2/106	0.280569	0.347485	0	0	1.9427	2.46905	DYNC1H1;DYNC1LI2
PI3K Cascade R-HSA-109704	1944-01-01	0.353395	0.413716	0	0	2.34457	2.43875	PTPN11
Base-Excision Repair, AP Site Formation R-HSA-73929	1944-01-01	0.353395	0.413716	0	0	2.34457	2.43875	TERF2IP
TGF-beta Receptor Signaling Activates SMADs R-HSA-2173789	1944-01-01	0.353395	0.413716	0	0	2.34457	2.43875	STUB1
Interleukin-12 Signaling R-HSA-9020591	1944-01-01	0.353395	0.413716	0	0	2.34457	2.43875	RALA
Bile Acid And Bile Salt Metabolism R-HSA-194068	1945-01-01	0.359778	0.418493	0	0	2.29116	2.34219	AKR1C3
TAK1-dependent IKK And NF-kappa-B Activation R-HSA-445989	1945-01-01	0.359778	0.418493	0	0	2.29116	2.34219	S100B
Glycosphingolipid Metabolism R-HSA-1660662	1945-01-01	0.359778	0.418493	0	0	2.29116	2.34219	ASAH1
Heme Signaling R-HSA-9707616	1945-01-01	0.359778	0.418493	0	0	2.29116	2.34219	NCOR1
Mitotic Spindle Checkpoint R-HSA-69618	2/110	0.295147	0.361233	0	0	1.87037	2.28238	DYNC1H1;DYNC1LI2
Mitotic Prophase R-HSA-68875	2/112	0.302422	0.368276	0	0	1.83618	2.19594	MAPK1;MAPK3
Cyclin D Associated Events In G1 R-HSA-69231	1947-01-01	0.372356	0.429687	0	0	2.19133	2.16482	SRC
Sensory Perception Of Taste R-HSA-9717189	1947-01-01	0.372356	0.429687	0	0	2.19133	2.16482	GNB1
IRS-mediated Signaling R-HSA-112399	1947-01-01	0.372356	0.429687	0	0	2.19133	2.16482	PTPN11
Metabolism Of Fat-Soluble Vitamins R-HSA-6806667	1947-01-01	0.372356	0.429687	0	0	2.19133	2.16482	AKR1C3
Reproduction R-HSA-1474165	2/113	0.306055	0.370016	0	0	1.81954	2.15432	TERF2IP;HSPA2
Metabolism Of Vitamins And Cofactors R-HSA-196854	3/186	0.277536	0.345959	0	0	1.65793	2.12515	PNPO;AKR1C3;GPHN
Inhibition Of DNA Recombination At Telomere R-HSA-9670095	1948-01-01	0.378553	0.435456	0	0	2.14459	2.08326	TERF2IP
NOTCH1 Intracellular Domain Regulates Transcription R-HSA-2122947	1948-01-01	0.378553	0.435456	0	0	2.14459	2.08326	NCOR1
PPARA Activates Gene Expression R-HSA-1989781	2/116	0.31693	0.381471	0	0	1.77139	2.03546	NCOR1;ACOX1
Regulation Of Lipid Metabolism By PPARalpha R-HSA-400206	2/118	0.32416	0.387605	0	0	1.74067	1.9609	NCOR1;ACOX1
Extension Of Telomeres R-HSA-180786	1950-01-01	0.390765	0.448347	0	0	2.05685	1.93272	TERF2IP
IRS-related Events Triggered By IGF1R R-HSA-2428928	1951-01-01	0.396781	0.453553	0	0	2.01561	1.86317	PTPN11
Metabolism Of Water-Soluble Vitamins And Cofactors R-HSA-196849	2/122	0.338558	0.402176	0	0	1.68231	1.82204	PNPO;GPHN
Signaling By Non-Receptor Tyrosine Kinases R-HSA-9006927	1952-01-01	0.402738	0.458201	0	0	1.97599	1.7971	KHDRBS2
Transcriptional Activation Of Mitochondrial Biogenesis R-HSA-2151201	1952-01-01	0.402738	0.458201	0	0	1.97599	1.7971	NCOR1
IGF1R Signaling Cascade R-HSA-2428924	1952-01-01	0.402738	0.458201	0	0	1.97599	1.7971	PTPN11
Metabolism Of Amino Acids And Derivatives R-HSA-71291	5/364	0.28962	0.356871	0	0	1.41046	1.74782	QDPR;SLC3A2;CKB;ASS1;ALDH9A1
Signaling By Type 1 Insulin-like Growth Factor 1 Receptor (IGF1R) R-HSA-2404192	1953-01-01	0.408636	0.463461	0	0	1.93789	1.73428	PTPN11
Nuclear Receptor Transcription Pathway R-HSA-383280	1953-01-01	0.408636	0.463461	0	0	1.93789	1.73428	NCOR1
SARS-CoV-2 Infection R-HSA-9694516	4/283	0.304698	0.370016	0	0	1.45033	1.72362	GSK3A;PTPN11;CHMP6;YWHAG
Signaling By NOTCH R-HSA-157118	3/203	0.323181	0.387072	0	0	1.5157	1.71204	NCOR1;AGO1;CNTN1
Transcriptional Regulation By RUNX1 R-HSA-8878171	3/204	0.325874	0.389016	0	0	1.50808	1.69092	SRC;AGO1;PTPN11
Regulation Of RUNX3 Expression And Activity R-HSA-8941858	1954-01-01	0.414476	0.468623	0	0	1.90123	1.67449	SRC
Interleukin-12 Family Signaling R-HSA-447115	1954-01-01	0.414476	0.468623	0	0	1.90123	1.67449	RALA
Host Interactions Of HIV Factors R-HSA-162909	2/130	0.36706	0.426282	0	0	1.57652	1.58004	PACS1;ATP6V1H
Assembly Of Collagen Fibrils And Other Multimeric Structures R-HSA-2022090	1957-01-01	0.431656	0.48578	0	0	1.79911	1.51148	PLEC
Cytoprotection By HMOX1 R-HSA-9707564	1957-01-01	0.431656	0.48578	0	0	1.79911	1.51148	NCOR1
NRAGE Signals Death Thru JNK R-HSA-193648	1957-01-01	0.431656	0.48578	0	0	1.79911	1.51148	GNA13
Constitutive Signaling By NOTCH1 HD+PEST Domain Mutants R-HSA-2894862	1958-01-01	0.43727	0.489069	0	0	1.76745	1.46205	NCOR1
Late SARS-CoV-2 Infection Events R-HSA-9772573	1958-01-01	0.43727	0.489069	0	0	1.76745	1.46205	GSK3A
NIK To Noncanonical NF-kB Signaling R-HSA-5676590	1958-01-01	0.43727	0.489069	0	0	1.76745	1.46205	UBA3
Degradation Of GLI1 By Proteasome R-HSA-5610780	1959-01-01	0.442829	0.492258	0	0	1.73689	1.41482	PRKACB
Degradation Of GLI2 By Proteasome R-HSA-5610783	1959-01-01	0.442829	0.492258	0	0	1.73689	1.41482	PRKACB
GLI3 Is Processed To GLI3R By Proteasome R-HSA-5610785	1959-01-01	0.442829	0.492258	0	0	1.73689	1.41482	PRKACB
HDACs Deacetylate Histones R-HSA-3214815	1960-01-01	0.448333	0.497616	0	0	1.70737	1.36968	NCOR1
DNA Damage/Telomere Stress Induced Senescence R-HSA-2559586	1961-01-01	0.453783	0.501369	0	0	1.67883	1.3265	TERF2IP
Dectin-1 Mediated Noncanonical NF-kB Signaling R-HSA-5607761	1961-01-01	0.453783	0.501369	0	0	1.67883	1.3265	UBA3
Signaling By FGFR In Disease R-HSA-1226099	1961-01-01	0.453783	0.501369	0	0	1.67883	1.3265	MYO18A
Pre-NOTCH Transcription And Translation R-HSA-1912408	1962-01-01	0.45918	0.505794	0	0	1.65122	1.28517	AGO1
RHO GTPases Activate PKNs R-HSA-5625740	1962-01-01	0.45918	0.505794	0	0	1.65122	1.28517	YWHAG
HIV Infection R-HSA-162906	3/229	0.392881	0.449802	0	0	1.33954	1.25147	PACS1;ATP6V1H;CHMP6
Peroxisomal Protein Import R-HSA-9033241	1963-01-01	0.464524	0.510906	0	0	1.62451	1.24558	ACOX1
FOXO-mediated Transcription R-HSA-9614085	1965-01-01	0.475054	0.521698	0	0	1.57358	1.17126	YWHAG
CDC42 GTPase Cycle R-HSA-9013148	2/149	0.432653	0.48615	0	0	1.37143	1.14901	GNA13;FARP1
COPII-mediated Vesicle Transport R-HSA-204005	1966-01-01	0.480241	0.525807	0	0	1.54929	1.13635	NSF
RUNX1 Regulates Genes Involved In Megakaryocyte Differentiation And Platelet Function R-HSA-8936459	1966-01-01	0.480241	0.525807	0	0	1.54929	1.13635	AGO1
Regulation Of PTEN Stability And Activity R-HSA-8948751	1967-01-01	0.485378	0.530631	0	0	1.52574	1.10285	STUB1
Interleukin-1 Family Signaling R-HSA-446652	2/152	0.442686	0.492258	0	0	1.34379	1.09505	PTPN11;S100B
Generic Transcription Pathway R-HSA-212436	13/1190	0.390993	0.448347	0	0	1.11807	1.04994	CAMK2B;CAMK2D;YES1;SRC;PTPN11;MECP2;NCOR1;AGO1;MAPK1;PIP4K2B;STUB1;YWHAG;MAPK3
Circadian Clock R-HSA-400253	1969-01-01	0.4955	0.540884	0	0	1.48072	1.03974	NCOR1
Base Excision Repair R-HSA-73884	1972-01-01	0.510313	0.552902	0	0	1.41794	0.95389	TERF2IP
Regulation Of RUNX2 Expression And Activity R-HSA-8939902	1972-01-01	0.510313	0.552902	0	0	1.41794	0.95389	STUB1
Interferon Alpha/Beta Signaling R-HSA-909733	1972-01-01	0.510313	0.552902	0	0	1.41794	0.95389	PTPN11
Cell Death Signaling Via NRAGE, NRIF And NADE R-HSA-204998	1974-01-01	0.519947	0.562502	0	0	1.37895	0.901872	GNA13
ISG15 Antiviral Mechanism R-HSA-1169408	1975-01-01	0.524693	0.566575	0	0	1.36025	0.877279	MAPK3
Transcriptional Regulation By Small RNAs R-HSA-5578749	1976-01-01	0.529393	0.570175	0	0	1.34204	0.853572	AGO1
G2/M DNA Damage Checkpoint R-HSA-69473	1977-01-01	0.534046	0.573488	0	0	1.32432	0.830708	YWHAG
Separation Of Sister Chromatids R-HSA-2467813	2/170	0.500736	0.545001	0	0	1.19872	0.829126	DYNC1H1;DYNC1LI2
Pre-NOTCH Expression And Processing R-HSA-1912422	1978-01-01	0.538653	0.575883	0	0	1.30705	0.80865	AGO1
COPI-dependent Golgi-to-ER Retrograde Traffic R-HSA-6811434	1978-01-01	0.538653	0.575883	0	0	1.30705	0.80865	NSF
RNA Polymerase I Promoter Clearance R-HSA-73854	1978-01-01	0.538653	0.575883	0	0	1.30705	0.80865	MAPK3
Amyloid Fiber Formation R-HSA-977225	1979-01-01	0.543215	0.579058	0	0	1.29023	0.787361	CST3
RNA Polymerase I Transcription R-HSA-73864	1979-01-01	0.543215	0.579058	0	0	1.29023	0.787361	MAPK3
Cell Cycle Checkpoints R-HSA-69620	3/271	0.500771	0.545001	0	0	1.12719	0.779573	DYNC1H1;DYNC1LI2;YWHAG
DDX58/IFIH1-mediated Induction Of Interferon-Alpha/Beta R-HSA-168928	1981-01-01	0.552205	0.587779	0	0	1.25784	0.746953	S100B
RAC1 GTPase Cycle R-HSA-9013149	2/178	0.525271	0.566575	0	0	1.14376	0.736403	GNA13;FARP1
Antiviral Mechanism By IFN-stimulated Genes R-HSA-1169410	1983-01-01	0.561019	0.596288	0	0	1.22704	0.709231	MAPK3
Transcriptional Regulation Of White Adipocyte Differentiation R-HSA-381340	1984-01-01	0.565361	0.600025	0	0	1.2122	0.691305	NCOR1
RNA Polymerase II Transcription R-HSA-73857	13/1312	0.532389	0.572555	0	0	1.00643	0.634432	CAMK2B;CAMK2D;YES1;SRC;PTPN11;MECP2;NCOR1;AGO1;MAPK1;PIP4K2B;STUB1;YWHAG;MAPK3
Sphingolipid Metabolism R-HSA-428157	1989-01-01	0.586438	0.618781	0	0	1.14303	0.610022	ASAH1
Mitochondrial Biogenesis R-HSA-1592230	1989-01-01	0.586438	0.618781	0	0	1.14303	0.610022	NCOR1
Collagen Formation R-HSA-1474290	1990-01-01	0.59053	0.622196	0	0	1.13013	0.59528	PLEC
Activation Of HOX Genes During Differentiation R-HSA-5619507	1991-01-01	0.594581	0.624654	0	0	1.11752	0.580995	NCOR1
HCMV Late Events R-HSA-9610379	1991-01-01	0.594581	0.624654	0	0	1.11752	0.580995	CHMP6
SARS-CoV-2-host Interactions R-HSA-9705683	2/196	0.577449	0.611961	0	0	1.03669	0.569283	PTPN11;YWHAG
Telomere Maintenance R-HSA-157579	1992-01-01	0.598593	0.627961	0	0	1.10518	0.567149	TERF2IP
Antigen Processing: Ubiquitination And Proteasome Degradation R-HSA-983168	3/307	0.585032	0.618781	0	0	0.991878	0.531734	NPEPPS;UBA3;STUB1
Transcriptional Regulation By RUNX3 R-HSA-8878159	1995-01-01	0.610392	0.638497	0	0	1.06975	0.528084	SRC
P75 NTR Receptor-Mediated Signaling R-HSA-193704	1995-01-01	0.610392	0.638497	0	0	1.06975	0.528084	GNA13
SLC Transporter Disorders R-HSA-5619102	1999-01-01	0.62559	0.653454	0	0	1.02587	0.481197	SLC3A2
TNFR2 Non-Canonical NF-kB Pathway R-HSA-5668541	1/100	0.629296	0.656382	0	0	1.01546	0.470314	UBA3
Gene Silencing By RNA R-HSA-211000	1/108	0.657662	0.684986	0	0	0.939157	0.393568	AGO1
GPCR Ligand Binding R-HSA-500792	4/458	0.6638	0.69039	0	0	0.883294	0.361952	GNG2;GNB2;GNG7;GNB1
Gene Expression (Transcription) R-HSA-74160	13/1449	0.677021	0.702638	0	0	0.903669	0.352479	CAMK2B;CAMK2D;YES1;SRC;PTPN11;MECP2;NCOR1;AGO1;MAPK1;PIP4K2B;STUB1;YWHAG;MAPK3
Interleukin-1 Signaling R-HSA-9020702	1/114	0.677509	0.702638	0	0	0.889019	0.346124	S100B
Transcriptional Regulation By TP53 R-HSA-3700989	3/354	0.680553	0.704789	0	0	0.856992	0.329813	AGO1;PIP4K2B;YWHAG
Chromatin Modifying Enzymes R-HSA-3247509	2/238	0.68253	0.705831	0	0	0.850369	0.324797	NCOR1;PADI2
Chromosome Maintenance R-HSA-73886	1/118	0.6901	0.712646	0	0	0.858451	0.318415	TERF2IP
Estrogen-dependent Gene Expression R-HSA-9018519	1/119	0.693171	0.714802	0	0	0.851133	0.311922	AGO1
SARS-CoV-2 Activates/Modulates Innate And Adaptive Immune Responses R-HSA-9705671	1/121	0.699222	0.72002	0	0	0.836862	0.299419	PTPN11
SLC-mediated Transmembrane Transport R-HSA-425407	2/247	0.702071	0.721931	0	0	0.818755	0.289611	SLC1A2;SLC3A2
Immunoregulatory Interactions Between A Lymphoid And A non-Lymphoid Cell R-HSA-198933	1/123	0.705154	0.724077	0	0	0.82306	0.287527	CXADR
Glycerophospholipid Biosynthesis R-HSA-1483206	1/127	0.716671	0.734865	0	0	0.796769	0.265435	GPD2
Class I MHC Mediated Antigen Processing And Presentation R-HSA-983169	3/378	0.722659	0.739962	0	0	0.801155	0.26023	NPEPPS;UBA3;STUB1
Late Phase Of HIV Life Cycle R-HSA-162599	1/136	0.740973	0.757648	0	0	0.743311	0.222838	CHMP6
Death Receptor Signaling R-HSA-73887	1/139	0.748604	0.764375	0	0	0.727041	0.210511	GNA13
Mitotic G1 Phase And G1/S Transition R-HSA-453279	1/147	0.767877	0.782954	0	0	0.686923	0.181434	SRC
G2/M Checkpoints R-HSA-69481	1/148	0.77018	0.784203	0	0	0.682216	0.178147	YWHAG
HIV Life Cycle R-HSA-162587	1/149	0.772461	0.785425	0	0	0.677572	0.174931	CHMP6
Metabolism Of Steroids R-HSA-8957322	1/153	0.78136	0.793364	0	0	0.659607	0.162737	AKR1C3
Regulation Of TP53 Activity R-HSA-5633007	1/157	0.789913	0.799815	0	0	0.642563	0.151537	PIP4K2B
Influenza Infection R-HSA-168255	1/157	0.789913	0.799815	0	0	0.642563	0.151537	CLTC
SUMO E3 Ligases SUMOylate Target Proteins R-HSA-3108232	1/168	0.811756	0.820788	0	0	0.599902	0.125113	PARK7
SUMOylation R-HSA-2990846	1/174	0.822701	0.8307	0	0	0.578919	0.112983	PARK7
Disorders Of Transmembrane Transporters R-HSA-5619115	1/176	0.826207	0.833083	0	0	0.572245	0.109247	SLC3A2
Cellular Response To Chemical Stress R-HSA-9711123	1/182	0.836317	0.842109	0	0	0.553106	0.0988665	NCOR1
Neddylation R-HSA-8951664	1/237	0.905583	0.910593	0	0	0.423015	0.0419533	UBA3
Diseases Of Metabolism R-HSA-5668914	1/247	0.914585	0.918375	0	0	0.405612	0.0362151	PRNP
Extracellular Matrix Organization R-HSA-1474244	1/291	0.945072	0.947679	0	0	0.343297	0.0193944	PLEC
DNA Repair R-HSA-73894	1/310	0.954619	0.955934	0	0	0.321874	0.0149487	TERF2IP
Olfactory Signaling Pathway R-HSA-381753	1/401	0.981862	0.981862	0	0	0.247487	0.00453012	GNB1

## Sheet: Supplementary Data 10f
Term	Overlap	P-value	Adjusted P-value	Old P-value	Old Adjusted P-value	Odds Ratio	Combined Score	Genes
Peptide Chain Elongation R-HSA-156902	46/86	6.02779e-72	4.19936e-70	0	0	160.125	26258.9	RPL4;RPL5;RPL30;RPL3;RPL31;RPL34;RPL12;RPLP0;RPL11;RPS27L;RPL10A;RPL8;RPL9;RPL6;RPL7;RPS4X;RPL7A;RPS16;RPS15A;RPL36;RPL14;RPS3;RPL35;RPLP2;RPL15;RPS2;RPL18;RPS13;RPS12;RPS9;RPS7;RPS8;RPL23;RPS5;RPS6;RPL13A;RPL35A;RPS3A;RPSA;RPL23A;EEF2;RPS25;RPL27A;RPL27;RPS20;RPL28
Formation Of A Pool Of Free 40S Subunits R-HSA-72689	49/98	9.48334e-75	1.32135e-72	0	0	142.18	24233.8	RPL4;RPL5;RPL30;RPL3;RPL31;RPL34;RPLP0;RPL10A;RPL8;RPL9;RPL6;RPL7;RPS4X;RPL7A;RPS16;RPL36;RPL35;RPLP2;RPS13;RPS12;RPS9;RPS7;RPS8;RPL23;RPS5;RPS6;RPL13A;RPSA;RPS3A;RPL27;RPL28;RPL12;RPL11;RPS27L;RPS15A;RPL14;RPS3;RPL15;RPS2;RPL18;RPL35A;RPL23A;RPS25;RPL27A;EIF3I;RPS20;EIF3E;EIF3D;EIF3B
Eukaryotic Translation Elongation R-HSA-156842	46/90	1.10375e-70	6.59094e-69	0	0	145.539	23443.8	RPL4;RPL5;RPL30;RPL3;RPL31;RPL34;RPL12;RPLP0;RPL11;RPS27L;RPL10A;RPL8;RPL9;RPL6;RPL7;RPS4X;RPL7A;RPS16;RPS15A;RPL36;RPL14;RPS3;RPL35;RPLP2;RPL15;RPS2;RPL18;RPS13;RPS12;RPS9;RPS7;RPS8;RPL23;RPS5;RPS6;RPL13A;RPL35A;RPS3A;RPSA;RPL23A;EEF2;RPS25;RPL27A;RPL27;RPS20;RPL28
Selenoamino Acid Metabolism R-HSA-2408522	53/114	9.15622e-79	3.8273e-76	0	0	127.116	22841.5	RPL4;RPL5;RPL30;RPL3;RPL31;RPL34;RPLP0;RPL10A;RPL8;RPL9;RPL6;RPL7;RPS4X;RPL7A;RPS16;QARS1;RPL36;RPL35;RPLP2;RPS13;RPS12;RPS9;RPS7;RPS8;RPL23;RPS5;RPS6;RPL13A;RPSA;RPS3A;LARS1;RPL27;RPL28;AHCY;RPL12;RPL11;RPS27L;PAPSS1;RPS15A;RPL14;RPS3;IARS1;RPL15;RPS2;RPL18;TXNRD1;RPL35A;RPL23A;AIMP1;RPS25;EPRS1;RPL27A;RPS20
L13a-mediated Translational Silencing Of Ceruloplasmin Expression R-HSA-156827	51/108	3.59505e-76	7.51366e-74	0	0	129.018	22412.7	RPL4;EIF4A1;RPL5;RPL30;RPL3;RPL31;RPL34;RPLP0;RPL10A;RPL8;RPL9;RPL6;RPL7;RPS4X;RPL7A;RPS16;RPL36;RPL35;RPLP2;RPS13;RPS12;RPS9;RPS7;RPS8;RPL23;RPS5;RPS6;RPL13A;RPSA;RPS3A;RPL27;PABPC1;RPL28;RPL12;RPL11;RPS27L;RPS15A;RPL14;RPS3;RPL15;RPS2;RPL18;RPL35A;RPL23A;RPS25;RPL27A;EIF3I;RPS20;EIF3E;EIF3D;EIF3B
Nonsense Mediated Decay (NMD) Independent Of Exon Junction Complex (EJC) R-HSA-975956	46/92	4.40287e-70	2.3005e-68	0	0	139.197	22229.6	RPL4;RPL5;RPL30;RPL3;RPL31;RPL34;RPL12;RPLP0;RPL11;RPS27L;RPL10A;RPL8;RPL9;RPL6;RPL7;RPS4X;RPL7A;RPS16;RPS15A;RPL36;RPL14;RPS3;RPL35;RPLP2;RPL15;RPS2;RPL18;RPS13;RPS12;RPS9;RPS7;RPS8;RPL23;RPS5;RPS6;RPL13A;RPL35A;RPS3A;RPSA;RPL23A;RPS25;RPL27A;RPL27;RPS20;PABPC1;RPL28
Selenocysteine Synthesis R-HSA-2408557	45/90	1.56142e-68	5.9334e-67	0	0	138.231	21582	RPL4;RPL5;RPL30;RPL3;RPL31;RPL34;RPL12;RPLP0;RPL11;RPS27L;RPL10A;RPL8;RPL9;RPL6;RPL7;RPS4X;RPL7A;RPS16;RPS15A;RPL36;RPL14;RPS3;RPL35;RPLP2;RPL15;RPS2;RPL18;RPS13;RPS12;RPS9;RPS7;RPS8;RPL23;RPS5;RPS6;RPL13A;RPL35A;RPS3A;RPSA;RPL23A;RPS25;RPL27A;RPL27;RPS20;RPL28
Eukaryotic Translation Termination R-HSA-72764	45/90	1.56142e-68	5.9334e-67	0	0	138.231	21582	RPL4;RPL5;RPL30;RPL3;RPL31;RPL34;RPL12;RPLP0;RPL11;RPS27L;RPL10A;RPL8;RPL9;RPL6;RPL7;RPS4X;RPL7A;RPS16;RPS15A;RPL36;RPL14;RPS3;RPL35;RPLP2;RPL15;RPS2;RPL18;RPS13;RPS12;RPS9;RPS7;RPS8;RPL23;RPS5;RPS6;RPL13A;RPL35A;RPS3A;RPSA;RPL23A;RPS25;RPL27A;RPL27;RPS20;RPL28
Viral mRNA Translation R-HSA-192823	45/90	1.56142e-68	5.9334e-67	0	0	138.231	21582	RPL4;RPL5;RPL30;RPL3;RPL31;RPL34;RPL12;RPLP0;RPL11;RPS27L;RPL10A;RPL8;RPL9;RPL6;RPL7;RPS4X;RPL7A;RPS16;RPS15A;RPL36;RPL14;RPS3;RPL35;RPLP2;RPL15;RPS2;RPL18;RPS13;RPS12;RPS9;RPS7;RPS8;RPL23;RPS5;RPS6;RPL13A;RPL35A;RPS3A;RPSA;RPL23A;RPS25;RPL27A;RPL27;RPS20;RPL28
GTP Hydrolysis And Joining Of 60S Ribosomal Subunit R-HSA-72706	50/109	8.31366e-74	6.95022e-72	0	0	121.303	20412.1	RPL4;EIF4A1;RPL5;RPL30;RPL3;RPL31;RPL34;RPLP0;RPL10A;RPL8;RPL9;RPL6;RPL7;RPS4X;RPL7A;RPS16;RPL36;RPL35;RPLP2;RPS13;RPS12;RPS9;RPS7;RPS8;RPL23;RPS5;RPS6;RPL13A;RPSA;RPS3A;RPL27;RPL28;RPL12;RPL11;RPS27L;RPS15A;RPL14;RPS3;RPL15;RPS2;RPL18;RPL35A;RPL23A;RPS25;RPL27A;EIF3I;RPS20;EIF3E;EIF3D;EIF3B
Cap-dependent Translation Initiation R-HSA-72737	51/116	4.28953e-74	4.48256e-72	0	0	113.093	19105.5	RPL4;EIF4A1;RPL5;RPL30;RPL3;RPL31;RPL34;RPLP0;RPL10A;RPL8;RPL9;RPL6;RPL7;RPS4X;RPL7A;RPS16;RPL36;RPL35;RPLP2;RPS13;RPS12;RPS9;RPS7;RPS8;RPL23;RPS5;RPS6;RPL13A;RPSA;RPS3A;RPL27;PABPC1;RPL28;RPL12;RPL11;RPS27L;RPS15A;RPL14;RPS3;RPL15;RPS2;RPL18;RPL35A;RPL23A;RPS25;RPL27A;EIF3I;RPS20;EIF3E;EIF3D;EIF3B
Response Of EIF2AK4 (GCN2) To Amino Acid Deficiency R-HSA-9633012	45/98	2.62222e-66	8.43145e-65	0	0	117.318	17715.8	RPL4;RPL5;RPL30;RPL3;RPL31;RPL34;RPL12;RPLP0;RPL11;RPS27L;RPL10A;RPL8;RPL9;RPL6;RPL7;RPS4X;RPL7A;RPS16;RPS15A;RPL36;RPL14;RPS3;RPL35;RPLP2;RPL15;RPS2;RPL18;RPS13;RPS12;RPS9;RPS7;RPS8;RPL23;RPS5;RPS6;RPL13A;RPL35A;RPSA;RPS3A;RPL23A;RPS25;RPL27A;RPL27;RPS20;RPL28
SRP-dependent Cotranslational Protein Targeting To Membrane R-HSA-1799339	47/108	6.95341e-68	2.4221e-66	0	0	107.929	16689.8	RPL4;RPL5;RPL30;RPL3;RPL31;RPL34;RPL12;RPLP0;RPL11;RPS27L;RPL10A;RPL8;SRP14;RPL9;RPL6;RPL7;RPS4X;RPL7A;SEC61A1;RPS16;RPS15A;RPL36;RPL14;RPS3;RPL35;RPLP2;RPL15;RPS2;RPL18;RPS13;RPS12;RPS9;RPS7;RPS8;RPL23;RPS5;RPS6;RPL13A;RPL35A;RPSA;RPS3A;RPL23A;RPS25;RPL27A;RPL27;RPS20;RPL28
Nonsense Mediated Decay (NMD) Enhanced By Exon Junction Complex (EJC) R-HSA-975957	46/112	6.15198e-65	1.83681e-63	0	0	96.9181	14329.5	RPL4;RPL5;RPL30;RPL3;RPL31;RPL34;RPL12;RPLP0;RPL11;RPS27L;RPL10A;RPL8;RPL9;RPL6;RPL7;RPS4X;RPL7A;RPS16;RPS15A;RPL36;RPL14;RPS3;RPL35;RPLP2;RPL15;RPS2;RPL18;RPS13;RPS12;RPS9;RPS7;RPS8;RPL23;RPS5;RPS6;RPL13A;RPL35A;RPSA;RPS3A;RPL23A;RPS25;RPL27A;RPL27;RPS20;PABPC1;RPL28
Influenza Viral RNA Transcription And Replication R-HSA-168273	46/137	5.28507e-60	1.38073e-58	0	0	70.2032	9582.05	RPL4;RPL5;RPL30;RPL3;RPL31;RPL34;RPL12;RPLP0;RPL11;RPS27L;RPL10A;RPL8;RPL9;RPL6;RPL7;RPS4X;RPL7A;RPS16;RPS15A;RPL36;RPL14;RPS3;RPL35;RPLP2;RPL15;RPS2;RPL18;RPS13;RPS12;RPS9;RPS7;PARP1;RPS8;RPL23;RPS5;RPS6;RPL13A;RPL35A;RPSA;RPS3A;RPL23A;RPS25;RPL27A;RPL27;RPS20;RPL28
Influenza Infection R-HSA-168255	47/157	1.4025e-58	3.25691e-57	0	0	59.703	7953.14	RPL4;RPL5;RPL30;RPL3;RPL31;RPL34;RPL12;RPLP0;RPL11;RPS27L;RPL10A;RPL8;RPL9;RPL6;RPL7;RPS4X;RPL7A;RPS16;RPS15A;RPL36;RPL14;RPS3;RPL35;RPLP2;RPL15;RPS2;RPL18;RPS13;RPS12;RPS9;RPS7;PARP1;RPS8;RPL23;RPS5;RPS6;RPL13A;RPL35A;RPSA;RPS3A;RPL23A;RPS25;RPL27A;RPL27;RPS20;RPL28;RAN
Cellular Response To Starvation R-HSA-9711097	45/153	1.22542e-55	2.43916e-54	0	0	57.4126	7259.18	RPL4;RPL5;RPL30;RPL3;RPL31;RPL34;RPL12;RPLP0;RPL11;RPS27L;RPL10A;RPL8;RPL9;RPL6;RPL7;RPS4X;RPL7A;RPS16;RPS15A;RPL36;RPL14;RPS3;RPL35;RPLP2;RPL15;RPS2;RPL18;RPS13;RPS12;RPS9;RPS7;RPS8;RPL23;RPS5;RPS6;RPL13A;RPL35A;RPSA;RPS3A;RPL23A;RPS25;RPL27A;RPL27;RPS20;RPL28
Major Pathway Of rRNA Processing In Nucleolus And Cytosol R-HSA-6791226	49/179	6.08115e-59	1.49525e-57	0	0	53.3712	7154.27	RPL4;RPL5;RPL30;RPL3;RPL31;RPL34;RPLP0;RPL10A;RPL8;RPL9;RPL6;RPL7;RPS4X;FBL;RPL7A;RPS16;RPL36;RPL35;RPLP2;RPS13;RPS12;RPS9;RPS7;RPS8;RPL23;RPS5;RPS6;RPL13A;RPSA;RPS3A;EBNA1BP2;RPL27;RPL28;RPL12;RPL11;RPS27L;RPS15A;RPL14;RPS3;RPL15;RPS2;RPL18;EXOSC2;NOP56;RPL35A;RPL23A;RPS25;RPL27A;RPS20
Regulation Of Expression Of SLITs And ROBOs R-HSA-9010553	46/167	2.14767e-55	4.08057e-54	0	0	52.7171	6635.92	RPL4;RPL5;RPL30;RPL3;RPL31;RPL34;RPL12;RPLP0;RPL11;RPS27L;RPL10A;RPL8;RPL9;RPL6;RPL7;RPS4X;RPL7A;RPS16;RPS15A;RPL36;RPL14;RPS3;RPL35;RPLP2;RPL15;RPS2;RPL18;RPS13;RPS12;RPS9;RPS7;RPS8;RPL23;RPS5;RPS6;RPL13A;RPL35A;RPSA;RPS3A;RPL23A;RPS25;RPL27A;RPL27;RPS20;PABPC1;RPL28
rRNA Processing In Nucleus And Cytosol R-HSA-8868773	49/189	1.24518e-57	2.73939e-56	0	0	49.5338	6490.32	RPL4;RPL5;RPL30;RPL3;RPL31;RPL34;RPLP0;RPL10A;RPL8;RPL9;RPL6;RPL7;RPS4X;FBL;RPL7A;RPS16;RPL36;RPL35;RPLP2;RPS13;RPS12;RPS9;RPS7;RPS8;RPS5;RPL23;RPS6;RPL13A;RPSA;RPS3A;EBNA1BP2;RPL27;RPL28;RPL12;RPL11;RPS27L;RPS15A;RPL14;RPS3;RPS2;RPL15;RPL18;EXOSC2;NOP56;RPL35A;RPL23A;RPS25;RPL27A;RPS20
rRNA Processing R-HSA-72312	49/199	2.12015e-56	4.43111e-55	0	0	46.2081	5923.56	RPL4;RPL5;RPL30;RPL3;RPL31;RPL34;RPLP0;RPL10A;RPL8;RPL9;RPL6;RPL7;RPS4X;FBL;RPL7A;RPS16;RPL36;RPL35;RPLP2;RPS13;RPS12;RPS9;RPS7;RPS8;RPS5;RPL23;RPS6;RPL13A;RPSA;RPS3A;EBNA1BP2;RPL27;RPL28;RPL12;RPL11;RPS27L;RPS15A;RPL14;RPS3;RPS2;RPL15;RPL18;EXOSC2;NOP56;RPL35A;RPL23A;RPS25;RPL27A;RPS20
Translation Initiation Complex Formation R-HSA-72649	23/57	2.42518e-32	3.4956e-31	0	0	81.0863	5902.82	EIF4A1;RPS9;RPS7;RPS8;RPS5;RPS6;RPS27L;RPS3A;RPSA;RPS4X;RPS25;RPS16;RPS15A;EIF3I;RPS3;EIF3E;RPS20;PABPC1;RPS2;EIF3D;RPS13;RPS12;EIF3B
Translation R-HSA-72766	59/281	7.40098e-64	2.06241e-62	0	0	40.3593	5866.78	RPL4;RPL5;EIF4A1;RPL30;RPL3;RPL31;RPL34;RPLP0;RPL10A;RPL8;SRP14;RPL9;RPL6;RPL7;RPS4X;RPL7A;SEC61A1;RPS16;QARS1;RPL36;RPL35;RPLP2;RPS13;RPS12;RPS9;RPS7;RPS8;RPS5;RPL23;RPS6;RPL13A;RPSA;RPS3A;LARS1;RPL27;PABPC1;RPL28;RPL12;RPL11;RPS27L;RPS15A;RPL14;RPS3;RPS2;IARS1;RPL15;RPL18;RPL35A;RPL23A;EEF2;AIMP1;RPS25;EPRS1;RPL27A;EIF3I;RPS20;EIF3E;EIF3D;EIF3B
Formation Of Ternary Complex, And Subsequently, 43S Complex R-HSA-72695	21/50	4.60021e-30	5.65555e-29	0	0	85.7822	5794.71	RPS9;RPS7;RPS8;RPS5;RPS6;RPS27L;RPS3A;RPSA;RPS4X;RPS25;RPS16;RPS15A;EIF3I;RPS3;EIF3E;RPS20;RPS2;EIF3D;RPS13;RPS12;EIF3B
mRNA Activation Upon Binding Of Cap-Binding Complex And eIFs, Subsequent Binding To 43S R-HSA-72662	23/58	3.98716e-32	5.55544e-31	0	0	78.7655	5694.72	EIF4A1;RPS9;RPS7;RPS8;RPS5;RPS6;RPS27L;RPS3A;RPSA;RPS4X;RPS25;RPS16;RPS15A;EIF3I;RPS3;EIF3E;RPS20;PABPC1;RPS2;EIF3D;RPS13;RPS12;EIF3B
Ribosomal Scanning And Start Codon Recognition R-HSA-72702	22/57	1.90118e-30	2.40816e-29	0	0	74.8871	5124.9	EIF4A1;RPS9;RPS7;RPS8;RPS5;RPS6;RPS27L;RPS3A;RPSA;RPS4X;RPS25;RPS16;RPS15A;EIF3I;RPS3;EIF3E;RPS20;RPS2;EIF3D;RPS13;RPS12;EIF3B
Signaling By ROBO Receptors R-HSA-376176	46/209	2.1659e-50	3.77227e-49	0	0	39.0501	4465.63	RPL4;RPL5;RPL30;RPL3;RPL31;RPL34;RPL12;RPLP0;RPL11;RPS27L;RPL10A;RPL8;RPL9;RPL6;RPL7;RPS4X;RPL7A;RPS16;RPS15A;RPL36;RPL14;RPS3;RPL35;RPLP2;RPS2;RPL15;RPL18;RPS13;RPS12;RPS9;RPS7;RPS8;RPS5;RPL23;RPS6;RPL13A;RPL35A;RPSA;RPS3A;RPL23A;RPS25;RPL27A;RPL27;RPS20;PABPC1;RPL28
SARS-CoV-2 Modulates Host Translation Machinery R-HSA-9754678	17/47	3.58068e-23	4.0452e-22	0	0	65.5544	3388.11	RPS9;RPS7;RPS8;RPS5;RPS6;RPS27L;RPS3A;RPSA;RPS4X;RPS25;RPS15A;RPS16;RPS3;RPS20;RPS2;RPS13;RPS12
Metabolism Of Amino Acids And Derivatives R-HSA-71291	56/364	2.02835e-52	3.6863e-51	0	0	26.865	3197.67	RPL4;RPL5;RPL30;RPL3;RPL31;RPL34;RPLP0;RPL10A;RPL8;RPL9;RPL6;RPL7;RPS4X;RPL7A;RPS16;QARS1;RPL36;RPL35;RPLP2;RPS13;AASS;RPS12;RPS9;RPS7;RPS8;RPS5;RPL23;RPS6;RPL13A;RPSA;RPS3A;MTAP;LARS1;RPL27;RPL28;AHCY;RPL12;RPL11;RPS27L;PAPSS1;RPS15A;RPL14;RPS3;RPS2;IARS1;RPL15;RPL18;TXNRD1;RPL35A;RPL23A;AIMP1;RPS25;EPRS1;RPL27A;RPS20;ALDH18A1
Unwinding Of DNA R-HSA-176974	2023-11-05	3.07049e-08	2.91696e-07	0	0	90.1913	1560.2	MCM7;MCM3;MCM4;MCM5;MCM6
Metabolism Of RNA R-HSA-8953854	57/666	7.90349e-39	1.32146e-37	0	0	13.72	1203.71	RPL4;RPL5;EIF4A1;RPL30;RPL3;RPL31;RPL34;RPLP0;RPL10A;RPL8;RPL9;RPL6;RPL7;RPS4X;FBL;PTBP1;RPL7A;RPS16;CWC22;RPL36;PAPOLA;RPL35;RPLP2;RPS13;RPS12;RPS9;RPS7;RPS8;RPS5;RPL23;RPS6;RPL13A;RPSA;RPS3A;EBNA1BP2;RPL27;PABPC1;RPL28;RPL12;RPL11;RPS27L;RPS15A;PUF60;RPL14;RPS3;RPS2;RPL15;RPL18;EXOSC2;NOP56;RPL35A;RPL23A;RPS25;EPRS1;RPL27A;RPS20;RAN
Uptake And Function Of Diphtheria Toxin R-HSA-5336415	2023-06-03	1.60112e-05	0.000131229	0	0	107.076	1182.35	HSP90AB1;TXNRD1;EEF2
Axon Guidance R-HSA-422475	47/519	7.1556e-33	1.06823e-31	0	0	13.6582	1010.94	RPL4;RPL5;RPL30;RPL3;HSP90AB1;RPL31;RPL34;RPL12;RPLP0;RPL11;RPS27L;RPL10A;RPL8;RPL9;RPL6;RPL7;RPS4X;RPL7A;RPS16;RPS15A;RPL36;RPL14;RPS3;RPL35;RPLP2;RPS2;RPL15;RPL18;RPS13;RPS12;RPS9;RPS7;RPS8;RPS5;RPL23;RPS6;RPL13A;RPL35A;RPSA;RPS3A;RPL23A;RPS25;RPL27A;RPL27;RPS20;PABPC1;RPL28
Purine Ribonucleoside Monophosphate Biosynthesis R-HSA-73817	2023-10-04	1.51927e-06	1.38056e-05	0	0	71.7609	961.4	ATIC;ADSS1;GART;PAICS
Cellular Responses To Stress R-HSA-2262752	55/722	9.95331e-35	1.60019e-33	0	0	11.8697	929.311	RPL4;RPL5;RPL30;RPL3;HSP90AB1;RPL31;RPL34;RPLP0;RPL10A;RPL8;RPL9;RPL6;RPL7;RPS4X;RPL7A;RPS16;RPL36;RPL35;RPLP2;RPS13;RPS12;RPS9;RPS7;RPS8;RPS5;RPL23;RPS6;RPL13A;RPSA;RPS3A;PDIA6;RPL27;RPL28;RPL12;RPL11;RPS27L;HSP90B1;DNAJB1;HSPH1;RPS15A;SERPINH1;RPL14;RPS3;RPS2;RPL15;RPL18;EXOSC2;SEC31A;TXNRD1;RPL35A;RPL23A;LRPPRC;RPS25;RPL27A;RPS20
Nervous System Development R-HSA-9675108	47/545	6.57875e-32	8.8707e-31	0	0	12.9277	928.195	RPL4;RPL5;RPL30;RPL3;HSP90AB1;RPL31;RPL34;RPL12;RPLP0;RPL11;RPS27L;RPL10A;RPL8;RPL9;RPL6;RPL7;RPS4X;RPL7A;RPS16;RPS15A;RPL36;RPL14;RPS3;RPL35;RPLP2;RPS2;RPL15;RPL18;RPS13;RPS12;RPS9;RPS7;RPS8;RPS5;RPL23;RPS6;RPL13A;RPL35A;RPSA;RPS3A;RPL23A;RPS25;RPL27A;RPL27;RPS20;PABPC1;RPL28
Cellular Responses To Stimuli R-HSA-8953897	55/736	2.71246e-34	4.19929e-33	0	0	11.6172	897.894	RPL4;RPL5;RPL30;RPL3;HSP90AB1;RPL31;RPL34;RPLP0;RPL10A;RPL8;RPL9;RPL6;RPL7;RPS4X;RPL7A;RPS16;RPL36;RPL35;RPLP2;RPS13;RPS12;RPS9;RPS7;RPS8;RPS5;RPL23;RPS6;RPL13A;RPSA;RPS3A;PDIA6;RPL27;RPL28;RPL12;RPL11;RPS27L;HSP90B1;DNAJB1;HSPH1;RPS15A;SERPINH1;RPL14;RPS3;RPS2;RPL15;RPL18;EXOSC2;SEC31A;TXNRD1;RPL35A;RPL23A;LRPPRC;RPS25;RPL27A;RPS20
DNA Strand Elongation R-HSA-69190	1931-08-01	3.44164e-10	3.42525e-09	0	0	38.2396	833.237	RFC3;PCNA;RFC4;MCM7;MCM3;MCM4;MCM5;MCM6
Nucleotide Biosynthesis R-HSA-8956320	2013-04-01	5.05965e-06	4.31619e-05	0	0	47.8333	583.29	ATIC;ADSS1;PAICS;GART
Infectious Disease R-HSA-5663205	54/961	1.9351e-27	2.31106e-26	0	0	8.3996	516.656	RPL4;RPL5;RPL30;RPL3;HSP90AB1;RPL31;RPL34;RPLP0;RPL10A;RPL8;RPL9;RPL6;RPL7;RPS4X;RPL7A;RPS16;RPL36;RPL35;RPLP2;RPS13;RPS12;RPS9;RPS7;PARP1;RPS8;RPS5;RPL23;RPS6;RPL13A;RPSA;RPS3A;RPL27;RPL28;RPL12;RPL11;RPS27L;LARP1;RPS15A;RPL14;RPS3;RPS2;RPL15;RPL18;XRCC6;NPM1;TXNRD1;RPL35A;RPL23A;SSRP1;EEF2;RPS25;RPL27A;RPS20;RAN
Beta Oxidation Of octanoyl-CoA To hexanoyl-CoA R-HSA-77348	2023-05-02	0.000862686	0.00462311	0	0	71	500.938	ACADM;HADH
Diseases Of Mismatch Repair (MMR) R-HSA-5423599	2023-05-02	0.000862686	0.00462311	0	0	71	500.938	MSH6;MSH2
TFAP2A Acts As A Transcriptional Repressor During Retinoic Acid Induced Cell Differentiation R-HSA-8869496	2023-05-02	0.000862686	0.00462311	0	0	71	500.938	NPM1;HSPD1
Metabolism Of Proteins R-HSA-392499	77/1890	9.24465e-31	1.20758e-29	0	0	6.88681	476.265	RPL4;RPL5;EIF4A1;RPL30;RPL3;RPL31;RPL34;RPLP0;RPL10A;RPL8;SRP14;RPL9;RPL6;RPL7;RPS4X;RPL7A;SEC61A1;RPS16;QARS1;RUVBL1;RPL36;RPL35;RPLP2;RPS13;RPS12;PDIA3;RPS9;RPS7;PARP1;RPS8;RPS5;RPL23;RPS6;RPL13A;RPSA;RPS3A;ARFGAP3;PDIA6;RCN1;LARS1;RPL27;TTLL12;PABPC1;TOP1;RPL28;COPA;PCNA;PRKDC;COPB1;RPL12;RPL11;RPS27L;HSP90B1;RPS15A;RPL14;RPS3;MLEC;RPS2;IARS1;RPL15;RPL18;SEC31A;NOP56;NPM1;RPL35A;RPL23A;EEF2;AI…
Activation Of ATR In Response To Replication Stress R-HSA-176187	1936-07-01	3.84351e-08	3.57019e-07	0	0	26.3824	450.46	RFC3;RFC4;MCM7;MCM3;MCM4;MCM5;MCM6
SARS-CoV-2-host Interactions R-HSA-9705683	19/196	3.45966e-14	3.61534e-13	0	0	12.4717	386.56	RPS9;HSP90AB1;RPS7;RPS8;RPS5;RPS6;RPS27L;RPSA;RPS3A;RPS4X;RPS25;RPS16;LARP1;RPS15A;RPS3;RPS20;RPS2;RPS13;RPS12
Cytosolic tRNA Aminoacylation R-HSA-379716	2024-05-01	2.55794e-06	2.27494e-05	0	0	28.4628	366.495	AIMP1;EPRS1;QARS1;LARS1;IARS1
Beta Oxidation Of decanoyl-CoA To octanoyl-CoA-CoA R-HSA-77346	2023-06-02	0.00128603	0.0065556	0	0	53.2473	354.425	ACADM;HADH
Metabolism R-HSA-1430728	74/2049	4.55465e-26	5.28845e-25	0	0	5.86248	342.082	RPL4;RPL5;RPL30;RPL3;HSP90AB1;RPL31;RPL34;RPLP0;ADK;RPL10A;RPL8;RPL9;RPL6;RPL7;RPS4X;RPL7A;RPS16;ATIC;QARS1;RPL36;RPL35;RPLP2;ACADM;HADH;RPS13;AASS;RPS12;RPS9;RPS7;RPS8;RPS5;RPL23;RPS6;RPL13A;RPSA;RPS3A;UGDH;MTAP;MTHFD1;LARS1;SUCLG2;RPL27;RPL28;GART;DTYMK;AHCY;SHMT2;RPL12;RPL11;AK2;RPS27L;PAPSS1;RPS15A;ALDH1B1;RPL14;RPS3;RPS2;IARS1;RPL15;RPL18;TRAP1;TXNRD1;RPL35A;RPL23A;PAICS;LRPPRC;AIMP1;RPS25;E…
Disease R-HSA-1643685	64/1736	1.25417e-22	1.37958e-21	0	0	5.59963	282.392	RPL4;RPL5;RPL30;RPL3;HSP90AB1;RPL31;RPL34;RPLP0;RPL10A;RPL8;RPL9;RPL6;RPL7;RPS4X;RPL7A;RPS16;ATIC;RPL36;RPL35;RPLP2;RPS13;RPS12;RPS9;RFC3;RFC4;RPS7;PARP1;RPS8;RPS5;RPL23;RPS6;RPL13A;RPSA;RPS3A;SND1;MSH6;MSH2;RPL27;RPL28;AHCY;RPL12;RPL11;RPS27L;RRBP1;PAPSS1;LARP1;RPS15A;RPL14;RPS3;RPS2;RPL15;RPL18;SEC31A;XRCC6;NPM1;TXNRD1;RPL35A;RPL23A;SSRP1;EEF2;RPS25;RPL27A;RPS20;RAN
Developmental Biology R-HSA-1266738	47/1073	2.75256e-19	2.95018e-18	0	0	6.10331	260.835	RPL4;RPL5;RPL30;RPL3;HSP90AB1;RPL31;RPL34;RPL12;RPLP0;RPL11;RPS27L;RPL10A;RPL8;RPL9;RPL6;RPL7;RPS4X;RPL7A;RPS16;RPS15A;RPL36;RPL14;RPS3;RPL35;RPLP2;RPS2;RPL15;RPL18;RPS13;RPS12;RPS9;RPS7;RPS8;RPS5;RPL23;RPS6;RPL13A;RPL35A;RPSA;RPS3A;RPL23A;RPS25;RPL27A;RPL27;RPS20;PABPC1;RPL28
Leading Strand Synthesis R-HSA-69109	2014-03-01	0.000275666	0.00182902	0	0	29.1907	239.256	RFC3;PCNA;RFC4
Mismatch Repair (MMR) Directed By MSH2:MSH6 (MutSalpha) R-HSA-5358565	2014-03-01	0.000275666	0.00182902	0	0	29.1907	239.256	MSH6;PCNA;MSH2
Activation Of Pre-Replicative Complex R-HSA-68962	1932-05-01	1.14021e-05	9.53215e-05	0	0	20.0213	227.876	MCM7;MCM3;MCM4;MCM5;MCM6
Mismatch Repair R-HSA-5358508	2015-03-01	0.000342204	0.00223502	0	0	26.7568	213.522	MSH6;PCNA;MSH2
SARS-CoV-2 Infection R-HSA-9694516	19/283	2.43632e-11	2.48386e-10	0	0	8.32464	203.437	RPS9;HSP90AB1;RPS7;RPS8;RPS5;RPS6;RPS27L;RPSA;RPS3A;RPS4X;RPS25;RPS16;LARP1;RPS15A;RPS3;RPS20;RPS2;RPS13;RPS12
Resolution Of AP Sites Via Multiple-Nucleotide Patch Replacement Pathway R-HSA-110373	2025-04-01	8.19526e-05	0.00062284	0	0	20.4876	192.775	RFC3;PCNA;RFC4;PARP1
Cell-extracellular Matrix Interactions R-HSA-446353	2016-03-01	0.000418267	0.00260949	0	0	24.6973	192.13	ACTN1;FLNA;FLNC
Translesion Synthesis By REV1 R-HSA-110312	2016-03-01	0.000418267	0.00260949	0	0	24.6973	192.13	RFC3;PCNA;RFC4
Attenuation Phase R-HSA-3371568	2026-04-01	9.61443e-05	0.000717649	0	0	19.5553	180.88	DNAJB1;HSP90AB1;HSPH1;SERPINH1
Translesion Synthesis By POLI R-HSA-5656121	2017-03-01	0.000504392	0.00295189	0	0	22.932	174.104	RFC3;PCNA;RFC4
Translesion Synthesis By POLK R-HSA-5655862	2017-03-01	0.000504392	0.00295189	0	0	22.932	174.104	RFC3;PCNA;RFC4
HSF1 Activation R-HSA-3371511	2029-04-01	0.000149417	0.00104094	0	0	17.2061	151.564	DNAJB1;HSP90AB1;HSPH1;SERPINH1
tRNA Aminoacylation R-HSA-379724	1942-05-01	4.46359e-05	0.000345515	0	0	14.6027	146.275	AIMP1;QARS1;EPRS1;LARS1;IARS1
Translesion Synthesis By POLH R-HSA-110320	2019-03-01	0.000708883	0.00400423	0	0	20.0635	145.497	RFC3;PCNA;RFC4
Lagging Strand Synthesis R-HSA-69186	2020-03-01	0.000828234	0.00461602	0	0	18.8824	133.993	RFC3;PCNA;RFC4
rRNA Modification In Nucleus And Cytosol R-HSA-6790901	1960-06-01	2.09176e-05	0.000164972	0	0	12.0623	129.97	NOP56;FBL;RPS9;RPS7;RPS6;RPS2
Metabolism Of Nucleotides R-HSA-15869	1995-08-01	3.17671e-06	2.76639e-05	0	0	10.0766	127.567	DTYMK;ATIC;TXNRD1;ADK;AK2;ADSS1;GART;PAICS
Mitochondrial Fatty Acid Beta-Oxidation Of Saturated Fatty Acids R-HSA-77286	2023-11-02	0.00457171	0.018735	0	0	23.6595	127.474	ACADM;HADH
SARS-CoV Infections R-HSA-9679506	19/369	2.16947e-09	2.10892e-08	0	0	6.25153	124.71	RPS9;HSP90AB1;RPS7;RPS8;RPS5;RPS6;RPS27L;RPSA;RPS3A;RPS4X;RPS25;RPS16;LARP1;RPS15A;RPS3;RPS20;RPS2;RPS13;RPS12
PCNA-Dependent Long Patch Base Excision Repair R-HSA-5651801	2021-03-01	0.000959618	0.00501401	0	0	17.8324	123.917	RFC3;PCNA;RFC4
Extension Of Telomeres R-HSA-180786	1950-05-01	0.000104619	0.000767203	0	0	12.0018	109.999	RFC3;RFC4;PCNA;RUVBL2;RUVBL1
HSF1-dependent Transactivation R-HSA-3371571	1936-04-01	0.000352034	0.00226385	0	0	13.4375	106.852	DNAJB1;HSP90AB1;HSPH1;SERPINH1
Resolution Of Abasic Sites (AP Sites) R-HSA-73933	1938-04-01	0.000434728	0.0026723	0	0	12.6458	97.8883	RFC3;PCNA;RFC4;PARP1
IRF3-mediated Induction Of Type I IFN R-HSA-3270619	2013-02-01	0.00640394	0.0254938	0	0	19.3558	97.7632	XRCC6;PRKDC
Signaling By ALK Fusions And Activated Point Mutants R-HSA-9725370	1955-05-01	0.000165377	0.00113324	0	0	10.7989	94.0292	NPM1;ATIC;RPS6;RRBP1;SEC31A
Polymerase Switching On C-strand Of Telomere R-HSA-174411	2025-03-01	0.0016143	0.00766791	0	0	14.5872	93.7792	RFC3;PCNA;RFC4
Gap-filling DNA Repair Synthesis And Ligation In GG-NER R-HSA-5696397	2025-03-01	0.0016143	0.00766791	0	0	14.5872	93.7792	RFC3;PCNA;RFC4
Mismatch Repair (MMR) Directed By MSH2:MSH3 (MutSbeta) R-HSA-5358606	2014-02-01	0.00742532	0.0290073	0	0	17.7419	86.9862	PCNA;MSH2
Synthesis Of DNA R-HSA-69239	8/119	1.6922e-05	0.000136027	0	0	7.88829	86.6678	RFC3;RFC4;PCNA;MCM7;MCM3;MCM4;MCM5;MCM6
Dual Incision In GG-NER R-HSA-5696400	1941-04-01	0.000583475	0.00334099	0	0	11.6187	86.5186	RFC3;PCNA;RFC4;PARP1
Beta Oxidation Of butanoyl-CoA To acetyl-CoA R-HSA-77352	2023-05-01	0.046129	0.124399	0	0	26.4813	81.4647	HADH
Beta Oxidation Of hexanoyl-CoA To butanoyl-CoA R-HSA-77350	2023-05-01	0.046129	0.124399	0	0	26.4813	81.4647	HADH
Beta Oxidation Of lauroyl-CoA To decanoyl-CoA-CoA R-HSA-77310	2023-05-01	0.046129	0.124399	0	0	26.4813	81.4647	HADH
HDL Clearance R-HSA-8964011	2023-05-01	0.046129	0.124399	0	0	26.4813	81.4647	HDLBP
VLDL Clearance R-HSA-8964046	2023-05-01	0.046129	0.124399	0	0	26.4813	81.4647	APOC1
Interconversion Of Nucleotide Di- And Triphosphates R-HSA-499943	2028-03-01	0.00225227	0.0104605	0	0	12.8348	78.2387	DTYMK;TXNRD1;AK2
Uptake And Actions Of Bacterial Toxins R-HSA-5339562	2029-03-01	0.0024949	0.0114601	0	0	12.3405	73.9631	HSP90AB1;TXNRD1;EEF2
STING Mediated Induction Of Host Immune Responses R-HSA-1834941	2016-02-01	0.00967172	0.0370897	0	0	15.2058	70.533	XRCC6;PRKDC
Recognition Of DNA Damage By PCNA-containing Replication Complex R-HSA-110314	1930-03-01	0.0027531	0.0122425	0	0	11.8829	70.0499	RFC3;PCNA;RFC4
Orc1 Removal From Chromatin R-HSA-68949	1969-05-01	0.000480515	0.00291095	0	0	8.43067	64.4158	MCM7;MCM3;MCM4;MCM5;MCM6
Protein Methylation R-HSA-8876725	2017-02-01	0.010894	0.0399448	0	0	14.1914	64.1386	RPS2;EEF2
Metabolism Of Folate And Pterines R-HSA-196757	2017-02-01	0.010894	0.0399448	0	0	14.1914	64.1386	MTHFD1;SHMT2
Termination Of Translesion DNA Synthesis R-HSA-5656169	1932-03-01	0.00331744	0.0144447	0	0	11.0623	63.1496	RFC3;PCNA;RFC4
Scavenging By Class F Receptors R-HSA-3000484	2023-06-01	0.0550976	0.136828	0	0	21.184	61.4049	HSPH1
TNFR1-mediated Ceramide Production R-HSA-5626978	2023-06-01	0.0550976	0.136828	0	0	21.184	61.4049	RACK1
Transport And Synthesis Of PAPS R-HSA-174362	2023-06-01	0.0550976	0.136828	0	0	21.184	61.4049	PAPSS1
Mitochondrial Fatty Acid Beta-Oxidation Of Unsaturated Fatty Acids R-HSA-77288	2023-06-01	0.0550976	0.136828	0	0	21.184	61.4049	ACADM
Methionine Salvage Pathway R-HSA-1237112	2023-06-01	0.0550976	0.136828	0	0	21.184	61.4049	MTAP
Diseases Of DNA Repair R-HSA-9675135	1951-04-01	0.00133842	0.0067289	0	0	9.142	60.4859	MSH6;RFC3;RFC4;MSH2
Telomere C-strand (Lagging Strand) Synthesis R-HSA-174417	1933-03-01	0.00362419	0.0154583	0	0	10.693	60.0958	RFC3;PCNA;RFC4
Gene And Protein Expression By JAK-STAT Signaling After Interleukin-12 Stimulation R-HSA-8950505	1935-03-01	0.00428824	0.0177474	0	0	10.0236	54.6477	MTAP;RPLP0;PDCD4
DNA Replication R-HSA-69306	8/155	0.000111387	0.000802756	0	0	5.94558	54.1196	RFC3;RFC4;PCNA;MCM7;MCM3;MCM4;MCM5;MCM6
Nuclear Events Stimulated By ALK Signaling In Cancer R-HSA-9725371	2019-02-01	0.0135303	0.0487557	0	0	12.5206	53.8738	NPM1;RPS6
S Phase R-HSA-69242	8/161	0.000144905	0.00102662	0	0	5.71068	50.4791	RFC3;RFC4;PCNA;MCM7;MCM3;MCM4;MCM5;MCM6
Aryl Hydrocarbon Receptor Signaling R-HSA-8937144	2023-07-01	0.0639823	0.152826	0	0	17.6524	48.5291	HSP90AB1
Global Genome Nucleotide Excision Repair (GG-NER) R-HSA-5696399	1982-05-01	0.00105751	0.00545726	0	0	7.0027	47.9814	RFC3;RFC4;PCNA;PARP1;RUVBL1
Translesion Synthesis By Y Family DNA Polymerases Bypasses Lesions On DNA Template R-HSA-110313	1939-03-01	0.00582576	0.0234151	0	0	8.90811	45.8364	RFC3;PCNA;RFC4
Nephrin Family Interactions R-HSA-373753	2022-02-01	0.0179444	0.0619898	0	0	10.6409	42.7813	ACTN1;ACTN4
G2/M Checkpoints R-HSA-69481	7/148	0.00050846	0.00295189	0	0	5.39544	40.9197	RFC3;RFC4;MCM7;MCM3;MCM4;MCM5;MCM6
Switching Of Origins To A Post-Replicative State R-HSA-69052	1990-05-01	0.00160369	0.00766791	0	0	6.34105	40.8075	MCM7;MCM3;MCM4;MCM5;MCM6
Chromosome Maintenance R-HSA-73886	6/118	0.000878479	0.00464815	0	0	5.79867	40.8071	RFC3;NPM1;RFC4;PCNA;RUVBL2;RUVBL1
RHOBTB2 GTPase Cycle R-HSA-9013418	2023-02-01	0.0195334	0.0658464	0	0	10.1336	39.8823	HSP90AB1;ACTN1
Telomere Extension By Telomerase R-HSA-171319	2023-02-01	0.0195334	0.0658464	0	0	10.1336	39.8823	RUVBL2;RUVBL1
2-LTR Circle Formation R-HSA-164843	2023-08-01	0.0727839	0.16625	0	0	15.1299	39.6442	XRCC6
POLB-Dependent Long Patch Base Excision Repair R-HSA-110362	2023-08-01	0.0727839	0.16625	0	0	15.1299	39.6442	PARP1
Regulation Of Cytoskeletal Remodeling And Cell Spreading By IPP Complex Components R-HSA-446388	2023-08-01	0.0727839	0.16625	0	0	15.1299	39.6442	ACTN1
Synthesis Of diphthamide-EEF2 R-HSA-5358493	2023-08-01	0.0727839	0.16625	0	0	15.1299	39.6442	EEF2
Metabolism Of Ingested SeMet, Sec, MeSec Into H2Se R-HSA-2408508	2023-08-01	0.0727839	0.16625	0	0	15.1299	39.6442	AHCY
Telomere Maintenance R-HSA-157579	1992-05-01	0.00176764	0.00830193	0	0	6.19465	39.2624	RFC3;RFC4;PCNA;RUVBL2;RUVBL1
Interleukin-12 Signaling R-HSA-9020591	1944-03-01	0.00815846	0.0315763	0	0	7.81978	37.603	MTAP;RPLP0;PDCD4
MicroRNA (miRNA) Biogenesis R-HSA-203927	2024-02-01	0.0211791	0.070823	0	0	9.67253	37.2851	XPO5;RAN
Deadenylation Of mRNA R-HSA-429947	2025-02-01	0.0228804	0.0753072	0	0	9.25152	34.9474	EIF4A1;PABPC1
G1/S Transition R-HSA-69206	6/129	0.0013932	0.00685127	0	0	5.27714	34.7033	PCNA;MCM7;MCM3;MCM4;MCM5;MCM6
Base Excision Repair R-HSA-73884	1972-04-01	0.00473003	0.0191956	0	0	6.31202	33.7935	RFC3;RFC4;PCNA;PARP1
OAS Antiviral Response R-HSA-8983711	2023-09-01	0.0815032	0.178368	0	0	13.238	33.1891	FLNA
ATF6 (ATF6-alpha) Activates Chaperone Genes R-HSA-381183	2023-09-01	0.0815032	0.178368	0	0	13.238	33.1891	HSP90B1
GP1b-IX-V Activation Signaling R-HSA-430116	2023-09-01	0.0815032	0.178368	0	0	13.238	33.1891	FLNA
Sulfur Amino Acid Metabolism R-HSA-1614635	2026-02-01	0.0246361	0.0798286	0	0	8.86559	32.8341	MTAP;AHCY
DNA Damage Bypass R-HSA-73893	1948-03-01	0.0103674	0.039041	0	0	7.12324	32.5468	RFC3;PCNA;RFC4
Nucleotide Excision Repair R-HSA-5696398	5/108	0.00355282	0.0153101	0	0	5.22813	29.4867	RFC3;RFC4;PCNA;PARP1;RUVBL1
Antigen Presentation: Folding, Assembly, Peptide Loading Of Class I MHC R-HSA-983170	2028-02-01	0.028306	0.0889616	0	0	8.1828	29.1691	PDIA3;SEC31A
Assembly Of Pre-Replicative Complex R-HSA-68867	5/110	0.00384287	0.0162255	0	0	5.12802	28.5197	MCM7;MCM3;MCM4;MCM5;MCM6
Organic Anion Transporters R-HSA-428643	2023-10-01	0.090141	0.191264	0	0	11.7665	28.3146	SLC25A22
Integration Of Provirus R-HSA-162592	2023-10-01	0.090141	0.191264	0	0	11.7665	28.3146	XRCC6
Mitotic G1 Phase And G1/S Transition R-HSA-453279	6/147	0.00269543	0.0122425	0	0	4.59925	27.2101	PCNA;MCM7;MCM3;MCM4;MCM5;MCM6
Interleukin-12 Family Signaling R-HSA-447115	1954-03-01	0.014272	0.0505569	0	0	6.28331	26.7006	MTAP;RPLP0;PDCD4
DNA Double-Strand Break Repair R-HSA-5693532	6/149	0.0028826	0.0126834	0	0	4.53447	26.5224	XRCC6;RFC3;RFC4;PCNA;PARP1;PRKDC
Deadenylation-dependent mRNA Decay R-HSA-429914	1956-03-01	0.0157344	0.0552687	0	0	6.04559	25.1007	EIF4A1;PABPC1;EXOSC2
ATF6 (ATF6-alpha) Activates Chaperones R-HSA-381033	2023-11-01	0.0986979	0.20323	0	0	10.5893	24.5216	HSP90B1
Ethanol Oxidation R-HSA-71384	2023-11-01	0.0986979	0.20323	0	0	10.5893	24.5216	ALDH1B1
Unfolded Protein Response (UPR) R-HSA-381119	1989-04-01	0.00992815	0.037727	0	0	5.04527	23.2707	PDIA6;EXOSC2;HSP90B1;SEC31A
DNA Replication Pre-Initiation R-HSA-69002	5/127	0.00702893	0.0277178	0	0	4.40966	21.8618	MCM7;MCM3;MCM4;MCM5;MCM6
ALK Mutants Bind TKIs R-HSA-9700645	2023-12-01	0.107175	0.21538	0	0	9.62615	21.498	NPM1
HDR Thru MMEJ (alt-NHEJ) R-HSA-5685939	2023-12-01	0.107175	0.21538	0	0	9.62615	21.498	PARP1
Lysine Catabolism R-HSA-71064	2023-12-01	0.107175	0.21538	0	0	9.62615	21.498	AASS
Nuclear Import Of Rev Protein R-HSA-180746	1934-02-01	0.0405035	0.119229	0	0	6.64651	21.3111	NPM1;RAN
Plasma Lipoprotein Clearance R-HSA-8964043	1935-02-01	0.0426984	0.121415	0	0	6.44477	20.3242	APOC1;HDLBP
RHOBTB GTPase Cycle R-HSA-9706574	1935-02-01	0.0426984	0.121415	0	0	6.44477	20.3242	HSP90AB1;ACTN1
Impaired BRCA2 Binding To RAD51 R-HSA-9709570	1935-02-01	0.0426984	0.121415	0	0	6.44477	20.3242	RFC3;RFC4
N-glycan Trimming In ER And Calnexin/Calreticulin Cycle R-HSA-532668	1935-02-01	0.0426984	0.121415	0	0	6.44477	20.3242	PDIA3;MLEC
Gap-filling DNA Repair Synthesis And Ligation In TC-NER R-HSA-6782210	1964-03-01	0.0223997	0.0743101	0	0	5.2506	19.9455	RFC3;RFC4;PCNA
Dual Incision In TC-NER R-HSA-6782135	1965-03-01	0.0233251	0.076171	0	0	5.16565	19.4137	RFC3;RFC4;PCNA
Transcriptional Regulation By AP-2 (TFAP2) Family Of Transcription Factors R-HSA-8864260	1936-02-01	0.0449368	0.124399	0	0	6.2549	19.4058	NPM1;HSPD1
Mitochondrial Fatty Acid Beta-Oxidation R-HSA-77289	1936-02-01	0.0449368	0.124399	0	0	6.2549	19.4058	ACADM;HADH
DNA Repair R-HSA-73894	9/310	0.00273062	0.0122425	0	0	3.25914	19.2394	MSH6;XRCC6;RFC3;RFC4;PCNA;MSH2;PARP1;PRKDC;RUVBL1
Cellular Response To Heat Stress R-HSA-3371556	1999-04-01	0.0142442	0.0505569	0	0	4.5119	19.1819	DNAJB1;HSPH1;HSP90AB1;SERPINH1
Purine Salvage R-HSA-74217	2013-01-01	0.115572	0.226804	0	0	8.82353	19.0399	ADK
Glutamate And Glutamine Metabolism R-HSA-8964539	2013-01-01	0.115572	0.226804	0	0	8.82353	19.0399	ALDH18A1
Trafficking And Processing Of Endosomal TLR R-HSA-1679131	2013-01-01	0.115572	0.226804	0	0	8.82353	19.0399	HSP90B1
DNA Damage Recognition In GG-NER R-HSA-5696394	1937-02-01	0.0472177	0.124725	0	0	6.07588	18.5496	PARP1;RUVBL1
HDR Thru Single Strand Annealing (SSA) R-HSA-5685938	1937-02-01	0.0472177	0.124725	0	0	6.07588	18.5496	RFC3;RFC4
Interactions Of Rev With Host Cellular Proteins R-HSA-177243	1937-02-01	0.0472177	0.124725	0	0	6.07588	18.5496	NPM1;RAN
HDR Thru Homologous Recombination (HRR) R-HSA-5685942	1967-03-01	0.0252374	0.081148	0	0	5.00372	18.4108	RFC3;RFC4;PCNA
Cell Cycle Checkpoints R-HSA-69620	8/271	0.00420445	0.0175746	0	0	3.30359	18.076	RFC3;RFC4;MCM7;RCC2;MCM3;MCM4;MCM5;MCM6
HSP90 Chaperone Cycle For Steroid Hormone Receptors (SHR) In Presence Of Ligand R-HSA-3371497	1938-02-01	0.0495401	0.129423	0	0	5.90681	17.7498	DNAJB1;HSP90AB1
Cell Cycle R-HSA-1640170	15/654	0.00135222	0.0067289	0	0	2.60156	17.1859	RFC3;NPM1;HSP90AB1;RFC4;PCNA;MCM7;RCC2;SYNE1;RUVBL2;RUVBL1;MCM3;MCM4;MCM5;MCM6;RAN
Removal Of Flap Intermediate R-HSA-69166	2014-01-01	0.123891	0.239753	0	0	8.14439	17.0083	PCNA
Methylation R-HSA-156581	2014-01-01	0.123891	0.239753	0	0	8.14439	17.0083	AHCY
Post-translational Protein Phosphorylation R-HSA-8957275	4/106	0.0178768	0.0619898	0	0	4.20077	16.9049	RCN1;CALU;PDIA6;HSP90B1
Presynaptic Phase Of Homologous DNA Pairing And Strand Exchange R-HSA-5693616	1940-02-01	0.0543055	0.136828	0	0	5.59536	16.3	RFC3;RFC4
Binding And Uptake Of Ligands By Scavenger Receptors R-HSA-2173782	1941-02-01	0.0567467	0.138714	0	0	5.45161	15.6415	HSPH1;HSP90B1
Defective Homologous Recombination Repair (HRR) Due To BRCA2 Loss Of Function R-HSA-9701190	1941-02-01	0.0567467	0.138714	0	0	5.45161	15.6415	RFC3;RFC4
RHOG GTPase Cycle R-HSA-9013408	1974-03-01	0.0325745	0.100119	0	0	4.50879	15.4391	SHMT2;ARFGAP3;HSPE1
Processive Synthesis On Lagging Strand R-HSA-69183	2015-01-01	0.132133	0.253355	0	0	7.56226	15.3056	PCNA
Smooth Muscle Contraction R-HSA-445355	1943-02-01	0.0617412	0.148729	0	0	5.18516	14.4396	CALD1;ANXA6
Homologous DNA Pairing And Strand Exchange R-HSA-5693579	1943-02-01	0.0617412	0.148729	0	0	5.18516	14.4396	RFC3;RFC4
Transcription-Coupled Nucleotide Excision Repair (TC-NER) R-HSA-6781827	1977-03-01	0.0360232	0.109114	0	0	4.32535	14.3757	RFC3;RFC4;PCNA
COPI-dependent Golgi-to-ER Retrograde Traffic R-HSA-6811434	1978-03-01	0.037213	0.111107	0	0	4.26746	14.0446	COPA;COPB1;ARFGAP3
Plasma Lipoprotein Assembly R-HSA-8963898	2016-01-01	0.140297	0.261804	0	0	7.05775	13.8614	APOC1
Processing Of SMDT1 R-HSA-8949664	2016-01-01	0.140297	0.261804	0	0	7.05775	13.8614	STOML2
Sema3A PAK Dependent Axon Repulsion R-HSA-399954	2016-01-01	0.140297	0.261804	0	0	7.05775	13.8614	HSP90AB1
Early Phase Of HIV Life Cycle R-HSA-162594	2016-01-01	0.140297	0.261804	0	0	7.05775	13.8614	XRCC6
NLRP3 Inflammasome R-HSA-844456	2016-01-01	0.140297	0.261804	0	0	7.05775	13.8614	HSP90AB1
mRNA Decay By 3 To 5 Exoribonuclease R-HSA-429958	2016-01-01	0.140297	0.261804	0	0	7.05775	13.8614	EXOSC2
Homology Directed Repair R-HSA-5693538	4/119	0.0260393	0.0830874	0	0	3.72344	13.5837	RFC3;RFC4;PCNA;PARP1
COPI-mediated Anterograde Transport R-HSA-6807878	1980-03-01	0.0396523	0.117551	0	0	4.1562	13.4146	COPA;COPB1;ARFGAP3
SUMOylation Of DNA Replication Proteins R-HSA-4615885	1945-02-01	0.0668794	0.158838	0	0	4.94349	13.3715	PCNA;TOP1
Cell-Cell Communication R-HSA-1500931	4/120	0.0267458	0.0846951	0	0	3.69115	13.3671	ACTN1;FLNA;ACTN4;FLNC
Regulation Of HSF1-mediated Heat Shock Response R-HSA-3371453	1981-03-01	0.0409018	0.119559	0	0	4.1027	13.1146	DNAJB1;HSPH1;SERPINH1
XBP1(S) Activates Chaperone Genes R-HSA-381038	1946-02-01	0.0695001	0.163208	0	0	4.83089	12.8812	PDIA6;SEC31A
Regulation Of IGF Transport And Uptake By IGFBPs R-HSA-381426	4/123	0.0289337	0.090256	0	0	3.59755	12.7452	RCN1;CALU;PDIA6;HSP90B1
Butyrate Response Factor 1 Binds And Destabilizes mRNA R-HSA-450385	2017-01-01	0.148384	0.269672	0	0	6.61631	12.6236	EXOSC2
Removal Of Flap Intermediate From C-strand R-HSA-174437	2017-01-01	0.148384	0.269672	0	0	6.61631	12.6236	PCNA
Tristetraprolin (TTP, ZFP36) Binds And Destabilizes mRNA R-HSA-450513	2017-01-01	0.148384	0.269672	0	0	6.61631	12.6236	EXOSC2
KSRP (KHSRP) Binds And Destabilizes mRNA R-HSA-450604	2017-01-01	0.148384	0.269672	0	0	6.61631	12.6236	EXOSC2
Antiviral Mechanism By IFN-stimulated Genes R-HSA-1169410	1983-03-01	0.0434597	0.122744	0	0	3.99973	12.5428	EIF4A1;FLNA;FLNB
Platelet Degranulation R-HSA-114608	4/125	0.0304498	0.0942815	0	0	3.53773	12.3526	ACTN1;CALU;FLNA;ACTN4
IRE1alpha Activates Chaperones R-HSA-381070	1948-02-01	0.0748404	0.169099	0	0	4.62038	11.9779	PDIA6;SEC31A
Cell Junction Organization R-HSA-446728	1986-03-01	0.0474431	0.124725	0	0	3.85458	11.7496	ACTN1;FLNA;FLNC
RMTs Methylate Histone Arginines R-HSA-3214858	1949-02-01	0.0775584	0.173366	0	0	4.52185	11.5611	SMARCD1;RPS2
TP53 Regulates Transcription Of Cell Cycle Genes R-HSA-6791312	1949-02-01	0.0775584	0.173366	0	0	4.52185	11.5611	NPM1;PCNA
TP53 Regulates Transcription Of Genes Involved In G2 Cell Cycle Arrest R-HSA-6804114	2018-01-01	0.156396	0.282607	0	0	6.2268	11.553	PCNA
Response To Elevated Platelet Cytosolic Ca2+ R-HSA-76005	4/130	0.0344421	0.105086	0	0	3.39648	11.441	ACTN1;CALU;FLNA;ACTN4
ER To Golgi Anterograde Transport R-HSA-199977	4/133	0.0369768	0.111107	0	0	3.31699	10.9376	COPA;COPB1;ARFGAP3;SEC31A
Regulation Of TP53 Activity Thru Phosphorylation R-HSA-6804756	1990-03-01	0.0530235	0.136814	0	0	3.67661	10.7983	RFC3;RFC4;SSRP1
Nonhomologous End-Joining (NHEJ) R-HSA-5693571	1951-02-01	0.0830857	0.179947	0	0	4.33684	10.7896	XRCC6;PRKDC
Processive Synthesis On C-strand Of Telomere R-HSA-174414	2019-01-01	0.164333	0.289837	0	0	5.88057	10.6195	PCNA
Scavenging By Class A Receptors R-HSA-3000480	2019-01-01	0.164333	0.289837	0	0	5.88057	10.6195	HSP90B1
Transcription Of E2F Targets Under Negative Control By DREAM Complex R-HSA-1362277	2019-01-01	0.164333	0.289837	0	0	5.88057	10.6195	PCNA
Cell Cycle, Mitotic R-HSA-69278	11/523	0.0107734	0.0399448	0	0	2.34265	10.6138	RFC3;HSP90AB1;RFC4;PCNA;MCM7;RCC2;MCM3;MCM4;MCM5;MCM6;RAN
Neutrophil Degranulation R-HSA-6798695	10/468	0.0133296	0.0484503	0	0	2.37402	10.2505	XRCC6;PRDX4;HSP90AB1;COPB1;MLEC;GGH;PA2G4;SRP14;EEF2;TXNDC5
Deposition Of New CENPA-containing Nucleosomes At Centromere R-HSA-606279	1953-02-01	0.0887297	0.190517	0	0	4.16635	10.0916	NPM1;RUVBL1
Transcriptional Regulation By TP53 R-HSA-3700989	8/354	0.0190709	0.0653414	0	0	2.50045	9.90075	RFC3;NPM1;RFC4;PCNA;MSH2;TXNRD1;SSRP1;LRPPRC
Processing Of Intronless Pre-mRNAs R-HSA-77595	2020-01-01	0.172196	0.296206	0	0	5.57079	9.79969	PAPOLA
Chaperone Mediated Autophagy R-HSA-9613829	2020-01-01	0.172196	0.296206	0	0	5.57079	9.79969	HSP90AB1
Syndecan Interactions R-HSA-3000170	2020-01-01	0.172196	0.296206	0	0	5.57079	9.79969	ACTN1
Golgi Associated Vesicle Biogenesis R-HSA-432722	1955-02-01	0.0944841	0.197472	0	0	4.00872	9.45788	PUM1;TXNDC5
E3 Ubiquitin Ligases Ubiquitinate Target Proteins R-HSA-8866654	1956-02-01	0.0974007	0.202555	0	0	3.93429	9.16265	PCNA;PRKDC
RHO GTPases Activate PAKs R-HSA-5627123	2021-01-01	0.179985	0.300935	0	0	5.29198	9.07511	FLNA
Citric Acid Cycle (TCA Cycle) R-HSA-71403	2021-01-01	0.179985	0.300935	0	0	5.29198	9.07511	SUCLG2
TP53 Regulates Transcription Of Additional Cell Cycle Genes With Uncertain Roles In P53 Pathway R-HSA-6804115	2021-01-01	0.179985	0.300935	0	0	5.29198	9.07511	NPM1
Inflammasomes R-HSA-622312	2021-01-01	0.179985	0.300935	0	0	5.29198	9.07511	HSP90AB1
Mitochondrial tRNA Aminoacylation R-HSA-379726	2021-01-01	0.179985	0.300935	0	0	5.29198	9.07511	QARS1
RNA Polymerase III Transcription Termination R-HSA-73980	2022-01-01	0.187701	0.307683	0	0	5.03972	8.43097	SSB
Cytosolic Sulfonation Of Small Molecules R-HSA-156584	2022-01-01	0.187701	0.307683	0	0	5.03972	8.43097	PAPSS1
Mitochondrial Calcium Ion Transport R-HSA-8949215	2022-01-01	0.187701	0.307683	0	0	5.03972	8.43097	STOML2
Nucleotide Salvage R-HSA-8956321	2023-01-01	0.195345	0.317721	0	0	4.8104	7.85532	ADK
Phase II - Conjugation Of Compounds R-HSA-156580	3/107	0.0800022	0.177877	0	0	3.07297	7.76141	UGDH;AHCY;PAPSS1
Signaling By BRAF And RAF1 Fusions R-HSA-6802952	1962-02-01	0.115408	0.226804	0	0	3.53978	7.6434	SND1;PAPSS1
TP53 Regulates Transcription Of DNA Repair Genes R-HSA-6796648	1962-02-01	0.115408	0.226804	0	0	3.53978	7.6434	MSH2;SSRP1
Cytosolic Sensors Of Pathogen-Associated DNA R-HSA-1834949	1963-02-01	0.118487	0.231437	0	0	3.48158	7.42605	XRCC6;PRKDC
mTORC1-mediated Signaling R-HSA-166208	2024-01-01	0.202918	0.326229	0	0	4.60102	7.33842	RPS6
Biological Oxidations R-HSA-211859	5/218	0.0553203	0.136828	0	0	2.51405	7.2772	UGDH;HSP90AB1;AHCY;ALDH1B1;PAPSS1
Transport To Golgi And Subsequent Modification R-HSA-948021	4/164	0.0692836	0.163208	0	0	2.67011	7.12798	COPA;COPB1;ARFGAP3;SEC31A
Golgi-to-ER Retrograde Transport R-HSA-8856688	3/112	0.0888773	0.190517	0	0	2.93127	7.09513	COPA;COPB1;ARFGAP3
Mitochondrial Protein Import R-HSA-1268020	1965-02-01	0.124706	0.240217	0	0	3.37071	7.01714	GRPEL1;HSPD1
Asparagine N-linked Glycosylation R-HSA-446203	6/282	0.0507308	0.131711	0	0	2.33349	6.95666	PDIA3;COPA;COPB1;MLEC;ARFGAP3;SEC31A
Cell Recruitment (Pro-Inflammatory Response) R-HSA-9664424	2025-01-01	0.210419	0.333164	0	0	4.40909	6.87224	HSP90AB1
Glucuronidation R-HSA-156588	2025-01-01	0.210419	0.333164	0	0	4.40909	6.87224	UGDH
HDR Thru Homologous Recombination (HRR) Or Single Strand Annealing (SSA) R-HSA-5693567	3/114	0.0925387	0.194378	0	0	2.87816	6.85039	RFC3;RFC4;PCNA
SUMO E3 Ligases SUMOylate Target Proteins R-HSA-3108232	4/168	0.0742496	0.168676	0	0	2.60445	6.77242	NPM1;PCNA;PARP1;TOP1
Calnexin/calreticulin Cycle R-HSA-901042	2026-01-01	0.217851	0.339782	0	0	4.23251	6.45012	PDIA3
FGFR2 Alternative Splicing R-HSA-6803529	2026-01-01	0.217851	0.339782	0	0	4.23251	6.45012	PTBP1
TNFR1-induced NFkappaB Signaling Pathway R-HSA-5357956	2026-01-01	0.217851	0.339782	0	0	4.23251	6.45012	RACK1
SUMOylation R-HSA-2990846	4/174	0.0820274	0.17858	0	0	2.51176	6.28118	NPM1;PCNA;PARP1;TOP1
ATF4 Activates Genes In Response To Endoplasmic Reticulum Stress R-HSA-380994	2027-01-01	0.225213	0.347376	0	0	4.06952	6.06648	EXOSC2
Postmitotic Nuclear Pore Complex (NPC) Reformation R-HSA-9615933	2027-01-01	0.225213	0.347376	0	0	4.06952	6.06648	RAN
G0 And Early G1 R-HSA-1538133	2027-01-01	0.225213	0.347376	0	0	4.06952	6.06648	PCNA
Plasma Lipoprotein Assembly, Remodeling, And Clearance R-HSA-174824	1971-02-01	0.143803	0.265972	0	0	3.07667	5.96662	APOC1;HDLBP
trans-Golgi Network Vesicle Budding R-HSA-199992	1971-02-01	0.143803	0.265972	0	0	3.07667	5.96662	PUM1;TXNDC5
mRNA Splicing - Major Pathway R-HSA-72163	4/181	0.0915883	0.193353	0	0	2.41157	5.76474	PTBP1;PUF60;CWC22;PAPOLA
Processing Of Capped Intronless Pre-mRNA R-HSA-75067	2029-01-01	0.23973	0.367059	0	0	3.77846	5.39655	PAPOLA
G1/S-Specific Transcription R-HSA-69205	2029-01-01	0.23973	0.367059	0	0	3.77846	5.39655	PCNA
ISG15 Antiviral Mechanism R-HSA-1169408	1975-02-01	0.156854	0.282607	0	0	2.9075	5.38597	EIF4A1;FLNB
Protein Ubiquitination R-HSA-8852135	1976-02-01	0.160151	0.28731	0	0	2.86806	5.25325	PCNA;PRKDC
mRNA Splicing R-HSA-72172	4/189	0.103135	0.211326	0	0	2.30635	5.23936	PTBP1;PUF60;CWC22;PAPOLA
G2/M DNA Damage Checkpoint R-HSA-69473	1977-02-01	0.163461	0.289837	0	0	2.82968	5.12505	RFC3;RFC4
Oncogenic MAPK Signaling R-HSA-6802957	1978-02-01	0.166784	0.291697	0	0	2.7923	5.00118	SND1;PAPSS1
Pausing And Recovery Of Tat-mediated HIV Elongation R-HSA-167238	1931-01-01	0.253977	0.383257	0	0	3.5262	4.83271	SSRP1
Downregulation Of SMAD2/3:SMAD4 Transcriptional Activity R-HSA-2173795	1931-01-01	0.253977	0.383257	0	0	3.5262	4.83271	PARP1
Processing Of DNA Double-Strand Break Ends R-HSA-5693607	1980-02-01	0.173463	0.297162	0	0	2.72043	4.76563	RFC3;RFC4
TP53 Regulates Metabolic Genes R-HSA-5628897	1981-02-01	0.176819	0.300935	0	0	2.68586	4.6536	TXNRD1;LRPPRC
PERK Regulates Gene Expression R-HSA-381042	1932-01-01	0.261	0.388249	0	0	3.41228	4.58349	EXOSC2
HIV Elongation Arrest And Recovery R-HSA-167287	1933-01-01	0.267958	0.394974	0	0	3.30548	4.35307	SSRP1
Post-translational Protein Modification R-HSA-597592	19/1383	0.061911	0.148729	0	0	1.52055	4.23027	PDIA3;COPA;NPM1;PCNA;PARP1;PRKDC;COPB1;EEF2;ARFGAP3;PDIA6;HSP90B1;RCN1;RUVBL1;CALU;MLEC;TTLL12;TOP1;RPS2;SEC31A
Detoxification Of Reactive Oxygen Species R-HSA-3299685	1934-01-01	0.27485	0.398915	0	0	3.20515	4.13955	TXNRD1
Lysosome Vesicle Biogenesis R-HSA-432720	1934-01-01	0.27485	0.398915	0	0	3.20515	4.13955	TXNDC5
Metabolic Disorders Of Biological Oxidation Enzymes R-HSA-5579029	1934-01-01	0.27485	0.398915	0	0	3.20515	4.13955	AHCY
Diseases Of Signal Transduction By Growth Factor Receptors And Second Messengers R-HSA-5663202	7/424	0.105948	0.21538	0	0	1.79876	4.03786	NPM1;ATIC;RPS6;RRBP1;SND1;SEC31A;PAPSS1
Regulation Of mRNA Stability By Proteins That Bind AU-rich Elements R-HSA-450531	1988-02-01	0.20057	0.3237	0	0	2.46637	3.96244	PABPC1;EXOSC2
RUNX1 Interacts With Co-Factors Whose Precise Effect On RUNX1 Targets Is Not Known R-HSA-8939243	1935-01-01	0.281678	0.402887	0	0	3.11073	3.94126	SMARCD1
Regulation Of TNFR1 Signaling R-HSA-5357905	1935-01-01	0.281678	0.402887	0	0	3.11073	3.94126	RACK1
Rev-mediated Nuclear Export Of HIV RNA R-HSA-165054	1935-01-01	0.281678	0.402887	0	0	3.11073	3.94126	RAN
NEP/NS2 Interacts With Cellular Export Machinery R-HSA-168333	1935-01-01	0.281678	0.402887	0	0	3.11073	3.94126	RAN
HIV Life Cycle R-HSA-162587	3/149	0.165405	0.290501	0	0	2.1843	3.93034	XRCC6;SSRP1;RAN
ER-Phagosome Pathway R-HSA-1236974	1989-02-01	0.203995	0.326705	0	0	2.43789	3.87542	PDIA3;SEC61A1
Respiratory Electron Transport R-HSA-611105	1990-02-01	0.207426	0.330932	0	0	2.41007	3.79099	TRAP1;LRPPRC
Export Of Viral Ribonucleoproteins From Nucleus R-HSA-168274	1936-01-01	0.288443	0.407328	0	0	3.0217	3.75675	RAN
NR1H3 And NR1H2 Regulate Gene Expression Linked To Cholesterol Transport And Efflux R-HSA-9029569	1936-01-01	0.288443	0.407328	0	0	3.0217	3.75675	APOC1
Regulation Of TP53 Activity R-HSA-5633007	3/157	0.183955	0.306348	0	0	2.06999	3.50462	RFC3;RFC4;SSRP1
Association Of TriC/CCT With Target Proteins During Biosynthesis R-HSA-390471	1938-01-01	0.301781	0.421888	0	0	2.85807	3.42412	NOP56
HIV Infection R-HSA-162906	4/229	0.169673	0.295513	0	0	1.89246	3.35701	XRCC6;NPM1;SSRP1;RAN
Citric Acid (TCA) Cycle And Respiratory Electron Transport R-HSA-1428517	3/163	0.198214	0.321138	0	0	1.99176	3.22347	TRAP1;SUCLG2;LRPPRC
RNA Polymerase III Abortive And Retractive Initiation R-HSA-749476	1940-01-01	0.314871	0.436014	0	0	2.71123	3.13308	SSB
Chromatin Modifying Enzymes R-HSA-3247509	4/238	0.186361	0.307683	0	0	1.81884	3.05578	SMARCD1;RUVBL2;RUVBL1;RPS2
Carboxyterminal Post-Translational Modifications Of Tubulin R-HSA-8955332	1941-01-01	0.321324	0.438933	0	0	2.64332	3.00097	TTLL12
MTOR Signaling R-HSA-165159	1941-01-01	0.321324	0.438933	0	0	2.64332	3.00097	RPS6
Non-integrin membrane-ECM Interactions R-HSA-3000171	1941-01-01	0.321324	0.438933	0	0	2.64332	3.00097	ACTN1
Processing Of Capped Intron-Containing Pre-mRNA R-HSA-72203	4/242	0.193945	0.316676	0	0	1.78791	2.93249	PTBP1;PUF60;CWC22;PAPOLA
RHOF GTPase Cycle R-HSA-9035034	1942-01-01	0.327717	0.441889	0	0	2.57871	2.87683	ACTN1
Formation Of Incision Complex In GG-NER R-HSA-5696395	1942-01-01	0.327717	0.441889	0	0	2.57871	2.87683	PARP1
Gamma Carboxylation, Hypusine Formation And Arylsulfatase Activation R-HSA-163841	1942-01-01	0.327717	0.441889	0	0	2.57871	2.87683	EEF2
tRNA Modification In Nucleus And Cytosol R-HSA-6782315	1942-01-01	0.327717	0.441889	0	0	2.57871	2.87683	EPRS1
Phase I - Functionalization Of Compounds R-HSA-211945	2/104	0.255927	0.383432	0	0	2.0778	2.83175	HSP90AB1;ALDH1B1
Antigen processing-Cross Presentation R-HSA-1236975	2/104	0.255927	0.383432	0	0	2.0778	2.83175	PDIA3;SEC61A1
tRNA Processing R-HSA-72306	2/105	0.25941	0.387262	0	0	2.05752	2.77631	EPRS1;RAN
SUMOylation Of Transcription Cofactors R-HSA-3899300	1943-01-01	0.33405	0.447541	0	0	2.51719	2.76001	NPM1
Formation Of HIV-1 Elongation Complex Containing HIV-1 Tat R-HSA-167200	1943-01-01	0.33405	0.447541	0	0	2.51719	2.76001	SSRP1
HATs Acetylate Histones R-HSA-3214847	2/106	0.262893	0.389679	0	0	2.03763	2.72229	RUVBL2;RUVBL1
TNF Signaling R-HSA-75893	1944-01-01	0.340323	0.454489	0	0	2.45853	2.64995	RACK1
Gene Silencing By RNA R-HSA-211000	2/108	0.269861	0.395796	0	0	1.99899	2.61837	XPO5;RAN
Platelet Activation, Signaling And Aggregation R-HSA-76002	4/254	0.217247	0.339782	0	0	1.70104	2.59702	ACTN1;CALU;FLNA;ACTN4
Formation Of HIV Elongation Complex In Absence Of HIV Tat R-HSA-167152	1945-01-01	0.346538	0.45985	0	0	2.40253	2.54611	SSRP1
Intra-Golgi And Retrograde Golgi-to-ER Traffic R-HSA-6811442	3/181	0.242396	0.369787	0	0	1.7887	2.53492	COPA;COPB1;ARFGAP3
NR1H2 And NR1H3-mediated Signaling R-HSA-9024446	1946-01-01	0.352694	0.466538	0	0	2.34902	2.44804	APOC1
Respiratory Electron Transport, ATP Synthesis By Chemiosmotic Coupling, Heat Production By Uncoupling Proteins R-HSA-163200	2/112	0.283789	0.403482	0	0	1.9259	2.42572	TRAP1;LRPPRC
PPARA Activates Gene Expression R-HSA-1989781	2/116	0.297694	0.41757	0	0	1.85795	2.25126	TXNRD1;ACADM
Regulation Of Lipid Metabolism By PPARalpha R-HSA-400206	2/118	0.304632	0.424453	0	0	1.82573	2.17016	TXNRD1;ACADM
SARS-CoV-2 Activates/Modulates Innate And Adaptive Immune Responses R-HSA-9705671	2/121	0.315015	0.436014	0	0	1.77943	2.05549	LARP1;HSP90AB1
Transcriptional Activity Of SMAD2/SMAD3:SMAD4 Heterotrimer R-HSA-2173793	1951-01-01	0.382621	0.502942	0	0	2.11358	2.03054	PARP1
Metabolism Of Water-Soluble Vitamins And Cofactors R-HSA-196849	2/122	0.318469	0.438933	0	0	1.76452	2.01901	MTHFD1;SHMT2
Interferon Signaling R-HSA-913531	3/200	0.290548	0.40892	0	0	1.61462	1.99565	EIF4A1;FLNA;FLNB
RHOD GTPase Cycle R-HSA-9013405	1952-01-01	0.388439	0.507399	0	0	2.07204	1.95935	ACTN1
Nucleotide-binding Domain, Leucine Rich Repeat Containing NLR Signaling Pathways R-HSA-168643	1953-01-01	0.394203	0.513324	0	0	2.03209	1.89165	HSP90AB1
Vesicle-mediated Transport R-HSA-5653656	8/637	0.251373	0.382087	0	0	1.35545	1.87163	COPA;HSPH1;COPB1;PUM1;ARFGAP3;HSP90B1;TXNDC5;SEC31A
AUF1 (hnRNP D0) Binds And Destabilizes mRNA R-HSA-450408	1954-01-01	0.399913	0.516007	0	0	1.99364	1.82719	PABPC1
Pyruvate Metabolism And Citric Acid (TCA) Cycle R-HSA-71406	1954-01-01	0.399913	0.516007	0	0	1.99364	1.82719	SUCLG2
Regulation Of Cholesterol Biosynthesis By SREBP (SREBF) R-HSA-1655829	1955-01-01	0.405569	0.520024	0	0	1.95663	1.76579	RAN
Host Interactions Of HIV Factors R-HSA-162909	2/130	0.345935	0.45985	0	0	1.65356	1.75526	NPM1;RAN
Cytoprotection By HMOX1 R-HSA-9707564	1957-01-01	0.416722	0.529453	0	0	1.88655	1.65137	LRPPRC
tRNA Processing In Nucleus R-HSA-6784531	1957-01-01	0.416722	0.529453	0	0	1.88655	1.65137	RAN
Neurexins And Neuroligins R-HSA-6794361	1957-01-01	0.416722	0.529453	0	0	1.88655	1.65137	PDLIM5
Innate Immune System R-HSA-168249	12/1035	0.268356	0.394974	0	0	1.25227	1.64728	XRCC6;PRDX4;HSP90AB1;PRKDC;COPB1;MLEC;GGH;PA2G4;SRP14;EEF2;HSP90B1;TXNDC5
Formation Of RNA Pol II Elongation Complex R-HSA-112382	1958-01-01	0.422221	0.533197	0	0	1.85336	1.59802	SSRP1
mRNA 3-End Processing R-HSA-72187	1958-01-01	0.422221	0.533197	0	0	1.85336	1.59802	PAPOLA
Late Phase Of HIV Life Cycle R-HSA-162599	2/136	0.3663	0.483007	0	0	1.57904	1.58584	SSRP1;RAN
Role Of GTSE1 In G2/M Progression After G2 Checkpoint R-HSA-8852276	1959-01-01	0.427668	0.536832	0	0	1.82132	1.54704	HSP90AB1
Formation Of beta-catenin:TCF Transactivating Complex R-HSA-201722	1960-01-01	0.433063	0.54036	0	0	1.79036	1.4983	RUVBL1
Meiotic Synapsis R-HSA-1221632	1960-01-01	0.433063	0.54036	0	0	1.79036	1.4983	SYNE1
Immune System R-HSA-168256	21/1943	0.282407	0.402887	0	0	1.17047	1.47995	PDIA3;EIF4A1;XRCC6;HSP90AB1;PRKDC;COPB1;RPLP0;GGH;PA2G4;SRP14;EEF2;HSP90B1;SEC61A1;MTAP;PRDX4;PDCD4;MLEC;FLNA;FLNB;TXNDC5;SEC31A
Regulation Of Actin Dynamics For Phagocytic Cup Formation R-HSA-2029482	1962-01-01	0.443704	0.551989	0	0	1.73148	1.407	HSP90AB1
Semaphorin Interactions R-HSA-373755	1964-01-01	0.454145	0.563302	0	0	1.67634	1.3232	HSP90AB1
COPII-mediated Vesicle Transport R-HSA-204005	1966-01-01	0.464392	0.572613	0	0	1.6246	1.24611	SEC31A
RNA Polymerase II Transcription Termination R-HSA-73856	1967-01-01	0.469444	0.575447	0	0	1.5999	1.20986	PAPOLA
Collagen Biosynthesis And Modifying Enzymes R-HSA-1650814	1967-01-01	0.469444	0.575447	0	0	1.5999	1.20986	SERPINH1
Transcription Of HIV Genome R-HSA-167172	1969-01-01	0.479405	0.585939	0	0	1.55269	1.14155	SSRP1
RHO GTPase Cycle R-HSA-9012999	5/441	0.399967	0.516007	0	0	1.21422	1.11268	HSP90AB1;SHMT2;ACTN1;ARFGAP3;HSPE1
Signaling By Rho GTPases R-HSA-194315	7/644	0.402448	0.51761	0	0	1.16417	1.05961	HSP90AB1;SHMT2;ACTN1;RCC2;FLNA;ARFGAP3;HSPE1
Gene Expression (Transcription) R-HSA-74160	15/1449	0.387601	0.507399	0	0	1.11121	1.05318	SMARCD1;RFC3;NPM1;RFC4;PCNA;SSB;PARP1;TXNRD1;SSRP1;LRPPRC;HSPD1;MSH2;XPO5;PAPOLA;RAN
Signaling By FGFR2 R-HSA-5654738	1972-01-01	0.493998	0.598526	0	0	1.48686	1.04857	PTBP1
Protein Localization R-HSA-9609507	2/164	0.45757	0.56587	0	0	1.30426	1.01971	GRPEL1;HSPD1
Nuclear Envelope (NE) Reassembly R-HSA-2995410	1975-01-01	0.508185	0.612165	0	0	1.42636	0.965518	RAN
Signaling By Rho GTPases, Miro GTPases And RHOBTB3 R-HSA-9716542	7/660	0.427094	0.536832	0	0	1.13469	0.965342	HSP90AB1;SHMT2;ACTN1;RCC2;FLNA;ARFGAP3;HSPE1
SUMOylation Of DNA Damage Response And Repair Proteins R-HSA-3108214	1976-01-01	0.512826	0.61246	0	0	1.40727	0.939804	PARP1
Transcriptional Regulation By Small RNAs R-HSA-5578749	1976-01-01	0.512826	0.61246	0	0	1.40727	0.939804	RAN
Fatty Acid Metabolism R-HSA-8978868	2/173	0.485297	0.591412	0	0	1.23505	0.892934	ACADM;HADH
Nuclear Events Mediated By NFE2L2 R-HSA-9759194	1978-01-01	0.521976	0.621613	0	0	1.37058	0.89106	TXNRD1
RNA Polymerase II Pre-transcription Events R-HSA-674695	1980-01-01	0.530956	0.628724	0	0	1.33575	0.84563	SSRP1
DDX58/IFIH1-mediated Induction Of Interferon-Alpha/Beta R-HSA-168928	1981-01-01	0.535383	0.632175	0	0	1.31898	0.824066	HSP90AB1
Cellular Response To Chemical Stress R-HSA-9711123	2/182	0.512134	0.61246	0	0	1.17276	0.784773	TXNRD1;LRPPRC
Cytokine Signaling In Immune System R-HSA-1280215	7/702	0.491065	0.596701	0	0	1.06379	0.756543	EIF4A1;MTAP;RPLP0;PDCD4;FLNA;FLNB;HSP90B1
Membrane Trafficking R-HSA-199991	6/599	0.495431	0.598526	0	0	1.06845	0.750405	COPA;COPB1;PUM1;ARFGAP3;TXNDC5;SEC31A
Metabolism Of Vitamins And Cofactors R-HSA-196854	2/186	0.523766	0.621972	0	0	1.14703	0.741798	MTHFD1;SHMT2
Signaling By FGFR R-HSA-190236	1986-01-01	0.5569	0.653889	0	0	1.24108	0.726491	PTBP1
Fcgamma Receptor (FCGR) Dependent Phagocytosis R-HSA-2029480	1987-01-01	0.561084	0.656955	0	0	1.22659	0.708828	HSP90AB1
Protein-protein Interactions At Synapses R-HSA-6794362	1988-01-01	0.565227	0.65812	0	0	1.21243	0.691723	PDLIM5
Meiosis R-HSA-1500620	1988-01-01	0.565227	0.65812	0	0	1.21243	0.691723	SYNE1
Chaperonin-mediated Protein Folding R-HSA-390466	1990-01-01	0.573399	0.660277	0	0	1.18506	0.659101	NOP56
Collagen Formation R-HSA-1474290	1990-01-01	0.573399	0.660277	0	0	1.18506	0.659101	SERPINH1
MAPK6/MAPK4 Signaling R-HSA-5687128	1990-01-01	0.573399	0.660277	0	0	1.18506	0.659101	DNAJB1
Muscle Contraction R-HSA-397014	2/196	0.552023	0.649988	0	0	1.08735	0.646066	CALD1;ANXA6
Signaling By TGF-beta Receptor Complex R-HSA-170834	1991-01-01	0.577427	0.663089	0	0	1.17184	0.643541	PARP1
Unattached Kinetochores Signal Amplification Via A MAD2 Inhibitory Signal R-HSA-141444	1993-01-01	0.58537	0.668537	0	0	1.14625	0.613827	RCC2
UCH Proteinases R-HSA-5689603	1995-01-01	0.593165	0.675594	0	0	1.12174	0.585868	RUVBL1
Protein Folding R-HSA-391251	1996-01-01	0.597007	0.678122	0	0	1.10988	0.572505	NOP56
Potential Therapeutics For SARS R-HSA-9679191	1997-01-01	0.600814	0.678757	0	0	1.09826	0.559532	HSP90AB1
EML4 And NUDC In Mitotic Spindle Formation R-HSA-9648025	1997-01-01	0.600814	0.678757	0	0	1.09826	0.559532	RCC2
Generic Transcription Pathway R-HSA-212436	11/1190	0.567046	0.658403	0	0	0.982174	0.557202	SMARCD1;RFC3;NPM1;RFC4;PCNA;MSH2;PARP1;TXNRD1;SSRP1;LRPPRC;HSPD1
RNA Polymerase II Transcription R-HSA-73857	12/1312	0.581614	0.666068	0	0	0.970909	0.526182	SMARCD1;RFC3;NPM1;RFC4;PCNA;MSH2;PARP1;TXNRD1;PAPOLA;SSRP1;LRPPRC;HSPD1
KEAP1-NFE2L2 Pathway R-HSA-9755511	1/100	0.61202	0.689553	0	0	1.06482	0.522817	TXNRD1
ABC-family Proteins Mediated Transport R-HSA-382556	1/102	0.619316	0.694032	0	0	1.04363	0.500044	ABCF1
Transport Of Inorganic Cations/Anions And Amino Acids/Oligopeptides R-HSA-425393	1/104	0.626475	0.698311	0	0	1.02326	0.478523	SLC25A22
MHC Class II Antigen Presentation R-HSA-2132295	1/104	0.626475	0.698311	0	0	1.02326	0.478523	SEC31A
Resolution Of Sister Chromatid Cohesion R-HSA-2500257	1/106	0.633501	0.702397	0	0	1.00367	0.458167	RCC2
Signaling By Interleukins R-HSA-449147	4/453	0.618982	0.694032	0	0	0.937494	0.449696	MTAP;RPLP0;PDCD4;HSP90B1
Interleukin-4 And Interleukin-13 Signaling R-HSA-6785807	1/107	0.636965	0.704368	0	0	0.994148	0.448402	HSP90B1
Mitotic Spindle Checkpoint R-HSA-69618	1/110	0.647161	0.710008	0	0	0.966639	0.420643	RCC2
Hemostasis R-HSA-109582	5/576	0.633344	0.702397	0	0	0.920684	0.420514	ACTN1;MICAL1;CALU;FLNA;ACTN4
Mitotic Anaphase R-HSA-68882	2/232	0.643787	0.710008	0	0	0.915475	0.403163	RCC2;RAN
Mitotic Metaphase And Anaphase R-HSA-2555396	2/233	0.646113	0.710008	0	0	0.911465	0.398111	RCC2;RAN
Reproduction R-HSA-1474165	1/113	0.657072	0.718995	0	0	0.940604	0.395017	SYNE1
RHO GTPases Activate Formins R-HSA-5663220	1/119	0.676071	0.73402	0	0	0.892504	0.349377	RCC2
Estrogen-dependent Gene Expression R-HSA-9018519	1/119	0.676071	0.73402	0	0	0.892504	0.349377	HSP90AB1
Signaling By TGFB Family Members R-HSA-9006936	1/119	0.676071	0.73402	0	0	0.892504	0.349377	PARP1
Glycosaminoglycan Metabolism R-HSA-1630316	1/120	0.679135	0.735436	0	0	0.884959	0.342423	PAPSS1
Class I MHC Mediated Antigen Processing And Presentation R-HSA-983169	3/378	0.692875	0.748377	0	0	0.840519	0.308391	PDIA3;SEC61A1;SEC31A
Autophagy R-HSA-9612973	1/128	0.702625	0.756951	0	0	0.828877	0.292537	HSP90AB1
Signaling By Nuclear Receptors R-HSA-9006931	2/260	0.704458	0.756975	0	0	0.814954	0.2855	HSP90AB1;APOC1
RHO GTPase Effectors R-HSA-195258	2/269	0.722054	0.773894	0	0	0.787121	0.25633	RCC2;FLNA
Factors Involved In Megakaryocyte Development And Platelet Production R-HSA-983231	1/136	0.724404	0.774426	0	0	0.779441	0.251297	MICAL1
Death Receptor Signaling R-HSA-73887	1/139	0.732155	0.780717	0	0	0.762381	0.237682	RACK1
CDC42 GTPase Cycle R-HSA-9013148	1/149	0.756461	0.804582	0	0	0.710507	0.198306	ARFGAP3
Extracellular Matrix Organization R-HSA-1474244	2/291	0.761389	0.807768	0	0	0.726383	0.19802	ACTN1;SERPINH1
Metabolism Of Steroids R-HSA-8957322	1/153	0.765557	0.810134	0	0	0.691669	0.18478	RAN
Transport Of Small Molecules R-HSA-382551	5/706	0.797497	0.839682	0	0	0.744877	0.168548	STOML2;APOC1;HDLBP;SLC25A22;ABCF1
Toll-like Receptor Cascades R-HSA-168898	1/162	0.784807	0.828407	0	0	0.652705	0.158162	HSP90B1
Separation Of Sister Chromatids R-HSA-2467813	1/170	0.800593	0.840824	0	0	0.621555	0.138235	RCC2
G2/M Transition R-HSA-69275	1/182	0.822138	0.861287	0	0	0.579992	0.11359	HSP90AB1
Mitotic G2-G2/M Phases R-HSA-453274	1/184	0.825497	0.862644	0	0	0.573595	0.109998	HSP90AB1
Mitotic Prometaphase R-HSA-68877	1/186	0.828792	0.863928	0	0	0.567336	0.106538	RCC2
ESR-mediated Signaling R-HSA-8939211	1/188	0.832026	0.865141	0	0	0.561211	0.103202	HSP90AB1
TCF Dependent Signaling In Response To WNT R-HSA-201681	1/198	0.847305	0.878842	0	0	0.532452	0.0882247	RUVBL1
Ub-specific Processing Proteases R-HSA-5689880	1/201	0.851613	0.881124	0	0	0.524385	0.0842286	RUVBL1
Transcriptional Regulation By RUNX1 R-HSA-8878171	1/204	0.8558	0.88327	0	0	0.516556	0.0804376	SMARCD1
M Phase R-HSA-68886	2/380	0.875194	0.901062	0	0	0.552825	0.0736968	RCC2;RAN
Metabolism Of Lipids R-HSA-556833	4/732	0.916781	0.934669	0	0	0.569876	0.0495148	TXNRD1;ACADM;HADH;RAN
SLC-mediated Transmembrane Transport R-HSA-425407	1/247	0.904373	0.924274	0	0	0.425329	0.0427513	SLC25A22
Diseases Of Metabolism R-HSA-5668914	1/247	0.904373	0.924274	0	0	0.425329	0.0427513	AHCY
Leishmania Infection R-HSA-9658195	1/247	0.904373	0.924274	0	0	0.425329	0.0427513	HSP90AB1
Deubiquitination R-HSA-5688426	1/279	0.929599	0.945432	0	0	0.375755	0.0274307	RUVBL1
Metabolism Of Carbohydrates R-HSA-71387	1/285	0.933532	0.947127	0	0	0.367704	0.0252907	PAPSS1
Signaling By WNT R-HSA-195721	1/294	0.939024	0.950393	0	0	0.356245	0.0224127	RUVBL1
MAPK Family Signaling Cascades R-HSA-5683057	1/318	0.951562	0.960756	0	0	0.328869	0.0163284	DNAJB1
Adaptive Immune System R-HSA-1280218	3/733	0.970491	0.977507	0	0	0.423887	0.0126968	PDIA3;SEC61A1;SEC31A
Neuronal System R-HSA-112316	1/386	0.974807	0.979494	0	0	0.269838	0.00688507	PDLIM5
Signal Transduction R-HSA-162582	14/2465	0.988794	0.991165	0	0	0.569915	0.0064228	HSP90AB1;PARP1;SHMT2;ACTN1;RCC2;RPS6;ARFGAP3;HSPE1;PTBP1;DNAJB1;RUVBL1;APOC1;RACK1;FLNA
Signaling By Receptor Tyrosine Kinases R-HSA-9006934	1/496	0.991291	0.991291	0	0	0.208686	0.00182538	PTBP1

## Sheet: Supplementary Data 10g
	FFPE10TMT5	FFPE1TMT5	FFPE9TMT7	FFPE5TMT5	FFPE1TMT2	FFPE5TMT6	FFPE3TMT2	FFPE6TMT3	FFPE5TMT7	FFPE6TMT4	FFPE5TMT1	FFPE8TMT3	FFPE1TMT4	FFPE7TMT7	FFPE3TMT6	FFPE5TMT2	FFPE8TMT8	FFPE8TMT4	FFPE5TMT8	FFPE4TMT1	FFPE2TMT8	FFPE6TMT5	FFPE5TMT3	FFPE1TMT3	FFPE7TMT1	FFPE8TMT7	FFPE8TMT2	FFPE9TMT4	FFPE7TMT4	FFPE4TMT5	FFPE2TMT1	FFPE3TMT7	FFPE9TMT5	FFPE10TMT6	FFPE7TMT3	FFPE2TMT4	FFPE10TMT2	FFPE3TMT8	FFPE5TMT4	FFPE4TMT3	FFPE8TMT1	FFPE3TMT4	FFPE7TMT2	FFPE3TMT1	FFPE6TMT1	FFPE4TMT7	FFPE10TMT7	FFPE2TMT5	FFPE2TMT3
Q14204	5.42765	4.79771	6.38585	4.75704	5.62082	6.19711	5.7141	6.3305	4.96972	5.50656	6.20686	4.75239	4.86377	5.74797	6.22712	4.80147	6.68672	5.60979	5.69967	6.07872	5.87162	4.14211	4.98833	5.97259	5.69809	4.88031	6.20062	5.12077	5.70585	6.28921	6.13356	6.08768	5.7552	4.52383	5.98831	5.07884	5.44304	4.87879	5.6242	4.69718	5.91259	4.40516	5.93244	5.07126	5.33664	6.25409	5.92449	4.83652	5.5382
P02768	11.0225	10.0385	9.42559	10.8522	11.4343	10.7807	10.4773	10.174	11.6392	10.1094	9.62043	10.0584	11.3353	9.85118	10.5895	10.7708	9.01549	11.1541	10.6083	9.76732	10.9773	8.85563	10.4758	10.9472	9.96924	10.4152	9.65927	9.7383	10.6284	9.81154	9.6886	9.7789	10.6232	9.3969	10.5399	11.1086	9.84966	10.857	8.36311	10.4497	10.4456	10.0541	9.74759	9.03289	10.6666	11.1457	9.61438	10.0358	9.38707
P14136	8.91414	13.2189	8.03089	7.43795	8.29428	8.05711	7.86494	8.49883	7.85912	7.49755	10.6673	11.0352	10.0295	7.04097	7.12209	9.86121	11.5564	10.5228	6.95403	7.42884	10.0765	9.92969	9.06095	11.096	7.6715	7.78772	11.3117	5.51743	9.56888	10.789	8.3246	9.03041	10.6615	6.55356	8.34631	8.19439	9.38551	9.97675	10.8104	8.51482	7.98322	6.69174	7.32446	7.1158	8.70316	7.12093	12.8664	8.65647	8.91408
P12111	8.22929	4.35934	3.9532	6.36908	7.00596	6.57049	7.17575	5.01686	7.18953	4.65044	6.3149	4.72067	6.27142	7.71826	6.40601	4.56292	3.97194	6.34175	6.81398	6.91308	7.60524	5.92447	7.16313	5.50513	7.55842	5.5931	6.43625	7.5942	6.13299	2.77915	8.3281	6.67998	6.59049	4.55005	7.74664	7.27423	5.36874	5.31463	3.77408	6.7176	7.44009	5.47104	6.75479	5.33614	7.02362	8.87977	5.58903	6.06658	6.69702
Q15149	6.11429	6.76267	3.83821	5.02184	5.5606	5.11125	4.9207	4.91695	5.55409	4.7349	5.7284	6.28475	6.36554	4.4678	5.14293	5.32001	5.94203	6.11417	4.64445	5.5251	4.67819	4.28878	5.39081	6.12056	4.15143	4.8792	6.304	4.41609	4.65852	6.45357	5.82027	5.92055	6.22203	4.42897	6.03922	4.36042	3.80735	4.91252	5.44382	5.11065	5.09331	4.57373	4.9963	3.66769	4.60272	5.57908	6.63678	5.29987	5.58928
Q13813	4.67643	6.40028	5.39322	4.47853	6.20518	6.1816	5.23975	6.5615	5.44431	5.56498	6.17687	4.90591	4.62888	6.60348	6.08873	5.32501	6.35278	5.40068	5.80154	7.35448	4.80164	4.41411	6.09705	5.70865	6.00385	4.44269	6.19202	5.33223	5.9242	6.17757	5.47268	6.02542	6.23296	4.27143	6.04639	5.26191	5.00594	6.14325	5.49813	4.16038	6.03191	5.21319	6.13911	5.15929	4.41866	6.79733	6.5982	5.34871	5.03993
P46821	5.5271	5.55304	7.26301	4.96117	6.12	6.37376	5.98981	7.14342	5.41373	6.21283	6.5728	3.8834	4.9814	7.69547	6.36415	5.84188	6.26184	4.97381	5.75251	7.10673	6.00744	5.03889	6.90652	5.52943	7.08348	4.70289	6.68763	5.98418	6.35212	6.71416	4.30415	5.6943	6.57756	7.52311	4.81289	6.56087	6.73785	6.79926	6.00624	4.93742	7.42116	5.94154	6.97947	6.66767	5.38664	7.12793	6.41717	5.60428	4.95754
P07437	4.92341	5.80896	6.86081	4.26753	5.76226	5.81734	5.89493	6.43171	5.32767	6.25719	5.85045	4.55854	4.49421	6.73626	6.61068	4.8752	6.53706	5.56047	6.29794	6.08003	6.12044	4.50001	5.13884	5.4326	6.12198	4.69312	6.26024	6.5664	6.02724	5.92298	5.10998	5.33777	6.28155	6.97445	5.66588	4.94106	6.32229	5.0288	7.05396	4.4974	6.72472	6.23377	6.82006	6.28974	5.51956	6.44495	6.12368	5.26339	5.68457
P68371	6.71281	6.3026	5.92951	5.1492	5.96696	5.8644	6.31822	6.90649	6.03041	7.15134	6.50795	5.27314	5.88184	7.48364	6.73904	5.99538	6.69354	6.42246	6.46187	7.53407	6.29296	5.28884	7.05803	6.26841	6.87603	6.15746	7.18481	6.17711	6.86764	6.47907	6.34211	6.43966	6.26588	6.90253	6.09774	6.22403	7.23629	5.62739	6.78031	5.69174	6.45972	6.48058	6.82122	6.40072	6.76888	7.10069	6.54228	5.53674	6.15645
Q9BVA1	8.29205	8.79599	9.3169	7.08374	8.06125	9.40285	8.62947	10.0232	7.80635	8.87048	9.62014	8.04887	7.54829	10.2983	9.30563	7.7921	10.0434	8.50265	9.35871	9.79939	8.59525	8.02154	9.26734	8.28152	8.84715	7.39877	9.94456	8.99208	9.14768	9.20835	7.82411	8.27068	9.0333	9.7513	8.26855	8.66906	9.88228	8.45693	10.3288	7.57805	9.72846	8.1088	9.64964	8.87533	8.99102	10.1545	9.97898	7.91881	8.00046
Q13885	-0.637534	2.09999	2.76122	1.16202	2.24018	4.24677	2.16781	5.03698	2.02607	0.687776	3.13262	0.0654948	0.946187	5.22908	2.82147	1.3648	4.33499	1.20684	2.95251	4.85811	1.75677	1.8949	3.67327	3.59008	2.59295	-0.218001	3.57339	2.76825	2.73191	3.97873	-0.497671	1.13468	2.76858	3.4303	1.45377	3.40539	3.88948	2.86931	4.60791	NA	3.39745	0.591247	3.21674	1.9032	2.76316	4.47545	4.59043	0.80391	1.4856
P08670	10.2364	9.73817	7.15996	10.1106	8.38322	8.06327	9.394	8.3603	8.5953	7.57285	8.88525	10.3457	10.2313	9.03018	8.73326	8.5711	7.52467	10.1864	8.84334	8.38065	9.05019	7.21356	8.53613	9.50122	8.99377	10.1248	8.22657	7.32986	9.26085	9.03185	10.2763	10.058	9.16378	7.00291	9.70569	9.60102	8.7148	7.19314	8.20349	8.61709	8.41831	8.32563	8.78913	7.47302	8.51893	9.51216	8.37252	9.04633	8.9536
P63261	-2.22958	NA	-4.09263	-1.10222	-2.92195	-1.955	-2.3051	NA	-2.24732	NA	-2.82404	-3.21544	-1.46484	-1.30528	-1.68646	-4.77904	-2.40841	-1.66391	-1.05115	-3.60877	-2.2535	-3.09453	-3.75378	-3.05688	NA	-2.06914	-3.47514	-2.76713	-0.529352	-2.73461	-2.54274	-3.31862	-2.28773	0.00274692	-1.25268	-1.93776	-3.93429	-1.59855	-3.12662	NA	-0.891025	-3.04793	-1.73447	-2.13715	-1.83605	-1.27063	-0.548327	-1.18458	-3.78469
P60709	10.677	10.2561	10.5235	9.6599	10.8807	10.9947	10.9809	11.1976	10.7287	10.4143	11.0678	10.0436	10.2164	11.3506	11.0512	10.1945	10.8818	10.7989	11.1602	10.5747	10.4066	9.80197	10.2106	10.8752	10.825	10.847	10.4032	10.2085	11.7669	10.5763	10.9204	11.2362	10.9579	11.2426	10.3031	9.83398	10.9847	12.0482	10.841	9.88696	11.4265	11.4907	11.0274	10.7139	10.6716	11.0667	11.025	10.1816	10.0499
Q01082	4.6895	5.97056	4.53433	4.8959	5.19161	5.47369	4.94573	6.05202	4.25808	5.12532	5.39532	4.62851	4.23597	6.10826	5.61231	4.38419	5.76821	5.01393	5.00738	6.8515	4.72522	3.8073	5.78533	5.01536	5.30499	3.84816	5.7227	5.00183	5.20101	5.75528	5.3267	5.56319	5.39976	3.71223	5.71632	5.02768	4.65595	5.36715	4.56863	3.96984	5.41353	4.31681	5.42914	4.5381	4.43083	6.21955	6.01138	4.97561	4.42403
P21333	5.58008	5.21185	6.83697	4.53875	4.63027	3.74189	6.40442	3.20603	6.01603	3.91818	4.2231	7.15163	5.09809	5.33592	5.61894	5.26853	2.79796	6.89319	5.33998	3.98132	6.3147	3.34555	4.38573	4.55577	4.23984	4.72536	5.99931	6.33213	4.85391	3.02824	6.34578	6.50751	5.63981	4.48439	7.6895	5.41429	3.12591	3.3743	3.32266	5.6212	4.05609	5.87589	5.7629	4.95535	3.55564	5.5432	4.30389	5.49125	5.44406
P04350	0.21586	2.19957	-0.116055	0.543247	-0.176826	0.99056	0.126254	2.93356	-3.04109	1.83206	0.578028	1.03643	-2.34977	3.9775	1.27471	1.76234	-0.859114	-0.312596	0.840959	4.61311	-0.315223	0.461949	3.68441	-1.01135	1.12391	-2.33893	2.51543	-0.797933	1.69047	2.38366	-2.17461	-0.135983	1.81413	-0.308284	-0.0187656	0.909156	2.36517	2.234	-0.084047	-1.25017	0.550873	-0.422503	2.79816	-0.456524	0.0157313	2.708	3.04903	-0.667266	1.28198
Q9Y490	4.29735	3.75338	4.25406	3.94105	3.7309	3.16489	5.01474	1.97992	4.70721	2.76497	3.15833	6.11652	4.28816	3.98217	3.62395	3.57281	2.36595	5.81516	4.1709	2.87632	4.22555	2.08492	3.05965	3.63862	2.66201	4.07962	3.784	4.12366	3.05464	3.30049	5.04095	5.12202	4.27088	2.9998	5.74449	3.30201	2.49843	1.78207	2.60818	4.69345	2.99839	3.78233	4.07692	2.50945	2.75529	4.146	3.6913	3.90454	4.815
Q00610	5.52347	4.6755	5.74596	4.89871	5.73386	5.90098	5.49026	6.40119	5.23343	5.76276	5.95911	5.048	5.02686	6.05008	5.332	5.36784	6.5482	5.37229	5.62232	6.69125	5.63551	5.15046	5.46228	5.37303	6.46833	5.14108	5.68936	5.76622	5.20728	6.1725	5.85646	6.09153	5.52943	4.16506	6.35964	5.10607	5.52544	5.0592	5.33132	4.81592	5.33952	4.22175	5.75931	5.14159	5.16211	6.64946	5.93832	4.36516	5.27033
P78527	5.23527	3.79809	5.38001	4.45764	5.4794	5.06338	5.09807	4.86756	5.21465	5.88323	4.85016	3.38844	4.38831	3.62598	5.60257	4.97355	5.52493	5.05927	5.37372	4.55426	5.48918	2.96922	3.82852	5.30045	4.32933	4.36019	5.31687	5.62665	3.83842	5.05582	6.1221	5.28602	4.79934	3.94861	6.10063	3.9542	4.01641	3.47646	4.00459	4.62657	4.84937	4.60614	5.44349	5.24233	4.81195	5.39443	4.29369	4.39292	5.60306
Q13509	3.94336	4.66907	6.33494	3.92764	3.95325	5.19129	5.33722	6.81888	3.30838	4.81063	6.16042	2.91125	3.44776	7.21445	5.83837	3.58744	6.54237	4.95519	4.53786	6.48581	5.02015	4.65572	6.08964	4.86144	5.5339	3.33166	6.6018	5.68031	4.56109	5.77895	4.1502	4.30426	5.69047	6.22423	4.18022	6.00975	5.62407	4.02116	7.09692	4.12661	6.41191	3.92067	6.12303	4.86348	5.87968	6.02073	6.20193	4.05002	3.47968
P02675	5.68614	4.82111	4.5393	6.35629	4.63503	4.54955	5.32186	3.38508	6.8147	3.02784	5.47232	10.6552	4.59032	4.30623	4.30769	7.95152	3.5001	8.13494	5.9346	3.15455	6.07582	5.05242	4.80493	4.89053	4.09087	4.51033	5.43214	3.73129	5.94982	5.4298	6.2012	8.24787	4.66207	3.14708	9.04164	4.43879	4.31513	4.04499	4.58546	5.73669	3.96814	5.46408	6.25342	2.59935	4.42875	3.70343	5.52377	6.39605	3.89137
Q14980	4.97268	4.81727	5.98438	3.79712	5.38509	4.54107	5.42247	4.77256	5.57055	5.43697	4.69191	4.05861	4.30357	3.41151	6.11769	4.90701	5.05757	5.12753	5.5097	3.74828	5.52542	5.01378	3.3908	4.77532	4.59576	5.23545	5.13168	4.94842	3.68456	5.54542	5.92387	4.9108	5.56971	4.11238	6.12682	5.42653	3.66164	3.99047	3.64882	4.84352	5.22155	4.84904	5.21598	5.51216	3.78862	5.17998	3.77594	4.63565	5.44744
P24821	7.87336	2.22006	1.83761	2.79147	3.00362	1.58817	4.50437	0.265899	1.48487	3.15165	1.09629	4.55282	6.74596	2.77015	-0.729466	1.68919	-1.00012	6.78291	1.48771	1.23376	4.22811	2.05205	3.50729	3.14085	2.30511	7.61883	1.36937	0.591674	4.43749	1.66345	7.93003	7.20855	2.12072	1.44631	2.04812	1.03291	1.23813	1.77792	1.11757	5.29083	1.4861	0.957825	2.06976	0.559723	-0.247416	1.63093	2.41437	3.30154	3.9059
P14618	6.82376	7.2089	7.93177	6.29413	7.20895	8.75128	7.08889	6.93825	6.62603	9.51933	8.0984	7.58257	6.57248	7.60113	7.33564	7.67249	8.48151	7.49648	7.93948	7.66277	6.82911	6.88431	6.77004	7.19567	8.77108	7.02586	7.39648	6.8371	8.58227	7.86494	7.56249	7.02237	6.78097	6.87214	7.60159	6.43204	8.5851	8.50785	8.10424	6.64814	7.65313	8.00101	7.47622	6.86531	6.74966	7.53655	7.80006	6.73521	7.51405
P02671	6.32542	6.05381	4.16269	6.56993	4.83404	4.94206	5.62818	3.77263	7.11866	3.63889	5.97507	10.9515	5.03034	4.97552	4.65021	8.28014	3.71071	8.43976	6.53225	4.2641	6.79998	4.42552	5.37494	4.59731	4.91243	4.99372	5.60028	4.39364	5.75994	6.30852	6.33452	8.4387	5.46365	3.8164	8.95902	5.05459	4.46448	4.91132	4.77431	6.04315	4.8524	5.95036	6.47467	3.28355	4.94427	4.41673	5.79313	6.8984	3.64861
P04264	9.07272	10.7071	7.28459	7.95128	8.95332	9.01478	9.37224	8.07131	8.7609	7.77582	7.87212	8.10445	10.3431	8.59851	8.21791	7.60372	8.68444	9.01941	9.15198	7.49411	11.2014	7.0169	9.32822	9.48313	8.21647	9.33307	7.57397	7.37426	10.3745	7.06842	11.3481	9.97947	8.79548	8.08011	8.87816	8.71986	9.21183	7.76807	9.92892	10.5211	8.41481	9.13198	8.70654	8.78108	11.5429	6.92274	8.67213	9.72248	8.9921
P01024	5.38609	4.25426	4.23286	4.82203	5.03356	4.54796	4.763	4.98872	4.1769	5.58278	4.36737	6.65376	3.53971	4.05932	5.30473	5.9512	4.1589	6.25431	5.74139	4.32137	5.83372	3.00214	4.13371	3.74313	4.53857	3.97779	4.72091	3.99293	4.45575	5.92977	5.09435	5.46534	5.1167	3.42117	5.52363	5.39733	4.10343	4.7131	3.42585	5.32371	4.7877	4.04298	4.64389	3.26012	5.0124	5.03907	4.73	4.67849	3.69372
Q71U36	8.49614	9.23601	10.1601	7.08803	8.56513	10.1913	9.02156	10.2042	8.56813	9.288	9.78023	7.85734	7.70985	10.5313	9.68926	7.87908	10.0541	8.47921	9.60923	9.94053	8.83604	7.87769	9.2614	8.30272	9.21759	8.00218	9.93962	9.07558	9.72164	8.97077	7.37744	8.51533	9.22144	10.2213	8.868	8.80835	9.66573	9.03977	10.4573	7.36315	10.1798	8.64232	10.3319	9.23056	8.10047	10.2357	10.298	7.96987	8.23145
P69905	10.2527	8.4617	8.46069	11.1691	8.55011	10.6683	9.57981	8.9245	10.343	8.47931	10.2414	13.517	9.17089	9.75984	9.7417	11.1763	8.44386	11.7267	11.2753	9.11255	10.6585	7.26166	8.83187	9.78848	8.93637	8.5239	9.9906	9.89452	9.57735	10.5413	8.91118	13.1222	9.53429	7.65639	12.0916	9.94531	8.59471	9.29224	10.2819	10.6331	9.7851	10.1622	10.6097	7.6136	8.38782	7.91225	11.1302	10.6639	8.91532
P35579	5.96286	4.58744	4.60991	5.46607	6.38836	5.66608	5.62082	4.43995	6.51152	3.88438	4.45019	6.38603	6.40789	4.95598	5.18535	4.69767	3.9194	6.18132	5.01503	4.49046	4.96555	3.59839	5.30404	5.5023	4.05857	5.14542	5.0688	4.94811	5.49333	3.10427	6.08375	6.08946	5.29412	4.03943	6.62603	4.64046	3.74249	4.13018	3.58565	5.40896	4.56356	4.5355	5.24156	3.67635	3.68488	5.87395	5.45843	5.51574	5.42518
P02549	3.28747	2.88545	2.60085	3.23375	2.67199	2.77175	2.45425	1.28441	3.45973	1.00909	2.62301	6.97536	0.844776	2.69804	1.68383	4.72853	1.83875	5.02994	3.6511	1.37808	3.18178	0.829394	1.18466	2.23706	1.45185	1.70683	2.61128	3.42762	2.47191	2.704	2.93812	5.59994	1.71651	1.79188	4.50387	2.9417	1.37608	2.07624	2.07871	2.82718	2.2447	2.44865	3.08878	1.38069	1.22855	1.6677	3.06723	3.61371	2.18242
P11277	3.13881	2.5781	2.97939	4.3179	2.27223	2.82278	2.76928	1.18237	3.6326	1.84572	3.00971	6.78646	1.27359	1.72939	2.81761	4.85656	2.52802	5.12846	3.83491	2.63025	3.01655	2.1478	3.2283	1.72322	2.45169	1.77741	3.11722	3.79022	2.18995	4.06742	2.05418	5.70966	2.98561	1.77466	4.45057	3.90508	2.09125	2.4413	2.00228	3.30404	1.67548	2.70317	3.32589	2.35617	0.392193	1.60832	3.74837	3.47433	2.42441
P35527	7.37341	8.89934	4.81369	6.14518	7.295	7.30426	7.71645	6.2851	5.97018	6.311	6.45898	6.57237	8.93222	7.33521	6.34636	6.1112	7.04936	7.03217	6.80056	5.89084	9.72278	5.94326	7.86495	7.76269	6.5115	7.62255	5.99151	5.31575	8.61419	5.33552	9.66236	8.11525	6.88753	6.24829	6.97569	7.92103	7.7837	6.25457	7.76302	9.01634	6.73419	7.47669	7.14076	6.63555	9.77835	5.4182	6.67654	8.76334	6.95386
P35908	7.51499	7.3203	4.50857	5.98808	7.4258	7.57098	6.80065	5.52436	8.5733	5.80549	5.36068	5.78961	8.20556	5.70558	5.8988	5.58862	6.31355	6.89086	7.47026	4.95321	8.955	5.24201	7.10811	7.69078	5.47137	6.96871	5.34163	5.3855	8.75891	4.65059	9.47639	7.68155	7.19669	5.99213	6.6556	6.16854	6.81685	5.74473	7.70513	8.76591	6.6623	6.69242	5.82498	6.78417	9.05423	4.39748	6.55846	6.90823	6.7448
P68871	10.9479	9.19072	9.08576	12.1856	9.38482	11.1091	10.2717	9.47367	11.2447	9.20442	11.0909	13.8764	9.57797	10.7708	10.4968	11.1799	9.18532	12.4059	12.0539	9.6281	11.2034	7.88764	9.27521	10.2498	9.3029	9.41793	10.7282	10.3388	10.546	10.6404	9.84011	13.9517	10.2567	8.69645	12.8367	9.44525	9.3687	9.80916	10.6592	11.803	10.3983	11.1276	11.54	8.50145	8.59373	8.17473	12.0308	11.5051	10.1526
P02751	5.09542	3.69507	3.90273	3.97522	6.35001	5.31986	4.42676	2.50307	5.34988	6.00202	5.24795	7.12246	4.61694	4.86216	4.45778	6.69988	3.19241	5.69541	6.26079	3.35673	5.45228	3.2558	3.8385	4.13197	5.2196	6.06202	3.79959	3.69106	6.69106	3.30396	4.94977	5.74012	3.98371	3.19282	7.1339	4.90821	5.27926	4.21558	3.94242	6.10788	3.80707	4.86797	5.205	3.38851	4.42754	5.65841	4.45112	4.66026	5.36222
Q9BQE3	1.14437	-0.0800667	2.04882	2.36291	0.207084	1.93444	1.46907	3.33659	-1.24799	3.87982	2.65066	2.7404	-0.424536	3.87281	2.25258	-1.74881	1.85851	1.76113	2.45315	3.59514	1.55255	1.5935	-0.373689	0.126388	NA	-0.0331455	3.88126	2.14248	2.70673	0.681549	1.75014	1.65867	NA	-0.119118	2.27562	NA	NA	-1.23358	-0.251574	2.10692	1.32215	1.05809	4.35814	1.33876	2.71475	0.971124	2.1936	-0.332795	1.35895
Q14315	2.28232	3.76111	4.98902	4.90533	2.34044	1.7418	5.06122	2.88148	3.3012	1.27147	1.29243	1.86377	3.10378	3.58008	5.39059	3.76738	0.770479	3.29338	1.33098	3.26949	5.74405	2.00951	3.7997	3.47542	0.704105	2.98907	4.83069	4.72717	1.83933	1.53521	3.03943	3.71492	4.52085	4.25089	4.83752	3.55025	1.52442	2.46621	0.805455	0.995802	3.68136	4.85733	5.18018	5.28282	1.82534	1.67307	3.16946	4.47569	4.09965
Q16555	5.64255	7.1718	7.48889	4.06942	5.47934	6.66103	6.24938	7.55444	5.29197	4.80233	6.80614	5.73114	5.26609	8.0077	6.99492	5.21449	6.67514	5.89734	5.75961	8.08728	5.71464	5.84344	7.83533	6.01254	5.2562	5.12589	7.46467	6.46589	5.73957	6.64976	5.45786	5.66484	6.75203	7.79433	5.88848	5.23363	6.42188	6.55908	6.92605	5.54434	7.36347	5.97749	7.32185	6.17005	5.39649	7.10678	7.34505	5.56955	5.64273
P01023	5.16101	3.04511	3.80485	4.44237	4.06402	5.4556	4.13737	3.17127	5.02436	4.50793	5.01938	5.89321	3.17615	3.62638	4.76048	6.18884	3.6178	6.34531	5.53922	4.18923	4.97564	2.75229	4.09675	4.02941	3.02976	3.12006	3.77044	5.01028	4.71631	5.68968	5.27041	4.96312	3.73721	2.87622	5.39618	4.01922	4.69098	4.74628	3.62744	5.39253	4.06621	4.05897	4.14781	2.56076	4.52308	3.89994	4.9931	4.71218	3.44136
P20700	6.2831	5.97142	6.71725	5.96845	6.28579	7.24138	6.31303	6.43799	6.38294	7.18432	7.01678	5.60102	5.83267	5.52593	6.83424	6.19349	7.19156	6.13133	7.18248	6.37088	6.98855	5.66391	5.85578	6.92885	6.60934	5.72889	6.37536	6.70678	6.22242	7.36623	7.09293	5.99393	6.65614	5.44981	7.14593	5.93519	6.59696	5.87299	6.27094	5.54093	6.42118	5.94446	6.75472	6.82865	6.73338	6.6904	6.76024	5.90752	6.70885
P11142	7.61409	7.66351	7.83576	6.73882	7.92276	7.90524	7.80201	7.99666	7.55129	8.06448	7.68941	7.18929	7.37904	7.69007	8.03409	7.78168	7.87208	7.66534	7.67969	7.91481	7.6458	6.57128	7.63293	7.30039	8.18842	7.95472	7.54832	7.77824	7.34907	8.19598	7.50389	7.55382	7.9608	8.3026	7.46687	6.99786	7.5716	8.62716	7.61213	6.80199	7.73059	8.31765	7.79805	7.95901	7.0042	8.05471	7.90666	7.1603	7.44654
P22626	7.39469	7.9574	7.41299	5.73553	7.48758	7.34356	7.51123	8.02099	7.35984	8.4369	7.40883	6.48482	7.76761	7.47438	8.0983	6.99351	7.98132	6.75897	8.39921	7.74962	7.67577	6.5045	7.32266	7.97133	7.63656	7.37522	7.19095	7.45137	8.58551	6.95712	7.7045	7.92863	8.14071	7.10187	7.60084	8.09416	8.15191	6.26112	7.92542	6.53931	7.5782	7.82245	8.346	8.38281	7.92612	7.29201	7.82375	7.32621	7.64525
P68032	-3.72424	-4.3888	NA	NA	NA	NA	NA	-3.10675	NA	NA	-2.11455	0.532534	NA	-0.508701	-1.65596	NA	-1.61205	-0.648652	-0.679827	-1.55989	-0.905572	NA	NA	NA	-2.49167	-4.20601	-2.07875	NA	-0.924721	NA	NA	NA	NA	-3.84421	NA	-2.06296	-4.17512	-4.31224	NA	NA	-2.08024	NA	-2.31	NA	NA	-2.53174	NA	NA	-2.88389
Q14195	5.75138	6.26489	5.69374	5.59883	7.3495	5.77785	5.84908	6.66948	4.87377	6.06844	7.96968	7.43755	4.42764	7.17495	5.4267	6.52857	7.88553	6.12067	7.39282	6.12971	5.9896	5.93386	5.50403	7.5299	7.35264	4.99656	6.50579	6.20575	7.01033	7.25658	5.98233	6.0538	6.12539	6.95795	5.09081	5.63314	7.76638	7.07539	7.95622	4.66227	6.66522	4.20537	6.0238	5.79221	6.59129	7.73037	7.26963	5.27325	5.05158
P07900	6.57029	6.26408	7.23055	6.36577	7.64844	6.56805	7.10949	7.3956	7.10213	7.32958	7.25075	6.44577	6.8632	6.89498	7.32591	7.18867	7.11772	7.02131	6.85695	7.24231	7.13185	5.60978	7.01823	6.47592	6.80283	7.38143	7.21409	6.46549	6.48532	7.18739	6.92828	6.69295	7.13505	8.05574	7.00781	6.44958	6.21289	7.89965	6.75159	6.31343	7.03232	7.66436	7.36298	6.97848	6.12596	7.12415	6.67534	6.35198	7.20829
P04406	6.61485	7.07779	7.64641	6.05749	6.80292	7.09859	7.02466	7.18391	6.66601	7.42234	7.70097	7.01465	6.77175	7.92458	7.20929	7.24332	7.35603	7.2356	7.0745	7.88478	7.05749	6.61593	7.50038	6.98766	7.45674	7.01359	7.76517	7.17198	6.61007	7.75842	6.76827	6.86779	7.20855	7.88685	7.5813	6.92743	7.15	7.34525	7.44932	6.60569	7.15289	6.88932	7.29789	7.24467	6.91696	7.70891	7.75524	6.79078	7.73629
P98160	4.1705	3.41094	1.43607	4.22047	4.90246	4.35602	4.16457	1.74818	5.24921	4.32998	4.30473	2.89186	3.90598	5.23535	3.8397	4.46075	1.77819	3.70732	3.91752	4.35441	5.15102	1.63993	4.95657	3.78436	4.21897	4.634	3.60712	3.61535	5.343	1.46347	5.02649	2.90917	3.84557	3.63192	6.18225	4.49059	3.761	4.08556	2.32099	4.3516	4.39891	4.33054	4.51446	3.48213	2.25183	5.75199	4.07929	3.62304	4.13807
P13645	8.11968	8.97561	5.17111	6.73204	7.85553	7.94952	8.0588	6.62286	8.69169	6.12007	7.03969	6.45609	9.39662	6.79495	6.55338	6.85435	6.7605	7.82772	8.16411	6.07289	9.61169	6.25647	8.34338	7.98233	6.90076	8.08751	6.18777	6.23468	9.22167	5.91162	10.2149	8.62373	7.99953	6.84689	7.19735	7.45249	7.5317	6.92253	8.95546	8.65002	7.27014	7.5161	6.95428	7.70838	10.033	5.56734	7.65684	7.60866	7.36043
P62736	5.18609	3.5034	4.06059	4.20373	5.18726	4.43199	5.29376	6.31341	5.30196	5.05361	5.12261	5.45892	4.00934	5.58982	5.20263	4.03769	6.04091	5.03041	5.88836	4.77394	5.23527	3.60874	4.35593	4.41263	5.63561	5.84394	4.67126	4.21609	6.89619	2.268	6.09151	5.99035	4.22047	4.18161	5.08511	5.02697	5.17492	6.398	4.75876	3.54334	5.83246	5.56567	5.30802	5.16127	4.6506	4.96331	4.8341	5.65802	4.71267
P11137	4.33731	5.13865	6.4593	4.94701	4.29126	6.58797	4.25047	5.82626	4.24558	4.54002	6.43281	2.03821	3.03371	6.09548	5.85218	3.13187	6.56969	3.22454	4.43946	6.0885	3.44142	6.04706	5.28406	5.25019	5.96317	2.95527	4.98583	5.44642	4.61904	6.18426	3.60278	3.60018	5.12925	5.36337	2.50774	5.26848	5.50229	6.6868	6.11027	2.96875	6.1508	4.35549	5.34223	4.4144	5.02854	7.08272	6.41176	3.41662	4.34983
P06576	5.33101	5.68101	6.14737	6.17317	5.49358	4.88999	5.57284	6.31439	5.69478	6.55961	5.40179	4.75428	5.59395	6.67052	6.34468	5.49715	5.854	5.33884	6.05288	6.77335	6.20628	4.47134	6.34782	5.78396	5.03656	5.75458	6.95172	5.81109	5.38523	5.24271	5.2974	5.79538	5.45626	6.13648	6.93885	5.04808	5.31667	5.5193	4.82644	4.73868	5.97249	6.26636	6.05913	6.42049	4.93935	6.3769	6.0043	6.23073	6.01756
P35580	3.53804	3.03898	5.42098	2.74634	4.66047	3.30707	4.15625	4.39278	3.78895	3.55923	3.81816	2.47859	2.85975	3.90262	5.41458	2.70586	3.33727	3.7218	3.93037	3.74794	3.77041	2.48659	3.14997	3.36291	3.50131	2.40576	4.70846	4.45819	3.49435	3.1553	3.33314	3.45857	4.67425	3.63043	4.98455	4.54384	2.7584	3.09415	2.77029	1.97292	4.25801	4.00091	4.71047	4.15251	2.68836	4.56041	3.19464	4.3044	3.27578
P08238	5.47209	5.02461	6.09312	6.27946	6.50965	5.13892	6.16688	6.10397	6.31434	5.81744	5.25843	4.8357	5.99924	5.66177	6.37087	6.26722	5.59203	5.88411	5.75937	5.91014	6.01672	4.41447	5.96212	5.82463	5.90551	5.99986	6.17387	5.76618	4.9717	5.79325	5.8119	5.57929	6.23384	6.68106	6.13352	5.29215	5.07408	6.72357	5.59856	5.27366	5.92521	6.63292	6.16632	5.74253	5.20791	6.11098	5.29042	5.42292	6.20271
Q9BUF5	0.195383	0.482615	0.619619	1.61067	-2.19296	0.274925	0.894312	0.917149	-0.894415	0.934393	0.0745384	0.751176	-1.39026	1.01199	1.64946	-0.637328	1.1762	0.718875	NA	1.3673	-0.593985	-1.27768	0.567325	NA	-0.512009	0.142819	1.30668	0.43584	1.64145	-0.792571	0.0287138	0.371827	0.59038	1.41164	1.03039	0.0972072	1.15527	-1.11542	0.798096	-1.5365	1.46285	0.28473	1.37132	0.649597	-1.49019	0.887694	0.980686	0.490253	-0.624368
Q9UPN3	1.64557	1.96265	1.32062	2.43229	3.19246	4.00727	1.88361	2.62988	2.52581	3.04106	3.62677	0.789393	1.02986	1.85396	1.79254	2.46702	4.48711	1.89203	3.36906	2.43373	1.34576	1.45252	0.949939	3.28194	3.17754	1.96516	1.20267	1.73348	2.87665	3.11414	2.18497	2.31257	1.65901	0.712836	2.78497	2.89204	2.27942	2.34916	3.77327	2.28444	1.71319	0.805689	1.87602	1.2658	2.54039	4.262	3.00128	3.18489	2.23898
P55072	5.11852	5.05022	5.35951	4.32883	5.16032	5.36833	5.37279	4.75001	4.82989	5.27108	5.18956	5.21709	4.77744	5.25342	4.94864	4.83085	5.36703	5.15599	4.78191	5.14699	5.29752	4.15043	4.9398	4.39316	5.23093	5.18426	4.90744	4.96838	5.25209	5.17858	4.96183	5.09393	4.96969	5.47874	5.12189	4.52277	5.60074	5.46547	5.03074	4.37306	5.16699	5.52845	5.33066	4.98198	4.4339	5.15787	5.24879	4.68246	5.66454
P06733	6.33428	7.30459	7.00967	5.59181	6.03226	6.07023	6.66431	6.64698	6.36272	6.02605	6.62687	5.9997	6.3716	6.62309	6.63585	6.38235	6.64754	6.66524	6.55802	6.17051	6.62348	5.11416	6.44339	5.83539	6.43774	6.96826	6.59135	6.317	6.24398	5.85048	6.73955	6.3457	6.72204	7.05177	6.94683	6.22232	5.47941	6.35005	6.44049	6.44193	6.57618	6.99296	6.87661	6.56938	6.1274	5.90512	6.96684	6.62033	6.93505
P49327	4.01771	2.65496	4.89214	3.57475	3.93881	3.56284	3.93458	3.97409	4.71251	4.80212	3.58583	3.06533	3.73115	3.78745	4.55656	4.21374	3.42136	4.25434	3.90326	4.28263	3.55074	2.72785	3.80506	3.40581	3.43361	3.97142	4.72222	3.39682	3.09147	3.49735	4.30221	4.32947	3.90337	3.32712	3.65364	3.26766	3.81967	3.15834	3.91362	4.07596	4.07466	3.45989	4.12215	2.89753	4.26651	4.70321	3.6462	3.96122	3.7719
P12814	1.55441	2.38854	3.271	4.3994	2.40001	1.12502	3.8324	1.76539	2.78648	0.75532	2.39168	5.12433	1.95802	3.35196	3.11853	3.4128	1.31874	4.01455	2.1826	2.07034	5.15054	0.870091	1.59534	1.90432	2.34844	1.49077	4.71047	3.81575	1.9007	2.46937	2.9315	3.80713	3.30497	3.61134	5.01713	3.1888	0.423948	1.68329	0.840631	2.39673	2.43731	1.63203	3.12057	2.76971	1.18055	2.87861	2.28959	3.1777	2.08438
P52272	5.91758	5.58605	5.70185	5.03362	5.33099	5.46527	5.76526	5.70533	5.51441	6.45818	5.63376	4.74523	5.60477	4.8882	6.54636	5.2849	6.21416	5.32137	6.15161	5.57798	6.26744	4.29262	5.40438	6.01502	5.32648	5.13349	5.87155	6.03556	5.7849	5.43355	5.87277	6.00192	5.88859	4.26637	6.27034	5.87106	6.36127	4.16558	5.7933	4.86876	5.46542	5.37059	6.19065	6.35164	6.03102	5.6731	5.637	5.17526	5.41468
Q14697	6.11355	5.08331	5.87091	4.25182	5.85592	5.16153	6.11601	5.20557	5.1825	6.31033	5.13333	4.87258	5.70652	5.61701	5.55703	5.04679	4.80037	6.17897	5.70097	4.94395	5.97371	4.90378	5.62661	4.67105	5.79418	6.5661	5.6841	5.62877	5.27907	5.06829	5.332	5.84708	5.34921	6.82714	5.67567	4.92615	5.39917	5.99479	4.74379	5.45712	5.37067	6.29177	5.77326	5.6981	4.13188	5.57841	5.0602	5.02963	5.94735
P68366	1.66332	2.9104	2.67468	0.166075	1.58225	0.767933	2.14375	1.9068	1.12992	2.14192	0.68088	1.25168	1.47125	3.06802	1.71655	-0.630873	2.817	1.40942	1.9592	3.10439	1.12766	-0.102714	1.84939	0.222495	1.81663	2.71056	2.12018	NA	2.12853	-1.62773	1.04738	2.27863	1.34258	1.87724	2.16797	-0.403662	3.10765	0.491252	1.82696	0.815502	2.09974	1.26379	2.55426	2.06911	0.175574	-0.129675	1.99414	0.426475	2.60942
P78371	3.46457	3.9658	4.81055	3.58999	5.09751	4.0933	4.01542	4.91824	4.02656	4.60587	4.76031	4.42992	3.66666	4.67869	4.76012	4.28448	4.59927	3.99675	4.51034	4.7257	4.3691	3.07859	3.55113	3.7813	4.81789	3.68285	4.71515	4.35271	3.93164	4.92737	3.95278	4.21212	4.94728	4.28628	4.9241	4.02939	3.63588	4.4789	4.38057	3.3133	4.52763	4.45394	5.04317	4.32034	4.00148	4.65564	4.19303	4.54049	3.90434
P02787	4.88735	3.69166	3.7754	3.88327	5.37274	5.16043	5.16939	5.06397	4.87906	5.37264	4.27789	4.27659	3.59546	4.52096	5.76849	5.02356	3.59946	6.16715	5.2163	4.87585	5.78717	3.25186	3.83963	4.01408	5.43192	4.39171	4.1346	5.33471	3.93912	5.58118	4.57494	4.78352	5.59223	3.58284	5.63601	5.11891	4.4611	5.54307	2.90313	4.66897	4.99404	4.21315	4.4018	3.22755	4.89002	5.89342	4.52489	3.89242	4.27038
O43707	4.64362	3.99105	4.53221	4.07124	4.81637	3.94603	4.88887	3.89811	4.89698	3.49418	3.75815	4.82433	4.61242	4.34255	4.53271	4.00122	3.55363	4.78434	4.33243	4.10251	5.46748	1.67984	3.95368	3.68248	4.21704	4.01954	4.77679	5.2144	4.11324	3.4378	4.37221	4.45661	4.2973	4.26724	6.00567	4.34759	3.30086	3.68954	3.24324	3.43691	4.22933	4.52478	4.97448	4.09457	2.83518	4.50462	3.77105	3.95872	4.67195
P10809	5.04433	5.07766	5.83851	4.38178	5.87188	4.31902	5.21883	5.39783	5.96756	5.31314	4.36394	4.22176	5.33258	5.04677	6.18259	5.535	4.17645	5.52444	5.37464	4.90111	5.83369	3.76119	4.88279	5.26367	4.58477	5.17866	5.8113	5.27173	3.96923	5.28714	5.48397	5.60166	5.02158	4.8603	6.46999	4.81393	3.65017	5.10442	4.03032	4.80182	5.31692	5.73617	5.5659	5.19157	4.61433	5.22636	4.21882	5.97805	5.50378
P02679	5.63445	4.35604	3.51522	5.17613	3.91542	3.77571	4.707	2.89585	6.17667	2.68924	4.74613	10.1069	3.96435	4.0947	3.73937	7.304	3.28542	7.45482	6.03283	3.22597	6.11773	2.29361	3.67718	4.39236	3.74175	3.63664	3.93771	4.03287	5.67526	4.91057	5.94947	7.58841	4.26459	2.51644	8.44597	3.97335	3.52121	2.82457	3.58097	4.93312	3.96359	4.78407	5.66227	2.32987	4.07332	3.1217	5.45771	5.9197	3.10242
Q14194	3.98713	4.5482	5.25044	2.49337	4.34387	4.9792	4.58469	5.8125	2.80808	4.13689	5.26961	2.65379	3.18421	5.82004	5.03831	2.54135	5.4192	4.10662	4.04181	5.7165	4.11537	4.0312	4.89803	4.28055	5.04056	2.9567	5.11608	4.53644	4.01198	5.32847	3.74826	3.99274	4.63975	4.96029	3.55222	4.3913	4.9862	4.70695	5.23425	2.89355	5.40565	3.94061	5.2538	3.81144	4.97271	5.0905	4.93401	2.9404	4.48944
Q03252	6.2034	5.68401	5.24486	4.3523	4.95464	5.57311	5.29565	5.73097	5.45684	6.14743	5.61495	5.04682	5.03584	4.76221	6.06882	4.78267	5.8531	5.22948	5.8287	5.80959	5.81881	4.05419	4.9323	5.31092	5.11502	4.57017	5.4382	6.53643	4.91746	4.90008	6.28589	5.93425	5.77467	4.53669	6.25822	5.24666	4.59838	4.67501	4.41228	4.7781	5.55243	5.11159	6.07502	5.73228	4.93525	5.34925	5.55248	5.38097	4.73946
P22314	5.85614	5.47815	5.62609	5.41159	5.09184	5.61151	5.75826	6.01192	5.14349	5.58547	5.72214	4.77489	4.36485	5.69124	5.62015	4.99111	5.82116	5.5013	5.04061	5.87562	5.40089	4.15902	5.43339	4.56196	6.05541	5.43011	5.75338	5.55028	5.828	5.6	5.0633	4.95454	5.58346	6.72343	4.87868	4.8447	5.47666	6.44778	5.24488	3.78654	5.72994	5.81159	5.80849	5.65135	4.26533	5.60207	5.67327	4.38488	5.74312
P25705	5.58148	6.2952	7.04667	5.76228	6.70938	6.14354	6.04769	6.74289	6.22846	6.88119	6.09097	5.43599	6.13522	6.97256	6.75472	6.05944	6.26493	6.01377	6.55718	7.35378	6.52502	4.74586	6.93163	6.36091	5.45222	5.6791	7.32793	6.46417	5.60071	6.34952	6.10771	6.23372	6.09531	6.17195	7.51545	6.44549	5.3909	5.68758	5.42695	6.30736	6.14703	6.37031	6.65732	6.71587	5.86203	6.81087	6.42411	6.90863	6.48563
Q3ZCM7	-1.7617	-2.51751	-3.36974	-0.152247	-3.79574	-2.69506	-1.36243	-1.40097	NA	-1.69173	-0.165285	-3.24869	NA	-0.186021	-1.18476	NA	-3.30155	-2.16729	-2.09412	0.310698	NA	-2.25212	NA	NA	NA	NA	0.379298	-2.53374	-1.97932	-3.44458	NA	-3.16186	NA	NA	-2.42195	NA	NA	NA	NA	NA	-3.85365	NA	-1.37629	NA	NA	NA	NA	-2.07008	NA
P16157	2.30016	1.50301	1.30661	3.43353	1.08461	2.82624	1.86699	0.144424	2.94987	0.00193847	2.48316	5.92112	0.830399	0.971421	1.62926	3.95748	0.548875	4.21834	2.65499	2.12416	2.33587	-0.19262	0.512925	1.43525	0.624215	0.639408	1.97035	3.10328	0.840653	2.76561	1.10589	4.90435	1.47783	0.972095	3.43139	2.33109	1.09467	1.74654	2.01532	1.97419	1.8209	1.68276	2.72975	0.330253	0.579622	1.81408	2.82127	3.22961	1.65855
Q08211	5.02327	4.00131	5.39355	4.01819	5.21389	4.54782	4.79923	5.07923	4.84328	5.6089	4.73243	4.18208	4.43426	3.98287	5.47688	4.61377	5.37722	4.68755	5.34338	4.92066	5.25337	3.19789	4.11224	4.64591	4.66379	3.99761	4.92042	5.49093	4.37516	5.29103	5.46045	4.82391	5.12418	3.8851	5.89065	4.5376	4.49005	3.35115	3.90075	4.34323	4.76789	4.13441	5.41126	5.13559	4.56793	5.35791	4.13742	4.39132	5.00513
Q01484	2.13677	2.8718	-0.531314	3.18333	0.924706	-1.16939	0.707188	3.26744	1.85281	1.94471	2.28724	0.213014	-0.182966	3.52397	1.81036	1.63455	1.03897	0.358107	0.625478	4.7894	0.220667	0.846861	3.7228	1.28856	0.324087	1.59108	2.25705	-1.25621	0.295353	3.36481	-2.65337	2.27187	2.67508	2.56959	1.83852	0.405646	0.790313	2.52281	0.717252	-2.76648	2.91845	2.08614	2.90577	2.02751	-0.60577	2.31455	2.86797	0.312447	0.529792
P09651	6.47894	6.96993	6.61666	4.77437	6.20831	5.51207	6.1514	6.81796	5.56197	7.28514	5.69404	5.59718	7.05592	5.61651	6.68987	5.92031	6.63392	6.04124	6.23985	6.15351	6.96698	5.3479	6.38213	6.07383	6.68899	6.21815	5.37719	6.02086	7.16201	6.25593	6.78047	7.40373	6.81847	5.67598	5.62341	7.73839	6.169	5.42935	6.8106	5.18041	6.44482	6.08035	7.41637	7.03996	6.59816	5.26338	5.99419	5.81021	6.16607
P31150	4.53644	5.17666	4.95963	2.68622	4.15207	4.99408	5.05443	5.75362	3.54458	4.59019	5.04508	3.29142	3.74283	5.55123	4.83387	3.36368	5.67598	4.50099	4.44872	5.59789	4.92718	4.14211	5.34869	4.83558	4.80329	4.29626	5.42735	5.00867	4.44542	5.13023	3.626	3.95062	4.88193	5.83729	4.18152	3.574	5.07551	6.25462	5.07805	2.99147	5.4754	3.91507	5.07444	4.28726	4.09424	5.54944	5.25706	3.89092	3.94673
A6NNZ2	-0.617858	0.691966	-1.1313	NA	0.81523	0.525264	0.007358	-1.96186	-0.114414	2.27281	-0.305322	-0.1788	-0.78217	NA	0.669254	2.28896	1.033	-0.188074	1.75917	2.61362	NA	0.695299	1.11201	-1.56851	2.112	1.24875	2.91087	-0.416601	0.0461146	0.617244	NA	NA	-0.647033	2.20966	NA	NA	NA	-2.03737	1.86292	NA	1.69355	-1.63164	1.31752	-0.221932	NA	3.14235	1.1994	NA	-2.26265
P11021	6.79056	5.12923	5.30055	4.67582	5.80444	5.24967	6.2288	5.42414	5.83964	5.96113	5.10827	5.49439	6.13524	5.82302	5.82504	5.65941	4.89455	6.49351	5.74879	5.92003	5.66478	3.85568	5.58991	5.39171	5.50232	6.81509	5.713	5.18272	5.47102	5.02585	6.17771	6.85467	5.33167	5.36493	6.33134	4.97075	4.53146	6.03517	4.79828	5.68948	5.29028	6.03678	5.68292	5.11638	4.50558	5.72468	5.25377	5.4472	6.30546
P13637	3.72301	3.62629	3.79303	6.14265	4.21855	4.26809	4.06176	5.91696	3.4708	4.28842	4.58589	2.94523	3.87259	5.95569	3.82245	4.31283	4.55304	4.12875	4.34875	5.96949	3.63682	2.91102	5.18614	4.92382	4.857	3.91141	5.0657	3.80377	4.25672	3.9965	4.89388	4.55682	4.16419	5.15236	3.50993	2.87614	3.83301	5.44941	3.76295	3.01228	4.64706	2.81843	4.55604	3.61609	3.43392	6.10726	4.94158	3.57315	4.29244
P00558	5.15565	6.06259	5.40314	4.59056	5.28566	5.30499	5.17831	5.32698	5.28859	6.01194	5.7613	5.12579	5.07014	5.61022	5.22283	5.90785	5.94647	5.8151	5.56593	5.64561	5.36152	4.61382	5.23358	5.40772	6.35555	5.82794	5.54124	4.95916	5.46042	5.96883	5.1731	5.37686	5.36081	5.86902	6.20615	4.76813	5.48823	5.52804	5.50983	5.06573	4.96399	5.55926	5.32882	5.42634	5.14721	5.6935	5.45015	5.1	6.0606
Q15233	5.25793	4.50035	5.11338	4.51004	5.05889	4.64293	5.14512	5.20574	4.92157	5.848	4.84557	3.77087	4.99098	3.87172	5.76208	5.1499	5.65297	4.78277	5.43989	5.06473	5.72561	4.16954	4.70073	5.34452	5.26454	4.39669	5.16549	5.51365	5.09128	5.46179	5.82548	5.4731	5.24549	4.12705	4.91113	5.33824	5.35991	3.89097	5.20739	4.23183	4.77101	4.6189	5.41838	5.37889	5.88154	5.03441	4.97886	4.43082	5.4252
P08133	5.64889	5.10627	5.35958	4.14387	4.61554	3.23911	5.4397	4.88573	4.15692	5.02049	3.48042	4.77092	4.83883	5.21265	5.19057	4.5865	3.94052	5.5012	4.98461	5.2391	5.26984	2.30905	4.49296	4.34515	4.69104	5.42659	5.52584	4.73976	3.89147	5.13388	5.5867	5.35169	5.11825	5.23999	5.61629	5.37748	3.51047	3.83578	3.2043	3.48663	4.64116	4.83375	5.05362	4.44446	3.62848	5.22613	4.42878	4.73404	4.9323
P43243	4.91906	5.18598	5.32431	3.44345	4.84436	5.44993	5.06471	5.6658	4.75317	5.77808	5.20519	4.15174	4.96234	4.70722	5.89497	4.43906	5.78142	4.59509	5.42959	5.24386	5.5157	4.06977	4.96257	4.58059	5.22543	4.60094	5.05248	5.37776	5.14423	5.67964	5.04279	5.20932	5.36131	4.54699	5.30391	5.94669	5.69404	3.88369	5.30964	4.69682	5.10995	4.91222	5.7661	5.88445	5.42604	5.00435	5.40952	5.33894	5.06301
P12277	3.94655	5.93267	2.33888	4.25544	5.32725	5.84397	3.1621	5.62138	5.42957	5.69899	6.2209	3.98758	4.79921	6.6332	3.84601	4.86357	5.49471	4.65952	6.52935	6.48231	2.63292	3.66922	5.73544	6.12987	5.78337	3.20478	5.35609	4.97256	6.5629	4.7744	4.18929	4.81801	5.51577	4.76177	3.43379	2.45946	5.81892	6.23238	6.46039	3.69372	5.5447	5.56632	5.83158	3.53045	4.23336	6.50256	6.46306	3.8642	3.84147
P60174	6.33664	6.50029	6.65974	4.96314	6.96555	6.97243	6.63304	6.54725	5.76923	7.53615	7.10096	5.7384	6.16743	7.0653	6.50605	6.2431	6.67396	7.03636	5.86981	7.34897	6.05185	5.63948	6.89102	5.25757	7.67741	7.66376	6.08164	5.9868	6.89198	6.75698	6.54384	6.05093	6.88443	7.31984	6.70552	5.83545	6.235	7.84532	6.46409	5.91533	6.41065	7.33598	6.5801	6.86555	5.53862	6.06765	7.65831	5.68526	7.2527
P02042	5.40045	3.65839	3.54909	6.75299	3.82741	5.02516	4.58444	3.07641	5.18909	3.12968	5.06473	8.81502	3.65415	4.4777	4.28226	6.29414	3.46376	6.96969	5.95891	3.45708	6.15801	2.47343	3.71429	4.59606	3.90011	3.11917	5.23662	5.02131	4.37614	5.72396	4.22568	8.66767	4.36227	2.69885	6.94724	4.6051	3.65792	3.86741	4.36313	6.50543	4.61774	4.7979	5.36487	2.39914	3.28228	3.12538	5.99815	5.5859	4.16995
Q00839	5.38404	5.56252	5.78243	4.56562	5.3833	4.79193	5.41483	5.68905	4.92571	6.07937	5.25898	4.81563	5.05766	4.60676	5.90141	5.33828	5.70332	5.33327	5.69133	5.39385	5.94711	4.10841	5.30568	5.03909	6.05271	4.92415	5.17354	5.66154	5.14886	5.89497	5.87121	5.65835	5.79288	5.18034	5.77421	5.97337	4.78682	4.56209	5.15705	4.92507	5.65463	5.55878	6.02148	5.56385	5.24069	4.92914	5.1918	5.21391	5.61501
P02545	6.45526	4.79752	3.13841	4.94029	4.90353	5.72285	5.62246	4.16225	5.79831	3.70635	4.65059	6.7854	6.17902	5.53833	4.93352	5.23438	3.62739	5.94025	5.48399	5.71538	5.71467	2.78894	5.99683	5.0349	5.08713	5.33981	4.89619	6.09751	4.85969	3.20677	5.61172	6.60399	5.57858	3.67923	7.72715	5.1589	4.09792	4.33251	3.77108	5.59853	4.91581	5.17952	5.2922	4.3091	4.77003	5.2901	5.09027	6.33174	4.06761
O15020	-0.333122	0.81497	0.550762	1.54348	2.92346	3.14013	1.14303	1.95638	3.29627	1.69716	2.64837	-0.514431	-0.569009	2.43794	0.439707	2.83985	3.09864	0.502477	2.9453	3.0225	-0.47017	1.63818	2.30578	2.92377	0.455488	0.956072	2.40841	-1.40891	2.27576	2.30667	0.269005	0.959871	2.11387	-0.494754	0.957217	3.2338	1.7393	2.17676	2.50704	-0.246255	1.97774	0.108668	1.92109	-0.724101	-0.273888	3.97766	2.53855	0.616946	1.4295
O75369	2.29517	-0.110514	2.97191	2.42612	2.03141	-0.253812	2.42347	1.88173	3.37933	-0.447328	-0.27627	1.1212	2.88816	1.92203	4.14429	1.2335	-1.2133	2.0217	0.559148	0.286746	3.13734	0.656303	1.51695	2.18503	-0.571045	0.983906	3.24198	2.05939	0.686035	0.830694	2.73902	2.91008	2.77679	1.40488	3.34979	0.588877	-0.986433	1.66072	-0.0316396	2.67627	1.21728	3.09638	3.55009	2.93438	0.647991	0.603993	-0.238184	2.35525	3.24131
P0DMV9	5.50603	5.88112	5.44626	4.42533	5.01072	5.79366	5.15886	5.26778	4.97554	5.6154	6.47382	5.78626	5.31528	4.96029	5.39228	5.37087	6.15012	5.60937	4.66585	5.59041	5.73024	4.70141	5.44047	4.78063	5.4764	5.41021	5.7762	5.10557	5.55356	5.30702	5.44407	5.27731	5.51889	5.84486	5.5023	4.27581	5.16564	6.4193	5.41618	4.69405	4.73191	6.17207	5.5261	5.78705	4.55385	5.35052	6.01134	4.64024	5.5534
P61978	6.654	6.52307	6.14539	5.16961	6.47967	6.17941	6.24915	6.8399	6.20174	7.35927	6.25816	5.35693	6.30249	6.05272	7.21993	6.01932	6.66993	6.09081	6.67791	6.55039	6.61819	4.99024	6.13707	6.39332	6.49071	5.94805	6.25039	6.31466	7.23068	6.21091	6.58594	6.7228	6.66128	5.48382	6.63552	6.80983	7.1019	5.04464	6.6301	5.91428	6.33189	6.33922	7.14938	7.28457	6.38211	6.04909	6.54109	6.36699	6.38485
P61764	3.28669	3.55546	2.58664	5.14099	2.89472	4.44728	3.49943	4.89781	3.06143	3.91751	4.96381	1.10781	2.68169	5.44716	3.09006	3.53478	4.72495	3.00709	3.60591	6.41364	2.45625	3.56865	5.98978	4.1715	3.53687	3.68781	4.46175	2.48233	3.1834	4.39942	4.16282	4.35687	3.84311	3.55643	1.64179	2.03615	4.37667	4.55403	4.37913	2.35717	3.56367	2.24836	4.58965	2.69605	3.30233	4.96815	5.20625	2.09477	3.37424
P68104	6.64037	6.2358	7.35928	5.85838	7.49809	6.45691	6.96708	7.01165	7.05222	6.64492	6.27587	6.15329	6.8827	6.40752	7.16885	6.76741	7.0275	6.9767	7.06169	6.55036	6.98482	5.82905	6.62624	7.26139	7.06814	6.61106	6.88098	6.86766	6.9533	6.78457	7.30737	7.20496	6.70886	7.20319	6.88315	5.78732	7.07539	6.57988	6.92956	7.19382	6.57653	7.4755	6.83238	6.62013	7.1939	6.72385	5.9331	6.59114	7.60186
P62805	10.6436	9.91876	11.1143	8.9542	10.5221	10.5926	10.8011	10.1941	10.7006	11.0087	10.1497	10.1712	10.8081	9.64832	10.7832	9.92862	10.5882	10.0009	11.1575	10.0167	10.7503	9.16943	10.3182	10.8558	9.65149	9.70154	9.98323	10.4702	11.132	9.86499	11.4697	10.2981	11.0992	9.62759	11.2982	10.962	10.5792	9.32645	9.84322	9.40353	10.7612	9.82366	10.804	10.7652	10.9671	10.2177	10.5746	9.84589	10.6977
P14625	6.09245	4.23837	5.56286	4.57888	5.85638	4.67946	5.80585	4.99683	5.46686	4.94873	4.69791	5.02014	5.72891	5.27397	5.11236	5.14003	4.50035	6.05238	5.05195	4.88621	5.46907	3.67986	5.17418	5.11222	4.85078	5.99291	4.94271	5.25511	4.28454	5.25669	5.82583	5.87127	5.05892	5.46424	5.77895	4.62511	4.33545	5.61299	3.88917	5.54631	4.60213	5.47791	5.29837	4.60024	4.37434	5.49466	4.31545	5.12235	5.95298
P23246	6.52143	5.586	6.3939	5.44694	6.25325	6.25543	6.05535	6.33322	6.02898	6.96165	6.12354	5.00892	6.3734	5.04486	6.78521	5.57053	6.50509	5.56779	6.50413	6.12719	6.48054	4.92386	5.49729	6.41757	6.07097	5.76855	5.63592	6.57394	5.87804	6.43019	6.32339	6.57292	6.42798	5.09116	6.34261	5.9689	6.61653	4.69241	5.72677	5.40873	6.23237	5.54745	6.57396	6.6431	6.4002	6.10618	6.06087	5.90418	5.30317
P09104	3.03531	4.52747	3.84379	2.89031	4.40905	6.22181	3.8535	4.50058	3.11751	4.67663	6.80072	2.22422	2.88654	5.61045	4.0375	3.56961	5.34308	3.47584	3.30004	5.90243	2.41169	5.41035	5.67555	3.57849	5.5757	4.32186	4.20653	3.53115	4.07347	5.40874	2.53982	2.6906	4.95189	5.78999	2.74414	4.10478	4.81156	6.13754	5.37807	2.81508	5.28633	2.88019	5.14397	4.6663	3.04625	5.08408	6.57587	3.15952	3.74468
P05023	1.51267	2.02784	2.86763	2.62159	1.76551	2.4648	2.37641	3.28818	1.52638	2.14628	1.32017	1.43547	2.31662	3.86982	2.10001	2.05838	2.71013	1.64742	2.1501	4.21251	1.97717	0.958985	3.93507	2.38187	1.30689	1.33955	3.54303	1.85087	1.62724	0.672202	2.67424	3.18211	2.13056	1.74844	2.92847	1.2377	1.39329	2.49115	1.10325	1.62279	2.50562	1.08156	3.12907	2.24445	1.00749	3.51943	2.45077	2.6811	3.12693
P12956	4.83583	4.72108	5.35008	3.27443	5.19269	4.67963	4.87088	4.88456	4.34506	5.37191	4.85515	3.92269	4.40741	3.79407	5.35695	4.25808	4.96981	4.76315	4.86405	4.38213	5.23959	3.69629	3.69836	4.67654	4.78725	4.53983	5.00109	5.32789	3.99358	4.70423	5.29098	4.62796	5.25407	4.99859	5.33758	4.62666	3.67484	3.61509	3.91893	3.71137	4.69768	4.61335	5.27795	5.02657	3.89804	4.60239	4.3991	3.88668	5.12949
O14531	2.06772	2.85801	4.30846	2.61374	1.67686	5.76841	3.20939	4.51113	1.80863	2.61229	5.57339	2.0154	1.86004	3.82676	3.56729	1.59819	6.26944	3.09276	4.08284	4.30921	2.54042	4.23086	3.08407	4.99192	4.45485	1.74595	4.18889	2.75968	3.58519	5.05809	2.72826	2.9135	4.2407	3.21638	2.1535	2.89909	4.00011	4.62464	5.83092	0.888969	3.53872	2.7927	3.08627	3.16865	3.73696	5.16105	5.17351	2.26789	3.5539
P24043	1.16861	-0.473883	1.20353	2.48299	1.92484	2.60812	1.58638	-0.5608	2.53836	0.756027	1.41865	0.749327	0.720229	3.95765	0.68726	NA	0.910804	0.29223	0.90724	2.22748	4.46588	0.954388	3.2575	1.73533	2.25143	0.130643	3.03546	1.94265	-0.733815	1.57153	1.80779	-0.148074	2.28575	1.40615	4.84628	1.98095	0.837106	1.73389	0.455322	-0.897874	2.86118	1.54161	2.44541	1.68125	-0.831881	4.21623	2.03741	2.71137	1.50166
Q12906	4.67027	4.73343	4.50703	3.36916	4.6774	4.28683	4.46299	4.6198	4.06927	5.30183	4.49888	3.82751	4.15034	3.4769	5.00247	4.62534	5.04499	4.54747	4.61853	4.29821	4.87918	3.82264	4.00654	4.15185	5.14358	4.43329	4.39725	4.95995	4.11076	4.8104	5.17941	4.75715	4.81801	4.6612	4.88847	3.79817	4.36212	4.22551	4.44153	3.83147	4.48711	4.82153	4.91255	4.71045	4.02673	4.20032	3.93891	4.24434	5.20448
O75643	2.78929	1.65426	3.17092	3.81021	3.01525	2.13609	3.05177	3.07375	2.908	3.85909	2.89737	1.54005	2.51454	1.44792	3.64504	2.93732	3.05275	2.67517	3.46542	2.79964	3.70626	0.605099	1.59258	2.61682	3.45466	2.13771	3.13114	3.76157	1.56673	3.29269	3.8536	3.03012	3.15619	1.59535	4.10167	2.5266	2.178	1.18052	1.55529	2.51037	2.51009	2.37042	3.52218	3.46412	2.7825	3.0872	1.65818	2.40276	3.24815
P53396	2.57318	1.78771	3.56995	3.62756	4.55876	2.49238	2.96764	2.57535	4.65526	3.21607	2.45348	3.42853	2.0014	2.23064	2.85975	4.35516	2.42129	3.36882	4.08226	2.75249	3.58934	1.12058	1.50974	3.09515	3.83861	2.7269	2.19447	3.48464	3.22138	3.18295	4.38165	4.24481	3.2357	2.52127	3.35073	2.81104	1.71494	1.52192	1.56635	2.32746	2.10029	1.91572	2.94815	2.71816	3.32165	3.70966	1.94019	2.01228	3.85468
P02533	4.04243	6.48115	2.03644	4.60298	4.85559	3.64272	4.70069	4.46627	4.31889	4.88671	3.70046	3.50018	6.17734	4.37895	4.0456	3.65652	4.82093	4.09598	4.53193	2.76779	6.85339	3.65622	5.55376	4.96368	4.0495	5.28117	3.59866	3.25819	5.79353	2.22937	7.12093	5.2116	4.47299	4.17458	4.29111	4.78537	4.86189	3.94897	4.84862	5.63188	5.6087	4.25431	5.09399	3.98018	7.22661	2.75441	4.36795	5.24375	4.47777
P55268	3.56341	2.85183	2.32817	3.904	2.63431	3.11021	3.03252	1.01745	4.35152	1.02649	3.16616	0.767555	2.69426	5.606	1.41502	-0.146428	1.50807	2.0165	1.19293	4.00788	4.89373	1.93415	4.00178	3.52309	3.94625	0.926419	4.53885	3.67179	2.94493	0.619341	3.04132	0.760046	3.71757	2.23409	5.39978	3.61023	1.483	4.09365	0.911162	2.63966	4.71788	3.23118	3.796	2.11685	2.06624	5.35308	3.10044	2.26459	1.8105
Q16352	5.778	4.03399	5.15385	4.02799	1.64093	1.58848	4.56217	6.62079	4.98329	4.32115	0.903026	1.94385	5.0487	3.62444	6.01974	2.67473	0.265661	5.27464	3.24042	2.46715	2.17382	2.97369	4.60507	4.58985	0.706726	4.60881	4.12939	5.83226	1.03646	2.56115	5.17094	5.76701	5.57317	4.25358	2.52416	2.58897	1.92337	1.40891	1.01886	4.0776	6.07887	2.73653	2.42443	0.879348	1.45355	5.68016	3.52421	5.03067	3.59898
P62258	6.41215	6.6588	6.85989	5.27074	7.12023	6.4439	6.7939	7.13454	6.018	7.0347	6.86016	5.39012	6.72072	7.1543	7.00468	6.02065	6.54406	6.66902	6.00255	7.46266	5.89822	6.31052	7.76049	6.414	6.69812	6.97614	6.70592	6.38616	7.34102	5.85377	6.62497	6.14938	6.93503	7.54803	6.35215	5.68058	7.50725	7.84845	6.22719	5.95032	7.25452	7.53392	7.12885	6.99825	6.11796	6.69363	7.1845	6.06219	7.27976
P13647	4.29241	6.15536	1.2205	3.98926	4.57742	4.10436	4.6435	3.98283	4.82956	4.23459	3.36492	2.83765	6.09368	3.96295	3.49183	3.0538	4.31198	4.21608	4.5073	2.91048	6.89288	3.23491	4.90959	4.96161	3.62167	4.82452	3.37573	3.00028	5.87386	0.765826	6.93684	5.19038	4.5267	3.71173	4.4865	4.11834	4.95101	3.30917	4.90186	6.20131	3.6338	4.33943	3.96649	4.01849	7.20834	2.40059	4.32019	5.11582	4.72366
Q13263	4.92546	3.86389	3.91699	3.17674	3.9798	4.51972	4.31074	4.2991	4.21839	4.76565	4.68006	3.41058	3.63373	3.49194	5.13067	4.00589	4.61922	4.00763	4.87968	3.86529	4.44098	2.89192	2.96005	4.03522	4.55567	3.66699	4.0815	5.04767	3.56873	4.7657	4.90773	4.49188	4.08958	3.36607	4.37607	4.81399	3.42546	3.70845	4.30658	3.05604	4.16309	4.09111	4.80953	4.47212	3.96905	4.62643	4.35395	3.31455	4.42805
P29401	5.25754	5.36549	4.91794	3.9976	4.79763	5.00223	5.08186	4.78806	4.53521	5.38059	4.22834	4.84074	4.96301	4.39603	4.99372	5.09598	5.64002	4.96484	4.79789	5.07049	4.52454	4.04991	4.73471	4.77101	4.38578	4.75692	5.24848	4.27605	5.14752	4.67246	5.50484	5.48218	4.76558	5.12906	4.76178	4.358	4.72304	4.45384	4.57379	4.65551	4.563	4.6469	4.77141	4.53587	4.20469	4.32826	5.60186	4.04124	5.06984
P06396	6.42159	5.92906	2.92193	2.98752	4.56342	3.21683	5.26774	4.20033	3.82019	2.09938	4.30175	5.42326	5.66604	4.00216	3.66946	3.99008	3.74012	6.40666	3.76654	4.39398	4.47997	3.16613	4.47531	3.41143	4.08353	6.90194	4.32418	3.85242	3.36133	4.20416	6.0552	5.69567	4.39768	4.95886	4.88095	4.3887	3.51368	4.88396	2.80481	4.9697	3.89874	4.17123	4.27725	4.77724	2.06145	3.776	4.48088	3.88773	5.52968
P13639	5.3639	4.33744	5.40099	4.11918	5.60138	4.21619	5.24107	4.84631	5.34741	5.54042	4.36047	4.27129	5.26205	4.62559	5.41757	5.27009	4.46713	5.37852	5.403	4.35769	4.98212	3.64216	4.17	5.33668	4.88609	5.35079	4.86969	4.97164	4.24004	4.98669	5.64052	5.42288	5.14602	4.62661	5.7046	4.7494	4.10567	4.3982	4.61703	5.33031	4.85625	4.99546	5.13077	4.94318	5.21477	5.00926	3.64378	4.78786	5.36363
Q14203	2.0145	1.89081	3.62113	1.48745	1.9256	3.09562	2.4071	3.47488	1.96269	2.4818	3.50098	1.91019	1.58352	2.31151	2.92429	2.57022	3.68238	2.36612	2.96339	3.14618	2.00835	0.791752	1.72978	2.21273	3.24984	1.66009	3.07207	2.50774	2.07973	3.4932	2.52327	2.44851	3.09767	1.22381	2.804	1.3833	2.23776	2.25564	3.23569	0.0937953	2.81695	0.731435	2.52713	2.15179	1.65234	3.45513	3.32995	1.58538	1.63515
Q9NY65	NA	NA	NA	NA	NA	NA	NA	NA	NA	NA	NA	NA	NA	NA	NA	NA	NA	NA	NA	NA	NA	NA	NA	NA	NA	NA	-3.10191	-2.37586	-1.37403	-0.560957	NA	NA	NA	NA	NA	NA	NA	NA	NA	NA	NA	NA	NA	NA	NA	NA	NA	NA	NA
P26038	4.06857	4.86024	3.3876	4.05878	3.69871	3.48057	4.69736	3.60659	3.58746	2.87805	3.33599	4.41316	4.04592	3.63222	4.38619	4.23013	3.31611	4.57829	3.67242	3.32469	5.12819	2.97785	3.81986	3.45123	3.47912	3.84678	4.73696	4.44121	3.09544	3.06646	4.36412	4.10622	4.46372	4.51067	4.61576	3.9231	3.08171	3.23294	2.74413	3.8472	4.06469	3.64563	3.69632	3.12263	3.63704	4.02229	3.17744	4.43073	4.39548
P35555	5.6602	3.00624	0.105237	2.89965	3.34884	3.56319	4.47214	0.344157	3.96405	3.075	3.18659	1.76971	4.12876	5.03612	3.26143	2.84674	-0.217943	4.36941	3.72061	2.69074	5.05018	NA	3.07776	2.38887	5.19153	5.55119	2.72493	4.58862	1.36215	NA	6.35484	3.64771	4.3408	1.87284	5.37766	4.49222	1.66893	1.76006	1.28586	2.96581	5.1931	2.58972	3.94746	2.40125	4.08344	6.01783	1.41543	3.333	2.59142
P38646	4.29246	4.6729	5.15857	4.3637	5.06184	3.52663	4.77587	4.64493	5.24233	4.74752	4.16314	3.10732	4.91656	4.82773	4.9087	4.91205	3.98923	4.64907	5.12484	4.86154	5.1552	2.35962	4.37378	4.72669	4.64742	4.53045	5.25168	4.47222	3.47538	5.07256	4.98553	5.18175	4.56031	4.37793	5.2815	4.25887	3.69193	3.69184	4.11096	4.20778	4.12677	5.19638	4.75888	5.04179	4.1508	5.17155	4.16097	4.63071	5.03077
P02730	4.5371	2.95866	2.6123	5.06275	2.48012	3.20015	3.00496	1.82232	4.22215	1.93796	3.82235	7.75814	1.91023	3.0204	3.2414	5.3367	2.06888	5.99294	4.55087	2.50301	4.24394	1.17136	1.91446	1.97383	3.1544	1.90374	3.21606	3.76365	3.97991	4.30381	2.52281	6.84572	2.94844	2.49071	5.72653	2.99315	2.83236	2.25903	2.29658	4.17787	3.26886	3.65814	4.79064	1.48662	1.42649	0.962831	4.65331	3.9975	2.7584
Q92841	5.63146	5.52634	6.11534	4.26802	5.81598	5.35309	5.67844	5.92368	5.47971	6.2956	5.18501	4.5974	5.40494	4.61583	6.21448	5.21004	5.88127	5.19343	5.98313	5.39206	5.99388	4.07236	5.15647	5.82336	5.18744	5.09615	5.55839	6.32845	5.24407	5.47375	5.97616	5.90861	5.7089	4.99789	5.98748	6.03948	5.72598	3.94444	5.55464	4.61706	5.54627	5.62323	6.09546	6.22115	5.56588	5.131	5.05323	5.47832	5.66913
P13533	2.00492	0.939144	2.04229	2.44211	1.86319	2.28006	1.31707	1.49037	-0.460825	1.6059	1.87164	1.4026	0.712296	1.64955	0.648998	1.8332	1.19597	1.11469	0.909639	1.09227	1.32282	3.44663	-0.283433	1.06336	1.5405	0.496425	0.894834	2.10651	1.44702	2.25079	1.10822	1.1075	2.21367	1.05893	1.42721	2.84728	0.625458	1.6645	1.4184	-1.53897	2.03667	1.34218	1.55375	0.840001	1.42224	1.51551	2.05653	3.26729	2.5224
P0C0L5	NA	NA	NA	NA	NA	NA	NA	NA	NA	NA	NA	NA	NA	NA	NA	NA	NA	-2.39394	NA	NA	-3.86486	-0.704258	NA	NA	NA	NA	NA	NA	NA	NA	NA	NA	NA	NA	NA	NA	NA	NA	NA	NA	NA	NA	-2.65236	NA	NA	NA	-2.62826	NA	NA
P54289	0.792682	0.648195	2.20791	2.20324	4.15032	4.98933	1.98067	2.41335	2.08777	4.48501	5.1115	0.493	1.34059	3.36497	1.43128	3.27644	0.948465	0.172304	3.499	2.5805	3.00555	2.99953	3.30308	3.09868	4.58158	0.125401	2.10863	1.86522	5.14515	3.24133	2.43223	2.32232	1.6181	3.67082	0.922295	1.95718	3.3852	5.56851	1.80705	0.935226	2.06107	3.36318	2.29038	1.74447	3.19909	4.32626	4.71078	1.02745	1.62301
Q5QNW6	5.99238	4.9956	4.97013	2.57731	4.42417	4.26599	4.95066	5.14652	5.54129	5.52834	2.29864	4.906	5.87532	3.45629	4.85725	4.23485	5.72693	4.62554	5.46109	4.17543	6.26679	2.44045	4.20281	5.53849	5.91815	4.10041	3.63639	4.87693	6.36685	3.98668	6.38977	5.68412	5.03648	2.81138	5.66678	6.02706	5.27987	2.41765	5.04843	4.50019	4.27185	3.18269	5.05671	4.28689	6.57023	3.28799	4.34453	3.79327	6.43774
P18206	3.48684	2.61155	4.25152	2.94514	3.37385	3.13468	4.05148	1.88072	3.85648	3.34355	2.69401	4.67993	3.44477	3.23969	3.53357	2.95763	1.62499	4.81273	3.04791	3.11777	3.1523	1.38477	2.91712	2.58301	2.7106	3.01065	3.75473	3.45368	3.54504	1.01503	4.67089	4.10432	3.69077	2.61933	4.80736	2.81743	2.48425	2.14133	1.93728	3.63894	3.29849	3.81905	3.29805	1.7804	2.42525	3.38319	3.33523	3.9046	3.94493
P60880	2.23834	3.51518	3.59519	3.64879	2.63089	3.6265	2.40307	4.89994	2.34153	3.1325	4.47089	2.49756	2.11889	4.53797	2.84553	2.84695	4.29252	2.64003	2.74061	6.1462	1.8205	2.97472	5.83937	3.39159	3.75766	2.91468	3.17556	3.11806	3.04472	4.41395	1.70833	2.66673	3.82326	4.28398	1.98538	3.56924	3.65726	3.38098	4.55214	1.23617	4.21951	1.64261	4.0465	3.04199	1.50648	4.86062	4.61504	2.79236	2.07492
Q16778	8.20014	8.42205	8.68749	7.40463	8.24204	8.48062	8.49582	7.49702	8.43111	8.33946	8.85152	7.43037	9.31161	8.51084	7.66764	6.17667	7.65609	7.23357	7.80436	7.68553	8.38198	5.88556	6.73213	7.48061	7.67412	6.73042	8.09293	7.96981	7.80464	7.81177	8.61391	7.87349	7.99846	6.19905	8.55543	8.99911	8.0975	5.56573	7.80767	7.39667	7.56024	6.85173	8.26303	8.06234	8.43338	7.48961	8.09918	7.43804	7.31315
P0C0L4	2.57174	3.60704	1.60296	2.86153	3.54785	2.62024	3.34102	2.66304	3.00579	3.04906	2.50861	3.78921	2.41491	2.06159	3.45255	4.21982	2.02657	3.94771	3.67294	2.08766	3.97049	1.26575	2.69539	2.49827	2.48369	2.27875	3.56068	1.06271	2.74472	3.58324	2.05527	3.23819	3.21451	1.43776	4.17795	2.89229	3.0045	3.03047	2.5016	3.64438	2.61486	3.008	3.18225	1.5696	2.88114	2.76578	3.38101	2.36907	1.65056
P02788	0.776717	4.91403	0.314107	1.9205	1.26815	0.223218	1.16528	0.446025	1.6737	-1.12507	1.06912	5.50785	2.56272	-2.2031	-0.194026	1.90048	1.22023	3.78034	0.218362	-0.399993	-0.573988	2.05173	1.14901	0.358543	-0.33818	0.607392	-0.396727	0.30569	0.619073	2.78451	3.50382	2.95541	0.0530206	0.517058	4.28384	0.954262	2.94824	0.510264	-1.64801	1.55696	-0.0880248	0.67197	0.830928	-1.16281	1.75483	-0.0267131	0.0240919	3.14498	0.490973
Q99798	3.35737	4.58818	3.41539	2.58353	3.78078	3.1933	3.32303	4.67869	3.32474	4.12288	3.7481	2.83685	2.51565	4.17712	4.09723	3.42807	3.89415	3.99491	3.77577	4.72947	3.84966	2.03003	3.61929	3.74177	2.74348	3.56332	4.69491	3.90315	2.82182	2.82918	4.02556	4.38583	3.98321	2.95717	4.52534	3.28285	2.71509	1.84368	3.17626	2.59415	3.19821	3.21109	4.24383	3.78852	2.1793	4.46795	3.60209	4.12448	3.96114
P02452	8.48725	4.95544	3.25638	6.04829	7.33278	7.32429	6.86643	5.62878	8.45124	4.963	7.78236	3.47619	6.94903	8.90167	6.90374	6.72538	4.78737	5.35608	8.4211	6.21394	8.41584	3.58422	7.10954	6.37099	8.72046	6.45335	6.51495	7.36093	7.28249	2.56988	5.30562	4.4698	8.07141	4.6146	7.05833	10.1992	7.0331	6.75678	5.01602	5.27993	9.04143	7.38596	7.26873	6.4371	8.45874	9.22456	6.16109	7.34749	4.12859
P46459	1.72127	0.691664	1.83228	1.62794	2.90292	3.91023	0.856834	3.13681	2.5055	1.63611	3.82426	1.58699	1.6793	3.49187	0.878893	2.16069	3.83874	1.31161	2.63261	3.92833	0.945131	1.28985	2.68509	2.05836	3.92459	1.27168	1.61735	1.00846	1.7299	3.9411	2.25873	2.22233	1.97821	-0.341751	2.01047	0.289669	2.84782	2.77507	3.20353	0.929639	0.89771	0.819099	1.83758	1.18626	1.70263	4.4456	3.87954	1.00329	1.72831
P09874	4.57066	3.1553	5.2631	3.4866	4.7634	3.36465	4.68848	4.58446	4.36643	4.43106	4.13587	2.4673	3.69916	3.01621	5.43323	4.0675	3.80998	4.4953	4.42858	3.7394	5.08491	2.1297	3.07874	3.76212	4.34427	3.8055	4.2566	5.40453	3.03241	4.19873	4.85372	4.11999	5.16582	3.28376	5.16624	4.17332	3.07743	4.11001	2.69051	3.76617	4.43402	4.26443	5.11061	4.69483	4.78728	3.58041	3.03691	4.71224	3.85326
P08779	1.03625	3.48726	1.49365	2.84434	1.28596	-0.556049	2.18154	2.98279	NA	3.28029	-1.36793	-0.0774265	3.32498	0.212605	0.80632	-0.384783	3.09885	1.88952	2.14049	-1.85374	4.15818	2.94314	2.90987	2.2254	NA	2.94238	-0.0908813	NA	2.91954	-0.211795	4.91433	2.07716	2.63894	2.52758	1.82406	2.25907	1.86141	1.16521	1.70557	3.2012	0.82368	2.23571	3.50596	1.30346	5.87905	-0.652643	1.50778	1.5605	2.67238
Q09666	4.18042	3.18017	1.19375	2.13556	1.80898	2.34751	3.28336	1.74244	2.45307	1.08332	1.15263	2.42902	3.54608	3.04823	3.63077	0.957067	0.656108	3.28996	0.955387	2.47264	2.50629	2.47556	2.74463	2.11752	1.21211	2.89221	2.7995	2.87158	0.707629	1.4488	3.41112	3.68185	3.49608	1.55825	3.94575	3.06222	0.940293	1.36691	1.26294	2.36578	2.23063	2.05023	2.94672	3.86239	2.68164	3.78067	1.28564	3.01931	2.80826
P04040	4.16475	3.47135	3.43955	4.30374	3.51432	4.05628	4.05362	2.30156	4.18663	2.32271	4.07901	7.2902	2.7466	3.36822	3.87636	5.25022	2.45414	5.81361	4.45799	3.61912	4.69958	1.23675	3.07758	2.59829	2.96406	2.75881	4.22252	4.74523	3.21764	4.2941	3.59171	6.45173	4.00254	2.75743	5.92968	4.2965	2.93931	2.70191	3.07074	4.05314	3.2413	3.87262	4.15995	3.08051	2.16971	2.56478	4.36836	4.4553	3.44529
P12883	-1.17734	0.650004	-0.775897	0.936646	-1.36349	-1.53032	-0.738059	-1.42378	-0.344253	-2.58864	0.475681	-0.225158	NA	-1.35439	-1.1315	-2.41245	-1.26404	0.306145	NA	-3.65921	-0.311774	NA	-0.642164	NA	-1.78843	-1.73744	-0.916725	NA	-1.71236	1.05084	-2.29504	-2.04419	0.289051	-0.236597	-1.54545	0.100183	-0.581623	0.475454	-0.175433	NA	0.852476	NA	NA	0.0343248	-0.0488397	-1.61463	-2.17272	0.524109	0.0794716
P02538	0.632678	3.02509	-1.37882	2.55736	1.60074	-0.662948	0.445456	1.1287	-0.343224	4.15773	-0.175184	-0.333738	2.97249	-1.05851	-0.121919	NA	2.67756	1.03051	0.860576	-0.346132	3.44383	1.26317	1.96653	2.70691	-0.742582	2.49004	-1.08634	NA	0.881322	NA	3.97802	2.33054	2.2709	0.598292	2.54414	1.08372	1.68199	0.237755	1.0176	3.01396	1.47543	1.70844	1.78752	0.207359	4.98157	-0.5667	0.0570873	1.04891	1.86364
P00915	5.09412	2.61873	1.82498	4.56639	2.05471	4.46962	3.40832	2.30048	4.67523	1.54368	3.22631	8.44196	2.48577	3.52901	2.89827	6.07802	1.87349	6.38373	4.52527	1.47686	5.23057	1.78746	2.36386	2.91434	3.79535	1.63978	3.96071	4.37167	2.18213	5.2692	3.03454	7.42303	3.82342	1.00137	6.00988	3.96044	2.69154	3.3405	2.79497	4.56648	2.99999	3.9535	4.46542	1.21014	3.68676	1.40313	4.52032	4.75827	3.31127
Q9BPU6	2.11926	2.87293	3.06157	3.06494	2.28415	5.74797	2.80302	4.96478	2.20998	2.26771	5.17935	2.03077	0.961555	4.96475	3.31945	1.81112	5.67353	1.85693	4.10273	4.95735	2.38349	3.71451	4.76718	3.87385	2.17962	0.465662	3.88688	3.97045	3.92634	4.54022	0.890615	2.6084	3.52272	3.62995	2.38422	2.62519	4.12735	4.93186	5.27227	0.535361	3.99877	1.4323	4.23222	2.05648	4.15215	5.52434	4.61743	1.79422	2.37773
P04259	3.06917	3.95153	2.52534	3.59671	2.4002	1.1912	2.13031	4.02384	0.193539	5.17118	1.6956	1.9641	4.21747	1.31293	2.07293	0.645335	4.34205	2.13525	3.65551	1.02985	5.03117	1.11638	3.13803	4.24367	2.12916	4.25474	1.34207	-0.0233143	3.98218	0.731988	5.70192	3.23968	2.85261	2.78908	3.25146	2.35927	2.7885	1.24278	2.41626	4.451	1.83168	3.11948	3.37103	1.54436	6.29148	-0.120838	2.4156	2.01607	3.6137
P30153	3.49432	3.51865	4.31895	2.57477	3.91657	4.36508	3.76655	4.37975	3.50183	3.93765	4.05799	3.45256	2.87327	4.37703	3.8143	4.19181	4.40232	3.76068	3.7016	4.40673	3.64525	3.01051	3.84937	3.2978	4.28392	3.71126	3.78739	4.18288	3.40949	4.5997	3.33606	3.64256	4.08017	4.68201	3.85359	2.47094	3.86671	4.39042	4.08242	3.21291	4.13424	4.06437	4.2692	3.97913	2.55239	4.58107	3.84905	4.22911	3.48102
P32119	6.61161	6.67246	7.03734	5.50666	6.26797	6.72068	6.56433	6.36869	5.68223	6.2042	6.70374	8.47662	5.49852	6.90601	6.45159	6.52334	6.4285	7.35243	6.51858	6.88376	6.37639	5.6308	6.23804	5.7047	6.87784	5.96251	6.88671	6.59697	6.62695	7.11127	6.02605	7.69906	6.15768	6.94619	6.66577	6.17525	6.96427	6.80148	6.85732	6.35909	6.4142	6.9406	6.98432	6.60399	5.41011	5.8902	7.43732	6.42124	7.03279
Q16643	3.33755	4.72106	6.06892	3.52579	4.97117	5.76264	4.64836	5.48212	3.52216	3.9424	6.04586	4.97275	3.04494	5.32928	5.28718	3.98817	5.77563	4.3054	5.79087	4.07538	4.80268	4.55573	3.99178	5.8198	5.00232	3.01398	4.8302	5.13208	5.23171	5.63905	3.51855	5.286	5.26682	5.48521	4.55136	3.87208	4.99901	6.12829	5.94123	3.15766	5.62326	5.50625	5.46672	5.01673	4.00257	5.55999	5.37057	4.60261	3.97222
P30101	5.79768	3.86537	4.96682	4.24038	4.40566	4.09561	5.55789	4.6942	4.18389	5.15793	3.69237	4.91797	4.63708	5.04016	4.80937	4.14342	4.16467	5.63764	4.7425	4.51028	5.29992	2.93891	4.28891	4.14525	4.25818	5.64771	4.55055	5.14066	3.78825	4.58973	4.98189	5.82432	4.64473	4.41243	5.44119	4.47137	3.47965	4.80046	3.65791	4.42352	4.68933	4.61394	4.59345	4.2091	3.74118	4.79149	3.81619	4.57647	5.54777
P12109	6.14883	2.64133	1.85487	3.93935	4.91029	4.583	4.86427	3.42967	4.90476	3.59483	4.54142	1.9721	4.72963	5.85879	4.36979	3.31513	2.47817	4.32608	5.13295	4.89782	5.74559	2.78033	5.7137	3.51585	5.50618	4.3651	4.28462	4.97158	4.7622	0.872615	6.02823	4.88078	4.60688	3.39603	5.37859	5.57147	3.49134	4.11445	2.53674	4.46772	5.66193	4.12276	4.89677	4.01389	4.8582	6.40779	3.66	3.63462	4.69439
Q15365	4.9456	5.1539	5.14099	3.9522	5.31379	4.74444	5.22893	5.02931	4.7097	5.47996	4.72496	3.84376	5.16408	4.22634	5.77255	4.94565	4.99756	5.05597	4.92439	4.95861	4.6194	4.50159	5.0832	4.81855	4.5705	5.29307	4.90548	5.06722	4.88538	5.34721	5.53518	5.02344	5.20128	5.21103	5.06115	4.36596	5.4046	4.84375	5.09511	4.48045	5.37979	5.21743	5.48846	5.52779	4.68885	4.95934	4.93523	4.9887	5.56448
Q06830	7.93294	7.42118	7.51501	8.65139	7.99348	7.23756	7.55556	6.9817	7.12683	9.39162	7.40068	7.84041	7.85394	7.2431	6.78343	8.72149	7.52737	7.95953	8.25079	7.10672	7.20839	6.59594	7.2137	8.05498	8.14498	8.11192	7.27415	6.75965	8.87506	6.98427	8.28697	8.0924	7.14386	7.83373	7.69329	6.39678	7.96731	8.4561	7.49393	8.24989	7.33552	7.86753	7.15523	7.33687	7.55981	7.45799	7.54321	6.56894	8.64585
P10412	0.570775	2.16221	3.19225	2.2708	2.36187	2.19291	1.99592	-0.262212	1.49768	1.41926	3.04174	1.90279	0.655605	1.97979	2.89643	1.94078	2.71421	2.62849	2.39906	2.40133	3.08648	-0.422006	1.03111	2.63859	3.64894	0.555094	2.80759	2.76496	1.93046	2.87422	2.29174	1.29806	2.56719	1.68877	3.13881	4.28363	0.986307	0.40873	0.806576	2.99908	1.16373	1.11764	1.27079	0.10631	2.78602	3.07283	3.19944	1.37585	1.87122
P31943	5.41524	5.54855	5.76019	3.82483	5.35906	5.0725	5.14693	5.62052	5.09345	6.11512	4.91957	5.21392	5.26448	5.12991	6.06211	4.52922	5.41079	5.00038	5.7571	5.26954	5.55249	3.81106	4.83921	4.2891	5.34577	5.20223	4.94788	5.39662	6.16489	4.76254	5.53044	5.84719	5.44943	4.64149	5.8545	5.41022	6.04186	3.90504	5.56676	4.90503	5.27999	4.98914	6.21009	6.01639	4.6818	5.10429	5.23386	4.78987	4.69958
Q12905	3.64218	4.66405	4.1606	3.0792	3.99721	3.63024	3.9705	4.30913	3.75419	5.14789	3.99597	3.07091	4.13224	3.32894	4.52401	3.76195	4.9251	3.62474	4.51067	4.22712	4.27025	3.12652	4.60701	3.69812	4.5793	3.94164	3.83757	4.67495	4.46055	4.11226	3.97625	3.90064	4.40163	4.77765	3.95305	3.40246	5.06388	3.80165	4.39426	3.07458	4.53005	4.80883	4.85175	4.82565	3.54366	4.06407	4.23438	3.5035	4.48172
P62937	6.34459	6.55843	6.16259	5.31933	5.48394	5.78725	6.25775	6.70493	5.9288	6.11735	6.22503	5.42021	6.11272	6.33796	6.667	5.81019	6.487	6.05346	6.55444	6.53736	6.55884	4.50416	5.96279	5.47995	7.02585	5.69126	6.5682	6.15212	6.51564	6.60766	5.49888	5.5117	5.98322	6.62996	5.81965	6.70892	6.31132	5.56628	6.56374	5.92946	6.07514	6.70339	6.27329	6.69794	6.21605	6.1766	6.41987	5.82473	5.53276
Q7Z6Z7	2.11055	1.70842	2.33528	1.90985	2.59337	3.27694	2.8764	2.68555	2.68092	2.76917	3.08702	1.05295	2.39178	2.09784	3.06719	2.84599	2.88058	2.66098	2.37404	2.90796	1.21316	2.36613	2.80019	1.96593	3.24539	2.63736	3.12239	2.7405	2.62926	2.07806	2.07498	1.09259	2.77513	3.5726	3.31187	2.16308	2.99233	3.27834	1.9652	0.790101	2.68375	2.77142	2.70098	2.72522	1.35605	3.21714	2.95404	1.4528	2.81287
P63104	5.11515	6.19413	6.30639	3.74317	5.76164	6.26698	5.51847	6.3498	5.41914	5.22375	6.03712	5.21141	5.21266	6.55363	5.89149	5.01754	5.52774	5.74404	4.96987	6.11867	5.10162	5.31999	6.27946	3.93733	5.69957	5.84254	5.5841	5.33016	5.42475	5.92713	5.39283	5.08807	6.33901	6.88174	5.49121	5.65685	5.02627	6.97777	5.56265	4.15371	6.09158	6.4123	6.2085	5.82382	4.85218	6.17072	6.07761	4.98626	6.17118
P04075	4.72679	5.28393	5.88646	5.1889	6.55211	6.03162	5.19395	5.57359	5.63308	6.73676	6.01532	5.44586	5.61583	6.24871	5.73279	6.80618	5.82254	5.49705	6.4674	6.47417	5.04568	5.07065	6.08105	6.12117	6.19878	6.27633	5.51176	4.74708	5.79118	6.22549	5.38105	6.01713	5.20128	5.697	5.98179	5.30506	5.72157	6.10151	7.20199	5.18377	5.33102	5.55562	5.70894	5.41353	5.12945	6.70537	6.20705	5.20424	6.9194
Q16658	6.06622	5.9672	5.25349	4.44282	6.00786	6.50392	5.67869	5.80136	5.42737	6.6745	7.26498	4.13747	5.03875	5.14621	6.54526	4.97673	5.81658	5.79743	6.97785	4.08451	5.51614	4.7855	4.56755	5.11676	7.1429	5.57004	5.14114	4.92956	7.2932	5.33816	6.32495	7.40428	5.52551	5.94171	5.16665	4.1294	5.95946	6.35553	6.02742	4.71708	5.82711	6.28701	5.73214	6.42772	6.53551	6.06709	5.90613	4.4011	4.74955
P55786	3.35861	2.04583	2.65257	3.8754	4.56536	4.97409	3.30936	3.26293	3.66574	4.19367	5.21951	2.60937	2.77897	3.18792	3.39837	3.70406	5.31351	3.10574	4.21523	3.48087	4.19129	3.73983	3.56689	4.08784	4.93096	3.42111	2.47473	3.57286	3.82508	4.35596	2.40194	3.08132	2.81877	3.06485	2.2407	3.19713	4.83652	5.79461	4.63622	2.14291	3.92926	3.75052	3.88453	1.71182	3.37185	5.14581	4.98362	2.10509	3.74338
Q86VP6	3.79093	3.96422	4.7953	2.7643	4.27776	4.39679	3.89792	4.32969	3.35797	4.52713	4.42222	3.44267	3.31571	3.55341	4.306	4.23668	4.97167	3.92929	4.37952	4.27529	3.53144	2.91074	3.55989	4.50561	4.43924	3.55691	3.99404	4.55051	3.11286	4.65352	4.22734	4.05571	4.18982	4.39375	4.65349	2.50964	3.94521	3.85333	4.41673	2.78786	3.99975	3.51302	4.2315	4.01714	2.99115	4.49823	4.04877	2.91931	4.60443
P51991	4.56221	5.17246	4.39822	3.05797	4.14134	4.31068	4.12489	5.03635	3.93959	5.65172	3.81919	3.85347	3.84297	3.69729	5.17856	4.04327	5.35186	4.06615	4.50362	4.05073	5.32285	3.25818	4.03482	3.97112	5.06851	4.13262	3.73777	4.3391	5.53843	3.80614	4.63855	5.18911	4.54657	3.30736	4.2638	5.49406	4.73428	3.55365	5.07809	2.76464	4.79625	4.00315	5.53734	4.97062	4.41574	3.93765	4.16437	4.02699	4.43254
Q07065	4.12701	2.30111	3.79312	3.09554	3.44339	4.23413	3.7638	3.72434	3.80572	3.58689	4.32326	3.1316	2.71366	3.724	4.27737	3.49349	3.53627	4.19469	4.01466	3.66886	3.24394	2.08174	3.0599	2.70654	3.29667	4.08835	3.67583	4.1767	2.45871	3.2801	3.57944	4.46453	3.77023	2.89559	4.47723	3.21609	2.17783	3.84303	2.62087	2.78597	3.27415	3.47195	4.09262	2.92027	2.54387	4.52827	4.23726	3.68685	3.56915
P50993	2.24483	3.35273	0.801364	0.269003	0.0198819	1.04311	0.815455	2.46858	-0.756434	-0.952461	2.02407	2.34995	0.98242	0.780064	0.0421402	0.958011	3.01142	2.96658	0.938322	3.35351	-0.745144	-0.0337968	1.9889	2.58297	-1.0186	0.140199	3.43855	0.0603926	-0.810306	2.77853	1.41079	3.13294	2.77201	0.907504	0.951502	-0.208825	-2.47936	1.38046	1.05134	-2.3801	0.537366	-0.269679	0.662216	0.645706	3.23673	0.853983	3.43986	0.134529	0.985435
P13010	4.11565	3.86558	4.16787	2.63788	4.04448	3.16481	3.57461	4.09953	3.38435	4.42835	3.99765	2.92724	3.52443	2.50702	4.24639	3.13876	4.1803	3.82926	4.07909	3.46875	4.3935	2.25669	2.53561	3.38223	3.98197	3.14784	4.3797	4.10929	3.10393	3.56673	4.56143	3.61153	3.97015	3.81688	4.56034	3.16595	2.90548	2.51342	3.11265	3.9711	3.46186	3.34226	4.261	4.13021	4.04088	3.31774	3.15829	3.35725	3.87692
P16403	2.40564	2.92235	4.43058	1.50135	3.36517	1.82449	2.59482	1.49059	3.56977	2.94679	2.37418	2.83754	1.52718	1.9626	4.3012	2.57736	2.99094	3.06523	3.11522	1.8494	3.88074	1.44216	1.40764	2.06033	4.32575	1.34059	2.66614	3.73299	2.69352	3.59031	2.91902	1.42525	3.49403	1.81559	3.37767	5.38655	1.93001	2.23892	2.76941	3.64161	2.51322	1.94863	2.33559	1.01111	4.53067	2.75092	3.33626	3.12708	1.74047
Q6FI13	6.24027	6.98799	7.36037	4.14549	6.74808	5.79483	6.52858	5.85236	6.05255	6.7628	6.95137	6.83228	5.97403	5.72582	6.90534	5.65748	6.74409	6.06872	7.1661	6.3737	6.93369	4.40531	5.87481	5.6312	6.57978	5.10996	6.05416	6.78258	6.93073	6.87161	6.96478	5.79486	6.22003	5.03902	6.81573	7.40411	5.83008	4.8681	6.71248	5.56688	6.55982	5.7281	7.35822	5.63249	6.23203	5.6738	6.84005	6.24655	5.23101
P19338	5.94757	5.63113	5.77712	4.6826	5.59123	4.83383	5.4797	5.17377	5.47754	5.76311	5.0836	3.98983	5.73491	4.326	6.06825	5.09711	4.90134	5.20455	5.26298	4.53629	5.44176	4.0355	5.09631	5.4057	4.81085	5.84987	4.97751	4.84609	5.16724	4.60936	5.45104	4.82078	5.39514	5.36916	5.46067	6.12117	5.0317	5.2747	4.41298	4.83404	5.71819	5.91038	5.75139	5.66661	4.9911	4.54135	4.66209	5.18062	5.66131
P49411	3.84256	4.06866	4.44239	3.2958	5.23622	3.43126	4.29137	4.61627	4.23863	4.85106	3.93749	2.59586	4.09629	4.33369	4.37217	4.78643	4.25329	3.93461	4.48536	4.87921	4.85916	2.37766	4.14922	4.955	3.6097	3.85856	4.93841	4.77632	3.16095	4.2672	4.66452	5.03583	4.4568	4.15832	4.87255	3.1089	3.63762	2.78016	3.58316	3.85958	3.49299	4.56622	4.61392	4.30067	3.81433	4.45516	3.91924	3.85089	4.271
P50395	2.32571	2.50011	3.04718	2.12799	3.11221	3.16558	2.99727	3.26912	2.00926	2.51153	2.81149	3.15134	2.22526	2.54148	3.22898	2.87434	2.84	3.22517	3.00344	2.53678	2.8231	1.25388	2.04334	2.48767	2.69024	3.07106	2.98843	3.23366	1.7514	3.14682	2.81443	2.97912	2.75546	3.14342	3.05818	1.73988	1.99105	2.98838	2.59809	2.1055	2.89644	3.02088	2.45918	2.53378	2.13283	2.753	2.62368	1.87148	2.91397
Q92945	4.02542	4.44043	4.78086	3.27276	4.18342	4.21522	4.25205	4.17198	3.81807	5.11958	4.3117	3.20089	4.51589	3.59214	4.88785	4.41058	4.18847	3.92122	4.77727	4.29396	3.69429	3.28771	3.81329	4.52209	4.52149	3.79605	4.09974	5.07694	3.76328	4.45777	4.79716	4.92179	4.3245	3.59652	4.15641	4.35068	4.56621	3.02898	4.18722	3.87318	4.5394	4.77356	4.47449	4.52487	3.97233	4.04682	3.97185	3.94706	4.29638
Q14974	3.18537	3.13562	4.21936	2.91129	4.22313	3.795	3.48291	3.86683	4.05226	3.19757	4.2822	3.50016	2.70095	3.64987	4.07147	3.88074	4.0898	3.54609	4.10771	3.65477	4.06629	2.59862	3.43035	2.54684	4.30076	3.22321	3.74831	4.09011	3.54254	4.00554	3.46778	3.00074	3.88468	4.38396	3.76064	3.17887	3.67644	4.4748	3.71882	2.71523	3.72035	3.80264	4.17542	3.95263	3.12327	4.33377	4.03842	3.66179	3.45917
P02647	4.55393	3.02932	3.07584	4.33724	5.05712	5.32539	4.30037	4.8035	4.00015	5.40296	4.66232	4.51711	3.10539	3.93093	5.45899	5.26249	3.51703	6.16551	4.81599	4.04702	5.04971	3.5317	2.97625	2.95271	5.22587	5.04469	4.15708	4.56806	3.68857	4.95581	3.33053	4.35052	5.54196	5.43511	4.26192	4.60366	3.93023	5.4125	2.69291	3.54739	4.63192	4.49188	4.43946	2.58837	3.61355	4.81524	5.03704	4.05551	3.25882
P16615	2.69892	2.41506	3.76985	2.19303	3.30584	3.9473	3.24257	3.4197	3.52715	3.17375	3.63884	2.31331	2.58592	3.34485	3.28756	3.0801	3.93055	2.93094	4.06499	3.80648	3.67538	1.36219	2.52146	3.18415	2.96415	2.67308	3.57478	3.37045	1.83626	4.07629	3.25347	3.53795	3.353	2.19733	4.40143	2.3363	2.11539	2.69219	2.94837	2.72161	2.3987	2.0658	3.33283	2.63136	2.4985	4.71838	3.03793	3.95961	2.90238
Q96AE4	3.60343	4.67337	5.1861	3.53467	4.92008	4.73717	4.70745	4.87088	3.81471	5.42415	4.54299	3.36939	4.66101	4.32169	5.47411	4.33059	5.05604	3.99322	4.58471	4.80169	4.10089	3.85524	4.4191	5.18214	4.86742	3.96041	4.89991	4.45349	4.97621	4.44009	4.60435	4.13912	4.75599	3.74263	4.73899	4.96183	5.35959	3.66358	4.8695	3.62814	5.04148	4.6276	4.9908	5.27675	4.79243	4.28758	4.6324	4.46692	4.59686
P49368	3.46577	3.25466	4.4272	3.71472	4.924	3.94524	3.73014	4.28936	3.78313	4.03363	3.93551	3.5406	3.31165	4.13442	4.37159	3.90449	4.18539	3.69661	4.09139	4.07014	4.13479	2.4316	3.41675	3.70615	4.3265	2.79611	4.48095	4.20799	3.26597	4.48268	3.51003	3.70767	4.24195	3.44163	4.52091	3.67636	3.82444	3.03431	3.9347	3.43415	3.99644	3.5326	4.31089	3.79803	3.59948	4.39237	3.64188	3.76836	3.81626
O75533	2.63115	1.71552	3.44811	1.40422	3.25312	2.25487	2.53124	2.8541	2.68773	3.29543	2.20968	1.17595	1.93977	1.15975	3.55222	2.58968	2.89194	2.27223	2.83493	1.67163	2.85647	2.22359	1.42919	2.69274	1.80042	2.31078	2.82007	2.87213	1.41541	1.88666	3.70052	2.5969	2.80485	1.38887	3.50716	2.34486	1.707	0.567048	1.66594	2.05131	2.73171	1.9566	3.02788	2.73226	1.65024	2.1841	1.81259	2.05043	2.59504
[truncated: 3,809 more rows]
[truncated: 8 more columns]
