# Supplementary material for: Multiomic profiling of medulloblastoma reveals subtype-specific targetable alterations at the proteome and N-glycan level
Source: Nat Commun. 2024 Jul 24;15:6237. doi: 10.1038/s41467-024-50554-z (PMC11266559; doi:10.1038/s41467-024-50554-z)
Supplement: Supplementary file 14 — Supplementary Data 11 [file 41467_2024_50554_MOESM14_ESM.xlsx]

## Sheet: Info
Supplementary Data 11	Clinical sample information for biological validation samples

## Sheet: Supplementary Data 11
Name	Proteome_data	Technical validation proteome_data	Methylation_data	Sentrix_ID	Study	technic	tissue_preservation	Medulloblastoma_main_molecular_subgroup	gender	age_range	histology	Primary_Recurrence	methylation_subgroup (classifiier v12.5)	Classifiier Score	proteome subtype Voss predicted using ACF	CTNNB1- Mutation	TP53-Status	ELP1-Status	SHH pathway Mutation (SHH, SMO, SUFU, GLI, MYCN)	CMYC amplification (+ focal, (+) broad)	NMYC amplification(+ focal, (+) broad)	PNET5 study
F15	Yes	NA	yes	204339300104_R07C01	Current study	label-free proteomics	FFPE	SHH	F	10 to 15	DMB	Primary	Medulloblastoma, SHH-activated, subclass 4 (novel)	0.36312	pSHHt	WT	WT	NA	PTCH1	-	-	no
F17	Yes	NA	yes	207357020145_R03C01	Current study	label-free proteomics	FFPE	GR4	M	5 to 10	CMB	Primary	Medulloblastoma, subclass group 3/4, subtype VIII	0.99977	pG4	WT	WT	NA	not-applicable	-	-	no
F27	Yes	NA	yes	206687210031_R01C01	Current study	label-free proteomics	FFPE	GR3	M	0 to 5	CMB	Primary	Medulloblastoma, subclass group 3/4, subtype III	0.98027	pG3myc	WT	WT	NA	not-applicable	+	-	no
F28	Yes	NA	yes	207357020068_R05C01	Current study	label-free proteomics	FFPE	GR4	F	30 to 35	CMB	Primary	Medulloblastoma, subclass group 3/4, subtype VIII	0.99568	pG4	WT	WT	NA	not-applicable	-	-	no
F33	Yes	NA	yes	207357020145_R02C01	Current study	label-free proteomics	FFPE	GR3	F	10 to 15	CMB	Primary	Medulloblastoma, subclass group 3/4, subtype II	0.90825	pG3	WT	WT	NA	not-applicable	-	-	no
F34	Yes	NA	yes	206687200092_R08C01	Current study	label-free proteomics	FFPE	GR4	F	5 to 10	CMB	Primary	Medulloblastoma, subclass group 3/4, subtype VI	0.99696	pG4	WT	WT	NA	not-applicable	-	(+)	no
F40	Yes	NA	yes	207357020068_R06C01	Current study	label-free proteomics	FFPE	SHH	M	30 to 35	CMB	Primary	Medulloblastoma, SHH-activated, subclass 4 (novel)	0.94372	pSHHs	NA	NA	NA	NA	-	-	no
F41	Yes	NA	yes	206687200092_R06C01	Current study	label-free proteomics	FFPE	WNT	F	35 to 40	CMB	Primary	Medulloblastoma, WNT-activated	0.998	WNT	G34E	WT	NA	not-applicable	-	-	no
F42	Yes	NA	yes	207357020068_R07C01	Current study	label-free proteomics	FFPE	GR4	M	15 to 20	CMB	Primary	Medulloblastoma, subclass group 3/4, subtype VIII	0.99	pG4	WT	NA	NA	not-applicable	-	-	no
F43	Yes	NA	yes	207357020145_R04C01	Current study	label-free proteomics	FFPE	GR4	M	5 to 10	CMB	Primary	Medulloblastoma, subclass group 3/4, subtype VIII	0.99	pG4	NA	NA	NA	not-applicable	-	-	no
F44	Yes	NA	yes	207357020145_R01C01	Current study	label-free proteomics	FFPE	GR4	M	10 to 15	CMB	Primary	Medulloblastoma, subclass group 3/4, subtype VIII	0.99	pG4	NA	NA	NA	not-applicable	-	-	no
F45	Yes	NA	yes	206644430052_R03C01	Current study	label-free proteomics	FFPE	GR4	M	0 to 5	CMB	Primary	Medulloblastoma, subclass group 3/4, subtype V	0.99	pG3	NA	NA	NA	not-applicable	(+)	-	no
F46	Yes	NA	yes	206893030063_R04C01	Current study	label-free proteomics	FFPE	SHH	F	0 to 5	DMB	Primary	Medulloblastoma, SHH-activated, subclass 2 (novel)	0.78	pSHHt	NA	NA	NA	-	-	-	no
F47	Yes	NA	yes	205756380090_R05C01	Current study	label-free proteomics	FFPE	GR3	F	5 to 10	CMB	Primary	Medulloblastoma, subclass group 3/4, subtype II	0.99	pG3myc	NA	NA	NA	not-applicable	+	-	no
F48	Yes	NA	yes	206036790127_R06C01	Current study	label-free proteomics	FFPE	GR4	M	15 to 20	CMB	Primary	Medulloblastoma, subclass group 3/4, subtype VIII	0.988	pG4	NA	NA	NA	not-applicable	-	+	no
F49	Yes	NA	yes	206238130094_R01C01	Current study	label-free proteomics	FFPE	WNT	F	10 to 15	CMB	Primary	Medulloblastoma, WNT-activated	0.998	WNT	NA	NA	NA	not-applicable	(+)	-	no
F50	Yes	NA	yes	206466480121_R03C01	Current study	label-free proteomics	FFPE	GR4	M	15 to 20	CMB	Primary	Medulloblastoma, subclass group 3/4, subtype VIII	0.91	pG4	NA	NA	NA	not-applicable	-	-	no
F51	Yes	NA	yes	206644430115_R02C01	Current study	label-free proteomics	FFPE	GR3	M	0 to 5	CMB	Primary	Medulloblastoma, subclass group 3/4, subtype III	0.99	pG3myc	NA	NA	NA	not-applicable	+	(+)	no
F52	Yes	NA	yes	204894630031_R01C01	Current study	label-free proteomics	FFPE	GR3	F	0 to 5	CMB	Primary	Medulloblastoma, subclass group 3/4, subtype III	0.99	pG4	NA	NA	NA	not-applicable	-	-	yes
F53	Yes	NA	yes	204894630046_R04C01	Current study	label-free proteomics	FFPE	SHH	F	0 to 5	DMB	Primary	Medulloblastoma, SHH-activated, subclass 4 (novel)	0.98	pSHHt	NA	NA	NA	-	-	-	no
F54	Yes	NA	yes	205130650140_R05C01	Current study	label-free proteomics	FFPE	GR3	M	0 to 5	CMB	Primary	Medulloblastoma, subclass group 3/4, subtype III	0.586	pG3	NA	NA	NA	not-applicable	-	-	no
F55	Yes	NA	yes	205437180117_R02C01	Current study	label-free proteomics	FFPE	SHH	F	50 to 55	LCA	Primary	Medulloblastoma, SHH-activated, subclass 4 (novel)	0.98	pSHHt	NA	NA	NA	ARID2-Mutation, CREBBP-Mutation, PIK3C2G-Mutation, PTCH1-Mutation, TCS4-Mutation, TERT-Promotor-Mutation	-	-	no
F56	excluded	NA	yes	205756380100_R08C01	Current study	label-free proteomics	FFPE	GR3	M	15 to 20	CMB	Primary	Medulloblastoma, subclass group 3/4, subtype VII	0.14	pSHHs	NA	NA	NA	not-applicable	(+)	-	no
F57	Yes	NA	yes	205689130077_R01C01	Current study	label-free proteomics	FFPE	GR4	M	5 to 10	NA	Primary	Medulloblastoma, subclass group 3/4, subtype VIII	0.96	pG4	NA	NA	NA	not-applicable	-	-	no
F58	Yes	NA	yes	205735130102_R05C01	Current study	label-free proteomics	FFPE	SHH	M	0 to 5	DMB	Primary	Medulloblastoma, SHH-activated, subclass 4 (novel)	0.469	pSHHt	NA	NA	NA	NA	-	-	no
F60	Yes	NA	yes	205735130102_R07C01	Current study	label-free proteomics	FFPE	GR4	M	15 to 20	CMB	Primary	Medulloblastoma, subclass group 3/4, subtype VIII	0.687	pG4	NA	NA	NA	not-applicable	-	-	no
F61	Yes	NA	yes	204316970076_R01C01	Current study	label-free proteomics	FFPE	SHH	M	10 to 15	LCA	Primary	Medulloblastoma, SHH-activated, subclass 3 (novel)	0.56	pSHHt	NA	NA	NA	NA	-	+	no
F63	Yes	NA	yes	203527970054_R07C01	Current study	label-free proteomics	FFPE	SHH	M	30 to 35	CMB	Recurrence	Medulloblastoma, SHH-activated, subclass 4 (novel)	0.89755	pSHHt	WT	NA	NA	NA	-	-	no
F7	Yes	NA	yes	203160030059_R08C01	Current study	label-free proteomics	FFPE	WNT	F	15 to 20	CMB	Primary	Medulloblastoma, WNT-activated	0.99999	WNT	S33F	WT	NA	not-applicable	-	-	no
F8	Yes	NA	yes	NA	Current study	label-free proteomics	FFPE	SHH	F	15 to 20	DMB	Primary	Medulloblastoma, SHH-activated, subclass 4 (novel)	0.96696	pSHHt	WT	WT	NA	PTCH1	-	-	yes
